# Supplementary material for: Structural and Functional Characteristics of Potent Dioxygenase from Moesziomyces aphidis
Source: JACS Au. 2025 Jun 12;5(7):3014–20. doi: 10.1021/jacsau.5c00456 (PMC12308385; doi:10.1021/jacsau.5c00456)
Supplement: Supplementary file 2 [file au5c00456_si_002.cif]

data_mtz

_entry.id xxxx

### IF YOU MODIFY THIS FILE, REMOVE THIS SIGNATURE: ###
_software.pdbx_ordinal 1
_software.classification 'data extraction'
_software.name gemmi
_software.version 0.6.6
_pdbx_audit_conform.dict_name mmcif_pdbx.dic
_pdbx_audit_conform.dict_version 5.339
_pdbx_audit_conform.dict_location https://mmcif.wwpdb.org/dictionaries/ascii/mmcif_pdbx_v50.dic
### END OF SIGNATURE ###

_diffrn_radiation_wavelength.id 1
_diffrn_radiation_wavelength.wavelength 0.87313

_cell.entry_id xxxx
_cell.length_a     71.8360
_cell.length_b     83.8080
_cell.length_c     98.1170
_cell.angle_alpha  90.0000
_cell.angle_beta  104.4980
_cell.angle_gamma  90.0000

_symmetry.entry_id xxxx
_symmetry.space_group_name_H-M 'P 1 21 1'
_symmetry.Int_Tables_number 4

loop_
_refln.index_h
_refln.index_k
_refln.index_l
_refln.status
_refln.intensity_meas
_refln.intensity_sigma
_refln.F_meas_au
_refln.F_meas_sigma_au
_refln.pdbx_F_plus
_refln.pdbx_F_plus_sigma
_refln.pdbx_F_minus
_refln.pdbx_F_minus_sigma
-35 0 8 o 0.391566 0.0800657 191.485 21.3846 191.485 21.3846 191.485 21.3846
-35 0 9 o 0.034298 0.101611 62.5892 39.1367 62.5892 39.1367 62.5892 39.1367
-35 0 10 o -0.0757033 0.108103 47.5093 32.8865 47.5093 32.8865 47.5093 32.8865
-35 0 11 o 0.180064 0.127663 103.573 51.0499 103.573 51.0499 103.573 51.0499
-35 0 12 o 0.228903 0.142364 117.171 54.361 117.171 54.361 117.171 54.361
-35 0 13 o 0.295652 0.145975 138.708 54.4158 138.708 54.4158 138.708 54.4158
-35 0 14 o 1.27504 0.267751 333.459 41.4838 333.459 41.4838 333.459 41.4838
-35 0 15 o 0.00615669 1.11967 128.059 91.8259 128.059 91.8259 128.059 91.8259
-35 0 16 o 0.439803 0.167562 178.314 53.4189 178.314 53.4189 178.314 53.4189
-35 0 17 o 0.460768 0.195363 173.303 61.3758 173.303 61.3758 173.303 61.3758
-35 0 18 o 0.137371 0.140432 88.9562 50.481 88.9562 50.481 88.9562 50.481
-35 0 19 o 0.857172 0.253748 254.35 56.5153 254.35 56.5153 254.35 56.5153
-35 0 20 o 0.310776 0.200871 125.897 63.6481 125.897 63.6481 125.897 63.6481
-35 0 21 o 0.0440506 0.135842 68.6375 43.8699 68.6375 43.8699 68.6375 43.8699
-35 0 22 o 0.194297 0.154345 100.637 54.4154 100.637 54.4154 100.637 54.4154
-35 1 8 o 0.187202 0.092046 126.677 34.8751 126.677 34.8751 ? ?
-35 1 9 o 1.20642 0.129633 339.203 18.9972 325.59 32.0404 336.953 24.5261
-35 1 10 o 0.202514 0.0887094 132.051 33.2779 112.854 42.3911 146.105 39.7936
-35 1 11 o 0.624143 0.124269 239.219 26.1448 229.134 40.6702 229.215 38.2029
-35 1 12 f 0.310412 0.10209 164.624 31.8552 161.439 45.5455 153.391 42.3957
-35 1 13 o 0.306387 0.108063 161.871 34.1292 158.371 47.9152 151 43.9596
-35 1 14 f 0.23664 0.100034 140.893 35.2441 146.808 47.0348 128.834 42.6754
-35 1 15 o 0.414822 0.124694 188.253 34.0472 198.036 48.2606 158.929 47.5495
-35 1 16 f 0.783182 0.161842 261.855 31.2142 225.529 49.9863 263.366 46.1982
-35 1 17 o 1.43135 0.218717 354.152 30.8852 317.773 49.8796 341.289 45.9981
-35 1 18 o 0.115006 0.0941976 100.607 36.26 84.882 38.7767 128.169 41.3856
-35 1 19 o 0.262534 0.115605 143.481 38.9156 124.132 49.4065 148.507 45.2015
-35 1 20 o 0.363149 0.124834 170.318 37.3215 152.167 53.2589 161.799 46.2752
-35 1 21 o 0.548934 0.144478 212.049 34.9499 153.32 55.4152 224.19 43.851
-35 1 22 o 0.0844833 0.109663 92.7398 37.5963 108.139 45.2985 92.2818 40.5592
-35 2 8 o 0.736776 0.15237 257.966 29.7903 257.966 29.7903 ? ?
-35 2 9 o 0.286632 0.0850873 160.979 27.133 155.369 40.7653 154.27 36.7498
-35 2 10 o 0.103091 0.0736669 96.9159 32.2094 84.5265 36.5277 118.544 36.6082
-35 2 11 o 0.281046 0.0988299 156.315 32.3691 142.653 45.9644 156.036 41.0326
-35 2 12 o 0.248915 0.10066 145.387 34.752 136.119 47.9504 144.343 41.5334
-35 2 13 o 0.397054 0.115806 186.263 31.9308 146.869 47.7044 205.639 41.3178
-35 2 14 o 0.300332 0.105724 160.042 33.7697 168.363 47.3368 140.699 43.5188
-35 2 15 o 0.424606 0.114894 192.994 30.4859 115.27 46.8999 239.095 32.9388
-35 2 16 f 0.245844 0.0965064 143.665 33.8228 146.055 49.0623 133.632 40.1246
-35 2 17 o 0.352587 0.117708 171.326 35.1939 168.957 53.2087 155.708 44.0249
-35 2 18 o 0.777684 0.150856 261.626 29.0365 273.192 52.1462 231.288 39.9326
-35 2 19 o 0.102442 0.10817 98.2966 38.1277 132.145 50.2646 88.5783 38.8458
-35 2 20 o 0.393972 0.131707 176.925 37.9917 141.484 54.7553 178.882 45.1962
-35 2 21 o 0.124923 0.102494 102.419 37.6847 103.704 44.63 108.05 41.6986
-35 2 22 o 0.0534434 0.111501 86.6231 36.7325 130.31 50.0159 76.6815 35.9315
-35 3 7 o 0.174181 0.124249 122.185 41.831 122.185 41.831 ? ?
-35 3 8 o 0.221377 0.0519676 144.711 18.1801 141.596 37.7491 141.914 21.2257
-35 3 9 o 2.72601 0.212479 508.351 20.7377 456.854 38.1438 518.947 25.6431
-35 3 10 o 0.512668 0.174117 203.846 43.6084 203.846 43.6084 ? ?
-35 3 11 o 0.199231 0.0829194 131.374 31.6305 106.072 42.4407 146.614 35.4554
-35 3 12 o 1.92785 0.194262 424.68 22.7303 395.967 44.7112 418.787 27.7186
-35 3 13 o 0.616669 0.118846 237.797 25.1237 232.925 49.8787 226.212 31.3415
-35 3 14 o 0.168983 0.0888227 119.261 34.7558 113.468 45.7706 123.618 38.4803
-35 3 15 f 0.201843 0.102249 128.621 37.2341 143.305 48.5215 115.65 42.3608
-35 3 16 o 0.247833 0.103981 142.752 36.0584 143.925 52.1466 134.724 41.2712
-35 3 17 o 0.714547 0.140627 252.016 28.105 198.993 56.2962 257.111 34.5667
-35 3 18 o 0.287154 0.104438 154.142 34.4167 137.011 51.2156 152.154 40.0705
-35 3 19 o 0.265319 0.110166 145.299 37.3388 133.951 51.2565 141.88 43.0202
-35 3 20 o 0.0942025 0.0994699 94.508 36.5885 127.743 50.7126 87.1537 37.1953
-35 3 21 o 0.889675 0.171822 274.525 31.5613 263.474 60.6445 244.264 43.0689
-35 3 22 o 0.45302 0.166241 179.046 45.7925 144.549 56.8764 176.802 56.4553
-35 4 6 o 0.578616 0.161982 223.127 37.2554 223.127 37.2554 ? ?
-35 4 7 o 0.0404051 0.0994581 85.0747 35.2873 85.0747 35.2873 ? ?
-35 4 8 o 0.530954 0.070606 226.091 15.5564 270.903 31.3715 211.287 18.4056
-35 4 9 o 0.711383 0.0921461 260.797 17.5962 216.122 44.926 267.024 19.6843
-35 4 10 o 0.460617 0.085789 208.095 20.6846 185.278 45.0662 208.495 24.1927
-35 4 11 o 1.00077 0.120202 308.106 19.4142 271.259 44.182 311.085 22.4571
-35 4 12 o 0.185396 0.0747617 127.248 29.6419 120.163 45.2087 127.91 33.1716
-35 4 13 o 0.364791 0.0987982 180.605 27.989 148.735 49.8687 184.84 33.1516
-35 4 14 o 0.493946 0.113071 210.852 27.1819 158.729 51.9012 223.017 32.0148
-35 4 15 o 0.509998 0.114944 213.92 27.2184 181.923 52.6646 213.18 33.3656
-35 4 16 o 0.0562535 0.0890858 84.3696 33.9993 97.9801 42.7526 89.6984 36.8837
-35 4 17 o 0.158117 0.0965478 113.995 36.8164 155.092 53.1013 98.3758 38.3927
-35 4 18 o 0.0376903 0.1082 84.4785 36.0167 145.811 74.2254 84.3 36.0194
-35 4 19 o 0.492429 0.136437 202.097 34.6724 131.286 53.7407 224.928 39.0204
-35 4 20 o 0.63988 0.150274 231.648 33.0546 193.883 59.2682 221.463 43.2601
-35 4 21 f 2.01877 0.256377 415.411 30.7745 345.714 64.7586 397.602 40.034
-35 5 6 o 0.738118 0.184632 252.16 37.3818 252.16 37.3818 ? ?
-35 5 7 o 1.28131 0.165516 345.916 23.8356 366.845 33.6031 306.553 36.845
-35 5 8 o 0.0583529 0.0438384 74.8901 24.8457 77.6811 33.9644 81.6046 26.1129
-35 5 9 o 0.419104 0.0726673 199.571 18.2286 192.105 43.3867 196.209 20.7576
-35 5 10 o 0.271375 0.0714302 158.17 23.0352 129.823 45.1891 162.824 25.8056
-35 5 11 o 1.06032 0.126062 316.781 19.8016 281.515 44.6964 318.472 22.9883
-35 5 12 o -0.000618545 0.065929 63.3744 27.5716 117.334 45.5915 59.6862 27.2361
-35 5 13 o 0.276258 0.0875612 156.167 28.8215 146.738 49.4185 151.899 33.9268
-35 5 14 o 0.437809 0.110478 197.306 28.5515 199.169 56.5198 183.725 34.893
-35 5 15 o -0.0331846 0.0773801 61.5787 28.0876 90.2849 41.7034 65.7306 29.8306
-35 5 16 o 0.252467 0.101135 144.489 35.0234 143.576 52.6851 137.193 39.908
-35 5 17 o 0.173309 0.0989778 118.543 37.1629 116.994 47.8311 120.039 40.8919
-35 5 18 o 0.44666 0.132217 192.141 35.3722 152.412 56.4225 193.421 42.4925
-35 5 19 o 0.0784058 0.0935382 89.7826 35.2723 80.8948 37.6367 114.656 40.9952
-35 5 20 o 0.0118937 0.0889444 73.2514 31.9443 86.2733 40.1471 81.8903 35.1589
-35 5 21 o 0.235974 0.141157 129.782 44.5814 116.08 49.6519 138.456 51.5835
-35 6 5 o 0.344613 0.0986737 176.07 28.737 156.19 51.4081 175.557 33.9342
-35 6 6 o 0.543005 0.113599 223.579 25.6179 219.917 41.0127 210.966 36.2873
-35 6 7 o 0.343577 0.049627 182.287 13.5765 178.932 42.2462 180.362 14.5568
-35 6 8 o 0.223454 0.0514844 145.386 17.9108 149.03 43.4949 141.799 19.8991
-35 6 9 o 0.344824 0.0701758 180.246 19.5908 182.57 47.4952 174.798 22.153
-35 6 10 o 0.285585 0.0970608 157.767 31.5625 154.134 48.5978 149.673 38.8744
-35 6 11 f 0.740526 0.116538 262.93 22.1501 229.318 47.5072 264.751 26.3979
-35 6 12 o 1.83987 0.175571 416.021 20.9621 325.341 47.425 439.417 24.389
-35 6 13 o 0.615831 0.112306 238.224 23.6526 174.668 55.7868 247.259 26.4767
-35 6 14 o 0.074379 0.0886933 89.2571 34.5513 107.127 46.0141 91.4234 36.5512
-35 6 15 o 1.46688 0.189228 365.179 25.8217 301.173 59.1292 366.196 30.8131
-35 6 16 o 0.235475 0.099443 139.061 35.3377 125.365 50.2994 140.549 39.2788
-35 6 17 o 0.172827 0.0931106 118.652 35.8414 115.685 47.9805 120.395 38.9397
-35 6 18 o 0.113518 0.101855 100.375 37.4492 119.555 49.7201 97.592 39.2781
-35 6 19 o 0.43772 0.126412 190.425 34.1202 155.757 58.4407 186.517 40.1505
-35 6 20 o 0.184616 0.106094 119.63 38.5899 152.533 55.6549 103.985 40.2852
-35 7 5 f 0.500495 0.112187 214.031 26.5183 206.796 53.8285 205.326 32.1743
-35 7 6 o 0.401103 0.111642 189.061 30.256 153.917 49.006 199.711 37.8443
-35 7 7 o 0.0352034 0.0405969 63.6514 23.6632 92.753 38.8795 63.8349 24.2255
-35 7 8 o 0.0917062 0.0466833 90.8586 24.7656 80.6947 35.2401 99.6768 25.5628
-35 7 9 o 0.101812 0.0535147 95.2857 26.728 110.159 42.9907 93.6317 28.3019
-35 7 10 o 0.0257619 0.0619904 68.5556 28.0875 113.454 43.9221 64.8033 28.175
-35 7 11 o 0.143475 0.0709052 111.447 30.5803 177.811 47.6361 92.2205 32.95
-35 7 12 o 0.085768 0.0728677 90.0773 31.9566 101.306 46.2173 95.2673 33.0627
-35 7 13 o 0.492213 0.104168 211.893 24.8087 195.118 56.1234 205.696 28.8196
-35 7 14 o 2.74748 0.236764 504.224 23.3112 435.423 56.9399 500.491 26.8707
-35 7 15 o 0.29857 0.097823 160.024 31.3876 141.029 53.3738 158.394 35.5047
-35 7 16 o 0.489022 0.124271 205.753 30.8534 159.652 58.6788 207.232 35.5706
-35 7 17 f 0.163433 0.0986169 115.061 37.2129 96.1382 43.4266 133.063 40.3837
-35 7 18 o 0.517503 0.127467 210.692 30.8688 185.444 60.4456 200.349 37.5237
-35 7 19 o 0.23488 0.118935 133.487 40.547 91.4282 42.9458 171.465 42.6722
-35 8 7 o 0.385169 0.0728492 190.808 19.1618 153.079 49.4121 194.124 20.7842
-35 8 8 f 0.522309 0.0762049 223.387 17.0177 252.765 41.6464 213.512 19.2376
-35 8 9 o 0.145358 0.0596011 113.638 26.4626 185.101 48.4641 98.3198 29.4408
-35 8 10 o 0.334081 0.0768728 175.942 22.1198 169.563 50.51 171.271 25.1561
-35 8 11 o 0.332371 0.0809237 174.62 23.5437 134.693 48.5751 180.868 25.9732
-35 8 12 o 0.603788 0.104919 236.764 22.1988 168.91 53.8616 247.97 24.6216
-35 8 13 o 1.15323 0.152547 326.459 23.288 268.074 56.534 329.362 26.9799
-35 8 14 o 0.982788 0.14153 300.753 23.4848 243.408 61.1415 300.981 26.6761
-35 8 15 o 0.180695 0.0878222 122.288 34.2175 120.906 50.0234 122.278 36.6986
-35 8 16 o 0.741984 0.13112 258.784 25.4132 217.162 62.4097 253.859 29.2496
-35 8 17 f 0.264233 0.105053 146.249 35.8469 126.653 51.9138 147.944 39.6712
-35 9 9 o 0.317186 0.0715274 171.912 21.0376 145.559 47.8991 173.33 23.3278
-35 9 10 o 0.133278 0.0610941 108.142 27.814 108.619 43.5324 109.129 29.7457
-35 9 11 o 0.0978599 0.0690309 93.79 31.1797 103.638 43.4002 95.8251 33.0102
-35 9 12 o 0.545619 0.104938 223.952 23.5513 120.496 49.6202 253.954 24.5934
-35 9 13 o 1.09185 0.143001 318.187 22.3942 252.025 61.977 320.101 25.0592
-35 9 14 o 0.322268 0.0955336 167.764 29.2571 146.481 55.843 165.684 32.566
-35 9 15 o 0.506579 0.112443 212.628 26.7746 221.188 60.1444 197.312 31.9959
-34 0 8 o 0.0507016 0.0754218 61.8213 36.1615 61.8213 36.1615 61.8213 36.1615
-34 0 9 o 0.0312099 0.101144 62.2952 38.9934 62.2952 38.9934 62.2952 38.9934
-34 0 10 o 0.163868 0.119016 100.255 49.3118 100.255 49.3118 100.255 49.3118
-34 0 11 o 0.589942 0.165961 225.711 40.2029 225.711 40.2029 225.711 40.2029
-34 0 12 o 0.510312 0.172749 202.08 48.8254 202.08 48.8254 202.08 48.8254
-34 0 13 o 0.223704 0.147444 115.955 55.1826 115.955 55.1826 115.955 55.1826
-34 0 14 o 1.08806 0.236828 310.946 39.435 310.946 39.435 310.946 39.435
-34 0 15 o 0.589108 0.194347 215.878 51.3578 215.878 51.3578 215.878 51.3578
-34 0 16 o 0.599817 0.20842 213.384 55.972 213.384 55.972 213.384 55.972
-34 0 17 o 0.518952 0.201328 192.018 59.3188 192.018 59.3188 192.018 59.3188
-34 0 18 o 0.130792 0.155599 89.5332 52.1336 89.5332 52.1336 89.5332 52.1336
-34 0 19 o 0.111457 0.143573 84.0902 49.5666 84.0902 49.5666 84.0902 49.5666
-34 0 22 o 0.757884 0.290825 214.69 74.3708 214.69 74.3708 214.69 74.3708
-34 0 23 o 0.124634 0.214767 89.4602 56.3469 89.4602 56.3469 89.4602 56.3469
-34 0 24 o 1.14649 0.287879 297.357 52.9275 297.357 52.9275 297.357 52.9275
-34 0 25 o 0.856123 0.24737 250.228 56.0573 250.228 56.0573 250.228 56.0573
-34 0 26 o 0.614105 0.237899 189.456 67.9944 189.456 67.9944 189.456 67.9944
-34 1 8 o 1.86479 0.15787 423.642 18.4945 458.446 32.242 400.153 23.1706
-34 1 9 o 1.29382 0.140306 351.873 19.8219 329.864 32.6873 356.891 25.8707
-34 1 10 o 0.718463 0.129009 259.097 24.9607 240.187 39.4192 260.888 35.1198
-34 1 11 o 0.329772 0.097769 172.726 29.0549 171.304 43.3471 162.01 39.6978
-34 1 12 f 0.038689 0.0797295 79.0742 32.0568 85.8782 36.6399 92.3681 37.9323
-34 1 13 o 1.16958 0.178531 328.565 27.1441 316.621 42.9242 315.73 38.3883
-34 1 14 o 0.257017 0.108956 147.763 36.6791 137.419 47.3211 149.752 45.4622
-34 1 15 o 0.47859 0.125577 206.48 31.0734 184.935 46.9984 206.336 44.3544
-34 1 16 o 0.173858 0.0919211 121.672 35.3275 108.989 43.2713 133.72 40.8565
-34 1 17 o -0.0209633 0.0832826 66.7014 29.8992 78.5396 36.4372 79.5544 34.6496
-34 1 18 o 2.99874 0.295315 521.217 28.1564 434.64 52.6475 536.993 36.1302
-34 1 19 o 0.210019 0.116661 129.779 40.2945 114.514 47.5339 142.699 46.3322
-34 1 22 o 0.255393 0.17771 134.513 49.5996 142.189 54.2744 124.468 56.5734
-34 1 23 o 0.0590051 0.0987729 85.815 35.3383 120.893 45.7935 77.4728 35.6805
-34 1 24 o 0.0665165 0.101145 87.3024 35.8351 123.908 44.9285 75.8622 35.7244
-34 1 25 o 0.388107 0.130821 172.266 38.5618 134.431 49.9744 181.038 50.0666
-34 1 26 o 0.105551 0.100308 95.0749 36.7601 84.4924 38.3517 118.335 44.1584
-34 2 7 o 0.564232 0.126147 228.09 27.9665 228.09 27.9665 ? ?
-34 2 8 o 0.810266 0.0984966 279.338 17.5463 231.189 33.4446 303.249 21.2857
-34 2 9 o 0.351755 0.0809892 181.696 22.5526 170.185 38.9868 180.728 29.2064
-34 2 10 o 1.46902 0.18172 371.634 24.3433 366.686 38.6511 357.759 33.2713
-34 2 11 o 0.0559771 0.0931723 87.5484 34.9445 121.095 50.2559 86.9809 36.1852
-34 2 12 o 0.403086 0.112731 190.4 30.3306 162.729 48.9112 196.607 38.6911
-34 2 13 o 0.0452129 0.101332 86.984 35.8037 96.7085 40.4355 98.9987 42.8731
-34 2 14 o 0.796323 0.133475 272.21 24.5399 216.144 49.8869 289.443 29.6842
-34 2 15 o 0.228328 0.0895405 140.951 32.164 135.239 47.2532 138.883 37.6882
-34 2 16 o 0.513435 0.117637 215.782 27.6239 181.76 51.4854 219.357 34.1604
-34 2 17 o 0.693706 0.139086 250.47 27.97 198.452 52.9014 263.819 34.9897
-34 2 18 f 0.763975 0.151909 261.26 29.2914 214.429 55.1137 266.671 37.4624
-34 2 19 o 0.406718 0.150213 179.283 42.1899 150.755 58.2325 180.008 49.8179
-34 2 22 o 0.247481 0.147018 134.603 45.512 104.922 46.2149 177.908 56.9573
-34 2 23 o 0.384308 0.143818 169.948 42.1138 171.742 61.1372 147.959 49.0285
-34 2 24 o 0.645122 0.20447 211.302 48.8815 169.973 60.5172 198.558 67.9588
-34 2 25 o 0.0332005 0.0999447 79.4825 34.2632 81.4251 37.9695 95.9733 40.2878
-34 2 26 o 0.0363807 0.100231 79.5958 34.3122 87.3048 41.0305 89.1643 37.9127
-34 3 7 o 0.155504 0.0991138 117.3 37.2434 117.3 37.2434 ? ?
-34 3 8 o 0.733509 0.0907379 265.92 16.9828 257.689 34.2102 263.9 20.1171
-34 3 9 o 0.160454 0.0692433 119.764 28.9486 129.44 42.5902 113.776 33.4843
-34 3 10 o 0.179026 0.0760219 126.061 30.2451 118.363 43.1023 129.223 34.6984
-34 3 11 o 1.0479 0.13552 315.282 21.4084 289.788 42.1306 316.394 25.9545
-34 3 12 o 3.29767 0.269414 556.821 24.0116 492.117 46.2734 566.7 29.3239
-34 3 13 o 0.0842754 0.0775029 91.5042 32.9016 111.213 43.8643 90.777 35.1286
-34 3 14 o 0.183854 0.0824749 126.447 32.2087 140.542 46.8574 117.436 36.8279
-34 3 15 o 0.708969 0.136143 254.809 26.8566 264.397 47.8847 234.546 35.6024
-34 3 16 o 0.103926 0.0877377 98.5981 35.0572 116.855 46.399 97.166 37.4665
-34 3 17 o 1.49088 0.195925 369.484 26.4282 339.237 52.003 360.59 33.0514
-34 3 18 o 0.151957 0.106065 113.477 38.6536 128.503 50.0373 109.098 41.7951
-34 3 22 o 0.239321 0.139522 132.948 44.3308 121.346 49.8028 140.429 52.3928
-34 3 23 o 0.165035 0.133355 113.648 42.7572 ? ? 113.648 42.7572
-34 3 24 o 0.0338287 0.106635 81.7238 35.3112 101.544 44.6488 83.6203 37.6452
-34 3 25 o 0.406799 0.150791 170.253 43.6492 174.076 62.2967 142.219 50.2001
-34 3 26 o 0.0639003 0.110321 86.9579 36.6896 91.7142 42.0251 96.4887 41.1769
-34 4 6 o 0.323356 0.133606 165.504 40.3406 165.504 40.3406 ? ?
-34 4 7 o 0.263337 0.115315 150.175 37.9946 150.175 37.9946 ? ?
-34 4 8 o 0.417842 0.0656373 200.596 16.3418 211.218 38.0274 194.758 18.6127
-34 4 9 o 0.222191 0.0640415 143.693 22.8285 146.71 45.8605 139.534 26.056
-34 4 10 o 0.00951477 0.0574343 62.6823 26.4613 71.6032 32.9887 74.1836 29.6619
-34 4 11 o 2.05897 0.17878 443.373 20.0155 395.587 43.2694 449.058 23.2503
-34 4 12 o 0.588629 0.11373 234.118 24.4094 231.066 48.8756 224.92 29.9424
-34 4 13 o 0.959724 0.141106 299.816 23.489 276.983 48.8903 296.319 28.2578
-34 4 14 o 0.293717 0.0927688 161.872 29.4593 145.297 50.0386 161.738 34.3457
-34 4 15 o 0.677836 0.128976 249.567 25.966 214.675 52.0805 251.409 31.8123
-34 4 16 o 1.05848 0.160906 312.012 25.762 259.354 52.8651 320.007 31.5722
-34 4 17 o 0.364576 0.120475 176 35.122 171.184 55.7281 164.353 42.8577
-34 4 18 o 0.428221 0.171531 180.308 46.7238 165.088 63.5871 170.962 54.1036
-34 4 21 o 0.310298 0.130224 155.059 40.9718 111.841 49.4053 179.312 44.8377
-34 4 22 o 0.0163101 0.0962518 76.6046 33.321 97.0782 42.9497 80.1866 35.7973
-34 4 23 o 0.101925 0.132027 99.8919 40.9655 ? ? 99.8919 40.9655
-34 4 24 o 1.32167 0.22378 329.24 34.1468 225.983 71.4807 330.514 43.4559
-34 4 25 o 0.294139 0.132849 144.372 42.6241 149.711 58.1447 127.309 46.5978
-34 4 26 o 0.217675 0.126387 123.297 42.19 111.258 49.1797 127.293 46.4651
-34 5 6 o 0.169567 0.154494 124.71 46.1993 ? ? 124.71 46.1993
-34 5 7 o 0.0116297 0.0382458 53.5581 22.0154 120.271 41.0542 49.2389 21.4951
-34 5 8 o 0.353267 0.0736886 182.882 20.2902 168.981 43.4587 182.148 23.5907
-34 5 9 o 0.937702 0.106049 300.292 17.5614 319.054 38.5743 290.098 20.2323
-34 5 10 o 0.596005 0.0930403 238.271 19.5033 247.578 43.1499 229.835 22.7075
-34 5 11 o 0.0880974 0.0645002 90.8518 30.1372 136.777 47.2341 82.558 31.1013
-34 5 12 o 0.331611 0.085188 174.842 24.8194 178.42 50.4155 167.079 29.3224
-34 5 13 o 2.86345 0.250891 517.786 24.0558 431.228 48.8683 538.346 28.9491
-34 5 14 o 0.979417 0.144948 302.074 23.953 261.209 51.8323 304.59 28.5308
-34 5 15 o 0.530012 0.118082 219.466 27.2219 183.407 54.6598 221.394 32.3941
-34 5 16 o 0.294816 0.107628 158.387 34.6126 137.524 51.4881 161.17 40.0251
-34 5 17 o 0.00647463 0.110954 80.8808 35.465 ? ? 80.8808 35.465
-34 5 21 o 0.38175 0.153561 168.673 44.4554 135.73 54.0638 178.681 54.1281
-34 5 22 o 0.127531 0.105527 103.732 38.2262 91.4531 42.1939 123.677 42.7221
-34 5 23 o 0.11749 0.136384 103.179 41.891 107.737 47.9937 109.688 46.5071
-34 5 24 o 0.00306285 0.0965748 73.2431 32.5556 98.4311 44.7655 75.4385 34.1175
-34 5 25 o 1.14038 0.212018 301.718 35.4677 192.498 69.9886 305.631 44.3224
-34 6 4 o -0.0229537 0.0668495 59.7142 26.7757 76.3081 35.28 68.9567 30.0339
-34 6 8 o 0.110117 0.0666747 99.6639 30.3762 98.441 40.6323 106.26 32.8074
-34 6 9 o 0.0854776 0.055346 88.8079 27.7822 126.057 43.1303 81.4119 29.19
-34 6 10 o 0.132687 0.0664586 108.523 29.5361 160.801 46.1453 93.3445 32.1204
-34 6 11 f 0.111718 0.0776117 100.707 33.0434 130.459 53.5236 98.5791 34.1051
-34 6 12 o 1.78478 0.178174 410.852 21.5463 363.707 48.1785 413.578 25.0194
-34 6 13 o 0.212895 0.0848906 136.291 31.4734 157.312 51.4796 125.108 35.8109
-34 6 14 o 0.582047 0.130288 229.129 28.7865 210.56 58.3279 221.342 34.9907
-34 6 15 o 0.562579 0.143698 221.659 33.1101 183.063 60.6699 221.022 40.0057
-34 6 20 o 0.234685 0.124268 134.487 41.5593 150.159 55.3668 120.631 45.3716
-34 6 21 o 0.258867 0.129291 139.493 42.2556 162.846 56.9993 118.713 45.852
-34 6 22 o 0.228925 0.139677 128.999 44.3459 ? ? 128.999 44.3459
-34 6 23 o 0.19442 0.150521 119.268 45.3009 127.157 53.4381 114.414 48.7132
-34 6 24 o 0.195658 0.109682 120.912 39.2561 121.867 52.0265 117.655 41.9023
-34 6 25 o 0.161652 0.119773 109.984 40.69 96.5099 44.3651 125.742 45.7416
-34 7 2 o 0.108482 0.0994756 102.849 37.2359 ? ? 102.849 37.2359
-34 7 3 o 0.580729 0.105359 233.831 22.5892 233.801 51.3991 226.275 26.2468
-34 7 4 o 0.151571 0.0809997 115.496 33.0495 135.925 52.9244 112.24 34.9888
-34 7 5 o 0.140751 0.0921025 111.926 35.9416 111.486 46.7324 119.323 38.9344
-34 7 11 o 0.23435 0.177572 137.863 49.7718 ? ? 137.863 49.7718
-34 7 12 o 0.0918017 0.182 111.844 47.1537 ? ? 111.844 47.1537
-34 7 18 o 0.379294 0.174854 166.375 48.8422 153.908 60.053 160.043 56.7446
-34 7 19 o 0.0852451 0.0906303 91.9476 35.0971 114.213 48.1883 90.9973 36.6054
-34 7 20 o 0.232446 0.115008 134.511 39.6446 117.294 50.0005 141.585 43.7818
-34 7 21 o 0.320197 0.119502 159.118 37.7551 130.185 54.2105 161.602 42.0557
-34 7 22 o 1.40768 0.242458 338.648 35.9982 ? ? 338.648 35.9982
-34 7 23 o -0.0216349 0.116925 75.464 34.4614 111.46 48.6896 73.662 35.0052
-34 7 24 o 0.32212 0.128745 153.763 40.7893 151.925 59.158 138.041 45.6412
-34 8 1 o 0.339841 0.0948133 176.041 27.5698 ? ? 176.041 27.5698
-34 8 2 o 0.0106776 0.0660504 66.8024 28.297 ? ? 66.8024 28.297
-34 8 3 o 0.178287 0.079679 125.185 31.5336 111.883 46.8091 132.402 33.3727
-34 8 4 o 0.751868 0.133931 264.421 25.389 215.93 61.4408 267.264 28.6788
-34 8 5 o 0.253757 0.0468675 156.282 15.0329 137.572 48.4249 156.794 15.6262
-34 8 6 o 0.22346 0.0548971 145.273 19.1773 80.5998 37.1071 162.132 18.574
-34 8 7 o 0.452639 0.0802624 207.448 19.38 216.506 48.7146 200.854 21.797
-34 8 17 o 0.686467 0.145447 246.235 29.8539 172.538 61.8365 256.451 33.9927
-34 8 18 o -0.013046 0.0779894 65.3208 29.1311 99.937 44.5769 66.7533 30.1305
-34 8 19 o 0.282915 0.109054 151.636 36.1243 103.183 45.8423 177.976 38.0792
-34 8 20 o 0.0794628 0.11049 93.1004 37.7395 116.146 48.857 91.0601 39.4784
-34 8 21 o 0.868924 0.192533 265.294 36.9312 ? ? 265.294 36.9312
-34 8 22 o 0.756844 0.168269 249.434 34.3075 218.997 67.736 226.944 44.2634
-34 8 23 o 0.298701 0.126678 148.29 40.9476 146.665 58.0331 135.365 45.3515
-34 9 1 o 0.621954 0.138402 237.783 29.4463 ? ? 237.783 29.4463
-34 9 2 o 0.0861427 0.07611 91.9887 32.6573 114.878 49.2407 93.4654 33.8151
-34 9 3 o 0.115543 0.079875 102.349 33.5183 150.015 56.6519 95.7293 34.4429
-34 9 4 o 0.0706551 0.0362702 80.537 21.7782 136.38 53.6108 78.3401 22.2271
-34 9 5 o 1.52574 0.116508 384.418 15.0344 372.928 46.1123 381 16.1527
-34 9 6 f 0.690075 0.0814126 258.01 15.6968 247.703 47.6195 255.498 16.9686
-34 9 7 o 0.0580623 0.0488561 75.9752 26.2226 112.571 43.9105 73.3013 26.8489
-34 9 8 o 0.47572 0.0802142 212.712 18.8659 183.465 50.2837 213.679 20.7202
-34 9 9 o -0.0338795 0.0498471 48.0702 22.1537 82.9761 37.4341 50.2231 23.0962
-34 9 10 o 0.080547 0.0599755 87.0001 29.0662 116.589 46.0088 84.3683 30.095
-34 9 11 o 0.0432955 0.0716923 77.2245 30.7091 81.6219 38.4038 90.4802 33.2715
-34 9 12 o -0.0168736 0.0718717 62.7282 27.9707 88.8724 40.7306 67.6214 29.8488
-34 9 13 o 0.817313 0.143812 273.381 26.3717 238.01 63.0358 268.609 30.5219
-34 9 14 o 0.223866 0.0893365 138.499 32.4987 137.411 52.2107 135.157 35.9539
-34 9 15 o 0.54939 0.114217 223.513 25.7716 169.36 56.6776 229.534 29.1191
-34 9 16 o 1.90405 0.223271 415.498 26.7468 303.141 68.3048 428.881 30.9988
-34 9 17 o 0.129501 0.0928694 105.291 36.1612 108.399 47.1843 109.963 38.5658
-34 9 18 o -0.00303885 0.0977816 74.1078 32.8592 103.605 45.3883 75.4431 34.4089
-34 9 19 o 0.535429 0.168486 203.298 42.4066 163.264 59.4467 200.549 54.2695
-34 9 20 o -0.00683451 0.0801384 66.7151 29.655 112.346 48.0974 64.7487 29.6888
-34 9 21 o 0.189183 0.109335 120.554 39.1981 ? ? 120.554 39.1981
-34 9 22 o 0.564348 0.187091 199.072 47.2441 177.509 63.6235 171.294 58.7521
-34 9 23 o 0.0411549 0.0927261 79.3761 33.571 100.807 46.5274 81.7938 34.937
-34 10 2 o 0.0932475 0.082322 95.2012 33.9465 101.666 46.4377 103.687 35.4633
-34 10 3 o 0.178167 0.0419168 130.29 16.2829 131.612 54.5021 130.291 16.5575
-34 10 4 o 0.336766 0.0611446 179.414 17.0789 180.528 65.3217 177.499 17.6393
-34 10 5 o 0.498177 0.071992 218.733 16.4152 234.429 51.2794 213.392 17.6981
-34 10 6 o 0.161533 0.056045 121.389 23.7095 114.017 44.9458 122.872 25.1345
-34 10 7 o 0.159733 0.0606588 119.872 25.8172 154.978 49.3663 110.765 28.6981
-34 10 8 o 1.55155 0.138904 385.438 17.8913 400.048 44.5988 374.803 20.0187
-34 10 9 o 0.812963 0.107992 277.842 19.3648 249.981 53.2396 276.053 21.4504
-34 10 10 o 0.101333 0.0629147 95.3055 29.591 132.184 48.4126 88.9141 30.8801
-34 10 11 o 0.618482 0.104252 240.635 21.6819 251.062 54.6369 230.515 24.67
-34 10 12 o 1.41813 0.158326 364.881 21.5794 304.802 56.1999 367.701 24.3648
-34 10 13 o 1.28655 0.157867 346.207 22.7014 307.002 56.3828 342.367 26.041
-34 10 14 o 0.646989 0.117663 243.768 24.2178 186.56 58.143 248.621 27.2374
-34 10 15 o 0.00339956 0.0723028 66.6365 28.9333 113.593 48.2235 65.1892 29.0997
-34 10 16 o 0.821244 0.142346 272.315 26.2034 153.698 58.7035 302.723 28.4614
-34 10 17 o 0.859102 0.14676 277.764 26.4794 196.339 64.5536 284.21 29.881
-34 10 18 o 0.274986 0.105654 149.681 35.4899 127.838 53.111 151.582 38.8658
-34 10 19 o 0.222821 0.108746 131.895 38.4621 158.54 58.4774 116.857 41.2225
-34 10 20 o 0.708986 0.177449 237.851 38.2325 ? ? 237.851 38.2325
-34 10 21 o 0.0218501 0.0761412 70.9209 30.2242 115.177 48.8322 67.9597 30.1598
-34 11 3 o 0.786206 0.0868696 275.367 15.6838 170.622 64.5609 280.676 16.0524
-34 11 4 o 0.139366 0.0517773 112.617 23.523 145.164 54.1209 108.793 24.8418
-34 11 5 o 0.387373 0.0697327 191.956 18.2034 159.598 53.2572 193.053 19.3226
-34 11 6 o 0.285502 0.0668459 163.524 20.7022 180.169 52.2173 157.053 23.0287
-34 11 7 f 0.325695 0.0889935 171.955 26.4715 127.51 48.2853 183.615 29.089
-34 11 8 o 0.0795812 0.0585577 86.2251 28.7186 168.235 47.8826 73.4047 28.8101
-34 11 9 o -0.0124861 0.0498878 52.724 23.419 101.615 42.713 52.031 23.5363
-34 11 10 o 0.483325 0.0928095 212.263 21.9647 205.294 55.8041 206.288 24.6905
-34 11 11 o -0.0711006 0.0620324 48.3551 23.0336 93.8077 42.5265 49.5584 23.6684
-34 11 12 o 0.262469 0.0859291 151.993 29.0491 92.2522 42.1207 178.058 28.4018
-34 11 13 o -0.0343128 0.0639826 55.2995 25.343 83.2481 38.6842 59.5298 26.9876
-34 11 14 o 0.231903 0.088825 140.538 32.0102 145.358 53.8123 133.831 35.6457
-34 11 15 o 0.302941 0.102655 160.291 32.8136 131.509 54.6189 163.33 35.4842
-34 11 16 o 0.801596 0.141663 268.34 26.4825 222.092 66.1087 262.882 30.345
-34 11 17 o 0.206838 0.102224 128.568 37.2327 133.965 53.6437 123.25 40.2842
-34 11 18 o 0.318939 0.264845 141.236 57.9816 141.236 57.9816 ? ?
-34 11 19 o 0.307147 0.116577 155.77 37.5049 ? ? 155.77 37.5049
-34 11 20 o -0.0201084 0.0884916 67.0945 30.3798 108.427 48.0445 66.3008 30.7179
-34 12 5 o 0.288402 0.0696939 163.94 21.5706 175.5 55.2726 158.402 23.7098
-34 12 6 o 1.04414 0.117359 315.488 18.4986 258.407 57.0773 318.175 20.0733
-34 12 7 o 0.476129 0.0860709 211.664 20.3846 170.456 54.8386 213.775 22.0835
-34 12 8 o 0.307954 0.076633 168.517 23.1239 154.142 51.5772 166.493 25.7654
-34 12 9 o 0.383452 0.0842115 188.486 22.5683 142.898 53.4319 193.007 24.1623
-34 12 10 o 0.198194 0.0752062 131.748 29.0451 123.229 50.6387 132.88 30.7893
-34 12 11 o 0.020234 0.0736295 71.2728 30.0172 95.1052 43.3519 75.6022 31.5659
-34 12 12 o 0.098503 0.0750455 94.494 32.5044 124.8 51.7551 91.7453 33.392
-34 12 13 o 0.569217 0.115423 227.193 25.5983 187.763 63.1779 224.551 28.5085
-34 12 14 o 0.162494 0.0910596 116.003 35.5268 132.345 52.7121 110.845 37.6985
-34 12 15 o 0.237695 0.0932947 140.907 33.3099 124.726 51.1936 142.575 36.2455
-34 12 16 o 0.043483 0.0830932 79.1336 32.4809 100.887 45.0678 81.9291 34.0317
-34 12 17 o 0.378859 0.14144 170.754 41.4363 139.214 56.0497 172.995 48.1429
-34 12 18 o 0.0222163 0.104173 79.8837 34.7069 90.886 42.8178 90.0979 38.2641
-34 13 8 o -0.024699 0.0561433 53.2981 24.159 80.4663 37.2515 57.3944 25.6704
-34 13 9 o 0.0444414 0.0659611 75.2897 29.6074 75.7841 35.9468 90.211 32.1233
-34 13 10 o 0.106174 0.0689326 96.9 31.0916 114.999 48.1456 96.3091 32.3129
-34 13 11 o 1.67463 0.177864 394.796 22.3973 258.491 66.2825 416.876 24.6954
-34 13 12 o 0.0816746 0.0745682 88.6185 32.2167 120.362 50.506 86.4326 32.9664
-34 13 13 o 0.179126 0.0901917 121.707 34.8895 112.986 48.3587 126.416 37.2459
-34 13 14 f 1.70011 0.196519 393.669 24.8422 282.559 69.2521 402.63 28.1025
-34 13 15 o 0.274462 0.103255 150.371 34.7015 148.344 57.6492 143.258 38.4571
-33 0 7 o 1.58453 0.161604 391.789 20.5518 391.789 20.5518 391.789 20.5518
-33 0 8 o 2.11851 0.27848 447.664 31.1516 447.664 31.1516 447.664 31.1516
-33 0 9 o 1.66074 0.264479 393.773 33.8526 393.773 33.8526 393.773 33.8526
-33 0 10 o 1.07702 0.217778 314.274 35.4704 314.274 35.4704 314.274 35.4704
-33 0 11 o 0.123184 0.117801 87.9881 47.5508 87.9881 47.5508 87.9881 47.5508
-33 0 12 o 0.073417 0.120979 75.3235 44.971 75.3235 44.971 75.3235 44.971
-33 0 13 o 0.531464 0.17905 207.163 49.3079 207.163 49.3079 207.163 49.3079
-33 0 14 o 0.60465 0.191022 223.092 48.3526 223.092 48.3526 223.092 48.3526
-33 0 15 o 1.86301 0.328749 410.323 40.6498 410.323 40.6498 410.323 40.6498
-33 0 16 o 2.09427 0.363452 433.244 42.5423 433.244 42.5423 433.244 42.5423
-33 0 17 o 3.02381 0.488557 515.207 47.9582 515.207 47.9582 515.207 47.9582
-33 0 18 o 0.268037 0.140871 131.461 53.8291 131.461 53.8291 131.461 53.8291
-33 0 19 o 0.38498 0.158961 165.737 53.7175 165.737 53.7175 165.737 53.7175
-33 0 20 o 0.0719151 0.116802 73.0543 43.9048 73.0543 43.9048 73.0543 43.9048
-33 0 21 o 2.82431 0.366487 506.659 36.2474 506.659 36.2474 506.659 36.2474
-33 0 22 o 1.73624 0.393803 373.699 55.8449 373.699 55.8449 373.699 55.8449
-33 0 23 o 2.74715 0.386605 493.49 39.3811 493.49 39.3811 493.49 39.3811
-33 0 24 o 0.756932 0.231259 239.663 54.8467 239.663 54.8467 239.663 54.8467
-33 0 27 o 0.111483 0.138149 80.6573 48.1046 80.6573 48.1046 80.6573 48.1046
-33 0 28 o 0.759493 0.242204 225.895 61.4205 225.895 61.4205 225.895 61.4205
-33 0 29 o 0.151728 0.164239 87.7959 52.4075 87.7959 52.4075 87.7959 52.4075
-33 0 30 o 0.943147 0.265357 253.159 59.7567 253.159 59.7567 253.159 59.7567
-33 1 7 o 0.477368 0.115938 210.435 27.9692 210.435 27.9692 ? ?
-33 1 8 o 0.160338 0.0669097 120.584 28.0094 132.855 37.4038 109.759 34.9093
-33 1 9 o 0.172422 0.08004 124.052 31.7995 126.5 42.593 122.183 37.6726
-33 1 10 o 0.410897 0.104125 195.057 27.1656 174.79 43.9194 199.67 36.2179
-33 1 11 o 0.998973 0.157365 306.237 25.6779 280.038 40.9513 313.371 35.4397
-33 1 12 o 0.866004 0.148839 284.489 26.1967 251.642 42.3572 298.859 36.0915
-33 1 13 o 0.137097 0.0878601 110.904 35.0472 110.191 41.4516 118.596 41.599
-33 1 14 o 1.13867 0.178207 325.042 27.3992 329.998 41.0877 300.124 40.3917
-33 1 15 o 0.340308 0.163826 165.605 46.8747 165.605 46.8747 ? ?
-33 1 16 o 0.234367 0.102075 141.968 35.652 159.645 50.1258 127.682 41.7466
-33 1 17 o 0.134443 0.0964764 109.605 36.868 94.8882 41.7404 133.372 41.4389
-33 1 18 o 1.32629 0.18752 349.486 26.7689 354.925 47.3764 326.543 35.0425
-33 1 19 o 0.0634614 0.0895573 87.5451 34.477 120.784 46.5806 82.9478 35.6723
-33 1 20 f -0.00145429 0.0864528 71.5602 31.3437 90.0758 40.2074 78.5856 34.568
-33 1 21 o 0.314727 0.114472 162.486 35.8437 149.49 46.9869 159.288 47.7872
-33 1 22 o 0.439868 0.147784 188.794 40.0009 197.585 48.8305 149.312 56.0172
-33 1 23 o 2.23572 0.246241 448.57 27.3078 426.168 41.3073 424.397 40.8009
-33 1 24 o 0.17815 0.116084 118.795 40.4385 140.699 49.2759 103.662 43.7305
-33 1 27 o 0.0467402 0.109857 84.366 36.1382 86.0495 39.5047 100.552 42.9474
-33 1 28 o 0.684915 0.161121 232.511 35.4266 216.066 54.5488 192.25 54.0992
-33 1 29 o 0.16579 0.111421 109.541 39.4415 96.9005 42.2975 123.186 46.603
-33 1 30 o 0.00576995 0.115802 76.4707 34.6762 87.161 40.5067 84.1477 38.9563
-33 2 7 o 0.0895069 0.0929427 97.4692 35.8821 97.4692 35.8821 ? ?
-33 2 8 o 0.764143 0.101015 271.303 18.5458 244.226 33.6373 281.182 22.9945
-33 2 9 o 0.162062 0.0719705 120.723 29.7187 129.647 42.0212 115.079 34.8088
-33 2 10 o 0.57969 0.119353 232.85 25.8106 201.199 44.3976 245.1 33.7685
-33 2 11 o 0.196006 0.14519 131.299 45.2096 131.277 45.273 197.108 99.5538
-33 2 12 o 0.113255 0.078145 102.164 33.1327 108.848 43.2441 105.844 36.3012
-33 2 13 o 0.739991 0.121891 264.316 23.0626 234.237 44.4757 269.879 28.4104
-33 2 14 o -0.0141091 0.0745862 65.0998 28.79 115.878 44.6236 61.7537 28.7096
-33 2 15 o 1.78973 0.199585 410.253 24.1938 390.667 44.0303 403.434 30.4145
-33 2 16 o 0.508486 0.117036 215.88 27.4621 219.872 48.0649 200.94 36.2571
-33 2 17 o 1.61197 0.204666 386.387 26.3835 328.823 52.0791 396.258 32.626
-33 2 18 o 0.390527 0.125755 183.551 35.2011 189.407 54.8352 165.587 44.6418
-33 2 19 o 0.163195 0.100019 117.784 37.4151 122.903 46.9307 117.313 42.1403
-33 2 20 o 0.217555 0.106594 134.129 37.7571 134.264 49.7672 130.836 43.1959
-33 2 21 o 0.0189394 0.0975858 79.1054 33.9755 102.39 43.4773 81.7094 36.615
-33 2 22 o 0.315916 0.154723 154.354 46.1067 141.988 55.6392 154.394 53.9944
-33 2 23 o 1.08712 0.347162 257.364 66.3589 257.364 66.3589 ? ?
-33 2 24 o 0.138611 0.135192 109.545 42.5875 110.281 47.8715 118.755 48.5873
-33 2 26 o 0.0842946 0.109659 92.9876 37.6323 89.0002 39.9807 113.516 45.7169
-33 2 27 o 0.243369 0.116692 133.66 40.0684 124.139 47.3122 130.319 47.9008
-33 2 28 o 0.261273 0.125022 135.426 41.6564 129.548 50.9898 126.031 47.2395
-33 2 29 o 0.211671 0.130377 119.569 42.7113 107.611 45.2106 128.101 51.9801
-33 3 6 o 0.0577387 0.0855272 86.8123 33.8384 86.8123 33.8384 ? ?
-33 3 7 o 1.24813 0.104844 348.615 14.9244 359.429 30.326 341.401 17.3966
-33 3 8 o 0.126734 0.0615347 107.175 28.0908 116.816 40.9268 104.508 31.4638
-33 3 9 o 1.49085 0.136526 379.564 17.8585 390.273 35.6543 369.801 21.0716
-33 3 10 o 0.193307 0.0743439 132.198 28.6701 117.123 45.6519 138.058 31.0952
-33 3 11 o 0.0549361 0.0696313 81.0571 30.8058 76.5104 35.3159 101.713 34.2278
-33 3 12 o 0.801465 0.123342 275.659 22.3444 269.954 43.8208 269.101 27.2249
-33 3 13 o 0.448882 0.103033 204.262 25.5296 196.706 49.4553 198.429 31.2368
-33 3 14 o 0.146902 0.0831586 113.919 33.7463 105.295 43.0301 124.583 37.3744
-33 3 15 o 1.53849 0.182417 380.451 23.8591 345.624 45.4107 382.564 29.4577
-33 3 16 o 2.99632 0.274043 528.602 25.745 459.549 49.138 540.424 31.834
-33 3 17 o 0.219501 0.105166 136.267 37.1828 129.655 49.2268 138.71 42.5332
-33 3 18 o 0.762152 0.148791 263.085 28.4533 239.798 53.9701 256.371 36.399
-33 3 19 o 0.931506 0.276461 264.331 53.6182 264.331 53.6182 ? ?
-33 3 20 o 0.366595 0.122967 176.189 35.7773 149.272 54.2437 178.463 42.546
-33 3 21 o 0.419305 0.131769 187.969 36.0182 136.131 53.4091 206.791 41.4589
-33 3 22 o 0.0479675 0.123694 91.1598 38.6739 108.572 46.9565 95.7857 42.488
-33 3 23 f 0.252453 0.151827 137.123 46.2506 ? ? 137.123 46.2506
-33 3 24 o 0.253639 0.147393 136.152 45.5672 157.96 58.9127 118.158 48.2109
-33 3 26 o 0.184068 0.120957 117.815 41.2254 116.673 49.3121 118.662 45.4075
-33 3 27 o 0.180999 0.123105 115.268 41.4637 103.869 46.0423 126.245 47.0286
-33 3 28 o 0.171793 0.122407 111.584 41.1613 99.2626 45.7156 123.504 45.5648
-33 3 29 o 0.604727 0.175846 205.008 43.7978 148.895 61.1459 194.266 53.9395
-33 4 5 f 0.090569 0.149137 109.413 44.0259 109.413 44.0259 ? ?
-33 4 6 o 0.415575 0.130496 192.72 34.8052 192.72 34.8052 ? ?
-33 4 7 o 0.381579 0.0580958 192.31 15.0773 200.62 34.8816 187.831 17.1184
-33 4 8 o 0.246208 0.0617659 152.643 20.556 151.359 43.1617 149.727 23.6046
-33 4 9 o 0.253599 0.0683836 154.207 22.6283 149.207 43.7742 151.832 26.49
-33 4 10 o 1.09572 0.123564 324.629 18.9272 314.041 41.1082 321.453 21.9002
-33 4 11 f -0.0334427 0.0608643 54.6823 24.9298 81.5652 37.5922 59.7894 26.8251
-33 4 12 o 0.145341 0.086757 113.699 34.6494 140.902 49.7942 105.855 37.3749
-33 4 13 o 0.659794 0.121382 248.624 24.4893 257.191 46.9561 235.336 30.5457
-33 4 14 o 0.0499969 0.0770232 81.4358 32.0031 91.5468 40.7052 90.7987 34.827
-33 4 15 o 0.410004 0.106238 193.377 28.0151 194.579 51.5265 182.668 34.9002
-33 4 16 o 1.22075 0.173227 336.844 25.6544 312.002 51.2674 331.207 31.5202
-33 4 17 o 0.79037 0.146401 269.139 27.3093 264.971 52.6304 254.998 34.6351
-33 4 18 o 0.933268 0.166119 291.033 28.6303 279.814 54.4479 276.02 36.8881
-33 4 19 o 0.139278 0.101293 110.359 37.7698 134.114 49.2976 102.32 40.4948
-33 4 20 o 0.153839 0.102392 114.325 37.9728 121.432 48.0205 114.121 41.8858
-33 4 21 o 0.787647 0.165129 262.789 31.7539 250.977 61.6684 243.244 41.1638
-33 4 22 o 0.181554 0.112776 121.317 39.8332 145.666 52.9826 108.913 42.6098
-33 4 23 o 0.1905 0.126571 122.432 42.2091 ? ? 122.432 42.2091
-33 4 26 o 1.1337 0.211839 303.656 35.1905 271.073 68.3704 267.454 49.3895
-33 4 27 f 0.119178 0.115125 99.8866 39.1644 99.5609 45.3244 107.91 42.9848
-33 4 28 o -0.0364879 0.108806 69.8498 32.3806 77.9589 37.7481 83.9418 37.8311
-33 4 29 f 0.74498 0.196228 227.057 44.3794 178.402 69.6554 194.83 56.1912
-33 5 4 f 0.650436 0.201066 236.318 43.7351 236.318 43.7351 ? ?
-33 5 5 o 1.25729 0.154844 346.315 22.2548 322.824 36.78 351.744 29.1859
-33 5 6 o 0.0377059 0.0756038 78.1353 31.379 85.1927 35.9932 91.4565 37.163
-33 5 7 o 0.0107128 0.0413039 55.1146 22.7892 94.1321 38.0465 54.4334 23.1404
-33 5 8 o 0.762174 0.0883411 271.718 16.1699 279.181 38.4233 266.378 18.191
-33 5 9 o 1.43571 0.135162 372.221 18.0319 342.69 40.601 374.681 20.5737
-33 5 10 o 0.00333455 0.0594089 62.2169 26.6112 77.024 35.8528 71.291 29.0816
-33 5 11 o 0.0675911 0.0665872 84.3038 30.4726 85.0995 38.3817 96.781 32.6702
-33 5 12 o 0.68526 0.115701 254.402 22.7571 210.497 53.3485 260.323 25.9177
-33 5 13 o 0.229229 0.081561 143.53 29.1308 129.653 48.2308 146.226 32.4003
-33 5 14 o 0.639664 0.120287 244.298 24.7175 232.284 50.7128 238.301 29.9198
-33 5 15 f 0.23233 0.0933439 142.377 33.0906 142.946 50.3766 138.171 37.9128
-33 5 16 o 0.13421 0.0889935 109.011 35.3582 94.7822 41.768 128.455 38.6585
-33 5 17 o 0.113834 0.0868543 101.959 34.972 111.78 46.6462 105.034 37.4163
-33 5 18 o 0.327203 0.122636 165.792 37.5033 111.407 48.8703 197.194 39.23
-33 5 19 o 0.548474 0.138015 219.593 32.0629 162.297 57.2861 232.759 37.6455
-33 5 20 o 0.0842833 0.0907532 92.8433 35.196 106.626 46.0947 96.781 37.5214
-33 5 21 o -0.0788435 0.140847 77.8392 36.3385 ? ? 77.8425 36.3404
-33 5 22 o 0.609049 0.153543 227.333 34.5238 192.168 62.4631 219.225 43.1569
-33 5 23 o 0.16191 0.131515 114.94 42.617 119.939 49.2224 116.5 47.9345
-33 5 25 o -0.00435849 0.162097 89.194 40.6716 113.375 51.7996 91.4119 43.0464
-33 5 26 o 0.105729 0.107465 96.9074 37.8852 103.911 45.8134 100.563 40.9853
-33 5 27 o 0.476923 0.159593 184.268 43.5704 133.305 57.1458 187.459 50.5861
-33 5 28 o 0.0435454 0.122159 84.8567 37.2104 92.6902 42.826 93.2503 41.6867
-33 5 29 o 0.353317 0.161528 147.281 47.6251 172.604 66.8324 116.492 48.1974
-33 6 3 o 0.480254 0.0957133 213.317 22.556 217.644 53.2976 206.961 25.6776
-33 6 4 o 1.37128 0.173617 360.663 23.9694 342.573 48.4811 356.369 28.7386
-33 6 5 o 0.861496 0.130765 286.062 22.8213 291.163 38.2359 273.377 29.9822
-33 6 6 o 0.095389 0.0390124 93.9495 21.0787 100.958 39.0001 94.2528 22.2071
-33 6 7 o 0.446899 0.0633374 208.1 15.1733 180.315 42.5749 210.76 16.486
-33 6 8 o 0.255284 0.0611441 155.573 19.9149 158.141 47.7597 152.459 22.0075
-33 6 9 o 0.188752 0.0654755 131.528 25.5677 106.163 43.7743 140.177 26.6048
-33 6 10 o 0.597803 0.0950338 238.929 19.8724 255.503 46.0663 229.895 22.7951
-33 6 11 o 0.35121 0.0861689 180.961 24.1801 197.341 49.6374 170.478 28.8344
-33 6 12 o 0.164795 0.0726476 121.128 29.8819 138.338 50.5087 116.577 32.4221
-33 6 13 o 0.171609 0.0828798 122.654 32.8138 114.024 48.1439 129.172 34.6016
-33 6 14 o 0.214226 0.0883589 136.975 32.441 131.57 49.6544 137.372 36.0834
-33 6 15 o 2.20547 0.226273 454.085 24.765 400.049 54.5908 454.693 29.1378
-33 6 16 o 0.302328 0.107627 161.895 33.9981 145.281 55.2859 162.377 38.0629
-33 6 17 o 0.860535 0.153416 280.458 27.4336 255.223 59.213 273.122 33.0603
-33 6 18 o 0.630525 0.144027 236.922 30.8281 220.951 66.2292 225.948 36.6277
-33 6 19 o 0.32281 0.115167 165.279 35.5545 127.219 52.1306 177.69 39.1601
-33 6 20 o 0.572086 0.140716 223.572 32.0795 180.772 61.05 223.39 38.2019
-33 6 21 o 0.344666 0.147015 163.294 43.7107 132.706 52.6756 178.957 53.034
-33 6 22 o 0.754991 0.192845 247.133 40.0003 ? ? 247.133 40.0003
-33 6 25 o 1.02915 0.198822 291.106 34.4838 257.212 70.8097 261.951 45.7853
-33 6 26 o 0.034511 0.0988589 79.5192 34.1755 107.472 47.8269 78.9258 35.0853
-33 6 27 o 0.0591469 0.112188 86.4005 36.7497 89.8607 42.392 97.8179 40.9155
-33 6 28 o 0.0645272 0.114438 86.9762 37.0596 92.3861 43.1911 95.4244 40.7946
-33 7 1 f 0.482871 0.0986776 213.459 23.2636 ? ? 213.459 23.2636
-33 7 2 o 0.116455 0.0710299 103.092 31.3388 ? ? 103.092 31.3388
-33 7 3 o 0.532221 0.107293 223.911 24.1034 213.825 54.3922 219.748 27.7774
-33 7 4 o 0.525028 0.107743 222.206 24.4079 184.407 55.6958 226.506 27.3873
-33 7 5 o 0.348447 0.0915312 179.885 25.9411 192.908 46.9181 167.71 32.4935
-33 7 6 o 0.526519 0.0652131 226.204 14.3474 192.55 44.507 229.051 15.3584
-33 7 7 o 0.167904 0.0503256 125.503 20.5648 106.461 40.4779 130.029 21.8745
-33 7 8 o 0.106164 0.0608941 98.3066 28.8135 112.167 43.4515 97.7712 30.7178
-33 7 9 o -0.0252607 0.0534026 52.2152 23.6256 82.1918 37.3801 55.803 24.995
-33 7 10 o 0.0494187 0.05815 75.5842 28.2767 96.2508 41.8068 78.9232 29.452
-33 7 11 o 0.0221718 0.0661921 70.0149 28.8901 69.8414 33.5733 89.84 32.425
-33 7 12 o 0.302009 0.0852043 166.503 26.2005 156.476 53.3553 164.424 29.3715
-33 7 13 o 0.321781 0.0926487 171.072 27.7646 122.993 48.5012 186.455 29.8523
-33 7 14 o 0.0540616 0.071013 80.5786 30.9892 102.31 44.693 83.9271 32.3821
-33 7 15 o 1.58196 0.186353 384.748 24.1014 315.833 58.7658 391.741 27.6755
-33 7 16 o 0.68126 0.133695 249.848 26.9174 181.013 57.1121 266.228 30.9064
-33 7 17 o 0.618483 0.140308 235.322 30.2163 186.673 60.311 239.562 35.5721
-33 7 18 o 0.00316994 0.0802902 70.2573 30.4976 127.525 50.2809 66.1998 30.1358
-33 7 19 f 0.308552 0.109915 161.871 34.6637 131.703 51.8829 169.301 39.0409
-33 7 20 o 1.38354 0.205606 351.804 29.1983 289.514 61.8752 352.289 36.1744
-33 7 21 o 0.459785 0.131481 197.434 34.21 128.297 53.7587 219.683 37.122
-33 7 22 o 0.304407 0.171568 146.689 49.1634 ? ? 146.689 49.1634
-33 7 24 o 0.0367317 0.096762 80.5846 34.1972 109.239 48.5902 80.8189 35.2458
-33 7 25 o -0.0147338 0.0955492 70.1045 31.6722 78.2603 37.0785 84.0452 36.9125
-33 7 26 o 0.158273 0.106451 109.878 38.6569 109.845 47.0071 110.909 42.1017
-33 7 27 o 0.482275 0.152744 187.176 41.4924 142.002 59.0872 181.349 48.716
-33 7 28 o 0.0506381 0.0975949 80.9685 34.3514 92.3231 42.6123 85.8094 36.851
-33 8 2 o 0.853789 0.141244 283.399 24.9293 252.755 60.7651 281.887 28.3402
-33 8 3 o 0.495314 0.112028 214.717 26.3861 230.788 60.3141 204.128 30.4993
-33 8 4 o 0.729864 0.134106 261.523 25.7206 277.638 57.1412 248.339 30.2859
-33 8 5 f 0.0425671 0.0387086 66.7975 23.325 121.522 46.4798 64.2573 23.5361
-33 8 6 o 0.0532551 0.042832 72.8875 24.5655 89.0903 37.9054 75.5123 25.4259
-33 8 7 o 1.07377 0.103084 322.626 15.868 298.078 41.5449 323.458 17.4839
-33 8 8 o 0.215123 0.0644608 141.334 23.3992 191.163 52.222 131.017 26.5405
-33 8 9 o 0.619838 0.0970968 243.178 19.9437 220.281 49.6436 242.954 22.4148
-33 8 10 o 1.52685 0.149457 382.532 19.4073 394.951 46.6209 372.198 21.8914
-33 8 11 o 0.22035 0.0754488 141.27 27.4313 136.239 49.4984 140.323 30.3502
-33 8 12 o -0.026153 0.0595076 55.2233 24.9676 108.946 44.9731 54.1751 25.0207
-33 8 13 o 0.145769 0.0747176 113.293 31.5103 114.57 47.4161 116.276 33.3056
-33 8 14 o 0.817384 0.135828 275.9 24.633 210.936 64.0922 281.325 27.2162
-33 8 15 o 0.854676 0.13738 282.071 24.3517 221.866 60.0214 288.355 27.5497
-33 8 16 o 1.06139 0.170421 311.742 27.3425 242.7 63.901 319.04 31.7669
-33 8 17 o 0.495503 0.122006 210.63 29.485 169.152 56.6222 214.749 34.4883
-33 8 18 o 0.765501 0.149741 262.519 28.7082 208 63.731 264.189 33.3929
-33 8 19 o 0.163155 0.0947525 116.989 36.3129 103.383 44.5038 130.265 39.867
-33 8 20 o 0.997468 0.212617 289.136 37.2738 231.701 68.1775 282.035 49.608
-33 8 21 o 0.0135171 0.167275 94.5223 42.3717 ? ? 94.5223 42.3717
-33 8 24 o 0.239777 0.129421 132.427 42.613 113.015 50.6987 141.838 46.4967
-33 8 25 o 0.830394 0.184657 257.06 36.5979 197.961 70.8776 240.171 46.0528
-33 8 26 o 0.00733934 0.101198 74.7445 33.2682 98.7672 45.4434 76.9282 34.7968
-33 8 27 o 0.080067 0.0979359 87.9801 35.579 127.234 51.7501 79.3651 35.1036
-33 9 3 f 0.38669 0.05558 193.658 14.3106 157.464 63.1332 194.412 14.499
-33 9 4 o 0.0313388 0.0408775 62.5971 23.6459 95.2814 42.3564 64.369 24.0911
-33 9 5 o 0.148304 0.0482476 117.585 21.0899 105.471 43.2767 120.859 21.7144
-33 9 6 o 0.070076 0.0451975 81.1367 25.0622 93.2793 39.9795 84.1267 25.794
-33 9 7 o 0.461265 0.0744733 210.467 17.6825 243.6 45.2477 201.802 19.7361
-33 9 8 o 1.14587 0.115925 332.461 17.3234 324.542 45.7268 328.6 19.1198
-33 9 9 o 0.299045 0.0731117 167.479 22.1563 124.405 47.9161 175.749 23.3958
-33 9 10 o 0.166209 0.0708137 121.761 29.1761 129.379 50.0919 120.45 31.2135
-33 9 11 o 1.35993 0.151504 359.661 20.9463 326.328 50.1628 359.12 23.847
-33 9 12 o 0.172796 0.0792568 123.133 31.6851 139.879 51.358 117.893 34.4562
-33 9 13 o 0.190935 0.0842693 129.025 32.3892 123.028 50.7237 132.022 34.3753
-33 9 14 o 0.577171 0.116625 230.912 25.4261 239.494 60.2196 219.611 29.4398
-33 9 15 o 1.92533 0.199985 424.691 23.4046 385.783 58.2482 418.825 26.6833
-33 9 16 o 0.612943 0.122535 237.072 26.0173 225.592 60.1803 228.577 30.2806
-33 9 17 o 0.0956103 0.0784418 94.5442 33.1902 121.591 49.9086 92.5025 34.3629
-33 9 18 o -0.0354475 0.0813675 63.1784 28.8114 86.5193 40.5899 69.9051 31.3227
-33 9 19 o 1.19883 0.232969 317.936 36.9674 233.508 68.754 330.797 48.6037
-33 9 20 o 0.0503204 0.148725 96.2812 41.6516 ? ? 96.2812 41.6516
-33 9 23 o 0.136483 0.099041 105.742 37.2801 112.516 48.9642 106.831 39.4687
-33 9 24 o 0.475544 0.153569 189.254 41.335 123.104 54.7756 207.683 45.461
-33 9 25 o 0.259408 0.122942 137.016 41.1396 134.182 56.6848 129.308 44.2367
-33 9 26 o 0.0561419 0.104529 84.3418 35.6561 106.586 48.6014 84.5339 36.766
-33 9 27 o 0.421752 0.13506 176.806 38.8805 147.284 60.5395 164.404 44.7904
-33 10 1 o 0.0436046 0.0312483 65.1684 20.9359 106.528 48.5177 66.1727 21.0097
-33 10 5 o 0.494463 0.0792646 217.687 18.194 182.902 56.6138 218.803 19.2984
-33 10 6 o 0.143822 0.0558462 114.501 24.8619 120.153 45.0367 113.488 26.7573
-33 10 7 o 1.29874 0.122859 353.945 17.2375 323.649 46.0209 354.333 18.9876
-33 10 8 o 0.14531 0.0635359 114.203 27.8082 100.589 43.4771 121.946 28.5553
-33 10 9 o 0.0695462 0.0624116 83.7723 29.5887 95.6532 42.1669 89.1977 30.9021
-33 10 10 o 1.33863 0.141642 357.622 19.6853 356.614 48.5028 349.806 22.162
-33 10 11 o 0.356754 0.0921904 181.096 25.9443 139.222 53.4988 187.807 27.8453
-33 10 12 o 0.276667 0.0878802 157.721 28.641 153.986 55.0274 154.212 31.926
-33 10 13 o 0.342015 0.0971757 175.709 28.3459 123.588 50.5571 189.896 29.9591
-33 10 14 o 0.485686 0.110676 210.746 26.5918 180.551 59.1316 209.664 30.0451
-33 10 15 o 2.47285 0.236781 479.632 24.5232 397.147 62.6782 482.405 27.9449
-33 10 16 o 0.110439 0.0901809 100.673 35.5664 73.7205 36.0759 140.697 36.4098
-33 10 17 o 1.28534 0.177288 343.221 25.7622 258.552 65.3119 351.654 29.488
-33 10 18 o 0.0227044 0.0831548 75.0289 31.7646 106.007 46.5361 76.2948 32.9089
-33 10 21 o 0.306746 0.132067 153.387 41.5906 130.657 54.6577 156.778 46.4826
-33 10 22 o 0.21187 0.121142 126.724 41.2644 101.426 47.207 145.912 44.1896
-33 10 23 o 0.040252 0.0966309 80.8312 34.2324 98.4459 45.3894 85.2618 36.234
-33 10 24 o 0.0331365 0.0991669 79.4995 34.1986 136.762 55.7229 72.3336 33.1047
-33 10 25 o 0.0965117 0.111341 94.3522 38.014 123.914 53.7583 88.9362 38.2855
-33 10 26 o 0.0394337 0.0958069 78.8493 33.761 101.026 45.848 79.6539 35.0079
-33 11 1 o 0.595914 0.0809591 239.52 16.8421 176.254 62.789 242.254 17.391
-33 11 2 f 0.0406355 0.0450832 67.8845 24.9907 109.453 49.4922 69.1304 25.2645
-33 11 3 o 0.253261 0.0649393 154.167 21.4339 186.478 62.8076 149.489 22.8338
-33 11 7 o 0.165665 0.066626 121.902 27.6925 148.494 50.9539 114.918 30.3424
-33 11 8 o 0.849497 0.112368 284.612 19.6682 241.268 52.2901 287.943 21.8492
-33 11 9 o 0.561315 0.104638 229.462 22.882 197.46 71.7651 227.712 24.0838
-33 11 10 o 0.101678 0.0701101 96.5035 31.3896 100.002 43.5402 102.925 32.9574
-33 11 11 o 0.443288 0.0981516 202.66 24.4736 163.854 54.8727 206.235 27.1868
-33 11 12 o 0.537799 0.114892 222.324 26.0811 204.941 57.1422 217.017 30.5048
-33 11 13 o 0.0825548 0.0772513 90.5183 32.8079 90.4466 41.5678 102.799 34.8566
-33 11 14 o 0.382782 0.101697 185.663 27.9884 172.278 56.3783 180.689 32.3936
-33 11 15 o 0.37757 0.13552 176.671 39.0211 161.401 57.8277 170.887 46.4451
-33 11 16 o 0.146258 0.109655 112.132 39.2511 115.611 52.3243 118.408 41.2019
-33 11 20 o 0.0938797 0.105294 96.1208 37.523 94.441 43.8372 110.385 41.2598
-33 11 21 f 0.483308 0.186295 183.878 49.1977 173.073 65.1127 161.218 57.1927
-33 11 22 o 0.153836 0.108869 110.436 39.0725 122.035 52.1114 107.555 41.059
-33 11 23 o 0.0854925 0.108747 92.6297 37.4798 130.617 53.9781 85.2529 37.3752
-33 11 24 o 0.441668 0.143828 182.114 40.1811 128.562 55.6244 189.371 45.3483
-33 11 25 o 0.279424 0.128416 140.233 42.0317 132.263 56.8267 132.635 45.2697
-33 12 1 o 0.576867 0.083654 235.154 17.7438 153.252 58.4138 241.933 18.2947
-33 12 2 o 0.403321 0.0736583 195.977 18.8404 217.025 67.8702 191.635 19.8067
-33 12 3 o 0.134705 0.0606352 109.845 27.4177 149.456 58.7862 106.373 28.4635
-33 12 4 o 0.134066 0.0621795 109.462 28.0111 145.585 53.6029 104.159 29.5944
-33 12 5 o 0.48951 0.0889777 215.261 20.7206 216.972 56.0155 209.7 22.8886
-33 12 18 o 0.580342 0.142577 223.224 32.5833 153.356 64.1548 228.524 35.3226
-33 12 19 o 0.0663781 0.0782678 83.993 32.4724 108.433 47.6374 84.5541 33.4937
-33 12 20 o 0.384748 0.120432 177.941 34.7561 136.431 56.6949 180.995 38.4617
-33 12 21 o 0.259785 0.116298 141.018 39.346 109.064 49.6626 154.033 41.6908
-33 12 22 o 0.377376 0.140839 167.536 41.7681 114.28 52.4554 185.021 44.4115
-33 12 23 o 0.247834 0.122529 134.218 41.2306 111.468 49.7711 142.658 45.0509
-33 12 24 o 0.163695 0.106388 111.122 38.6776 133.427 57.5391 103.465 39.5084
-33 13 1 o 0.229686 0.0791205 143.584 28.2887 153.845 61.4302 140.973 29.8309
-33 13 2 o 0.104631 0.0789132 98.4459 33.3435 145.88 61.6963 95.9278 33.8267
-33 13 3 o 0.0454385 0.0595426 74.2729 28.4238 98.2174 46.1114 78.9468 29.1861
-33 13 4 o 2.24902 0.182198 463.343 19.5123 433.119 57.3069 457.879 21.2876
-33 13 5 o 0.662575 0.100872 250.697 20.0893 278.8 56.5296 240.898 22.1962
-33 13 6 o 0.134117 0.0641977 109.047 28.7454 89.6921 40.5669 121.698 29.0195
-33 13 7 o 0.245903 0.073793 149.834 25.2825 163.196 54.3446 143.541 28.1986
-33 13 8 o 0.468931 0.0939769 209.34 22.5831 124.927 48.8295 233.136 23.8086
-33 13 9 o -0.0392374 0.068095 56.8637 26.0914 75.2022 36.0647 65.9475 29.0739
-33 13 14 o 0.113144 0.0822404 100.358 34.0387 121.211 49.1613 98.0002 35.6785
-33 13 15 o 0.377559 0.109541 181.387 31.013 134.81 53.563 190.448 34.1974
-33 13 16 o 0.710676 0.177314 243.294 37.2686 190.66 65.8206 240.286 46.375
-33 13 17 o 0.205567 0.0931194 130.073 34.7743 130.944 54.4855 127.891 37.0417
-33 13 18 o 0.287292 0.113682 151.793 37.3408 107.049 49.7492 168.98 37.9863
-33 13 19 o 0.088061 0.118256 96.2058 39.0268 101.557 46.1736 105.477 42.9702
-33 13 20 o 0.0862697 0.104851 93.1643 37.1084 94.389 43.4403 104.869 40.9597
-33 13 21 o 0.289221 0.116417 149.282 38.3946 135.78 56.9117 144.667 41.9867
-33 13 22 o 0.200069 0.117794 121.673 40.736 119.409 53.0991 121.486 43.0943
-33 14 2 o 0.101305 0.0832411 97.6951 34.1984 114.615 51.5779 101.518 35.2338
-33 14 3 o 1.01757 0.1459 308.452 23.5978 271.436 70.759 303.747 25.8699
-33 14 4 o 0.39943 0.108661 189.37 29.359 131.767 54.4201 202.203 30.9872
-33 14 5 o 0.0318268 0.0801314 77.0218 31.7846 74.9352 36.1652 99.0656 35.7755
-33 14 6 o 0.104626 0.0677031 97.0097 30.7789 91.0223 41.2034 107.711 31.9391
-33 14 7 o 0.0866462 0.0711681 90.7538 31.6313 102.338 45.0548 95.2241 33.0037
-33 14 8 o 0.110287 0.0703639 99.1381 31.3685 134.772 49.4616 92.1547 32.7834
-33 14 9 o 0.0933353 0.070999 92.9012 31.6253 85.6215 40.3602 107.135 32.6867
-33 14 10 o 0.43626 0.101829 199.376 25.8983 191.938 58.4237 192.134 29.7697
-33 14 11 o 0.235077 0.0848739 143.221 30.288 143.315 54.8295 139.555 33.1021
-33 14 12 f 0.312609 0.0967902 165.649 30.035 132.173 52.7604 170.718 32.725
-33 14 13 o 0.0777773 0.0827665 89.1774 33.6554 118.759 50.2943 87.8809 34.5991
-33 14 14 o 0.239092 0.0956783 141.647 33.8961 124.054 51.2477 144.956 36.7352
-33 14 15 o -0.0246536 0.102171 72.3138 32.703 85.2639 39.9453 84.5363 37.4495
-33 14 16 o 0.566946 0.136079 221.352 31.3101 174.448 64.5632 218.551 35.7801
-33 14 17 o 0.364223 0.117599 173.7 34.7343 166.581 62.1771 163.037 39.7015
-33 14 18 o 0.218058 0.0982855 132.277 35.8846 134.266 55.1115 127.62 38.5693
-33 14 19 o 0.134376 0.121835 106.419 40.6754 151.125 60.9937 95.3733 40.3922
-33 14 20 o 1.17464 0.19321 316.829 30.5719 220.903 75.5298 312.032 35.5121
-33 14 21 o 0.154012 0.102142 109.785 37.9147 123.783 53.8229 106.122 39.3066
-33 15 4 o 1.23564 0.17016 338.311 25.0805 289.941 68.21 334.243 28.2303
-33 15 5 o 0.0871703 0.082072 92.6584 33.7818 125.283 49.8716 89.0116 34.8545
-33 15 6 o 0.113234 0.08805 101.464 35.1941 125.706 51.8097 99.5274 36.6134
-33 15 7 o 0.723124 0.136449 256.838 26.6919 273.746 62.1143 239.894 31.5921
-33 15 8 o 0.145944 0.088757 111.847 35.2098 91.1312 41.9137 132.822 36.9073
-33 15 9 o -0.0446145 0.0681358 55.6616 25.7405 118.759 49.4529 53.9897 25.4839
-33 15 10 o 0.161653 0.0834018 117.138 33.5412 112.846 49.0485 121.6 35.109
-33 15 11 o 0.172776 0.0832674 120.935 33.1212 145.302 53.8574 112.686 35.6093
-33 15 12 o 0.441618 0.112931 197.596 29.1725 119.612 50.9765 220.889 30.474
-33 15 13 o 0.0335686 0.102657 82.9775 35.2185 131.136 52.2831 77.2284 35.0118
-33 15 14 o 0.111065 0.106319 101.185 38.1541 138.369 54.4888 93.1776 38.793
-33 15 15 o 1.7812 0.238568 395.442 30.0954 ? ? 395.442 30.0954
-33 15 16 o 0.546004 0.128194 217.789 29.9335 136.809 56.3785 233.745 32.4267
-33 15 17 o 0.212161 0.0983852 130.315 36.1256 137.8 56.5919 124.524 38.5432
-33 15 18 o 0.175389 0.12109 116.659 41.2133 142.125 57.2939 106.444 42.5039
-33 15 19 o 0.442032 0.136291 187.394 37.3205 127.094 56.0453 197.855 40.3795
-33 16 7 f 0.248164 0.108705 143.316 37.2245 123.849 51.3653 150.26 40.7789
-33 16 8 o 0.0813357 0.0856934 90.9979 34.2666 107.37 46.5576 93.9282 36.1179
-33 16 9 f 0.286102 0.112506 153.953 36.7015 163.499 58.7128 142.345 41.4579
-33 16 10 o 0.0973565 0.0992405 97.3565 36.8282 113.244 49.6065 99.9888 38.7492
-33 16 11 o 0.248455 0.0999895 143.892 34.7909 135.742 54.9559 142.268 37.8362
-33 16 12 o 0.242121 0.125028 137.571 41.5274 99.3379 45.3232 173.662 45.05
-33 16 13 o 0.313545 0.107007 162.24 33.7556 177.467 61.8328 148.158 38.5376
-33 16 14 o 0.179244 0.110715 119.637 39.4765 ? ? 119.637 39.4765
-33 16 15 o 0.538768 0.130629 215.428 30.9055 141.915 57.4133 228.053 34.0571
-33 16 16 o 0.481487 0.132145 200.487 33.8362 148.739 58.2114 204.284 38.9254
-32 0 7 o 0.672173 0.128712 251.602 26.0215 251.602 26.0215 251.602 26.0215
-32 0 8 o -0.0353079 0.452001 108.057 72.6788 108.057 72.6788 108.057 72.6788
-32 0 9 o -0.0457631 0.0951254 47.8755 32.5276 47.8755 32.5276 47.8755 32.5276
-32 0 13 o 0.04509 0.121703 69.5832 43.2105 69.5832 43.2105 69.5832 43.2105
-32 0 14 o 0.0337666 0.117927 66.5649 41.8531 66.5649 41.8531 66.5649 41.8531
-32 0 15 o -0.134434 0.131688 48.6885 34.2641 48.6885 34.2641 48.6885 34.2641
-32 0 16 o 0.531006 0.192851 202.253 54.6303 202.253 54.6303 202.253 54.6303
-32 0 18 o 2.60608 0.336648 492.183 34.2522 492.183 34.2522 492.183 34.2522
-32 0 19 f 0.742749 0.19532 253.56 41.4665 253.56 41.4665 253.56 41.4665
-32 0 20 o -0.0275021 0.119514 56.4988 37.8079 56.4988 37.8079 56.4988 37.8079
-32 0 21 o 0.0309932 0.129288 67.4819 42.9986 67.4819 42.9986 67.4819 42.9986
-32 0 22 o -0.0475322 0.143958 59.5176 40.3175 59.5176 40.3175 59.5176 40.3175
-32 0 23 o -0.0835642 0.118897 49.3951 34.2627 49.3951 34.2627 49.3951 34.2627
-32 0 24 o 0.0553166 0.150082 74.2152 46.8943 74.2152 46.8943 74.2152 46.8943
-32 0 26 o -0.0302356 0.121507 55.5923 37.4777 55.5923 37.4777 55.5923 37.4777
-32 0 27 o -0.00278721 0.185696 70.6237 47.2188 70.6237 47.2188 70.6237 47.2188
-32 0 28 o 0.0455582 0.16641 72.9247 47.342 72.9247 47.342 72.9247 47.342
-32 0 30 o -0.0766833 0.144194 54.1221 37.5864 54.1221 37.5864 54.1221 37.5864
-32 0 31 o 0.013015 0.143146 63.1647 41.9844 63.1647 41.9844 63.1647 41.9844
-32 0 32 o 0.0508151 0.175033 71.3876 47.1096 71.3876 47.1096 71.3876 47.1096
-32 1 7 o 0.117557 0.056456 103.7 26.7714 101.572 36.1766 107.351 30.9661
-32 1 8 o 0.150739 0.0717097 116.701 30.1947 113.66 38.3203 120.64 37.0206
-32 1 9 o 0.320647 0.0990454 171.294 29.7039 139.524 45.1043 189.714 36.7431
-32 1 13 o 0.122713 0.0861725 106.332 34.8141 108.791 40.9157 113.175 41.1472
-32 1 14 f 0.174658 0.112903 123.956 39.7926 191.488 96.1296 124.074 39.8415
-32 1 15 o 0.530014 0.196078 208.269 47.6477 208.269 47.6477 ? ?
-32 1 16 o 0.166705 0.0879851 120.863 34.3996 148.619 45.7994 106.081 38.7778
-32 1 17 o 0.914612 0.15421 291.385 26.4917 277.379 47.0126 283.494 34.6107
-32 1 18 f 0.41078 0.117962 191.513 31.5967 152.308 50.6763 205.957 38.6049
-32 1 19 o 0.778526 0.150314 266.776 28.3289 233.647 52.7155 267.959 36.2941
-32 1 20 o 0.475995 0.121421 206.799 29.9397 211.5 43.0778 182.851 45.2593
-32 1 21 o 1.03084 0.159585 308.429 25.8549 288.081 39.0035 305.797 38.1546
-32 1 22 o 0.5366 0.172948 209.209 42.3832 190.103 58.9007 196.054 57.1332
-32 1 23 o 1.52126 0.206932 371.437 27.7841 355.937 43.3586 351.768 40.3434
-32 1 24 o 0.450832 0.162791 187.738 43.7453 185.17 50.6513 158.179 62.5701
-32 1 25 o -0.00526222 0.0899526 71.3229 31.5758 86.0823 37.9901 79.8317 36.1477
-32 1 26 o 0.423742 0.138645 184.632 38.4302 220.021 48.9729 132.859 50.0921
-32 1 27 o -0.0249571 0.0998274 70.6293 32.0938 98.7512 42.0723 71.2973 33.9891
-32 1 28 o 0.175773 0.119572 115.531 40.9412 131.501 49.6827 103.848 43.9903
-32 1 30 o 0.481381 0.157508 184.542 43.0497 184.812 56.7087 141.986 54.0553
-32 1 31 o 0.070194 0.11678 87.6331 37.3912 94.3024 42.4459 93.5414 41.7703
-32 1 32 o 0.186735 0.135239 110.658 42.7107 97.9367 43.1706 126.669 53.3179
-32 2 6 o 0.69658 0.132247 256.305 25.9011 256.305 25.9011 ? ?
-32 2 7 o 0.0756357 0.0554491 85.5416 27.9216 82.1149 34.4174 97.641 30.8039
-32 2 8 o 1.14915 0.12654 333.093 18.886 311.34 32.5031 339.598 23.8666
-32 2 9 o 0.440648 0.105631 202.878 26.404 196.429 44.527 197.2 34.8098
-32 2 10 o 0.462197 0.11818 206.476 29.1479 186.369 47.7112 208.937 38.4918
-32 2 11 o 0.142087 0.0781959 112.981 32.5174 99.5782 40.6142 128.572 36.2974
-32 2 12 o 0.182804 0.0826186 127.581 32.0949 118.531 42.9915 133.915 37.5361
-32 2 13 o 1.27528 0.162852 347.823 23.3156 324.057 42.081 348.846 29.3143
-32 2 14 o 1.79215 0.192687 412.374 23.2282 377.218 41.8435 418.128 29.1089
-32 2 15 o 0.405379 0.106852 192.738 28.2893 170.502 50.2162 194.282 34.6662
-32 2 16 o 0.379456 0.115874 184.055 32.35 151.166 52.5371 192.858 38.2086
-32 2 17 o 0.515543 0.126947 216.304 29.8523 230.248 51.0155 195.509 39.8331
-32 2 18 o 0.21883 0.0984671 137.254 35.3158 148.599 49.0684 127.305 41.1176
-32 2 19 o -0.0582133 0.0880621 63.0435 29.1925 73.2265 35.0971 80.2361 35.1852
-32 2 20 o 0.706618 0.146046 253.138 29.0928 238.626 52.2611 242.527 38.4207
-32 2 21 f 0.535531 0.143831 216.267 34.0522 180.985 56.9612 218.311 43.0689
-32 2 22 o 2.10195 0.301158 428.027 35.1444 381.191 56.6298 413.06 52.6255
-32 2 23 o 1.43734 0.390621 309.835 64.5187 309.835 64.5187 ? ?
-32 2 24 o 0.0109572 0.0925955 75.6153 32.7878 105.862 42.7041 74.037 34.3574
-32 2 25 o 0.314763 0.12266 159.025 38.5859 117.409 46.6637 193.831 47.1446
-32 2 26 o 0.0639311 0.105246 89.2123 36.5794 111.335 44.6353 86.9655 39.1922
-32 2 27 o 0.405603 0.132702 179.839 37.7386 142.679 51.0814 188.905 49.0462
-32 2 30 o 0.652957 0.174143 219.163 40.8423 178.732 59.136 195.279 57.8261
-32 2 31 o 0.763788 0.191383 232.511 42.311 178.619 61.7163 206.08 60.8393
-32 2 32 o -0.0955282 0.108594 61.6522 29.6608 80.5794 38.0541 67.4255 32.8933
-32 3 5 o 0.341918 0.124038 174.472 36.3786 174.472 36.3786 ? ?
-32 3 6 o 0.504785 0.129886 215.661 30.6831 215.661 30.6831 ? ?
-32 3 7 o 0.626338 0.0808771 246.475 16.3383 226.243 33.8807 250.592 19.1142
-32 3 8 o 0.631236 0.0854056 247.119 17.2187 233.698 35.6784 247.911 20.1963
-32 3 9 o 0.0193312 0.0560488 65.3279 26.7297 102.548 39.7712 63.4813 27.3642
-32 3 10 o 0.680622 0.108748 254.947 21.3135 229.239 43.9143 258.759 25.3388
-32 3 11 o 0.39017 0.0969078 190.74 25.8164 152.356 48.4018 202.442 29.9719
-32 3 12 o 0.281076 0.0926869 159.702 29.8311 151.811 49.2863 157.807 35.3298
-32 3 13 o 0.385871 0.0980139 189.177 26.367 135.859 47.5361 211.654 29.738
-32 3 14 o 0.267079 0.0974537 154.188 32.3275 142.422 50.4105 155.307 37.3146
-32 3 15 o 0.0849653 0.0838768 93.6104 34.1478 109.877 44.6348 95.9928 36.7776
-32 3 16 o 0.429584 0.116623 197.19 30.2454 270.519 47.1118 158.813 40.9351
-32 3 17 o 0.849395 0.151717 280.217 27.1457 247.163 53.545 280.997 33.6117
-32 3 18 o 0.146343 0.119627 115.197 40.9379 118.26 46.2817 123.633 48.7646
-32 3 19 o 0.082452 0.0969019 94.7881 36.2641 131.549 50.1143 88.9496 37.387
-32 3 20 o 0.155963 0.095887 116.077 36.6042 135.278 49.0791 108.891 39.9744
-32 3 21 o 1.20016 0.194855 329.405 29.6026 334.277 51.7789 301.907 40.0793
-32 3 22 o 0.837851 0.195978 267.295 37.3161 207.976 60.3097 285.555 51.7088
-32 3 23 o 0.557059 0.186264 208.847 45.4506 ? ? 208.847 45.4506
-32 3 24 o 0.0385395 0.116933 87.7815 37.4339 124.471 51.0027 83.9373 38.223
-32 3 25 o 0.427487 0.165233 179.425 45.5274 137.662 55.6162 196.902 55.2532
-32 3 26 o 0.196635 0.128914 123.348 42.5948 155.841 58.3211 107.905 43.9818
-32 3 27 o 0.436772 0.157144 180.425 43.6095 216.145 67.3225 142.852 50.1981
-32 3 29 o 0.809653 0.229419 233.2 50.1951 173.042 70.8005 209.896 62.2013
-32 3 30 o 0.203368 0.124002 118.946 41.7322 113.611 47.8956 118.32 46.7493
-32 3 31 o 0.0701191 0.118632 87.7057 37.5609 85.8838 40.2363 103.185 43.9747
-32 3 32 o 0.0847422 0.120874 89.512 38.1121 132.319 52.4943 76.1935 36.0923
-32 4 5 o 0.495587 0.146124 211.358 35.4857 211.358 35.4857 ? ?
-32 4 6 o 0.691351 0.114642 256.832 22.3213 271.701 31.0163 232.633 34.5741
-32 4 7 o 0.0932361 0.0441166 92.722 23.5234 78.7861 34.2221 103.168 23.9796
-32 4 8 o 0.386058 0.0952037 190.124 25.4292 161.498 45.6907 198.885 30.9596
-32 4 9 o 0.465237 0.0802487 211.337 19.0027 187.335 44.0406 214.179 21.5722
-32 4 10 o 0.060398 0.0613064 80.7728 29.2334 90.6683 38.7947 87.3455 31.3075
-32 4 11 o 0.57932 0.104183 234.549 22.258 256.304 44.5601 221.367 26.9305
-32 4 12 o 0.305372 0.0909476 167.403 27.8782 147.336 48.5501 170.667 32.6088
-32 4 13 o 0.692423 0.117141 255.999 22.8965 238.889 46.7683 254.238 27.5077
-32 4 14 o 0.561258 0.112626 229.272 24.7109 204.826 51.3337 229.654 29.3321
-32 4 15 o 0.402535 0.102633 192.503 27.1496 177.16 51.563 190.07 32.5759
-32 4 16 o 0.474469 0.117999 208.111 28.8471 199.455 54.6866 200.496 35.4118
-32 4 17 o 0.442501 0.119117 199.716 30.4947 160.716 53.2661 209.042 36.2937
-32 4 18 o 0.766119 0.145052 265.452 27.4496 211.595 54.5607 279.092 33.395
-32 4 19 o 0.506974 0.127061 213.503 30.3162 200.856 54.4527 204.773 38.5313
-32 4 20 o 1.1263 0.178485 321.134 27.7909 279.109 56.4241 320.962 34.3656
-32 4 21 o 1.32129 0.19553 347.007 28.1391 299.621 58.3819 345.783 34.6586
-32 4 22 o 0.0553692 0.09349 86.254 34.8045 84.9816 39.1456 106.391 40.0518
-32 4 23 o 0.0411619 0.131467 92.1934 39.5129 ? ? 92.1934 39.5129
-32 4 24 o 0.994013 0.193046 292.921 33.2149 208.821 66.9123 304.495 40.3998
-32 4 25 o 0.229719 0.120554 133.932 40.8505 136.83 53.7421 128.207 45.1098
-32 4 26 o 0.563404 0.15766 213.673 37.9201 209.34 64.653 186.914 48.5926
-32 4 27 o 0.122813 0.117424 103.184 39.8056 138.127 54.9713 93.2322 40.1208
-32 4 29 o 0.0338022 0.116762 83.1451 36.4217 92.0793 43.2433 92.4193 40.3469
-32 4 30 o 0.476696 0.166994 178.239 46.058 152.86 62.7745 158.086 52.8206
-32 4 31 o 0.0507567 0.122906 84.8874 37.2709 110.691 50.3777 82.0937 37.6547
-32 4 32 o 0.0318301 0.121988 80.7574 36.194 96.4032 45.9718 83.5486 37.9818
-32 5 4 o 0.401747 0.0956433 194.464 24.9229 195.078 52.6808 188.93 28.9956
-32 5 5 o 0.331969 0.0916669 175.807 26.6494 170.169 41.7735 171.49 35.7274
-32 5 6 o 0.0218317 0.0355952 56.3902 21.872 109.663 38.9367 52.7943 21.7944
-32 5 7 f 0.846522 0.0836907 287.254 14.4713 287.685 35.6975 284.384 16.0583
-32 5 8 o 0.164354 0.0570103 123.433 23.7292 126.683 43.6295 121.71 26.341
-32 5 9 o 0.394113 0.0790792 193.847 20.5082 181.03 44.4847 193.175 23.7453
-32 5 10 o 1.07819 0.124043 322.18 19.1485 357.319 40.3549 307.66 22.3025
-32 5 11 o 0.690153 0.108608 256.601 21.1429 214.466 51.2418 262.727 23.8312
-32 5 12 o 0.679006 0.115912 253.588 22.8763 213.319 51.5772 259.894 26.355
-32 5 13 o 0.307854 0.0924621 167.708 28.3028 138.239 50.0816 174.798 31.6916
-32 5 14 o 1.29783 0.166694 350.176 23.708 373.862 47.8802 331.837 28.484
-32 5 15 o 0.48157 0.117598 210.073 28.4459 134.149 51.4774 241.635 30.8519
-32 5 16 o 1.04547 0.162321 312.113 25.9844 274.854 52.4234 314.633 31.7588
-32 5 17 o 0.864556 0.155942 282.196 27.7166 239.39 57.4248 285.534 33.5175
-32 5 18 f 0.107047 0.0924907 101.05 35.9874 173.942 54.7427 86.0623 35.771
-32 5 19 o 0.844813 0.151968 278.495 27.3698 240.606 58.0097 277.984 32.9328
-32 5 20 o 0.166738 0.101516 119.361 37.6664 126.026 49.3624 118.959 41.4322
-32 5 21 o 0.307379 0.138744 157.165 42.6349 155.656 54.8416 148.549 50.6395
-32 5 22 o 0.134378 0.100814 108.526 37.6578 113.589 48.5894 113.179 40.4743
-32 5 23 o 0.590059 0.202813 210.949 48.6011 167.225 61.4757 220.009 64.2756
-32 5 24 o 0.294397 0.125973 152.748 40.2677 153.896 57.5262 142.445 45.52
-32 5 25 o 0.951529 0.192297 284.09 34.2001 272.163 69.2607 255.125 44.8394
-32 5 26 o 0.144494 0.116571 109.36 40.1978 136.701 54.6245 100.69 41.4336
-32 5 27 o 0.0228541 0.106983 80.2463 35.0137 102.636 46.0535 82.6627 37.0042
-32 5 29 o 0.0225425 0.115062 80.6116 35.6988 95.8779 44.7761 85.9918 38.427
-32 5 30 o 1.05042 0.222933 276.68 41.1426 210.824 76.3275 237.726 55.8436
-32 5 31 o 0.721058 0.206944 213.44 49.0356 125 57.2398 229.907 57.8032
-32 6 2 o 1.43681 0.180087 370.123 24.2228 ? ? 370.123 24.2228
-32 6 3 o 0.228436 0.0929368 143.289 32.8194 143.088 51.7253 142.543 36.6845
-32 6 4 o 0.833 0.129155 281.928 22.8778 297.291 46.9579 270.221 27.2427
-32 6 5 o 0.0349044 0.0679064 74.886 29.8518 111.956 41.7802 71.3933 30.7543
-32 6 6 o 0.621191 0.0698936 246.077 14.1218 239.054 39.4047 244.921 15.3561
-32 6 7 o 1.1904 0.106021 340.37 15.4622 294.888 41.2537 346.852 16.9373
-32 6 8 o 0.154106 0.0566342 119.234 24.341 96.4418 40.7399 128.484 24.8924
-32 6 9 o 0.0233306 0.0534494 65.3391 26.3335 96.9978 40.6237 66.3205 27.2145
-32 6 10 o 0.146264 0.0652831 114.999 28.3012 105.252 42.3897 121.611 30.2638
-32 6 11 o 0.376161 0.0877125 187.973 23.6231 183.906 51.4656 183.711 27.1633
-32 6 12 o 1.02097 0.127593 312.611 20.3179 255.038 49.3573 324.083 22.9803
-32 6 13 o 0.419216 0.103435 196.96 26.6866 214.001 54.9141 184.902 31.8882
-32 6 14 o 0.244808 0.0917855 147.524 31.7456 116.916 47.1343 161.436 34.3933
-32 6 15 o 0.607537 0.125917 237.188 26.7499 196.226 58.3631 240.795 30.7377
-32 6 16 o 1.29351 0.177799 347.632 25.4998 329.635 53.5637 339.453 30.6085
-32 6 17 o 0.90045 0.15482 288.554 26.873 208.472 58.8137 311.469 31.1594
-32 6 18 o 0.649194 0.139448 243.057 28.9752 210.091 57.5925 242.409 35.2478
-32 6 19 o 0.240153 0.100402 143.489 34.9679 124.585 50.2558 150.616 38.3989
-32 6 20 o 0.323828 0.117718 166.04 36.1306 215.691 56.2555 137.13 43.2409
-32 6 21 o 0.495496 0.164901 201.013 41.9727 179.538 60.1316 192.271 53.4747
-32 6 22 o 0.0969289 0.11431 100.095 39.0901 ? ? 100.095 39.0901
-32 6 23 o 0.027226 0.121659 87.0813 37.6715 90.6998 41.5731 107.262 45.5473
-32 6 24 o 1.18915 0.212592 319.701 33.4158 282.211 74.0406 298.759 41.7554
-32 6 25 o 0.0310557 0.104884 82.4606 35.3161 105.209 47.1105 85.5901 37.3543
-32 6 26 o 0.522585 0.16135 201.445 41.0507 171.85 64.6387 188.08 49.4302
-32 6 28 o 0.533588 0.187515 190.007 48.6547 155.777 63.9995 175.364 56.88
-32 6 29 o 0.0598027 0.122353 88.0352 37.9298 107.096 48.645 88.386 39.5323
-32 6 30 o 0.0908568 0.123036 92.6199 38.8928 109.77 49.777 90.979 40.1029
-32 6 31 o 0.250118 0.12902 127.612 42.6313 107.86 48.3779 131.621 47.2677
-32 7 1 o 0.828982 0.131994 280.934 23.4763 ? ? 280.934 23.4763
-32 7 2 o 0.198116 0.074017 134.614 28.1307 179.818 56.1912 125.266 31.0989
-32 7 3 o 0.0198522 0.0637318 68.9679 28.3919 129.337 53.0633 67.6364 28.5137
-32 7 4 f 0.66488 0.119598 251.219 23.8564 208.315 51.4411 260.94 27.7235
-32 7 5 o 0.992084 0.0845619 311.38 13.4775 350.107 37.6342 304.267 14.5807
-32 7 6 o 1.83891 0.133417 423.15 15.6372 405.648 39.7459 422.344 17.2266
-32 7 7 o 1.65874 0.130359 401.575 16.1047 382.763 39.7314 401.139 17.8722
-32 7 8 o 0.233432 0.0622016 148.406 21.3662 173.707 50.1076 141.96 23.8733
-32 7 9 o 0.0516936 0.069185 80.1262 30.6452 78.9482 36.8789 97.4983 33.285
-32 7 10 o 0.0329387 0.0549278 69.0341 27.0567 75.1991 35.1799 80.6058 29.0158
-32 7 11 f 0.0500783 0.0588508 76.2409 28.4619 111.297 45.3828 75.5538 29.1933
-32 7 12 o 0.824704 0.121856 280.102 21.7083 243.744 56.011 281.582 24.2472
-32 7 13 o 1.32786 0.1528 355.795 21.3611 314.883 53.2206 357.546 24.0843
-32 7 14 o 0.88961 0.136249 289.637 23.4918 244.167 55.2681 294.509 26.9612
-32 7 15 o 1.57532 0.189484 384.826 24.5056 330.757 55.9941 389.378 28.5115
-32 7 16 o -0.00533212 0.0889505 72.6351 31.8044 128.893 49.1083 67.852 31.4636
-32 7 17 o 0.985916 0.159354 302.284 26.3636 293.832 57.4842 290.959 31.4979
-32 7 18 o 0.464724 0.123969 203.853 31.0912 129.063 52.5095 233.046 33.186
-32 7 19 o 0.119544 0.0956491 104.7 36.6581 106.295 46.5933 113.72 39.416
-32 7 20 o 0.167368 0.104524 119.175 38.2904 105.993 46.9893 133.972 41.2639
-32 7 21 o 0.155278 0.0945059 114.86 36.355 118.309 48.2286 116.659 39.4858
-32 7 22 o 0.245141 0.127745 139.339 41.9576 ? ? 139.339 41.9576
-32 7 23 o 2.29305 0.350782 433.196 40.5629 396.177 71.4573 375.221 62.2158
-32 7 24 o 0.421023 0.143023 183.606 39.7231 149.385 58.7899 184.177 46.1255
-32 7 25 o 0.843206 0.182429 265.672 34.8357 205.963 69.351 257.961 42.9334
-32 7 26 o 0.0197784 0.103716 79.0605 34.486 97.792 45.22 84.3562 36.8827
-32 7 28 o 0.00236085 0.100281 73.8207 32.9699 85.4307 40.6703 83.344 36.5153
-32 7 29 o 0.483535 0.158912 184.078 43.4454 154.468 62.3123 166.07 50.9951
-32 7 30 o 1.6643 0.272164 351.166 39.0305 214.378 82.152 324.757 51.2506
-32 7 31 o -0.0716271 0.107166 63.8453 30.3733 90.9963 43.7979 66.5404 31.7935
-32 8 1 o 0.512026 0.117792 218.642 27.2642 ? ? 218.642 27.2642
-32 8 2 o 1.92905 0.21608 427.985 25.1069 377.678 53.2414 434.761 29.5751
-32 8 3 o 0.205929 0.0900926 135.662 33.1628 126.876 54.9404 141.707 34.0037
-32 8 4 o 0.438221 0.0578861 206.592 13.9544 217.494 52.4826 204.134 14.6123
-32 8 5 o 0.299299 0.0553523 169.973 16.3236 197.637 46.6873 164.817 17.719
-32 8 6 o 2.7466 0.210178 514.32 20.2722 473.939 43.7396 517.928 23.381
-32 8 7 o 1.8141 0.140885 419.673 16.6537 444.999 41.9007 410.346 18.412
-32 8 8 o 0.0961937 0.0524583 93.9953 26.4972 104.545 43.4589 96.2042 27.4402
-32 8 9 o 1.75747 0.154547 411.816 18.6285 332.618 47.1253 428.138 20.7287
-32 8 10 o 1.14102 0.128472 331.225 19.2869 303.763 46.8982 331.892 21.7201
-32 8 11 o 1.23052 0.140938 343.27 20.42 329.759 47.1299 339.29 23.3329
-32 8 12 o 0.791573 0.119617 274.297 21.7691 280.821 50.7438 265.574 25.0139
-32 8 13 o 0.0745953 0.0698462 87.394 31.2568 109.27 46.8951 89.817 32.429
-32 8 14 o 0.396319 0.100524 191.099 26.7778 162.081 57.5015 192.804 29.4674
-32 8 15 o 0.525499 0.11866 219.974 27.2923 157.39 56.0271 234.725 30.2006
-32 8 16 o 0.260666 0.108154 149.683 36.1785 163.795 63.7364 144.135 38.882
-32 8 17 o 0.0659265 0.0823029 87.0729 33.3937 143.065 52.1298 79.4671 33.3876
-32 8 18 o 0.522792 0.135514 215.518 32.1098 144.483 57.6923 234.795 34.8368
-32 8 19 o 2.87296 0.280594 514.063 27.1204 445.059 59.0046 512.622 32.4231
-32 8 20 f 0.209799 0.133817 130.495 43.4125 137.122 53.6984 127.768 48.2719
-32 8 21 o 0.648196 0.171605 233.52 37.6643 ? ? 233.52 37.6643
-32 8 22 o 0.218293 0.114593 132.531 39.7009 115.081 49.7882 143.603 43.3156
-32 8 23 o 0.0616027 0.100241 88.3241 35.8939 98.5941 45.3594 97.0524 38.7328
-32 8 24 o 0.161922 0.104912 114.785 38.4442 150.798 57.7141 103.603 39.6723
-32 8 25 o 0.331412 0.135873 158.544 41.8316 139.1 57.9905 155.889 46.438
-32 8 27 f 0.259676 0.190969 129.841 50.577 120.098 53.3311 137.339 58.4066
-32 8 28 o 0.341765 0.153909 150.548 46.2027 155.284 63.3519 130.725 49.2019
-32 8 29 o 0.102132 0.117585 94.751 38.7359 118.324 52.6801 90.135 39.1637
-32 8 30 o 0.305975 0.139568 140.736 44.1314 144.482 61.2212 122.998 46.2971
-32 9 1 o 1.81102 0.213416 414.007 25.6478 386.201 58.8763 409.352 29.6209
-32 9 2 o 0.187134 0.0376834 134.551 14.0741 148.667 59.0195 134.202 14.2639
-32 9 3 o 0.337151 0.0544024 180.784 15.0348 153.535 58.3512 181.658 15.3349
-32 9 4 o 0.141629 0.0552637 114.135 24.6915 125.189 50.5979 114.361 25.5598
-32 9 5 o 0.514992 0.0708542 223.459 15.8005 240.589 49.856 219.117 16.9273
-32 9 6 o 1.36908 0.120184 364.606 16.3616 361.177 44.5392 360.915 17.8627
-32 9 7 o 0.0466497 0.0500116 72.2916 26.3685 93.081 40.3524 75.4484 27.316
-32 9 8 o 0.667817 0.0953375 253.437 18.7576 169.168 52.8895 269.756 20.0301
-32 9 9 f 0.937559 0.115041 300.281 19.0665 257.387 52.6443 303.891 20.9437
-32 9 10 o 0.285234 0.0807113 162.615 25.4041 146.157 52.5476 163.669 27.7354
-32 9 11 o 0.847069 0.119772 284.244 21.0107 204.084 57.0211 299.029 22.9345
-32 9 12 o 1.58063 0.167919 388.201 21.4999 328.222 53.727 395.306 24.2161
-32 9 13 o 1.08736 0.145837 320.917 22.6448 275.584 61.2005 321.832 25.1781
-32 9 14 f 0.254951 0.0886093 151.125 30.0875 125.948 51.4556 157.717 31.866
-32 9 15 o 0.312686 0.0999257 167.239 30.7141 240.404 57.6004 144.582 36.6618
-32 9 16 o 0.723111 0.136004 258.528 26.4168 250.107 60.9976 249.24 30.832
-32 9 17 o 1.01335 0.345808 264.522 65.1585 264.522 65.1585 ? ?
-32 9 18 o 1.50969 0.202645 372.49 27.1208 290.363 65.2131 382.071 31.5564
-32 9 19 f 0.0529662 0.118344 92.1529 38.38 99.9005 45.6604 105.624 43.0441
-32 9 20 o 0.0699239 0.0892023 88.7764 34.5709 153.682 54.2228 78.4336 33.9206
-32 9 21 o 0.16721 0.120165 118.088 41.1055 ? ? 118.088 41.1055
-32 9 22 o 0.308857 0.155837 152.19 46.4503 174.207 60.047 129.092 50.9851
-32 9 23 o 0.428636 0.130726 189.014 35.5467 172.647 61.616 178.622 42.0541
-32 9 24 o 0.138746 0.106455 107.677 38.5793 116.812 50.2808 108.393 40.9493
-32 9 27 o 0.0139838 0.101979 76.3806 33.7267 88.6198 41.8546 84.8043 36.9893
-32 9 28 o 0.111158 0.126349 98.1071 40.136 81.6364 39.8412 129.822 46.706
-32 9 29 o 0.0290278 0.115908 80.6785 35.7739 103.237 47.7826 81.2303 36.9708
-32 10 1 o 0.00179541 0.0381061 50.3027 21.4077 106.769 47.0675 50.7325 21.6015
-32 10 2 o 0.59366 0.0703193 240.322 14.5552 213.924 71.1277 239.758 14.8808
-32 10 3 o 0.00573661 0.0444508 55.2879 23.3062 100.963 46.4858 57.1267 23.78
-32 10 4 o 0.326216 0.0622235 177.027 17.6369 163.131 54.5375 176.716 18.518
-32 10 5 o 0.06026 0.0497662 77.754 26.4773 94.9935 41.6239 81.3505 27.2328
-32 10 6 o 0.555353 0.0838193 231.223 18.0916 200.516 52.0244 232.839 19.5771
-32 10 7 o 0.77852 0.0982084 274.052 17.8393 257.509 48.1264 272.803 19.6474
-32 10 8 o 0.923571 0.111721 298.179 18.6438 277.742 51.1714 296.816 20.4988
-32 10 9 o 0.720923 0.103922 262.786 19.7233 283.309 49.4903 253.874 22.1395
-32 10 10 o 1.09376 0.134608 323.32 20.7218 335.72 51.8901 313.911 23.2787
-32 10 11 o 1.00608 0.130446 309.769 20.9728 251.007 56.5054 316.749 23.2149
-32 10 12 o 1.36768 0.15731 360.72 21.6916 345.204 52.3244 355.108 24.6459
-32 10 13 o 0.175442 0.0821779 124.243 32.4128 121.464 49.9372 127.522 34.3487
-32 10 14 o 0.141747 0.0828585 111.916 33.8115 153.451 53.2707 102.008 35.7306
-32 10 15 f 0.240014 0.095002 144.726 33.2061 134.992 54.5764 146.542 35.5911
-32 10 16 o 0.560642 0.123468 226.387 27.5698 191.521 61.3296 225.745 31.3444
-32 10 17 o 0.81649 0.151917 272.916 27.9541 180.869 63.4513 291.089 30.9435
-32 10 18 o 0.600629 0.139069 231.543 30.4759 181.919 61.6484 235.09 35.2668
-32 10 19 o 0.00832728 0.0888266 74.3865 32.1846 102.77 46.4899 78.1137 33.8339
-32 10 20 o 0.283788 0.125631 151.194 40.378 ? ? 151.194 40.378
-32 10 21 f 0.487423 0.132829 204.8 33.2508 169.862 63.544 201.653 37.9599
-32 10 22 o 0.0748818 0.102063 91.7594 36.5908 136.983 67.4794 92.6166 36.8511
-32 10 23 o 0.59808 0.152306 223.849 34.8183 201.047 66.7136 208.2 42.7665
-32 10 26 o 0.281818 0.140379 140.478 44.2885 135.894 58.8426 133.484 47.2519
-32 10 27 o 0.392708 0.142768 167.937 42.1585 147.344 60.6985 155.178 47.6619
-32 10 28 o 0.202438 0.123347 118.693 41.6234 111.719 50.8341 120.021 44.2629
-32 10 29 o 0.0333207 0.108322 79.492 34.943 108.867 49.3736 77.2634 35.2562
-32 11 1 o 0.0142028 0.0437433 57.631 23.601 104.898 48.4088 59.3298 23.9854
-32 11 2 o 0.518502 0.0749848 223.832 16.7067 197.756 67.4348 223.375 17.2203
-32 11 3 o 0.501418 0.0811666 219.482 18.4809 177.26 63.4883 220.937 19.1444
-32 11 4 o 1.87113 0.150987 425.429 17.6095 404.777 51.3182 422.678 19.0707
-32 11 5 o 0.52711 0.0839139 224.948 18.6362 230.694 54.1244 220.36 20.2641
-32 11 6 o 0.313166 0.0722331 172.11 21.2284 181.491 52.3051 167.105 23.5671
-32 11 7 o 0.127273 0.0640244 107.111 28.9222 88.7977 40.0216 121.114 29.217
-32 11 8 o 0.173568 0.0662712 125.557 26.9393 122.464 47.5898 126.81 28.7939
-32 11 9 o 0.344256 0.0838208 179.444 23.7063 132.725 51.3608 188.073 25.0335
-32 11 10 o 0.293983 0.0809656 164.986 25.0859 115.129 48.6209 177.079 25.6563
-32 11 11 o 1.66054 0.174595 397.348 21.8388 359.037 54.4592 396.324 24.6348
-32 11 12 o 0.813277 0.128223 276.802 23.1464 195.132 59.413 291.836 25.4142
-32 11 13 o 3.35951 0.275502 562.066 24.3255 468.974 57.3032 572.64 27.9376
-32 11 14 o 0.233672 0.0900103 143.281 31.9206 139.357 53.1222 142.14 35.0282
-32 11 15 o 0.164551 0.0909748 119.155 35.2965 109.936 48.8656 128.474 36.7445
-32 11 16 o 0.0654908 0.0787648 85.7245 32.7197 107.992 46.9019 88.2585 34.1394
-32 11 17 o 1.64038 0.198484 389.676 25.356 306.201 67.7717 394.585 28.7001
-32 11 18 o 0.8862 0.188836 277.755 34.3946 245.546 66.3167 264.654 44.2366
-32 11 19 o 0.396396 0.130833 182.5 36.7659 ? ? 182.5 36.7659
-32 11 20 o 0.170598 0.112231 118.8 39.7624 114.168 51.7757 127.043 41.8795
-32 11 21 o 0.569475 0.185324 209.818 45.0751 168.754 64.7116 206.505 54.6721
-32 11 22 o 0.376534 0.132694 173.752 38.7934 142.379 57.3078 175.001 44.1242
-32 11 25 o 0.51433 0.148068 201.186 37.8265 151.213 60.268 199.231 44.6609
-32 11 26 o -0.0159919 0.100759 71.0279 32.2624 82.4581 40.1119 82.0151 35.9837
-32 11 27 o 0.288391 0.14001 139.334 44.2681 112.203 51.22 147.244 48.4315
-32 11 28 o 0.00134363 0.119123 77.3086 35.1012 77.0971 37.5622 98.6257 42.4943
-32 12 1 o 0.672819 0.117694 252.072 23.3832 212.301 75.5834 251.095 24.5504
-32 12 2 o 0.24287 0.0679259 150.636 23.0581 153.122 59.7531 149.675 24.0481
-32 12 3 o 0.231445 0.0646625 147.203 22.4587 184.47 59.2866 141.476 24.2974
-32 12 4 o 0.0937992 0.0730247 94.8332 32.0756 150.531 53.36 87.2602 32.7702
-32 12 5 f 0.274 0.0757094 159.686 24.2336 163.815 55.2541 156.079 26.5831
-32 12 6 o 0.0656481 0.060108 82.1111 29.0342 78.2732 36.786 96.8889 30.2734
-32 12 7 o 0.956425 0.119461 302.666 19.6476 261.963 52.4531 305.491 21.7742
-32 12 8 o 0.525961 0.0972275 223.089 21.858 159.378 55.4285 232.891 23.398
-32 12 9 o 0.0800799 0.0703005 89.2637 31.4138 111.513 47.0609 90.7681 32.6343
-32 12 10 o 0.875348 0.125059 288.132 21.6475 251.33 60.6449 287.569 23.8319
-32 12 11 o 0.491467 0.106487 213.668 25.1563 219.134 62.5594 205.666 28.3014
-32 12 12 o 0.9889 0.150387 304.004 24.7048 281.357 59.0884 298.248 28.5055
-32 12 13 o 0.129054 0.0888296 107.495 35.3551 102.965 45.8996 118.659 37.3765
-32 12 14 o 0.307029 0.102625 164.395 32.0591 180.449 57.835 152.276 37.269
-32 12 15 o 0.0526178 0.0796564 82.3306 32.487 96.7037 44.3452 89.8329 34.386
-32 12 16 o 0.367994 0.11174 179.821 31.9354 197.041 62.7453 166.181 37.2074
-32 12 17 o 0.357104 0.137518 170.967 40.4581 193.213 62.4294 149.419 47.0217
-32 12 18 o 0.722055 0.150552 253.749 29.9514 225.864 72.2094 244.392 34.2943
-32 12 19 o 0.101423 0.0934938 97.8635 35.9949 126.191 52.8902 95.5078 37.1104
-32 12 20 o 0.0801172 0.0913232 91.1702 35.1216 124.806 51.3397 87.5499 35.9262
-32 12 21 o 0.0102715 0.0790886 70.3845 30.4109 113.408 49.294 69.3728 30.7329
-32 12 24 o 0.155501 0.114653 110.562 39.9829 113.028 50.3972 113.077 42.4955
-32 12 25 o 0.242752 0.123223 132.467 41.4564 92.7064 44.0188 163.308 43.8904
-32 12 26 o 0.0736995 0.103713 87.9962 36.2212 108.992 49.0765 87.3645 37.3189
-32 12 27 o 0.0843354 0.113234 90.8273 37.6608 113.501 52.4385 89.1937 38.276
-32 13 3 o 0.285967 0.251416 153.546 58.4933 153.546 58.4933 ? ?
-32 13 4 o 0.604235 0.118147 237.763 24.9745 179.107 60.0249 245.71 27.3028
-32 13 5 o 0.170152 0.0664582 124.069 27.2659 138.09 51.1014 120.942 29.3621
-32 13 6 o 0.223228 0.0791402 141.983 28.5869 192.793 57.2009 129.564 32.1954
-32 13 7 f 0.460565 0.094649 208.11 22.8951 169.167 54.5949 212.101 25.1717
-32 13 8 o 0.0246281 0.0650124 70.212 28.7648 102.685 44.5291 71.9876 29.7457
-32 13 9 o 0.0756885 0.0713132 87.8359 31.5632 110.121 46.6491 89.515 32.8338
-32 13 10 f 0.915165 0.132018 293.975 22.4028 245.573 61.5782 295.563 24.7622
-32 13 11 o 0.372768 0.0984725 184.556 27.2343 175.4 57.3169 180.122 30.964
-32 13 12 f 0.34675 0.106023 175.748 31.0007 156.761 57.2878 174.97 34.7973
-32 13 13 o -0.0532925 0.0716905 56.313 26.1666 93.5599 41.7374 58.5478 27.3594
-32 13 14 o -0.0353863 0.0787478 62.5055 28.4423 69.6043 34.2286 80.7014 33.4338
-32 13 15 o 1.07382 0.159448 315.152 25.2605 238.706 65.462 322.211 28.4067
-32 13 16 f 0.503116 0.157296 204.747 39.467 209.938 66.5683 183.286 48.2877
-32 13 17 o 0.25735 0.11491 145.286 38.5332 96.527 45.468 177.998 38.0964
-32 13 18 o 2.47916 0.277361 471.461 29.2713 330.209 81.2746 480.863 33.5301
-32 13 19 o 0.291578 0.130509 151.269 41.4804 128.657 56.6322 157.252 44.314
-32 13 22 o 0.269755 0.143712 140.055 44.8883 115.138 51.8289 154.189 49.4761
-32 13 23 o 0.0990489 0.104303 95.7436 37.3546 101.673 47.1378 102.382 39.6624
-32 13 24 o 0.622471 0.161183 221.535 37.3494 173.404 68.0284 208.804 44.5011
-32 13 25 o 0.290996 0.142317 140.924 44.6143 179.993 69.7195 117.143 45.5667
-32 13 26 o 0.420986 0.150999 171.387 43.5411 123.036 54.7873 177.56 48.8634
-32 14 1 o 0.0374567 0.0873662 81.4392 33.3527 139.942 61.5265 80.7669 33.5919
-32 14 5 o 0.656292 0.169817 240.207 36.1189 262.436 60.2126 208.355 48.9192
-32 14 6 o 0.252759 0.0968603 148.977 33.0545 116.048 48.1914 163.923 35.3243
-32 14 7 o 0.353563 0.10845 177.75 31.3529 173.379 55.6207 170.821 37.1553
-32 14 8 o 0.357139 0.0920533 181.355 25.8626 163.081 57.2225 180.294 28.4569
-32 14 9 o 0.235298 0.0841311 144.852 29.7524 193.93 58.8793 131.625 33.5093
-32 14 10 o 0.478503 0.107082 210.142 25.7675 162.888 57.3803 215.663 28.3123
-32 14 11 f 1.1475 0.154253 328.055 23.4343 253.296 64.2307 334.955 26.0168
-32 14 12 o 0.476446 0.109126 208.949 26.4489 191.55 59.7635 204.434 30.1091
-32 14 13 o 1.22331 0.161853 337.839 23.8733 299.415 61.0644 333.94 27.1613
-32 14 14 o 0.425683 0.116972 194.229 30.8471 188.863 60.6601 184.648 36.3346
-32 14 15 o 0.156226 0.199669 122.974 50.3988 122.974 50.3988 ? ?
-32 14 16 o 0.243954 0.108345 141.891 37.3148 107.583 48.6086 159.991 38.6801
-32 14 17 o 0.117095 0.110231 103.965 38.9242 109.282 51.1717 112.462 40.8273
-32 14 21 o 0.206204 0.109697 126.584 39.0348 114.794 49.785 131.84 42.3475
-32 14 22 o 0.133674 0.0974925 104.58 36.9771 141.994 56.8714 95.202 37.5106
-32 14 23 o 0.040404 0.102112 81.8196 34.939 97.2668 45.8667 87.5522 37.0865
-32 14 24 o 1.69444 0.252477 371.308 34.0438 190.268 76.1256 391.774 39.3526
-32 14 25 f 0.277054 0.130645 138.835 42.5604 118.411 52.5061 140.362 46.4583
-32 15 1 o 1.67894 0.215321 394.128 27.2157 262.288 86.5387 401.023 29.2721
-32 15 2 o 1.65742 0.208608 392.292 26.4831 388.805 79.3776 377.649 29.3846
-32 15 3 o 0.246173 0.1085 144.938 36.9553 127.403 54.3316 152.291 39.094
-32 15 4 o 0.300575 0.121888 159.759 38.2761 163.908 60.5499 152.902 42.7764
-32 15 9 o 0.482569 0.220174 188.584 54.6513 ? ? 188.584 54.6513
-32 15 10 o 0.0638129 0.0752216 84.3299 32.0258 110.659 47.6196 85.5815 33.1562
-32 15 11 o 0.288414 0.105697 157.489 34.2093 171.159 59.6191 146.847 38.6941
-32 15 12 o 0.154045 0.105911 115.067 38.6281 130.504 53.3815 113.293 40.9547
-32 15 18 o 0.74301 0.198074 242.959 41.8753 233.219 70.9889 208.608 55.1741
-32 15 19 o 0.484322 0.138642 200.052 35.618 126.95 55.4099 218.734 38.0445
-32 15 20 o -0.0579657 0.0897323 62.0759 28.9878 84.1968 39.9088 68.8112 31.7706
-32 15 21 o 0.514983 0.144897 203.453 36.6064 188.979 67.8155 184.447 43.9471
-32 15 22 o 0.160285 0.105335 111.574 38.5041 123.677 54.2532 108.435 39.9464
-32 15 23 o 0.236847 0.110922 132.977 38.864 103.133 46.9223 146.795 41.7515
-32 15 24 o 0.0992437 0.111637 94.7328 38.1005 107.488 49.9438 96.6404 39.6241
-32 16 1 o 0.227464 0.377107 148.617 65.2676 148.617 65.2676 ? ?
-32 16 2 o 0.310064 0.115641 162.926 36.0925 142.729 61.3861 165.963 37.8506
-32 16 3 o 0.152858 0.0974828 115.218 36.9743 133.718 55.1301 113.617 38.7521
-32 16 4 o -0.0339185 0.0823884 64.4018 29.2214 95.9146 43.7622 68.5542 30.9914
-32 16 5 o 0.197493 0.102416 129.282 37.2157 164.414 59.2397 118.215 39.7488
-32 16 6 o 0.10853 0.097398 101.741 36.8436 131.93 51.1174 96.6474 38.4648
-32 16 7 o 0.284715 0.106086 156.598 34.4757 131.02 51.7654 163.811 38.3284
-32 16 8 o 0.0138232 0.102902 80.6116 34.7584 80.3772 38.6103 105.793 40.9557
-32 16 14 o 0.0146918 0.095089 77.372 33.3874 ? ? 77.372 33.3874
-32 16 15 o 0.171717 0.103278 118.823 38.0502 123.098 52.2261 119.627 40.4559
-32 16 16 o 1.44729 0.210034 358.182 29.2878 199.691 73.8097 383.898 32.3176
-32 16 17 o 0.985178 0.217267 282.947 39.0581 214.703 72.1574 274.169 50.3568
-32 16 18 o 0.0525006 0.0902215 82.9322 33.9205 118.529 51.2784 80.9533 34.4292
-32 16 19 o 0.0752947 0.0901999 88.2046 34.6418 125.99 53.0454 83.8357 34.9287
-32 16 20 o 0.298208 0.121858 151.04 39.5025 146.602 61.0989 142.606 42.849
-32 16 21 o 0.098021 0.102293 94.8128 36.9924 121.725 53.8761 91.9512 37.6326
-32 16 22 o 0.186715 0.111102 118.124 39.5622 130.583 56.6343 112.054 41.0405
-32 17 2 o 0.317118 0.120936 163.567 37.4196 158.171 65.1639 160.644 40.0813
-32 17 3 o 0.226366 0.112768 137.151 38.9137 137.428 57.412 137.4 41.4338
-32 17 4 f 0.434031 0.127001 194.593 33.5226 176.907 64.2174 189.08 38.13
-32 17 5 f 0.0505649 0.0884332 84.0258 33.8697 127.266 53.4476 81.9489 34.3419
-32 17 6 o 0.199357 0.104441 129.038 37.7113 159.263 58.8527 118.622 40.2357
-32 17 7 o 0.260931 0.108302 147.969 36.4741 135.976 61.6675 150.904 37.3883
-32 17 8 o 0.681365 0.146221 246.723 29.9553 189.191 62.0442 252.175 34.8976
-32 17 9 o 0.526349 0.138355 214.078 33.0615 224.175 61.7738 192.977 41.6671
-32 17 10 o 0.408247 0.167123 177.388 46.1958 171.771 59.9467 162.329 55.7624
-32 17 11 o -0.0111169 0.0944714 72.407 32.1907 88.403 41.9217 82.6942 35.5509
-32 17 12 o 0.720653 0.197709 241.006 42.1496 ? ? 241.006 42.1496
-32 17 13 o 0.0888092 0.107075 96.2445 37.7602 109.401 49.0404 101.335 40.1241
-32 17 14 o -0.0836241 0.108888 66.5847 31.3586 98.1076 45.1364 70.5272 33.4622
-32 17 15 o 1.31289 0.192741 341.89 28.1608 262.357 75.1808 337.22 32.2659
-32 17 16 o 1.02317 0.220955 287.96 38.9906 182.425 69.4824 306.156 47.19
-32 17 17 o 0.0215077 0.10104 79.1619 34.2882 104.298 47.1962 81.8036 35.9616
-32 17 18 o 0.319307 0.117037 159.414 37.0547 131.414 54.3831 160.826 41.3072
-32 17 19 o 0.00698532 0.0883681 71.9633 31.5996 83.2321 40.4099 82.6813 34.6233
-32 17 20 o 0.370418 0.129889 168.862 38.8866 120.209 54.2889 178.217 41.493
-32 18 4 o 0.325524 0.151234 159.837 44.9664 163.976 61.4965 148.859 50.4923
-32 18 5 o 0.03311 0.103884 84.1943 35.5675 172.034 61.6582 74.648 33.9731
-32 18 6 o 0.33703 0.126348 167.071 38.2668 145.831 58.5002 167.71 42.507
-32 18 7 o 0.534093 0.174334 207.033 43.0941 205.441 63.7225 180.735 54.8005
-32 18 8 o 0.450641 0.17113 186.906 45.7155 159.719 60.0559 186.27 55.646
-32 18 9 o 0.0825091 0.103486 94.531 37.1118 127.553 53.5242 91.8027 38.0509
-32 18 10 o -0.0121904 0.110172 77.2981 34.5379 ? ? 77.2981 34.5379
-32 18 11 o 0.0672253 0.115519 93.0781 38.2611 ? ? 93.0781 38.2611
-32 18 12 o 0.118034 0.239009 118.537 52.0119 118.537 52.0119 ? ?
-32 18 13 o 0.626082 0.186641 221.195 43.3267 199.465 67.6397 198.432 55.001
-32 18 14 o -0.010308 0.101471 74.075 33.1185 104.931 47.3921 76.2683 34.5904
-32 18 15 o 0.59945 0.165255 219.879 38.6189 187.174 66.3159 205.753 47.7116
-32 18 16 o 0.0843006 0.125346 96.5903 39.7957 95.8917 44.2964 112.984 45.5851
-32 18 17 o 0.540699 0.14262 211.251 34.6237 208.043 67.2523 188.931 42.6915
-32 19 10 o 0.186572 0.116389 122.454 40.4784 129.729 54.9473 121.193 42.9587
-32 19 11 o 0.134888 0.139181 110.245 43.1103 125.46 54.588 110.512 45.6217
-32 19 12 o 0.607653 0.168071 222.086 38.8846 218.907 70.7129 195.98 48.4397
-31 0 7 o 0.405882 0.121851 188.512 35.7407 188.512 35.7407 188.512 35.7407
-31 0 8 o 0.321874 0.119737 161.175 42.5728 161.175 42.5728 161.175 42.5728
-31 0 9 o 0.280626 0.129331 142.474 49.7076 142.474 49.7076 142.474 49.7076
-31 0 10 o 0.611351 0.165297 232.927 38.2251 232.927 38.2251 232.927 38.2251
-31 0 11 o 0.259359 0.124442 135.581 49.3806 135.581 49.3806 135.581 49.3806
-31 0 12 o 0.00832234 0.11554 61.7406 39.8442 61.7406 39.8442 61.7406 39.8442
-31 0 13 o 0.803131 0.206414 266.53 41.292 266.53 41.292 266.53 41.292
-31 0 14 o 0.84498 0.208244 274.312 40.0843 274.312 40.0843 274.312 40.0843
-31 0 15 o 0.539348 0.14929 217.845 37.178 217.845 37.178 217.845 37.178
-31 0 16 o 0.0325743 0.104661 63.4795 39.7048 63.4795 39.7048 63.4795 39.7048
-31 0 17 o 0.0338209 0.11344 65.5091 41.1297 65.5091 41.1297 65.5091 41.1297
-31 0 18 o 0.35881 0.149449 162.245 51.7776 162.245 51.7776 162.245 51.7776
-31 0 19 o 2.91111 0.371715 519.236 35.8427 519.236 35.8427 519.236 35.8427
-31 0 22 o 0.122942 0.175856 90.5772 54.1502 90.5772 54.1502 90.5772 54.1502
-31 0 23 o 0.363307 0.177047 152.591 59.9435 152.591 59.9435 152.591 59.9435
-31 0 24 o 0.0689084 0.14395 76.3062 47.2095 76.3062 47.2095 76.3062 47.2095
-31 0 26 o 0.525073 0.19472 194.387 57.0844 194.387 57.0844 194.387 57.0844
-31 0 27 o 2.09973 0.361645 425.671 43.1629 425.671 43.1629 425.671 43.1629
-31 0 28 o -0.0151246 0.136432 60.6906 40.545 60.6906 40.545 60.6906 40.545
-31 0 29 o 0.27904 0.188187 119.62 61.3484 119.62 61.3484 119.62 61.3484
-31 0 30 o 0.78709 0.262171 228.736 65.4772 228.736 65.4772 228.736 65.4772
-31 0 32 o -0.104458 0.140914 50.8866 35.7346 50.8866 35.7346 50.8866 35.7346
-31 0 33 o 0.00767984 0.161511 64.8799 43.5796 64.8799 43.5796 64.8799 43.5796
-31 0 34 o 0.103068 0.167091 77.1352 49.0418 77.1352 49.0418 77.1352 49.0418
-31 1 6 o 2.95506 0.331931 525.616 31.4094 525.616 31.4094 ? ?
-31 1 7 o 0.979398 0.110045 308.13 17.7573 306.069 29.717 304.017 22.7073
-31 1 8 o 0.218427 0.0742678 141.979 26.8824 138.282 38.88 139.833 34.9623
-31 1 9 o 1.1869 0.154832 336.799 22.8968 320.557 35.2589 339.39 31.551
-31 1 10 o 0.117169 0.080143 104.487 33.5245 96.1725 38.9117 123.077 39.2195
-31 1 11 o 1.96298 0.219323 431.473 25.2773 375.853 38.4731 477.933 35.3135
-31 1 12 o 0.073024 0.0789483 89.5312 33.0512 108.946 42.3383 90.2459 35.883
-31 1 13 o 0.482547 0.104415 212.944 24.7365 181.545 45.2003 223.092 30.7305
-31 1 14 o 1.37332 0.165319 361.568 22.7528 357.696 39.6389 352.266 28.9585
-31 1 15 o 1.69797 0.191556 401.213 23.7444 382.499 41.536 397.55 30.2363
-31 1 16 o 1.28947 0.171981 348.638 24.5806 370.265 44.0253 326.753 31.1702
-31 1 17 o 0.607989 0.130022 236.934 27.6913 206.83 52.1402 239.792 34.458
-31 1 18 o 0.151382 0.0959987 115.601 36.6474 110.565 44.6926 126.046 41.5288
-31 1 19 o 0.912225 0.147869 291.527 25.365 280.607 37.8817 283.37 37.4339
-31 1 22 o 0.575478 0.170324 220.245 39.7505 198.563 57.0415 210.249 55.8083
-31 1 23 o 5.61168 0.567545 686.998 41.0893 ? ? 686.998 41.0893
-31 1 24 o 0.289063 0.140258 151.256 43.5551 144.547 48.5383 152.585 58.9297
-31 1 25 o 1.38088 0.203035 352.637 28.7556 319.967 45.8323 347.813 41.6108
-31 1 26 o 0.897352 0.173641 280.886 31.1287 245.093 51.9227 277.434 44.752
-31 1 27 o 0.458551 0.140784 194.136 37.2586 170.381 52.2966 187.413 51.5263
-31 1 28 o 0.367204 0.138501 168.659 41.0506 210.292 53.4152 123.973 48.3492
-31 1 29 o 0.0892273 0.112444 95.174 38.2519 127.074 49.2333 86.4506 38.9797
-31 1 30 o 0.359049 0.15047 159.469 44.8493 156.58 56.296 138.755 52.4332
-31 1 32 f 0.720102 0.258646 193.577 59.9808 ? ? 193.577 59.9808
-31 1 33 o 1.55052 0.264863 334.737 39.9638 261.844 69.4517 271.459 68.5507
-31 1 34 f 0.768441 0.262426 186.572 60.7325 186.572 60.7325 ? ?
-31 2 6 o 2.34712 0.19212 476.284 20.0157 493.482 31.394 455.601 26.6505
-31 2 7 o 1.69924 0.151645 405.75 18.5531 421.087 31.9998 391.786 23.2617
-31 2 8 o 0.253193 0.0758588 153.644 25.3264 123.519 41.9059 167.49 29.3277
-31 2 9 o 0.711381 0.121577 260.164 23.3859 248.42 40.5339 258.442 30.2287
-31 2 10 o 0.644987 0.105539 248.408 21.2385 233.177 41.1473 248.745 25.8412
-31 2 11 o 0.524112 0.0985522 223.325 22.1397 207.118 42.9269 223.965 27.003
-31 2 12 o 0.95616 0.13794 301.768 22.8001 276.382 44.561 304.487 27.6947
-31 2 13 o 0.0140912 0.0669491 68.5833 28.7374 73.0911 33.2541 85.755 33.7157
-31 2 14 f 1.31417 0.162794 353.542 22.9213 327.553 41.0182 356.745 28.8503
-31 2 15 o 0.259904 0.0911251 152.972 30.5631 111.281 43.6083 180.094 33.7993
-31 2 16 o 1.06921 0.167839 316.032 26.5389 291.282 49.9052 313.899 33.3877
-31 2 17 o 0.650694 0.138607 244.638 28.5899 211.703 52.7879 248.831 36.0673
-31 2 18 o 0.554557 0.131191 224.724 29.6242 193.7 54.9542 226.666 36.5204
-31 2 19 o 0.343478 0.125648 171.619 37.3142 170.593 53.4897 160.476 46.4237
-31 2 22 o 0.459851 0.166055 193.313 43.5747 191.197 58.2266 172.26 56.353
-31 2 23 o 0.310529 0.119767 161.345 37.4713 182.575 49.7136 134.066 46.7193
-31 2 24 o 0.430546 0.144751 188.9 39.2235 192.573 46.3928 155.171 58.3164
-31 2 25 o 0.63557 0.152035 235.28 32.8904 194.818 54.4694 240.036 44.567
-31 2 26 o 0.0757795 0.0983116 91.6157 36.1097 150.123 47.0976 74.7345 34.672
-31 2 27 o 0.233636 0.116796 135.634 39.9452 129.798 49.0097 134.261 46.8901
-31 2 28 o 0.959548 0.179063 287.502 31.3431 268.918 49.3858 260.508 49.0076
-31 2 29 f -0.080005 0.091123 59.6203 28.2602 61.5085 30.1284 89.0753 38.8546
-31 2 30 o 0.212166 0.120252 125.112 41.135 120.757 48.8623 123.597 46.5718
-31 2 32 o 0.142305 0.125481 103.764 40.8267 106.495 46.3508 105.254 44.991
-31 2 33 o 0.161394 0.125867 105.972 41.122 87.5394 40.4202 135.293 51.1534
-31 2 34 o 0.11254 0.118705 93.8242 38.6988 93.821 42.2075 99.7627 43.7022
-31 3 5 o 0.0224316 0.0834564 77.6488 32.2757 77.6488 32.2757 ? ?
-31 3 6 o 0.510122 0.130859 217.168 30.6876 217.168 30.6876 ? ?
-31 3 7 o 0.188299 0.0563288 133.154 21.6906 123.685 39.2495 134.607 25.0351
-31 3 8 o 0.119148 0.0554558 104.494 26.2992 93.4869 37.246 113.521 28.4691
-31 3 9 o 2.69607 0.197485 510.616 19.1826 508.885 40.8479 503.158 22.1278
-31 3 10 o 0.221168 0.0859071 141.335 30.9527 144.274 45.9327 136.566 36.9994
-31 3 11 o 0.605469 0.107347 240.042 22.3998 231.255 46.5627 236.417 26.6204
-31 3 12 o 0.269809 0.0833808 157.693 27.1587 130.243 45.9928 166.845 30.8311
-31 3 13 o 0.616867 0.115976 241.297 24.1194 206.535 47.7167 249.651 29.1547
-31 3 14 o 0.139009 0.0816491 111.768 33.5188 138.709 46.7719 102.764 36.6555
-31 3 15 o 0.306143 0.120972 163.039 37.5157 204.092 105.311 162.941 37.551
-31 3 16 o 0.807217 0.14539 274.266 26.5784 262.77 50.6323 266.563 33.3599
-31 3 17 f 0.921675 0.155977 292.817 26.6652 262.003 53.2216 292.759 32.7579
-31 3 18 f 0.345012 0.112646 174.692 33.1375 154.297 52.2545 176.582 39.7716
-31 3 19 o 0.232973 0.124381 139.483 41.2594 122.185 50.6324 154.161 46.4804
-31 3 21 o 1.79722 0.249126 403.328 30.8147 362.877 58.3927 394.766 39.6873
-31 3 22 o 0.655964 0.16902 238.088 36.2936 229.775 56.7244 215.33 51.5873
-31 3 23 o 1.18181 0.241732 317.059 38.5381 ? ? 317.059 38.5381
-31 3 24 o 0.459081 0.13872 197.621 36.0828 145.633 52.8513 222.897 44.2251
-31 3 25 o 1.47046 0.237968 358.434 33.2493 291.45 70.03 353.371 41.9083
-31 3 26 o 0.159165 0.120024 115.395 41.0059 130.88 50.8248 109.884 44.5116
-31 3 27 o 0.0757161 0.0993697 91.0427 36.1703 107.284 44.0427 91.8966 39.3999
-31 3 28 o 0.132498 0.113537 106.245 39.5583 82.805 38.3261 159.227 48.7416
-31 3 29 o 0.0149718 0.096389 76.1469 33.2298 113.27 45.0724 71.1773 33.4748
-31 3 30 o 0.513294 0.168071 193.046 44.077 172.832 58.8494 168.077 56.9602
-31 3 32 o 0.0934728 0.106854 91.5562 37.1134 113.498 46.5679 84.8424 38.1644
-31 3 33 f 0.184641 0.115823 112.167 40.2348 122.3 49.1962 100.249 42.4021
-31 3 34 o 0.325378 0.144195 140.411 44.9598 102.967 46.1167 160.25 54.4943
-31 4 4 o 0.436802 0.193253 191.569 49.5698 191.569 49.5698 ? ?
-31 4 5 o 0.364692 0.0842382 185.989 22.9077 193.699 33.697 171.965 33.6039
-31 4 6 o 1.50031 0.104881 383.157 13.5739 351.934 31.6685 388.66 15.1744
-31 4 7 o 0.0742577 0.0472683 83.7967 25.5835 78.3376 34.0481 94.4529 26.8339
-31 4 8 o 0.988808 0.10596 309.77 17.0007 269.724 38.0929 319.327 19.397
-31 4 9 o 0.436385 0.0813304 204.47 19.9466 192.656 42.9097 203.793 23.2284
-31 4 10 o 0.791221 0.103951 276.243 18.7417 211.282 47.3619 292.479 20.8475
-31 4 11 o 0.186464 0.076451 129.798 29.7932 126.326 46.3779 131.146 33.1582
-31 4 12 o -0.013584 0.0654187 61.3037 27.0434 85.0357 37.8558 66.7597 29.2637
-31 4 13 o 0.338176 0.0935725 176.825 27.0592 170.474 47.9062 172.498 33.2328
-31 4 14 o 0.370541 0.0993373 184.93 27.4247 185.09 51.2812 177.409 33.252
-31 4 15 o 0.857149 0.142934 283.694 25.2069 270.528 51.2661 277.68 30.5492
-31 4 16 o 2.58974 0.251871 493.605 25.3484 449.736 50.1925 493.789 30.6836
-31 4 17 o 0.736445 0.137875 261.568 26.4609 266.872 50.6796 247.137 33.2714
-31 4 18 o 0.329621 0.12401 168.197 37.4641 165.703 57.572 161.216 43.7006
-31 4 21 o 0.237905 0.113478 141.184 38.6649 126.571 51.815 148.648 42.6387
-31 4 22 o 0.619383 0.171842 229.392 38.4483 269.425 55.3417 177.571 54.3118
-31 4 23 o 0.262637 0.163223 143.009 47.9531 ? ? 143.009 47.9531
-31 4 24 o 0.736597 0.178307 251.056 36.2088 257.761 66.9127 221.918 47.5941
-31 4 25 o 0.220046 0.122275 132.834 41.2542 127.47 52.8702 135.879 45.3716
-31 4 26 o 0.397005 0.144406 177.791 41.0441 175.316 59.5652 160.247 49.4911
-31 4 27 o 1.2407 0.211886 326.605 32.553 212.529 67.4846 355.858 39.5066
-31 4 28 o 0.644634 0.174726 226.474 39.6407 210.686 67.1678 198.991 51.3913
-31 4 29 o 0.593913 0.173939 213.101 41.9058 148.041 60.5509 222.098 49.9176
-31 4 30 o 0.0132014 0.118534 80.7338 35.9652 93.1278 43.9508 89.3536 39.598
-31 4 32 o 0.768942 0.185778 237.162 40.2187 225.828 60.961 177.122 58.7732
-31 4 33 o 0.164893 0.132562 106.111 41.8972 94.0348 43.8961 119.746 47.7225
-31 4 34 o 0.548949 0.165296 188.815 44.1388 140.736 56.2983 173.336 56.357
-31 5 4 o 0.469057 0.106462 210.228 25.5996 207.986 50.6131 204.243 30.8743
-31 5 5 o 0.354203 0.0846347 183.042 23.4289 173.935 37.758 182.442 31.6075
-31 5 6 o 1.55428 0.111444 389.754 14.1803 411.118 33.8527 382.469 15.7742
-31 5 7 o 0.602866 0.0770792 242.012 15.856 222.987 41.1238 243.234 17.5145
-31 5 8 o 0.0897959 0.0555061 91.5638 27.676 126.515 44.2426 85.9673 29.1989
-31 5 9 f 0.0827252 0.0587033 88.9408 28.7064 90.039 38.9548 97.4747 30.2558
-31 5 10 o 0.286963 0.0980256 161.262 31.224 146.413 50.2865 163.813 36.3123
-31 5 11 o 1.48648 0.153483 378.095 20.1711 350.08 45.6416 378.996 23.0684
-31 5 12 o 0.03841 0.0700739 76.4622 30.3753 121.838 46.8198 73.1097 30.8181
-31 5 13 o 0.354744 0.0947802 181.285 26.6826 126.772 49.1587 199.233 28.532
-31 5 14 o 0.54147 0.114322 224.977 25.6143 173.602 53.1725 238.068 29.3271
-31 5 15 o 0.370264 0.102859 184.077 28.593 188.48 51.918 174.049 35.0985
-31 5 16 o 0.352552 0.106867 178.259 30.7948 151.345 53.1303 182.81 35.452
-31 5 17 o 0.472958 0.126882 206.359 31.4333 184.684 56.2064 204.052 38.435
-31 5 20 o 1.67401 0.231339 390.982 29.5125 346.736 60.6746 385.76 36.4161
-31 5 21 o 0.619598 0.166998 231.098 37.0274 213.188 57.7674 217.129 51.2375
-31 5 22 o 0.46153 0.140139 198.925 36.2126 213.728 62.7836 177.384 44.7441
-31 5 23 o 1.44228 0.308758 340.349 46.0988 291.857 80.0048 304.981 66.7951
-31 5 24 o 0.188157 0.12146 124.406 41.3586 144.552 56.6993 117.233 43.94
-31 5 25 o 0.273447 0.121735 148.396 39.7989 154.561 57.7435 138.609 44.4302
-31 5 26 o 0.140522 0.112756 109.689 39.653 117.217 49.7382 111.964 42.8244
-31 5 27 o -0.060573 0.116258 71.5546 33.2736 77.552 37.6298 93.0462 40.9932
-31 5 28 o 0.238867 0.119209 135.214 40.4898 159.56 57.6081 117.736 43.6228
-31 5 29 o 0.3539 0.153218 158.466 45.4892 152.875 60.1236 143.813 50.9819
-31 5 31 o 0.117918 0.137778 100.615 41.6144 116.942 52.8172 98.1998 42.9097
-31 5 32 o 0.3084 0.163844 135.782 47.9426 134.475 59.3682 122.197 49.641
-31 5 33 o 0.667056 0.252821 175.389 59.6786 140.381 61.8113 150.116 65.6412
-31 6 1 o 0.20625 0.0660521 138.811 24.4519 ? ? 138.811 24.4519
-31 6 2 o 0.101828 0.0687533 98.0645 31.0047 109.973 45.9642 101.859 32.4337
-31 6 5 o 0.0391823 0.0354926 64.3607 22.3435 89.4043 37.3599 65.4057 22.9198
-31 6 6 o 0.0851648 0.041897 88.7839 23.1344 126.344 40.479 82.2184 24.8937
-31 6 7 o 0.114314 0.0500878 102.557 24.5142 105.31 41.2983 104.392 25.9296
-31 6 8 o 1.52175 0.135254 384.158 17.4774 373.138 38.9124 381.969 19.9076
-31 6 9 o 0.528828 0.0886156 225.271 19.6732 213.44 48.5155 223.607 22.0608
-31 6 10 o 1.73931 0.161962 409.419 19.643 373.53 45.6862 412.23 22.2542
-31 6 11 o 0.394979 0.0912433 192.772 23.9491 216.136 51.6382 181.926 28.1374
-31 6 12 o 0.410377 0.112369 193.947 29.6232 161.458 53.358 200.881 34.5554
-31 6 13 o 0.377429 0.093876 187.547 25.4374 215.934 52.4531 174.424 30.3843
-31 6 14 o 1.23818 0.161405 342.476 23.4755 339.896 50.4073 332.894 27.6288
-31 6 15 o 1.14048 0.163312 327.475 24.8769 250.006 58.1269 346.232 28.6104
-31 6 16 o 0.578173 0.135431 229.613 29.9127 172.776 59.6558 241.114 33.8628
-31 6 19 o 1.61973 0.236737 383.685 30.807 373.3 62.7197 363.051 38.3484
-31 6 20 o 2.51636 0.271567 481.182 28.0641 416.263 57.8001 483.152 34.2144
-31 6 21 f 1.69643 0.267743 386.707 34.646 338.933 58.2086 381.523 49.6302
-31 6 22 o 0.306612 0.13944 157.077 42.7964 ? ? 157.077 42.7964
-31 6 23 o 0.100229 0.135912 105.006 42.1059 107.41 47.5796 120.225 48.5328
-31 6 24 o 0.411391 0.139761 184.479 38.744 158.593 61.6579 182.349 44.1072
-31 6 25 f 0.109246 0.103361 101.094 37.7235 123.271 50.1225 98.2329 39.6896
-31 6 26 o 0.230127 0.126335 133.636 41.9988 156.332 60.6763 121.403 44.4558
-31 6 27 o 1.30159 0.220259 333.007 33.1887 237.561 72.192 336.76 40.7288
-31 6 28 o 0.349803 0.137582 162.935 41.6518 188.603 63.5475 136.224 46.9837
-31 6 29 o 0.0285817 0.104157 80.3118 34.7996 93.3324 43.125 87.6598 38.0036
-31 6 31 o 0.292849 0.144883 138.722 45.1237 177.224 65.6967 110.778 45.5274
-31 6 32 o -0.0265232 0.107678 69.9249 32.3444 105.574 48.0091 68.2003 32.4649
-31 6 33 o 0.119468 0.144277 97.1184 41.503 128.097 57.7269 87.3641 40.1573
-31 7 1 o 0.791639 0.131663 274.692 23.9706 ? ? 274.692 23.9706
-31 7 2 o 2.04053 0.215115 441.724 24.2035 422.644 49.8532 437.634 28.5542
-31 7 3 o 1.23675 0.171574 343.176 24.923 297.292 57.5005 348.985 28.6601
-31 7 6 o 0.150643 0.132302 120.489 43.0269 ? ? 120.489 43.0269
-31 7 7 o 0.206382 0.070885 137.924 26.4067 160.587 49.9618 130.277 29.9561
-31 7 8 o 1.80966 0.152503 418.597 18.0801 426.726 43.3011 411.093 20.243
-31 7 9 o 1.52299 0.14379 383.598 18.6143 366.703 44.5465 381.642 20.9089
-31 7 10 o 1.54312 0.150791 385.598 19.424 388.72 42.9272 377.94 22.2815
-31 7 11 o 0.109096 0.0699688 100.301 31.2161 89.7038 40.5301 115.081 32.3261
-31 7 12 o 4.22842 0.300091 634.383 23.461 509.251 54.5841 662.43 26.764
-31 7 13 o 0.0295189 0.0713947 74.2858 30.2537 166.755 79.5965 74.4726 30.3254
-31 7 14 o 0.94859 0.154513 297.98 25.9308 196.098 61.0291 328.101 28.8599
-31 7 15 o 0.884034 0.196582 280.714 35.4617 259.392 72.0451 268.057 43.4973
-31 7 18 o 0.310496 0.118997 163.324 36.9408 122.357 51.3672 183.402 39.7562
-31 7 19 o 1.39062 0.198685 358.025 27.6906 340.84 59.6294 345.391 33.3513
-31 7 20 o 0.0308388 0.0893882 80.0089 33.3417 93.3621 41.9613 89.47 36.7302
-31 7 21 o 1.20553 0.188946 331.445 28.5007 295.179 62.3959 324.264 34.4046
-31 7 22 o 1.75078 0.270777 391.796 34.5717 ? ? 391.796 34.5717
-31 7 23 o 0.207869 0.156715 129.91 46.7761 164.287 59.7786 113.551 48.5629
-31 7 24 o 0.910341 0.191608 280.242 34.5841 246.612 73.1422 264.575 42.5971
-31 7 25 o 0.0736126 0.103436 91.9547 36.7801 117.368 50.5717 91.8961 38.263
-31 7 26 o 0.4612 0.154833 190.504 41.4229 140.253 58.9973 199.769 46.6349
-31 7 27 o 0.146672 0.10931 109.855 39.1231 85.7153 40.7891 142.662 42.6716
-31 7 28 o 0.088315 0.10693 93.9795 37.4608 104.375 46.4008 98.3727 40.2919
-31 7 29 o 0.88323 0.247418 242.59 52.0544 167.114 71.2816 228.019 63.6976
-31 7 31 o 0.900608 0.215108 251.802 43.8901 143.582 64.4231 256.149 51.76
-31 7 32 o 0.0710884 0.115679 86.9847 37.1673 102.272 46.9715 87.2422 38.6928
-31 7 33 o 0.241725 0.1508 119.618 45.3641 99.6546 47.4394 129.717 49.9151
-31 8 1 o 0.110565 0.0726471 101.687 31.8325 133.05 53.9694 100.878 32.8362
-31 8 2 o 1.99915 0.225279 436.101 25.6896 423.603 57.3854 427.943 29.7295
-31 8 3 o 1.12365 0.0892248 331.599 13.3492 280.941 57.0776 333.504 13.8501
-31 8 4 o 0.321662 0.052365 176.749 14.8042 170.705 50.6045 175.955 15.5075
-31 8 9 o 0.355178 0.175584 171.451 48.5271 ? ? 171.451 48.5271
-31 8 10 o 0.410732 0.129528 191.605 34.749 ? ? 191.605 34.749
-31 8 11 o 0.103254 0.0899173 100.77 35.522 110.745 47.4582 107.218 37.8523
-31 8 12 o 0.207248 0.132168 133.917 43.06 ? ? 133.917 43.06
-31 8 17 o 0.0152691 0.0813636 74.1278 31.4035 136.423 51.1347 68.7723 30.9338
-31 8 18 o 0.248846 0.103439 146.484 35.3659 155.999 56.3315 139.582 39.4535
-31 8 19 o 0.311993 0.107216 165.228 33.2792 206.39 56.3419 143.491 39.8656
-31 8 20 o 0.309931 0.136681 159.213 41.9307 152.95 55.1392 155.031 49.6012
-31 8 21 f 0.24073 0.131661 139.788 42.7014 ? ? 139.788 42.7014
-31 8 22 o 0.843862 0.172613 273.584 31.8314 255.425 64.2524 258.298 40.068
-31 8 23 o 0.839576 0.172552 271.993 32.0221 213.664 68.169 271.508 37.8709
-31 8 24 o 0.472786 0.149985 197.069 39.0622 150.718 60.588 203.083 44.4096
-31 8 25 o 0.390101 0.144334 175.355 41.4166 187.573 64.7142 153.745 47.9594
-31 8 26 o 0.266749 0.114019 145.676 38.2648 150.08 57.6043 135.988 42.3605
-31 8 27 o 0.240693 0.132317 134.034 43.083 136.229 56.7282 128.662 46.3673
-31 8 28 o 0.143113 0.108371 107.384 38.8669 105.539 47.2531 113.851 41.9543
-31 8 30 o 0.140018 0.126636 104.474 41.042 136.352 58.8154 95.009 40.7655
-31 8 31 o 0.608389 0.354616 146.809 63.9066 146.809 63.9066 ? ?
-31 8 32 f 0.147251 0.12258 102.605 40.3576 104.877 48.3875 103.257 42.5064
-31 9 1 o 0.383711 0.048421 193.68 12.4437 188.118 61.9028 193.12 12.685
-31 9 2 o 0.0170493 0.0367149 55.0846 21.9528 110.122 50.483 56.2259 22.1766
-31 9 3 o 0.134114 0.047666 111.874 21.879 229.715 119.78 111.874 21.8792
-31 9 4 o 0.072423 0.0452153 82.6658 24.9774 85.2221 38.4813 89.481 25.2969
-31 9 5 o 0.104036 0.0490011 97.8344 24.7757 103.568 43.0241 100.456 25.5384
-31 9 6 o 0.472981 0.0743864 213.767 17.3783 196.251 49.7283 213.687 18.7993
-31 9 7 o 1.06461 0.117738 320.838 18.244 324.329 48.2473 315.616 20.1095
-31 9 14 o 0.0698736 0.0787828 88.0128 32.9158 109.677 46.6642 90.8091 34.5294
-31 9 15 o 0.155535 0.0888941 117.12 34.9393 150.994 55.1811 109.647 37.0163
-31 9 16 o 0.00380939 0.0788245 70.6364 30.4389 106.857 46.8768 72.6571 31.5748
-31 9 17 o 0.106634 0.086048 100.284 34.7913 92.9058 42.3966 116.938 37.1365
-31 9 18 o 0.459119 0.116402 204.002 29.0718 172.819 56.7418 205.323 33.7743
-31 9 19 o 1.21259 0.228694 326.727 35.2103 286.174 63.1938 318.191 47.9689
-31 9 20 o 0.458848 0.131043 200.534 33.5368 174.657 59.0725 198.076 39.9797
-31 9 21 o 0.456099 0.151718 194.895 39.8865 ? ? 194.895 39.8865
-31 9 22 o 0.345922 0.157448 164.099 45.7788 177.036 62.9913 146.285 51.5537
-31 9 23 o 0.696106 0.164466 245.166 34.138 168.755 63.9761 258.031 38.9525
-31 9 24 o 0.0175951 0.0976033 78.4401 33.837 108.433 48.2226 80.2771 35.2472
-31 9 25 o 0.852139 0.176984 270.229 33.1179 212.138 68.9386 264.584 40.1212
-31 9 26 o 0.67828 0.169538 236.211 36.7283 196.713 67.6913 223.061 45.6231
-31 9 27 o 0.301459 0.142783 148.023 44.3099 130.153 56.7826 149.018 48.2434
-31 9 30 o 0.240806 0.128475 128.166 42.5341 121.592 54.7027 124.531 44.8897
-31 9 31 o 0.328844 0.145012 145.263 44.8952 116.962 53.2152 145.612 49.0172
-31 9 32 o -0.12111 0.0956151 54.7836 26.701 91.456 42.8605 55.3928 27.303
-31 10 1 o 0.260051 0.0526256 158.351 16.7055 177.178 64.9168 157.052 17.122
-31 10 2 o 0.956734 0.0948762 305.276 15.4373 244.09 70.1451 306.838 15.9109
-31 10 3 o 2.33756 0.165556 476.576 17.2275 414.225 53.8801 480.725 18.4365
-31 10 4 o 0.261578 0.0613821 157.952 19.6649 116.796 47.1784 164.774 20.1637
-31 10 5 o 0.887386 0.0991711 293.394 16.8054 247.762 50.1899 297.975 18.1421
-31 10 6 o 0.448054 0.0754031 207.724 18.1543 241.812 46.1737 199.343 20.2492
-31 10 7 o 0.178191 0.0623317 128.29 24.9539 170.966 47.486 117.166 28.5755
-31 10 8 o 1.20806 0.12843 341.455 18.6934 386.48 47.2658 329.284 20.7655
-31 10 9 o 2.42487 0.198872 482.825 20.4392 423.248 52.1411 488.134 22.7243
-31 10 10 o 0.348528 0.085558 180.798 24.0234 199.105 56.645 173.286 27.0711
-31 10 11 o 0.311083 0.0827041 170.28 24.7728 156.244 53.2563 169.992 27.3466
-31 10 12 o 0.353025 0.0919041 181.007 25.8735 121.09 48.201 200.654 27.2488
-31 10 13 o 1.12892 0.152545 326.94 23.2524 355.227 53.8779 311.75 26.7868
-31 10 14 o 0.621732 0.120594 241.06 25.1371 231.242 59.9267 234.937 28.7061
-31 10 15 o 1.07762 0.15418 318.33 24.1603 271.734 58.9355 320.695 27.5879
-31 10 16 o 0.203687 0.0847486 133.94 31.8037 105.978 45.8548 147.993 32.9659
-31 10 17 o 0.134466 0.0857361 109.286 34.6316 116.856 48.2629 111.923 36.9035
-31 10 18 o 0.212252 0.103052 134.373 36.8646 154.133 57.9862 127.225 39.7957
-31 10 19 o 0.500395 0.133059 210.622 32.3073 151.07 57.8151 225.072 35.9912
-31 10 20 o 0.269848 0.124945 148.91 40.4861 ? ? 148.91 40.4861
-31 10 21 o 0.27548 0.115833 151.368 37.9597 209.302 62.88 128.395 42.2044
-31 10 22 o 0.213773 0.116173 131.886 40.076 155.949 59.0678 121.464 42.7865
-31 10 23 o 0.46034 0.132943 197.95 34.5047 165.985 61.5448 194.854 39.961
-31 10 24 o 0.504792 0.147502 204.417 37.0911 204.3 67.3693 184.126 44.9912
-31 10 25 o 0.15764 0.111169 113.52 39.5356 111.15 49.1292 120.208 42.6006
-31 10 26 o 0.0301185 0.0988851 80.1883 34.3159 100.39 46.3663 84.9017 36.3192
-31 10 27 o 0.27026 0.131843 140.426 42.698 129.19 55.9333 138.703 46.165
-31 10 29 o -0.0339607 0.104375 69.1373 31.9321 105.62 52.7115 71.3942 32.7506
-31 10 30 o 0.15838 0.132941 106.957 42.041 86.5724 42.6753 132.245 46.413
-31 10 31 o -0.0418152 0.100653 65.6586 30.6741 82.0558 39.8383 72.638 33.545
-31 11 1 o 2.36356 0.173975 478.772 18.0231 392.401 78.8819 480.251 18.7668
-31 11 2 o 0.74253 0.0930236 268.216 17.263 352.057 66.0928 260.969 18.146
-31 11 3 f 1.48509 0.130585 379.732 17.0695 360.8 55.2353 377.749 18.2191
-31 11 4 o 0.575894 0.0859913 235.715 18.2028 194.368 56.9798 238.417 19.3147
-31 11 5 o 0.133955 0.061435 110.425 27.6183 144.313 50.1229 104.588 29.6292
-31 11 6 o 0.628779 0.0953886 245.832 19.3675 196.482 54.1571 251.708 20.9728
-31 11 7 o 1.66694 0.151985 401.164 18.8099 358.222 47.0414 405.238 20.9548
-31 11 8 o 0.223755 0.0749329 143.334 26.8702 178.168 53.8788 133.678 30.3921
-31 11 9 f 0.584056 0.0982423 236.103 20.8141 171.72 55.6766 245.899 22.3337
-31 11 10 o 1.5932 0.163062 390.697 20.738 387.946 52.6821 383.267 23.1516
-31 11 11 o 0.346913 0.0973784 178.509 27.9226 161.957 55.2212 178.088 31.4623
-31 11 12 o 0.711932 0.126054 258.712 24.4118 225.763 57.2093 259.438 27.9055
-31 11 13 o 1.29438 0.161895 350.122 23.0211 298.264 55.1832 355.503 26.32
-31 11 14 o 0.961322 0.144606 300.741 24.0053 293.552 60.4646 292.541 27.243
-31 11 15 f 0.717832 0.133697 258.299 25.9793 144.831 56.3744 294.508 27.5338
-31 11 16 o 1.49819 0.181848 375.102 24.1304 335.539 61.3464 371.705 27.3788
-31 11 17 o 0.0829825 0.082697 92.2006 33.8628 165.549 56.1072 81.7378 33.5919
-31 11 18 o 1.73285 0.275173 391.033 35.2177 330.198 67.8454 387.392 46.1539
-31 11 19 o 0.382922 0.1386 178.966 39.4111 ? ? 178.966 39.4111
-31 11 20 o 0.00943028 0.0969257 77.6201 33.6017 110.076 47.2485 78.7359 35.0933
-31 11 21 o 0.360892 0.153388 168.366 44.4569 134.019 55.2256 184.862 51.3601
-31 11 22 o 0.0369589 0.0913994 80.9321 33.7196 118.127 51.3956 80.4755 34.446
-31 11 23 o 0.0574589 0.092795 85.7198 34.6442 128.384 52.9459 81.6834 34.9132
-31 11 24 o 0.0387339 0.0995113 82.8484 34.8947 94.7988 44.5239 92.2842 37.7749
-31 11 25 o -0.0773334 0.0913153 60.3513 28.5123 93.3808 44.3481 64.2567 30.186
-31 11 26 o 0.274166 0.142496 140.464 44.6633 182.13 68.4667 118.656 45.9347
-31 11 28 o 0.104301 0.120755 97.2815 39.4465 97.2541 46.0482 107.65 42.8377
-31 11 29 o 0.0839158 0.114404 90.9543 37.7963 101.226 47.4144 94.7265 39.8603
-31 11 30 o 0.295216 0.137404 138.935 43.8185 132.871 58.4429 127.595 46.3252
-31 11 31 o 0.0285461 0.114426 79.0878 35.2774 83.4692 40.4698 90.5797 39.4949
-31 12 1 f 0.349778 0.093073 180.517 26.2997 191.722 69.9946 176.99 27.9179
-31 12 2 f 1.28836 0.161376 350.691 22.9083 336.309 70.629 345.122 24.8551
-31 12 3 f 1.77992 0.185388 412.78 22.319 385.666 54.7941 410.286 25.128
-31 12 4 o 1.0776 0.120575 322.598 18.5838 358.208 50.9575 313.109 20.3573
-31 12 5 o 0.471717 0.0850545 212.488 20.0552 222.921 51.6182 206.679 22.3163
-31 12 6 o 0.476209 0.0878175 213.238 20.6478 159.204 55.0733 220.265 21.9045
-31 12 7 o 0.0342995 0.0612064 71.9879 28.455 127.722 50.1152 69.2873 28.5745
-31 12 8 o -0.00771631 0.0622302 61.0101 26.6607 104.827 45.5926 62.0993 27.3172
-31 12 9 o 0.360999 0.0904115 183.542 25.0407 162.054 56.3596 184.262 27.337
-31 12 10 o 0.0233275 0.0662757 70.6172 28.9993 110.442 45.6771 70.258 29.6743
-31 12 11 o 0.744873 0.122045 265.456 22.9889 219.245 56.9437 270.3 25.7906
-31 12 12 o 0.2496 0.090562 149.38 31.0309 176.334 54.0709 136.936 35.8458
-31 12 13 o 0.0387984 0.0773445 78.6258 31.6814 124.915 49.4947 75.6511 32.084
-31 12 14 o 0.141744 0.0839681 112.095 34.0733 108.063 47.8127 120.687 35.4179
-31 12 15 o 0.435558 0.11603 198.527 29.8604 216.583 63.4751 185.651 34.9267
-31 12 16 o 0.264354 0.105994 151 35.3767 141.119 58.5386 152.641 37.5511
-31 12 17 o 0.436371 0.140263 193.548 37.2314 177.37 59.942 187.243 44.9739
-31 12 18 o 1.04895 0.172655 309.814 27.8897 231.001 71.4482 314.749 31.1825
-31 12 19 o 0.110952 0.0989674 102.269 37.1244 145.868 58.6812 96.6939 37.7644
-31 12 20 o 0.116317 0.129027 107.179 41.6226 126.107 53.7551 107.937 44.1434
-31 12 21 o 0.624 0.153758 232.156 33.7812 152.754 61.7 247.789 37.1847
-31 12 22 f 0.205864 0.11808 128.352 40.6386 125.951 54.4622 130.898 43.3315
-31 12 23 o -0.00275371 0.0850429 70.0559 30.872 87.4462 41.875 78.7109 33.4628
-31 12 24 o 0.113022 0.112562 101.793 39.0493 122.352 53.9688 101.261 40.4365
-31 12 25 o 0.00545605 0.103414 76.6841 33.9072 114.973 51.278 75.893 34.4356
-31 12 27 o 0.283659 0.1386 140.999 43.943 124.535 55.8675 141.073 47.1114
-31 12 28 o 0.191065 0.129222 116.195 42.385 97.246 46.0961 132.796 46.3325
-31 12 29 o 0.107916 0.121086 95.9817 39.2818 121.327 63.3163 95.968 39.2867
-31 12 30 o 0.229076 0.182973 116.855 48.1065 99.7197 47.556 134.557 56.0247
-31 13 1 o 0.234601 0.0906489 145.079 31.8133 177.222 67.1936 140.03 33.7295
-31 13 2 f 1.92706 0.210591 427.623 24.4847 343.671 76.0256 431.468 26.623
-31 13 3 o 0.172617 0.0881815 123.85 34.1501 187.025 57.5476 109.597 36.5616
-31 13 4 o 0.39332 0.100093 191.256 26.6325 212.939 57.7545 180.696 30.9382
-31 13 5 o 0.450199 0.105718 205.02 26.1222 227.089 53.0713 191.748 31.5306
-31 13 6 f 3.23451 0.557618 514.574 54.4782 514.574 54.4782 ? ?
-31 13 7 o 0.952714 0.124727 302.06 20.5666 233.844 57.5189 311.794 22.4876
-31 13 8 o 0.0044834 0.0609656 63.3366 27.0202 106.438 45.3306 63.7882 27.5917
-31 13 9 o 0.408964 0.094933 195.632 24.5657 203.026 56.6396 188.512 27.973
-31 13 10 o 0.106043 0.0759448 99.459 32.6894 103.276 44.8226 106.821 34.4338
-31 13 11 o 0.0778097 0.0743836 89.4835 32.2253 96.0153 42.5448 98.3277 34.2644
-31 13 12 o 0.290888 0.0958919 161.681 30.4819 171.446 54.3974 152.727 35.5463
-31 13 13 o 0.0905572 0.0818005 94.7765 33.834 109.52 46.5479 98.5737 35.7696
-31 13 14 o 0.895105 0.149615 288.563 25.9469 225.353 62.8342 295.979 29.3683
-31 13 15 o 0.788816 0.14633 269.634 27.2424 225.46 66.8007 268.714 30.7273
-31 13 16 o 0.123466 0.115592 108.537 40.0058 125.954 52.167 109.464 42.7367
-31 13 17 o 1.61362 0.220801 383.795 28.6914 336.126 70.2386 375.565 33.5002
-31 13 18 o 0.574599 0.152319 223.226 34.9278 160.602 65.999 230.05 37.8892
-31 13 19 o 0.610519 0.142074 232.559 31.0193 225.141 70.0245 219.606 36.2711
-31 13 20 o -0.0176264 0.100634 73.5337 32.9214 112.889 49.8996 74.3045 33.8921
-31 13 21 o 0.162151 0.107055 116.138 38.834 129.039 53.4372 113.963 41.1399
-31 13 22 o 1.31132 0.208376 339.475 30.7225 267.016 76.0193 332.12 36.1013
-31 13 23 o 0.290018 0.128818 149.778 41.2661 125.478 54.4354 156.236 44.8949
-31 13 24 o -0.0576666 0.0889275 61.8576 28.8765 79.6256 38.2906 71.0707 32.3632
-31 13 26 o -0.052718 0.0961079 64.5479 30.095 78.7806 38.0282 75.2018 34.1703
-31 13 27 o 0.066261 0.104681 86.6586 36.0945 84.6852 40.7649 102.41 40.2199
-31 13 28 o 0.0805715 0.113873 90.1179 37.5992 114.597 52.8928 88.0948 38.0835
-31 13 29 o 0.00877403 0.0908216 70.8445 31.5254 108.05 49.2509 68.9791 31.537
-31 14 1 o 1.72985 0.530443 343.67 78.1855 343.67 78.1855 ? ?
-31 14 2 o 0.334867 0.106659 173.922 31.5229 226.535 65.3834 158.817 36.1426
-31 14 3 o -0.0286438 0.0797979 64.9231 29.1713 137.537 52.9206 61.4358 28.6113
-31 14 4 o -0.0722849 0.0796747 57.736 27.0754 95.4271 43.1277 61.069 28.6406
-31 14 5 o 0.0904264 0.0874489 96.3146 34.9066 138.361 53.5321 91.8973 35.8312
-31 14 6 o 0.00242592 0.0783804 70.4739 30.3609 104.787 45.9375 73.1476 31.6971
-31 14 7 o 0.25342 0.100854 149.469 34.1556 144.284 53.7081 149.158 38.0805
-31 14 8 o 0.328736 0.117174 170.083 35.2671 189.106 59.7009 156.574 41.1757
-31 14 9 o 1.32845 0.162651 354.998 22.8049 314.347 59.4279 354.628 25.5634
-31 14 10 f 1.01166 0.14328 309.297 23.1023 287.208 59.5683 305.033 25.9889
-31 14 11 o 0.942762 0.144008 297.72 24.1555 252.852 61.5707 299.003 27.1895
-31 14 12 o 1.37392 0.176713 359.199 24.504 256.757 64.3878 379.263 27.393
-31 14 13 o 0.319805 0.102888 168.794 31.3321 158.67 57.8636 166.265 34.9955
-31 14 14 o 0.0686765 0.0828602 88.0172 33.5681 140.513 53.3976 82.0168 33.7762
-31 14 15 o 0.0701917 0.0997263 92.2053 36.3604 122.832 49.8754 90.3849 37.8841
-31 14 16 o 0.157974 0.0955281 116.555 36.5052 108.74 48.8527 126.702 38.1565
-31 14 17 o 0.261932 0.108995 148.413 36.5947 129.215 56.004 153.794 38.4585
-31 14 18 o 0.876063 0.167492 279.911 30.0981 222.672 72.2571 276.937 34.2746
-31 14 19 o 0.226994 0.136719 134.126 43.8479 128.961 55.1414 138.688 47.7527
-31 14 20 o 0.132801 0.101393 107.498 37.7348 127.719 55.1404 106.517 39.0865
-31 14 21 o -0.0129271 0.0916232 70.68 31.5445 97.2263 45.1046 75.4662 33.4789
-31 14 22 o 0.0333845 0.271584 112.214 51.7133 112.214 51.7133 ? ?
-31 14 23 f -0.01494 0.826008 134.724 67.7422 ? ? 134.724 67.7422
-31 14 25 o -0.113233 0.0999742 58.8181 28.3383 108.428 48.7768 58.1293 28.4461
-31 14 26 o 0.279564 0.130151 140.697 42.3475 157.731 63.8476 123.65 44.6416
-31 14 27 o 0.0571956 0.105406 84.3953 35.7479 115.022 53.0742 82.531 36.0215
-31 14 28 o 0.187071 0.121831 114.038 41.2189 114.232 51.7823 112.138 43.2054
-31 15 1 o -0.00488809 0.0919178 74.2715 32.4299 100.434 48.272 82.4777 34.5839
-31 15 2 o 0.190159 0.103608 128.738 37.5428 112.997 50.3989 142.556 39.0212
-31 15 3 o 1.53036 0.199377 378.91 26.2131 388.489 64.8437 364.042 29.9377
-31 15 4 o 0.836005 0.149843 279.117 26.9127 298.976 58.1382 262.793 32.1535
-31 15 5 o 0.387449 0.156853 180.124 43.5892 146.767 56.4958 199.097 51.7159
-31 15 6 o 0.0684418 0.0882 89.9135 34.5474 100.597 44.652 98.9238 37.2115
-31 15 7 o 0.19169 0.0954005 129.22 35.4771 143.531 52.5164 123.984 38.9708
-31 15 8 o 0.05546 0.0960422 88.4777 35.4236 142.03 54.2612 82.6548 35.5508
-31 15 9 o 0.420201 0.118644 194.407 31.276 184.273 58.4198 188.303 37.0218
-31 15 10 o -0.0647135 0.0815755 59.4239 27.7128 77.2729 37.1152 70.5677 31.6338
-31 15 11 o 0.0683912 0.10847 94.2972 37.6822 103.774 46.6959 105.497 41.2885
-31 15 12 o 0.505765 0.120724 214.589 28.5622 188.828 63.1304 211.873 32.2056
-31 15 13 o 0.633334 0.236746 219.082 53.882 204.18 64.8192 198.613 73.0422
-31 15 14 o 0.861759 0.153617 281.066 27.4077 193.982 65.4916 294.38 30.3603
-31 15 15 o 0.24005 0.130111 139.766 42.4001 ? ? 139.766 42.4001
-31 15 16 o 0.350751 0.114599 174.146 33.8 161.603 60.2735 169.775 38.0475
-31 15 17 o 0.051083 0.0916687 84.7559 34.3685 111.347 50.0088 87.6364 35.7191
-31 15 18 o 1.25291 0.23877 326.742 36.8204 241.877 77.0263 326.216 45.0709
-31 15 19 o 0.408389 0.126769 185.91 35.0452 202.033 69.4262 169.831 40.3793
-31 15 20 o 0.2227 0.114756 133.126 39.6937 126.421 54.9228 135.479 42.1896
-31 15 21 o 0.18402 0.110346 121.019 39.3809 149.379 60.4257 112.033 40.8281
-31 15 24 o -0.0273526 0.102649 70.493 32.2284 94.9055 44.1867 74.678 34.316
-31 15 25 o 0.021752 0.114486 80.8433 35.7144 90.6205 43.6697 90.9332 39.1856
-31 15 26 o 0.0169931 0.100664 75.9804 33.531 91.7509 43.7674 81.9827 35.8339
-31 15 27 o 0.10591 0.115163 95.3011 38.5664 109.25 50.5584 95.1389 39.794
-31 16 2 o -0.0322086 0.351784 127.581 58.8171 ? ? 127.581 58.8171
-31 16 3 o 0.0307676 0.09228 81.593 33.9291 108.128 49.3988 87.0805 35.6667
-31 16 4 o 0.2768 0.11256 154.728 36.5951 192.628 58.6462 136.45 41.838
-31 16 5 f 0.937551 0.165256 294.342 28.1393 247.039 63.8517 296.134 32.7797
-31 16 6 o -0.0104307 0.185796 100.593 44.9056 100.593 44.9056 ? ?
-31 16 7 o 0.260223 0.104538 150.416 35.0597 149.601 55.0063 147.204 39.31
-31 16 8 o 0.399868 0.118938 188.791 32.3549 199.134 57.0526 174.053 39.7607
-31 16 9 o 0.0418399 0.0879874 82.5269 33.5948 103.258 44.5876 87.1006 35.9857
-31 16 10 f 0.0964967 0.108592 100.915 38.4426 115.208 50.2648 106.569 41.0542
-31 16 11 o 0.325112 0.127069 165.68 38.6785 194.968 62.4589 147.027 44.3866
-31 16 12 o 0.134959 0.189181 120.51 49.1841 126.183 54.0405 134.431 58.4878
-31 16 13 o -0.0327992 0.102916 72.6184 32.8333 91.38 43.1779 83.1799 36.5309
-31 16 14 o 1.69031 0.231801 391.346 29.5441 ? ? 391.346 29.5441
-31 16 15 o 0.657784 0.153754 240.781 32.4399 246.789 66.5574 220.912 40.1332
-31 16 16 o 1.13296 0.184716 319.599 28.9281 291.552 70.7378 306.539 33.9394
-31 16 17 o 0.233771 0.139516 135.547 44.2929 129.415 54.5571 140.075 48.9091
-31 16 18 o 0.096878 0.0972249 96.831 36.4916 128.867 54.9598 94.3288 37.3205
-31 16 19 o 0.172786 0.117341 118.25 40.646 129.329 54.5095 116.076 43.0193
-31 16 22 f 0.128136 0.100139 103.484 37.3742 117.777 52.691 103.43 38.669
-31 16 23 o 0.607595 0.162445 218.622 38.1765 156.363 64.3707 216.06 44.3521
-31 16 24 o 1.33758 0.455729 220.557 79.7205 220.557 79.7205 ? ?
-31 16 25 o 0.133184 0.11717 102.801 39.7346 110.103 50.3337 103.997 41.6271
-31 16 26 o 0.592421 0.180524 201.542 45.4363 147.842 64.4355 189.332 52.6073
-31 17 1 o 0.391077 0.132894 183.665 37.1026 132.609 60.0876 196.838 37.5565
-31 17 2 o 0.406761 0.136524 187.382 37.3836 148.587 61.0651 195.265 40.4124
-31 17 5 o -0.022618 0.130212 83.667 37.4539 111.401 49.312 89.0025 40.6046
-31 17 6 o -0.0136941 0.0872971 70.2797 31.1105 85.2724 39.437 81.5517 35.0659
-31 17 7 o 0.147389 0.106655 114.405 38.7638 114.242 49.2612 123.137 41.8811
-31 17 8 o 1.21738 0.197457 333.069 29.6617 305.052 65.7013 322.465 35.6643
-31 17 9 o 0.209706 0.129494 132.2 42.6327 108.689 48.5951 158.513 46.9148
-31 17 10 o 1.19973 0.266359 316.844 42.7081 295.051 68.3988 280.174 64.4742
-31 17 11 o 0.00710933 0.142487 90.9153 40.0164 113.708 48.9778 96.2741 44.3388
-31 17 12 o 0.472678 0.17146 194.869 44.5378 ? ? 194.869 44.5378
-31 17 13 o 0.0879916 0.108935 97.7607 38.1653 113.622 50.0054 102.436 40.6029
-31 17 14 o 0.393885 0.238903 164.682 57.9136 173.217 61.5863 145.919 68.4005
-31 17 15 o 1.60256 0.270156 369.878 36.6431 284.401 76.5268 367.034 46.6679
-31 17 16 o 0.413988 0.202048 170.577 53.0396 145.047 62.2947 176.694 60.1082
-31 17 20 o 0.472893 0.137991 196.668 36.0673 141.759 58.4733 202.838 40.5519
-31 17 21 o 0.190636 0.116279 120.641 40.4743 141.147 60.5511 113.348 41.6992
-31 17 22 o 0.0665457 0.104136 87.8327 36.2388 137.472 57.4345 80.8078 35.6101
-31 17 23 o 0.408517 0.196226 157.807 52.5718 195.766 73.8252 122.422 52.0895
-31 17 24 o 0.0178703 0.105181 77.5391 34.2445 108.583 50.1906 77.4615 34.9022
-31 18 1 o 0.125779 0.291245 131.48 57.5606 131.48 57.5606 ? ?
-31 18 2 o 0.0610669 0.105437 91.4366 36.938 116.644 52.1468 95.1811 38.6516
-31 18 3 o 0.0959401 0.11198 101.013 38.8973 133.251 56.3046 99.6733 40.1345
-31 18 4 o 0.492403 0.145203 206.51 36.1271 251.001 67.8206 179.982 44.1819
-31 18 5 o 0.10404 0.102618 101.508 37.6434 105.278 46.858 112.153 40.7669
-31 18 16 o 0.0836542 0.123551 97.79 39.809 119.853 50.8835 97.4396 42.073
-31 18 17 o 0.649873 0.190125 224.995 43.4097 203.701 67.755 199.687 55.8567
-31 18 18 o 0.0415107 0.120198 87.887 37.7264 145.16 57.1385 78.9967 36.5572
-31 18 19 o 0.428949 0.142955 183.093 39.795 141.422 61.2031 183.573 43.6846
-31 18 20 o 0.262634 0.12068 140.744 40.3615 99.4691 47.5529 162.516 41.0998
-31 18 21 o 0.332057 0.142112 154.416 43.6408 90.8878 43.5246 212.226 43.8677
-31 18 22 o 0.173852 0.120585 114.001 41.0335 99.9752 46.6183 127.49 44.5818
-31 18 23 o 0.389599 0.146418 166.099 43.2317 132.487 58.5982 163.078 47.5579
-31 19 1 o 0.0386308 0.112776 88.2801 37.1631 144.007 63.1344 86.2941 37.2998
-31 19 2 o 0.509816 0.143945 210.174 35.1491 149.132 60.3744 223.238 38.499
-31 19 3 o 0.269194 0.154803 145.67 46.578 169.282 63.9945 132.329 49.7882
-31 19 4 o 0.209882 0.146362 131.068 45.3798 103.547 47.308 171.874 51.9473
-31 19 5 o 0.58415 0.202406 213.534 48.0901 176.967 65.4622 212.877 59.734
-31 19 6 o 0.417576 0.145044 186.01 39.8086 167.708 64.4618 180.855 45.1799
-31 19 7 o 0.264946 0.120078 147.413 39.5233 129.646 54.7132 153.559 42.7981
-31 19 8 o 1.19954 0.233522 320.906 36.6869 ? ? 320.906 36.6869
-31 19 9 o 0.0309262 0.101045 82.8616 35.0448 99.5121 46.106 91.1491 37.7644
-31 19 10 o 0.244652 0.143952 138.506 44.9731 137.588 58.2939 139.182 48.5586
-31 19 11 o 0.385763 0.181368 168.649 49.806 137.633 58.3392 183.2 57.5743
-31 19 12 o 0.536359 0.164575 208.923 40.4628 154.152 61.9961 217.592 46.4936
-31 19 13 o 0.622437 0.171246 226.347 38.8567 205.049 70.4246 209.106 47.4854
-31 19 14 o 0.212851 0.130465 128.9 42.8649 166.471 63.3556 114.165 44.2364
-31 19 15 o 0.358431 0.145919 165.577 43.1888 146.473 58.3491 162.164 49.4273
-31 19 16 o 0.194573 0.137279 122.654 43.8256 105.098 46.9697 145.92 51.0767
-31 19 17 o 0.0305241 0.136138 89.311 39.2191 92.9127 44.3929 106.735 45.1186
-31 19 18 o 0.0421032 0.120143 87.2603 37.5907 119.75 54.2294 86.5233 38.3319
-31 19 19 f 0.315938 0.158885 147.515 47.1902 137.792 59.4234 142.113 51.1181
-31 19 20 o 0.122195 0.105799 101.194 38.0816 131.191 56.8435 95.5888 38.5272
-31 19 21 o 0.311145 0.126989 151.431 40.6644 133.188 56.7741 146.786 44.6372
-31 20 3 o 0.10858 0.127361 105.408 41.2332 152.532 76.0287 106.505 41.4933
-31 20 4 o 0.163061 0.134148 118.557 43.1947 ? ? 118.557 43.1947
-31 20 5 o 0.263347 0.168854 142.122 48.7615 ? ? 142.122 48.7615
-31 20 6 o 0.0886174 0.101579 96.0625 37.032 115.491 50.7405 98.6352 38.8161
-31 20 7 o 0.184883 0.119989 123.198 41.1114 127.802 54.354 124.662 43.9366
-31 20 8 o 0.467148 0.146389 196.918 38.1842 156.057 61.0682 199.702 43.8133
-31 20 9 o 0.141702 0.148481 113.823 44.5222 163.053 61.0919 99.2945 44.1254
-31 20 10 o 0.132154 0.127605 109.353 41.6686 117.412 51.5314 114.248 44.9423
-31 20 11 o 0.303327 0.13793 153.261 42.8812 177.708 66.282 136.188 46.4189
-31 20 12 o -0.00956577 0.107706 76.5166 34.1717 124.853 54.2061 74.4997 34.2938
-31 20 13 o 0.236226 0.12693 135.011 42.0485 129.214 55.3503 135.894 45.3242
-31 20 14 o 0.0271674 0.116725 84.7733 36.7855 83.8336 40.21 108.208 43.4796
-31 20 15 o 0.00209233 0.106752 77.4594 34.3399 114.027 48.4103 75.4362 35.0142
-31 20 16 o 0.234073 0.136491 131.552 43.8462 111.158 50.1573 146.089 48.3969
-31 20 17 o 0.671715 0.361914 174.491 69.1231 174.491 69.1231 ? ?
-31 20 18 o 0.320511 0.153228 149.547 46.1374 113.022 50.749 171.62 52.4311
-31 21 8 o 0.163493 0.117463 116.408 40.6331 139.467 56.5126 110.137 42.4464
-31 21 9 o 0.124884 0.114437 105.909 39.6583 112.251 48.64 111.115 43.1194
-31 21 10 o 0.153801 0.126112 113.643 41.804 122.581 53.615 115.472 44.3861
-31 21 11 o 0.2553 0.147717 138.036 45.6008 128.458 56.0866 141.966 49.6137
-31 21 12 o 0.970391 0.207021 283.114 37.0947 189.333 70.8536 290.144 44.2845
-31 21 13 o 0.404877 0.152725 175.174 43.3922 132.195 56.5575 185.835 48.8419
-30 0 6 o -0.000545531 0.0801485 50.8021 32.9342 50.8021 32.9342 50.8021 32.9342
-30 0 7 o 0.123711 0.0931272 89.0126 43.6468 89.0126 43.6468 89.0126 43.6468
-30 0 8 o 0.791353 0.173756 270.187 33.1784 270.187 33.1784 270.187 33.1784
-30 0 9 o 0.146148 0.114083 95.9647 48.0793 95.9647 48.0793 95.9647 48.0793
-30 0 10 o 3.63143 0.456164 582.756 39.1675 582.756 39.1675 582.756 39.1675
-30 0 11 o 7.28725 0.784566 817.241 47.911 817.241 47.911 817.241 47.911
-30 0 12 o 0.811087 0.214618 267.115 43.1571 267.115 43.1571 267.115 43.1571
-30 0 13 f 3.17263 0.443596 541.516 41.1161 541.516 41.1161 541.516 41.1161
-30 0 14 o 3.38101 0.349268 567.299 30.6884 567.299 30.6884 567.299 30.6884
-30 0 15 o 0.125473 0.099703 88.7931 44.8519 88.7931 44.8519 88.7931 44.8519
-30 0 16 o 0.867216 0.179357 282.683 32.5305 282.683 32.5305 282.683 32.5305
-30 0 17 o 0.0540645 0.0996051 67.3202 40.5014 67.3202 40.5014 67.3202 40.5014
-30 0 18 o 3.91645 0.418793 606.433 34.4472 606.433 34.4472 606.433 34.4472
-30 0 19 o 2.66665 0.344542 498.87 34.5822 498.87 34.5822 498.87 34.5822
-30 0 20 o -0.0410574 0.115686 54.0103 36.4576 54.0103 36.4576 54.0103 36.4576
-30 0 21 o 0.845155 0.212777 271.683 41.6888 271.683 41.6888 271.683 41.6888
-30 0 22 o 0.304329 0.202631 131.666 64.4112 131.666 64.4112 131.666 64.4112
-30 0 23 o 0.595925 0.183494 221.226 46.6618 221.226 46.6618 221.226 46.6618
-30 0 24 o 0.120144 0.234986 95.0487 59.4693 95.0487 59.4693 95.0487 59.4693
-30 0 26 o 0.900646 0.245841 271.714 49.712 271.714 49.712 271.714 49.712
-30 0 27 o 0.114876 0.151115 85.5361 50.6477 85.5361 50.6477 85.5361 50.6477
-30 0 28 o 0.103156 0.163401 83.9663 51.1751 83.9663 51.1751 83.9663 51.1751
-30 0 29 o 0.172579 0.134576 98.5676 51.5387 98.5676 51.5387 98.5676 51.5387
-30 0 30 o 0.191643 0.18877 100.311 57.853 100.311 57.853 100.311 57.853
-30 0 31 o -0.173556 0.154138 49.516 35.2599 49.516 35.2599 49.516 35.2599
-30 0 32 o -0.114151 0.143725 51.3126 36.0454 51.3126 36.0454 51.3126 36.0454
-30 0 34 o 0.365461 0.207222 129.434 64.8085 129.434 64.8085 129.434 64.8085
-30 0 35 o 0.183752 0.195028 90.7174 55.5816 90.7174 55.5816 90.7174 55.5816
-30 0 36 o 0.0215723 0.155037 64.2234 43.0032 64.2234 43.0032 64.2234 43.0032
-30 1 6 o 1.24745 0.111007 348.752 15.8001 353.044 26.7595 342.276 19.904
-30 1 7 o 0.657581 0.101002 251.625 20.0388 227.993 31.7004 266.723 27.0391
-30 1 8 o 0.776055 0.118583 272.762 21.7033 234.006 34.8297 304.812 29.1303
-30 1 9 o 2.5018 0.240547 488.66 24.4495 453.19 36.4386 507.14 34.4221
-30 1 10 o 0.512668 0.10983 219.872 25.1852 227.739 38.6763 204.213 35.9771
-30 1 11 o 0.444181 0.0890975 205.669 21.7787 198.273 39.7211 203.094 27.3673
-30 1 12 o 0.433753 0.0971779 202.191 24.2811 189.445 43.3772 201.334 30.8051
-30 1 13 o 0.667898 0.116075 251.849 23.075 205.298 43.8273 273.489 28.3404
-30 1 14 o 0.403873 0.103619 193.562 27.2581 225.371 43.4626 168.952 37.1825
-30 1 15 o 0.228495 0.0916172 142.72 32.5112 166.1 47.1768 126.714 39.0838
-30 1 16 o 0.360143 0.100874 181.857 28.39 150.297 46.7184 194.262 34.8661
-30 1 17 o 1.2364 0.152109 343.118 22.0656 317.418 33.3038 355.464 30.9837
-30 1 18 o 1.23671 0.162364 341.96 23.6534 321.033 35.6088 346.396 33.6268
-30 1 19 o 0.19679 0.111365 130.15 39.1719 156.827 52.6583 117.26 43.2402
-30 1 20 f 0.724478 0.137881 259.092 26.7312 232.744 42.9563 265.863 37.4415
-30 1 21 o 0.930607 0.154443 293.836 26.3008 304.382 38.7915 266.05 39.5787
-30 1 22 o 0.78818 0.162898 266.646 30.8128 254.998 42.7045 250.289 51.9912
-30 1 23 o 0.29567 0.115435 158.343 36.7965 137.855 48.4612 166.641 45.9218
-30 1 24 o 0.303248 0.210445 150.461 54.2012 132.152 57.8201 173.884 64.5526
-30 1 26 o 0.106246 0.104525 101.042 37.8882 95.2561 41.2477 122.54 45.4453
-30 1 27 o 0.05341 0.101403 87.2407 35.8529 99.7895 41.9629 93.8147 40.731
-30 1 28 f 0.868936 0.182215 273.233 33.7333 273.888 49.5453 229.53 55.0315
-30 1 29 o 0.661619 0.159799 236.362 34.4886 202.517 54.3874 229.287 49.9669
-30 1 30 o 0.0726152 0.110128 91.4941 37.4556 93.0964 41.2742 106.473 44.2883
-30 1 31 o 0.45125 0.151415 184.954 41.5494 147.979 53.001 190.937 56.0659
-30 1 32 o 1.27455 0.234696 317.575 37.2996 331.672 56.8169 229.402 63.6564
-30 1 34 o 0.432794 0.155798 169.457 44.8329 166.971 57.4605 133.524 52.5936
-30 1 35 o 0.263714 0.141889 126.486 44.619 106.492 46.5617 133.885 53.0557
-30 1 36 o 0.215452 0.123185 115.807 41.4992 138.25 51.1265 91.6637 41.3624
-30 2 5 o 0.909865 0.1428 294.709 24.2031 294.709 24.2031 ? ?
-30 2 6 f 0.825469 0.089278 283.598 15.6467 271.99 29.0741 285.525 18.9124
-30 2 7 o 0.232937 0.0687937 147.85 23.848 130.293 39.5543 154.147 28.8836
-30 2 8 o 0.0515837 0.0810216 84.2488 32.9074 209.652 103.669 84.3159 32.9297
-30 2 9 o 2.77469 0.21886 517.099 20.9986 473.492 38.5796 529.061 25.6387
-30 2 10 o 0.771311 0.111573 272.233 20.4407 253.523 40.1142 274.271 24.608
-30 2 11 o 0.17973 0.0736001 127.729 29.1709 151.259 44.6671 116.268 34.095
-30 2 12 o 1.15218 0.144682 332.163 21.684 335.451 40.0516 322.527 26.7061
-30 2 13 o 0.466455 0.0981675 209.942 23.5565 210.389 43.2068 202.362 29.716
-30 2 14 o 0.0596111 0.0712903 83.2673 31.2761 93.7647 38.765 90.1692 34.6646
-30 2 15 o 1.71049 0.194596 402.866 24.024 378.714 44.4683 401.445 29.7554
-30 2 16 o 0.296577 0.102469 163.015 32.2638 147.331 49.1579 165.717 38.8503
-30 2 17 o 2.21269 0.233578 456.626 25.4263 451.761 46.9525 441.679 31.6416
-30 2 18 o 0.455352 0.124565 202.95 31.4009 191.425 54.4792 196.58 39.3794
-30 2 19 o 1.10839 0.175499 320.865 27.3401 266.716 53.7119 334.848 33.8172
-30 2 20 o 1.53263 0.208947 376.858 27.6431 368.178 50.8637 361.27 35.2267
-30 2 21 o 0.521964 0.12502 217.879 29.1392 189.944 46.9114 224.779 39.9633
-30 2 22 o 0.611079 0.16777 229.668 37.4564 255.7 53.7814 185.196 54.0475
-30 2 23 o 1.27092 0.187054 341.576 27.341 318.157 43.0806 336.103 38.966
-30 2 25 o 0.791439 0.185261 260.919 36.1217 262.086 54.3507 223.071 55.3678
-30 2 26 o 0.953387 0.179441 290.663 31.0453 301.293 45.7877 247.642 49.7578
-30 2 27 o 1.01106 0.257527 280.102 47.1959 280.102 47.1959 ? ?
-30 2 28 o 0.574502 0.141396 222.836 32.361 185.413 51.9555 226.853 44.7354
-30 2 29 o 0.37003 0.134323 171.556 39.5716 187.781 53.1057 139.297 49.4537
-30 2 30 o 0.1003 0.112387 97.9632 38.6092 115.289 47.3605 95.88 41.3407
-30 2 31 o 0.941007 0.192246 277.843 35.0347 225.037 58.8655 269.384 52.0967
-30 2 32 o -0.0304864 0.110601 72.1187 33.1503 96.5448 43.0835 74.4766 35.4057
-30 2 34 o 0.302621 0.19477 129.21 50.8566 129.21 50.8566 ? ?
-30 2 35 o 0.266097 0.142785 126.712 44.7543 113.366 50.1344 123.32 49.1557
-30 2 36 o 0.265716 0.14828 122.672 45.2938 131.249 53.2593 101.72 45.9239
-30 3 4 o 0.173474 0.124303 126.595 41.8313 126.595 41.8313 ? ?
-30 3 5 o 0.181412 0.0907768 127.819 34.4061 127.819 34.4061 ? ?
-30 3 6 o 0.411797 0.0593848 200.214 14.7895 190.384 34.9943 200.505 16.6473
-30 3 7 o 0.345826 0.0634579 182.722 17.4045 174.374 37.9371 182.258 20.0937
-30 3 8 o 1.27087 0.119246 351.5 16.8453 314.953 35.4666 360.766 19.4844
-30 3 9 o 0.41778 0.0830241 199.837 20.8772 188.254 44.4027 199.028 24.3536
-30 3 10 o 0.276163 0.0788455 160.623 25.1261 174.602 46.0669 151.208 30.4547
-30 3 11 o 0.203705 0.081164 135.756 30.3624 157.463 68.4235 135.943 30.8777
-30 3 12 o 0.209164 0.0759516 138.218 28.1632 140.66 45.9445 134.677 32.7015
-30 3 13 o 1.33774 0.161877 357.363 22.5418 324.061 45.2717 361.988 26.9521
-30 3 14 o 0.885721 0.133885 290.144 23.035 325.071 41.9928 269.167 28.8322
-30 3 15 o -0.00374149 0.074664 67.6601 29.3896 76.9664 35.755 82.4463 33.8177
-30 3 16 o 2.0766 0.220752 443.157 24.7612 404.575 45.2037 448.002 30.9176
-30 3 17 o 0.553535 0.122243 226.578 27.2584 195.987 52.4755 230.35 33.1213
-30 3 18 o 1.69552 0.210104 398.535 26.2474 386.568 49.0518 386.982 32.7855
-30 3 19 o 0.014895 0.0809239 74.011 31.3347 87.0575 39.0274 84.5519 35.0981
-30 3 20 o 0.198847 0.105869 130.572 37.9137 148.102 53.4133 122.946 41.7548
-30 3 21 o 0.155807 0.0954722 116.641 36.489 118.513 46.2881 120.104 40.9171
-30 3 22 f -0.0112355 0.105357 77.1985 34.1751 78.5908 37.1789 105.105 42.7822
-30 3 23 o 0.60309 0.183904 223.261 42.3313 ? ? 223.261 42.3313
-30 3 25 o 0.0886988 0.106224 97.2882 37.7703 109.48 45.2702 101.775 42.0118
-30 3 26 o 0.196036 0.111128 126.739 39.3237 121.752 47.2733 131.19 45.8079
-30 3 27 o 0.785096 0.162288 262.657 31.1998 220.382 53.4225 266.35 43.1365
-30 3 28 o 0.105245 0.100544 99.263 37.1724 93.7265 40.9203 118.069 43.729
-30 3 29 o 0.0227115 0.0914192 77.0115 32.9766 104.609 42.9426 75.8832 34.6196
-30 3 30 o 0.238373 0.131153 133.158 42.9017 133.694 51.0559 126.145 49.0839
-30 3 31 o 1.86405 0.265951 393.695 33.7714 367.927 56.0282 341.508 53.0122
-30 3 32 o 0.501984 0.160965 191.652 42.6786 203.51 59.081 145.527 53.492
-30 3 34 o 0.0121709 0.12423 79.2743 35.9349 89.7726 42.0499 86.6981 40.0114
-30 3 35 o -0.0677616 0.108155 64.101 30.5001 74.9723 36.2916 74.863 35.3826
-30 3 36 o 0.0336788 0.112917 77.8179 34.8535 93.4976 43.0318 78.4896 36.5723
-30 4 3 o 0.480348 0.152841 208.05 37.7624 208.05 37.7624 ? ?
-30 4 4 o 0.347423 0.103517 179.384 29.6027 198.605 89.3198 179.283 29.9168
-30 4 5 o 0.107591 0.0681186 100.274 30.7307 90.5504 35.9155 119.463 36.208
-30 4 6 o 0.343023 0.0535444 182.668 14.635 175.303 37.04 182.249 16.2094
-30 4 7 o 0.276559 0.0608939 162.847 18.8619 164.248 42.0306 159.748 21.505
-30 4 8 o 1.33517 0.12651 360.059 17.4479 350.358 36.814 358.366 20.1702
-30 4 9 o 0.243577 0.0677158 151.449 22.8471 194.218 44.2306 137.806 27.4992
-30 4 10 o 0.850242 0.114782 286.05 19.9926 272.99 43.549 284.562 23.179
-30 4 11 o 0.55714 0.0997208 230.592 21.6648 245.943 44.4737 220.374 25.8519
-30 4 12 o 1.23443 0.15296 343.584 22.1596 319.617 46.1638 343.898 26.1368
-30 4 13 o 0.0712421 0.0772425 88.5582 32.6922 87.9662 39.6192 104.267 35.7027
-30 4 14 o 2.11975 0.211624 449.297 23.4006 396.32 44.1397 464.022 28.6146
-30 4 15 o 1.24654 0.165348 343.734 23.9663 307.742 45.8736 350.366 29.4276
-30 4 16 o 0.0154238 0.0768302 72.8483 30.6708 86.6489 38.8181 82.8493 34.0944
-30 4 17 o 0.702068 0.131269 256.304 25.7039 231.222 52.4453 255.906 31.0077
-30 4 18 o 0.205507 0.103398 133.386 37.0563 179.019 52.744 113.361 40.9211
-30 4 19 o 0.488482 0.125783 210.455 30.477 165.825 55.6579 220.875 35.5836
-30 4 20 o 0.49027 0.133373 209.263 32.6183 208.86 58.7143 195.854 40.7192
-30 4 21 o 0.836032 0.160928 276.139 29.3003 228.357 57.2812 283.464 36.3132
-30 4 22 o 0.955028 0.183816 292.828 31.5777 295.074 59.5188 269.569 41.3286
-30 4 23 o 0.658229 0.201091 231.105 44.6968 ? ? 231.105 44.6968
-30 4 25 o 0.510542 0.154501 206.971 38.3712 171.145 61.8912 206.306 46.013
-30 4 26 o 1.71056 0.24729 388.715 31.7741 373.3 62.8683 360.127 41.1588
-30 4 27 f 0.25016 0.140799 139.097 44.4154 221.362 63.4726 107.369 44.6388
-30 4 28 o -0.0526448 0.104988 69.2357 31.9946 89.8522 42.1539 77.5828 35.5051
-30 4 29 o 0.0744768 0.0979715 90.1814 35.8867 116.733 49.7466 88.6179 37.0902
-30 4 30 o 0.199746 0.113245 124.03 39.8565 124.895 47.3397 119.691 46.0024
-30 4 31 o 0.0969474 0.116543 96.638 38.907 105.056 45.2386 100.698 43.1725
-30 4 32 o 2.33747 0.299376 435.469 34.3143 383.549 61.4623 383.361 52.2801
-30 4 34 o 0.156798 0.131932 105.127 41.7059 96.6936 44.4798 115.971 47.3809
-30 4 35 o 0.148905 0.14313 101.398 42.2176 106.635 48.0575 99.0735 44.6955
-30 5 2 o 0.169494 0.0697201 124.705 28.3274 ? ? 124.705 28.3274
-30 5 3 o 0.975624 0.13388 306.368 21.7775 271.883 49.8473 311.345 24.9209
-30 5 4 f 0.845929 0.118615 285.522 20.7089 275.964 34.6096 285.027 26.8088
-30 5 5 o 0.322437 0.0466665 177.397 13.1171 182.901 37.4291 175.19 14.1964
-30 5 6 o 0.0337645 0.0382794 62.9262 23.0507 110.629 40.0905 59.5401 23.2792
-30 5 7 o 1.36389 0.128358 363.968 17.5118 330.606 37.0664 371.145 20.234
-30 5 8 f 0.919345 0.101984 298.785 16.9691 316.221 36.7847 290.657 19.4824
-30 5 9 o 0.296369 0.0705529 167.838 21.2907 174.839 46.4122 162.749 24.447
-30 5 10 o 0.331552 0.0790241 177.162 22.598 139.271 49.597 184.483 24.3393
-30 5 11 o 0.504412 0.0946448 219.32 21.6475 205.211 47.2645 218.286 25.1368
-30 5 12 o 1.74765 0.181586 409.086 22.0584 350.883 47.1164 422.861 25.7401
-30 5 13 o 0.696831 0.117546 257.351 22.8514 249.749 47.7902 252.537 27.1441
-30 5 14 o 0.00275863 0.0703688 67.2925 28.8757 116.568 45.1214 64.4536 29.0249
-30 5 15 o 0.959782 0.144669 301.409 23.9608 273.828 50.9304 301.877 28.3794
-30 5 16 o 0.0937556 0.0769484 95.481 32.9111 139.65 48.5068 86.9941 34.0177
-30 5 17 f 0.75546 0.174445 260.799 33.9196 216.833 53.7794 281.985 47.5512
-30 5 18 o 0.679921 0.141013 250.36 28.3865 273.595 54.9043 230.178 35.7684
-30 5 19 o 0.0808174 0.0858326 92.6275 34.4128 151.037 52.5942 83.0581 34.5137
-30 5 20 o 0.930404 0.166454 292.346 28.5535 266.811 58.069 286.299 35.1347
-30 5 21 o 0.381599 0.154477 176.744 43.5576 146.186 55.9486 191.088 52.3505
-30 5 22 o 0.159843 0.0943032 117.412 36.1899 209.037 54.7875 94.5283 37.0546
-30 5 24 o 0.130546 0.146261 113.036 44.1957 118.568 51.0019 122.63 50.0119
-30 5 25 o 0.165554 0.110732 118.135 39.4951 156.673 56.4418 105.282 41.1359
-30 5 26 o 0.63038 0.156064 233.076 34.1653 232.416 67.4278 212.412 42.5943
-30 5 27 o 0.88638 0.196658 273.599 36.4966 238.307 70.3407 255.849 47.0711
-30 5 28 o 0.0859389 0.108441 95.4366 37.8272 91.9311 42.8908 113.786 42.3703
-30 5 29 o -0.0332122 0.110223 73.1175 33.4162 80.4366 38.6578 90.8757 39.7016
-30 5 30 o 0.0334763 0.106543 82.453 35.4581 89.3253 41.7668 94.9097 39.8851
-30 5 31 o 0.929356 0.211518 268.14 40.3009 252.375 78.2991 224.654 53.8419
-30 5 32 o 0.16673 0.159166 111.303 45.2306 119.973 54.833 109.695 47.1728
-30 5 34 o 0.30401 0.166006 132.318 48.0742 97.0125 46.802 156.921 54.1447
-30 5 35 o 1.26047 0.270016 276.432 50.21 138.2 65.0651 268.226 62.2223
-30 6 1 o 0.450743 0.0868281 207.959 20.9574 ? ? 207.959 20.9574
-30 6 2 o 1.05846 0.135767 319.415 21.1636 248.759 52.1744 337.611 23.7175
-30 6 3 o 0.134297 0.0668733 110.853 29.3933 146.834 50.6468 104.585 31.4713
-30 6 4 o 0.30165 0.0824576 168.417 24.9978 169.228 44.7208 163.114 30.6738
-30 6 5 o 0.170523 0.043684 127.793 17.3737 100.773 39.7222 133.205 17.9093
-30 6 6 o 0.695239 0.0771918 260.419 14.7356 256.655 39.2152 258.724 16.1382
-30 6 7 o 1.09282 0.104679 326.248 15.934 328.898 37.6739 322.293 17.8433
-30 6 8 o 0.251953 0.0659628 154.464 21.7441 135.467 43.4988 157.998 24.4876
-30 6 9 o 0.16918 0.0623805 124.937 25.582 114.113 44.0152 129.118 27.4069
-30 6 10 o 0.736349 0.107793 266.009 20.2141 236.838 51.3346 267.919 22.5404
-30 6 11 o 1.13299 0.140524 329.683 21.2159 319.084 46.0118 325.832 24.6456
-30 6 12 o 0.410252 0.0930972 196.659 23.9299 158.098 51.0163 204.36 26.72
-30 6 13 o 0.695031 0.119373 256.809 23.2661 213.382 53.4497 263.964 26.5618
-30 6 14 o 1.79607 0.198751 413.055 23.9254 369.717 51.0678 416.992 28.1055
-30 6 15 o 0.831961 0.139986 279.891 25.0261 257.397 53.5664 277.832 29.6546
-30 6 16 o 1.03342 0.151261 312.432 24.1574 275.124 54.6717 314.596 28.0871
-30 6 17 o 0.268621 0.100242 154.245 33.1629 191.28 54.0781 135.961 39.0452
-30 6 18 o 0.0387089 0.0838291 80.7613 32.8228 126.725 50.2679 77.6811 33.2824
-30 6 19 o 1.80791 0.220215 410.357 26.7145 368.049 55.7777 408.701 32.1573
-30 6 20 o 0.240351 0.111857 142.845 38.0784 142.019 53.7426 141.227 42.644
-30 6 21 o 1.20905 0.228384 326.628 35.1723 313.135 57.2533 299.626 51.8071
-30 6 22 o 0.0605408 0.111508 92.5917 37.7715 ? ? 92.5917 37.7715
-30 6 24 o 0.442044 0.137993 193.988 36.5597 180.722 60.8294 184.295 44.1505
-30 6 25 o 0.0131219 0.0933589 76.8016 33.1114 113.074 47.4001 75.8863 34.0762
-30 6 26 o 0.87326 0.187888 274.056 34.7216 259.331 68.977 251.035 44.7569
-30 6 27 o -0.0442635 0.0913574 65.5578 30.1323 106.598 47.6634 66.5583 30.9941
-30 6 28 o 0.693147 0.177808 238.435 38.2113 196.064 68.2907 227.053 47.4592
-30 6 29 o 0.120091 0.108974 102.633 38.6432 137.154 53.4291 93.0371 39.2989
-30 6 30 o 0.122288 0.11498 102.819 39.4606 116.155 50.1646 102.28 41.7244
-30 6 31 o 0.0747933 0.121824 92.3694 38.7386 97.5038 45.5195 102.105 42.5857
-30 6 33 o 0.189571 0.156381 112.886 45.1996 123.699 55.4945 106.003 46.2319
-30 6 34 o 0.116557 0.144351 97.0867 41.5021 99.5199 47.4887 101.987 44.4393
-30 6 35 o 0.350396 0.165264 138.794 48.2122 124.859 58.101 126.007 49.7286
-30 7 1 o 0.303501 0.0817206 169.099 24.6518 181.355 55.5053 164.008 27.4992
-30 7 2 o 0.707164 0.117418 260.261 22.5594 249.546 59.1331 257.219 24.9752
-30 7 3 o 1.18417 0.0858537 340.792 12.494 370.106 44.9565 336.801 13.098
-30 7 4 o 2.18548 0.139123 462.191 14.9226 424.874 38.6751 466.282 16.3347
-30 7 5 o 0.084203 0.0490414 88.7098 25.8177 100.891 39.7839 89.9342 27.2576
-30 7 6 o 1.1241 0.101813 331.14 15.2637 352.788 38.2543 324.408 16.8533
-30 7 7 o 1.84163 0.14262 423.352 16.712 375.184 41.0801 431.026 18.5561
-30 7 8 o 1.14553 0.12061 333.194 17.9885 292.076 45.4157 338.98 19.99
-30 7 9 o 2.38607 0.190771 480.127 19.7141 405.568 43.5939 499.746 22.5605
-30 7 10 o 0.118528 0.0619327 104.035 28.5934 159.267 48.6866 93.3733 30.5684
-30 7 11 f 0.221569 0.0739831 142.923 26.6074 224.322 51.1816 125.633 31.0292
-30 7 12 o 0.284136 0.0860217 161.956 27.2645 105.071 45.4724 183.707 27.3401
-30 7 13 f 0.0689591 0.0703129 86.0617 31.2844 104.31 44.2118 89.6965 32.9166
-30 7 14 o 0.480601 0.108387 211.936 25.8549 188.139 55.1964 212.245 29.7302
-30 7 15 o 1.43926 0.177046 369.337 23.861 318.777 52.6112 376.724 27.8749
-30 7 16 o -0.018599 0.0744316 64.3222 28.5862 76.3757 36.1614 77.6753 32.5644
-30 7 17 o 0.056993 0.0793367 84.3534 32.6713 97.6448 42.9029 91.7717 35.1053
-30 7 18 o 0.603283 0.133891 235.252 28.7765 180.988 58.8909 245.598 32.9637
-30 7 19 o -0.00871289 0.0805788 68.6687 30.1631 116.187 46.5974 66.4675 30.4394
-30 7 20 o 1.03355 0.174818 307.963 28.4256 275.941 58.5793 303.469 34.8515
-30 7 21 o 0.135815 0.10396 110.497 38.2462 157.513 55.4084 98.3277 39.3175
-30 7 23 f 0.534279 0.184196 206.879 45.3364 213.358 62.5939 175.057 58.1406
-30 7 24 o 0.977239 0.184526 294.649 31.494 252.147 67.818 286.932 38.3113
-30 7 25 o 0.15475 0.111967 114.831 39.6944 108.116 48.2527 127.079 43.0092
-30 7 26 o 1.7196 0.254275 387.788 32.7706 352.1 73.7868 363.741 40.6765
-30 7 27 o 0.0744046 0.0987479 91.1326 36.1048 120.606 50.4343 88.8821 37.2562
-30 7 28 o 0.0176108 0.0898856 75.4707 32.5132 107.433 46.8536 75.7059 33.5509
-30 7 29 o 0.367911 0.143659 166.612 42.5457 127.987 55.1937 175.842 47.469
-30 7 30 o 0.466872 0.158352 186.718 42.8923 170.065 65.799 168.869 49.8888
-30 7 31 o 0.389385 0.290603 141.035 59.5289 141.035 59.5289 ? ?
-30 7 33 o 0.0241503 0.115241 79.3728 35.4037 85.939 40.7792 89.8057 39.883
-30 7 34 o 0.393888 0.161665 153.065 47.4194 127.962 57.7305 141.165 51.1921
-30 7 35 o 0.0249378 0.117436 77.6664 35.0984 85.5278 41.6877 85.2332 38.2031
-30 8 1 o 0.166547 0.0808918 122.81 32.2164 113.762 49.8166 131.536 32.8754
-30 8 2 o 0.686118 0.0651301 259.276 12.4735 185.642 64.5484 261.715 12.6677
-30 8 3 o 0.171764 0.0605944 126.36 24.6275 134.484 49.5851 125.267 26.3162
-30 8 4 o 0.203242 0.0470903 139.771 17.0318 106.67 42.4219 145.173 17.4546
-30 8 5 o 0.0326371 0.0429862 64.3706 24.2631 81.2742 35.8417 69.0063 25.3519
-30 8 6 o 4.20107 0.250471 637.84 19.4648 588.159 45.5924 641.844 21.8697
-30 8 7 o 0.221135 0.059 144.816 20.7645 195.642 50.3119 136.325 23.2604
-30 8 8 o 0.497729 0.0830923 218.901 18.9809 185.11 49.4868 222.902 20.7995
-30 8 9 o 1.74235 0.159713 410.294 19.327 404.629 43.8861 405.247 21.9635
-30 8 10 o 0.362763 0.0838345 185.253 22.892 158.631 52.7814 187.988 24.9959
-30 8 11 o 0.181458 0.0701556 128.639 27.8127 150.85 52.9274 123.699 30.2516
-30 8 12 o 0.450086 0.0976282 206.026 23.9043 223.085 55.8155 197.211 27.3421
-30 8 13 o 0.896557 0.131563 292.174 22.4663 291.748 54.2428 284.981 25.5521
-30 8 14 o 0.560243 0.116047 229.095 25.5116 178.419 54.3109 240.626 29.0488
-30 8 15 f 0.564935 0.121964 229.222 26.8517 228.071 55.3705 220.184 32.28
-30 8 16 o 0.290125 0.098652 161.282 31.4141 147.66 50.7614 161.961 36.6612
-30 8 17 o 0.257598 0.0950303 151.249 32.1019 182.907 56.4514 137.804 36.8146
-30 8 18 o 0.403202 0.117485 190.11 31.7131 179.406 59.0406 184.786 37.0467
-30 8 19 o 1.09464 0.172855 318.245 27.1505 300.763 57.6101 308.752 32.7819
-30 8 20 o 0.216075 0.131104 134.078 42.8638 166.399 56.5827 117.591 46.202
-30 8 22 o 0.261135 0.164904 143.709 48.1995 124.937 56.9363 161.161 52.0641
-30 8 23 o 0.116617 0.108454 104.978 38.7409 86.6726 40.5764 140.463 43.6613
-30 8 24 o 0.132322 0.107724 108.667 38.823 103.563 46.8638 122.45 42.0295
-30 8 25 o 0.43508 0.143921 189.569 38.8936 158.09 60.0686 189.507 45.3976
-30 8 26 o 0.580478 0.154604 221.686 35.7439 202.248 65.5826 207.312 44.1316
-30 8 27 f 0.0584244 0.104599 88.4769 36.3929 114.052 49.9493 89.3103 37.911
-30 8 28 o 0.0984355 0.105144 97.0574 37.6061 115.667 50.4054 97.2649 39.3151
-30 8 29 o -0.00658868 0.0946254 71.8237 32.0559 102.053 45.6627 73.2181 33.3446
-30 8 30 o 0.663008 0.178643 225.791 40.6673 195.096 70.3394 201.388 50.8459
-30 8 32 o 0.0806419 0.154792 95.5697 41.898 125.403 55.8675 89.114 41.582
-30 8 33 o 0.103146 0.123673 93.9905 39.1969 83.287 40.255 115.961 45.4286
-30 8 34 o 0.0767447 0.117955 87.068 37.3738 90.6959 43.1045 93.9986 40.6203
-30 9 1 o 0.864777 0.129156 287.898 22.387 ? ? 287.898 22.387
-30 9 2 f 1.00212 0.0916581 312.854 14.545 321.042 57.4508 309.953 15.1896
-30 9 3 o 0.109745 0.0465049 100.802 23.307 112.638 45.3185 101.508 24.0965
-30 9 4 o 1.09613 0.144071 324.312 22.1267 313.83 42.9847 321.115 26.6943
-30 9 5 o 0.326989 0.0801185 175.912 23.1075 138.186 49.66 183.728 24.8666
-30 9 6 o 0.52518 0.0781578 225.46 17.2952 188.001 51.2596 228.914 18.5234
-30 9 7 o 0.701458 0.0923082 260.589 17.642 198.115 52.4403 269.632 18.9261
-30 9 8 o 0.122771 0.0627269 105.836 28.6489 133.774 48.4822 101.573 30.4999
-30 9 9 o -0.00204106 0.0548007 58.7817 25.3556 88.3881 39.3699 62.2529 26.6178
-30 9 10 o 0.554081 0.0990472 229.918 21.581 223.932 53.1559 226.1 24.2568
-30 9 11 o 1.69157 0.171495 402.881 21.1492 330.036 50.0677 419.167 23.9958
-30 9 12 o 0.0527927 0.0673261 79.9429 30.3127 108.978 46.8695 82.0307 31.3245
-30 9 13 o 0.3893 0.0970283 190.44 25.8956 141.453 54.0682 200.333 27.595
-30 9 14 o 0.674479 0.118823 252.442 23.577 270.368 53.3404 240.83 27.4473
-30 9 15 o 0.0331308 0.0697895 74.6348 30.0869 89.9051 41.1686 82.8849 32.116
-30 9 16 o 2.17413 0.229652 452.282 25.2395 417.574 53.8119 448.07 29.8367
-30 9 17 o 0.339747 0.111359 173.674 32.9509 194.841 60.092 160.028 38.5816
-30 9 18 o 0.0359182 0.0786004 78.0992 31.7672 107.732 46.2885 80.0008 33.1022
-30 9 19 o 0.142772 0.122963 114.582 41.4107 121.418 50.1092 120.336 46.0524
-30 9 22 o 0.531427 0.180522 207.227 44.462 202.921 64.8209 185.234 55.8262
-30 9 23 o 0.599516 0.151216 228.679 33.7524 231.094 69.6821 211.06 40.753
-30 9 24 o 0.903689 0.176631 282.838 31.4501 230.593 69.1474 278.693 37.3787
-30 9 25 o 0.112391 0.110823 103.205 38.9454 136.609 55.966 98.2429 39.935
-30 9 26 f 0.125647 0.112833 106.167 39.4535 102.555 47.0606 119.513 42.8137
-30 9 27 o 0.333931 0.126026 163.344 38.7814 164.551 60.7628 150.129 44.1905
-30 9 28 o 0.341173 0.136105 161.575 41.4926 168.937 63.1424 144.315 46.5143
-30 9 29 o -0.100706 0.100824 60.8058 29.0745 90.8678 42.8019 64.9585 31.0999
-30 9 30 o 0.327478 0.143586 152.05 44.1547 115.99 53.3183 162.719 47.5396
-30 9 32 o -0.0100773 0.108112 72.8132 33.2073 101.278 47.3246 73.5316 34.1138
-30 9 33 f 0.512651 0.166697 182.462 45.413 122.605 55.5432 184.697 51.9102
-30 9 34 o 0.108724 0.136265 93.8626 40.2279 117.594 54.1613 87.0854 39.6502
-30 10 3 o 0.115617 0.0554235 103.011 26.4904 177.397 55.5689 95.2093 27.946
-30 10 4 o 1.75182 0.143737 412.575 17.2872 365.395 48.3448 416.818 18.795
-30 10 5 o 1.28998 0.122504 353.935 17.1879 341.663 46.5303 351.937 18.7985
-30 10 6 o 1.17943 0.117581 338.318 17.2642 327.17 44.9077 336.295 19.0285
-30 10 7 o 0.435833 0.0811395 204.39 19.9067 189.178 53.3486 203.662 21.6727
-30 10 8 o 0.0689486 0.0610539 84.0278 29.2968 75.4499 34.9753 103.141 30.9614
-30 10 9 o 1.73094 0.162203 408.526 19.716 411.132 48.126 401.235 22.0694
-30 10 10 o 0.43618 0.0963532 202.792 23.9878 216.97 54.2159 194.213 27.669
-30 10 11 o 0.824409 0.125239 280.259 22.3086 240.053 56.1607 283.657 24.9956
-30 10 12 o 1.38715 0.202961 359.931 28.1418 321.993 57.3274 360.428 34.2018
-30 10 13 f 0.263988 0.091676 154.347 30.489 148.484 54.5645 153.485 33.6325
-30 10 14 o 0.448542 0.110166 203.592 27.4925 168.127 57.9877 207.327 30.5642
-30 10 15 o 0.166535 0.0822851 121.329 32.7998 103.977 44.6148 134.381 34.5762
-30 10 16 o -0.00730643 0.194482 103.094 45.9879 103.094 45.9879 ? ?
-30 10 17 o 0.013441 0.0791843 72.892 30.9342 99.9186 44.1176 76.8622 32.7004
-30 10 18 o -0.0494753 0.0858818 63.5854 29.222 91.1525 42.1808 69.7343 31.6795
-30 10 20 o 0.84376 0.21805 266.371 41.9121 ? ? 266.371 41.9121
-30 10 21 o 1.83752 0.471699 352.437 68.7338 352.437 68.7338 ? ?
-30 10 22 o 0.163555 0.111287 118.171 39.5953 146.14 57.2257 111.288 41.473
-30 10 23 f 0.461008 0.134451 199.276 34.6625 183.595 63.3571 190.561 40.838
-30 10 24 o 0.085453 0.115698 97.8681 38.981 154.711 77.7391 98.2558 39.1076
-30 10 25 o 0.994166 0.196941 293.048 33.8973 245.857 73.5968 280.688 41.3489
-30 10 26 o 0.434605 0.14833 186.128 40.6011 143.225 58.4465 192.829 46.3675
-30 10 27 o 0.276966 0.126203 146.067 41.0714 164.383 64.1083 132.295 44.158
-30 10 28 o 0.306491 0.131501 152.278 41.5896 167.469 61.6616 133.624 45.927
-30 10 29 o -0.0129439 0.103373 73.0844 32.9879 105.197 48.7025 74.7034 34.0824
-30 10 31 o 0.42807 0.165694 167.775 47.0199 143.55 62.5607 154.588 51.6851
-30 10 32 o 0.250306 0.137867 126.75 44.0346 125.912 56.3668 118.202 45.7995
-30 10 33 o 0.236985 0.291061 112.671 52.479 112.671 52.479 ? ?
-30 11 1 o 0.169294 0.0788398 123.757 31.4734 133.513 57.8434 126.554 32.0444
-30 11 2 o 0.31369 0.0957507 170.234 28.8789 138.389 58.0857 176.907 29.6449
-30 11 5 o 0.342153 0.074594 180.59 20.832 188.604 52.5905 176.179 23.0082
-30 11 6 o 0.411347 0.0818698 198.195 20.7591 164.51 53.21 201.657 22.3712
-30 11 7 o 0.49644 0.0919789 217.714 21.1844 240.493 53.6374 209.576 23.7296
-30 11 8 o 0.701863 0.10507 259.512 20.2045 232.276 57.2667 259.504 22.0138
-30 11 9 o 0.537961 0.0977561 226.398 21.641 197.901 54.2977 227.863 23.9773
-30 11 10 f 1.18592 0.143629 336.985 21.2097 282.289 56.2334 343.14 23.5409
-30 11 11 o 0.535687 0.106905 224.772 23.9145 176.819 54.5553 233.246 26.6639
-30 11 12 o 0.461042 0.103987 207.628 25.3196 149.304 53.7848 221.238 27.4952
-30 11 13 o 0.763474 0.127617 268.461 23.7812 236.236 59.153 268.278 26.7779
-30 11 14 o 0.265899 0.0939618 154.271 31.228 190.71 59.5956 141.974 35.3812
-30 11 15 o 0.168848 0.0915412 121.599 35.2392 135.121 52.8971 119.673 37.701
-30 11 16 f 0.257391 0.115527 148.135 38.3237 184.805 65.0535 135.672 41.6527
-30 11 19 o 0.978006 0.203363 293.92 34.939 ? ? 293.92 34.939
-30 11 20 o 0.707985 0.15624 251.739 31.4097 182.023 65.1855 261.538 35.3913
-30 11 21 o 1.25565 0.256582 326.341 39.7457 243.625 74.0588 335.343 51.3014
-30 11 22 o 0.424496 0.137864 189.393 37.3675 153.145 61.689 192.52 41.4049
-30 11 23 o 0.933377 0.183524 286.874 32.2304 228.976 72.3461 282.856 37.8004
-30 11 24 o 0.489004 0.322861 170.953 65.9898 170.953 65.9898 ? ?
-30 11 25 o 0.260777 0.134231 142.033 43.0617 135.989 56.7149 141.418 47.0172
-30 11 26 o 0.481058 0.300019 165.033 63.637 165.033 63.637 ? ?
-30 11 27 o 0.132027 0.127378 107.168 41.4275 114.996 52.608 111.605 43.7736
-30 11 28 o 0.589718 0.170328 213.561 40.9774 215.457 72.8002 181.912 50.3045
-30 11 29 o -0.0479179 0.119855 72.6336 33.7784 100.67 47.0921 75.5922 35.5328
-30 11 31 o 0.700526 0.197758 217.158 46.4899 170.353 72.4837 188.379 54.9293
-30 11 32 o 0.679035 0.182376 215.821 43.3446 138.39 62.1436 208.655 50.6387
-30 11 33 o 0.0211935 0.109772 76.2942 34.2528 109.289 50.1059 72.9173 33.9732
-30 12 1 o 1.42877 0.173168 369.689 23.3101 284.351 75.3325 375.996 24.9505
-30 12 2 o 1.05399 0.145094 317.524 22.7752 348.742 57.5629 305.668 25.5383
-30 12 3 o 0.469951 0.103937 210.592 24.9179 236.407 54.8305 199.182 29.1148
-30 12 4 o 0.0566968 0.0724383 83.0081 31.4499 125.561 48.9715 80.3719 32.1709
-30 12 8 o 0.536376 0.21036 210.001 50.2647 ? ? 210.001 50.2647
-30 12 9 o 0.895534 0.144669 290.761 24.8726 306.085 62.616 279.512 28.1717
-30 12 10 o 0.479479 0.117661 210.443 28.4064 200.083 62.6232 205.783 32.2257
-30 12 11 o 0.256129 0.101078 150.476 34.0543 148.116 53.6708 148.633 38.3449
-30 12 12 o 0.275858 0.110763 155.253 36.0205 100.047 44.6029 198.226 36.1209
-30 12 17 o 0.0636245 0.113577 94.5424 38.2852 108.513 47.3096 102.892 42.1639
-30 12 18 o 0.425578 0.125598 193.852 33.2762 178.696 62.1297 188.763 38.3588
-30 12 19 o 0.103277 0.0941103 99.9342 36.2126 141.818 56.2106 94.78 36.9956
-30 12 20 o 2.10116 0.337883 422.901 40.0335 287.959 77.615 477.078 52.3259
-30 12 21 o 1.2256 0.203846 331.57 30.7903 308.173 74.1295 315.417 36.4447
-30 12 22 o 0.0152268 0.0922743 77.0419 33.0627 125.877 52.8851 74.8366 33.2722
-30 12 23 o 0.227047 0.1178 135.545 40.1679 125.487 52.8768 140.548 43.7524
-30 12 24 o 0.567516 0.153179 218.787 35.9082 230.09 69.794 194.815 44.2351
-30 12 25 o 0.356809 0.134916 168.111 40.2648 217.741 67.2298 139.285 45.6703
-30 12 26 o 0.152093 0.112913 111.68 39.7637 119.087 52.2003 113.059 42.0108
-30 12 27 o 2.54957 0.317712 462.187 34.2779 261.846 90.996 472.443 39.921
-30 12 28 o 0.200684 0.13316 121.293 43.1823 104.423 48.9533 135.627 46.7141
-30 12 30 o 0.191268 0.128277 115.756 42.229 117.527 53.7789 113.973 43.9877
-30 12 31 o 0.636318 0.187403 205.277 46.3053 148.037 66.4871 187.899 53.0598
-30 12 32 o -0.0449187 0.108239 67.1387 31.508 104.434 48.5836 65.7714 31.5306
-30 13 1 o 1.63924 0.198986 394.884 25.0783 323.138 78.3232 397.232 27.1396
-30 13 2 f 1.25214 0.165516 345.497 23.8653 329.972 63.9726 340.32 26.5166
-30 13 3 o 1.03284 0.152236 313.374 24.2403 285.763 63.3406 311.303 27.0533
-30 13 4 f 0.642685 0.122822 246.399 25.0262 262.98 57.741 235.757 28.9085
-30 13 5 o 2.14479 0.22536 451.557 24.8046 370.148 58.1847 467.465 28.401
-30 13 6 o 0.413694 0.106944 195.963 27.7987 222.406 56.7845 182.7 33.1188
-30 13 7 f 0.725811 0.137737 261.02 26.4925 235.747 59.85 259.44 30.5978
-30 13 8 o 1.10969 0.18382 321.737 28.5842 259.114 67.8618 328.73 32.6525
-30 13 13 o 0.180473 0.0927158 125.731 35.1495 138.542 52.5566 122.709 38.0994
-30 13 14 o 0.463093 0.117181 205.79 28.995 158.568 58.3278 213.639 31.8779
-30 13 15 o 0.00348731 0.0835761 72.4617 31.285 107.094 47.3193 75.0884 32.6104
-30 13 16 o 0.394869 0.149267 181.855 41.5499 171.692 59.6821 175.441 49.8214
-30 13 17 o 1.23658 0.183984 338.038 27.1758 299.04 69.5192 332.007 31.0249
-30 13 18 o 0.668768 0.17321 240.897 36.7615 ? ? 240.897 36.7615
-30 13 19 o 0.177902 0.10066 123.058 37.286 128.549 53.368 124.115 39.6528
-30 13 20 o 0.130962 0.106725 108.863 38.6693 110.69 49.1565 117.872 41.4069
-30 13 21 o 0.521704 0.148661 211.347 36.122 169.948 64.7806 211.76 41.1502
-30 13 22 o 0.620757 0.156878 231.319 34.6419 190.8 66.3376 227.016 41.0527
-30 13 23 o 0.207101 0.114433 129.203 39.8729 113.54 50.4031 140.227 42.6978
-30 13 24 o 0.0135709 0.0932486 76.077 32.9459 112.996 49.2544 75.7419 33.7124
-30 13 25 o 1.3589 0.229094 340.05 33.8025 187.073 73.1115 368.519 38.0898
-30 13 26 o 1.02242 0.198624 292.836 34.2264 181.235 71.6558 301.038 38.93
-30 13 27 o 0.328537 0.149867 152.561 45.3304 129.276 57.2705 154.186 49.3444
-30 13 29 o 0.189062 0.130982 115.889 42.6079 92.4644 44.6521 139.107 46.4833
-30 13 30 o 0.190397 0.127227 114.435 42.0063 114.514 53.9911 113.697 43.367
-30 13 31 o 0.522154 0.180021 179.483 48.5119 166.694 70.6671 147.445 52.8827
-30 14 1 o -0.076321 0.12114 74.706 34.4674 215.446 109.962 74.7822 34.4958
-30 14 2 o 0.075661 0.0848907 91.9794 34.2136 138.245 55.5526 89.6081 34.8997
-30 14 3 o 0.304274 0.104639 165.8 32.4088 197.173 62.7366 154.84 36.6262
-30 14 4 o 1.59754 0.195732 389.297 25.0255 348.933 58.4996 389.978 28.7479
-30 14 5 o 3.02368 0.278264 535.124 25.8215 489.275 54.9974 534.537 30.3197
-30 14 6 o 2.83783 0.525989 482.507 54.95 482.507 54.95 ? ?
-30 14 7 o 1.36625 0.186966 358.863 25.9702 341.035 55.8839 352.326 30.7075
-30 14 8 o 0.223409 0.100956 140.092 35.6089 168.293 56.522 129.291 39.5193
-30 14 9 o 0.0682034 0.0933257 91.5061 35.4366 119.736 49.9401 92.7131 37.1129
-30 14 10 o -0.00808798 0.0934183 74.3227 32.567 76.556 36.8592 99.0197 38.7186
-30 14 11 o -0.0686513 0.0696674 53.2927 25.0938 82.6317 38.9942 58.9129 27.2476
-30 14 12 o 0.32563 0.102311 171.349 30.6891 162.37 55.8723 168.523 35.0243
-30 14 13 o 0.764076 0.141228 266.53 26.5886 131.546 55.4126 312.775 27.3164
-30 14 14 o 0.176839 0.0954399 123.977 35.9975 118.351 48.4221 130.604 39.2022
-30 14 15 o 0.481161 0.279545 184.402 62.7534 184.402 62.7534 ? ?
-30 14 16 o 0.0783516 0.0955873 93.6902 35.9736 83.6509 40.1076 120.211 39.2775
-30 14 17 o 0.321274 0.126872 164.584 38.8026 134.105 55.7547 174.984 42.2043
-30 14 18 o 3.38704 0.336644 554.923 30.1486 415.147 75.4678 571.83 35.1342
-30 14 19 o 0.43935 0.161101 189.019 43.1503 180.503 66.8947 178.436 49.6914
-30 14 20 o 0.0455069 0.100401 86.0548 35.5516 122.802 53.2918 85.8825 36.46
-30 14 21 o 0.10309 0.112027 101.443 38.9459 103.608 47.9168 113.705 41.964
-30 14 22 o 0.37526 0.133738 175.146 38.825 197.052 67.351 155.648 44.5198
-30 14 23 o 0.122551 0.104261 104.299 38.068 122.214 52.1622 103.547 39.8292
-30 14 24 o 0.081972 0.104549 93.4959 37.1153 151.74 60.5365 85.2959 36.5739
-30 14 25 o 0.349115 0.140041 163.049 42.2006 113.108 51.34 186.594 45.0156
-30 14 26 o -0.0835605 0.243635 96.079 45.733 96.079 45.733 ? ?
-30 14 28 o 0.158904 0.128234 109.464 41.7567 124.982 56.4401 105.272 42.6986
-30 14 29 o 0.75826 0.38431 160.296 68.093 160.296 68.093 ? ?
-30 14 30 o 0.171002 0.128201 108.874 41.6969 109.156 51.573 109.639 43.3321
-30 14 31 o -0.127174 0.095918 54.3524 26.5459 78.3236 38.3453 59.3113 28.8087
-30 15 1 o 0.229667 0.102986 142.307 35.8521 176.882 68.8184 137.12 37.7051
-30 15 2 o 0.151914 0.0961471 117.134 36.614 138.677 56.2646 116.523 38.342
-30 15 3 o 0.213043 0.100323 137.102 35.8352 135.463 55.32 140.334 38.036
-30 15 4 o 0.679109 0.141937 251.36 28.4572 229.987 61.1135 248.059 33.379
-30 15 5 o 1.66923 0.211691 396.51 26.5864 340.405 61.1122 401.675 30.8504
-30 15 6 o 0.145829 0.204065 128.431 51.5613 128.431 51.5613 ? ?
-30 15 7 o 0.23107 0.112602 141.603 38.407 144.357 54.2685 140.603 42.7648
-30 15 8 o 0.0758533 0.0981521 94.6611 36.4255 126.114 52.1609 94.671 37.922
-30 15 9 o 0.220803 0.104378 138.628 36.7051 116.763 49.5866 153.066 39.1601
-30 15 10 o 0.397801 0.132689 186.877 36.4636 150.497 58.128 196.556 40.737
-30 15 11 o 0.966763 0.175032 298.386 29.425 242.613 63.1216 305.628 34.8637
-30 15 12 o 0.128069 0.107211 109.766 38.7794 92.8653 41.6447 143.982 44.6295
-30 15 13 o 0.743274 0.165804 258.842 32.4237 197.057 61.3894 274.668 38.9113
-30 15 14 o 0.0564024 0.091533 87.2523 34.6984 112.166 48.5173 90.2503 36.4581
-30 15 15 o 0.272875 0.117996 152.044 38.4151 ? ? 152.044 38.4151
-30 15 16 o 0.693504 0.152876 249.979 30.9379 203.543 67.4595 249.916 35.361
-30 15 17 o 0.124358 0.0955624 106.315 36.6751 131.125 55.0446 105.227 38.0263
-30 15 18 o 0.783384 0.206623 255.863 41.395 205.047 73.1806 251.253 50.1318
-30 15 19 f 1.32549 0.201616 346.258 29.0973 281.541 76.876 341.028 33.1707
-30 15 20 o 0.113417 0.104433 102.959 38.0123 89.1968 42.6845 127.443 40.8338
-30 15 21 o 0.193621 0.114356 125.375 40.0272 191.628 65.2852 107.362 40.975
-30 15 22 f 0.167984 0.111817 117.413 39.6912 100.173 46.3853 136.105 42.46
-30 15 23 o 0.603061 0.160635 223.453 36.8769 167.243 65.8358 223.268 42.4695
-30 15 24 o 0.56163 0.165943 210.696 40.4646 179.751 69.3729 197.252 47.6007
-30 15 25 o 0.0953973 0.157745 102.42 43.5709 ? ? 102.423 43.5724
-30 15 27 o 0.0417163 0.11353 84.0142 36.3679 105.409 48.9806 86.0919 37.8588
-30 15 28 o 0.0812142 0.119801 91.309 38.3624 ? ? 91.3261 38.3674
-30 15 29 o 0.477057 0.160924 179.265 44.621 138.235 61.1261 168.616 50.1393
-30 15 30 o 0.121002 0.101376 96.4249 37.0409 97.7421 45.9834 100.208 38.8905
-30 16 1 o 0.00210831 0.100462 79.0022 34.2046 120.828 54.5528 81.981 35.4354
-30 16 2 o 0.0319952 0.0978116 84.1821 34.9622 120.392 52.7035 86.5604 36.2804
-30 16 3 f 0.210567 0.105427 135.577 37.3236 166.065 59.2256 126.586 40.344
-30 16 4 o -0.0363058 0.0846172 65.7284 29.7396 109.764 47.0451 66.6898 30.678
-30 16 5 o 0.757876 0.154215 264.718 29.3347 249.702 64.6302 257.383 34.4637
-30 16 6 o 0.3129 0.119765 165.494 36.7833 125.106 51.6187 186.893 39.7359
-30 16 7 o 0.194287 0.100378 130.34 36.6218 123.522 51.2892 137.291 39.2304
-30 16 8 o 0.803969 0.160606 272.103 29.7047 216.341 61.33 282.659 35.0816
-30 16 9 o 0.186254 0.103224 127.389 37.5621 169.591 56.1666 113.592 40.3651
-30 16 10 o 0.177983 0.147922 126.694 45.4666 115.912 49.8316 152.995 54.03
-30 16 11 o 0.346722 0.132677 172.299 39.0327 159.152 59.0143 171.49 44.6208
-30 16 12 f 0.353156 0.195527 166.199 52.2513 179.14 60.8418 148.811 61.0071
-30 16 13 o 0.190644 0.128881 127.906 42.6057 103.761 46.4719 162.518 47.9391
-30 16 14 f -0.10924 0.106721 64.1742 30.4667 ? ? 64.1742 30.4667
-30 16 15 o 0.426721 0.132483 192.654 35.3491 165.111 62.2865 192.577 39.8439
-30 16 16 o 0.0369555 0.0897503 81.4672 33.6305 120.703 50.5329 80.3019 34.4063
-30 16 17 o -0.0781399 0.101881 65.63 30.7257 87.9467 41.9752 75.0854 34.3491
-30 16 18 o 0.147219 0.112377 113.254 39.7285 102.838 47.1278 130.37 42.8446
-30 16 19 o 0.43103 0.133137 191.232 35.7844 195.493 69.805 177.905 40.9476
-30 16 20 o 0.781544 0.164427 261.709 31.7555 221.575 72.0972 252.557 37.0898
-30 16 21 o 0.214124 0.115819 130.742 40.0715 111.85 51.0655 142.85 42.1207
-30 16 22 o 0.367399 0.128897 172.568 38.0097 147.653 59.3475 170.36 42.6906
-30 16 23 f 0.154874 0.116933 112.31 40.4095 130.529 57.6082 109.851 41.6616
-30 16 26 o 0.193071 0.144413 117.515 44.4324 174.793 68.6635 98.3846 42.753
-30 16 27 o 0.154104 0.118066 107.427 40.2707 123.359 53.8845 101.548 41.3504
-30 16 28 o 0.335691 0.146964 148.069 45.0918 121.997 54.8893 146.274 49.2039
-30 16 29 o -0.013605 0.110728 72.4431 33.2515 92.5007 44.4429 76.4021 35.1402
-30 17 1 o 0.0930806 0.109709 101.433 38.6398 166.024 67.1532 96.5554 38.7892
-30 17 2 o 1.51834 0.217202 375.473 28.8618 423.913 66.3469 350.333 33.8382
-30 17 3 o 0.066461 0.110092 95.1143 37.9781 124.586 52.9158 96.8525 39.8115
-30 17 4 o 0.239059 0.119698 143.01 39.9226 125.552 54.162 154.88 42.3643
-30 17 5 o 0.749716 0.15437 262.487 29.6348 230.445 64.8605 259.906 34.6089
-30 17 6 o 0.516048 0.140861 215.016 33.5283 242.806 64.4819 194.906 41.1011
-30 17 7 o 0.392062 0.1242 186.436 34.2443 229.414 60.805 163.863 41.5875
-30 17 8 o 0.830041 0.167657 275.254 30.6774 249.568 66.5348 268.413 36.4382
-30 17 9 o 1.01349 0.192172 303.288 31.8457 231.375 67.0012 316.228 37.6921
-30 17 10 o 1.47601 0.299889 354.913 42.6906 298.849 71.8898 348.691 61.8629
-30 17 11 o 0.0289396 0.115875 88.1523 37.4162 98.0808 44.2505 102.771 42.8916
-30 17 12 o 0.192258 0.141187 128.377 44.5639 ? ? 128.377 44.5639
-30 17 13 o 1.02905 0.380722 259.102 70.7661 259.102 70.7661 ? ?
-30 17 14 o 0.177413 0.12919 123.307 42.6376 137.346 53.7418 120.254 46.5546
-30 17 15 o 1.96482 0.293651 414.971 35.3725 325.954 75.9079 416.847 44.2227
-30 17 16 o 0.0140751 0.122153 86.1283 37.4996 184.914 65.5999 75.6909 35.334
-30 17 17 o -0.0261193 0.0878567 67.6055 30.4726 160.083 61.1792 62.5726 29.2986
-30 17 18 o 0.0921818 0.0948506 95.7518 36.0523 132.404 54.6469 91.9923 36.7937
-30 17 19 o 0.196019 0.110043 126.345 39.1196 123.974 53.2841 129.246 41.6816
-30 17 20 o 0.191682 0.116874 124.076 40.5394 157.012 63.6416 114.938 41.8517
-30 17 21 o 0.270342 0.123558 145.313 40.5596 155.635 62.2358 135.341 43.688
-30 17 22 o 0.195423 0.223349 124.193 52.2911 ? ? 124.193 52.2911
-30 17 24 o 0.0334068 0.109838 82.7044 35.7863 100.448 47.027 87.845 37.9953
-30 17 25 o 0.0621448 0.114154 88.0833 37.2508 96.9858 45.9723 95.7934 40.0494
-30 17 26 o 0.00180107 0.114015 76.9745 34.7031 124.317 54.8688 72.5368 34.0188
-30 17 27 o 0.231157 0.12835 125.243 42.523 114.735 52.7032 125.467 44.9578
-30 18 1 o 0.0639874 0.107354 93.4549 37.4396 124.95 56.8256 97.1036 38.7162
-30 18 2 o 0.0817487 0.112014 98.7295 38.6549 124.143 55.3226 102.715 40.3224
-30 18 3 o 1.40625 0.213273 359.903 29.6004 355.315 67.5095 343.494 35.0493
-30 18 4 o 1.03804 0.187302 308.226 30.4851 276.402 68.7706 301.382 36.0055
-30 18 5 o 0.314036 0.125051 164.06 38.4181 152.314 55.8245 164.142 44.3638
-30 18 6 o 0.0816101 0.108053 97.668 38.0444 113.975 50.1193 104.014 40.6298
-30 18 7 o -0.0853237 0.119007 71.7982 33.4799 95.9387 44.185 81.0685 37.687
-30 18 8 o 2.83496 0.398354 495.905 40.113 507.704 63.7132 424.796 61.1373
-30 18 9 o 0.563868 0.157763 221.831 36.4779 194.359 66.3849 217.106 43.1814
-30 18 11 f 0.135098 0.128418 113.056 42.0753 ? ? 113.056 42.0753
-30 18 12 o 0.27507 0.139272 149.383 43.5171 154.516 60.8446 144.426 47.5635
-30 18 13 o 0.515994 0.171984 205.881 42.7584 196.283 66.4498 190.357 52.0315
-30 18 14 f 0.505076 0.155271 206.415 38.6636 212.173 66.6357 186.109 47.2514
-30 18 15 o 0.632291 0.180388 229.393 40.409 241.825 69.5049 198.75 51.5999
-30 18 16 o 1.32936 0.25114 336.457 37.5977 292.52 76.3659 314.817 48.9078
-30 18 17 o 0.275042 0.145185 146.044 44.8841 138.557 56.7589 146.871 49.9693
-30 18 18 o -0.0248593 0.117873 77.7457 35.1461 97.0532 45.7729 86.8917 38.6616
-30 18 19 o -0.0510846 0.0939516 65.3592 30.2255 87.5205 42.2866 73.4868 33.0873
-30 18 22 o 0.334225 0.149271 155.409 44.988 129.337 57.5975 158.917 48.7541
-30 18 23 o 0.386369 0.146387 168.249 42.9392 138.588 59.5805 165.017 47.6395
-30 18 24 o -0.0442212 0.0955936 65.2818 30.2934 98.1153 46.4948 67.6216 31.4392
-30 18 25 o 0.323979 0.141706 149.099 44.0224 110.207 50.8964 162.729 47.8445
-30 18 26 o 0.0797999 0.117957 90.513 38.0494 120.752 55.3289 86.6991 38.0467
-30 19 4 o 0.0409408 0.141337 96.8302 41.2195 97.842 45.817 121.906 48.666
-30 19 5 o 0.0902616 0.137302 105.056 42.2533 109.259 48.9081 121.028 48.0014
-30 19 6 o 0.176485 0.117816 123.383 40.7233 125.896 54.0349 128.907 43.4708
-30 19 7 o 0.217982 0.128166 134.921 42.2878 185.275 64.9606 119.255 44.2338
-30 19 8 o 0.741466 0.201828 250.318 41.3628 ? ? 250.318 41.3628
-30 19 9 o 0.118298 0.117478 107.482 40.1952 101.939 46.5988 126.661 44.4094
-30 19 10 o -0.0608269 0.121508 75.241 34.644 93.044 44.249 88.0626 39.3973
-30 19 11 o 0.805698 0.216805 258.228 43.0853 242.291 71.1766 231.931 57.343
-30 19 12 o 0.084977 0.115104 98.5207 38.9967 160.572 61.4947 89.6218 38.5801
-30 19 13 o 0.104297 0.125849 104.436 40.9479 140.444 56.4566 98.7449 42.0115
-30 19 14 o -0.101639 0.101465 62.3472 29.6302 97.9179 44.5383 65.7047 31.4736
-30 19 15 o 0.607625 0.17793 222.919 41.0297 177.274 63.4311 224.057 51.1633
-30 19 16 o 0.0533201 0.130363 93.8723 39.7584 106.301 49.2736 103.517 43.3622
-30 19 17 o 0.157989 0.213545 121.43 51.1294 ? ? 121.43 51.1294
-30 19 20 o 0.306856 0.184967 144.071 50.9331 188.643 71.9419 118.615 50.4648
-30 19 21 o 0.0749425 0.107991 90.9603 37.1465 113.724 51.8577 91.794 38.3208
-30 19 22 o 1.015 0.195787 288.517 34.2661 189.632 75.3048 282.452 39.6221
-30 19 23 o 0.0372604 0.100199 80.3113 34.4593 113.336 51.8238 79.3812 34.9075
-30 19 24 f 0.0583322 0.117833 87.3408 37.42 105.833 49.0366 89.1056 39.0083
-30 19 25 f 0.292556 0.133797 141.274 43.0248 94.2386 44.8034 173.411 45.9762
-30 20 1 o 0.473436 0.145716 201.507 37.1715 281.938 61.2803 161.444 46.7912
-30 20 2 o 0.473434 0.159097 198.751 40.9938 219.227 72.9777 178.236 47.7546
-30 20 3 o 0.0332903 0.102135 84.4939 35.4552 81.3303 39.3089 110.778 40.7233
-30 20 4 o 0.146621 0.12734 115.544 42.0862 ? ? 115.544 42.0862
-30 20 17 o 0.114435 0.133768 104.89 41.8693 96.0428 44.9112 128.901 48.3305
-30 20 18 o 0.767552 0.212662 240.703 45.4071 206.144 73.8846 213.41 57.5285
-30 20 19 o 0.136554 0.127221 107.402 41.4328 115.401 51.1052 109.772 44.2637
-30 20 20 o 0.0731811 0.143882 96.3445 41.3151 129.617 57.25 91.8925 41.5572
-30 20 21 o 0.118907 0.13057 102.268 41.1791 108.793 49.4214 106.674 44.2647
-30 20 22 o 0.415388 0.190445 160.326 51.7014 121.046 56.1233 172.012 57.4431
-30 20 23 o 0.132884 0.124433 103.113 40.6297 101.138 48.1056 111.501 43.387
-30 21 1 o 0.304453 0.13536 157.137 41.8884 164.985 61.5864 146.932 46.6333
-30 21 2 o 0.492852 0.160525 202.035 40.7457 208.19 74.7713 185.355 46.807
-30 21 3 o 0.123387 0.114568 107.463 39.7891 170.628 62.2269 95.2892 39.6094
-30 21 4 o 0.815686 0.189309 265.023 36.32 178.902 68.384 279.822 41.3401
-30 21 5 o -0.000208309 0.107659 79.2493 34.8361 99.8161 46.5934 87.4815 37.7541
-30 21 6 o 0.000485217 0.15032 91.2594 40.587 109.04 49.6533 100.934 45.3357
-30 21 7 o 1.76255 0.340374 376.389 45.7086 324.327 84.3434 333.704 66.0938
-30 21 8 o 0.160986 0.132853 117.857 42.9787 119.927 52.3567 125.241 46.8557
-30 21 9 o 0.110187 0.126041 105.152 41.0521 89.9766 42.5841 140.345 47.4239
-30 21 10 f -0.0195548 0.124212 80.8007 36.3428 100.441 46.5855 89.6372 40.0878
-30 21 11 o 0.103785 0.25827 120.752 53.4792 120.752 53.4792 ? ?
-30 21 12 o 0.338854 0.152932 160.778 45.2135 174.164 66.534 144.93 49.3922
-30 21 13 o -0.060145 0.110209 70.1002 32.5285 82.9035 39.5058 84.4535 38.1242
-30 21 14 o -0.135617 0.106369 59.9434 28.967 85.9439 41.3861 67.2205 32.1288
-30 21 15 o 0.189388 0.14202 121.768 44.4319 132.865 55.7128 118.041 47.3512
-30 21 16 o 0.825686 0.206575 254.804 41.5709 171.419 68.0466 261.452 50.1796
-30 21 17 o 0.188911 0.142594 120.143 44.4068 124.168 53.1592 119.95 48.1841
-30 21 18 o 0.48399 0.178929 184.871 47.6262 117.914 53.542 222.544 52.896
-30 21 19 o 0.441525 0.185865 170.913 50.4053 182.985 69.6889 140.75 54.229
-30 21 20 o 0.272163 0.170866 133.814 48.7497 102.248 48.6931 164.719 55.3101
-30 21 21 o 0.236066 0.173515 124.985 48.3416 122.227 56.3032 125.231 51.2523
-30 22 3 o -0.0780315 0.147443 80.3954 37.414 76.7064 37.7639 127.262 51.9114
-30 22 4 o 0.100258 0.15878 108.149 44.6966 108.973 49.5266 126.435 51.9791
-30 22 5 o 0.545205 0.174563 209.447 42.7135 137.189 58.5889 239.426 47.1378
-30 22 6 o 0.432344 0.159522 184.93 43.4497 175.476 67.8968 173.496 49.1951
-30 22 7 o 0.262069 0.134967 143.298 43.1223 152.71 60.5587 135.06 46.6124
-30 22 8 o 0.388903 0.146664 175.795 41.9015 152.825 61.3585 173.542 47.2837
-30 22 9 o 0.114025 0.123511 104.701 40.7056 92.6135 43.7149 131.926 46.1149
-30 22 10 o 0.420506 0.154748 181.324 42.9236 159.558 61.2734 175.034 50.1642
-30 22 11 o 0.294672 0.181712 144.997 50.5431 160.121 63.1178 130.204 53.6748
-30 22 12 o 0.440143 0.165992 182.204 45.2983 151.602 62.8357 179.993 51.2577
-30 22 13 o 0.067772 0.112481 91.6355 37.7205 109.372 49.8708 95.7639 39.7925
-30 22 14 o 0.100295 0.12588 100.328 40.4204 113.009 50.2344 103.826 43.2573
-30 22 15 o 0.42238 0.162982 175.898 45.526 154.854 63.6236 166.725 51.2932
-30 22 16 o 0.270982 0.150818 138.733 46.0858 122.235 54.6049 144.946 50.3567
-30 22 17 o -0.0208116 0.129005 79.3537 36.2224 110.155 50.4512 80.5918 37.581
-30 22 18 o -0.0902054 0.115364 66.6342 31.6466 93.2573 44.7017 71.9255 34.0429
-30 23 9 o 0.020697 0.113253 83.1881 36.1648 141.917 56.8436 76.467 35.3028
-30 23 10 o 0.224106 0.136801 130.827 43.901 188.65 66.9112 109.804 44.2954
-30 23 11 o 0.465881 0.164748 188.262 44.1038 199.491 70.8653 162.012 50.8889
-29 0 6 o 0.150358 0.081648 102.274 40.8229 102.274 40.8229 102.274 40.8229
-29 0 7 o 0.0828032 0.0918767 74.8325 41.4525 74.8325 41.4525 74.8325 41.4525
-29 0 8 o 0.159802 0.102803 102.144 46.2505 102.144 46.2505 102.144 46.2505
-29 0 9 o 1.10327 0.209507 320.999 33.1988 320.999 33.1988 320.999 33.1988
-29 0 10 o -0.0255738 0.0882574 48.8504 32.6273 48.8504 32.6273 48.8504 32.6273
-29 0 11 o 2.19021 0.321083 453.675 35.5568 453.675 35.5568 453.675 35.5568
-29 0 12 o 1.11171 0.221492 320.656 35.2867 320.656 35.2867 320.656 35.2867
-29 0 13 o 0.586981 0.137028 232.255 30.7034 232.255 30.7034 232.255 30.7034
-29 0 14 o 0.111815 0.0979815 84.3079 44.005 84.3079 44.005 84.3079 44.005
-29 0 15 o 0.613445 0.158569 234.386 36.0213 234.386 36.0213 234.386 36.0213
-29 0 16 o 0.302803 0.129268 150.128 48.309 150.128 48.309 150.128 48.309
-29 0 17 o 3.24122 0.36257 553.207 32.7131 553.207 32.7131 553.207 32.7131
-29 0 18 o 0.511461 0.151238 209.905 39.8486 209.905 39.8486 209.905 39.8486
-29 0 19 o 0.358821 0.146404 163.786 50.5753 163.786 50.5753 163.786 50.5753
-29 0 20 o 2.44805 0.325485 477.949 34.124 477.949 34.124 477.949 34.124
-29 0 21 o 0.827163 0.205908 269.829 40.4632 269.829 40.4632 269.829 40.4632
-29 0 22 o -0.119368 0.112773 44.7426 31.5319 44.7426 31.5319 44.7426 31.5319
-29 0 23 o 0.0544945 0.108357 68.5116 41.7164 68.5116 41.7164 68.5116 41.7164
-29 0 24 o 0.101594 0.213294 91.0655 56.8382 91.0655 56.8382 91.0655 56.8382
-29 0 25 o 0.143084 0.139337 92.6343 51.1441 92.6343 51.1441 92.6343 51.1441
-29 0 26 o -0.04404 0.123721 55.1799 37.3783 55.1799 37.3783 55.1799 37.3783
-29 0 27 o -0.0182366 0.134812 60.8363 40.535 60.8363 40.535 60.8363 40.535
-29 0 28 f 0.163039 0.175492 97.0231 55.8565 97.0231 55.8565 97.0231 55.8565
-29 0 29 o 0.139868 0.15083 90.5905 51.9399 90.5905 51.9399 90.5905 51.9399
-29 0 30 o 0.237054 0.172438 113.111 58.5489 113.111 58.5489 113.111 58.5489
-29 0 31 o 0.0878127 0.151746 79.1194 48.7311 79.1194 48.7311 79.1194 48.7311
-29 0 33 o 0.28125 0.206101 115.855 62.8028 115.855 62.8028 115.855 62.8028
-29 0 34 o 0.403537 0.206612 143.826 65.5537 143.826 65.5537 143.826 65.5537
-29 0 36 o 0.853568 0.281892 218.804 71.9014 218.804 71.9014 218.804 71.9014
-29 0 37 o 0.971952 0.327432 212.038 81.0681 212.038 81.0681 212.038 81.0681
-29 1 5 o 0.329807 0.0858899 176.419 24.7869 176.419 24.7869 ? ?
-29 1 6 o 0.902779 0.0996685 296.405 16.7159 297.758 26.8392 291.209 21.8481
-29 1 7 o 0.183945 0.0739076 129.775 28.9345 119.833 40.0758 136.127 35.0829
-29 1 8 o 0.685381 0.11196 256.407 21.826 246.943 34.1706 256.355 29.8648
-29 1 9 o 0.286137 0.0857854 163.211 26.9638 164.443 39.0654 154.718 37.4393
-29 1 10 o 1.52344 0.15197 383.778 19.6709 383.079 35.3939 377.217 24.2285
-29 1 11 o 0.714956 0.182852 254.415 36.6387 254.415 36.6387 ? ?
-29 1 12 o 0.792791 0.11716 275.763 21.1973 265.838 37.2975 274.127 26.8323
-29 1 13 o 0.20903 0.0829365 137.499 30.6468 118.289 43.3121 149.128 35.4081
-29 1 14 o 0.451231 0.108549 205.21 26.8313 184.031 45.6793 209.419 34.6975
-29 1 15 o 0.272727 0.0899072 157.731 29.2994 151.769 45.6176 154.977 36.3664
-29 1 16 o 0.742097 0.114109 266.079 21.4133 274.748 30.8484 248.431 31.6671
-29 1 17 o 1.17923 0.152211 334.849 22.6388 329.059 33.4782 326.523 32.4742
-29 1 18 o 1.24348 0.158207 343.483 22.9357 357.555 33.9589 318.694 32.9231
-29 1 19 o 0.730342 0.133039 261.308 25.5324 250.083 39.872 255.949 36.2706
-29 1 20 o 0.20785 0.0920867 134.856 33.8611 137.42 42.9251 128.995 42.5052
-29 1 21 o 0.0436279 0.0797431 80.5478 32.2681 102.821 39.4917 80.2951 35.2925
-29 1 22 o 0.175029 0.105343 122.954 38.3084 104.823 41.1465 163.91 51.1873
-29 1 23 o 0.129447 0.0945931 108.139 36.5067 112.795 43.0236 112.515 42.4362
-29 1 24 o 0.158418 0.11986 117.927 41.053 107.516 43.0566 151.538 55.6994
-29 1 25 o 0.201928 0.174103 130.598 48.9135 130.598 48.9135 ? ?
-29 1 26 o 0.276492 0.120528 150.815 39.2087 128.759 48.9062 163.418 47.4585
-29 1 27 o -0.00869151 0.164098 92.8043 41.7544 119.235 53.3539 96.8511 44.91
-29 1 28 o 0.395395 0.145323 178.325 41.1792 152.792 54.0346 181.271 52.4506
-29 1 29 o 0.396038 0.136629 179.501 38.817 219.53 49.7691 131.407 49.2579
-29 1 30 o 0.983367 0.19802 288.848 34.6315 259.018 57.2209 266.976 51.9313
-29 1 31 o 0.223147 0.126029 130.685 42.0506 118.743 47.4057 140.217 50.8732
-29 1 32 o -0.0406307 0.115095 73.0041 33.6514 72.9856 34.7663 107.098 47.1725
-29 1 33 f 0.279146 0.136598 140.976 43.5738 131.423 51.7067 135.839 50.6208
-29 1 34 o 0.738141 0.2588 203.057 59.3688 203.057 59.3688 ? ?
-29 1 36 o 0.197304 0.142242 112.172 43.6628 100.862 45.9089 120.604 49.8264
-29 1 37 f 0.401934 0.16908 148.413 48.7757 122.02 52.7856 137.809 55.6616
-29 2 5 o 0.0564112 0.0799376 85.5516 32.8848 85.5516 32.8848 ? ?
-29 2 6 o 0.264491 0.0670648 158.608 21.4866 163.961 36.4607 151.394 27.7179
-29 2 7 o 0.323413 0.0729022 175.778 20.9454 141.846 40.1781 189.37 24.5351
-29 2 8 o 0.752287 0.099458 269.903 18.3535 232.783 37.7975 282.225 21.5728
-29 2 9 f 0.449689 0.0844754 207.721 20.3974 164.121 43.8214 221.755 23.3188
-29 2 10 o 0.714181 0.191581 253.29 38.672 253.29 38.672 ? ?
-29 2 11 o 0.478275 0.0897926 213.93 21.0534 197.692 40.8129 215.83 25.5625
-29 2 12 f 0.8236 0.121221 280.94 21.5268 308.054 37.5168 262.717 27.3436
-29 2 13 o 0.566412 0.105996 232.059 22.9131 219.291 43.4497 230.779 28.2897
-29 2 14 f 2.29019 0.220937 467.444 23.4762 439.944 42.2824 468.256 29.2205
-29 2 15 o 0.425158 0.101744 199.313 25.8845 199.988 47.0468 190.863 32.6398
-29 2 16 o 0.166901 0.086353 121.739 33.881 96.2099 40.6975 148.953 37.2075
-29 2 17 o 2.09337 0.218985 445.101 24.4525 446.19 44.5579 429.418 30.4949
-29 2 18 o 0.42354 0.113115 196.768 29.3586 174.453 51.4892 198.098 36.1397
-29 2 19 o 0.161083 0.0892987 119.117 34.8868 105.876 42.94 134.344 39.4961
-29 2 20 o 0.105633 0.0816336 99.7054 33.9117 99.1431 39.7489 110.894 39.3543
-29 2 21 f 0.73891 0.133856 262.356 25.5853 247.717 41.2332 258.541 35.5756
-29 2 22 o 1.23287 0.206783 334.739 30.9345 316.254 42.5585 323.326 52.4396
-29 2 23 o 3.65736 0.315577 582.604 26.8906 563.991 41.0751 561.515 38.1332
-29 2 24 o 0.00326159 0.111642 81.6856 35.7023 93.4793 40.8554 95.7466 42.989
-29 2 25 o 0.129198 0.0973905 107.573 37.0277 114.835 44.42 109.704 42.0385
-29 2 26 o 1.57053 0.217861 377.156 28.8174 359.764 45.4103 358.043 41.6187
-29 2 28 o -0.0211238 0.0953522 70.987 31.8926 86.0663 39.5394 81.5016 36.2548
-29 2 29 o 0.0510832 0.106255 87.5628 36.4093 110.147 46.2378 88.2898 38.8535
-29 2 30 o 0.640473 0.25408 203.701 58.6113 203.701 58.6113 ? ?
-29 2 31 o 0.074345 0.123224 94.7533 39.2876 110.566 48.3519 97.8241 42.3637
-29 2 32 o -0.000405266 0.104997 75.8966 33.8273 85.0116 38.8243 88.8166 39.8619
-29 2 33 o 0.0254955 0.115413 82.2765 36.1209 88.9399 40.8828 95.1402 42.035
-29 2 34 o 0.301648 0.136446 144.722 43.314 132.198 51.6976 136.82 50.7452
-29 2 36 o 0.374765 0.179431 143.111 50.201 159.625 58.2046 105.88 49.5714
-29 2 37 f 0.29468 0.159405 126.872 46.9411 111.31 50.0547 123.163 51.6518
-29 3 4 o 0.973133 0.167656 303.429 27.6601 303.429 27.6601 ? ?
-29 3 5 o 0.265192 0.0737184 158.14 23.8182 140.968 35.8253 168.853 32.3864
-29 3 6 o 2.64531 0.168271 507.961 16.4227 475.702 33.757 514.287 19.0278
-29 3 7 o 1.47604 0.132639 378.886 17.3786 340.828 33.044 392.595 20.8006
-29 3 8 o 0.721746 0.108008 263.618 20.4447 243.886 40.7432 266.536 24.4453
-29 3 9 o 0.388694 0.0805146 192.777 21.0183 192.028 42.6573 188.57 25.0209
-29 3 10 f 0.0973439 0.0603487 95.3332 28.8672 100.262 40.1496 99.7045 31.0427
-29 3 11 o 0.926648 0.124237 298.506 20.7349 298.636 39.8626 292.126 25.0712
-29 3 12 o 1.06718 0.136491 320.086 21.2321 278.864 43.5793 331.103 25.1308
-29 3 13 o 1.06185 0.144404 318.476 22.5957 300.426 44.408 317.57 27.274
-29 3 14 o 1.58731 0.17937 389.246 22.9164 367.997 43.1873 388.241 28.0188
-29 3 15 o 0.730648 0.129318 262.602 24.6702 247.916 48.3142 259.413 30.2228
-29 3 16 o 1.02752 0.155922 311.303 25.0084 232.482 51.626 348.078 29.822
-29 3 17 o 1.03737 0.159394 312.268 25.4937 289.293 48.7212 310.594 31.646
-29 3 18 o 1.11422 0.165471 323.411 25.5387 279.248 50.4157 332.491 31.2883
-29 3 19 o 0.0609405 0.0834268 86.5685 33.51 145.747 47.8424 75.3924 33.1201
-29 3 20 f 0.262867 0.103454 151.572 34.5622 138.098 49.826 154.715 40.2979
-29 3 21 o 1.69074 0.217599 396.142 27.3638 377.177 53.1063 384.771 33.9575
-29 3 22 o 0.672353 0.192005 238.951 41.2751 227.6 60.5188 216.778 58.3944
-29 3 23 o 1.74203 0.256914 395.965 32.4071 302.164 84.0379 396.004 37.1256
-29 3 24 o 0.272386 0.121957 150.571 39.5857 134.771 50.1466 157.896 47.5412
-29 3 25 o 0.255394 0.111111 146.335 37.443 117.819 45.8401 170.361 45.0889
-29 3 26 o 1.55587 0.215323 375.487 28.607 372.68 44.025 344.905 42.1392
-29 3 28 o 0.0455191 0.101959 85.739 35.6596 146.927 50.6267 73.7714 34.2803
-29 3 29 o 1.20982 0.199986 326.252 30.71 272.772 51.6853 336.986 43.9709
-29 3 30 o 0.0852906 0.111025 95.5257 38.14 122.16 47.2975 89.4949 40.0739
-29 3 31 o 0.132593 0.122266 107.082 40.7914 119.821 49.069 105.363 44.3262
-29 3 32 o -0.0248803 0.10876 73.1466 33.3391 79.1973 37.3371 91.5149 40.7831
-29 3 33 o 0.268988 0.141714 137.075 44.6303 122.893 50.8691 139.514 51.8808
-29 3 34 o 0.179593 0.139797 113.409 43.5147 110.812 48.3328 116.965 48.8284
-29 3 36 o -0.086916 0.130034 68.2396 32.7327 81.0852 39.9103 77.869 36.9838
-29 3 37 o 0.022788 0.119162 77.4213 35.1343 84.1595 39.209 85.5827 40.135
-29 4 3 o 0.105987 0.133183 111.17 42.5187 121.194 46.9281 123.915 52.6089
-29 4 4 o 1.50646 0.154907 381.747 20.162 377.458 30.5224 376.949 27.6473
-29 4 5 o 1.39002 0.0966031 369.151 12.9765 347.716 31.1265 371.974 14.3982
-29 4 6 o 0.535199 0.0681838 228.403 14.8607 258.391 33.4958 220.093 16.859
-29 4 7 o 0.758044 0.0899005 271.511 16.4709 275.566 34.679 267.049 19.0812
-29 4 8 f 0.52064 0.0806251 224.394 17.9383 209.672 41.8984 224.935 20.3353
-29 4 9 o 0.451835 0.0789124 208.617 18.934 178.724 47.892 212.325 20.8436
-29 4 10 o 0.766124 0.108713 271.638 19.954 248.306 44.0348 274.149 23.0533
-29 4 11 o 0.408711 0.0912559 196.74 23.4243 154.732 48.2221 208.431 26.4861
-29 4 12 o 0.890445 0.123807 292.261 21.1158 238.566 45.7777 309.251 24.5867
-29 4 13 o 0.126388 0.0759568 107.417 32.3554 105.694 43.631 115.202 34.8231
-29 4 14 o 0.380898 0.119194 185.412 33.04 179.255 49.9373 178.551 43.2745
-29 4 15 o 0.432378 0.113159 199.575 28.9135 159.606 52.4392 211.079 33.6858
-29 4 16 f 0.577543 0.116675 232.764 25.22 231.6 47.5744 223.884 31.59
-29 4 17 f 0.999586 0.156833 306.416 25.5739 235.645 54.2339 330.818 30.2643
-29 4 18 o 0.57352 0.128975 229.967 28.3681 202.018 57.2016 229.899 33.7269
-29 4 19 o 0.120737 0.0886463 105.57 35.3383 134.648 49.2083 99.1979 37.5144
-29 4 20 f 0.401739 0.11375 190.463 30.6055 170.919 51.5812 189.993 38.0293
-29 4 21 o 0.469603 0.13314 204.343 33.4119 190.93 58.7544 197.177 40.9227
-29 4 22 o 0.206948 0.113813 132.462 39.5386 127.979 50.8689 137.391 44.2561
-29 4 23 o 1.55772 0.271203 369.344 36.8457 ? ? 369.344 36.8457
-29 4 24 o 0.270816 0.118972 150.421 38.8787 160.902 55.6553 139.117 44.5203
-29 4 25 o 0.33173 0.126667 166.476 38.4466 158.171 57.7182 160.85 44.4498
-29 4 26 o 0.200979 0.122774 128.187 41.5265 149.806 57.5111 119.282 44.2744
-29 4 28 o 1.61916 0.227089 379.851 29.8384 356.995 50.0288 358.229 41.9687
-29 4 29 o 1.17674 0.20134 320.729 31.4858 284.547 53.8122 309.062 45.0836
-29 4 30 o 0.864851 0.18635 270.108 34.9781 228.512 59.3954 259.904 49.8463
-29 4 31 o 0.406927 0.153091 175.142 43.4792 126.524 52.0856 203.877 52.6991
-29 4 32 o 0.510588 0.169588 193.93 44.273 193.721 61.2314 157.363 55.4306
-29 4 33 o 1.87405 0.269786 391.085 34.5077 313.746 64.1205 372.329 50.697
-29 4 34 o 0.499137 0.175407 182.308 47.252 147.369 58.107 170.435 58.3726
-29 4 36 o 0.285826 0.149069 129.934 45.7427 102.361 45.8244 147.949 56.1679
-29 4 37 o 0.00800742 0.143506 79.5607 36.9867 92.1893 45.4816 83.914 39.1333
-29 5 1 o 0.182425 0.0592143 130.874 23.2531 ? ? 130.874 23.2531
-29 5 2 o 0.0237719 0.133089 94.7221 40.1474 98.1906 42.2596 132.382 57.1134
-29 5 3 o -0.0559259 0.0587842 49.8314 23.3325 74.5072 35.1287 56.3521 25.722
-29 5 4 o 1.37881 0.153054 364.849 20.8564 385.334 32.6967 344.539 27.9194
-29 5 5 f 0.0810662 0.0389319 86.8334 22.135 110.198 40.5612 84.7795 23.3331
-29 5 6 o 2.36994 0.15532 480.853 16.0146 461.82 36.7626 481.202 17.9953
-29 5 7 o 1.45462 0.127413 376.25 16.8085 331.885 38.6988 385.566 18.957
-29 5 8 o 2.05238 0.162527 446.391 18.0635 434.201 38.5703 444.245 20.7769
-29 5 9 o 0.563569 0.0891126 233.071 19.0971 242.236 44.0151 226.987 21.7923
-29 5 10 o 1.14137 0.125219 332.271 18.7343 346.814 40.6674 323.495 21.5599
-29 5 11 o 1.28478 0.144675 351.697 20.455 327.532 42.5161 353.556 23.9769
-29 5 12 o 1.3266 0.154585 356.696 21.5574 349.528 45.433 351.187 25.2273
-29 5 13 o 0.913411 0.130295 295.416 21.9946 277.23 45.5751 294.591 26.0718
-29 5 14 f 0.258917 0.0848093 153.959 28.3162 141.362 47.7396 155.43 32.7594
-29 5 15 o 0.201285 0.0882525 133.767 32.8967 103.622 43.7812 154.851 34.9097
-29 5 16 o 0.933133 0.14488 296.855 24.378 266.795 51.1034 298.419 29.058
-29 5 17 o 5.28732 0.397866 702.903 28.081 633.84 54.6169 703.758 34.3037
-29 5 18 o 0.324996 0.10669 170.548 32.1512 140.321 51.673 179.605 36.5565
-29 5 19 o 0.371121 0.111456 182.73 31.3256 187.895 55.2866 171.666 38.0665
-29 5 20 o 0.0301958 0.0785564 76.7657 31.5532 78.1193 36.3414 96.2764 36.1541
-29 5 21 o 0.904389 0.19839 283.111 35.4706 212.348 59.8689 322.395 46.7199
-29 5 22 o 1.02928 0.178135 306.98 29.0766 248.875 61.4666 314.81 34.9811
-29 5 23 o 0.117277 0.136858 110.15 42.8418 ? ? 110.15 42.8418
-29 5 24 o 0.0723545 0.119428 96.9415 39.2582 169.938 86.3476 97.1959 39.3317
-29 5 25 o 0.1747 0.112135 121.37 39.7124 111.598 48.9409 133.744 43.0866
-29 5 26 o 0.388844 0.167335 172.984 46.7781 170.32 64.8438 161.043 52.9272
-29 5 27 o 0.483578 0.181598 192.806 47.0531 185.023 68.3549 175.848 54.7729
-29 5 28 o 0.798986 0.195573 257.367 38.8299 194.905 70.8523 254.748 46.9687
-29 5 29 o 0.14894 0.127424 112.757 41.9222 119.279 52.5939 116.75 44.8592
-29 5 30 o 0.172143 0.125098 117.656 41.8581 139.525 55.5661 109.228 43.8671
-29 5 31 o 0.123841 0.146126 106.903 43.3766 89.8337 43.1786 144.401 51.5443
-29 5 32 o 0.411879 0.16348 170.446 46.2973 154.924 62.87 156.706 52.1548
-29 5 33 o 0.148774 0.177279 110.387 46.5387 107.232 49.444 123.108 53.7631
-29 5 34 o 0.684789 0.392536 152.849 66.8724 152.996 67.0244 123.872 64.6115
-29 5 35 o 0.201028 0.127532 116.133 42.1447 122.717 51.5011 106.631 44.389
-29 5 36 o 0.0812549 0.126606 88.6585 38.3918 94.7228 43.7874 92.7319 41.799
-29 5 37 o 0.454196 0.154969 166.422 45.022 149.502 57.5155 133.13 51.8109
-29 6 1 o 0.376618 0.0771116 190.159 20.3953 262.345 47.5715 177.144 23.2927
-29 6 2 o 0.163264 0.0665056 122.568 27.5379 200.716 54.0383 110.17 30.3392
-29 6 3 o 0.0324029 0.0589277 70.9705 27.9613 114.451 44.1601 68.7274 28.4583
-29 6 4 o 0.448915 0.0527414 209.616 12.5142 180.951 41.1262 212.124 13.2558
-29 6 5 o 1.17118 0.0946461 338.535 13.8713 344.283 35.7681 335.128 15.1979
-29 6 6 o 0.346568 0.0594407 183.251 16.2271 205.423 42.1984 177.731 17.9301
-29 6 7 o 0.877381 0.0957658 292.16 16.2933 251.275 41.9224 299.121 18.0041
-29 6 8 o 1.47558 0.134462 378.507 17.6367 341.245 40.4878 384.65 19.9403
-29 6 9 o 0.29243 0.071672 166.566 21.8287 153.85 48.9799 166.805 24.1207
-29 6 10 o 2.26641 0.187944 467.785 19.9377 494.681 45.1874 454.378 22.6477
-29 6 11 o 2.06358 0.182797 445.941 20.3485 391.39 46.8752 454.818 23.1037
-29 6 12 o 0.441659 0.0959106 204.296 23.6817 162.415 51.9289 212.542 26.3345
-29 6 13 o 0.487055 0.102492 214.381 24.0863 192.099 51.1746 215.343 28.0032
-29 6 14 o 0.402203 0.101587 193.402 26.719 138.815 49.472 213.844 29.7009
-29 6 15 o 1.13239 0.15671 327.657 23.8427 289.546 51.6978 331.677 28.0141
-29 6 16 o 1.30581 0.195324 348.976 27.9446 207.626 104.249 349.563 28.044
-29 6 17 o 0.233426 0.09917 143.155 34.67 141.264 52.3407 142.404 38.7773
-29 6 18 o 0.179586 0.0949535 125.341 35.7562 144.845 52.9141 119.35 38.902
-29 6 19 o 1.4202 0.194887 364.022 26.692 349.196 53.2157 353.824 32.6755
-29 6 20 o 0.849369 0.156305 280.017 28.0122 252.685 58.1048 276.295 33.9485
-29 6 21 o 2.30315 0.315749 453.949 34.7004 443.834 56.2866 417.773 49.6786
-29 6 22 o 0.602598 0.146845 232.234 32.1689 230.418 69.227 219.478 37.9069
-29 6 23 o 0.269701 0.154283 147.019 46.4402 118.406 51.3065 179.686 53.8516
-29 6 24 o 0.625828 0.155224 234.503 33.7424 231.336 64.9927 217.18 42.1394
-29 6 25 o 0.212073 0.100454 133.467 36.308 166.339 58.1768 120.675 39.4227
-29 6 27 o 0.228706 0.226069 135.112 54.2609 135.112 54.2609 ? ?
-29 6 28 o 0.462375 0.142984 195.757 37.5283 145.249 59.5929 203.568 41.8682
-29 6 29 o 0.573109 0.168649 214.927 40.3306 192.161 69.3962 199.097 48.5149
-29 6 30 o 0.193599 0.122781 123.095 41.5917 178.888 63.0642 104.045 42.0025
-29 6 31 o -0.0551962 0.101177 66.6328 31.0037 132.482 54.8952 62.3806 30.0238
-29 6 32 o 1.47917 0.265568 340.542 39.332 214.116 80.8857 333.332 48.8775
-29 6 33 o 0.315376 0.154959 144.945 46.627 125.314 54.5672 145.321 52.0204
-29 6 35 o 0.0252242 0.122563 80.5241 36.1692 105.23 49.3371 79.9787 36.8758
-29 6 36 o 0.281133 0.157819 125.748 46.6733 106.617 50.1042 127.99 50.5115
-29 6 37 o 0.202869 0.150647 108.217 43.9934 115.138 53.7066 99.512 43.9325
-29 7 1 o 1.20276 0.154 340.18 22.5405 308.927 52.2478 342.822 25.6975
-29 7 2 o 0.44125 0.100658 204.499 24.8813 169.716 58.7265 208.759 26.7998
-29 7 3 o 0.63095 0.0642804 248.574 12.8468 215.676 45.8287 250.757 13.506
-29 7 4 o 0.338572 0.0520815 181.577 14.3167 164.455 44.8959 182.309 15.1762
-29 7 5 o 0.222824 0.0510167 146.324 17.616 139.859 44.3589 146.118 18.9994
-29 7 6 o 0.346116 0.0598013 183.092 16.3426 188.364 44.1296 180.116 17.8739
-29 7 7 f 0.25844 0.0609551 157.138 19.6325 210.807 44.3321 146.154 22.634
-29 7 8 o 0.762701 0.0992856 271.655 18.2002 238.447 45.8688 276.038 20.2727
-29 7 9 o 0.0379778 0.0573842 71.973 27.8103 84.9234 38.1161 79.6651 29.5633
-29 7 10 o 0.568741 0.0986 233.281 21.1561 223.369 53.3909 230.598 23.6005
-29 7 11 o 2.68177 0.220904 507.552 21.5979 428.986 50.3582 522.732 24.4953
-29 7 12 o 1.09304 0.139302 323.599 21.4338 257.386 53.5594 337.238 24.0524
-29 7 13 o 0.659841 0.118591 249.981 23.7734 211.598 53.0309 255.779 27.3838
-29 7 14 o 0.883149 0.138142 289.293 23.8537 238.142 53.8255 299.523 27.575
-29 7 15 o 0.199733 0.0813166 133.85 30.7289 108.281 45.189 147.114 32.3602
-29 7 16 o 1.18741 0.161661 335.18 24.039 324.855 53.0286 327.835 28.1224
-29 7 17 o 2.38009 0.242252 473.532 25.4219 458.549 51.7264 462.129 30.4395
-29 7 18 o 0.27028 0.103036 154.304 33.9808 118.911 49.4695 170.833 36.2088
-29 7 19 o 0.200083 0.0984438 131.774 35.9823 173.174 56.1223 117.462 39.2872
-29 7 20 o 0.136035 0.0927951 110.579 36.1224 92.9396 42.1542 134.181 38.645
-29 7 21 o 0.333919 0.117489 170.489 35.2827 197.367 59.0779 152.379 41.8092
-29 7 22 o 0.670183 0.17932 240.419 38.2047 ? ? 240.419 38.2047
-29 7 23 o 0.100748 0.132853 105.715 41.8793 95.8412 43.3867 142.469 52.2106
-29 7 24 o 0.932977 0.18452 287.932 32.2838 211.434 68.0584 297.789 37.852
-29 7 25 o 0.549362 0.194055 206.728 47.4775 179.906 70.5024 198.155 54.8928
-29 7 27 o 0.1797 0.116737 121.477 40.5507 135.717 53.665 116.352 43.5893
-29 7 28 o 0.442129 0.147187 189.222 39.7765 221.93 66.612 159.06 47.715
-29 7 29 o 0.102332 0.116993 100.493 39.4573 139.397 57.337 94.0054 39.8412
-29 7 30 o 0.331995 0.277794 143.89 59.2595 143.89 59.2595 ? ?
-29 7 31 o 0.166065 0.125301 114.017 41.7141 137.997 56.9658 105.349 42.8894
-29 7 32 f 1.0198 0.227565 278.497 41.7402 216.813 78.5657 249.031 54.2696
-29 7 33 o 0.152892 0.128305 107.846 41.6078 114.833 51.1659 107.036 43.9154
-29 7 35 o 0.534282 0.196483 173.232 52.0071 123.495 58.1252 168.467 57.0646
-29 7 36 o 0.167661 0.129137 104.488 41.3223 112.651 50.6265 97.7642 42.2753
-29 8 1 o 0.0445729 0.0317284 66.23 21.0771 114.121 52.5315 67.5017 21.1018
-29 8 2 o 1.76181 0.123408 415.145 14.7411 392.929 54.1122 414.374 15.4599
-29 8 3 o 1.2177 0.0992831 345.137 14.2731 343.95 43.4091 342.878 15.2634
-29 8 4 o 1.48248 0.115236 380.579 15.0208 367.697 39.8804 379.841 16.3916
-29 8 5 o 0.656682 0.0784599 252.917 15.4326 237.209 45.2163 252.918 16.6674
-29 8 6 o 1.27252 0.114334 352.087 16.1203 301.048 45.2576 358.951 17.5085
-29 8 7 o 1.57736 0.136251 391.541 17.2715 303.758 46.0081 411.541 18.9567
-29 8 8 o 0.674898 0.0972815 255.177 19.0115 262.581 49.4554 249.89 21.0806
-29 8 9 o 1.12971 0.128759 330.241 19.3892 256.665 49.1059 348.333 21.608
-29 8 10 o 0.405792 0.0885697 196.171 22.7764 161.392 54.8631 200.238 24.5795
-29 8 11 o 0.615896 0.107058 242.333 22.1161 234.522 52.4956 238.476 25.1505
-29 8 12 f 0.568473 0.106181 232.318 22.9271 283.931 51.639 217.023 26.6586
-29 8 13 o 2.38132 0.211022 477.521 21.9377 419.32 49.4519 485.776 25.1536
-29 8 14 o 0.287651 0.0934658 161.801 29.694 214.644 55.4877 144.242 35.1087
-29 8 15 o 0.920559 0.143432 294.927 24.2936 217.136 57.2412 315.566 27.5141
-29 8 16 o 0.0765115 0.0748393 89.3485 32.3044 84.7709 38.4422 107.041 35.1846
-29 8 17 o 0.861202 0.147041 283.91 25.9279 268.028 56.19 277.917 30.7484
-29 8 18 o 0.130683 0.0791583 108.351 33.1125 169.036 54.0639 95.9254 34.5598
-29 8 19 o 0.481891 0.122308 209.495 29.74 226.805 60.192 194.724 35.8841
-29 8 20 o 0.270258 0.131231 150.237 41.7504 142.111 55.0625 153.151 47.3701
-29 8 21 o 2.87516 0.297228 514.651 28.7076 437.122 69.9046 512.212 33.3194
-29 8 22 o 0.144728 0.115411 114.142 40.243 151.424 53.9662 102.467 42.0026
-29 8 23 f 1.09613 0.192998 314.153 30.8122 297.404 68.3035 298.277 37.3453
-29 8 24 o 1.58744 0.234832 377.086 31.1092 280.257 74.7907 384.683 36.4715
-29 8 26 o 0.0762309 0.104081 93.4999 37.0593 93.6609 43.5709 109.766 40.974
-29 8 27 o 0.203792 0.120883 127.935 41.1848 132.425 55.5752 127.06 44.0507
-29 8 28 o 0.29455 0.143535 149.953 44.3136 144.731 59.5486 145.954 48.5161
-29 8 29 o 0.298417 0.151886 148.519 45.9547 165.828 66.2724 134.095 48.7004
-29 8 30 f 0.580277 0.179771 209.859 43.8282 163.285 66.5967 203.336 51.2304
-29 8 31 o 0.360992 0.152879 160.611 45.2195 122.423 55.3651 170.981 49.238
-29 8 32 o 0.162906 0.127209 111.535 41.8028 120.637 52.476 108.939 44.0706
-29 8 34 o 0.0766722 0.136369 91.5505 39.7433 96.5482 46.1691 99.2007 43.1586
-29 8 35 o -0.0977656 0.12112 64.8242 31.2218 95.4732 45.1059 65.5933 32.1118
-29 8 36 o 0.115468 0.119512 93.2952 38.688 100.668 46.668 92.5597 40.281
-29 9 1 o 0.351867 0.0733555 183.774 20.0894 240.521 68.9148 178.598 21.2053
-29 9 2 o 0.967704 0.116004 306.234 18.8462 294.272 59.649 303.955 20.1979
-29 9 3 o 1.80987 0.135442 420.252 15.9856 418.64 44.0673 416.889 17.3445
-29 9 4 o 0.120007 0.0501635 105.39 24.0925 98.5149 41.5658 110.694 24.6281
-29 9 5 o 0.151998 0.0533794 119.094 23.0242 144.755 48.0941 114.552 25.0912
-29 9 6 o 0.561938 0.0804648 233.36 17.1923 187.278 48.2022 240.161 18.6047
-29 9 7 o 0.502739 0.0828296 220.138 18.8089 198.38 51.694 220.765 20.4622
-29 9 8 o 0.346202 0.0763436 181.63 21.2091 220.992 48.3548 170.98 24.4269
-29 9 9 o 0.99868 0.123562 310.217 19.8241 274.335 47.3611 314.92 22.4093
-29 9 10 o 0.83544 0.117934 283.159 20.7651 227.712 55.5333 291.178 22.8467
-29 9 11 o 0.310145 0.082533 170.413 24.6974 128.932 49.4223 180.434 26.244
-29 9 12 o 1.89284 0.1867 425.854 21.7782 450.781 50.99 411.895 24.7101
-29 9 13 o 0.208463 0.0871321 136.499 32.1397 153.268 53.66 130.47 35.5637
-29 9 14 o 2.11347 0.203887 449.092 22.5497 422.544 52.1759 445.334 25.7564
-29 9 15 o 0.706246 0.128105 257.749 24.9177 205.069 59.7331 264.735 27.8686
-29 9 16 o 0.428383 0.114034 198.03 29.4013 216.027 62.0765 186.343 34.32
-29 9 17 o 0.323567 0.103094 170.739 31.0377 153.959 55.4121 171.361 34.9087
-29 9 18 o 0.929825 0.15731 294.26 26.7603 225.912 61.2909 307.315 30.7252
-29 9 19 f 0.99456 0.206392 297.858 34.9721 268.14 60.1562 289.823 48.0529
-29 9 20 o 0.249374 0.105222 146.659 35.8321 187.318 56.7511 128.319 40.6062
-29 9 22 o 0.905452 0.22692 275.633 42.0929 207.359 70.048 286.781 53.6142
-29 9 23 o 0.086892 0.0989415 95.9069 36.6557 111.06 48.9489 100.901 38.8375
-29 9 25 o 0.478072 0.141737 201.886 36.0838 173.978 63.1397 197.599 42.1617
-29 9 26 o 0.815342 0.173467 266.685 32.9011 218.645 69.3505 260.527 39.4148
-29 9 27 o 0.180462 0.110828 121.421 39.4637 151.91 57.9438 110.865 41.3317
-29 9 28 o 0.686946 0.186592 235.473 40.7047 139.031 60.9499 265.256 43.9105
-29 9 29 f 0.20452 0.117024 126.42 40.5052 104.37 47.3807 143.901 43.855
-29 9 30 o 0.610429 0.184546 214.249 44.1166 151.038 65.6428 215.339 49.8194
-29 9 31 f 0.270219 0.132431 140.051 42.8346 153.385 61.3244 125.521 45.5816
-29 9 32 o 0.796338 0.20249 242.019 42.999 184.226 71.6731 219.391 54.1593
-29 9 34 o 0.207364 0.139846 115.734 43.732 146.188 63.5117 100.148 42.7411
-29 9 35 o 0.342191 0.170311 136.692 48.8174 126.735 57.9332 123.179 50.3404
-29 9 36 o 0.472697 0.178038 159.916 49.7986 131.076 60.006 139.356 52.914
-29 10 1 o 2.22366 0.198171 463.43 21.2279 445.709 65.0871 459.072 22.8739
-29 10 2 o 0.356133 0.0685248 185.254 18.5635 141.939 53.8521 189.776 19.147
-29 10 3 o 0.865494 0.0973477 290.162 16.6807 287.995 51.8921 287.469 17.8815
-29 10 4 o 0.65575 0.0870246 252.264 17.1823 186.096 50.5237 263.387 18.4015
-29 10 5 o -0.0222723 0.0497963 51.1093 22.9976 94.2149 40.9333 52.279 23.6089
-29 10 6 o 0.161757 0.0617006 122.158 25.8164 166.772 51.1379 113.664 28.4974
-29 10 7 o 0.303225 0.0729435 169.697 21.7836 162.769 50.5855 168.398 24.0466
-29 10 8 o 1.3337 0.138441 359.035 19.1601 315.063 48.6007 364.42 21.3067
-29 10 9 o 0.309029 0.0822404 170.256 24.6301 162.7 50.2212 168.479 28.0985
-29 10 10 o 0.0704041 0.066771 85.8852 30.5781 98.0441 42.1306 91.7469 32.3426
-29 10 11 o 0.693125 0.114054 257.082 22.1819 218.51 54.2896 261.393 24.8969
-29 10 12 o 0.0850931 0.0693713 91.4883 31.2583 151.52 53.6666 84.5959 31.7951
-29 10 13 o 4.44132 0.396442 642.394 30.6427 605.694 58.2285 627.68 38.0298
-29 10 14 o 0.957408 0.14524 301.012 24.0899 205.227 61.2163 323.519 26.4859
-29 10 15 o 0.318333 0.100189 169.929 30.3024 180.044 56.8904 161.454 35.0843
-29 10 16 o 0.293054 0.0981437 162.404 31.0513 178.44 56.357 152.444 35.9329
-29 10 17 o 0.307694 0.102688 165.971 31.7896 147.861 54.8814 167.95 35.4245
-29 10 18 o 0.839732 0.150085 279.276 26.9412 248.815 58.8839 277.212 31.8547
-29 10 19 o 0.601291 0.137089 234.108 29.6568 254.775 61.2505 216.281 36.2347
-29 10 20 o 1.15761 0.208581 322.848 32.4254 ? ? 322.848 32.4254
-29 10 21 o 0.424298 0.125033 193.437 33.1974 204.63 64.9231 180.049 38.927
-29 10 22 o 0.191529 0.115629 126.812 40.2223 112.4 50.2724 141.207 42.8733
-29 10 24 o 0.734695 0.179514 251.194 36.4451 214.101 72.5655 241.696 43.5253
-29 10 25 o 0.594935 0.164563 223.844 37.7392 188 68.204 217.259 44.5924
-29 10 26 o 1.26091 0.222497 330.747 33.78 225.037 74.7538 341.814 39.6571
-29 10 27 f 0.171479 0.128172 118.778 42.3574 167.988 63.7271 104.976 42.7
-29 10 28 o 1.63791 0.262274 372.189 35.3112 268.185 83.8265 364.296 42.5426
-29 10 29 o 0.0844831 0.112085 94.6247 38.1348 134.634 57.3278 89.4228 38.2599
-29 10 30 o 1.18658 0.243083 304.793 40.4866 151.069 67.5248 338.384 44.6201
-29 10 31 o 0.145617 0.128916 107.906 41.6864 139.521 59.7574 99.2645 41.7992
-29 10 33 o 0.385259 0.181885 150.151 50.6221 133.219 61.6963 140.051 52.9524
-29 10 34 o -0.0631845 0.112559 66.262 31.4085 91.3682 44.0819 69.2433 32.9715
-29 10 35 o 0.55594 0.184966 179.307 49.4664 146.4 64.7565 150.724 54.4071
-29 11 1 o 1.5726 0.179104 388.616 22.9199 334.48 72.6732 389.715 24.6776
-29 11 2 o 0.163158 0.0933849 121.572 35.6952 196.723 58.1849 106.007 37.5958
-29 11 3 o 0.16039 0.0735372 120.781 30.2209 171.663 54.0211 110.592 32.8108
-29 11 4 o 0.559299 0.102231 231.26 22.1572 198.034 50.5673 236.548 25.1548
-29 11 5 o 0.239599 0.0794827 148.832 27.4518 146.323 51.6366 148.019 30.29
-29 11 6 o 0.707295 0.0996258 261.315 19.0056 225.337 52.6625 264.528 20.7472
-29 11 7 o 1.59423 0.179057 390.834 22.7814 361.62 49.5024 391.632 26.4452
-29 11 8 o 0.500649 0.0950806 218.568 21.8295 175.765 54.8753 224.243 23.7386
-29 11 9 o 2.08406 0.190228 447.743 21.0943 425.415 50.2746 444.892 23.7789
-29 11 10 o 0.537885 0.102972 226.053 22.8671 214.766 53.2057 223.196 26.0449
-29 11 11 o 0.151773 0.0766677 116.828 31.6933 128.387 47.6456 114.996 34.5428
-29 11 12 o 0.310017 0.0969801 168.296 29.6108 182.722 55.1793 158.797 34.6375
-29 11 13 o 0.406542 0.0993149 194.753 25.8886 147.987 53.8402 204.451 28.1027
-29 11 14 o 0.856157 0.175338 280.082 31.5424 248.761 65.4264 276.586 37.9127
-29 11 15 o 0.653903 0.161204 242.794 33.7867 268.389 58.7283 215.508 44.846
-29 11 16 o 0.400868 0.110232 191.242 29.484 214.171 60.3106 178.116 34.7667
-29 11 17 f 0.112261 0.08721 102.677 35.0484 171.806 56.0994 90.2422 35.4784
-29 11 18 o 1.05316 0.219567 305.353 36.3112 278.306 65.8904 291.491 48.4113
-29 11 19 f 0.197534 0.0996217 130.353 36.4326 151.454 61.5534 126.969 38.1838
-29 11 20 o 0.753008 0.159753 260.666 30.9462 167.505 63.7105 282.491 33.8414
-29 11 21 o 1.15947 0.240417 315.903 38.472 260.375 69.9409 312.093 51.432
-29 11 23 o 0.185805 0.113288 124.686 39.8434 147.256 55.9561 116.64 42.5489
-29 11 24 o 0.410143 0.137843 185.153 38.1299 192.952 67.7012 170.101 43.9509
-29 11 25 o 0.326033 0.133749 161.979 40.8848 151.199 59.9681 158.127 45.5698
-29 11 26 o 0.0942152 0.109797 98.3318 38.3368 141.941 57.9226 92.2447 38.6321
-29 11 27 o 0.0259252 0.100737 80.8767 34.6237 104.587 47.2544 84.7308 36.5899
-29 11 28 o 0.145923 0.129094 111.051 42.0048 143.698 58.5483 102.216 42.7209
-29 11 29 o 0.115892 0.122876 102.619 40.3932 132.508 55.5743 96.3943 41.1036
-29 11 30 o 0.562868 0.175764 204.193 43.9218 173.453 69.5348 186.454 51.375
-29 11 31 f 0.125317 0.156579 104.735 43.9211 130.905 68.3011 104.712 43.9268
-29 11 33 o 0.0299192 0.104154 77.7645 34.221 113.829 51.3874 74.223 33.9718
-29 11 34 o 0.213815 0.152178 113.897 44.9153 113.104 54.0152 110.707 46.0035
-29 11 35 o 0.00866982 0.119438 75.6219 34.645 89.8614 43.1513 79.4773 36.8207
-29 12 1 o 0.765376 0.131428 269.934 24.3682 255.24 69.0611 266.451 26.5337
-29 12 2 o 0.347308 0.0963644 179.974 27.3707 144.851 55.0478 187.186 29.2383
-29 12 3 o 0.714784 0.118476 261.425 22.6613 269.893 52.0798 253.614 26.0277
-29 12 4 o 0.0484797 0.079284 82.8726 32.4989 146.611 61.1685 81.4959 32.7197
-29 12 5 o 0.671867 0.121771 252.693 24.1523 279.171 50.9667 239.158 28.6403
-29 12 6 o 0.253401 0.0929518 151.635 31.3846 210.465 53.9678 132.474 36.7008
-29 12 7 o 1.08608 0.155338 321.597 24.0896 304.72 53.5128 318.144 28.0081
-29 12 8 o 0.668365 0.109277 252.834 21.6057 195.933 57.0613 261.212 23.5289
-29 12 9 o 0.206077 0.0769468 137.068 28.7149 158.893 54.2979 131.13 31.6118
-29 12 10 o 0.125319 0.0751901 106.948 32.1867 98.054 42.2926 119.564 34.117
-29 12 11 o 0.0719381 0.0725846 87.6516 31.7969 108.688 45.9223 90.5067 33.2848
-29 12 12 o 0.066496 0.0763639 86.7836 32.4166 115.997 49.2156 88.2955 33.5531
-29 12 13 o 1.28482 0.165782 349.182 23.6455 321.972 57.0572 346.459 26.9523
-29 12 14 o 0.904748 0.146828 291.742 25.1632 291.692 62.5492 282.441 28.6243
-29 12 15 o 0.119945 0.0913575 105.835 35.8761 163.462 58.0648 96.4511 36.679
-29 12 16 o -0.0196289 0.0768905 65.1327 28.9939 87.2105 40.4721 72.8672 31.6088
-29 12 17 o 0.246745 0.11968 144.669 39.7428 145.568 53.0336 142.003 45.6374
-29 12 18 o 0.56711 0.136811 226.523 30.6911 155.642 61.5827 240.236 32.9426
-29 12 19 o 0.056175 0.0930089 87.3705 34.9004 121.873 53.4776 88.6178 35.9138
-29 12 20 o 0.318497 0.152849 159.73 45.2992 144.067 57.8126 165.114 51.5055
-29 12 22 o 0.356135 0.13073 172.861 38.4377 167.418 60.4021 164.852 44.3649
-29 12 23 o 1.29249 0.212683 339.457 31.3749 273.805 75.3901 334.504 36.8258
-29 12 24 o -0.0690864 0.0937078 63.2856 29.5758 89.9833 41.796 69.368 32.2523
-29 12 25 o 0.217165 0.117961 132.301 40.4195 138.389 57.5536 129.701 43.0589
-29 12 26 o 0.640999 0.170868 230.632 38.003 194.608 70.2482 219.817 45.4553
-29 12 27 o 0.173928 0.130531 118.326 42.679 155.889 62.8633 107.445 43.2952
-29 12 28 o 0.0601564 0.115932 90.2694 37.8195 96.937 45.7849 101.633 41.3532
-29 12 29 o -0.0418531 0.108583 70.7946 32.6518 111.394 51.052 71.0952 33.2834
-29 12 30 o 0.0070331 0.109244 77.6175 34.5551 101.358 47.7613 81.2474 36.2624
-29 12 32 o 0.233782 0.143779 123.26 44.7464 130.207 58.3468 114.11 45.8353
-29 12 33 f 0.108079 0.140266 95.7002 40.9101 134.124 60.3785 85.7984 39.3024
-29 12 34 f 0.108382 0.113914 92.4787 38.0023 96.0897 46.094 96.0812 39.8627
-29 13 2 o 0.532924 0.12039 223.561 27.2223 267.205 59.9803 208.107 32.0057
-29 13 3 o 0.744182 0.126752 266.146 23.8312 300.981 55.91 253.11 27.3234
-29 13 4 o 1.30954 0.16961 353.498 23.8957 382.083 51.0645 337.681 27.965
-29 13 5 o 0.355991 0.103519 181.242 29.276 172.663 54.9084 178.728 33.9428
-29 13 6 o 0.167699 0.0881663 122.613 34.2757 148.899 52.1451 115.563 37.2853
-29 13 7 o 0.370318 0.114927 183.52 32.1778 195.011 58.7745 173.21 38.0135
-29 13 8 o 2.60584 0.262549 496.673 26.2653 423.996 57.16 509.019 30.7292
-29 13 9 o 0.108297 0.0907916 102.82 35.7337 125.165 50.3249 103.044 37.7442
-29 13 10 o 0.393676 0.0985641 191.633 26.1462 177.02 57.282 190.219 29.2289
-29 13 11 o 0.0883573 0.0719908 93.0169 31.8413 118.031 48.4078 93.3721 33.1069
-29 13 12 o 0.502651 0.114056 216.386 26.6595 191.922 58.1732 216.044 30.3709
-29 13 13 o 0.505452 0.114511 216.81 26.7137 180.232 56.3904 221.233 30.4413
-29 13 14 o 0.944537 0.155878 297.273 26.23 197.304 64.8286 318.629 28.7016
-29 13 15 o 0.827742 0.148954 277.496 26.9136 196.169 63.3335 293.467 29.8634
-29 13 16 o 0.237648 0.125629 141.595 41.3541 162.514 57.4177 130.593 45.7006
-29 13 17 o 0.405585 0.1235 189.537 33.4844 217.789 64.3247 172.563 39.6495
-29 13 18 o 1.75705 0.272971 395.705 34.4984 ? ? 395.705 34.4984
-29 13 21 o 0.0242129 0.0919473 79.215 33.4627 109.645 48.8799 82.1089 34.9201
-29 13 22 o 0.67726 0.161107 243.533 33.6514 206.843 67.8824 237.466 39.9995
-29 13 23 o 0.135971 0.120118 110.787 40.7906 118.903 52.2755 116.041 43.5633
-29 13 24 o 0.0835275 0.0871315 91.9588 34.5692 161.728 58.0295 81.9954 34.1245
-29 13 25 o 0.357951 0.143071 168.131 42.2009 154.571 60.8564 162.708 47.6613
-29 13 26 f 0.635172 0.176791 226.532 40.1065 244.147 73.8179 192.738 50.2735
-29 13 27 o 0.2482 0.15111 134.899 46.133 128.582 56.1347 136.984 50.1063
-29 13 28 o -0.000250502 0.111984 78.2224 34.8947 97.1413 45.8919 85.1238 37.6193
-29 13 29 o 0.114289 0.116316 100.45 39.3721 124.86 54.6181 96.6962 40.2308
-29 13 31 o 0.0358994 0.129603 85.2375 37.8101 92.5877 45.4711 95.5445 41.1893
-29 13 32 o 0.0302116 0.127682 82.5228 37.0038 100.243 48.2903 85.3519 38.5919
-29 13 33 o 0.0660364 0.120097 85.7731 37.2655 106.384 49.5271 83.8999 37.8329
-29 14 1 o 0.223618 0.104806 140.918 36.5254 178.706 67.4559 134.993 38.5778
-29 14 4 o 1.11662 0.189542 322.945 29.3796 311.005 67.2369 313.637 34.3009
-29 14 5 o 0.585946 0.128743 233.924 27.7912 216.452 60.5519 230.844 32.1149
-29 14 6 o 0.085135 0.0884196 95.4962 35.0245 149.349 53.0034 87.4369 35.5654
-29 14 7 o 0.349263 0.112312 177.771 32.4758 207.492 59.6653 162.979 38.3615
-29 14 8 o 0.565851 0.129158 229.207 28.5137 211.319 58.311 226.084 33.7482
-29 14 9 o 0.573535 0.140655 229.274 31.1809 222.954 62.0363 220.584 37.4564
-29 14 10 o 0.225924 0.106811 140.489 37.099 137.468 52.6106 142.569 41.2169
-29 14 11 o 0.166367 0.101437 121.486 37.5491 147.638 52.7786 113.757 40.615
-29 14 12 f 0.135671 0.0916587 111.032 35.8732 107.038 46.4821 122.309 38.3124
-29 14 13 o 0.693447 0.162094 250.447 32.834 205.636 59.0898 259.773 41.0291
-29 14 14 o 0.234409 0.0996928 143.109 34.825 169.245 57.0302 132.167 38.8418
-29 14 15 o 0.886843 0.198384 280.495 35.8342 284.737 66.9443 255.729 46.8252
-29 14 16 o 0.66937 0.185935 239.902 39.7646 223.846 78.7607 227.549 46.1759
-29 14 19 o 0.173822 0.135341 123.037 43.5614 113.783 50.4931 140.891 48.4693
-29 14 20 o 0.811807 0.16059 270.768 29.8594 219.325 69.9561 269.276 34.0042
-29 14 21 o 1.26402 0.208402 336.587 31.0029 297.522 71.6763 324.828 37.0955
-29 14 22 o 0.598301 0.162269 225.862 36.8389 223.96 68.9442 205.989 45.5073
-29 14 23 o 0.412967 0.140688 184.843 38.9159 162.587 63.3399 180.899 44.0355
-29 14 24 o 0.180946 0.123811 121.711 41.7543 139.684 57.6419 117.067 43.8903
-29 14 25 o 0.439725 0.155432 185.852 42.3532 153.83 62.6895 184.14 47.9933
-29 14 26 o 0.287395 0.143142 146.342 44.4887 158.049 64.1141 134.43 47.4054
-29 14 27 o 1.12928 0.216531 305.728 35.739 221.884 78.0492 295.521 43.1317
-29 14 28 o 0.508443 0.175496 191.527 45.9547 184.473 72.0412 166.931 52.4041
-29 14 30 o 0.148253 0.149565 107.315 43.7573 149.399 64.4601 94.9126 42.3462
-29 14 31 o 0.00280113 0.114735 76.2527 34.5529 110.717 52.6892 75.4246 34.7611
-29 14 32 o 0.384027 0.180283 145.917 50.3721 109.493 52.5577 153.763 54.6845
-29 14 33 o 0.421533 0.172367 153.944 49.1414 131.852 59.5645 136.764 52.1937
-29 15 1 o 0.102598 0.0941995 101.977 36.3183 132.246 56.1868 103.305 37.4977
-29 15 2 o 0.121784 0.0955644 107.918 36.6915 163.271 60.2262 100.795 37.5945
-29 15 3 o 0.259982 0.236339 152.782 57.0365 152.782 57.0365 ? ?
-29 15 4 o 0.844184 0.174729 279.219 31.5334 215.126 68.4796 289.678 35.7641
-29 15 8 o 2.4208 0.510644 438.605 59.1483 ? ? 438.605 59.1483
-29 15 9 o 1.07196 0.213813 311.539 34.5603 260.984 73.4226 310.896 41.1726
-29 15 10 o 0.804751 0.18592 268.944 35.0601 210.905 67.1349 278.711 41.7411
-29 15 11 o 0.045209 0.100638 87.7567 35.8514 115.484 49.7281 90.936 37.8168
-29 15 12 o 0.39026 0.23028 173.42 56.9189 ? ? 173.42 56.9189
-29 15 16 o 0.276732 0.130318 151.996 41.3568 109.125 50.1531 182.18 42.1545
-29 15 17 o 1.55187 0.207177 378.951 27.2498 317.531 74.6984 375.915 30.6493
-29 15 18 o -0.11491 0.098943 60.2945 28.8224 96.3566 44.6837 64.6637 30.8649
-29 15 19 o -0.015781 0.0919292 71.4106 31.7508 129.123 54.0032 69.3006 31.7209
-29 15 20 o 0.0893071 0.098543 96.4198 36.6467 113.599 49.7947 100.262 38.6183
-29 15 21 o 0.129698 0.101004 107.666 37.6721 145.458 56.9325 100.729 38.7501
-29 15 22 o -0.0293657 0.0918933 68.5751 31.0132 109.664 49.2018 69.9822 31.9593
-29 15 23 o 0.498924 0.15881 201.694 40.393 178.01 68.8399 192.829 46.2847
-29 15 24 o -0.0828512 0.0906095 59.7838 28.2913 106.477 47.9324 60.4608 28.9125
-29 15 25 o 0.0342556 0.11468 85.721 36.8243 117.649 51.1686 84.9242 37.9403
-29 15 26 o 0.461721 0.161629 187.049 43.5918 160.064 65.0529 178.099 49.6945
-29 15 27 o 0.0989001 0.119282 98.0305 39.3986 89.74 43.1769 119.225 43.9432
-29 15 30 o 0.425627 0.160895 167.221 46.1369 125.141 57.5913 166.458 50.3069
-29 15 31 o 0.849778 0.215237 237.025 46.6209 154.628 68.8162 215.963 56.3034
-29 15 32 o 0.324878 0.169242 134.31 48.5768 101.61 49.1991 147.554 53.0883
-29 16 1 o 0.668195 0.148812 248.819 30.2304 253.467 71.1554 238.991 34.5177
-29 16 2 o 0.322724 0.129701 168.038 38.9723 190.006 65.0562 157.144 43.7128
-29 16 3 o 0.796588 0.155002 272.615 28.5744 244.116 64.3336 270.594 33.0531
-29 16 4 o 0.476829 0.133685 208.147 32.89 180.761 61.2702 209.851 37.8538
-29 16 5 o -0.112978 0.0898356 57.2984 27.4102 121.047 50.5467 56.5409 27.4953
-29 16 6 o 0.977559 0.17469 301.623 29.0329 270.168 64.8582 298.858 34.0204
-29 16 7 o 3.87132 0.351649 601.653 29.0229 600.809 58.8795 577.737 34.9268
-29 16 8 o 1.05772 0.185399 313.097 29.6714 336.049 61.957 292.526 36.0554
-29 16 9 o 0.557 0.15271 223.371 34.9968 236.051 65.0518 205.883 43.1677
-29 16 10 o 0.426652 0.135865 194.27 35.9493 195.353 61.5517 183.447 43.1048
-29 16 11 o 0.344564 0.13567 171.899 39.8531 139.791 53.7384 189.276 46.3421
-29 16 12 o 1.67773 0.345015 376.202 46.3873 390.283 62.0072 283.014 82.9845
-29 16 13 o 0.0584376 0.115285 94.3107 38.4311 97.1509 44.5699 113.512 43.7302
-29 16 14 o 1.49477 0.293682 358.956 41.2563 ? ? 358.956 41.2563
-29 16 15 o 0.261374 0.136737 147.028 43.1995 142.905 55.0698 148.609 49.2657
-29 16 16 o 0.239206 0.143456 140.272 44.837 146.369 57.5447 138.157 49.527
-29 16 17 f 0.560692 0.177723 216.189 42.2162 185.624 68.6274 211.757 49.5873
-29 16 18 o 0.609738 0.155563 231.326 34.335 166.481 67.707 238.087 37.1539
-29 16 19 o 0.656406 0.154106 241.123 32.4672 185.421 69.6722 242.349 36.0718
-29 16 20 o 0.521467 0.149837 211.248 36.4332 205.816 69.3222 197.062 43.1076
-29 16 21 o 0.322992 0.13698 161.107 41.7563 140.984 59.2018 164.175 45.5197
-29 16 22 o 0.351395 0.13202 169.136 39.3835 124.18 53.2111 187.051 42.8887
-29 16 23 o 0.617625 0.161435 227.514 36.3535 160.866 65.3833 232.846 40.7416
-29 16 24 o 0.096034 0.121124 99.4615 39.7947 138.777 58.3553 93.7275 40.0725
-29 16 25 f 0.334403 0.152399 156.498 45.5022 121.577 54.8345 170.462 49.4805
-29 16 26 o 0.230281 0.138372 129.796 44.1508 162.596 63.7455 113.315 45.1504
-29 16 28 o 0.0807688 0.134128 94.5724 40.2026 101.939 48.7071 102.155 43.1211
-29 16 29 o -0.0253026 0.14336 79.7586 37.0409 99.9118 46.6374 83.1235 39.5673
-29 16 30 o -0.00399597 0.104311 72.3779 32.8561 120.324 54.2499 68.3945 32.1047
-29 16 31 o 0.428925 0.213551 145.097 54.2072 115.837 54.5558 146.36 59.8202
-29 17 1 o 0.362893 0.126674 179.546 36.1824 183.272 66.0796 173.904 40.2398
-29 17 2 o 0.944117 0.175894 296.127 29.8136 322.889 69.4045 278.85 34.842
-29 17 3 o 0.187854 0.109217 128.758 38.8011 149.644 56.2799 124.154 41.7883
-29 17 4 o 0.280432 0.120683 156.256 38.4942 206.656 62.001 136.875 43.2527
-29 17 5 o 0.0715613 0.102484 94.8613 37.0225 128.079 52.2298 94.2826 38.5913
-29 17 6 o 0.258736 0.117857 149.715 38.6958 186.81 59.6303 133.66 43.228
-29 17 7 o 1.55876 0.218551 381.09 28.6023 361.005 60.9434 371.373 34.2577
-29 17 8 f 2.36901 0.281892 468.56 29.9427 370.017 66.4959 489.552 35.515
-29 17 9 o 0.249823 0.12281 146.098 40.308 121.593 51.0958 164.764 44.2699
-29 17 10 o 0.612061 0.196399 227.155 44.3989 222.682 63.0178 204.45 59.7842
-29 17 11 o 0.396083 0.14353 184.234 39.7406 155.346 59.5755 190.79 45.2198
-29 17 12 o 0.00393988 0.125902 87.0045 37.9727 ? ? 87.0045 37.9727
-29 17 13 o 0.630658 0.175124 233.99 38.3846 217.406 66.9412 221.784 47.9405
-29 17 14 o 1.76562 0.294976 393.807 37.5386 333.875 69.1097 390.482 50.6618
-29 17 15 o 0.195859 0.132397 128.983 43.1873 120.375 50.7068 143.17 48.9986
-29 17 16 o 0.567277 0.17966 217.4 42.439 184.639 66.5379 214.644 51.0364
-29 17 17 o 0.105849 0.117096 104.195 39.8638 116.104 51.1716 110.709 42.723
-29 17 18 o 0.027723 0.109531 85.2716 36.2923 127.87 54.6528 84.0915 37.0072
-29 17 19 o 0.00922632 0.0932931 76.3077 32.9998 103.142 47.4098 81.2688 34.8531
-29 17 20 o 0.54109 0.150086 214.911 35.8374 205.239 71.0011 201.271 42.0184
-29 17 21 o 0.625173 0.159765 230.675 35.4211 167.791 66.2335 234.693 39.9029
-29 17 22 o 0.197221 0.11077 126.024 39.2856 132.757 57.0378 124.656 41.2759
-29 17 23 o 0.158166 0.119218 114.187 40.8364 127.178 55.8958 113.79 42.605
-29 17 24 o 0.754026 0.173593 250.789 35.2412 193.316 72.2013 242.461 41.3645
-29 17 25 o 0.793959 0.195742 249.791 40.1582 194.305 74.1726 233.486 48.9847
-29 17 27 o 0.578234 0.191237 198.363 48.2098 162.98 69.4822 179.231 54.8809
-29 17 28 o 0.0514758 0.132189 88.1082 38.67 102.597 47.7044 91.4704 41.1159
-29 17 29 o 0.282149 0.152779 132.493 46.3342 108.296 51.0779 140.426 50.1273
-29 17 30 o 0.0690945 0.133903 88.9091 38.9736 118.983 54.8313 83.7837 38.4993
-29 18 1 o 0.106169 0.117263 106.381 40.0792 111.292 51.6011 119.998 42.5966
-29 18 2 o 0.277562 0.129602 154.197 40.9343 213.939 65.3856 133.445 44.854
-29 18 3 o 0.282739 0.125557 156.114 39.7271 129.417 54.1855 171.161 42.8675
-29 18 4 o 0.962113 0.18983 296.753 32.1859 285.375 67.904 284.317 39.0011
-29 18 5 o 0.315711 0.126786 165.438 38.6448 151.43 57.6992 168.204 43.3595
-29 18 6 o 0.130616 0.108282 111.255 39.0001 123.642 51.6546 115.444 41.7871
-29 18 7 o 2.32507 0.343399 455.667 37.6475 446.414 62.2345 418.347 53.5021
-29 18 8 o 0.528121 0.184828 210.521 44.8422 234.242 63.1618 176.168 57.0966
-29 18 9 o 0.521471 0.145622 215.571 34.6166 221.506 63.1221 200.04 42.6954
-29 18 11 o -0.0281868 0.123887 81.3299 36.4608 ? ? 81.3299 36.4608
-29 18 12 o 0.883254 0.208329 277.73 38.1449 243.726 71.2881 267.8 48.2001
-29 18 13 o 1.61571 0.287044 375.673 38.3678 355.701 69.075 345.32 53.1477
-29 18 14 o 0.143988 0.12633 115.287 41.9301 123.199 53.9928 121.99 44.8452
-29 18 15 o 0.4387 0.155605 191.113 41.5027 199.792 68.6088 174.653 48.2438
-29 18 16 o 0.682586 0.187119 240.32 39.9522 209.386 66.7079 230.761 51.03
-29 18 17 o -0.00127635 0.0990201 76.411 33.5043 97.7874 44.0054 83.1422 36.5054
-29 18 18 o 0.244059 0.145979 138.981 45.3001 205.777 67.4417 114.844 46.1461
-29 18 19 o 0.526697 0.327087 177.032 66.8844 177.032 66.8844 ? ?
-29 18 20 o 0.556647 0.152632 216.815 36.1243 180.244 67.9222 211.033 41.6494
-29 18 21 o 0.0410023 0.103948 84.8748 35.7012 85.5408 41.1201 104.029 40.2184
-29 18 22 o 0.0858882 0.111928 95.8108 38.2811 119.528 53.5827 96.7136 39.6102
-29 18 23 o 0.203183 0.12553 125.005 42.0545 136.666 57.8368 119.764 44.1796
-29 18 26 f 0.266423 0.139583 135.672 44.3017 134.247 58.7298 128.392 46.7749
-29 18 27 o 0.0213891 0.115439 80.1661 35.6155 95.7316 45.7519 85.791 37.9901
-29 18 28 o 0.0992261 0.141008 96.1049 41.0489 81.7267 40.8485 125.192 47.272
-29 18 29 o 0.461732 0.161808 173.033 45.6472 128.866 58.0929 166.685 50.9933
-29 19 1 o 0.936003 0.185351 292.233 31.9207 309.248 59.0786 267.349 41.5729
-29 19 2 o 0.430575 0.160471 190.933 42.6849 188.275 70.2756 183.344 47.9238
-29 19 3 o 0.443821 0.200779 188.054 51.4021 147.827 61.6201 215.881 59.2952
-29 19 4 o 0.121116 0.149076 114.562 44.669 118.908 52.1817 129.264 50.4121
-29 19 5 f 0.344199 0.168442 167.469 47.5738 230.509 65.0856 133.443 51.7293
-29 19 6 o 0.861217 0.176982 279.829 31.8816 317.709 69.0648 255.865 38.7816
-29 19 7 o 0.517684 0.157705 212.332 38.1759 215.118 67.0191 196.952 46.2472
-29 19 8 o 0.66224 0.194124 237.705 41.967 ? ? 237.705 41.967
-29 19 9 o 0.535082 0.165769 214.485 39.7276 227.532 72.9678 196.089 47.1121
-29 19 10 o 0.3345 0.140497 167.228 41.7321 206.693 64.6532 144.938 47.288
-29 19 11 o 0.00951276 0.129344 88.5654 38.5737 118.735 51.6677 91.8693 41.0653
-29 19 12 o 0.356841 0.144463 172.01 41.9607 172.317 61.9472 162.607 48.2419
-29 19 13 o 0.0837919 0.121714 100.249 39.9643 180.041 61.9149 86.7771 38.6028
-29 19 14 o 0.942551 0.214199 284.678 38.2174 258.365 72.7647 265.89 49.2447
-29 19 15 o 0.136463 0.135879 113.39 43.0477 105.316 48.2247 135.278 48.4663
-29 19 16 o 0.105429 0.12946 105.224 41.4482 86.2383 41.4674 149.535 47.9004
-29 19 17 o 0.594611 0.187555 218.312 44.0558 215.409 70.8608 192.989 54.2915
-29 19 18 o 0.18738 0.151811 124.344 45.8443 116.414 52.2299 139.384 51.1971
-29 19 19 o 0.149551 0.145506 115.074 44.332 163.599 64.9757 103.461 44.1821
-29 19 20 o 0.215692 0.150832 129.205 45.9628 153.903 63.3104 119.502 47.5096
-29 19 21 o 0.0365248 0.14402 92.7797 40.5508 112.743 50.7893 96.9924 43.6033
-29 19 22 o -0.00354403 0.11217 77.967 34.8423 87.5579 42.6814 91.6877 38.9894
-29 19 24 o 0.275381 0.141129 139.64 44.4539 156.543 66.5425 126.284 46.0931
-29 19 25 o 0.235214 0.127277 129.231 42.3102 151.621 61.684 114.223 43.7249
-29 19 26 o 0.431667 0.15252 173.963 43.52 123.488 56.5106 178.503 47.4603
-29 19 27 o 0.0489243 0.110922 83.2601 35.9946 148.664 64.601 75.1012 34.3381
-29 20 1 o 0.767901 0.178928 261.649 34.7131 250.799 64.2295 246.041 44.6753
-29 20 2 o 0.11336 0.120094 107.732 40.5661 134.083 57.2941 108.676 42.3012
-29 20 3 o 0.737844 0.176738 256.262 35.0649 253.148 74.4212 240.891 41.8746
-29 20 4 o 0.246788 0.147844 143.199 45.4892 ? ? 143.199 45.4892
-29 20 5 o 0.114334 0.16477 115.066 46.2844 ? ? 115.066 46.2844
-29 20 6 o 0.219551 0.125391 136.106 41.6906 128.062 54.1419 144.609 45.2521
-29 20 7 o 0.0731214 0.102195 94.0737 36.8953 108.42 48.1552 101.567 39.5602
-29 20 8 o 0.236031 0.132931 140.065 42.9299 125.364 53.6642 152.838 46.9868
-29 20 9 o 0.405287 0.190912 177.35 50.7354 173.476 65.587 169.086 58.1495
-29 20 10 o 0.724357 0.181478 250.995 36.8979 198.422 69.4889 252.558 43.4585
-29 20 11 o 1.52462 0.252212 367.599 34.3677 358.204 76.2173 341.379 42.399
-29 20 12 o 0.936253 0.207522 284.803 36.9455 205.908 71.0304 295.781 43.9349
-29 20 13 o 0.157785 0.130283 117.931 42.6249 111.647 50.121 133.466 46.8848
-29 20 14 f 0.151594 0.128217 115.883 42.2278 152.187 59.3073 107.057 43.4727
-29 20 15 o 0.0661239 0.131065 97.38 40.4598 172.134 63.886 85.9608 38.9736
-29 20 16 o 0.0209111 0.126096 87.8277 38.1712 86.3228 41.3882 115.345 45.7603
-29 20 17 o 0.167267 0.128449 118.408 42.3831 286.927 74.1047 93.9838 40.1168
-29 20 18 o -0.0218081 0.215372 100.693 46.2757 97.1775 45.8927 153.303 71.09
-29 20 19 o 0.0846427 0.140068 100.435 41.7857 93.9815 44.3771 126.957 49.3255
-29 20 22 f 0.226896 0.167632 126.988 47.9031 122.152 55.9284 131.47 51.5183
-29 20 23 o 0.0650696 0.1296 91.9696 39.3199 113.02 51.8431 92.9355 40.8466
-29 20 24 o 0.330977 0.144309 151.443 44.3477 110.839 52.5022 164.536 46.7339
-29 20 25 o 0.254652 0.136441 131.339 43.8395 119.969 54.731 130.52 46.4463
-29 20 26 o 0.463367 0.171711 172.643 47.674 170.264 73.2573 146.096 51.046
-29 21 4 o 0.873094 0.206125 275.053 38.1271 246.661 78.9454 260.875 45.8218
-29 21 5 o 0.134592 0.120803 112.246 40.9755 128.552 55.1358 114.722 43.2953
-29 21 6 o 0.445154 0.206523 183.998 52.811 213.279 74.6412 157.625 57.9144
-29 21 7 o 0.671044 0.217587 231.913 48.0336 176.279 66.8161 247.364 59.1383
-29 21 8 o 0.0490891 0.110634 90.2288 37.3019 108.345 48.1821 97.065 40.2854
-29 21 9 o 0.0203341 0.114038 85.4343 36.7114 139.425 57.3051 81.6846 36.7437
-29 21 10 o 0.171032 0.129684 121.46 42.6727 115.982 51.2757 134.383 46.7054
-29 21 11 o 0.445338 0.154985 191.7 41.2514 152.179 60.6546 199.526 46.9434
-29 21 12 o 0.136353 0.122255 111.556 41.1384 130.781 55.0584 111.004 43.3516
-29 21 13 o 0.0576403 0.11392 91.8742 37.9043 134.337 56.1096 88.4965 38.4201
-29 21 14 o 0.124739 0.134528 109.457 42.5025 194.213 69.0381 93.8784 40.9647
-29 21 15 o 0.422185 0.164114 180.908 45.0791 158.714 61.6745 176.99 52.5217
-29 21 16 o 0.146646 0.135808 113.253 43.0268 136.245 56.1164 108.209 44.9717
-29 21 20 o 0.344358 0.175623 152.852 49.6778 139.667 59.582 149.104 54.9433
-29 21 21 o -0.0282878 0.126032 77.417 35.5125 106.891 49.824 79.7861 37.0586
-29 21 22 o 0.0113579 0.148829 87.2521 39.4633 111.398 51.5687 88.7832 41.2113
-29 21 23 o 0.00626576 0.123903 80.506 36.2464 100.648 46.7533 84.1486 38.5292
-29 21 24 o 0.23746 0.163075 123.985 47.1382 111.489 51.6767 131 51.6985
-29 22 1 o 0.183899 0.13087 124.703 42.9229 198.134 63.4573 103.565 42.9247
-29 22 2 o -0.0511522 0.159777 87.7209 40.1439 97.373 45.7628 108.85 48.818
-29 22 3 o 0.0734972 0.194993 111.598 47.9801 114.066 48.9132 152.346 74.5237
-29 22 4 o -0.0353321 0.170354 92.3977 41.9615 109.489 51.1695 105.632 47.6095
-29 22 16 o 0.0600829 0.208619 107.177 47.731 127.532 56.4008 108.558 51.52
-29 22 17 o 0.648884 0.203431 218.823 47.4012 205.154 75.2357 188.781 56.8757
-29 22 18 o 0.0290077 0.128054 87.0417 38.1351 108.485 49.6997 90.6449 40.4158
-29 22 19 o 0.737375 0.231832 223.257 52.3289 213.945 80.2469 180.09 61.2945
-29 22 20 o 0.119355 0.137337 103.306 42.0021 113.635 51.9364 105.91 44.4283
-29 22 21 o -0.00170044 0.138483 83.2009 37.8039 87.9166 42.5253 99.9355 44.0468
-29 22 22 o -0.0329449 0.130488 76.7905 35.5502 116.206 53.2123 75.0543 35.6781
-29 23 1 o 0.19546 0.129721 126.878 42.7511 156.439 59.7667 116.304 44.861
-29 23 2 o 0.137313 0.122283 111.507 41.1391 116.775 50.8137 118.372 44.6872
-29 23 3 o 0.0766219 0.1247 98.1059 39.9726 120.401 51.5672 99.7709 42.4841
-29 23 4 o 0.320009 0.157485 157.178 46.409 185.293 68.6543 139.07 49.8207
-29 23 5 o 0.253386 0.139882 141.41 44.1571 146.452 59.9706 137.466 47.598
-29 23 6 o 0.132357 0.141229 111.965 43.5282 110.626 50.3236 126.703 48.3947
-29 23 7 o 0.399977 0.158833 177.097 44.4724 188.158 68.2268 158.433 50.2599
-29 23 8 o 0.011973 0.11622 83.4259 36.4457 101.715 46.5207 91.3553 39.8411
-29 23 9 o 0.126 0.12924 108.605 41.7961 120.09 53.6658 113.138 44.3762
-29 23 10 o 0.596589 0.182351 218.093 42.9254 122.287 54.7276 277.101 44.7068
-29 23 11 o 0.120323 0.155194 109.931 44.6664 97.811 45.175 147.514 56.1772
-29 23 12 o 0.308137 0.147299 152.677 44.831 142.929 58.4909 149.868 49.8131
-29 23 13 o 0.805726 0.208337 252.701 42.3129 172.173 67.1622 264.301 51.4914
-29 23 14 o 0.493664 0.175412 192.158 45.8391 164.641 64.8769 182.205 53.6183
-29 23 15 o 0.0592658 0.143617 95.6249 41.1457 142.177 60.1135 88.6575 40.6117
-29 23 16 f 0.273864 0.1659 138.369 48.29 175.582 69.2996 118.248 48.6185
-29 23 17 o 0.0138559 0.136216 86.1831 38.463 101.17 47.3392 93.9881 42.1124
-29 23 18 o 0.721448 0.219508 223.564 49.8801 198.465 77.0952 189.008 59.4061
-29 23 19 o 0.0725063 0.144718 95.621 41.225 99.2175 46.9739 107.718 46.0236
-29 23 20 o 0.126422 0.149103 104.534 43.2683 116.068 52.7655 104.984 45.5406
-29 24 4 o 0.446548 0.171459 185.451 45.999 144.877 59.5591 196.669 53.2885
-29 24 5 o 1.12642 0.23341 306.826 38.5097 227.486 77.4174 302.269 47.2749
-29 24 6 o 0.135321 0.131152 110.593 42.219 124.848 55.2281 112.655 44.4661
-29 24 7 o 0.0305721 0.122207 87.7436 37.8564 112.618 51.5728 91.782 39.8983
-29 24 8 o 0.173015 0.128682 118.963 42.4395 135.701 57.5611 115.649 44.4187
-29 24 9 o 0.0753929 0.111211 93.6603 37.9001 129.702 54.1092 89.5288 38.5406
-29 24 10 o 0.449637 0.155626 187.761 42.0807 174.789 64.89 173.258 49.3362
-29 24 11 o 0.572978 0.341178 173.213 67.5651 173.213 67.5651 ? ?
-29 24 12 o 0.0241103 0.120221 85.0805 37.12 120.076 53.2529 84.2961 37.9634
-29 24 13 o 0.0585255 0.131421 93.1713 39.7073 99.9234 46.7665 105.099 44.1237
-29 24 14 o 0.240847 0.150841 132.095 46.0498 108.638 49.51 154.296 52.2874
-29 24 15 o 0.59707 0.196069 206.65 47.9097 133.631 59.9129 226.861 53.6537
-29 24 16 o 0.342631 0.185567 149.179 51.1198 132.824 60.6416 149.26 54.7603
-28 0 5 o 1.36562 0.145502 364.555 19.8971 364.555 19.8971 364.555 19.8971
-28 0 6 o 5.63689 0.5873 731.081 40.0497 731.081 40.0497 731.081 40.0497
-28 0 7 o 0.594435 0.144089 233.8 32.2598 233.8 32.2598 233.8 32.2598
-28 0 8 o 2.30814 0.313499 468.6 33.525 468.6 33.525 468.6 33.525
-28 0 9 o 0.368277 0.127189 175.716 41.245 175.716 41.245 175.716 41.245
-28 0 10 o 0.495976 0.151373 207.685 40.4968 207.685 40.4968 207.685 40.4968
-28 0 11 o 0.0735492 0.109957 74.6989 43.6768 74.6989 43.6768 74.6989 43.6768
-28 0 12 o 0.844952 0.153983 282.662 27.6182 282.662 27.6182 282.662 27.6182
-28 0 13 o 0.477591 0.12766 207.606 32.9192 207.606 32.9192 207.606 32.9192
-28 0 14 o 1.29799 0.205151 350.843 29.4454 350.843 29.4454 350.843 29.4454
-28 0 15 o 0.51076 0.135659 214.417 33.8433 214.417 33.8433 214.417 33.8433
-28 0 16 o 0.680034 0.156754 249.816 32.6007 249.816 32.6007 249.816 32.6007
-28 0 17 o 0.0405019 0.0961272 63.7081 39.0278 63.7081 39.0278 63.7081 39.0278
-28 0 18 o 0.557978 0.15965 220.689 39.6092 220.689 39.6092 220.689 39.6092
-28 0 20 o -0.0712706 0.107123 48.1157 33.1655 48.1157 33.1655 48.1157 33.1655
-28 0 21 o 0.210804 0.128509 115.408 51.7199 115.408 51.7199 115.408 51.7199
-28 0 22 o 0.0602733 0.122758 72.4144 44.2398 72.4144 44.2398 72.4144 44.2398
-28 0 23 o -0.0443712 0.114894 53.2853 36.0735 53.2853 36.0735 53.2853 36.0735
-28 0 24 o 0.1908 0.217987 106.304 61.7917 106.304 61.7917 106.304 61.7917
-28 0 25 o 0.0134972 0.119723 62.7537 40.5211 62.7537 40.5211 62.7537 40.5211
-28 0 26 o 0.0322003 0.135017 68.8593 43.9022 68.8593 43.9022 68.8593 43.9022
-28 0 27 o 0.574689 0.206157 207.017 57.0217 207.017 57.0217 207.017 57.0217
-28 0 28 o 0.113692 0.164843 87.0216 52.2282 87.0216 52.2282 87.0216 52.2282
-28 0 29 o 0.0632494 0.144811 74.9573 46.8055 74.9573 46.8055 74.9573 46.8055
-28 0 31 o -0.095144 0.130288 50.784 35.3739 50.784 35.3739 50.784 35.3739
-28 0 32 o 0.230964 0.162578 111.869 57.1037 111.869 57.1037 111.869 57.1037
-28 0 33 o 0.0352759 0.18013 74.3067 48.6026 74.3067 48.6026 74.3067 48.6026
-28 0 34 o 0.178493 0.170795 96.2051 55.2236 96.2051 55.2236 96.2051 55.2236
-28 0 35 o 0.332562 0.20376 126.68 64.0913 126.68 64.0913 126.68 64.0913
-28 0 36 o 0.133505 0.200591 86.0148 54.2934 86.0148 54.2934 86.0148 54.2934
-28 0 38 o 0.100997 0.217021 78.9343 52.2122 78.9343 52.2122 78.9343 52.2122
-28 0 39 o -0.0161188 0.174926 62.1107 42.7025 62.1107 42.7025 62.1107 42.7025
-28 1 5 o 0.395176 0.0600751 196.234 15.2774 199.641 26.6435 192.094 19.1557
-28 1 6 o 0.355014 0.0745731 184.745 20.3201 171.68 31.9656 191.062 27.8196
-28 1 7 o 1.36784 0.155247 363.728 21.2242 360.945 32.2321 358.033 29.0885
-28 1 8 o 0.336698 0.0850676 178.688 24.1911 162.19 39.6441 184.595 31.5254
-28 1 9 o 0.703287 0.0996418 260.988 19.0332 234.224 35.2824 271.359 23.3056
-28 1 10 o 3.32433 0.247369 566.882 21.6444 554.256 38.5499 562.708 26.72
-28 1 11 o 0.603399 0.10205 240.86 21.1928 210.339 41.3555 251.008 25.5728
-28 1 12 o 2.04471 0.191962 444.21 21.4589 459.896 38.298 428.971 26.5455
-28 1 13 o -0.0114625 0.0604452 59.5845 26.1502 72.2037 32.4916 70.587 30.1564
-28 1 14 o 0.52772 0.112063 223.405 25.2786 258.239 41.5453 199.68 34.1203
-28 1 15 f 2.15946 0.187217 456.575 20.3527 456.075 29.466 445.519 29.0341
-28 1 16 o 1.18178 0.143817 336.915 21.2422 321.93 31.0502 341.783 30.3937
-28 1 17 o 1.02567 0.140432 313.05 22.357 295.867 33.85 318.132 31.3059
-28 1 18 o 0.534174 0.116441 223.538 26.2921 213.213 40.7822 219.907 37.4696
-28 1 19 f 0.474072 0.111421 209.884 26.9012 188.61 41.1327 218.378 38.4662
-28 1 20 o 0.0531579 0.0699619 80.571 30.8164 86.1926 35.9201 91.8442 35.6666
-28 1 21 o 1.02471 0.157121 309.8 25.3311 297.072 37.9723 304.092 36.8584
-28 1 22 o 0.271419 0.119519 151.774 38.8334 127.364 44.7268 190.246 54.4157
-28 1 23 o 0.217703 0.0961452 137.235 34.6778 157.133 44.3487 117.988 42.1815
-28 1 24 o 1.11711 0.25758 306.501 42.7711 249.35 69.1343 308.565 61.2712
-28 1 25 o 1.34898 0.199915 351.448 28.4049 294.747 46.3735 383.145 39.5469
-28 1 26 o 0.457876 0.124936 201.467 31.7529 186.897 47.6651 194.218 45.0149
-28 1 27 o 0.222426 0.102472 136.746 36.4432 129.764 45.5186 138.206 44.7268
-28 1 28 o 0.167913 0.112532 118.792 39.8163 99.421 42.6719 151.448 48.076
-28 1 29 o 0.227151 0.113213 135.568 39.1598 119.139 46.4792 147.9 47.1587
-28 1 31 o 0.0616464 0.101089 88.2808 35.9822 92.4242 40.1579 101.985 42.6237
-28 1 32 o 0.103195 0.116241 99.9039 39.2988 100.539 43.5686 112.873 46.0275
-28 1 33 o 0.163432 0.134006 114.239 42.8865 89.884 41.7355 162.847 52.7635
-28 1 34 o 0.137143 0.128542 106.311 41.471 160.803 55.3332 85.7827 39.5614
-28 1 35 o -0.0103766 0.129495 79.6119 36.3214 84.2712 39.6853 97.787 44.5268
-28 1 36 o 0.10017 0.2149 103.18 46.964 ? ? 103.18 46.964
-28 1 37 o -0.00483046 0.147082 81.2738 37.6665 96.2918 44.0851 84.858 41.3147
-28 1 38 o 0.588267 0.192549 181.928 50.5779 170.073 63.9056 132.352 55.6535
-28 1 39 o 0.635475 0.19632 184.942 50.9391 151.642 61.1988 141.334 58.1692
-28 2 4 o 0.762412 0.125957 270.645 23.2674 270.645 23.2674 ? ?
-28 2 5 o 2.36164 0.160063 480.414 16.5203 473.44 30.6382 478.833 19.8485
-28 2 6 o 0.154931 0.0566147 120.284 24.1432 91.852 35.0376 140.514 26.5821
-28 2 7 o 0.752757 0.103808 270.114 19.1515 232.045 38.347 284.606 22.7297
-28 2 8 o 0.298839 0.0701683 169.073 20.9988 149.336 41.7404 173.519 24.3997
-28 2 9 o 0.1792 0.0624843 129.303 24.8278 137.252 40.9485 124.179 29.4468
-28 2 10 o 0.111453 0.0660733 101.811 30.0603 98.6884 39.5779 110.654 32.9521
-28 2 11 o 2.13363 0.338627 442.265 38.2849 442.265 38.2849 ? ?
-28 2 12 o 0.236907 0.0785681 148.233 27.2457 138.118 44.4833 150.117 32.1727
-28 2 13 o 0.366505 0.101463 184.815 28.0618 182.429 44.7864 178.166 37.1234
-28 2 14 o 1.80954 0.333321 402.839 41.5622 402.839 41.5622 ? ?
-28 2 15 o 0.142017 0.0801133 113.595 32.98 112.986 43.5 119.3 36.8422
-28 2 16 f 0.0722323 0.0726583 87.9992 31.8284 88.2288 37.9583 102.349 35.6455
-28 2 17 o 0.556716 0.124465 227.908 27.6 171.831 51.7438 252.049 32.6041
-28 2 18 o 0.750167 0.190905 258.485 37.6733 258.485 37.6733 ? ?
-28 2 19 o 0.649446 0.11967 247.388 24.2615 229.755 38.3975 250.766 33.7695
-28 2 20 o 0.0346721 0.0736536 76.4172 30.8719 123.46 41.0496 67.2013 30.7343
-28 2 21 o 0.0490774 0.094887 86.6362 35.0261 117.631 46.7935 85.281 36.7959
-28 2 22 o 0.2621 0.114344 149.561 37.8314 158.79 45.9141 133.277 48.4497
-28 2 23 o 0.301261 0.106646 162.467 33.6088 160.426 46.9972 153.074 43.6732
-28 2 24 o 0.0644224 0.117359 95.236 38.7875 98.7058 42.5151 114.768 47.6685
-28 2 25 f 0.101967 0.0948877 99.6791 36.3264 137.395 47.374 88.59 37.6919
-28 2 26 o 0.114097 0.100584 103.651 37.4542 87.9622 39.4891 138.192 44.109
-28 2 27 o 0.189321 0.105513 125.872 38.1819 138.676 47.9557 116.504 43.5868
-28 2 28 o 0.247553 0.118787 141.877 39.8298 132.5 49.3551 144.258 47.5115
-28 2 29 o 0.104878 0.112405 101.342 38.9847 98.7608 42.9388 119.033 46.1324
-28 2 31 f 0.50914 0.156766 202.423 39.7624 166.093 56.1481 203.466 52.9551
-28 2 32 o 0.43584 0.150265 184.415 41.3635 164.092 54.626 173.79 54.5439
-28 2 33 o 0.244975 0.13591 134.376 43.7036 126.116 49.8288 135.989 51.7991
-28 2 34 o 0.00367479 0.108522 77.0353 34.3589 86.8226 39.7729 88.3954 39.8247
-28 2 35 o 0.142946 0.123673 105.938 40.8556 108.413 46.7089 108.762 45.3809
-28 2 36 f 0.237139 0.184861 120.629 48.8456 120.289 53.8008 117.13 52.4375
-28 2 37 o 0.0445507 0.128516 84.3555 37.5216 99.3624 45.2776 85.6564 39.8658
-28 2 38 o 0.125187 0.136477 95.8935 40.6501 95.7022 44.483 100.494 44.6368
-28 2 39 o 0.463275 0.170981 157.81 48.7457 120.981 52.6117 145.491 57.0094
-28 3 3 o 0.106258 0.223168 129.635 53.2224 129.635 53.2224 ? ?
-28 3 4 o 0.868771 0.106414 290.629 18.2199 290.468 27.3765 285.78 25.1026
-28 3 5 f 1.4418 0.100473 376.146 13.2455 365.563 30.0544 376.723 14.873
-28 3 6 o 1.87972 0.158552 427.785 18.3932 386.933 32.456 446.896 22.7141
-28 3 7 o 1.16004 0.108719 336.561 16.0395 316.337 33.6162 340.293 18.5105
-28 3 8 o 0.892198 0.107169 294.434 18.1085 294.174 36.04 290.649 21.3895
-28 3 9 o 0.0533874 0.0522217 76.1407 27.0491 80.293 35.5955 85.9911 28.7445
-28 3 10 o 1.13145 0.129626 331.088 19.47 284.441 39.6856 347.356 22.8973
-28 3 11 o 0.582741 0.100947 236.593 21.3541 182.7 47.1235 254.554 24.3297
-28 3 12 o 1.35396 0.149642 361.618 20.5728 370.75 39.2575 351.858 24.7547
-28 3 13 o 3.40768 0.499614 549.732 45.4009 549.732 45.4009 ? ?
-28 3 14 o 0.998192 0.138693 309.337 22.3488 286.145 42.9172 312.577 27.1648
-28 3 15 o 0.915451 0.139766 295.436 23.6191 269.251 46.9586 298.633 28.4981
-28 3 16 o 0.0894188 0.0730069 93.8747 32.0671 144.288 46.4776 83.0957 33.033
-28 3 17 o 0.21749 0.0946605 139.067 33.992 137.674 48.2752 138.612 39.3457
-28 3 18 o 0.507525 0.121846 216.675 28.5347 189.242 54.7499 218.922 34.1334
-28 3 19 o 0.832161 0.149339 278.775 26.8544 257.609 53.3122 275.534 32.9566
-28 3 20 o 0.200542 0.0994228 132.108 36.1962 185.42 52.0612 110.489 39.8881
-28 3 21 o 0.0288158 0.089219 80.1121 33.3415 98.7732 43.3421 86.9028 36.2489
-28 3 22 o 0.268945 0.137206 149.192 43.1147 143.332 53.8515 151.353 50.4022
-28 3 23 o 1.78981 0.214652 408.134 26.1772 389.954 40.797 398.715 36.6738
-28 3 24 f 0.0417683 0.0959633 84.6693 34.8457 98.1396 39.7157 92.3939 41.1533
-28 3 25 o 0.204806 0.1104 131.26 38.8826 115.68 46.3263 147.095 45.528
-28 3 26 o 0.494866 0.134833 208.598 33.1069 192.406 51.1326 200.132 45.7771
-28 3 27 o -0.0407417 0.0877045 65.2375 29.8122 69.0645 32.7291 90.5811 38.7555
-28 3 28 o 0.0406236 0.0945496 82.9841 34.4115 108.398 44.4177 82.9714 36.5638
-28 3 29 o 0.384006 0.164669 170.538 46.5249 164.981 58.1825 156.521 56.121
-28 3 30 o 0.0303221 0.121107 87.3616 37.6885 133.503 51.6693 79.7374 37.4307
-28 3 31 o 1.38947 0.240164 342.7 35.1964 310.552 61.063 311.637 52.0558
-28 3 32 o 0.0868414 0.108392 94.8968 37.7522 119.827 48.0081 90.3705 39.5452
-28 3 33 o 0.618195 0.16944 221.206 39.3672 196.769 60.0385 197.521 54.2721
-28 3 34 o 1.30053 0.327097 284.199 58.9197 ? ? 284.199 58.9197
-28 3 35 o 0.477238 0.163292 183.464 44.5233 189.815 61.0627 143.169 53.3893
-28 3 36 o 0.0946824 0.132439 94.4261 40.0369 88.5798 41.7343 113.397 47.4309
-28 3 37 o 0.204322 0.155885 113.025 45.1709 122.72 53.088 102.478 46.292
-28 3 38 o 1.21274 0.245491 279.705 44.9787 217.799 72.5994 200.217 67.696
-28 3 39 o 0.501006 0.168775 167.983 47.5876 136.464 55.7708 139.847 55.5237
-28 4 2 o 2.59018 0.218309 500.747 21.6359 495.313 37.3007 494.775 27.1445
-28 4 3 o 0.315242 0.077159 173.359 22.5716 183.274 43.8203 166.318 27.1548
-28 4 4 o 0.0718003 0.0589583 85.241 28.8213 85.0574 34.2818 97.358 33.076
-28 4 5 o 2.19017 0.13825 463.171 14.7971 469.878 34.2799 458.535 16.543
-28 4 6 o 1.66614 0.126906 403.639 15.5956 401.372 33.7776 400.986 17.7727
-28 4 7 o 0.148973 0.0528959 118.106 23.0014 145.095 42.2585 110.453 26.286
-28 4 8 o 0.784688 0.096368 276.251 17.359 280.297 39.2417 272.045 19.7289
-28 4 9 o 0.0669269 0.0524173 81.7178 27.17 75.7768 34.4277 96.29 28.3733
-28 4 10 o 0.319209 0.0787838 174.131 22.9593 147.325 46.1542 180.423 25.9866
-28 4 11 o 0.771026 0.116438 272.365 21.3361 245.791 45.2399 276.814 24.9795
-28 4 12 o 0.507365 0.100415 220.005 22.9338 186.059 48.8451 227.499 26.463
-28 4 13 o 0.348585 0.0926522 180.785 26.1313 136.063 49.8934 194.38 28.3963
-28 4 14 f 0.0561643 0.0676882 81.5292 30.5063 147.313 46.2423 71.3578 30.2361
-28 4 15 o 0.713574 0.122813 260.581 23.5896 258.699 46.3582 253.769 28.6821
-28 4 16 o 0.79508 0.130858 274.854 23.8064 272.774 45.3488 267.238 29.3488
-28 4 17 o 1.53844 0.188032 382.116 24.492 361.384 48.7034 378.585 29.5105
-28 4 18 o 0.263368 0.0952216 153.797 31.7078 155.415 51.7293 148.913 36.8002
-28 4 19 o 0.33386 0.113516 172.331 33.8213 140.419 53.3749 182.585 37.8984
-28 4 20 o 0.476029 0.12239 208.299 29.9508 179.153 56.2715 210.268 35.4909
-28 4 21 o 0.842158 0.16233 277.889 29.3653 201.936 59.4994 303.111 34.6424
-28 4 22 o 0.443886 0.149913 194.606 39.491 183.715 56.2614 184.862 51.3785
-28 4 23 o 0.247248 0.141369 142.53 44.3734 ? ? 142.53 44.3734
-28 4 24 o 0.683987 0.15805 247.084 32.4536 248.702 62.0154 228.297 41.3454
-28 4 25 o 0.230408 0.109901 139.23 38.0186 116.744 48.4083 154.444 42.2974
-28 4 26 f 0.210255 0.117808 132.01 40.4053 133.497 54.0138 132.567 44.0986
-28 4 27 o 0.37207 0.133243 176.131 38.529 138.275 51.1613 196.809 47.6822
-28 4 28 o 0.0983398 0.114834 100.651 39.2162 121.622 45.7354 96.2219 43.1918
-28 4 30 f 0.208911 0.114135 129.337 39.8046 137.095 49.7457 120.904 45.248
-28 4 31 f 0.12447 0.121171 105.875 40.5403 99.0116 44.6148 124.689 46.6631
-28 4 32 o 0.206255 0.135126 125.499 43.595 119.298 49.8065 131.675 49.9937
-28 4 33 o 0.230908 0.131765 130.59 43.0651 125.882 50.1737 129.421 49.5831
-28 4 34 o 0.383273 0.151576 165.111 44.4661 140 55.6142 160.228 52.8465
-28 4 35 o 0.267588 0.145623 134.002 45.2956 104.389 46.7116 160.645 54.3629
-28 4 37 o 0.746742 0.207049 215.852 48.6582 151.542 61.3637 196.414 64.2904
-28 4 38 o -0.0354286 0.119228 69.8809 32.8808 80.2769 38.3875 78.3376 37.2965
-28 5 1 f 0.595573 0.101206 239.524 21.1362 ? ? 239.524 21.1362
-28 5 2 o 1.3536 0.155645 361.728 21.3989 352.166 46.1051 358.774 24.732
-28 5 3 o 2.74136 0.23744 514.361 22.9125 500.531 36.3295 512.711 30.3386
-28 5 4 o 0.266738 0.0434776 161.302 13.4678 172.335 38.9332 158.692 14.523
-28 5 5 o 1.02127 0.0868429 316.364 13.6226 347.691 33.0725 308.897 15.0834
-28 5 6 o 0.543624 0.0714581 230.229 15.4565 248.66 35.4281 224.068 17.4776
-28 5 7 f 0.40882 0.0714322 198.906 17.9742 129.604 43.4416 219.757 19.217
-28 5 8 o 0.257672 0.0617789 157.05 19.9236 142.885 44.5015 158.567 22.01
-28 5 9 o 1.63746 0.150821 398.78 18.7778 324.793 44.4976 418.842 21.1011
-28 5 10 f 0.710027 0.104822 261.798 19.9743 281.72 41.441 251.852 23.4528
-28 5 11 o 0.385025 0.0842235 191.635 22.1681 209.906 47.8733 183.159 25.8621
-28 5 12 o 2.25562 0.20775 465.988 22.1363 435.68 45.8895 467.705 25.8901
-28 5 13 o 0.99321 0.286863 290.855 50.6713 290.855 50.6713 ? ?
-28 5 14 o 0.322922 0.0927976 173.231 27.435 172.145 49.7924 168.204 32.875
-28 5 15 o 1.76431 0.191144 410.763 23.1325 406.97 45.3989 402.007 27.7515
-28 5 16 o 0.845347 0.138946 282.973 24.5534 249.793 51.3948 287.29 29.1747
-28 5 17 o 0.114846 0.170958 118.09 47.2675 118.09 47.2675 ? ?
-28 5 18 o 0.353179 0.109568 178.702 31.5072 166.667 55.7009 176.6 36.613
-28 5 19 o 0.11356 0.0848431 103.059 34.573 123.062 49.0064 102.504 36.6092
-28 5 20 o 0.366557 0.115539 180.799 32.8491 120.654 50.2459 208.726 34.5548
-28 5 21 o 0.407852 0.12567 189.961 34.0026 154.751 55.2715 198.401 39.7374
-28 5 22 o 0.576244 0.145118 227.104 32.5676 251.07 59.8457 203.277 41.8148
-28 5 23 o 0.17308 0.119525 122.425 41.0349 ? ? 122.425 41.0349
-28 5 24 o 0.389054 0.138031 181.533 38.8211 188.032 61.92 166.713 46.033
-28 5 25 o 0.322574 0.12093 165.585 37.0821 112.15 47.7607 202.555 39.7581
-28 5 26 o 1.39786 0.2319 352.16 32.9868 267.424 72.659 359.246 39.7626
-28 5 27 o 0.0787467 0.0953061 92.651 35.8294 120.409 48.9542 90.5666 37.3815
-28 5 28 o -0.11746 0.0941891 57.4967 27.6518 77.0574 37.3109 67.9315 31.8814
-28 5 30 o 0.883753 0.210154 268.559 39.9583 232.899 77.7037 245.973 50.2338
-28 5 31 o -0.0473759 0.0993588 67.7003 31.228 85.1803 39.7929 77.0882 35.24
-28 5 32 o 0.214372 0.117988 128.725 40.6056 156.035 53.496 109.437 43.6136
-28 5 33 o 0.108337 0.11705 99.6857 39.3667 97.6737 43.4395 113.455 45.5812
-28 5 34 o 0.388697 0.15449 165.28 45.0531 171.226 59.5506 136.179 51.6465
-28 5 35 o 0.00550975 0.1185 78.6976 35.4384 90.9692 41.9208 86.5541 39.7485
-28 5 37 o 0.504355 0.179063 172.3 49.0856 116.172 52.0598 186.369 59.695
-28 5 38 o 0.0658534 0.1193 83.7831 36.7551 78.2842 37.3086 103.931 45.0625
-28 6 1 o 0.384259 0.0839377 191.703 22.0811 162.244 53.8119 195.361 23.7918
-28 6 2 o 1.31296 0.160249 355.732 22.4172 293.11 51.6205 372.055 25.5745
-28 6 3 o 0.609727 0.0590479 244.599 11.9886 246.187 38.3368 243.153 12.7357
-28 6 4 o 0.905258 0.0801163 297.85 13.3513 331.844 34.4916 290.972 14.6091
-28 6 5 o 1.76183 0.124034 415.264 14.8118 403.592 35.9049 414.854 16.4131
-28 6 6 o 1.99385 0.143051 441.325 16.0751 428.107 37.6118 440.736 17.9758
-28 6 7 o 0.285003 0.0623838 165.517 19.005 220.915 42.5599 154.17 21.9279
-28 6 8 o 1.60852 0.141452 395.639 17.7465 399.696 39.4683 390.2 20.1642
-28 6 9 o 0.224452 0.0652653 145.526 22.965 176.813 48.657 137.268 26.2318
-28 6 10 o 0.170295 0.0655629 125.347 26.7138 160.681 51.1176 117.827 29.4955
-28 6 11 o 0.298462 0.0820358 167.486 25.016 134.289 48.2489 176.412 27.3345
-28 6 12 f 0.637044 0.112809 246.639 22.9072 237.803 53.7195 243.218 26.0903
-28 6 13 o 0.210119 0.0826061 138.184 30.4223 151.639 51.0602 132.667 34.2253
-28 6 14 o 3.54429 0.29142 581.286 24.8788 563.38 49.5686 572.29 29.6588
-28 6 15 o 0.298355 0.091635 165.753 28.3921 151.265 51.8143 166.893 32.1668
-28 6 16 o 4.11399 0.330089 623.802 26.2574 557.858 52.5583 631.253 31.4519
-28 6 17 o 0.165509 0.0897827 121.257 34.826 153.966 54.4073 113.124 37.3706
-28 6 18 o 1.03536 0.159674 311.983 25.5636 274.537 55.0052 314.558 30.2897
-28 6 19 o 0.303361 0.104837 164.366 32.7295 134.984 50.4652 174.901 37.1524
-28 6 20 o 1.2589 0.187654 342.021 27.3933 337.452 55.5596 327.875 33.4902
-28 6 21 o 0.247323 0.150361 142.99 45.9234 164.964 56.8079 128.475 51.1557
-28 6 22 o 0.29974 0.11244 161.176 35.5005 128.953 52.5777 173.153 38.6403
-28 6 23 o -0.0228158 0.10989 77.0286 34.4502 79.6187 37.5885 105.091 43.6738
-28 6 24 o 0.330315 0.12503 167.452 37.8592 134.357 54.7045 178.851 41.7543
-28 6 25 o 1.36963 0.220007 350.935 31.3693 343.027 64.9866 328.678 39.2271
-28 6 26 o 0.283755 0.124304 152.846 39.8586 144.506 56.7185 151.751 44.4478
-28 6 27 o 0.79313 0.172113 263.695 33.0385 246.074 67.6701 247.323 41.1321
-28 6 28 o 0.73141 0.190354 245.93 39.6715 233.669 71.2167 220.279 51.0644
-28 6 29 f 0.398421 0.202995 166.994 53.3314 151.143 61.6238 166.628 61.9637
-28 6 30 o 0.0323366 0.129119 89.3203 38.7243 153.539 79.5329 89.3809 38.7518
-28 6 31 o 0.735009 0.188208 243.621 39.6081 186.771 70.5136 236.207 47.7601
-28 6 32 o 0.142799 0.114859 108.858 39.9201 105.862 46.5098 118.172 44.373
-28 6 33 o 1.0218 0.221543 282.532 39.9348 189.51 72.6305 278.223 49.781
-28 6 34 o 0.320976 0.157471 146.562 46.9895 132.566 57.5073 141.818 51.3166
-28 6 35 o -0.00871252 0.131126 79.3483 36.3329 95.4087 45.7407 85.7116 39.2604
-28 6 37 o 0.708902 0.210383 202.279 51.3976 129.601 60.5231 190.991 58.8688
-28 6 38 f -0.111278 0.119165 61.9346 30.1007 84.8595 41.7193 65.5535 31.9185
-28 7 1 o 0.815682 0.134879 279.349 24.1419 287.273 61.8696 272.231 26.959
-28 7 2 o 0.634667 0.0622031 249.467 12.3838 263.082 53.4016 247.451 12.8229
-28 7 3 o 0.659874 0.066991 254.236 13.09 273.726 40.0432 250.518 13.9899
-28 7 4 o 1.30577 0.104184 357.478 14.4591 373.279 36.6957 352.233 15.8832
-28 7 5 o 1.16877 0.102488 337.993 15.0505 309.07 38.5969 341.613 16.5437
-28 7 6 o 0.062889 0.0440409 78.1936 24.8261 122.501 43.1516 73.7556 25.6252
-28 7 7 o 1.5646 0.133086 390.454 16.9157 340.636 39.7705 401.154 18.9663
-28 7 8 o 0.733662 0.0980061 266.66 18.3077 236.853 45.3912 270.667 20.4416
-28 7 9 o 0.557053 0.0904858 231.798 19.5079 207.156 47.5137 234.327 21.848
-28 7 10 o 0.992962 0.119237 309.983 19.1378 317.603 47.5403 304.099 21.3512
-28 7 11 o 0.0258281 0.0595367 69.0666 27.8078 96.6241 41.9515 72.3237 29.0352
-28 7 12 o 0.466976 0.101682 210.227 24.3998 147.878 52.0224 228.013 26.4799
-28 7 13 o 0.684907 0.120861 255.201 23.7191 249.517 53.6269 250.022 27.4182
-28 7 14 o 0.344564 0.0946419 178.993 27.019 142.396 51.2862 188.265 29.7732
-28 7 15 o 0.585447 0.116703 234.927 24.9773 204.136 54.6735 237.681 28.8013
-28 7 16 f 1.28035 0.167729 348.634 23.9654 287.812 57.2496 358.608 27.3636
-28 7 17 f 1.75936 0.204557 407.83 24.9525 332.636 60.1892 419.81 28.5178
-28 7 18 o 0.371755 0.112543 183.139 31.5645 152.853 54.4886 189.258 36.0518
-28 7 19 o 0.00395134 0.0753368 69.4016 29.8306 104.79 45.4178 71.2753 30.9916
-28 7 20 o 0.136008 0.0932656 110.712 36.2168 112.325 47.6019 117.978 38.9155
-28 7 21 o 0.0921771 0.0926112 97.1572 35.8092 89.1219 40.8741 119.475 39.5934
-28 7 22 o 0.849765 0.197332 272.921 36.7293 ? ? 272.921 36.7293
-28 7 23 o 0.238516 0.152828 139.802 46.3904 174.013 61.2775 123.029 49.3007
-28 7 24 o 0.234027 0.110733 140.431 38.0859 159.169 57.5116 130.72 41.9015
-28 7 25 o 0.0259303 0.0990915 81.8556 34.6658 88.4362 41.7118 97.8834 38.9345
-28 7 26 o 0.562499 0.158739 218.93 37.2298 167.556 61.9579 226.638 43.8529
-28 7 27 o 0.0944969 0.111298 99.2943 38.6303 137.585 55.8321 94.0858 39.3633
-28 7 29 o 0.424876 0.153191 183.444 42.2213 161.692 63.1428 177.295 48.4764
-28 7 30 o 0.233191 0.134174 133.883 43.4148 192.552 64.244 110.041 44.2856
-28 7 31 o 0.793428 0.202259 250.953 41.3419 235.19 75.0979 218.413 53.4676
-28 7 32 o 0.0492239 0.126551 90.1321 38.7007 119.116 54.0964 90.1753 39.7746
-28 7 33 o 0.16382 0.128341 112.523 42.0261 131.188 56.0327 106.083 43.3405
-28 7 34 o 0.105994 0.152368 101.112 42.9106 ? ? 101.116 42.9137
-28 7 35 o 0.160831 0.1863 108.952 46.8711 106.049 51.5057 117.171 50.716
-28 7 36 o 0.235143 0.201933 116.7 49.4574 104.937 50.8879 125.905 54.385
-28 7 37 o 0.147454 0.153917 100.532 42.9117 114.054 53.4621 94.7042 42.9297
-28 7 38 o 0.188868 0.148251 105.335 43.3265 105.781 50.5978 102.049 44.3034
-28 8 1 o 0.472197 0.0592559 214.814 13.7292 189.129 66.7581 215.062 13.9607
-28 8 2 o 2.05816 0.141089 448.477 15.5995 442.052 48.1542 445.898 16.6466
-28 8 3 o 0.941929 0.0883585 303.488 14.4561 335.49 39.6962 297.042 15.686
-28 8 4 o 0.171501 0.050954 127.48 20.483 141.582 46.3253 124.543 22.3089
-28 8 5 o 2.38714 0.187709 481.262 19.3502 438.022 41.137 489.739 22.3048
-28 8 6 o 1.68556 0.135466 405.357 16.5808 408.851 40.9762 400.803 18.3578
-28 8 7 o 0.950336 0.105488 303.94 17.2543 281.189 42.4097 305.866 19.2398
-28 8 8 o 0.956116 0.111017 304.529 18.1312 320.314 41.2806 296.975 20.58
-28 8 9 o 0.318902 0.0749348 174.228 21.7678 152.931 50.6235 176.459 23.6668
-28 8 10 o 0.146904 0.0637745 115.958 27.6251 113.144 46.651 120.099 28.6915
-28 8 11 o 1.99917 0.188434 438.75 21.3276 438.017 50.3178 431.168 24.0762
-28 8 12 f 0.12101 0.0677346 105.239 30.2565 114.116 44.8812 106.91 32.3256
-28 8 13 o 1.19192 0.304258 318.923 48.7818 318.923 48.7818 ? ?
-28 8 14 o 0.102357 0.0742753 98.5143 32.3254 157.985 51.2759 87.9377 33.258
-28 8 15 o 0.394377 0.10927 190.398 29.3564 112.181 47.7287 227.939 29.7749
-28 8 16 o 0.041171 0.0705404 77.3787 30.5596 110.244 45.0486 77.3277 31.6627
-28 8 17 o 0.101089 0.0785886 98.2052 33.2748 113.422 46.3316 100.276 35.3245
-28 8 18 o 0.667569 0.130516 249.459 26.2989 231.283 58.2869 245.028 30.7279
-28 8 19 o 0.272528 0.0988202 155.518 32.5083 186.765 57.1474 141.451 37.4977
-28 8 20 o 3.79379 0.434616 580.021 37.2962 538.26 63.1032 549.318 51.9193
-28 8 21 o 1.05283 0.176248 311.442 28.328 250.183 66.4127 316.133 32.7101
-28 8 22 o -0.0311484 0.0838274 65.7527 29.6898 96.9473 43.7889 69.9807 31.5591
-28 8 23 o 0.576634 0.28234 199.885 62.7811 199.885 62.7811 ? ?
-28 8 24 o 0.830557 0.171376 272.775 31.6953 230.355 67.4477 269.068 37.7864
-28 8 25 o 1.27431 0.216409 337.122 32.1719 271.589 70.0832 337.326 39.032
-28 8 26 o 1.38414 0.218637 351.589 31.1089 276.978 69.7058 354.388 37.4707
-28 8 27 o 0.153004 0.125438 115.001 41.7882 129.959 55.9141 115.08 43.9744
-28 8 29 o 0.376094 0.139385 173.308 40.5441 134.553 54.5473 185.278 46.7375
-28 8 30 o 0.316039 0.157347 152.424 46.7043 118.905 54.9152 169.981 49.9677
-28 8 31 o 0.18194 0.125422 119.622 41.9704 136.468 57.229 113.92 43.8472
-28 8 32 o 0.234285 0.133379 131.195 43.3307 145.501 59.6187 120.458 45.5527
-28 8 33 o 0.544045 0.199055 189.565 50.9148 134.83 60.3356 197.21 58.0113
-28 8 34 o 1.45705 0.288574 321.733 45.691 164.957 74.942 321.493 54.3602
-28 8 36 o 0.744089 0.204845 216.954 48.0178 148.817 66.7625 193.952 56.5857
-28 8 37 o 0.705475 0.207519 200.023 51.1656 110.876 53.1864 218.439 58.0487
-28 9 1 o 0.903804 0.0890981 297.161 14.8922 339.002 60.8617 292.774 15.5079
-28 9 2 o 0.207714 0.0539285 140.814 19.4826 132.01 50.3181 142.01 20.2144
-28 9 3 o 0.239268 0.0549849 151.575 18.3322 185.695 48.1422 145.727 20.1335
-28 9 4 o 1.06109 0.10453 321.583 16.1449 290.491 44.2029 324.526 17.604
-28 9 5 o 1.54938 0.13243 388.424 16.9208 376.169 43.3711 386.861 18.631
-28 9 6 o 0.240245 0.0629033 151.082 21.1959 132.062 47.4199 154.013 22.6446
-28 9 7 o 0.09823 0.0597678 95.7593 28.6686 139.679 46.7763 88.3615 30.1999
-28 9 8 o 1.31753 0.136219 357.198 18.9487 331.75 48.2824 357.803 21.012
-28 9 9 o 0.314637 0.0800531 172.374 23.6133 154.081 52.1783 173.963 25.814
-28 9 10 o 0.228563 0.0718753 145.887 25.3098 153.765 49.2855 141.612 28.6039
-28 9 11 o 1.09363 0.137925 324.133 21.1837 289.976 55.3763 325.579 23.5325
-28 9 12 o 0.32873 0.0912923 174.901 26.6864 167.522 54.9582 172.87 29.9737
-28 9 13 o 0.729946 0.119519 263.698 22.6596 199.043 55.7262 277.281 25.139
-28 9 14 o 0.473606 0.108807 210.458 26.16 166.391 56.4339 217.957 28.9097
-28 9 15 o 0.271285 0.0912641 156.943 29.8818 189.86 56.9594 145.019 34.3289
-28 9 16 o 1.10507 0.162248 322.736 25.087 264.412 61.4895 329.631 28.4874
-28 9 17 o 0.39951 0.11034 190.982 29.5587 185.681 57.6378 185.027 34.5664
-28 9 18 o 0.473788 0.119025 208.317 29.0799 183.569 56.5688 208.134 34.2569
-28 9 19 o 2.58466 0.345315 480.978 35.8024 479.157 59.6085 438.792 50.1558
-28 9 20 o 0.0322964 0.0886107 80.6532 33.3671 124.465 50.4903 78.4741 33.9736
-28 9 21 f 0.625395 0.159238 235.475 34.5044 ? ? 235.475 34.5044
-28 9 22 o 0.0977329 0.122553 103.858 40.4993 121.593 49.6842 106.261 44.3455
-28 9 23 o 0.19708 0.0997808 129.717 36.536 150.875 57.2382 123.167 39.1908
-28 9 24 o -0.00463716 0.0980006 75.6461 33.245 113.561 49.7689 76.9844 34.4247
-28 9 25 o -0.0225515 0.0888925 68.8397 30.8713 116.43 50.3665 68.5209 31.3522
-28 9 26 o 0.113733 0.0939993 102.014 36.2851 94.9939 42.1366 118.68 40.3895
-28 9 28 o 0.26796 0.123245 146.323 40.383 146.492 58.1971 140.843 44.2783
-28 9 29 o 0.103207 0.116127 100.83 39.3931 114.393 50.827 104.564 41.8024
-28 9 30 o 1.90569 0.29799 397.292 37.5821 257.33 87.7841 396.163 45.2156
-28 9 31 o 0.753927 0.202068 241.266 43.0455 173.566 70.3085 236.515 51.2662
-28 9 32 o -0.00790831 0.10397 74.1806 33.317 122.139 52.5705 70.7965 33.0258
-28 9 33 o 0.0427336 0.131709 88.3207 38.686 103.523 48.964 93.7464 41.2151
-28 9 34 o 0.483734 0.200312 169.183 52.8431 136.063 62.4142 160.949 57.2067
-28 9 36 o 0.0892322 0.130686 90.6375 39.1265 92.7046 44.866 98.0091 42.2274
-28 9 37 o 0.336879 0.165661 133.593 48.094 126.056 58.5673 118.219 48.6256
-28 10 1 o 0.729489 0.114864 264.831 21.663 193.618 63.3903 273.551 22.9156
-28 10 2 o 0.974072 0.123039 306.84 19.9613 354.24 49.8265 295.062 22.247
-28 10 3 o 0.463151 0.0897969 210.641 21.4033 202.52 51.7673 208.524 23.9582
-28 10 4 o 0.249971 0.0625244 154.335 20.5694 129.31 47.4832 158.392 21.7454
-28 10 5 o 1.22641 0.121387 345.212 17.4661 348.699 45.3863 340.66 19.228
-28 10 6 o 0.0945633 0.0598801 94.2078 28.8013 221.224 110.412 94.196 28.8096
-28 10 7 o 1.83807 0.159555 422.073 18.7631 399.249 46.7543 421.449 20.8408
-28 10 8 o 0.309124 0.079237 170.8 23.5985 154.605 51.9611 171.859 25.8721
-28 10 9 o 0.447201 0.0943382 206.085 23.0588 169.144 53.781 211.413 25.3365
-28 10 10 o 0.075414 0.0659852 87.5821 30.4619 112.582 45.9953 88.3321 31.7062
-28 10 11 o 0.183185 0.0776609 128.663 30.3748 182.56 52.4634 114.544 33.9144
-28 10 12 o 1.86905 0.186889 423.229 21.9375 386.682 53.0366 423.657 24.7541
-28 10 13 o 1.54993 0.175776 384.646 22.7265 364.597 53.203 380.645 25.9381
-28 10 14 o 0.297385 0.0945213 164.685 29.5 170.421 55.3847 158.533 33.7826
-28 10 15 o 3.02875 0.273506 535.059 25.3804 448.238 57.5185 549.038 29.3569
-28 10 16 o 0.830367 0.146146 278.763 26.2661 276.245 61.8927 269.341 30.3466
-28 10 17 o 0.258766 0.0946456 151.97 31.8548 144.868 53.64 151.629 35.3499
-28 10 18 o 4.54199 0.374216 649.734 28.5855 511.034 63.1301 681.077 33.6986
-28 10 19 o 0.244883 0.135551 143.179 43.244 112.13 48.5388 179.625 48.9981
-28 10 20 o 0.273403 0.127782 151.567 40.8308 ? ? 151.567 40.8308
-28 10 21 o 0.0270831 0.0759848 74.9093 30.9358 93.3044 42.6754 82.1768 33.0238
-28 10 22 o 0.80523 0.167891 269.365 31.4501 215.156 70.1723 269.998 35.9734
-28 10 23 o 0.244916 0.10964 143.9 37.3882 118.389 50.5365 157.318 40.0997
-28 10 24 o 0.166734 0.106589 119.34 38.6951 143.37 57.2541 114.4 40.6287
-28 10 25 o 0.042481 0.0924977 83.1204 34.2097 98.6079 44.8797 90.7939 36.7824
-28 10 27 o 0.268483 0.125665 146.646 40.8938 144.979 58.4718 142.881 44.6395
-28 10 28 o 0.5309 0.163553 207.292 40.5165 169.991 65.6878 202.65 47.3402
-28 10 29 o 0.368873 0.146531 168.998 42.8692 134.866 57.5158 176.228 47.5035
-28 10 30 o 0.476527 0.150338 195.186 39.4919 162.682 64.0988 188.799 45.6095
-28 10 31 o 0.96619 0.209825 278.539 38.3102 212.636 76.8875 261.669 47.4349
-28 10 32 o 0.318764 0.135277 152.798 42.3614 163.147 64.1953 135.482 46.0181
-28 10 33 o 0.43842 0.159345 175.397 44.8187 146.892 63.143 164.746 49.9731
-28 10 35 o 0.491153 0.173389 174.858 47.7562 120.545 54.6473 180.029 54.851
-28 10 36 o 0.0875324 0.136283 90.2752 39.4515 124.929 56.5398 81.454 37.9424
-28 10 37 o 0.584353 0.211397 167.3 54.5123 115.291 55.5983 160.099 59.0959
-28 11 1 o 0.181338 0.0835748 128.225 32.293 148.705 58.0903 126.707 33.9312
-28 11 2 o 0.343683 0.0877399 180.109 24.7745 159.131 55.7256 182.183 26.777
-28 11 3 o 0.0776336 0.0707331 89.7008 31.515 116.465 45.7499 89.133 33.0648
-28 11 4 o 0.554495 0.106613 229.91 23.2792 230.748 53.1077 224.371 26.7201
-28 11 5 o 0.812998 0.124904 279.093 22.3441 269.102 49.4923 275.833 25.892
-28 11 6 o 0.0783186 0.0743863 90.6017 32.2729 121.821 47.2403 88.7202 33.685
-28 11 7 o 3.23546 0.232901 558.814 20.6703 568.18 50.1371 548.097 23.1062
-28 11 8 o 0.186614 0.0742122 130.412 28.9315 124.912 46.7869 132.89 31.6935
-28 11 9 o -0.0139514 0.0619702 59.6505 26.3173 98.9497 42.1247 60.8153 27.1801
-28 11 10 o 0.394261 0.0952806 192.426 25.114 237.042 51.3397 176.644 30.2121
-28 11 11 o 0.313488 0.0866333 170.891 25.9108 147.516 50.5473 174.65 28.9657
-28 11 12 o 0.165099 0.0855478 121.411 33.6974 106.873 46.5647 133.99 35.067
-28 11 13 o 0.165113 0.081625 121.427 32.5996 110.664 48.104 130.568 33.6737
-28 11 14 o 1.14933 0.158649 330.06 23.9611 265.952 63.1295 337.23 26.6859
-28 11 15 o 3.89793 0.308691 607.115 25.2287 516.725 56.6668 619.568 29.1853
-28 11 16 o 0.550717 0.116858 226.67 25.9945 223.956 60.6858 219.617 29.7244
-28 11 17 o 0.325954 0.106188 170.915 31.9341 201.806 60.1972 156.613 37.2205
-28 11 18 o -0.00970279 0.112054 80.4511 35.4457 99.9432 45.7303 90.6243 39.3108
-28 11 19 o 0.951811 0.169974 296.092 28.7846 242.043 70.5848 296.712 32.5536
-28 11 20 o 0.183264 0.108604 125.691 38.8537 127.195 52.9301 129.777 41.7133
-28 11 21 o 0.41411 0.151587 186.276 41.3674 179.004 60.6714 176.492 49.9635
-28 11 22 o 0.0207824 0.0841169 76.0875 32.0666 83.2023 39.2106 91.0965 35.8356
-28 11 23 o 0.467319 0.13893 201.227 35.4786 166.286 60.8143 203.091 41.113
-28 11 24 o -0.00607191 0.0844254 70.1395 30.8397 78.9632 37.5546 85.2554 35.2235
-28 11 25 o -0.103085 0.398782 122.277 58.2892 ? ? 122.277 58.2892
-28 11 26 o -0.0167089 0.137721 85.2041 38.3003 114.212 51.6671 89.2049 40.7452
-28 11 27 o 0.389457 0.14448 176.6 41.2541 137.678 59.3022 184.351 44.7743
-28 11 28 o -0.015682 0.105962 75.1643 33.7066 117.935 52.1065 74.794 34.3105
-28 11 29 o 0.477048 0.153347 195.276 40.2193 176.74 66.7568 182.532 46.8954
-28 11 30 o 0.338992 0.150894 157.672 45.1054 124.613 54.8484 169.154 49.9944
-28 11 31 o 0.231898 0.136246 129.894 43.8131 133.953 57.5499 124.602 46.3652
-28 11 32 o 0.511043 0.167581 192.735 44.0173 139.415 60.9275 193.912 49.7075
-28 11 33 o 0.0479059 0.111505 84.0721 36.2157 103.708 48.5283 86.2441 37.6727
-28 11 35 o 0.173137 0.15704 106.549 44.2802 ? ? 106.55 44.2808
-28 11 36 o 0.0185721 0.130778 79.1078 36.2459 106.652 49.902 76.0576 36.105
-28 12 1 o 1.83538 0.491149 383.708 65.7371 383.708 65.7371 ? ?
-28 12 2 o 0.328946 0.0939149 175.212 27.4376 125.076 50.0235 191.729 28.7192
-28 12 3 o 0.467446 0.220986 196.656 53.9965 196.656 53.9965 ? ?
-28 12 4 o 0.711941 0.127588 260.203 24.5676 279.228 52.8938 248.48 28.9106
-28 12 5 o 0.226599 0.0938372 142.846 33.1629 170.295 55.2542 133.075 37.2448
-28 12 6 o 0.305045 0.0925142 168.018 28.2636 163.385 52.1566 165.387 32.6599
-28 12 7 o 0.524215 0.116594 221.929 26.5364 187.858 55.0034 227.356 30.6136
-28 12 8 o 0.227605 0.0936804 142.909 33.1056 103.306 43.6949 172.168 34.7576
-28 12 9 o 0.189694 0.0740162 131.46 28.6841 167.65 51.6342 121.3 32.2055
-28 12 10 o 0.665871 0.112582 251.943 22.3558 257.393 50.2857 244.37 25.8874
-28 12 11 o 0.202645 0.100688 133.703 36.3412 142.409 52.2089 131.047 40.3494
-28 12 12 o 1.25228 0.157185 345.623 22.6413 282.589 57.9599 354.759 25.3591
-28 12 13 o 0.435108 0.104817 201.353 26.4093 173.829 58.3423 202.819 29.2424
-28 12 14 o 1.31627 0.168608 353.347 23.7632 374.885 59.0105 339.943 26.89
-28 12 15 o 0.143332 0.0918055 113.565 35.8173 122.082 51.3366 117.269 37.7466
-28 12 16 o 0.995789 0.154408 305.924 25.2128 194.832 65.9051 327.769 27.1918
-28 12 17 o 0.616463 0.167957 233.191 36.8855 173.628 60.6112 255.346 44.097
-28 12 18 o 0.604017 0.135025 235.412 29.0106 161.79 60.649 251.253 31.501
-28 12 19 o 0.0712293 0.0939201 91.8111 35.5508 ? ? 91.8111 35.5508
-28 12 20 o 0.991159 0.213631 295.272 36.6042 248.079 68.3033 292.721 46.9732
-28 12 21 o 0.0494418 0.0931993 85.7493 34.6967 114.756 49.6675 87.7038 36.1825
-28 12 22 o 0.304574 0.130429 158.865 40.5245 118.989 52.1969 181.193 43.0535
-28 12 23 f 0.844604 0.172734 274.38 31.7543 223.274 69.0996 272.266 37.3255
-28 12 24 f 0.0315606 0.159366 97.8751 42.7195 ? ? 97.8751 42.7195
-28 12 25 o 0.00787892 0.106426 80.1112 34.9392 118.939 52.4317 80.6405 35.913
-28 12 26 o 0.204544 0.151127 128.115 45.9589 ? ? 128.105 45.9601
-28 12 27 o 0.120843 0.11132 104.946 39.1514 127.544 54.4108 103.276 40.6769
-28 12 28 o 0.0934375 0.117987 98.8436 39.3663 137.089 56.4588 92.9325 39.8234
-28 12 29 f 0.343193 0.153243 159.271 45.4205 179.407 67.9413 139.01 49.1093
-28 12 30 o 0.137644 0.13083 107.97 41.9172 98.3547 47.2261 125.708 45.588
-28 12 31 o 0.468901 0.163576 184.81 44.3816 167.227 66.4872 166.915 50.9144
-28 12 32 o -0.0215022 0.102718 70.8347 32.3293 103.616 48.1017 71.8915 33.238
-28 12 34 o -0.0778078 0.118596 66.7405 31.8073 88.9712 43.2449 71.5052 34.0502
-28 12 35 o 0.218443 0.164591 113.028 45.9714 115.368 54.3853 107.33 46.755
-28 12 36 o 0.35141 0.165621 136.658 48.2064 114.265 54.0373 129.624 50.6099
-28 13 1 o 0.62178 0.126169 242.556 26.1672 317.839 63.7131 226.296 29.86
-28 13 2 o 0.731521 0.131787 263.711 25.0425 247.059 59.4969 261.174 28.4219
-28 13 3 f 0.172645 0.18828 133.458 50.6712 133.458 50.6712 ? ?
-28 13 4 o 0.383471 0.110401 188.243 30.0463 181.145 55.3748 184.733 35.4256
-28 13 5 o 0.815397 0.142552 277.965 25.6812 315.414 52.9225 260.224 30.7697
-28 13 6 o 0.812157 0.141215 277.377 25.491 217.856 58.0975 290.872 28.9985
-28 13 7 o 0.71487 0.135894 259.629 26.2757 273.152 53.2862 246.737 31.8127
-28 13 8 o 0.350829 0.107003 179.23 30.6595 225.074 52.6492 157.281 38.2121
-28 13 9 o 0.0826966 0.0877148 94.6673 34.857 111.286 45.6628 98.5535 37.5709
-28 13 10 o 0.401241 0.122812 190.552 33.1107 217.492 53.5394 168.691 42.4224
-28 13 11 o 0.575152 0.141613 229.652 31.3476 246.648 58.4711 211.895 39.5024
-28 13 12 o 0.138739 0.0802204 111.863 33.1467 104.121 44.4605 122.699 35.1927
-28 13 13 o 1.62244 0.193783 391.997 24.5993 266.574 65.2675 424.532 27.3344
-28 13 14 o 0.244344 0.0956408 147.417 32.9506 138.831 54.6435 149.558 35.5154
-28 13 15 o 0.760348 0.141066 266.472 26.5635 178.734 62.9107 284.183 28.7809
-28 13 16 o 0.137532 0.115292 113.667 40.2091 132.757 52.3617 112.702 43.3367
-28 13 17 o 2.84859 0.26845 517.293 25.7746 478.256 61.1246 509.551 29.595
-28 13 18 o 0.749347 0.166729 260.024 32.4506 ? ? 260.024 32.4506
-28 13 19 o 0.440202 0.128515 197.679 33.3748 243.345 65.3241 176.136 40.1628
-28 13 20 o 0.320601 0.12265 165.462 37.5619 215.858 63.2835 142.877 43.1534
-28 13 21 o 0.251576 0.10888 146.171 36.8849 194.013 61.6979 128.473 40.7769
-28 13 22 o 0.349465 0.121084 173.038 35.8255 166.872 60.4398 166.37 40.9167
-28 13 24 o 0.0176915 0.106849 82.1763 35.4258 99.7813 46.7575 91.2594 38.3463
-28 13 25 o 0.594884 0.158786 225.024 36.1613 243.831 72.7667 200.623 44.198
-28 13 26 o 0.120606 0.114167 105.459 39.5861 144.205 59.286 99.2882 40.2072
-28 13 27 o 0.292982 0.141735 149.922 43.9636 121.866 54.838 162.895 47.1032
-28 13 28 o 0.000821018 0.123665 82.585 36.7659 139.132 70.0658 83.3424 37.0316
-28 13 29 o 0.623022 0.383394 169.195 69.6429 169.195 69.6429 ? ?
-28 13 30 o 0.207468 0.123727 124.621 41.7496 128.921 55.5847 121.105 44.1519
-28 13 31 o 0.175778 0.133742 114.641 42.8843 121.914 54.7137 113.12 44.8275
-28 13 33 o 0.266673 0.146815 130.214 45.4286 108.246 51.1008 137.311 48.7737
-28 13 34 o 0.181874 0.143286 108.784 43.3633 130.521 58.6906 97.3363 42.6239
-28 13 35 o 0.118374 0.130772 94.7472 39.9593 98.5372 47.1373 97.1291 41.94
-28 14 1 o 0.646024 0.13749 246.291 28.1433 227.539 69.179 243.467 31.1812
-28 14 2 o 0.548983 0.128042 226.576 28.6162 260.107 61.6302 211.886 33.8054
-28 14 3 o 1.24214 0.179757 343.381 26.114 304.008 58.0663 346.839 30.4183
-28 14 4 f 0.934567 0.157404 297.345 26.486 313.476 54.2871 283.167 31.8279
-28 14 5 o 1.1588 0.172017 331.524 25.8945 260.685 59.7092 348.974 29.7201
-28 14 6 o 0.737585 0.137406 263.896 26.1215 264.629 56.0093 255.315 30.884
-28 14 7 o 0.19263 0.100589 130.827 36.6251 107.603 46.5506 151.697 38.8751
-28 14 8 o 0.144151 0.100645 115.255 37.6173 166.025 55.4029 103.046 39.2868
-28 14 9 o 0.170677 0.103577 123.546 37.8999 135.386 53.0602 123.823 40.9021
-28 14 10 o 2.94761 0.301118 526.026 28.4474 514.46 58.3252 510.198 34.0676
-28 14 11 o 0.200585 0.110791 132.592 38.8658 139.98 53.0435 131.916 42.9763
-28 14 12 o 0.307114 0.119397 164.174 36.9066 206.952 56.8615 141.281 43.5837
-28 14 13 o 0.0189755 0.106645 84.3364 35.8495 98.0819 44.7194 97.0672 40.0441
-28 14 14 o 0.187546 0.091286 128.558 34.4576 111.29 47.8736 140.801 36.1709
-28 14 15 o -0.00915075 0.107581 79.2198 34.8233 111.416 49.2085 83.3206 36.9596
-28 14 16 o 1.57152 0.201999 383.618 26.228 339.325 70.7434 379.365 29.4393
-28 14 17 o 0.0810851 0.101471 96.1917 37.0306 ? ? 96.1917 37.0306
-28 14 18 o 0.0600978 0.0869362 87.0132 34.0581 110.437 48.218 90.5636 35.7104
-28 14 19 o 0.336762 0.154376 165.327 45.0243 163.057 62.6764 160.33 50.4544
-28 14 20 o 0.248784 0.119906 144.086 39.8579 126.046 53.9149 153.759 42.7808
-28 14 21 o 0.304846 0.140978 157.06 43.1295 119.352 53.7619 179.245 45.4254
-28 14 23 o 0.146709 0.113827 113.483 39.9698 127.382 52.9445 113.544 42.5838
-28 14 24 o 0.0353353 0.109573 86.1056 36.4589 98.6214 46.3244 97.056 39.7281
-28 14 25 o 0.0668949 0.0947128 88.9761 35.3245 112.345 49.2193 90.878 36.886
-28 14 26 o 0.277484 0.139963 146.363 43.8835 116.972 52.6171 164.106 47.4169
-28 14 27 o 0.14948 0.110086 111.8 39.3133 119.114 51.2631 113.501 41.8594
-28 14 28 o 0.547019 0.185638 200.953 46.6381 169.374 70.6409 188.667 52.8403
-28 14 29 o 0.9605 0.210833 276.949 38.7498 208.624 76.7396 260.732 47.8735
-28 14 30 o 0.786506 0.188454 248.538 38.8091 183.917 72.2739 235.603 46.7863
-28 14 31 o 0.217055 0.217641 119.961 51.1108 133.538 61.7224 112.594 51.48
-28 14 32 o 0.730593 0.23854 205.989 55.9135 151.764 69.743 184.247 62.0456
-28 14 33 o 0.107142 0.137215 95.6878 40.6692 84.855 41.397 117.979 47.2025
-28 14 34 o 0.293988 0.166952 127.396 47.86 96.3549 47.0902 145.323 52.771
-28 15 1 f 0.434559 0.125973 199.489 32.3734 268.196 69.8214 181.621 37.6156
-28 15 2 o 0.619235 0.140293 240.184 29.5407 236.981 65.2867 232.732 34.1634
-28 15 3 o 0.246694 0.103949 148.358 35.2198 161.447 57.548 143.249 38.9693
-28 15 4 o -0.0265214 0.0942856 71.8999 32.0501 101.827 45.1074 77.3378 34.5249
-28 15 5 o 0.198751 0.102074 132.827 36.787 106.848 45.7308 157.155 39.5502
-28 15 6 o 0.394694 0.121787 189.302 33.0545 175.558 57.6771 187.828 38.7403
-28 15 7 o 0.753943 0.151644 265.234 28.767 267.358 58.0587 253.584 35.0803
-28 15 8 o 0.0126162 0.0862936 76.2175 32.3171 98.7098 43.9986 83.1552 34.8732
-28 15 9 o 0.482045 0.134373 209.314 32.8656 185.656 57.1802 210.325 39.9793
-28 15 10 o 0.954732 0.179713 297.274 30.3563 305.695 60.4002 280.027 37.6319
-28 15 11 o 0.000353197 0.08619 73.3709 31.7242 103.509 44.003 76.2809 33.7134
-28 15 12 o 0.27383 0.133248 152.765 41.9226 131.849 53.7675 167.785 46.8902
-28 15 13 o 0.421261 0.196296 184.066 51.0283 196.512 56.5096 156.534 65.8015
-28 15 14 o 0.0578685 0.107961 92.6111 37.39 123.119 51.1298 93.3308 39.2892
-28 15 15 o 0.159593 0.143908 122.111 44.6995 ? ? 122.111 44.6995
-28 15 16 o 0.0993434 0.0993377 100.606 37.0858 106.241 49.2495 111.816 38.9858
-28 15 17 o 0.0509055 0.0879217 84.9055 33.9269 129.309 52.9077 82.6334 34.4977
-28 15 18 o 0.0988222 0.116336 103.003 39.6509 101.971 45.8621 120.882 44.6166
-28 15 19 o 0.747002 0.150948 260.708 29.1654 268.71 68.694 245.581 34.1828
-28 15 22 o 0.367767 0.145604 172.775 42.1132 123.065 55.0695 195.505 44.1483
-28 15 23 o 0.0354306 0.102061 84.1441 35.3837 152.491 60.1967 77.8598 34.668
-28 15 24 f 0.0363056 0.105538 85.011 35.8778 109.972 50.5853 89.5323 37.658
-28 15 25 o 1.08183 0.21651 303.407 36.0331 216.653 76.0389 304.101 42.611
-28 15 26 o -0.125829 0.0914467 55.169 26.7077 86.6042 42.172 60.6479 28.9521
-28 15 27 o 0.176028 0.119397 118.258 40.9848 135.073 57.7221 113.882 42.6159
-28 15 28 o 0.385169 0.156608 167.65 45.2188 132.315 59.5558 172.187 48.7679
-28 15 29 o 0.151657 0.126522 110.087 41.5969 132.444 55.3847 102.8 42.802
-28 15 30 o 0.0671243 0.129138 91.5196 39.1914 96.3147 46.183 102.182 42.8557
-28 15 32 o 0.282095 0.158028 130.815 46.988 131.347 59.4133 119.717 48.1985
-28 15 33 o 0.0513472 0.118537 83.2065 36.5654 87.4091 42.0068 92.5282 40.3337
-28 16 2 o 0.0718665 0.104566 95.965 37.4129 103.415 47.1996 109.924 40.5803
-28 16 3 o 1.46331 0.210942 370.785 28.3825 370.384 59.7392 357.357 33.9015
-28 16 4 o 0.102054 0.0960262 102.058 36.6319 163.338 55.6986 91.5591 37.097
-28 16 5 o 0.334673 0.115665 173.342 34.2517 155.396 54.7232 176.57 39.5774
-28 16 6 o 0.15258 0.0983506 117.609 37.0693 111.571 47.4982 129.981 40.043
-28 16 7 o 1.81962 0.228888 413.735 27.5472 396.151 56.8033 404.852 33.0198
-28 16 8 o 2.10289 0.259546 443.341 29.1465 332.687 68.2738 472.085 33.7971
-28 16 9 o 0.301428 0.123395 162.108 38.2994 123.419 51.1258 186.847 41.6385
-28 16 10 o 0.668029 0.164248 245.855 33.9841 237.513 65.4265 234.526 41.7637
-28 16 11 o 0.118903 0.119293 109.814 40.6118 103.329 45.9265 133.038 46.2585
-28 16 12 o 0.329855 0.177416 163.928 49.4651 151.864 54.6729 181.435 66.354
-28 16 13 o 0.263963 0.139554 148.912 43.6121 130.098 54.2695 164.381 48.5972
-28 16 14 o 1.62783 0.303256 376.755 40.4861 ? ? 376.755 40.4861
-28 16 15 o 0.199469 0.142893 131.161 44.8609 119.234 51.2265 151.604 51.2916
-28 16 16 o 0.0486661 0.11436 91.6969 37.9184 112.29 49.1809 97.6221 40.9012
-28 16 17 o 0.210429 0.146317 133.052 45.398 152.163 61.271 128.554 48.2562
-28 16 20 o 0.276902 0.120496 151.92 39.0554 197.116 65.4965 133.984 42.8839
-28 16 21 o 0.354607 0.136279 171.045 40.141 155.014 62.4255 169.388 44.2358
-28 16 22 o 0.156935 0.11169 115.924 39.6612 100.423 47.3167 135.321 41.6657
-28 16 23 o 0.623885 0.155665 232.279 34.2028 164.428 63.3505 242.314 38.6359
-28 16 24 o 0.137618 0.115861 110.039 40.1348 139.764 59.249 106.047 41.1917
-28 16 25 o 0.0880184 0.114395 97.1902 38.7444 114.216 50.9188 100.501 40.9072
-28 16 26 o 0.108862 0.118758 101.677 39.8038 117.169 52.7308 104.021 41.6974
-28 16 27 o 0.241552 0.136206 133.884 43.7653 134.5 59.5389 131.422 45.9924
-28 16 28 o 1.02438 0.215926 285.895 38.3604 200.128 76.1922 275.279 46.7038
-28 16 29 o -0.00849025 0.126077 79.4038 36.0755 100.496 48.4168 84.7451 38.2964
-28 16 31 f 0.662026 0.251283 182.883 59.4218 145.521 66.1028 160.296 63.9815
-28 16 32 o 0.147734 0.140152 102.814 42.1903 110.762 52.3044 101.271 43.3276
-28 16 33 o 0.139768 0.125284 99.4807 40.237 93.328 44.9001 107.686 43.3829
-28 17 1 o 0.619358 0.1535 238.28 32.7609 252.624 71.3755 225.364 38.2249
-28 17 2 o 3.29889 0.685974 501.753 69.5565 501.753 69.5565 ? ?
-28 17 5 o 0.250753 0.235571 150.05 56.7455 ? ? 150.05 56.7455
-28 17 6 o 0.560255 0.150501 225.003 34.1912 216.82 64.0137 215.986 41.4031
-28 17 7 o 0.121426 0.107563 108.936 38.8077 128.367 52.0539 110.138 41.428
-28 17 8 o 0.402799 0.135474 188.518 36.9011 222.796 61.2816 166.157 44.8694
-28 17 9 o 0.278966 0.140356 153.61 43.3558 120.868 52.1639 182.215 47.4238
-28 17 10 o 1.55035 0.293804 369.543 40 389.179 58.7296 308.034 64.6905
-28 17 11 o -0.00298702 0.0944345 75.6105 32.9451 114.567 48.1349 76.1694 34.1756
-28 17 12 o 0.860684 0.221983 272.421 41.6656 ? ? 272.421 41.6656
-28 17 13 o 0.413658 0.180347 182.785 48.1779 ? ? 182.785 48.1779
-28 17 14 o 0.237184 0.139275 140.748 44.0779 167.773 62.1698 130.023 47.2761
-28 17 17 o 0.447691 0.178932 189.451 46.9907 183.894 67.9965 178.478 54.0884
-28 17 18 o 0.493159 0.177322 200.148 44.9642 170.021 65.8022 200.316 52.0605
-28 17 19 o 0.700568 0.199536 241.067 42.5348 207.392 70.2816 230.755 53.1613
-28 17 20 o 0.986495 0.18248 297.35 30.8307 216.283 72.7653 302.333 34.8182
-28 17 21 o 0.488767 0.152827 202.336 38.8071 207.22 71.389 185.283 45.4077
-28 17 22 o 0.873256 0.180646 276.609 32.9829 219.413 78.1255 270.344 37.349
-28 17 23 o 0.187719 0.124551 123.648 41.8899 101.081 47.1836 148.239 44.9612
-28 17 24 o 0.140889 0.132746 111.441 42.4912 120.915 55.6717 116.256 44.5621
-28 17 25 o 0.578621 0.169497 214.786 40.557 182.903 70.6054 202.034 47.5393
-28 17 26 o 0.335166 0.144741 157.994 43.8245 158.022 64.8077 146.416 47.5644
-28 17 27 o 0.107479 0.132882 101.522 41.3009 127.081 56.2354 98.4128 42.208
-28 17 28 o 0.0853466 0.18863 102.856 45.6207 ? ? 102.856 45.6207
-28 17 30 o 0.525995 0.179115 185.077 47.6364 168.129 70.4791 156.909 53.0769
-28 17 31 o 0.0344512 0.135022 84.2193 37.8849 114.851 53.1155 80.6737 37.7126
-28 17 32 o 1.02741 0.235207 257.042 47.0374 130.101 61.0478 266.202 55.4655
-28 18 1 o 0.218713 0.112655 138.458 38.7588 175.109 58.9845 126.172 42.2304
-28 18 2 o 0.438064 0.143582 197.122 37.4315 212.946 70.2178 185.184 42.9242
-28 18 3 o 0.465995 0.15563 202.204 39.5237 188.065 64.8946 198.317 46.3313
-28 18 4 f 0.108669 0.112126 106.464 39.373 170.829 58.7503 94.7161 39.5444
-28 18 5 o -0.00419234 0.108781 80.9482 35.3136 139.926 55.2969 77.3514 35.3477
-28 18 6 o 0.120524 0.114803 109.814 39.9666 131.432 52.8294 110.233 42.7431
-28 18 13 o 0.548988 0.1928 212.703 46.2025 195.263 67.9817 203.544 56.1053
-28 18 14 o 0.472798 0.169271 198.562 43.4195 158.071 62.3553 209.962 49.6543
-28 18 15 o -0.00763687 0.106953 78.6798 34.6488 106.081 46.3391 83.1337 37.3092
-28 18 16 o 0.173965 0.130851 123.093 42.8915 96.836 44.1557 169.694 49.4104
-28 18 17 o 0.672508 0.193213 237.362 41.8291 252.5 71.4492 205.742 53.4768
-28 18 18 o 0.125651 0.140303 111.934 43.4215 176.144 64.8669 98.647 42.8143
-28 18 19 o 0.622258 0.199527 223.428 45.7549 243.116 73.6512 188.446 56.4444
-28 18 20 o -0.0779501 0.137811 77.8667 36.2149 125.36 55.5817 78.0015 37.0547
-28 18 21 o -0.0221648 0.0987316 72.2865 32.4665 108.663 49.7507 75.0694 33.8038
-28 18 22 o 0.222398 0.134622 132.5 43.5214 181.645 69.6462 117.709 44.5532
-28 18 23 o 0.168281 0.123255 117.46 41.5723 122.802 55.4529 120.927 43.5586
-28 18 24 o -0.0340121 0.103208 70.9997 32.4052 111.038 51.3813 72.5497 33.3274
-28 18 25 o 0.156385 0.116265 112.64 40.3224 115.238 52.4373 117.047 42.4105
-28 18 26 o 1.13727 0.232258 300.468 39.2049 175.434 72.2112 312.825 45.8559
-28 18 28 f 0.221756 0.171593 122.062 47.8274 126.745 58.7186 118.981 49.4366
-28 18 29 o 0.0947173 0.139324 95.7595 40.8494 125.636 57.2504 90.1306 40.5475
-28 18 30 f 0.0908283 0.136159 93.3709 40.118 95.1157 45.3076 102.15 44.0522
-28 18 31 o -0.0410272 0.11399 69.1599 32.4175 93.7384 44.9237 71.4809 33.8044
-28 19 1 o 0.894742 0.179865 287.077 31.5389 240.031 64.0198 292.733 37.8825
-28 19 2 o 0.516117 0.161024 213.276 38.8098 209.142 63.7937 201.501 47.9804
-28 19 3 o 0.0956178 0.129464 106.561 41.6048 138.785 54.3181 103.705 43.9675
-28 19 4 o 0.63187 0.202627 232.071 44.8516 259.41 67.0144 195.358 58.2678
-28 19 5 o 0.278589 0.165017 152.592 48.0059 169.713 60.3701 142.125 53.9518
-28 19 6 o 1.13422 0.208872 321.967 32.5665 348.6 68.0454 296.959 40.0653
-28 19 7 o 0.206596 0.1219 133.672 41.1359 171.655 63.4537 124.11 43.4284
-28 19 8 o 0.411092 0.154704 186.994 41.9909 ? ? 186.994 41.9909
-28 19 9 o 0.797143 0.178707 268.065 33.7529 232.148 70.25 264.171 39.9156
-28 19 10 o 0.102064 0.120793 105.396 40.4467 138.921 57.7802 104.093 41.9224
-28 19 11 o 1.26719 0.273226 330.284 41.8987 351.141 70.617 279.94 60.3527
-28 19 12 o 0.0596231 0.118783 95.2358 38.9332 131.521 54.449 93.9574 40.3362
-28 19 13 o 1.9897 0.284902 423.081 33.6163 339.197 73.2509 429.276 41.0073
-28 19 14 o 0.0974961 0.119137 103.216 40.02 130.846 53.3212 101.721 42.1057
-28 19 15 o 1.88661 0.287591 408.926 35.1607 337.521 74.3236 405.617 43.9217
-28 19 16 o 0.134553 0.134251 113.5 42.8571 114.111 50.664 126.885 47.5037
-28 19 17 o 0.598747 0.191512 220.92 44.4606 217.607 70.9709 198.051 54.7958
-28 19 18 o 1.28428 0.261408 329.579 40.0933 254.148 79.9327 324.281 50.2549
-28 19 19 o 0.0717124 0.24027 117.027 51.7174 125.56 55.8222 133.538 63.156
-28 19 20 o 1.61098 0.31046 361.838 43.3415 381.991 89.217 301.093 59.5839
-28 19 21 o 0.264029 0.170607 140.501 48.9745 135.103 58.7982 144.226 53.5095
-28 19 22 o 0.450845 0.199988 177.723 52.2512 157.76 66.1242 171.596 58.4074
-28 19 23 o 0.111616 0.108679 101.317 38.4906 118.523 52.9934 102.708 40.0262
-28 19 24 o 0.166295 0.127605 115.342 42.1121 120.416 53.8146 117.652 44.5342
-28 19 25 o 0.490171 0.170743 189.033 45.3101 137.902 61.7929 192.708 49.6966
-28 19 27 f 0.553199 0.174082 198.462 44.5261 165.405 68.9513 179.403 51.3484
-28 19 28 o 0.435465 0.180006 163.67 49.9163 107.977 51.545 188.824 54.5441
-28 19 29 o 0.0157042 0.115381 78.1439 35.0974 110.81 51.164 76.0908 35.2142
-28 19 30 o 0.265931 0.146068 127.458 45.2423 122.917 55.8121 119.091 47.0265
-28 20 1 o 2.4633 0.296552 477.032 30.9456 481.031 56.2411 449.554 39.6081
-28 20 2 o 0.247648 0.135288 145.177 43.0524 149.682 58.257 144.657 47.4506
-28 20 3 o 0.773632 0.184419 263.503 35.5576 256.857 74.1513 249.739 42.5623
-28 20 4 o 0.188103 0.138394 129.266 44.1507 ? ? 129.266 44.1507
-28 20 5 f 0.162843 0.141047 123.168 44.3728 ? ? 123.168 44.3728
-28 20 6 o 0.142053 0.126393 116.334 41.9923 116.062 52.1245 130.208 45.2563
-28 20 7 o 0.649976 0.17365 239.695 37.0629 141.101 59.3596 285.023 38.8651
-28 20 8 o 0.0361843 0.116947 90.4205 37.9404 103.351 46.1269 102.6 42.6514
-28 20 9 o 0.0758387 0.15001 105.75 43.5489 147.214 58.831 101.076 44.8317
-28 20 10 o 0.506828 0.162444 208.545 40.0205 254.799 70.1283 179.668 48.5905
-28 20 11 o 0.308744 0.134357 160.959 41.1681 132.039 54.8923 175.679 45.2852
-28 20 12 o 1.67731 0.265225 387.541 34.2356 342.248 76.6584 374.447 41.5614
-28 20 13 o 0.911608 0.213724 280.916 38.6947 308.657 77.6852 247.913 49.3106
-28 20 14 o 0.64091 0.197578 230.112 44.1153 200.792 70.1562 221.178 54.0352
-28 20 15 o 0.241308 0.149977 139.872 45.936 175.584 63.5061 124 48.4221
-28 20 16 o 1.01333 0.221314 295.011 38.0254 220.194 71.3107 303.621 47.1263
-28 20 17 o 0.468092 0.174972 192.473 45.6952 209.638 69.999 166.83 53.2575
-28 20 18 o 1.41892 0.271521 344.996 39.688 309.106 77.194 313.913 53.8451
-28 20 19 o 0.869045 0.220786 265.229 42.6606 237.955 75.0699 238.687 55.7432
-28 20 20 o 0.319999 0.175389 152.686 49.6463 147.77 62.7869 149.584 53.8673
-28 20 21 o 0.136138 0.149877 111.83 44.424 180.766 66.4112 94.9058 42.6116
-28 20 22 o 0.173239 0.162115 119.091 46.5392 119.366 54.6804 127.124 50.4718
-28 20 23 o 0.386127 0.177895 163.23 49.5907 141.087 61.8963 161.767 54.2801
-28 20 26 o 0.403008 0.162278 164.569 46.6769 155.131 66.9696 147.794 50.2395
-28 20 27 o 0.725129 0.193426 226.568 43.8532 151.974 66.768 216.289 51.5211
-28 20 28 o 0.0176183 0.108708 77.0488 34.3752 84.7472 41.1083 87.3742 38
-28 21 1 o 0.198642 0.134011 131.161 43.4379 136.88 56.9648 134.939 46.8849
-28 21 2 o 0.270853 0.140338 150.504 43.6368 182.487 64.4331 136.401 47.351
-28 21 3 o 0.488158 0.158304 205.224 39.6257 147.154 57.731 233.54 44.9601
-28 21 4 o 0.0953005 0.124183 104.417 40.7533 115.924 51.598 113.901 44.0852
-28 21 5 o 0.582337 0.175153 223.984 40.1934 179.54 64.6998 231.494 47.7355
-28 21 6 o 0.318126 0.182692 159.506 50.5544 173.738 64.5864 148.58 56.0256
-28 21 7 o 0.24376 0.126947 143.276 41.4913 124.25 53.4261 157.335 44.7906
-28 21 8 o 0.555563 0.164771 219.302 38.6088 179.747 65.8938 222.054 44.7628
-28 21 9 o 0.50127 0.169087 205.349 42.1798 168.646 64.2842 210.438 48.8303
-28 21 10 o -0.0398864 0.113429 75.7868 34.3474 107.339 49.1074 81.2145 36.7294
-28 21 11 o 1.11244 0.267593 304.165 44.9061 214.202 74.0092 330.838 57.2176
-28 21 12 o 0.646092 0.181121 234.622 39.6305 193.75 69.2041 232.288 47.1101
-28 21 13 o 0.839872 0.208354 267.246 39.8133 247.248 76.7712 247.585 49.5892
-28 21 14 o -0.126047 0.115952 65.4582 31.2664 92.495 42.9979 72.9518 34.8671
-28 21 15 o -0.0651362 0.109595 70.1285 32.5057 96.5313 43.5739 76.1297 35.6784
-28 21 16 o 0.54414 0.196444 204.723 48.2948 152.19 62.2759 223.106 56.911
-28 21 17 o 0.881708 0.22524 267.167 43.2151 223.186 75.6917 249.928 55.078
-28 21 18 o 0.105521 0.137801 105.319 42.3401 121.569 53.8569 108.678 45.0522
-28 21 19 o -0.00708417 0.123303 81.8544 36.5585 91.1236 42.7514 97.4904 42.4844
-28 21 20 o 0.283862 0.166651 143.554 48.4559 114.766 51.7761 170.867 55.6922
-28 21 21 o 0.223325 0.166148 128.633 47.8615 120.322 55.0271 137.961 52.2278
-28 21 24 o 0.0300111 0.153631 90.6479 40.6231 98.3857 47.2408 102.14 45.3049
-28 21 25 o 0.396639 0.218059 148.593 54.9158 118.614 56.8132 158.583 60.0011
-28 21 26 o 0.37646 0.161635 155.45 47.2789 124.777 57.6394 154.147 50.8465
-28 21 27 o 0.329133 0.145561 146.141 44.9474 143.93 63.6224 130.815 47.0917
-28 22 1 o 0.0716944 0.161502 106.772 44.6792 106.644 48.1537 134.403 54.9894
-28 22 2 o 0.0927621 0.1568 109.613 44.7619 107.656 48.1695 137.184 54.779
-28 22 3 f 0.603934 0.214453 220.102 49.4495 216.83 63.6206 192.305 66.0949
-28 22 4 o 0.18103 0.139029 126.003 44.19 158.515 58.4809 115.389 46.6373
-28 22 5 o 0.150409 0.127801 117.404 42.2453 125.314 53.1527 123.141 45.8692
-28 22 6 o 0.256665 0.13448 145.749 42.8463 132.178 56.0792 154.732 46.5161
-28 22 7 o 0.186751 0.127399 126.492 42.3645 145.704 58.9735 123.256 44.8548
-28 22 8 o 0.123687 0.137063 111.784 43.0366 103.749 47.8958 136.568 48.6384
-28 22 9 o 0.0689569 0.115913 95.803 38.7197 109.722 50.0189 104.774 41.6225
-28 22 10 f 0.174171 0.13562 122.906 43.5974 149.492 59.7001 116.941 45.712
-28 22 11 f 0.480474 0.171358 197.512 44.0738 155.85 62.8475 206.33 50.2148
-28 22 12 o 0.386552 0.166659 174.299 46.487 114.598 53.114 216.255 47.709
-28 22 13 o 0.266795 0.151352 144.961 46.0228 133.234 56.8326 152.606 50.7492
-28 22 14 o 0.246584 0.146957 139.554 45.4493 130.188 56.3867 146.945 49.5584
-28 22 15 o 0.40074 0.171836 174.92 47.4463 125.415 55.0293 208.191 53.1429
-28 22 16 o 0.222695 0.141857 132.52 44.7062 147.472 60.4455 126.286 47.338
-28 22 17 o 0.479452 0.191263 187.67 49.6847 197.811 71.6165 161.048 56.1043
-28 22 18 o 0.567148 0.209144 201.568 51.2616 201.961 74.6194 171.909 58.7161
-28 22 19 o 0.104258 0.159512 105.99 44.381 129.913 57.2334 104.047 46.0078
-28 22 22 o 0.0455465 0.132481 89.5775 39.0263 115.313 52.7493 89.8677 40.2791
-28 22 23 o 0.0216045 0.138881 86.3362 38.6623 110.07 50.6508 87.4956 40.2943
-28 22 24 o 0.22223 0.152903 122.272 45.8299 137.19 60.0978 111.837 46.5856
-28 22 25 o 0.118946 0.149733 101.054 42.6958 112.062 52.1746 101.55 44.5609
-28 23 4 o 0.424292 0.192597 180.304 50.7516 154.58 65.4759 186.257 56.2939
-28 23 5 o 0.686077 0.198364 238.846 42.6855 257.541 78.4494 209.121 52.543
-28 23 6 o 0.172013 0.142165 122.715 44.5022 157.631 63.1289 115.049 45.8995
-28 23 7 o 0.0523263 0.115111 91.8231 38.0134 101.595 46.0173 103.988 42.3286
-28 23 8 o 0.119382 0.125715 108.422 41.348 117.78 51.859 115.559 44.6262
-28 23 9 o 0.125195 0.136167 110.958 42.8488 155.567 62.1198 103.019 43.3663
-28 23 10 o 0.0871709 0.122445 100.277 40.048 117.26 51.3082 104.842 42.898
-28 23 11 o -0.0580637 0.116769 73.494 33.8837 114.568 51.262 75.0896 35.1408
-28 23 12 o 0.0238684 0.11618 85.8204 36.968 99.089 46.3601 97.1177 40.7031
-28 23 13 o 0.193443 0.154848 125.927 46.3226 118.282 54.0222 139.835 50.6153
-28 23 14 o 0.336235 0.181764 156.293 50.5186 170.517 69.0051 142.279 53.5196
-28 23 15 o 0.220572 0.188515 130.666 50.4283 143.972 62.8357 127.195 52.9539
-28 23 19 o 0.595097 0.208604 202.696 51.0029 182.24 72.6175 178.015 58.6112
-28 23 20 o 0.325193 0.180177 146.029 50.3597 126.168 55.938 152.259 56.7195
-28 23 21 o 1.03136 0.244075 273.412 45.8172 194.326 73.871 252.69 61.0172
-28 23 22 o 0.765706 0.234788 221.45 53.1663 148.48 66.3225 217.286 62.338
-28 23 23 o 0.0375312 0.146869 89.0752 39.8333 116.999 58.7273 90.4286 40.4384
-28 24 1 f -0.0543466 0.110125 71.7798 33.0253 83.0154 39.5531 88.6787 39.1805
-28 24 2 o 0.00174564 0.111511 80.8824 35.5071 115.529 49.6843 81.5825 36.9938
-28 24 3 o 0.0318259 0.115267 87.3747 37.2103 137.209 53.7638 81.2449 37.1305
-28 24 4 o 1.11146 0.231164 308.186 37.9363 321.088 70.3822 266.898 52.1034
-28 24 5 o 0.710532 0.193943 243.153 40.9434 198.276 68.9378 238.509 50.7236
-28 24 14 o 0.955358 0.229785 275.396 42.6911 210.645 75.876 262.405 54.0125
-28 24 15 o 0.26275 0.153928 138.856 46.5677 141.447 59.2644 133.506 50.115
-28 24 16 o 0.0145736 0.129541 85.5457 37.8814 119.198 52.0302 84.1247 38.8684
-28 24 17 o 0.820189 0.233399 242.161 49.3944 154.475 66.9544 254.217 58.3289
-28 24 18 o 0.268626 0.174084 134.915 49.1981 124.818 55.9937 138.853 53.922
-28 24 19 o 0.686072 0.234012 208.959 54.7856 131.039 59.5971 241.241 64.2034
-28 24 20 o 0.0496524 0.153271 93.1245 41.223 114.597 51.2899 92.7186 43.1801
-28 24 21 o 0.129056 0.173656 106.248 45.4718 118.444 54.4736 105.944 47.6379
-28 25 1 o 0.103931 0.126916 103.906 41.005 142.67 58.6584 98.2738 41.6764
-28 25 2 o 0.0798777 0.127533 98.9146 40.3781 109.06 49.5199 108.266 44.0584
-28 25 3 o 0.101434 0.137114 104.797 42.198 127.829 54.4984 104.36 44.4577
-28 25 4 o -0.00613666 0.118968 81.2425 36.1211 121.782 53.1217 80.7629 36.9836
-28 25 5 o 0.155074 0.140837 116.297 43.8996 119.636 52.2156 123.481 48.2934
-28 25 6 o 0.473453 0.180456 189.656 47.2766 157.134 64.446 189.439 53.9668
-28 25 7 o 0.226736 0.150243 132.673 45.9754 128.682 56.0198 137.633 50.0608
-28 25 8 o 0.23167 0.145604 133.735 45.2923 184.627 68.0371 114.973 45.9918
-28 25 9 o 0.238288 0.158083 134.41 47.1223 132.117 58.1257 137.237 50.7102
-28 25 10 o -0.0944856 0.118382 68.6279 32.4349 125.75 56.2669 67.5567 32.4686
-28 25 11 o 0.70813 0.212405 231.137 47.0982 224.484 79.6165 197.701 57.0796
-28 25 12 o 0.59806 0.190264 212.764 45.6425 172.58 68.6969 202.834 53.8605
-28 25 13 o -0.0648161 0.130403 75.2642 35.0795 86.4792 41.8459 90.9365 41.0667
-28 25 14 o 0.767524 0.221136 237.269 47.7979 161.833 67.8555 241.611 57.123
-28 25 15 o 0.153867 0.244447 119.044 52.4048 119.044 52.4048 ? ?
-28 25 16 o 0.48375 0.188117 181.759 49.7846 178.485 70.6567 156.667 55.175
-28 25 17 o 0.0195829 0.139018 87.0377 38.8496 95.5373 45.6792 99.1952 43.5405
-28 25 18 o 0.63247 0.215211 203.347 52.1523 164.472 67.8248 183.675 61.2844
-28 26 6 o 0.292921 0.144595 149.051 44.5837 120.678 52.5189 165.693 50.0281
-28 26 7 o 0.297009 0.157472 147.934 46.9414 146.362 61.0151 142.403 50.8917
-28 26 8 o 0.303348 0.18266 146.16 50.6908 150.081 62.8271 138.023 54.3569
-28 26 9 o 0.431875 0.168976 178.839 46.3902 169.115 66.7011 164.103 52.3396
-28 26 10 o 0.0451696 0.132715 91.4854 39.4604 120.696 53.5896 91.1831 40.789
-28 26 11 o 0.0719175 0.131983 95.7168 40.2432 140.67 59.4393 89.1305 39.9237
-28 26 12 o 0.0897221 0.13976 99.8508 41.6568 144.127 62.7223 93.359 41.2745
-28 26 13 f 0.110032 0.129304 101.964 41.0061 101.633 46.7545 114.418 45.712
-27 0 5 o 0.703104 0.127705 258.797 25.0022 258.797 25.0022 258.797 25.0022
-27 0 6 o 0.0993741 0.0884504 80.6189 41.8807 80.6189 41.8807 80.6189 41.8807
-27 0 7 o 0.0211854 0.0874435 57.7413 36.1918 57.7413 36.1918 57.7413 36.1918
-27 0 11 o 2.22775 0.411204 452.718 46.1612 452.718 46.1612 452.718 46.1612
-27 0 12 o 0.366996 0.123687 176.422 39.7854 176.422 39.7854 176.422 39.7854
-27 0 13 f 0.204967 0.106377 120.004 46.2977 120.004 46.2977 120.004 46.2977
-27 0 14 o 2.71516 0.297743 510.765 29.0786 510.765 29.0786 510.765 29.0786
-27 0 15 o 0.128796 0.097551 90.8308 44.6494 90.8308 44.6494 90.8308 44.6494
-27 0 16 o 1.30222 0.205132 351.44 29.3888 351.44 29.3888 351.44 29.3888
-27 0 17 o 1.93181 0.259394 428.67 30.3142 428.67 30.3142 428.67 30.3142
-27 0 18 o 0.690319 0.168742 250.171 35.4447 250.171 35.4447 250.171 35.4447
-27 0 19 o 0.0493663 0.111568 68.872 42.1227 68.872 42.1227 68.872 42.1227
-27 0 20 o 2.2152 0.30779 456.431 33.8234 456.431 33.8234 456.431 33.8234
-27 0 21 o 2.15705 0.307604 449.462 34.3575 449.462 34.3575 449.462 34.3575
-27 0 22 o 1.77943 0.289526 405.82 36.0041 405.82 36.0041 405.82 36.0041
-27 0 23 o 0.144032 0.129888 93.9061 50.1872 93.9061 50.1872 93.9061 50.1872
-27 0 24 o 1.54469 0.454001 339.703 75.7414 339.703 75.7414 339.703 75.7414
-27 0 25 o 0.0505223 0.121531 69.9382 43.3184 69.9382 43.3184 69.9382 43.3184
-27 0 26 o 5.88558 0.608628 730.835 41.5408 730.835 41.5408 730.835 41.5408
-27 0 27 o 0.971344 0.228134 291.352 41.1235 291.352 41.1235 291.352 41.1235
-27 0 28 o 0.0492325 0.143122 72.9565 45.9713 72.9565 45.9713 72.9565 45.9713
-27 0 29 o 0.827862 0.24014 258.359 51.8991 258.359 51.8991 258.359 51.8991
-27 0 30 o 0.106628 0.157399 84.6222 50.9119 84.6222 50.9119 84.6222 50.9119
-27 0 31 o 0.53996 0.224034 186.825 65.5329 186.825 65.5329 186.825 65.5329
-27 0 33 o 0.714377 0.244136 223.867 62.4094 223.867 62.4094 223.867 62.4094
-27 0 34 o 1.25861 0.330693 307.554 59.6953 307.554 59.6953 307.554 59.6953
-27 0 35 o 0.162447 0.189127 93.5653 56.0482 93.5653 56.0482 93.5653 56.0482
-27 0 36 o 0.215234 0.188614 102.071 58.2656 102.071 58.2656 102.071 58.2656
-27 0 37 o -0.0187824 0.146722 60.4613 40.8835 60.4613 40.8835 60.4613 40.8835
-27 0 39 o 0.0803534 0.249402 78.9206 53.3473 78.9206 53.3473 78.9206 53.3473
-27 0 40 o -0.0241807 0.271176 71.0372 49.8189 71.0372 49.8189 71.0372 49.8189
-27 1 4 o 0.124942 0.0614258 107.588 28.0009 107.588 28.0009 ? ?
-27 1 5 o 0.589586 0.0765036 239.916 15.877 213.988 27.1478 255.792 20.0344
-27 1 6 o 0.154339 0.0673933 119.421 28.364 142.228 38.4058 105.804 34.3552
-27 1 7 o 0.52854 0.101032 225.41 22.4911 219.898 35.2108 223.444 30.9326
-27 1 11 o 0.154112 0.0740168 118.836 30.6406 134.857 43.1335 112.144 35.2886
-27 1 12 o 0.48352 0.102133 214.759 23.9529 226.822 40.9359 202.515 31.2788
-27 1 13 o 5.00614 0.354078 693.083 25.3362 682.866 45.6228 681.423 31.2881
-27 1 14 o 0.427809 0.0916232 202.001 22.858 195.181 34.8812 200.537 32.4284
-27 1 15 o 0.230661 0.0788446 146.018 27.7479 135.419 38.8379 150.902 36.8352
-27 1 16 o 0.584305 0.110542 235.876 23.5156 220.109 36.45 241.286 32.9255
-27 1 17 o 0.917355 0.127703 296.736 21.452 276.23 32.5306 307.658 29.8722
-27 1 18 o 0.667539 0.117689 251.992 23.39 219.109 37.4729 275.531 31.8272
-27 1 19 o 0.473999 0.102845 211.443 24.5366 226.057 33.9034 186.546 38.7575
-27 1 20 o 1.20802 0.159201 339.108 23.3869 335.563 34.6205 328.992 33.4952
-27 1 21 o 0.552427 0.119939 227.015 26.6656 247.146 37.9272 197.011 41.1882
-27 1 22 o 0.0865942 0.0858324 94.7412 34.5462 102.854 39.9568 101.594 40.3903
-27 1 23 o 0.210602 0.109423 134.424 38.396 153.504 47.9829 119.521 44.7998
-27 1 24 o 0.69078 0.238502 232.82 52.0299 201.33 70.3688 225.474 66.5654
-27 1 25 o 0.925794 0.168832 290.5 29.1685 276.644 44.6232 277.951 43.6
-27 1 26 o 0.56406 0.143224 223.543 32.6874 203.607 49.4719 217.955 47.6075
-27 1 27 o 0.853585 0.172022 276.212 31.3907 291.961 45.311 232.89 50.4492
-27 1 28 o 0.305987 0.129327 158.416 40.3224 140.295 50.6122 164.993 50.2034
-27 1 29 o 0.16884 0.118012 119.292 40.7694 142.323 50.3136 107.514 44.3534
-27 1 30 o 1.25136 0.213636 331.439 32.3231 299.739 52.2131 317.541 48.243
-27 1 31 o 0.603599 0.167297 222.948 38.5459 182.247 56.3387 226.677 54.386
-27 1 32 o 0.296022 0.172496 145.95 49.2983 141.988 56.1678 142.754 57.1232
-27 1 33 o 0.0311145 0.104956 82.3858 35.307 93.1826 40.9594 91.8817 40.6006
-27 1 34 o 0.674545 0.193704 226.431 43.9395 230.501 62.0394 174.388 60.1133
-27 1 35 o 1.26692 0.235975 318.772 37.3585 285.586 62.7481 272.469 59.4564
-27 1 36 o 1.05774 0.227254 282.544 41.0195 219.193 65.5061 258.066 63.9105
-27 1 37 o 0.109912 0.151185 99.7654 42.5553 91.2258 43.0545 123.767 52.0611
-27 1 39 o -0.0888261 0.155161 72.8507 35.1503 96.7835 46.4462 73.9388 36.4106
-27 1 40 o 0.773151 0.303636 155.284 62.7004 128.123 60.8052 126.033 60.291
-27 2 4 o 0.373718 0.097748 188.069 26.4636 188.069 26.4636 ? ?
-27 2 5 o 0.412225 0.0661069 200.293 16.4868 196.436 29.2948 199.527 20.5493
-27 2 6 o 4.69667 0.265823 676.55 19.4733 619.863 38.35 692.778 22.894
-27 2 7 o 2.17887 0.173561 460.851 18.6848 469.603 34.9775 452.309 22.4232
-27 2 8 o 0.767776 0.108724 272.797 19.8687 261.535 37.6328 273.465 24.0651
-27 2 9 o 1.65735 0.169513 400.814 21.0123 398.211 38.7089 395.663 25.5633
-27 2 10 o 1.42946 0.162126 371.811 21.6827 375.448 40.0085 363.859 26.4458
-27 2 11 o 1.4823 0.165969 378.492 21.8026 333.875 42.4655 393.534 26.0782
-27 2 12 o 4.03618 0.296462 623.788 23.5727 602.518 42.2033 621.606 29.0901
-27 2 13 o 0.406864 0.0978422 196.25 25.2696 224.01 45.415 180.397 32.0393
-27 2 14 o 1.01153 0.142865 311.604 22.8586 320.297 40.8211 300.337 28.6245
-27 2 15 o 0.2022 0.0863698 135.293 32.0943 177.414 46.0419 115.143 37.6995
-27 2 16 o 0.33753 0.0954738 177.265 27.561 169.51 46.3044 174.661 34.6158
-27 2 17 o 1.25722 0.148039 347.712 21.1795 348.593 31.2755 337.112 29.945
-27 2 18 o 0.63752 0.117149 246.008 23.8767 262.694 35.7986 224.409 34.4967
-27 2 19 o 1.42214 0.168562 368.676 22.7474 371.894 33.6814 353.39 32.3076
-27 2 20 o 0.437733 0.11047 201.485 27.8926 230.078 40.3311 170.857 40.9912
-27 2 21 o 0.496685 0.120048 214.245 28.4443 236.014 39.6877 181.627 43.9339
-27 2 22 o 0.49241 0.13949 209.828 34.0821 190.03 45.9168 216.428 53.5404
-27 2 23 o 0.973442 0.157834 301.257 26.1996 287.373 40.256 295.33 37.6297
-27 2 24 f 0.137643 0.121689 113.404 41.1661 112.696 44.3879 131.368 52.6525
-27 2 25 o 1.59863 0.21549 383.418 28.0194 363.864 43.5352 371.977 40.111
-27 2 26 o 0.00224596 0.0795535 70.1537 30.4055 69.4979 32.3022 99.1497 39.1702
-27 2 27 o 0.206121 0.10753 131.374 38.2283 150.706 47.4556 114.948 44.1854
-27 2 28 o 0.582319 0.14915 225.59 33.7713 211.85 51.4894 210.514 48.9936
-27 2 29 o 0.45037 0.144993 193.977 38.3672 181.967 53.5076 180.011 52.1806
-27 2 30 o 0.0637876 0.104795 90.5203 36.7318 84.6649 38.155 122.423 46.8318
-27 2 31 o -0.0114635 0.101219 74.2843 33.154 79.012 36.8201 95.2409 40.9995
-27 2 32 o -0.00680512 0.0969101 73.4373 32.6288 103.134 43.9657 74.109 34.2958
-27 2 33 o 0.501235 0.155913 199.43 40.0984 186.655 57.5564 176.525 53.3145
-27 2 34 o 0.880349 0.200653 266.256 38.4216 243.201 60.1944 228.342 59.0695
-27 2 35 o 0.462384 0.168012 181.743 45.7956 187.409 60.2425 144.749 54.9069
-27 2 36 f -0.137423 0.109006 59.2965 28.8117 80.6765 38.1399 66.2901 32.455
-27 2 37 o -0.125706 0.224375 85.9595 41.6662 85.9595 41.6662 ? ?
-27 2 39 o 0.663884 0.2402 173.401 58.1721 134.248 62.8005 147.16 60.6597
-27 2 40 o 0.086675 0.199632 91.8183 42.9939 100.063 48.992 91.6973 44.3252
-27 3 3 o 0.1018 0.0549911 97.4678 27.0039 116.598 39.2053 92.9601 29.8868
-27 3 4 o 0.81879 0.104404 282.223 18.4161 293.943 26.7632 267.815 26.1563
-27 3 5 o 3.35965 0.190934 573.372 16.5042 576.732 35.4267 568.054 18.8222
-27 3 6 o 0.103669 0.0669863 99.1791 30.4889 114.668 39.451 96.338 34.3347
-27 3 7 o 0.718997 0.0864355 264.904 16.2326 266.286 35.029 261.987 18.6295
-27 3 8 o 0.732414 0.0979776 266.834 18.2901 227.054 39.4461 279.602 21.1315
-27 3 9 o 1.76229 0.164366 413.842 19.7207 374.149 39.4255 425.122 23.1944
-27 3 10 o 0.753853 0.108834 270.115 20.0925 261.748 40.7263 268.791 23.7552
-27 3 11 o 1.45693 0.154847 375.735 20.4815 361.687 39.7348 375.569 24.4299
-27 3 12 o 1.79765 0.18014 416.878 21.4665 384.686 41.2141 424.169 25.7431
-27 3 13 o 0.0482378 0.0673046 79.1451 30.2367 88.0023 38.3757 89.2057 33.0456
-27 3 14 o 2.27383 0.212241 467.917 22.5233 444.468 41.8788 469.04 27.4152
-27 3 15 o 0.0841699 0.0724476 92.2746 31.9283 122.747 45.0964 88.3981 33.6736
-27 3 16 o 0.208685 0.0903333 137.03 33.0284 127.229 46.6601 142.969 37.7183
-27 3 17 o 0.267091 0.0930647 156.044 30.622 194.915 48.5931 136.125 37.5614
-27 3 18 o 0.361192 0.103019 182.659 28.8829 166.698 50.1491 183.385 34.9659
-27 3 19 o 0.374621 0.111703 185.007 30.988 139.233 50.5646 205.626 35.1487
-27 3 20 o 0.695391 0.145908 254.055 28.9506 204.519 57.3122 266.403 34.4745
-27 3 21 o 0.123119 0.0873391 106.712 35.0551 94.767 39.4067 131.422 41.3783
-27 3 22 o 0.0325425 0.0984316 84.167 35.0241 115.956 44.1545 81.4182 37.149
-27 3 23 o 0.0835972 0.0901012 94.344 35.2176 108.17 42.62 97.3919 39.3486
-27 3 24 o 0.509723 0.15752 209.128 38.7179 224.595 46.8997 162.685 58.4601
-27 3 25 o 0.585097 0.144593 228.381 32.2419 267.158 45.2172 179.751 49.1027
-27 3 26 o 0.38794 0.123749 183.524 34.6543 212.352 47.6193 147.609 47.0284
-27 3 27 o 0.0945872 0.103763 98.7993 37.592 113.965 44.9218 99.9866 41.8598
-27 3 28 o 0.147257 0.103234 113.061 38.1376 120.693 46.1962 113.098 43.135
-27 3 29 o 0.175945 0.112581 121.139 39.7999 107.066 44.9638 140.739 46.6302
-27 3 30 o 0.289606 0.130199 151.799 41.3521 124.587 48.6526 173.08 51.2962
-27 3 31 o 0.895354 0.221074 267.643 42.2995 246.194 64.9514 229.295 62.8334
-27 3 32 o 0.233371 0.129529 134.306 42.5681 129.938 50.9165 134.128 49.1009
-27 3 33 o 0.0089446 0.14008 87.4139 39.009 93.9662 42.7582 105.338 48.074
-27 3 34 o 0.143846 0.139354 110.186 43.1225 99.1678 45.3219 133.899 51.0747
-27 3 35 o 0.162331 0.130902 112.231 42.3321 126.601 51.4438 105.319 45.0022
-27 3 36 o 0.325879 0.148026 149.026 45.2283 130.289 53.1926 145.788 52.6914
-27 3 37 o 0.707996 0.191298 223.012 44.033 171.601 62.4093 200.879 60.0083
-27 3 39 o -0.00704604 0.127241 75.1578 34.9015 95.4641 46.1122 76.6565 36.1067
-27 3 40 o 0.158795 0.189166 98.7437 44.592 89.9095 43.6641 112.197 52.303
-27 4 1 o 7.56745 0.709758 835.669 42.187 ? ? 835.669 42.187
-27 4 2 o 0.0651472 0.0582354 82.6292 28.624 112.387 44.5422 82.4023 29.6936
-27 4 3 o 1.72605 0.164266 409.643 19.9131 404.457 31.1884 406.789 26.4443
-27 4 4 o 2.25916 0.131779 470.903 13.8702 450.257 32.0373 473.534 15.4958
-27 4 5 o 1.75063 0.120392 414.317 14.4085 404.655 33.1886 414.142 16.1273
-27 4 6 o 1.67133 0.128061 404.426 15.7073 345.974 34.2386 423.071 17.8781
-27 4 7 f -0.00127181 0.0451041 53.9316 23.1297 93.945 38.2512 53.8731 23.6087
-27 4 8 o 0.844271 0.0981165 286.869 17.0102 256.731 40.276 292.478 19.1062
-27 4 9 o 0.0609903 0.0564544 80.4452 28.1632 120.766 44.5755 76.9527 28.9993
-27 4 10 o 1.06057 0.127241 320.681 19.7405 316.166 42.3416 317.518 22.8066
-27 4 11 o 0.371808 0.0871961 188.142 23.4539 183.724 47.4888 185.312 27.586
-27 4 12 o 1.35559 0.153074 361.95 21.0291 340.854 43.6268 363.348 24.5919
-27 4 13 o 0.750298 0.122018 268.212 22.7378 185.523 52.553 298.514 25.3682
-27 4 14 o 1.55247 0.173169 386.473 22.2787 353.741 44.0528 392.468 26.5748
-27 4 15 o 0.750907 0.12468 267.813 23.2806 295.381 44.479 252.021 28.5061
-27 4 16 o 0.151904 0.0817287 117.259 33.0799 140.037 47.8323 110.396 36.4875
-27 4 17 o 0.665648 0.125686 250.986 25.1309 194.637 54.1017 267.006 28.8317
-27 4 18 o 0.0534951 0.0798837 84.2614 32.7427 88.7888 40.0697 98.7287 36.095
-27 4 19 f 0.158079 0.0912277 119.077 35.3636 120.22 46.3816 123.56 39.4808
-27 4 20 o 1.58607 0.207197 386.299 26.7202 405.258 51.3479 365.445 32.8571
-27 4 21 o 0.177774 0.0998711 125.029 36.9681 158.45 54.0101 113.972 40.0125
-27 4 22 o 1.00607 0.219025 298.53 37.1243 263.769 59.6216 295.995 53.7222
-27 4 23 o 0.667553 0.187088 239.629 40.0684 ? ? 239.629 40.0684
-27 4 24 o 0.307342 0.117645 162.373 36.7336 181.418 58.3225 147.201 42.7399
-27 4 25 o 0.344885 0.118018 172.885 34.9998 161.496 49.5244 168.135 45.5408
-27 4 26 o 0.309523 0.120132 161.762 37.5007 164.944 50.2775 147.473 47.2889
-27 4 27 o 0.723351 0.16358 252.939 32.7902 195.349 55.8917 275.671 42.8813
-27 4 28 o 0.637216 0.160021 235.242 34.7213 215.977 54.8 221.907 49.2848
-27 4 29 o 0.259425 0.118335 145.521 39.3314 132.546 48.1007 150.555 48.6549
-27 4 30 o 0.0792425 0.104179 93.8274 37.1123 89.8277 40.447 115.952 43.9152
-27 4 32 o 0.313906 0.13694 155.496 42.4298 216.119 56.8113 115.533 46.2169
-27 4 33 o 1.01812 0.217985 287.526 38.5024 197.529 65.8389 309.713 51.1482
-27 4 34 o 2.21842 0.306397 428.106 35.7611 389.216 62.0462 377.126 54.5096
-27 4 35 o 0.00188573 0.11895 79.4907 35.6745 120.779 49.6061 73.7892 35.3497
-27 4 36 o 1.03266 0.222568 278.926 40.7057 221.794 67.6282 245.669 60.9728
-27 4 37 f 0.10304 0.119571 94.9412 38.9657 118.435 48.146 86.3125 39.7315
-27 4 39 o 0.174067 0.152749 103.892 43.4612 97.6884 46.8908 108.825 46.8212
-27 4 40 o 0.0270019 0.164648 82.8005 38.8588 96.8423 46.7287 82.7739 40.0714
-27 5 1 o 4.72074 0.371666 673.115 27.3947 621.659 45.3023 691.683 35.4439
-27 5 2 o 1.24914 0.14273 348.195 20.3841 381.082 40.2623 333.794 24.1131
-27 5 3 o 0.541758 0.0906814 228.947 19.8046 275.298 33.0792 207.065 25.6353
-27 5 4 o 0.215818 0.0418311 144.845 14.4929 194.745 35.8886 137.309 16.1613
-27 5 5 f 6.39385 0.330642 788.215 20.7868 756.958 46.2494 787.221 23.5835
-27 5 6 o 0.395626 0.0656782 196.059 16.7457 209.546 38.4389 190.794 19.0251
-27 5 7 f 0.256167 0.0609952 156.78 19.6955 121.504 44.0283 164.637 20.8777
-27 5 8 o 0.397576 0.0751014 195.919 19.226 176.248 48.5296 197.532 21.0822
-27 5 9 o 2.79028 0.204795 520.816 19.5028 464.82 41.9149 534.109 22.372
-27 5 10 o 1.47626 0.151617 378.364 19.9097 359.489 42.7021 379.044 22.9562
-27 5 11 o 0.81409 0.117731 280.25 20.9504 222.814 51.6137 293.554 23.3904
-27 5 12 o 0.233723 0.0793959 147.175 27.726 146.344 48.628 145.538 31.5632
-27 5 13 f 1.08122 0.140163 322.659 21.6322 299.982 45.7457 324.365 25.2855
-27 5 14 o 2.14032 0.20679 453.662 22.6395 457.158 44.929 443.235 26.8881
-27 5 15 o 2.1642 0.215584 455.425 23.5163 394.715 50.6544 468.296 27.3334
-27 5 16 o 0.452828 0.109314 205.986 26.9177 211.941 52.8089 197.04 32.551
-27 5 17 o 0.897607 0.146914 291.719 25.1804 279.814 51.248 286.999 30.269
-27 5 18 o 0.411212 0.112688 194.751 29.5766 133.811 50.2405 223.868 32.4821
-27 5 19 o 2.44848 0.247548 481.7 25.5348 498.591 49.7644 461.036 30.8878
-27 5 20 o 0.293909 0.102361 162.467 32.3311 145.906 51.5575 165.568 37.2725
-27 5 21 o 0.0710374 0.0899783 91.2683 34.9379 94.5632 41.5446 105.613 39.1936
-27 5 22 o 0.381216 0.12793 182.768 35.9365 141.001 55.6759 196.959 39.7706
-27 5 23 o 2.71138 0.349242 491.879 35.3897 ? ? 491.879 35.3897
-27 5 24 o 1.64034 0.228689 387.353 29.451 364.736 60.43 373.074 36.3095
-27 5 25 o 0.33024 0.138464 165.047 41.5659 165.966 60.501 156.436 47.4237
-27 5 26 o 0.00321524 0.0937475 75.5978 32.8838 115.37 50.1847 76.2547 33.831
-27 5 27 o 0.0312009 0.0993009 82.9006 34.8838 111.366 48.5002 85.2014 36.6266
-27 5 28 o 0.188191 0.124117 125.01 41.8145 152.66 59.276 116.196 43.9095
-27 5 29 o 0.0530479 0.105843 88.6819 36.5563 113.822 48.1644 89.5165 38.6172
-27 5 30 o 0.233292 0.11811 136.665 40.1481 141.913 51.7665 128.361 45.7428
-27 5 32 o 0.0334088 0.100934 82.0461 34.8762 79.0584 36.8021 109.643 43.4102
-27 5 33 o 0.126484 0.1209 105.515 40.4717 115.926 48.8873 106.507 43.9965
-27 5 34 o 0.180855 0.128373 117.967 42.3532 116.367 48.9656 121.479 47.6142
-27 5 35 o 1.15046 0.228665 300.148 38.6123 235.239 68.1587 276.973 56.8124
-27 5 36 o 0.27113 0.142373 135.364 44.7704 146.614 56.6482 116.709 47.6492
-27 5 37 o 0.0798537 0.143003 92.8831 40.5052 76.2471 37.2699 144.462 54.4902
-27 5 38 o 0.158754 0.156693 104.265 43.8436 92.4103 44.3907 121.356 50.6089
-27 5 39 o 0.308351 0.175541 125.063 48.5541 117.611 55.8718 114.984 49.0616
-27 5 40 o 0.10395 0.186166 92.0344 42.5565 101.274 48.8322 89.8056 43.387
-27 6 1 o 3.77226 0.324589 601.896 26.7668 586.23 49.0857 595.277 32.8099
-27 6 2 o 1.04639 0.136189 318.258 21.3092 329.706 44.7504 310.157 24.8233
-27 6 3 o 0.276058 0.0444433 164.165 13.5234 103.623 40.5793 172.701 13.7705
-27 6 4 o 1.76167 0.118846 415.65 14.1771 403.463 34.7549 415.796 15.6514
-27 6 5 o 0.872291 0.0825646 292.326 14.0246 302.454 36.2042 288.716 15.368
-27 6 6 o 0.135702 0.0491012 112.816 22.339 125.351 43.2841 110.647 24.3036
-27 6 7 o 0.422553 0.070759 202.45 17.4754 148.239 45.4031 214.203 18.7844
-27 6 8 o 0.253849 0.064305 155.672 20.9857 119.757 44.647 164.401 22.1827
-27 6 9 o 1.54763 0.144096 387.979 18.4409 384.842 42.6976 384.33 20.7665
-27 6 10 o 0.830207 0.108984 283.628 19.1363 289.644 46.2649 278.516 21.4775
-27 6 11 o 1.55755 0.162184 388.09 20.7661 387.511 44.5344 382.159 23.982
-27 6 12 o 0.957572 0.130866 303.679 21.4742 248.824 51.5527 315.96 24.2317
-27 6 13 o 0.547357 0.106528 228.446 23.4185 216.591 50.2515 226.545 27.3309
-27 6 14 o 0.450537 0.101775 206.422 24.914 212.62 53.0496 199.278 29.1482
-27 6 15 o 0.812544 0.131439 278.428 23.5945 301.357 50.9393 265.918 27.6487
-27 6 16 o 2.90875 0.261505 526.966 24.6375 507.505 49.964 520.418 29.1871
-27 6 17 o 0.261354 0.096885 153.628 32.2526 174.235 51.7679 141.305 38.1861
-27 6 18 o 1.61489 0.199686 391.286 25.404 347.51 52.1565 397.321 30.3327
-27 6 19 o 0.232242 0.0984272 143.48 34.4084 121.95 48.7229 155.488 37.7112
-27 6 20 o 0.565914 0.130676 228.553 28.9565 177.328 56.0801 242.436 33.6976
-27 6 21 o 0.6982 0.185854 247.503 38.4234 216.321 61.3612 246.023 51.5965
-27 6 22 o 1.14806 0.18213 326.076 27.9226 317.199 59.3247 313.506 33.6846
-27 6 23 o 0.585434 0.186513 221.147 43.3068 231.768 65.0915 190.78 56.1119
-27 6 24 o 0.550539 0.143019 221.121 33.034 159.179 59.4342 236.683 37.2607
-27 6 25 o 0.477764 0.143282 203.272 36.2273 192.095 65.8694 193.742 42.5281
-27 6 26 o 0.521752 0.144421 213.293 34.7164 189.254 62.9918 207.269 41.6253
-27 6 27 o 0.436418 0.161967 187.825 43.5438 172.977 86.0783 187.211 43.9907
-27 6 28 o 0.085319 0.112401 97.6515 38.5727 149.978 59.3636 90.4292 38.5507
-27 6 29 o 0.145176 0.13103 113.55 42.453 125.182 53.3579 115.414 45.6017
-27 6 30 o 0.102604 0.126706 102.649 40.8234 111.211 46.8885 109.267 46.4054
-27 6 31 o 0.0581224 0.109645 89.6999 37.1139 100.702 45.6569 98.2969 40.6017
-27 6 32 o 0.275302 0.143406 143.3 44.7043 174.065 67.8688 126.546 46.7197
-27 6 33 o 0.0375082 0.109733 84.5732 36.1698 105.468 47.2102 87.7718 38.4014
-27 6 34 o 1.01652 0.239446 276.458 44.3834 218.45 80.7249 245.547 57.1363
-27 6 35 o 0.661445 0.218484 207.474 52.1919 144.29 65.2119 205.309 59.2595
-27 6 36 o 0.896802 0.232901 246.582 48.4922 159.991 69.6407 234.271 59.0966
-27 6 38 o 0.280477 0.161364 125.915 47.1044 101.894 48.3452 136.061 52.294
-27 6 39 o 0.0307546 0.136025 80.7013 36.9722 110.868 51.9385 75.7511 36.1329
-27 7 1 o 0.0606566 0.0313256 75.5472 20.1566 113.565 49.3906 76.2818 20.2306
-27 7 2 o 0.715882 0.0691975 265.004 12.9674 274.636 43.9787 262.71 13.6892
-27 7 3 o 1.01287 0.0852351 315.216 13.4184 339.341 35.3566 309.84 14.6218
-27 7 4 o 0.696634 0.0750815 261.118 14.2906 284.459 36.7433 255.604 15.691
-27 7 5 o 0.687814 0.0789899 259.244 15.1515 234.937 42.9297 261.531 16.4187
-27 7 6 o 1.08853 0.103939 326.113 15.8272 291.597 39.6697 331.764 17.4975
-27 7 7 o 0.701136 0.0907127 261.162 17.2944 196.816 45.8666 276.875 18.9322
-27 7 8 o 0.660298 0.0951494 252.972 18.7555 237.931 47.2123 252.921 20.8679
-27 7 9 o 1.65254 0.152114 400.712 18.8474 381.301 44.7123 400.652 21.1271
-27 7 10 o 2.42028 0.199405 484.212 20.4349 398.853 50.2679 502.844 22.7844
-27 7 11 o 0.252739 0.0763398 153.869 25.4529 161.334 51.4291 149.902 28.6101
-27 7 12 o 0.206776 0.0786511 137.712 29.1846 174.259 51.3366 126.303 33.2983
-27 7 13 o 0.368258 0.0915795 186.403 24.9503 170.406 51.823 186.937 28.3971
-27 7 14 o 3.03506 0.261589 539.193 24.0807 515.718 51.0206 534.578 28.0501
-27 7 15 o 1.07061 0.15095 319.823 23.5327 315.313 51.7211 313.42 27.3668
-27 7 16 o 0.294502 0.0982211 163.973 30.7873 142.731 52.4623 169.386 34.2138
-27 7 17 o 0.17633 0.0851989 125.685 33.1073 116.889 47.1232 133.299 35.7496
-27 7 18 o 0.745062 0.14041 264.463 26.6493 199.587 59.5467 279.417 30.1219
-27 7 19 o 0.223804 0.0965953 140.713 34.303 126.733 50.9928 147.688 37.0463
-27 7 20 o 0.416173 0.12151 193.781 32.1733 210.695 57.1211 177.612 39.7888
-27 7 21 o 2.42763 0.270494 474.958 28.3253 456.36 56.4332 459.959 34.6227
-27 7 22 o 0.617826 0.173949 231.458 38.5649 ? ? 231.458 38.5649
-27 7 23 o 1.39853 0.268013 348.606 38.7165 278.289 68.1985 362.529 53.1725
-27 7 24 o 0.395567 0.131635 184.627 36.5934 161.252 59.2591 184.654 42.2305
-27 7 25 f 0.705947 0.166143 249.684 33.8131 219.57 66.4597 242.076 41.2398
-27 7 26 o 0.290506 0.128541 154.681 40.6276 133.063 55.0491 162.893 44.7868
-27 7 27 o 0.172579 0.125933 121.195 42.0867 95.9372 44.9872 155.957 45.7789
-27 7 28 o 0.325778 0.125619 164.202 38.5419 132.851 54.61 173.379 42.7059
-27 7 29 o 0.0282164 0.0939039 79.8702 33.7819 94.6422 43.4859 88.4011 36.7291
-27 7 31 o 0.200608 0.126731 125.766 42.2548 160.457 59.744 110.891 43.8411
-27 7 32 o -0.022312 0.10831 74.3081 33.6316 92.6007 43.5729 82.7656 36.9961
-27 7 33 o 0.246588 0.141916 134.624 44.7045 100.843 47.7779 164.005 48.0559
-27 7 34 o 0.352152 0.157265 156.839 46.3941 164.463 67.6104 139.289 49.48
-27 7 35 o 0.0997607 0.16653 101.826 44.0623 110.025 51.817 107.293 47.3653
-27 7 36 o 0.135321 0.14519 103.91 42.8226 98.4309 46.9898 116.446 47.3602
-27 7 38 o 0.0260836 0.153319 84.027 38.7707 ? ? 84.027 38.7707
-27 7 39 o 0.197691 0.192783 104.509 46.2487 ? ? 104.509 46.2487
-27 8 1 o 0.233855 0.0485647 150.478 16.2355 123.978 51.5289 153.164 16.3784
-27 8 2 o 0.103084 0.0425881 98.1414 22.0268 134.22 47.5148 95.0385 23.2093
-27 8 3 o 4.05448 0.233749 628.761 18.4259 600.179 43.4818 629.584 20.5709
-27 8 4 o 1.51535 0.120835 385.022 15.5703 387.979 39.9213 381.684 17.0797
-27 8 5 o 0.984182 0.0981505 310.093 15.7223 327.377 40.6942 304.766 17.254
-27 8 6 o 0.855121 0.0944773 288.824 16.261 303.297 41.9349 283.782 17.8941
-27 8 7 o 0.552304 0.10249 230.217 22.3212 211.062 46.9269 232.196 26.1484
-27 8 8 o 6.22734 0.366789 774.903 23.462 720.501 51.2422 778.053 26.9041
-27 8 9 o 0.568989 0.0982885 233.99 21.0208 223.927 54.0972 232.112 23.2574
-27 8 10 o 0.0933791 0.0622054 94.1951 29.4515 92.1034 41.1308 104.574 30.3422
-27 8 11 o 0.366327 0.0862143 186.54 23.3957 146.147 52.2171 194.328 25.0765
-27 8 12 o 0.840277 0.120339 284.424 21.0979 221.526 53.3756 298.196 23.415
-27 8 13 o 0.0610763 0.0704657 84.0535 31.1893 139.082 51.5278 79.3303 31.5584
-27 8 14 o 1.30887 0.165583 353.992 23.2882 305.563 54.8315 361.103 26.5419
-27 8 15 o 0.520646 0.116251 221.206 26.5492 219.397 58.5708 215.138 30.6526
-27 8 16 o 0.0876506 0.0859443 95.8717 34.6243 147.772 52.5545 88.2157 35.3209
-27 8 17 o 1.203 0.171179 337.536 25.2927 362.736 53.8175 320.94 29.8751
-27 8 18 o 1.56462 0.198295 384.474 25.6826 275.803 62.1186 417.482 29.2374
-27 8 19 o 0.265901 0.0985554 154.026 32.6923 140.185 51.3896 156.937 36.9595
-27 8 20 f 0.927974 0.20574 287.617 36.2172 273.939 60.177 269.355 50.8331
-27 8 21 o 0.858057 0.1577 281.557 28.1058 242.891 61.5423 281.525 33.1447
-27 8 22 o 0.15269 0.100023 116.023 37.4732 121.288 50.4225 119.942 40.2181
-27 8 23 o 0.363759 0.120881 178.158 34.8419 148.217 56.7822 183.357 39.0978
-27 8 24 o 0.75974 0.167715 260.413 32.5985 282.552 67.095 236.357 40.6904
-27 8 25 o 0.0730165 0.0944352 91.6554 35.6046 122.389 50.1937 90.1553 36.9582
-27 8 26 o -0.0519204 0.0863311 63.0807 29.1013 90.3771 42.0482 69.1141 31.5236
-27 8 27 o 0.664592 0.165057 240.024 35.0827 233.936 70.4599 222.056 42.9573
-27 8 28 o 0.513145 0.160895 205.668 40.1737 158.182 62.6776 211.503 46.0754
-27 8 29 o 1.29765 0.224453 335.574 33.5655 246.167 75.6746 336.98 40.0833
-27 8 31 o 0.593032 0.174816 217.208 41.3575 250.698 70.5374 176.283 52.0388
-27 8 32 o 0.116401 0.113618 102.649 39.2686 176.076 60.9745 86.3926 37.8289
-27 8 33 o 0.748778 0.201533 239.317 43.2863 156.481 66.0754 247.711 50.4355
-27 8 34 o 0.213478 0.149538 123.303 45.4929 126.898 57.4974 121.39 47.5434
-27 8 35 o 0.154019 0.147049 109.113 43.7819 102.462 48.3596 121.468 48.3445
-27 8 36 o 0.0642795 0.142576 91.0439 40.0525 91.1216 44.315 105.166 45.0445
-27 8 37 o 0.016997 0.147592 83.8142 38.4407 97.0144 46.7822 88.6269 41.0868
-27 8 38 o 0.216194 0.191387 109.449 47.2985 ? ? 109.449 47.2985
-27 8 39 o 0.0961936 0.15759 90.5004 40.8003 ? ? 90.5004 40.8003
-27 9 1 o 2.74311 0.220967 515.524 21.2671 549.946 52.7652 502.672 23.6127
-27 9 2 o 0.797312 0.105387 278.166 18.8693 311.931 43.6959 268.142 21.3433
-27 9 3 o 1.55644 0.12689 389.989 16.144 388.476 41.3249 387.154 17.7306
-27 9 4 o 0.603841 0.0796911 242.534 16.3637 235.751 46.056 241.285 17.779
-27 9 5 o 0.373111 0.0704311 189.857 18.6055 158.165 49.1865 193.925 19.9544
-27 9 6 o 1.16899 0.117804 337.46 17.3418 290.186 47.6475 344.135 18.9154
-27 9 7 o 0.164639 0.0618585 123.655 25.6108 175.315 49.9802 113.614 28.6122
-27 9 8 o 1.98758 0.176054 439.041 19.9053 406.557 47.1836 441.582 22.3424
-27 9 9 o 4.28619 0.290427 643.219 22.3891 568.789 48.8449 657.832 25.6877
-27 9 10 o 0.456881 0.0901134 209.204 21.6382 209.116 51.8439 205.365 24.3339
-27 9 11 o 0.17925 0.0751877 127.94 29.673 167.511 52.1546 117.969 32.937
-27 9 12 o 0.043113 0.0660107 76.9458 29.8016 85.6187 39.6702 88.2947 31.7543
-27 9 13 o 2.63038 0.22732 502.945 22.434 456.659 51.4189 506.768 25.5227
-27 9 14 o 0.44822 0.108705 204.934 26.9118 182.726 56.2303 205.952 30.6717
-27 9 15 f 0.174038 0.0892848 124.845 34.3391 113.88 49.1305 135.193 35.7495
-27 9 16 o 3.3561 0.293025 564.341 25.7755 542.906 54.0528 554.824 30.3296
-27 9 17 o 0.124245 0.090488 107.699 35.6948 141.043 53.5781 103.132 37.3688
-27 9 18 o 0.586506 0.134487 232.629 29.2693 207.77 61.6237 230.726 34.0247
-27 9 19 o 0.05542 0.0788187 83.9237 32.5481 112.601 48.2995 85.9894 33.8126
-27 9 20 o 0.204929 0.102834 133.195 36.9369 107.731 47.2766 152.717 38.9347
-27 9 21 o 0.232881 0.130999 139.766 42.574 ? ? 139.766 42.574
-27 9 22 o 0.418586 0.16123 185.876 43.6884 190.248 61.5713 168.376 52.9869
-27 9 23 o 0.228447 0.11176 138.953 38.4963 128.288 53.7263 145.005 41.3984
-27 9 24 o 0.0405259 0.0929783 83.4409 34.3155 168.288 56.9266 73.2795 32.9255
-27 9 25 o 0.097582 0.0951816 98.3965 36.2963 179.973 58.9434 85.0208 35.6504
-27 9 26 o 0.0239823 0.0923561 79.2054 33.5016 101.629 46.0486 84.8753 35.6691
-27 9 27 o -0.0145314 0.107368 76.7071 34.1966 141.19 60.5053 74.0544 33.9272
-27 9 28 o -0.0596166 0.105147 68.8774 31.8956 99.0998 45.0415 73.2054 34.1671
-27 9 30 o 0.187388 0.125101 122.63 41.9744 121.489 53.16 127.142 45.062
-27 9 31 o -0.13643 0.0931794 54.6546 26.575 139.778 57.0608 51.763 25.6331
-27 9 32 o 0.420248 0.19142 169.239 51.4464 168.188 66.837 150.288 56.4089
-27 9 33 o 0.414322 0.161263 172.889 45.5518 159.267 64.6059 158.926 51.0677
-27 9 34 o 0.171552 0.130857 113.683 42.4407 95.846 46.1767 133.717 46.0163
-27 9 35 o 0.0513074 0.132215 88.7422 38.8181 94.141 45.3915 99.7551 42.7625
-27 9 37 o 0.396716 0.194491 142.865 52.0163 111.575 54.2174 145.27 55.348
-27 9 38 o 0.412361 0.213749 135.132 53.2496 ? ? 135.132 53.2496
-27 10 1 o 1.33269 0.157639 358.631 21.8666 273.134 64.5621 371.47 23.6466
-27 10 2 o 0.329914 0.0851269 176.733 24.5061 159.731 52.65 178.379 27.0487
-27 10 3 o 0.178851 0.0728629 128.227 28.8351 119.326 46.0156 133.382 31.113
-27 10 4 o 0.19835 0.0759448 135.195 28.7005 151.281 48.0553 128.728 32.8098
-27 10 5 o 0.286744 0.0686104 165.551 20.99 133.531 48.8639 171.141 22.1667
-27 10 6 o 0.232382 0.0675066 148.12 23.336 136.744 50.3815 149.967 24.8406
-27 10 7 f 1.29318 0.133949 354.336 18.7834 303.581 49.454 362.029 20.6866
-27 10 8 o 1.10678 0.129342 327.367 19.6519 341.822 48.509 320.115 21.9318
-27 10 9 o 1.04288 0.130996 317.341 20.5479 277.1 49.2733 323.793 23.177
-27 10 10 o 0.694365 0.111845 258.241 21.6419 222.751 53.1276 262.719 24.2186
-27 10 11 o 0.3583 0.0912464 183.705 25.2597 147.327 52.652 191.208 27.3987
-27 10 12 o 0.894947 0.130773 292.912 22.2712 217.711 57.2855 309.467 24.5631
-27 10 13 o 0.315412 0.0921189 171.152 27.5854 165.159 55.9874 169.444 30.7001
-27 10 14 o 0.507527 0.110157 218.709 25.4093 194.982 59.1834 218.843 28.3364
-27 10 15 o 1.28843 0.178973 349.314 25.5434 228.154 65.8355 382.563 28.1319
-27 10 16 o 1.07998 0.165619 319.118 25.9183 229.04 66.3885 336.031 28.6375
-27 10 17 o 0.212789 0.0957236 137.048 34.5858 117.863 50.1939 148.064 36.2661
-27 10 18 o 0.0580262 0.0794351 84.8929 32.7421 93.1521 41.6157 95.5544 35.5295
-27 10 19 o 0.257911 0.138692 147.096 43.5828 150.552 55.4697 144.325 49.9774
-27 10 21 o 0.948329 0.173285 294.674 29.5115 243.056 69.7031 294.496 33.8533
-27 10 22 o 0.877212 0.170302 282.367 30.3359 291.938 66.9343 263.966 36.5697
-27 10 23 o 0.190404 0.104907 127.406 37.9435 146.601 57.4295 122.602 40.3767
-27 10 24 o 0.113475 0.0931462 102.881 36.1634 180.975 60.9867 90.4847 36.1191
-27 10 25 o 0.0408717 0.093704 83.5077 34.4071 110.82 48.3241 86.015 36.0659
-27 10 26 o 0.016386 0.0885445 76.2154 32.5402 122.891 52.2406 74.8791 32.9222
-27 10 27 o 0.286026 0.12654 152.317 40.4538 131.209 54.7953 159.149 44.4627
-27 10 28 o 0.270394 0.142774 144.708 44.5164 184.229 64.5387 123.712 47.0948
-27 10 29 o 0.413286 0.196418 171.247 52.1253 156.474 67.5687 166.798 56.596
-27 10 30 f 0.161718 0.115193 115.333 40.2398 115.381 51.684 121.147 42.7144
-27 10 31 o 0.332447 0.140344 159.371 42.7285 143.863 59.5088 155.885 47.2888
-27 10 32 o 0.156961 0.128204 112.833 42.0309 106.149 49.8373 124.896 45.0541
-27 10 33 o 0.520588 0.185044 190.411 48.1056 154.798 66.8602 179.86 53.9509
-27 10 34 o 0.0660722 0.139596 93.2064 40.3372 118.643 54.2955 91.7836 41.2079
-27 10 35 o 0.123173 0.129604 100.564 40.8339 109.604 50.3648 101.53 42.8454
-27 10 37 o 0.0592449 0.147475 87.5218 39.4623 92.8139 44.9941 94.3762 42.8952
-27 10 38 f 0.046208 0.156647 85.1599 39.256 ? ? 85.1599 39.256
-27 11 1 o 3.59846 0.290647 587.832 24.5338 563.24 56.1405 582.586 27.9193
-27 11 2 o 2.32837 0.213598 473.873 22.38 474 49.4869 465.72 25.6367
-27 11 3 o 0.771937 0.123819 272.15 22.733 245.027 54.8594 273.778 25.6315
-27 11 4 o 0.0924421 0.170902 116.363 47.0203 116.363 47.0203 ? ?
-27 11 5 o 0.336379 0.0931841 177.571 26.8164 168.194 52.4914 176.564 30.7437
-27 11 6 o 1.21523 0.158287 341.611 23.0763 332.278 51.0327 337.281 26.66
-27 11 7 o 0.218947 0.0869195 141.225 31.2955 135.489 49.9825 143.594 34.605
-27 11 8 o 0.225921 0.0762059 144.732 27.0634 171.77 51.9158 136.278 30.7966
-27 11 9 o 0.0571929 0.0640268 80.9184 29.7831 93.7728 40.6556 87.6225 31.626
-27 11 10 o 0.36362 0.0914425 185.091 25.1068 180.339 53.811 182.153 28.5191
-27 11 11 f 0.111443 0.0679544 101.63 30.6017 128.004 47.8451 98.5803 32.363
-27 11 12 o 0.928437 0.136477 297.914 22.8556 268.41 62.0385 297.313 25.2054
-27 11 13 o 1.84884 0.200827 420.14 23.7628 274.297 66.3935 459.438 26.0602
-27 11 14 f 2.28261 0.22691 466.341 24.173 383.901 59.422 479.63 27.3229
-27 11 15 o 0.361493 0.105052 182.091 29.5776 173.438 56.2393 179.019 34.0933
-27 11 16 o 0.503055 0.121932 215.584 28.7161 260.761 60.4224 197.396 34.479
-27 11 17 o 1.17278 0.168013 332.402 25.213 299.237 59.2684 330.809 29.0716
-27 11 18 o 1.32787 0.239743 345.788 34.7994 350.09 60.2384 315.506 47.8403
-27 11 19 o 0.560411 0.13312 226.161 29.8718 205.306 64.2835 221.755 34.3815
-27 11 20 o 0.358092 0.115445 178.137 33.3102 157.962 58.9723 178.609 37.1866
-27 11 21 o 0.155344 0.125022 118.403 41.8728 156.583 60.6033 110.669 43.3204
-27 11 22 o -0.000706489 0.0989153 77.061 33.6449 102.01 46.2168 83.2488 36.1508
-27 11 23 o 0.788786 0.169475 265.805 32.2245 171.926 63.7295 291.878 35.9346
-27 11 24 o 0.913283 0.178038 286.501 31.2739 213.111 69.6335 293.409 35.8218
-27 11 25 o 0.230559 0.110394 138.759 38.1898 129.573 53.7361 142.589 41.2938
-27 11 26 o 0.0158202 0.0978675 79.0638 33.992 110.143 49.4453 81.9214 35.4897
-27 11 27 o 0.0956319 0.109426 99.0884 38.3721 136.462 55.5245 94.0197 39.1328
-27 11 29 o 0.543763 0.164488 209.868 40.2688 159.614 64.345 212.101 46.1197
-27 11 30 o 0.312427 0.140665 154.386 43.3434 137.071 58.4683 155.146 47.3029
-27 11 31 o 0.534665 0.17341 202.366 43.7059 172.741 70.4369 190.298 49.8587
-27 11 32 o 0.553549 0.184672 200.481 46.5084 118.562 55.7369 232.304 48.3782
-27 11 33 o -0.0588052 0.115411 70.1965 32.8111 100.02 48.1835 74.096 34.5128
-27 11 34 o 0.42877 0.174475 167.172 48.7096 154.958 66.8842 149.389 52.4818
-27 11 36 o 0.678073 0.207438 201.101 51.0031 157.416 68.5214 168.581 58.2344
-27 11 37 o -0.000927646 0.123422 75.2711 34.7503 89.3327 43.3535 79.9051 37.0654
-27 12 1 o 1.39893 0.173874 366.323 23.6259 360.33 58.5456 360.268 26.5509
-27 12 2 o 1.91438 0.204876 428.612 23.7589 456.595 52.4898 413.368 27.3488
-27 12 3 o 0.565948 0.119439 231.423 26.0019 189.312 57.9291 238.561 29.096
-27 12 4 o 3.18619 0.273886 552.56 24.6023 503.003 50.8468 558.648 28.8842
-27 12 5 o 0.132957 0.0805663 110.656 33.3209 126.107 49.4547 111.118 35.439
-27 12 6 o 0.635956 0.123754 245.624 25.3068 226.474 55.2743 244.79 29.3712
-27 12 7 o 1.4285 0.174816 369.919 23.5193 362.406 50.6779 363.888 27.3905
-27 12 8 o 0.580518 0.123573 233.898 26.631 238.23 52.3975 224.466 32.4991
-27 12 9 o 0.174882 0.0996688 125.336 36.8972 162.652 53.4873 113.564 40.0565
-27 12 10 o 1.86674 0.222602 420.854 26.3192 400.284 49.3025 416.703 32.4588
-27 12 11 o 0.6509 0.116673 248.819 23.494 191.663 56.856 259.496 25.9601
-27 12 12 o 2.84989 0.248502 521.835 23.6386 563.882 55.9669 502.179 26.7662
-27 12 13 o 1.23769 0.164063 343.191 23.8161 348.632 60.7113 333.705 26.7602
-27 12 14 o 0.0313835 0.0731824 75.7065 30.7048 145.101 55.8095 71.833 30.5149
-27 12 15 o 0.722742 0.137755 260.087 26.5971 178.839 60.5389 279.553 29.1904
-27 12 16 o 0.560514 0.12733 227.671 28.2986 146.432 58.2149 247.916 29.8529
-27 12 17 o 1.40493 0.248328 355.666 35.0223 347.069 62.3025 331.564 47.2757
-27 12 18 o 0.710109 0.145377 255.839 28.6236 251.822 65.5777 245.585 33.3523
-27 12 19 o 1.09327 0.205392 314.378 32.8297 ? ? 314.378 32.8297
-27 12 20 o 0.125382 0.121642 110.635 40.9924 113.442 48.2203 122.429 46.287
-27 12 21 f 1.01342 0.180276 304.283 29.711 289.566 69.6327 291.914 34.8937
-27 12 22 o 0.454524 0.139821 198.762 36.16 141.061 57.6959 216.854 39.2485
-27 12 23 f 0.131558 0.0973758 108.82 37.037 148.243 56.6161 101.645 38.2742
-27 12 24 o 0.0966827 0.0949716 98.0137 36.2382 125.946 52.8382 97.1101 37.5388
-27 12 25 o 0.755103 0.179931 255.561 35.8422 262.965 74.3039 231.618 44.369
-27 12 26 o 0.876589 0.183229 276.813 33.4496 227.913 73.0175 269.454 39.6013
-27 12 28 o 0.122735 0.103115 104.746 37.9125 119.195 51.6495 106.125 39.8106
-27 12 29 o 0.143053 0.116954 110.591 40.3257 107.867 48.0125 120.983 44.1961
-27 12 30 o 0.2134 0.129363 128.4 42.6829 153.676 63.3929 118.81 44.1835
-27 12 31 o 0.0891558 0.116 96.2363 38.7913 116.067 52.451 97.6379 40.3456
-27 12 32 o 1.71932 0.27836 371.155 37.6523 261.737 89.7236 346.638 46.706
-27 12 33 o 0.429624 0.173798 169.469 48.3846 153.296 67.8007 155.535 51.9394
-27 12 34 o 0.628989 0.223066 192.295 54.7868 175.449 75.6446 157.423 58.7673
-27 12 36 o 0.0199607 0.13804 81.4245 37.2817 97.0991 47.6947 84.7006 38.9381
-27 12 37 o 0.812985 0.221404 213.272 51.8978 129.752 61.9463 193.999 59.2656
-27 13 1 o 0.181429 0.094445 127.861 35.3755 204.683 59.2173 111.73 37.8058
-27 13 2 o 1.23996 0.170248 344.14 24.6564 350.795 54.6726 334.214 28.5848
-27 13 3 o 0.621138 0.129729 242.001 27.0002 237.818 57.1172 235.683 31.8583
-27 13 4 o 0.214555 0.092748 138.983 33.4465 182.893 54.9507 124.945 37.542
-27 13 5 o 1.06426 0.158648 318.365 24.8692 373.729 49.2334 295.573 29.9669
-27 13 6 o 1.45398 0.181107 372.67 24.1913 385.503 49.4409 359.558 28.6918
-27 13 7 f 1.565 0.194518 386.073 25.0809 385.419 52.0004 375.918 29.6887
-27 13 8 o 0.722835 0.138806 260.994 26.7075 276.29 52.095 246.676 32.8961
-27 13 9 o 0.181603 0.0961755 127.314 35.8736 126.117 50.1352 132.266 39.0077
-27 13 10 o 0.0144113 0.0843509 75.9592 32.0671 124.688 49.8338 74.0215 32.5578
-27 13 11 o 1.36167 0.223838 355.147 31.5321 286.241 60.2845 380.589 39.4794
-27 13 12 o 0.36929 0.132422 180.452 37.5559 205.235 59.4757 161.649 45.2837
-27 13 13 o 1.28482 0.171109 349.019 24.427 295.08 61.8974 353.493 27.5207
-27 13 14 o 0.0254081 0.078937 76.1768 31.502 107.3 47.6103 79.7428 32.8606
-27 13 15 o 0.971453 0.153811 302.277 25.4284 262.589 66.6013 301.358 28.3965
-27 13 16 f 0.403878 0.141897 187.127 38.8171 169.028 58.3582 186.849 46.5816
-27 13 17 o 0.642147 0.140313 242.967 29.175 225.984 66.4559 236.794 33.4942
-27 13 18 o 0.858969 0.183936 278.146 33.4086 ? ? 278.146 33.4086
-27 13 19 o 0.31019 0.11148 164.899 34.5778 132.864 54.5829 174.602 37.0602
-27 13 20 o 0.253757 0.113141 147.163 37.8511 151.072 59.0887 144.323 41.0848
-27 13 21 o 0.395122 0.126831 185.873 35.0688 164.089 61.3999 185.189 39.4538
-27 13 22 o 1.46055 0.221702 364.356 30.4027 306.271 73.3865 360.033 35.5476
-27 13 23 o 0.207449 0.119599 131.56 40.7907 101.141 46.9843 160.109 42.5224
-27 13 24 o 0.0800914 0.105149 95.4131 37.4235 125.407 55.2327 96.3687 38.5926
-27 13 25 o 0.123962 0.109433 106.742 38.9942 124.807 54.034 107.893 40.7815
-27 13 27 o 0.041687 0.107641 86.495 36.3531 108.179 50.0493 92.0007 38.3622
-27 13 28 o 0.384304 0.14503 174.28 41.7497 130.236 57.2626 186.486 44.9422
-27 13 29 o 0.0818492 0.103911 93.5841 37.0492 98.6428 46.183 104.281 39.7886
-27 13 30 o 0.403362 0.158455 173.536 44.8765 125.424 57.018 188.234 48.0415
-27 13 31 o 0.160695 0.138567 113.158 43.3469 156.056 63.2624 100.243 42.9206
-27 13 32 f 0.140345 0.140098 107.599 42.8824 127.511 57.1819 103.942 43.8633
-27 13 33 o 1.24985 0.248161 306.035 41.1925 192.869 80.5288 286.575 50.5549
-27 13 35 o 0.655338 0.204148 197.935 50.8099 118.647 55.9448 210.218 57.6231
-27 13 36 o 0.478021 0.181212 162.272 50.193 115.834 54.9327 159.473 54.755
-27 14 1 f 0.672784 0.141425 251.477 28.3362 268.474 64.9994 240.288 32.7305
-27 14 2 o 0.0202377 0.0887905 79.2504 33.143 106.314 46.353 84.3642 35.3055
-27 14 3 o 0.363889 0.109254 183.101 30.6226 149.054 53.7924 193.089 34.2099
-27 14 4 o 0.219475 0.105612 139.691 36.891 135.16 51.8926 144.214 40.9072
-27 14 5 o 1.59261 0.203302 388.937 26.0294 391.004 55.3321 377.317 30.6458
-27 14 6 o 0.280026 0.103658 158.892 33.3636 148.384 54.0661 160.788 37.3995
-27 14 7 o 0.495395 0.12133 214.695 28.6976 199.683 56.5789 212.139 34.0391
-27 14 8 o 0.552494 0.134407 226.084 30.1875 229.534 58.327 215.085 36.9652
-27 14 9 o 0.48783 0.126855 211.968 30.5075 217.517 58.4944 201.092 37.0378
-27 14 10 o 2.50376 0.274482 485.147 28.1322 452.168 54.6378 480.642 34.3947
-27 14 11 o 0.396118 0.131484 187.78 35.9766 161.189 58.1868 193.18 41.3413
-27 14 12 o 3.59068 0.359477 577.326 30.941 550.371 57.7938 560.958 38.7887
-27 14 13 o 0.417531 0.141577 191.445 37.955 205.061 61.3763 174.879 46.1528
-27 14 14 o 1.87176 0.272602 413.888 32.8793 408.891 66.2862 391.652 40.817
-27 14 15 o -0.0318532 0.116677 78.7726 35.3436 89.1875 42.5276 97.7815 41.2631
-27 14 16 o 0.493514 0.12572 212.211 30.1813 178.829 62.507 213.752 33.7685
-27 14 17 o 0.496288 0.143463 209.789 35.0959 ? ? 209.789 35.0959
-27 14 18 o 0.831835 0.150554 277.794 27.1801 206.735 64.6707 288.16 30.3655
-27 14 19 o 0.759096 0.195397 256.776 38.8917 195.392 67.7672 268.081 46.7457
-27 14 20 o 0.629637 0.160267 236.145 34.6304 209.187 72.8646 229.884 39.5463
-27 14 21 o 0.0420934 0.0893949 82.8961 33.8184 136.176 55.2081 79.4784 33.9585
-27 14 22 o 1.06541 0.199338 308.71 32.4542 277.877 73.7295 296.345 38.7482
-27 14 23 o 0.66738 0.160866 242.203 33.8031 202.121 68.301 238.389 39.6138
-27 14 24 o 0.375683 0.143371 175.08 41.2292 125.882 54.8806 196.711 44.1709
-27 14 26 o 0.340272 0.147677 163.332 43.8481 138.785 59.0944 168.724 48.021
-27 14 27 o 0.568294 0.157477 218.011 37.09 195.343 69.1023 205.246 44.1553
-27 14 28 o 0.0016428 0.110002 79.1736 34.991 142.844 60.7377 75.0348 34.3911
-27 14 29 o 0.388077 0.159983 169.92 45.6482 124.196 55.9773 187.593 49.4602
-27 14 30 o 0.753705 0.200171 240.977 42.6886 186.849 75.8017 225.564 50.4301
-27 14 31 o 0.0748808 0.125743 93.7023 39.331 135.669 60.9633 89.118 39.0848
-27 14 32 f 0.231299 0.142406 126.841 44.7041 109.16 51.1783 137.404 48.0795
-27 14 34 o 0.31838 0.163133 137.898 47.9005 109.766 52.0277 145.184 51.8507
-27 14 35 o 0.0290409 0.120986 79.7476 35.8685 106.404 51.6822 78.9716 36.1108
-27 14 36 o 0.0951769 0.130115 89.9825 38.9426 114.556 52.555 83.1857 38.2548
-27 15 1 o 1.88422 0.226591 423.306 26.6374 399.413 60.0781 418.735 30.8022
-27 15 2 o -0.0314732 0.0839523 66.7788 29.9699 122.446 49.4459 65.4089 30.2273
-27 15 3 o 1.94473 0.229371 429.802 26.5516 437.135 55.5911 415.47 31.3524
-27 15 4 o 0.391864 0.121213 189.005 32.9492 206.388 56.6508 174.536 40.4486
-27 15 5 o 0.0297489 0.0857808 80.1894 32.9676 105.612 45.072 84.4754 35.1785
-27 15 6 o 0.00587331 0.0842972 74.1295 31.7025 107.552 44.998 75.9786 33.3482
-27 15 7 o 0.240253 0.115519 145.189 38.6937 149.657 56.9961 144.515 42.4427
-27 15 8 o 0.835178 0.159852 279.291 28.7473 369.668 56.5672 249.015 35.5366
-27 15 9 o 0.25925 0.110336 151.199 36.5396 211.636 58.8914 130.203 41.2719
-27 15 10 o 0.0891555 0.0980879 98.6032 36.7576 149.779 54.2188 90.7526 37.4057
-27 15 11 o 1.79633 0.243792 409.004 29.7138 346.662 60.0508 420.588 36.2812
-27 15 12 o 0.352698 0.129767 175.803 37.6781 134.949 53.543 196.914 41.9446
-27 15 13 o 0.235468 0.202093 143.918 52.9231 157.32 57.38 142.908 64.2472
-27 15 14 o 0.473018 0.160884 201.901 40.8564 172.39 62.3845 206.193 48.1466
-27 15 15 o 1.14406 0.220169 321.323 34.462 254.856 75.7991 324.61 40.341
-27 15 16 o 0.455075 0.193766 191.448 49.6846 ? ? 191.448 49.6846
-27 15 17 o 0.0263719 0.085847 78.5117 32.6928 110.364 49.69 82.2106 34.0426
-27 15 18 o 0.211059 0.137582 133.94 43.9974 184.858 62.7155 116.402 45.8199
-27 15 19 o 0.590337 0.14147 230.942 31.1202 177.164 64.6077 236.775 34.557
-27 15 20 o -0.0285371 0.0886254 68.1676 30.6763 103.29 46.5378 71.5151 32.2355
-27 15 21 o 0.340957 0.133564 168.959 39.7985 136.344 56.5929 179.977 43.5421
-27 15 22 o 0.106244 0.107296 102.536 38.3998 116.448 51.9794 107.855 40.4183
-27 15 23 o 1.8449 0.267953 404.084 33.1213 266.989 82.9088 419.582 38.0532
-27 15 25 o 0.157129 0.126347 116.274 41.9827 133.867 57.0713 115.006 44.0076
-27 15 26 f 0.556696 0.166455 213.37 40.0958 229.526 74.4368 187.127 48.2639
-27 15 27 f 0.637285 0.195165 222.755 44.9301 206.416 75.3698 200.03 53.8092
-27 15 28 o 1.74553 0.286858 380.201 37.8576 307.827 88.1258 352.414 47.7028
-27 15 29 o 0.904197 0.205781 269.907 38.8661 194.168 73.7306 262.737 47.0006
-27 15 30 o 0.160045 0.135109 112.665 42.8892 103.94 49.8388 126.207 45.8785
-27 15 31 o 0.686374 0.203199 220.563 47.0483 130.543 61.0029 237.289 50.8165
-27 15 32 o 0.339117 0.215923 137.676 53.7368 113.258 54.4308 150.914 59.6086
-27 15 33 o 0.0102351 0.12871 80.6979 36.579 88.3353 43.1284 91.7693 40.6691
-27 15 34 o 0.894212 0.221821 239.862 47.4673 161.18 71.6471 208.388 57.8254
-27 15 35 o 0.394225 0.164879 149.161 48.1065 135.14 62.4206 130.385 49.647
-27 16 1 o 0.858868 0.360695 255.57 68.491 255.57 68.491 ? ?
-27 16 2 o 0.0165962 0.0921194 79.5853 33.5499 131.341 53.4907 78.2127 34.0863
-27 16 3 o 0.395802 0.135043 188.277 36.8313 213.28 63.6451 172.841 43.5402
-27 16 4 o 0.336893 0.125966 173.142 37.1342 157.549 58.7472 176.446 41.5747
-27 16 5 o 0.234058 0.113254 143.609 38.3307 169.986 57.7739 133.425 42.4924
-27 16 6 o 0.0508801 0.0992082 89.4748 35.9409 124.779 50.7596 89.3257 37.4805
-27 16 7 o 1.02575 0.180291 309.586 29.1769 310.072 61.8289 297.057 34.9769
-27 16 8 o 0.00217889 0.0922211 76.2956 32.9012 126.878 50.0478 73.6576 33.2886
-27 16 9 o 2.02491 0.250639 435.653 28.643 371.778 59.3253 446.716 34.4311
-27 16 10 o 0.117783 0.10237 107.294 37.8949 151.909 53.8771 98.092 39.2412
-27 16 11 o 0.282937 0.131404 155.841 41.1469 181.824 58.8475 140.183 46.7692
-27 16 12 o -0.132489 0.159067 80.6722 37.9648 91.9564 43.1422 107.097 49.6779
-27 16 13 o 1.12512 0.205203 320.987 32.0806 261.578 66.838 328.89 38.624
-27 16 14 o 0.197527 0.166379 133.19 48.1651 ? ? 133.19 48.1651
-27 16 15 o 0.506314 0.168102 208.253 41.423 224.957 65.6983 184.63 51.3196
-27 16 16 o 0.156853 0.131697 120.15 42.9261 121.935 53.934 131.069 46.2374
-27 16 17 o 0.0757464 0.123511 99.8188 40.1001 101.128 46.7383 119.251 45.006
-27 16 18 o 0.301375 0.13694 158.376 42.0927 191.745 68.0001 143.619 45.9297
-27 16 19 o 0.730827 0.158088 256.917 31.0972 252.362 68.6275 243.359 36.9861
-27 16 20 o 0.21321 0.115994 133.723 39.9159 140.845 57.0042 132.294 42.8468
-27 16 21 o 0.395845 0.133765 183.542 37.3548 191.313 67.5191 171.052 42.6368
-27 16 24 o 0.10158 0.114729 101.565 39.3018 127.985 55.4528 101.19 40.6937
-27 16 25 o 0.714047 0.196033 240.835 41.8161 194.403 73.2046 231.848 49.8605
-27 16 26 o 0.299232 0.156841 149.845 46.7524 158.337 65.8527 141.029 49.6644
-27 16 27 o 0.184564 0.12442 121.468 41.8501 122.694 53.47 124.386 44.7866
-27 16 28 o 0.0515926 0.133896 92.6134 39.7877 129.477 57.8787 90.3625 40.2539
-27 16 29 o 0.0258727 0.102037 79.8829 34.5287 84.9175 41.2111 94.6839 38.4575
-27 16 30 o 0.686536 0.203201 221.694 46.8494 157.685 66.6092 216.815 55.6342
-27 16 31 o 0.328341 0.185818 141.336 50.9289 132.927 61.3274 135.289 53.1531
-27 16 33 o 0.566278 0.198816 181.365 51.7397 114.776 55.164 192.614 56.6218
-27 16 34 o 0.229315 0.148545 116.928 44.8579 105.874 49.907 118.551 47.7842
-27 17 1 o 0.497816 0.165476 209.632 40.5482 ? ? 209.632 40.5482
-27 17 2 o 0.750324 0.166548 263.349 31.9652 276.353 65.4237 247.814 38.8208
-27 17 3 o 0.0126051 0.105964 83.5109 35.6245 231.235 63.972 71.4482 33.0691
-27 17 4 o 1.5719 0.226494 383.842 29.4393 375.9 60.5751 371.535 35.5156
-27 17 5 o 1.11245 0.190976 322.328 29.6668 296.312 64.0523 317.93 35.2415
-27 17 6 o 0.21931 0.119281 138.615 40.242 147.299 57.1745 138.163 43.7492
-27 17 7 o 1.53323 0.217982 379.103 28.6809 388.104 58.7023 361.654 34.6329
-27 17 8 o 0.364754 0.135266 178.918 38.5682 126.504 53.3282 209.132 40.8173
-27 17 9 o 0.29816 0.127192 160.911 39.4454 186.16 58.2747 144.741 45.6562
-27 17 10 o 1.56151 0.313264 369.664 42.7429 342.044 63.7148 346.315 68.8855
-27 17 11 o -0.0294513 0.106432 75.6859 33.8728 114.241 49.4722 78.0687 35.5559
-27 17 12 o 0.0580675 0.150355 103.442 43.1848 125.089 51.8032 108.757 48.2642
-27 17 13 o 0.0105365 0.123775 87.9734 38.0275 ? ? 87.9734 38.0275
-27 17 14 o 1.00205 0.224241 297.392 38.2142 278.381 66.2355 279.3 52.1312
-27 17 15 o 0.250329 0.13308 145.123 42.612 96.1282 44.235 209.514 43.9339
-27 17 16 f 0.736879 0.1938 252.936 39.2027 195.292 68.7135 261.236 46.6515
-27 17 17 o -0.030134 0.101102 72.9166 32.793 151.587 59.2208 68.3936 31.9683
-27 17 18 o 0.892797 0.212877 277.627 39.0401 211.089 70.7781 285.87 47.7082
-27 17 19 o 0.448682 0.165509 191.635 43.7289 169.614 64.4147 189.128 50.6299
-27 17 20 o 0.258927 0.172248 143.177 49.2446 152.695 62.286 139.339 53.2995
-27 17 22 o 0.948327 0.196469 287.91 34.4701 274.836 77.778 267.948 41.6838
-27 17 23 o 0.86389 0.183732 274.406 33.8682 274.909 80.6203 253.191 40.2856
-27 17 24 o 0.199333 0.136534 126.873 43.8345 162.436 83.6962 126.907 43.88
-27 17 25 o 0.160524 0.128034 116.376 42.2284 108.652 50.1119 130.688 45.5962
-27 17 26 o 0.75697 0.20533 244.645 43.1293 157.801 67.275 258.581 48.6363
-27 17 27 o -0.078465 0.107382 66.2758 31.1907 76.8899 37.6848 82.5858 37.0213
-27 17 28 o 0.522221 0.172465 197.63 44.3034 213.074 77.0928 167.268 51.1074
-27 17 29 o 0.671375 0.190546 223.933 43.6977 178.807 73.3305 206.246 51.4141
-27 17 30 o 0.448252 0.367599 140.853 63.0007 140.853 63.0007 ? ?
-27 17 32 o 0.658886 0.198817 204.542 48.807 158.22 68.3591 177.486 56.6682
-27 17 33 o 0.21383 0.156281 113.914 45.3269 100.404 48.9739 121.885 48.4604
-27 18 1 o 0.173998 0.119142 125.472 40.9267 146.052 55.677 122.463 44.1638
-27 18 2 o 0.411013 0.136591 191.502 36.6483 181.78 58.8331 187.385 44.0962
-27 18 3 o 2.88344 0.58606 479.563 61.9511 479.563 61.9511 ? ?
-27 18 4 f 0.48241 0.152206 207.114 37.7761 188.998 64.5616 204.921 44.1822
-27 18 5 o 0.822744 0.178543 274.725 32.8253 289.665 64.9906 255.511 40.8465
-27 18 6 o 0.215862 0.112401 137.485 38.7966 191.057 59.5088 120.402 41.973
-27 18 7 o 0.210029 0.15709 136.564 47.0257 157.474 58.8364 130.926 51.6327
-27 18 8 o 1.03822 0.256688 300.258 43.5994 308.616 67.8225 259.361 63.2889
-27 18 9 o 0.7402 0.170295 259.504 33.2535 249.019 65.3754 248.454 40.9155
-27 18 10 o 0.2575 0.132139 148.221 42.1467 205.45 70.5812 133.045 44.7988
-27 18 11 o 0.938508 0.221775 287.631 39.1928 ? ? 287.631 39.1928
-27 18 12 o 0.139091 0.130843 116.123 42.6035 135.859 53.8427 115.61 46.1842
-27 18 13 o 1.60045 0.260668 380.216 34.312 303.603 70.1973 392.584 42.487
-27 18 14 o 0.654076 0.190638 236.802 41.3629 212.617 69.9473 227.733 50.8473
-27 18 15 o 0.418206 0.156033 187.361 42.2438 214.781 63.791 161.684 50.5753
-27 18 16 o 0.167208 0.127109 121.605 42.2797 125.161 52.3401 128.138 46.4983
-27 18 17 o 0.178288 0.140758 124.826 44.4018 138.274 56.741 124.856 47.8865
-27 18 20 o 1.69096 0.289153 381.843 37.9956 297.215 82.8332 376.097 46.9911
-27 18 21 o 0.392159 0.190395 171.181 51.1495 152.008 63.7093 174.396 57.3066
-27 18 22 o 0.344448 0.142251 166.25 42.2744 181.288 69.3119 153.055 46.3106
-27 18 23 o 0.69375 0.183538 240.449 39.1366 161.537 67.8442 250.96 43.092
-27 18 24 o 0.272006 0.129004 146.693 41.6208 130.343 56.7082 151.496 44.5763
-27 18 25 o 0.572032 0.170194 214.384 40.7951 205.702 72.4775 193.144 48.9345
-27 18 26 o 0.711882 0.190333 237.486 41.1713 197.731 74.9542 220.384 49.4448
-27 18 27 o 0.209285 0.139787 125.183 44.2758 113.771 51.7988 135.196 48.1228
-27 18 28 o 0.490521 0.170368 188.682 45.2824 162.74 68.4722 174.948 50.8376
-27 18 29 o 0.575253 0.267655 171.735 61.2132 ? ? 171.735 61.2132
-27 18 31 o 0.190574 0.142814 113.023 43.8182 98.0311 47.0088 126.347 47.9808
-27 18 32 o 0.104757 0.123699 93.6776 39.1439 103.328 48.9124 94.7302 40.615
-27 19 1 o 0.379009 0.138745 182.634 38.8102 232.2 62.7053 157.638 46.1614
-27 19 5 o 1.11315 0.271003 310.178 44.5326 252.578 72.5138 320.022 60.616
-27 19 6 o 0.827672 0.18722 273.721 34.6384 231.477 69.0328 274.256 41.4294
-27 19 7 o 0.49505 0.151837 209.261 37.2916 190.04 65.6176 206.016 43.404
-27 19 8 o 1.07436 0.243778 307.4 40.2274 ? ? 307.4 40.2274
-27 19 9 o 1.26409 0.258369 334.432 38.9795 ? ? 334.432 38.9795
-27 19 10 o 0.227586 0.142392 139.243 44.687 148.225 56.3909 137.226 49.9911
-27 19 11 o 0.428687 0.175437 187.881 46.4875 156.841 61.6342 199.948 53.8491
-27 19 12 o 0.340307 0.145772 168.814 42.723 185.119 63.9142 154.91 48.4901
-27 19 13 o 0.69069 0.193558 243.553 40.7881 165.713 64.8715 272.181 46.2426
-27 19 14 o 0.301596 0.17216 155.429 49.052 143.171 58.3798 165.507 56.3848
-27 19 17 o 0.104941 0.136935 107.688 42.5631 137.174 57.73 106.524 44.3934
-27 19 18 o 0.53032 0.187028 206.571 46.0066 201.894 72.4377 189.74 53.8127
-27 19 19 o 0.127013 0.134152 111.192 42.6364 119.406 53.6822 119.361 45.7545
-27 19 20 o 0.212885 0.158107 131.789 47.0392 150.405 63.7668 127.933 49.2206
-27 19 21 o 0.265297 0.157059 143.606 46.9995 130.697 56.5505 153.136 51.9532
-27 19 22 o 0.265127 0.164063 142.389 48.0782 132.806 58.0646 149.495 52.62
-27 19 23 o 0.410074 0.177121 174.618 48.4957 157.24 66.8983 170.361 52.9558
-27 19 24 o 0.745588 0.198216 244.186 41.6846 250.213 85.9024 213.53 50.4536
-27 19 25 o 0.0874577 0.117526 96.6795 39.0188 105.838 49.4159 104.564 41.6063
-27 19 26 f 0.944606 0.206867 276.566 38.0395 181.313 74.3983 274.965 43.7881
-27 19 27 o 0.845192 0.20427 255.938 40.8908 198.773 75.5473 236.008 50.6066
-27 19 29 o -0.0123265 0.119618 76.4877 34.901 107.644 49.8535 76.6979 35.7359
-27 19 30 o -0.0528247 0.10019 64.5857 30.3112 89.6459 43.734 68.8541 32.0706
-27 19 31 o 0.152855 0.133006 103.964 41.6653 107.972 50.6152 103.871 43.3524
-27 20 1 o 0.069571 0.116791 98.1632 39.1429 140.087 55.5378 95.0141 40.3448
-27 20 2 f 0.762285 0.170062 264.134 32.5659 261.12 59.0431 249.575 42.1997
-27 20 3 o 0.617518 0.166478 235.248 36.1955 256.238 59.981 208.539 48.1501
-27 20 4 o 0.0145065 0.125531 89.5844 38.5061 ? ? 89.5844 38.5061
-27 20 5 o 1.45769 0.279153 360.348 38.9739 ? ? 360.348 38.9739
-27 20 6 o 0.114952 0.122905 109.574 41.0851 152.986 60.3628 104.598 42.1973
-27 20 12 o 0.0669301 0.126012 98.6148 40.1814 126.066 52.8745 100.096 42.6452
-27 20 13 o 0.0593311 0.123744 96.3724 39.6059 122.274 53.0058 99.8148 42.0064
-27 20 14 o 0.298896 0.160695 155.234 47.1265 164.701 62.7155 147.449 52.0801
-27 20 15 o 0.5223 0.180939 207.169 44.5652 227.444 70.3751 179.634 53.7376
-27 20 16 o 0.0722713 0.135655 100.795 41.4506 118.029 51.056 106.891 45.3947
-27 20 17 o 0.909693 0.379443 237.076 72.5052 237.076 72.5052 ? ?
-27 20 18 o 0.863383 0.231841 265.39 44.8479 208.803 73.5867 262.044 56.4653
-27 20 19 o 0.291151 0.175279 149.407 49.6843 142.889 61.1972 153.206 54.3732
-27 20 20 o 0.479965 0.193255 190.544 49.7035 197.717 72.7738 168.664 56.1668
-27 20 21 o 0.149082 0.14108 115.321 43.8442 159.416 62.4351 104.284 44.1829
-27 20 22 o 0.319475 0.161906 154.286 47.3949 141.281 60.422 155.346 51.8347
-27 20 23 o 0.134644 0.141745 110.472 43.4143 150.275 62.0161 101.661 43.586
-27 20 24 o 0.0718801 0.143618 98.1614 41.6595 110.593 51.4763 105.577 44.9017
-27 20 25 o -0.0040808 0.148386 87.0706 39.3906 85.6787 41.6864 115.258 48.6465
-27 20 26 f 0.259174 0.140359 136.078 44.424 124.434 57.1601 138.036 46.7738
-27 20 28 o 0.0954292 0.124661 95.303 39.5158 95.3873 45.1195 106.408 43.5058
-27 20 29 o 0.136626 0.130817 102.395 41.2223 124.204 55.0304 95.3114 41.4526
-27 20 30 o 0.186674 0.144335 110.942 43.7449 129.359 58.3661 100.861 43.5043
-27 21 1 o 0.0186953 0.118471 88.1575 37.6392 119.585 51.1321 91.346 40.0057
-27 21 2 o 0.249776 0.137388 146.034 43.405 122.369 52.4363 169.033 47.8527
-27 21 3 o 1.51648 0.235283 373.869 31.449 376.701 57.7495 351.624 40.5037
-27 21 4 o 0.748759 0.177938 259.745 34.791 220.449 62.3919 263.419 43.8734
-27 21 5 o 0.103715 0.173275 115.946 47.1647 133.728 57.1002 122.913 52.1155
-27 21 6 f 0.901405 0.269604 271.659 51.0084 318.795 74.3335 209.448 68.0118
-27 21 7 o 0.515892 0.31806 191.705 66.8661 191.705 66.8661 ? ?
-27 21 8 o 0.448175 0.162162 194.86 42.4093 178.618 65.9163 191.476 48.824
-27 21 9 o 1.39596 0.250686 353.426 35.6025 316.355 81.0341 339.713 42.6374
-27 21 10 o 0.393486 0.142398 183.492 39.5862 180.464 65.4323 176.056 45.0182
-27 21 11 o 0.130062 0.122192 111.972 41.1559 123.009 54.4425 118.733 43.6415
-27 21 12 o 0.578222 0.189818 219.136 44.4092 145.088 61.3611 254.889 48.4266
-27 21 13 o 1.24697 0.239256 331.516 36.3258 281.465 74.9517 323.054 45.1993
-27 21 14 o 0.218004 0.139751 134.687 44.348 167.451 61.7913 122.268 46.8699
-27 21 15 o 0.514507 0.183866 203.931 45.7658 161.979 64.4773 212.611 52.8449
-27 21 16 o 0.00958535 0.128942 87.7956 38.3709 128.998 53.4917 85.6498 39.3792
-27 21 17 o 0.145775 0.155498 117.697 45.6971 116.165 52.7781 133.455 50.8734
-27 21 18 o 1.01925 0.25561 286.599 45.6898 187.282 72.6852 313.137 55.1942
-27 21 19 o 2.06271 0.344868 412.64 41.9617 289.009 89.2484 411.258 53.2246
-27 21 20 o 1.05427 0.256433 288.677 45.4838 207.969 79.2601 282.7 55.9841
-27 21 21 o 0.138907 0.144919 112.298 43.9675 152.798 61.2258 102.088 44.207
-27 21 22 o 0.0956233 0.14058 102.535 42.1843 134.534 58.8892 99.4167 42.9996
-27 21 23 o 0.268199 0.161847 139.032 47.7378 132.582 57.5545 139.995 52.0371
-27 21 24 o -0.0677027 0.122426 72.0791 33.7244 102.382 47.5587 75.4928 35.673
-27 21 27 o 0.384763 0.151315 162.238 44.7346 143.523 63.0702 150.572 48.4839
-27 21 28 o -0.0629921 0.116553 68.4235 32.2915 128.341 58.2147 64.523 31.2264
-27 21 29 o -0.0737163 0.11187 65.3011 31.0564 97.0055 46.4101 66.7359 32.0052
-27 22 1 o 0.183628 0.320235 145.73 62.0408 ? ? 145.73 62.0408
-27 22 2 o 1.21548 0.288513 321.131 45.7758 299.677 67.5096 288.297 71.9937
-27 22 3 o -0.000185972 0.121385 85.3542 37.2682 110.554 48.8189 92.0317 40.602
-27 22 4 o 0.100828 0.118472 104.948 40.1109 128.025 53.4135 106.771 42.5846
-27 22 5 o 0.623175 0.190336 230.926 42.3686 217.466 74.0928 218.965 50.3688
-27 22 6 o 0.00575476 0.123922 86.9847 37.8225 205.985 69.0385 76.6083 35.6199
-27 22 7 o 0.0980349 0.114042 103.161 39.3719 150.442 58.3027 96.9146 40.08
-27 22 8 o 1.0053 0.216601 298.398 36.7113 253.326 74.9353 292.453 44.5843
-27 22 9 f 0.213457 0.151646 134.843 46.2117 129.153 57.6317 147.056 49.6049
-27 22 10 o 0.656383 0.180817 238.364 38.8975 202.793 70.9561 234.373 45.8858
-27 22 11 o 0.471691 0.166457 198.353 42.806 173.453 66.5419 196.98 48.8539
-27 22 12 o 0.209502 0.148835 132.857 45.7725 196.387 65.9787 112.585 46.3479
-27 22 13 o 0.149502 0.135659 117.333 43.3233 123.315 53.6409 125.013 47.0663
-27 22 14 o 0.0518519 0.135017 96.6683 40.6766 134.727 56.9442 94.9915 41.8755
-27 22 15 f 0.654971 0.19829 231.376 44.0389 199.548 69.2215 221.54 54.8061
-27 22 16 o 0.934118 0.237394 276.145 44.0408 227.161 76.4645 262.382 56.2995
-27 22 17 o 0.227107 0.151402 134.29 46.1694 137.126 58.2221 135.459 49.8993
-27 22 18 o 0.074822 0.136455 99.4469 41.2979 160.547 62.4228 89.2853 40.3158
-27 22 19 o -0.0674252 0.136666 77.8864 36.1695 98.1749 46.4988 87.9007 40.4105
-27 22 20 o -0.0822754 0.274378 104.75 49.4683 104.75 49.4683 ? ?
-27 22 21 o 0.217508 0.155278 128.598 46.527 129.941 58.4786 130.814 49.2751
-27 22 22 o -0.0464747 0.147267 81.8575 37.8505 106.748 48.8698 86.3567 40.8293
-27 22 25 o 0.0803071 0.167889 99.1331 43.542 112.85 53.1025 102.209 46.0042
-27 22 26 o 0.208062 0.171745 117.845 47.3053 112.317 52.3841 122.931 51.3334
-27 22 27 o 0.343503 0.186469 140.141 50.946 149.216 65.0261 119.954 51.0245
-27 22 28 o 0.439758 0.197764 154.557 52.7782 160.151 68.4634 124.926 52.7849
-27 23 1 o 0.662699 0.18748 239.003 40.2669 186.294 66.1223 249.126 48.3573
-27 23 2 o 0.302685 0.159411 157.048 46.7732 146.142 61.2294 163.243 51.1055
-27 23 3 o 0.145785 0.13508 117.451 43.2546 135.06 56.9912 119.399 46.0097
-27 23 4 o 0.108289 0.129553 107.963 41.7676 120.437 53.2408 115.843 44.9568
-27 23 5 o 0.426857 0.160981 188.492 43.2093 172.385 60.915 185.029 52.0885
-27 23 6 o 0.11939 0.122239 109.157 40.9643 107.095 48.7562 125.965 44.8824
-27 23 7 o 0.114755 0.130208 109.194 41.9705 114.35 51.4263 121.308 45.7456
-27 23 8 o 0.300386 0.147282 156.513 44.4933 190.677 65.7261 138.281 48.5538
-27 23 9 o 1.10597 0.22827 311.002 37.0684 261.257 76.3428 302.452 45.5873
-27 23 10 f -0.00666395 0.126635 84.8299 37.5146 111.733 50.3813 90.6334 40.3511
-27 23 11 o 0.453756 0.185115 188.75 48.3475 197.496 72.2759 170.669 54.5919
-27 23 12 o 0.186759 0.166651 127.344 47.8218 176.129 91.2361 127.559 47.8657
-27 23 13 f 0.0559367 0.141499 98.301 41.5177 135.02 56.4559 95.648 42.7726
-27 23 14 o 0.264491 0.161097 143.607 47.6281 142.568 59.6907 144.43 52.0615
-27 23 15 o 0.0204176 0.140642 91.6411 40.0623 114.407 51.6717 97.3057 43.1617
-27 23 16 o 1.98411 0.330041 405.529 40.8502 351.721 87.3907 368.426 54.0644
-27 23 17 o 0.185479 0.15729 123.739 46.4611 107.758 49.0705 152.118 54.4201
-27 23 18 o 0.155827 0.147149 116.138 44.6232 133.86 58.0459 114.63 46.7456
-27 23 19 o 0.0126584 0.139719 88.5954 39.281 106.127 48.9842 96.2947 42.9769
-27 23 20 o 0.0824042 0.141297 99.4378 41.7126 97.717 45.8952 118.713 48.0548
-27 23 23 o 0.0599295 0.13484 91.9873 39.7265 117.663 52.7197 90.5046 40.8241
-27 23 24 o 0.0900088 0.140724 96.7737 41.1604 115.216 53.175 96.5514 42.526
-27 23 25 o 0.205916 0.161882 117.523 46.3314 102.203 48.6929 133.009 51.7098
-27 23 26 o 0.330316 0.203685 134.59 52.2881 107.715 51.2838 152.198 60.0713
-27 24 1 o 0.204268 0.181511 132.859 49.9051 ? ? 132.859 49.9051
-27 24 2 o 0.161479 0.136104 120.415 43.5606 141.337 57.9734 118.364 46.11
-27 24 3 f 0.658852 0.184776 237.099 40.0065 240.774 68.79 212.19 51.2748
-27 24 4 o 0.279623 0.141107 151.209 43.7309 179.894 60.9369 133.273 48.2549
-27 24 5 o 0.208619 0.13615 132.221 43.7829 132.473 54.1535 136.821 48.6554
-27 24 6 o -0.00202135 0.126976 85.6756 37.7404 112.894 51.5906 91.7955 40.3905
-27 24 7 o 0.0310188 0.127543 91.2451 39.0082 162.233 60.591 82.0882 37.8244
-27 24 8 o 0.174737 0.138185 123.17 43.9745 132.526 55.5633 125.546 47.5628
-27 24 9 o 0.185453 0.141299 125.673 44.5084 150.383 60.2609 119.512 46.7816
-27 24 10 o 0.616498 0.195886 223.307 44.9874 212.977 74.8901 204.046 53.7852
-27 24 11 o 0.428743 0.154875 187.151 42.0053 166.673 64.0256 182.997 48.1258
-27 24 12 o 0.423927 0.178063 180.578 48.001 154.898 63.4369 182.778 54.3734
-27 24 13 o 0.411883 0.188047 175.073 50.438 128.157 58.6198 201.214 54.2857
-27 24 14 o 1.96906 0.319846 406.112 39.4914 340.648 86.2275 377.525 51.0989
-27 24 15 o 0.241056 0.169419 135.809 48.6678 121.14 55.2641 151.638 53.6639
-27 24 16 o 0.113083 0.165276 109.829 45.5159 113.999 52.8061 121.909 50.3749
-27 24 17 o 0.41153 0.193392 169.081 51.7724 202.338 77.2232 141.822 54.1193
-27 24 20 o 0.434048 0.210617 165.501 54.4405 156.428 66.6041 151.139 58.684
-27 24 21 o 0.326218 0.170408 147.088 48.9911 143.549 60.9551 136.735 52.6012
-27 24 22 o 0.209274 0.170453 120.55 47.5368 117.198 53.9825 124.571 51.34
-27 24 23 o 0.154626 0.174371 109.793 46.2143 127.463 57.3288 104.008 47.0292
-27 24 24 o 0.902107 0.262419 230.51 56.7495 170.509 73.7572 194.22 66.8521
-27 25 1 o 0.496809 0.177683 199.576 45.1397 154.913 64.2246 208.491 50.6307
-27 25 2 o 0.0105507 0.117625 84.5296 36.8008 146.643 57.906 78.5634 36.1909
-27 25 7 o -0.0359699 0.186177 95.274 43.4991 109.112 51.8428 110.695 49.7715
-27 25 8 o 0.031244 0.129317 90.722 39.0399 117.06 52.0608 94.1324 41.3667
-27 25 9 o 0.140715 0.148241 114.721 44.5968 114.634 51.9103 128.077 49.4144
-27 25 10 o 0.279703 0.176077 145.136 49.7936 144.989 63.5303 145.334 53.0728
-27 25 11 o 0.322908 0.210268 151.551 54.229 156.54 65.3366 144.458 58.5329
-27 25 17 o 0.135256 0.150275 109.78 44.1866 111.058 51.157 119.609 48.4825
-27 25 18 f 0.0133589 0.139205 86.8769 38.82 88.0136 41.9911 109.231 47.0037
-27 25 19 o -0.0228183 0.135112 80.4413 36.8512 92.2559 43.5093 92.0449 42.1237
-27 25 20 o 0.269234 0.160607 134.345 47.4639 118.797 52.7622 141.008 53.3
-27 25 21 o 0.103289 0.155484 100.918 43.1046 130.041 57.2205 94.2251 43.1009
-27 25 22 o -0.0952336 0.149177 74.5059 35.5539 79.4279 39.1388 95.7003 44.2152
-27 26 1 o 0.0530695 0.142391 97.1522 41.3652 118.998 53.0278 101.351 44.2302
-27 26 2 o 0.281291 0.154948 147.146 46.5479 157.888 61.7622 137.25 50.5408
-27 26 3 o 0.138127 0.150625 114.109 44.7806 118.312 52.3317 123.71 49.7452
-27 26 4 o 0.172873 0.134444 120.44 43.3304 128.92 53.2361 120.968 47.3135
-27 26 5 o 0.420585 0.163092 181.289 44.8019 179.27 62.677 163.715 53.1138
-27 26 6 o 0.0423025 0.134346 93.2031 39.9444 116.298 51.7339 96.8809 42.583
-27 26 7 f 0.17732 0.149916 121.769 45.4329 143.097 61.1164 117.821 47.2213
-27 26 8 o 0.0220251 0.134494 89.643 39.1831 134.91 59.8378 87.841 39.5639
-27 26 9 o 0.02289 0.120082 85.9651 37.3067 102.736 47.1176 94.0038 40.743
-27 26 10 o -0.0813652 0.158126 82.0704 38.3758 113.078 51.9348 86.0425 40.9388
-27 26 11 o 0.285387 0.159426 145.115 47.3434 126.005 56.2724 155.325 51.7686
-27 26 12 o 0.0120173 0.128134 85.535 37.7853 102.365 47.3083 93.5521 41.396
-27 26 13 o 0.680386 0.208652 225.029 47.4059 167.02 69.4515 221.325 55.5376
-27 26 14 o 0.403978 0.170925 169.94 47.8028 173.482 66.9045 149.494 52.8864
-27 26 15 o -0.0345161 0.155735 84.8996 39.1381 95.3948 44.9987 99.3803 45.8768
-27 26 16 f 0.22136 0.166318 126.069 47.6797 102.502 48.1728 157.158 55.5109
-27 26 17 o 0.202924 0.3361 125.799 57.8118 125.799 57.8118 ? ?
-27 26 18 o 1.24459 0.308825 283.347 55.9483 153.469 70.312 300.428 67.0755
-27 26 19 o 0.232343 0.18054 124.509 48.9767 153.474 65.2074 108.553 48.1521
-27 27 3 o 0.154244 0.145917 115.933 44.4636 114.902 51.6844 127.214 49.1515
-27 27 4 o 0.220848 0.164571 130.731 47.8096 106.757 50.0501 162.224 53.9577
-27 27 5 o 0.165383 0.166808 119.321 47.0339 108.144 49.2473 145.806 56.3079
-27 27 6 o 0.0143618 0.122818 84.9008 37.2677 110.313 49.3297 88.0799 39.556
-27 27 7 o 0.441813 0.167654 182.914 45.5532 174.774 63.8451 165.503 53.5651
-27 27 8 o 0.320252 0.179701 150.387 50.3138 148.247 63.5823 144.851 53.9772
-27 27 9 o 0.270279 0.161802 140.202 47.7417 137.397 59.1363 138.664 51.5856
-27 27 10 o 0.200823 0.155791 124.258 46.3238 110.281 50.1239 143.547 52.9542
-27 27 11 o 0.151239 0.147503 113.073 44.332 100.867 47.2667 136.468 50.6703
-27 27 12 o 0.181172 0.160151 119.199 46.3491 120.95 55.2369 124.135 49.7192
-27 27 13 o 0.186923 0.152279 119.607 45.5329 138.447 59.2607 112.584 46.9778
-27 27 14 o 0.529542 0.198647 189.534 50.8433 141.647 61.9346 193.714 58.2293
-27 27 15 o 0.0234961 0.158334 91.5739 41.123 133.942 59.2286 86.3573 40.6664
-26 0 5 o 2.1194 0.264334 452.191 29.2256 452.191 29.2256 452.191 29.2256
-26 0 6 o 6.26056 0.645101 773.199 41.5843 773.199 41.5843 773.199 41.5843
-26 0 7 o 1.44482 0.2225 371.944 30.0846 371.944 30.0846 371.944 30.0846
-26 0 8 o 5.4364 0.583753 720.603 40.4004 720.603 40.4004 720.603 40.4004
-26 0 9 o 0.106363 0.0975636 83.6211 43.8393 83.6211 43.8393 83.6211 43.8393
-26 0 10 o 0.412589 0.104807 195.034 28.351 195.034 28.351 195.034 28.351
-26 0 11 o 1.75996 0.213011 412.592 25.7948 412.592 25.7948 412.592 25.7948
-26 0 12 o 0.348316 0.111044 174.236 35.6972 174.236 35.6972 174.236 35.6972
-26 0 13 o 2.60876 0.285898 501.861 28.4148 501.861 28.4148 501.861 28.4148
-26 0 14 o 2.39772 0.276782 480.568 28.7533 480.568 28.7533 480.568 28.7533
-26 0 15 o 0.117058 0.103733 86.9637 45.3082 86.9637 45.3082 86.9637 45.3082
-26 0 16 o 0.0153786 0.0966119 58.7461 37.3262 58.7461 37.3262 58.7461 37.3262
-26 0 17 o 0.385978 0.160032 171.183 52.889 171.183 52.889 171.183 52.889
-26 0 19 o 2.30225 0.315589 466.608 33.9061 466.608 33.9061 466.608 33.9061
-26 0 20 o 0.0827181 0.119279 77.9237 45.5231 77.9237 45.5231 77.9237 45.5231
-26 0 21 o 1.77505 0.275199 407.864 33.9676 407.864 33.9676 407.864 33.9676
-26 0 22 o 2.76848 0.359672 509.604 35.3408 509.604 35.3408 509.604 35.3408
-26 0 23 o 0.48215 0.161084 199.273 45.9864 199.273 45.9864 199.273 45.9864
-26 0 24 o 0.525327 0.245269 185.517 69.9382 185.517 69.9382 185.517 69.9382
-26 0 25 o 1.40936 0.266955 357.979 37.9969 357.979 37.9969 357.979 37.9969
-26 0 26 o 0.277824 0.166264 130 58.8194 130 58.8194 130 58.8194
-26 0 27 o 1.08391 0.245882 308.493 41.5862 308.493 41.5862 308.493 41.5862
-26 0 28 o 0.887225 0.238669 272.628 47.7124 272.628 47.7124 272.628 47.7124
-26 0 29 o 0.138353 0.145058 91.291 51.5048 91.291 51.5048 91.291 51.5048
-26 0 30 o 0.377853 0.187569 153.408 61.9973 153.408 61.9973 153.408 61.9973
-26 0 31 o 0.231168 0.170631 113.372 58.3509 113.372 58.3509 113.372 58.3509
-26 0 32 o 0.416753 0.215239 154.895 66.8747 154.895 66.8747 154.895 66.8747
-26 0 33 o 0.632926 0.446143 154.936 89.1186 154.936 89.1186 154.936 89.1186
-26 0 34 o -0.0280654 0.23759 76.2335 51.6848 76.2335 51.6848 76.2335 51.6848
-26 0 35 o 0.209117 0.342568 106.127 68.5336 106.127 68.5336 106.127 68.5336
-26 0 41 f 0.14705 0.266827 83.1072 55.8805 83.1072 55.8805 83.1072 55.8805
-26 1 4 o 0.639792 0.115768 248.409 23.3473 248.409 23.3473 ? ?
-26 1 5 o 1.23958 0.118011 348.318 16.824 357.433 27.331 339.739 21.6642
-26 1 6 o 1.00788 0.122111 313.382 19.3869 325.142 29.5393 300.659 26.3347
-26 1 7 o 2.35293 0.178637 479.605 18.4755 491.872 33.9812 470.281 22.2807
-26 1 8 o 0.308265 0.0694291 172.362 20.3342 147.01 39.3556 181.478 23.8843
-26 1 9 f 1.53292 0.144741 386.856 18.5784 391.098 33.2818 380.899 22.7353
-26 1 10 o 1.34481 0.140412 362.025 19.2721 378.26 33.4513 350.242 24.0084
-26 1 11 o 1.38879 0.144544 367.749 19.5301 364.314 34.2976 364.757 24.2123
-26 1 12 o 1.03196 0.130644 316.463 20.5503 317.494 36.6867 311.14 25.4324
-26 1 13 o 1.07317 0.127087 322.921 19.5769 301.297 29.3832 338.533 27.0006
-26 1 14 o 1.25892 0.138009 349.676 19.6192 326.24 29.5429 366.105 26.9515
-26 1 15 o 0.163166 0.0835101 122.002 33.0692 175.679 35.2341 85.4182 36.8431
-26 1 16 o 0.0229015 0.0792108 76.4337 31.5775 83.8785 34.8798 94.3134 40.2823
-26 1 17 o 0.181689 0.159283 132.071 47.2055 122.419 51.1721 164.746 58.2665
-26 1 19 o 0.796537 0.135832 275.201 24.6993 263.92 36.7583 274.685 35.7401
-26 1 20 o 1.97831 0.203459 435.003 23.2413 425.55 34.3238 428.768 32.9514
-26 1 21 o 0.64636 0.127074 246.532 25.9065 238.792 39.1378 240.531 37.7336
-26 1 22 o 0.144867 0.0898132 114.33 35.3315 132.844 44.2781 106.473 40.1263
-26 1 23 o 1.1285 0.164035 326.275 25.0837 319.22 37.5428 316.721 36.1112
-26 1 24 o 0.116006 0.132485 110.858 42.4051 141.678 53.9005 105.514 45.0027
-26 1 25 o 0.583213 0.131258 231.231 28.7216 208.166 46.0339 233.96 40.1653
-26 1 26 o 0.356838 0.120241 176.297 35.0027 171.498 47.6714 165.217 47.8889
-26 1 27 o 0.0653689 0.091869 89.0384 34.9633 113.418 42.6655 85.8611 37.803
-26 1 28 o 0.49292 0.135885 207.702 33.5331 179.874 50.2277 211.41 46.9002
-26 1 29 o 0.294585 0.125564 155.488 39.8138 140.468 50.1382 159.164 49.4379
-26 1 30 o 0.11106 0.0972028 101.653 36.8074 108.2 43.0656 106.475 42.1069
-26 1 31 o 0.116358 0.10297 103.361 37.8149 105.41 43.2186 112.456 43.9266
-26 1 32 o 0.497153 0.154715 201.354 39.4541 175.82 55.2105 194.422 53.939
-26 1 33 o 0.0706915 0.200154 107.384 47.34 103.42 48.7198 137.268 59.6718
-26 1 34 o 2.37984 0.452824 402.38 57.3374 284.877 92.7592 334.782 95.0835
-26 1 35 o 0.489213 0.289475 163.069 62.6048 142.824 64.7045 164.462 70.431
-26 1 40 o 0.248852 0.37258 109.525 53.2285 109.525 53.2285 ? ?
-26 1 41 o 0.119533 0.18412 94.29 43.1289 98.2608 47.3416 95.1982 45.4668
-26 2 3 o 2.11843 0.244906 451.614 26.9718 451.614 26.9718 ? ?
-26 2 4 o 0.672322 0.132165 253.844 26.1515 253.844 26.1515 ? ?
-26 2 5 o 1.22513 0.0985237 346.86 14.0925 314.448 28.8433 357.551 16.3003
-26 2 6 o 5.37545 0.327764 723.115 22.4686 732.122 41.9181 710.399 27.0066
-26 2 7 o 1.36739 0.127428 365.715 17.3002 329.275 33.5861 379.367 20.4653
-26 2 8 o 0.733477 0.0956918 267.465 17.815 249.784 35.7664 271.64 20.9786
-26 2 9 o 1.00371 0.114834 312.914 18.2485 287.904 36.7532 319.73 21.4121
-26 2 10 o 2.87001 0.222914 528.522 20.9232 557.6 38.9336 511.447 25.1918
-26 2 11 o 1.47772 0.271665 371.743 36.658 371.743 36.658 ? ?
-26 2 12 o 1.23731 0.146012 346.462 20.9636 322.836 38.972 352.752 25.4721
-26 2 13 o 0.97601 0.137376 306.995 22.3074 310.189 40.5686 299.772 27.5562
-26 2 14 o 0.123871 0.0774555 107.67 32.7247 109.67 42.4837 114.195 36.4558
-26 2 15 o 0.50503 0.112454 218.84 25.9457 227.521 48.2239 208.771 32.3512
-26 2 16 o 0.899359 0.12599 294.377 21.3347 275.053 32.5035 304.915 29.4787
-26 2 19 o 0.277967 0.114775 157.199 36.802 141.09 44.207 178.849 52.199
-26 2 20 o 0.45587 0.109134 206.506 26.7963 182.021 43.2241 216.904 36.0116
-26 2 21 o 1.10712 0.152416 324.635 23.4021 352.389 34.2477 292.611 33.9509
-26 2 22 o 1.47626 0.205435 372.042 27.5339 362.784 35.9322 358.737 47.4701
-26 2 23 o 1.81308 0.20212 414.534 24.2463 432.415 36.8636 385.635 33.8933
-26 2 24 o 0.157397 0.134496 120.8 43.3538 187.634 58.5661 100.213 43.3176
-26 2 25 o 0.120321 0.0940825 105.775 36.394 169.537 44.7865 81.8556 36.2131
-26 2 26 o 0.65006 0.148368 242.029 31.0662 223.827 47.7876 235.6 45.8197
-26 2 27 o 1.12742 0.180341 321.182 28.0819 306.552 42.6127 308.181 41.784
-26 2 28 o 0.651691 0.145187 241.623 30.4228 201.132 49.5619 256.363 42.234
-26 2 29 o 0.172274 0.111645 120.493 39.6366 116.105 46.3099 129.333 46.2346
-26 2 30 o 0.238893 0.114134 140.017 38.9455 123.805 45.8746 153.593 49.1449
-26 2 31 f -0.0171625 0.087914 68.9574 30.8289 101.347 43.1508 69.8055 32.26
-26 2 32 o 0.0683631 0.103639 90.8344 36.6477 112.857 45.958 89.9077 39.1609
-26 2 34 o 0.28705 0.213559 139.62 53.7287 142.743 61.0176 134.811 58.3869
-26 2 35 o 0.608813 0.393538 165.403 69.5131 165.403 69.5131 ? ?
-26 2 40 o 0.0436511 0.258955 94.9909 45.7261 94.9909 45.7261 ? ?
-26 2 41 o 0.166347 0.215866 99.5448 45.957 100.589 49.0402 99.6136 48.0622
-26 3 2 f 0.819529 0.100662 282.735 17.7162 274.595 35.0172 282.818 20.9347
-26 3 3 o 0.798184 0.096692 279.153 17.2332 292.965 26.0857 266.034 23.4864
-26 3 4 o 0.00745505 0.0294581 47.0361 19.3266 73.387 30.8634 48.4235 20.0139
-26 3 5 o 1.80449 0.124307 420.906 14.6443 417.504 31.2737 419.546 16.7014
-26 3 6 o 0.169484 0.0535551 126.831 21.6846 132.483 41.699 124.619 24.4431
-26 3 7 o 0.87846 0.100202 292.987 17.0057 290.305 35.1427 291.219 19.7402
-26 3 8 o 2.93311 0.214552 534.853 19.8953 505.986 37.8914 541.527 23.6975
-26 3 9 o 0.038013 0.0554112 71.8527 27.4391 70.7528 32.5868 89.4454 30.1779
-26 3 10 f 0.146678 0.066441 116.529 28.4749 98.2215 39.6539 131.018 30.5594
-26 3 11 o 1.16926 0.136921 337.06 20.2048 327.485 38.1509 336.494 24.3427
-26 3 12 o 3.21634 0.462382 543.787 42.4343 543.787 42.4343 ? ?
-26 3 13 o 0.599035 0.110897 239.819 23.1833 257.602 43.8101 228.188 28.4878
-26 3 14 o 0.0317817 0.0735393 76.7314 30.9014 119.247 45.4912 74.1341 31.6734
-26 3 15 o 4.26487 0.328064 639.586 25.4462 626.097 47.412 630.416 30.9757
-26 3 16 o 0.203427 0.0980596 135.201 35.4726 137.488 48.7387 135.476 40.685
-26 3 19 o 1.85061 0.217209 419.481 25.7608 461.314 46.518 391.57 32.1694
-26 3 20 o 0.0329832 0.0793466 78.5367 31.9278 95.9089 39.3737 84.1757 35.61
-26 3 21 o 0.528099 0.118856 222.034 27.0614 203.144 42.6672 226.188 37.8286
-26 3 22 o 1.08904 0.183802 318.388 28.8962 291.185 40.3232 334.786 46.1724
-26 3 23 o 0.856721 0.149795 283.192 26.4961 268.476 41.8397 279.906 37.1681
-26 3 24 o 1.13389 0.20547 321.432 32.0764 340.989 40.2824 255.495 61.4864
-26 3 25 o 0.244046 0.153806 142.075 46.5109 142.075 46.5109 ? ?
-26 3 26 o 0.622222 0.138401 237.712 29.4556 248.216 45.2403 210.971 43.4273
-26 3 27 o 0.866867 0.168789 279.512 30.3862 295.104 45.5933 241.758 46.7646
-26 3 28 o 2.76355 0.289967 501.914 28.7231 471.946 44.4665 486.51 41.28
-26 3 29 o 0.468806 0.129808 202.496 32.8636 194 48.5847 187.299 47.066
-26 3 30 o 0.450461 0.154637 191.726 41.1629 182.684 57.2795 175.338 53.2714
-26 3 31 o 0.649116 0.155657 237.156 33.4217 237.497 50.2057 205.503 50.6718
-26 3 32 o 0.051111 0.108864 88.2221 36.7821 96.0081 42.8861 99.8515 41.8372
-26 3 34 o 2.41663 0.465262 400.526 59.3019 291.711 99.7034 309.468 92.1436
-26 3 35 o -0.0238293 0.227895 99.4203 46.3503 99.4203 46.3503 ? ?
-26 3 40 o -0.0161248 0.328933 95.3693 47.0865 95.3693 47.0865 ? ?
-26 3 41 o -0.0222699 0.210904 83.68 40.522 101.903 49.146 81.2869 40.8124
-26 4 3 o 3.41787 0.269985 575.651 23.2687 567.213 35.1792 571.306 31.7662
-26 4 4 o 1.0545 0.0798337 322.027 12.2967 297.795 29.8977 326.476 13.5869
-26 4 5 o 0.299121 0.0519339 170.739 15.219 189.403 36.0692 165.612 17.1121
-26 4 6 o 3.93374 0.235479 619.943 18.8278 583.371 38.6269 627.288 21.797
-26 4 7 o 1.79915 0.141624 419.654 16.7422 428.138 37.0113 414.439 18.9626
-26 4 8 o 2.68022 0.20146 511.267 19.5451 490.861 39.1924 513.35 22.8503
-26 4 9 o 0.74486 0.10173 269.182 18.8297 241.788 43.3573 274.344 21.3497
-26 4 10 o 1.28731 0.140611 353.875 19.7511 299.519 41.5203 373.137 22.9194
-26 4 11 o 2.78438 0.225467 519.918 21.5171 477.372 42.2493 530.717 25.4464
-26 4 12 o 1.17467 0.141532 337.423 20.8693 329.242 42.8239 335.225 24.4534
-26 4 13 o 0.315743 0.0887491 172.457 26.3105 204.079 49.2511 159.17 31.8916
-26 4 14 o 1.17369 0.150803 336.367 22.3231 303.265 46.7849 342.764 26.1513
-26 4 15 o 3.70075 0.29808 595.93 24.819 555.322 48.7842 599.222 29.589
-26 4 18 f 0.389988 0.111718 189.883 30.1348 157.151 51.5633 200.881 35.4321
-26 4 19 o 0.279012 0.0976074 159.262 31.4599 131.664 48.403 171.517 35.6749
-26 4 20 f 0.605882 0.136638 237.229 29.1273 186.348 55.4863 253.69 34.515
-26 4 21 o 1.17591 0.185894 331.783 28.0011 360.856 51.4995 307.175 35.4764
-26 4 22 o 0.104114 0.103514 103.485 37.9058 105.434 43.6551 117.717 44.0927
-26 4 23 o 0.797563 0.190914 266.805 36.3736 ? ? 266.805 36.3736
-26 4 24 o 0.642931 0.164346 239.351 35.0324 223.561 47.7237 231.451 57.2548
-26 4 25 o 0.199808 0.109673 130.665 38.7666 99.3115 43.0285 171.046 43.6532
-26 4 26 o 0.129903 0.0962581 108.298 36.8244 104.124 42.6816 121.85 42.729
-26 4 27 o 0.85778 0.160205 279.212 28.8215 265.079 46.5505 266.847 41.2279
-26 4 28 o 0.273788 0.111974 151.828 36.8837 154.235 47.5793 139.578 46.5933
-26 4 29 o 0.182667 0.101917 123.816 37.5186 131.326 45.9582 117.861 43.7463
-26 4 30 o 1.34948 0.214913 346.655 31.0221 357.664 46.2354 299.794 48.8609
-26 4 31 o 0.11976 0.110394 104.949 39.0201 112.096 45.6233 109.404 44.1683
-26 4 32 o 0.125598 0.116019 106.271 39.9028 127.78 50.7951 101.287 42.2648
-26 4 34 o 0.125729 0.207162 114.084 49.2551 135.274 60.5646 111.487 51.1267
-26 4 35 o 0.391064 0.303213 147.711 61.4695 147.711 61.4695 ? ?
-26 4 36 o 0.0553341 0.37832 117.19 56.1114 117.19 56.1114 ? ?
-26 4 40 o 0.414028 0.382483 116.032 55.7823 116.032 55.7823 ? ?
-26 4 41 o 0.142867 0.207942 96.6378 44.7868 90.6258 44.2986 107.626 51.7252
-26 5 3 o 0.632906 0.154944 243.792 32.2573 ? ? 243.792 32.2573
-26 5 4 o 1.48988 0.105037 382.53 13.6165 350.672 34.0748 387.85 14.9656
-26 5 5 o 4.74146 0.259108 680.439 18.8715 625.505 40.9257 691.821 21.4938
-26 5 6 o 2.1888 0.155223 462.88 16.6299 437.888 36.064 467.013 18.9288
-26 5 7 o 0.476148 0.0751528 215.236 17.4364 227.901 41.0916 210.247 19.6551
-26 5 8 o 0.283834 0.0672526 165.109 20.6146 169 47.9591 162.411 22.9293
-26 5 9 o 1.69413 0.15709 406.257 19.1987 400.188 40.2184 403.724 22.1827
-26 5 10 o 1.60456 0.159474 394.968 20.0561 358.417 42.7382 403.007 23.1296
-26 5 11 o 4.45215 0.316892 655.827 23.9634 625.366 47.9821 655.852 28.212
-26 5 12 o 2.74195 0.233583 514.992 22.5106 455.451 46.1408 531.057 26.3244
-26 5 13 o 0.517534 0.103877 222.467 23.4714 178.637 50.5685 234.381 26.6403
-26 5 14 o 0.223142 0.0819376 143.355 29.2892 124.796 46.4601 151.449 32.4109
-26 5 17 o 0.544216 0.137584 224.626 31.1635 206.208 56.9809 223.434 38.2027
-26 5 18 o 1.79935 0.205457 414.432 24.6564 413.949 48.8445 403.871 29.5457
-26 5 19 o 0.0993526 0.0897143 100.17 35.4663 79.0707 37.26 139.582 38.0849
-26 5 20 o 1.83995 0.22208 416.896 26.5113 378.962 53.4321 418.368 31.9239
-26 5 21 o 1.04744 0.174911 313.003 27.9613 286.8 57.0969 310.376 33.9096
-26 5 22 o 0.783341 0.152671 269.813 28.4424 267.479 53.5098 257.786 36.0149
-26 5 23 o 0.160529 0.109182 119.773 39.1857 ? ? 119.773 39.1857
-26 5 24 o 0.247961 0.119976 145.167 39.7569 148.28 55.3319 142.107 44.5959
-26 5 25 o 0.114559 0.101016 104.691 37.5723 106.052 46.6882 115.968 40.7572
-26 5 26 o 1.01127 0.201316 299.548 33.8674 312.548 66.2851 270.647 43.9315
-26 5 27 f 0.321905 0.134829 162.67 41.044 159.645 59.4532 156.125 46.6723
-26 5 28 o 0.245077 0.132669 140.721 42.8405 134.472 55.2881 143.985 47.2726
-26 5 29 o 0.0770978 0.100669 93.4121 36.6238 115.319 46.4781 92.7801 39.2142
-26 5 30 o 0.000940008 0.0925161 74.1472 32.4518 77.4177 36.0098 95.9595 39.7499
-26 5 31 o 1.05878 0.206955 301.908 34.561 280.365 58.2513 276.037 50.6351
-26 5 32 o -0.063085 0.102308 66.8393 31.1256 90.7068 41.8623 73.2802 34.205
-26 5 33 o 0.09461 0.116899 98.4991 39.1991 122.538 54.3213 98.3645 40.5286
-26 5 34 f 0.394464 0.224219 157.53 56.0396 146.183 63.2467 152.934 61.8704
-26 5 35 o 0.0203864 0.274181 108.787 50.7579 108.787 50.7579 ? ?
-26 5 36 o -0.0469904 0.375197 110.797 53.7464 110.797 53.7464 ? ?
-26 5 40 o 0.0761389 0.317133 98.076 47.9793 98.076 47.9793 ? ?
-26 5 41 o 0.288851 0.330701 105.353 50.9507 105.353 50.9507 ? ?
-26 6 1 o 3.81416 0.333614 605.746 27.3382 548.769 49.8485 623.416 33.575
-26 6 5 o 1.48595 0.136183 380.854 17.7524 340.711 39.9203 389.961 20.104
-26 6 6 f 3.43107 0.21755 578.667 18.6377 591.072 42.103 570.457 21.0126
-26 6 7 o 3.78326 0.241585 607.101 19.7279 556.606 42.1623 617.503 22.6112
-26 6 8 o 1.69732 0.156728 406.556 19.14 366.29 41.9806 415.404 21.8519
-26 6 9 o 0.0973007 0.0550776 95.4729 27.2311 109.488 44.1221 97.2715 28.3856
-26 6 10 o 0.706277 0.105412 261.502 20.1122 211.549 50.3877 272.116 22.2939
-26 6 11 o 4.09095 0.300665 628.372 23.7324 609.747 49.1447 623.573 27.6524
-26 6 12 o 4.81765 0.349193 680.309 25.4578 588.015 51.4443 706.914 30.0208
-26 6 13 o 0.901666 0.155293 292.881 26.5394 303.88 60.2967 282.768 30.6883
-26 6 16 o 0.259206 0.0994918 153.286 33.1049 157.162 52.3737 149.223 38.2312
-26 6 17 o 0.164515 0.0861672 121.924 33.8114 115.002 47.3012 130.636 36.1713
-26 6 18 o 1.01455 0.155704 310.444 25.0445 288.699 54.3381 308.71 29.3874
-26 6 19 o 0.335736 0.101831 175.561 29.7807 227.669 52.7715 154.308 36.691
-26 6 20 o 1.35413 0.189371 357.393 26.4207 344.563 53.3495 349.61 31.9084
-26 6 21 o 0.153626 0.10883 118.314 39.1432 176.313 51.9274 98.106 40.5269
-26 6 22 o 1.55587 0.205468 382.153 26.7894 380.743 55.6291 368.293 32.1078
-26 6 23 o 0.0549562 0.118391 94.6594 38.803 95.1599 43.9935 117.597 44.7866
-26 6 24 o 1.04384 0.186731 308.91 30.3183 250.329 66.9078 313.402 35.7289
-26 6 25 f 0.478675 0.137926 205.239 34.4946 213.926 61.9618 188.148 42.5603
-26 6 26 o 0.442817 0.132683 196.476 34.7037 198.233 62.0938 182.668 41.8899
-26 6 27 o 0.0109694 0.0900854 75.7856 32.598 85.8839 39.6624 89.0887 36.9162
-26 6 28 o 0.827673 0.180555 269.391 33.9347 229.782 67.6067 262.001 41.9348
-26 6 29 o 0.339025 0.130976 167.197 39.4295 152.04 57.3366 164.851 45.4638
-26 6 30 o 0.400992 0.147264 179.981 41.3769 171.906 62.6356 168.752 48.241
-26 6 31 o 0.168991 0.140524 118.99 44.0646 133.819 57.1801 117.452 46.504
-26 6 32 o 0.738099 0.282481 215.478 61.7376 ? ? 215.478 61.7376
-26 6 33 o 0.153658 0.15217 114.706 45.0113 ? ? 114.706 45.0113
-26 6 34 o 0.295625 0.298156 138.166 59.3654 ? ? 138.166 59.3654
-26 6 36 o 0.738565 0.498263 155.508 71.0617 155.508 71.0617 ? ?
-26 6 40 o -0.0304434 0.294158 91.1933 44.9302 91.1933 44.9302 ? ?
-26 7 1 o 0.39649 0.0533001 197.007 13.4761 203.953 56.7127 195.768 13.9095
-26 7 2 f 3.59288 0.203009 593.012 16.9665 596.157 42.0221 588.237 18.7008
-26 7 3 o 0.332075 0.0581832 179.734 16.2011 168.956 45.4193 179.931 17.4327
-26 7 7 o 0.107105 0.102369 106.087 37.8519 ? ? 106.087 37.8519
-26 7 8 o 0.0970159 0.061222 95.8494 29.0862 116.578 45.779 96.0435 30.4945
-26 7 9 o 0.367653 0.0874888 187.185 23.669 234.669 52.2043 175.043 27.4594
-26 7 10 o 0.0276897 0.0601842 70.2086 28.0644 120.65 47.1914 68.3065 28.3858
-26 7 11 o 0.532815 0.206033 214.943 48.6019 ? ? 214.943 48.6019
-26 7 15 o 0.445062 0.115298 203.943 28.7901 125.037 51.88 234.36 29.5061
-26 7 16 o 0.312914 0.0980198 169.964 29.6296 190.355 55.2197 159.66 34.7675
-26 7 17 o 1.21936 0.165549 341.09 24.1868 327.18 50.9142 336.937 28.5203
-26 7 18 o 0.416028 0.112449 196.187 29.2722 192.011 57.2006 190.843 34.3474
-26 7 19 o 0.429442 0.115724 198.978 29.7028 218.057 59.3563 186.585 35.3271
-26 7 20 o 2.84593 0.28048 518.216 26.889 482.9 54.4215 513.878 32.2144
-26 7 21 o 0.0880723 0.0887588 96.1472 35.1191 98.4179 43.817 109.218 38.0286
-26 7 22 o 0.140654 0.113041 114.534 39.8684 ? ? 114.534 39.8684
-26 7 23 o 0.555828 0.183855 216.467 43.5611 212.498 64.6327 197.802 55.6654
-26 7 24 o 0.886316 0.176092 283.495 31.2721 275.503 63.7024 268.405 38.8069
-26 7 25 f 0.578308 0.151631 225.803 34.3264 241.436 64.6966 204.145 43.0483
-26 7 26 o 0.177983 0.103847 123.098 37.9832 143.042 53.6839 116.291 40.9524
-26 7 27 o 0.0265756 0.0990951 81.9179 34.6782 128.966 53.3313 79.2051 35.0152
-26 7 28 o 0.13315 0.11284 109.851 39.6738 143.105 56.306 103.237 41.0459
-26 7 29 o 0.42548 0.174049 181.365 47.0995 167.581 76.6658 178.059 49.1206
-26 7 30 o 0.311247 0.134159 157.671 41.5506 153.765 58.9574 150.811 46.802
-26 7 31 o 0.198703 0.120205 126.161 41.106 152.156 55.5328 112.668 43.802
-26 7 33 o -0.152751 0.120332 63.0951 30.5668 ? ? 63.0951 30.5668
-26 7 34 o 0.255325 0.219047 132.822 53.3872 ? ? 132.822 53.3872
-26 7 40 o 0.284312 0.305019 108.571 51.5333 108.571 51.5333 ? ?
-26 8 1 o 0.786775 0.0808346 277.596 14.4671 296.725 52.8447 274.477 15.1805
-26 8 2 o 0.34097 0.0609993 181.986 16.7842 276.526 142.79 181.987 16.7848
-26 8 3 o 0.307377 0.0570653 172.765 16.5559 192.202 43.3438 168.206 18.2025
-26 8 4 o 0.085078 0.0483491 89.4977 25.5093 84.7483 37.4066 98.5827 25.9643
-26 8 5 o 0.503747 0.0858371 220.869 19.4395 227.167 65.7005 218.389 20.4452
-26 8 13 o 0.182028 0.0847861 128.575 32.6062 171.737 55.2178 118.364 35.6184
-26 8 14 o 0.0365367 0.0686376 76.0307 30.1076 100.101 44.4649 81.2709 31.572
-26 8 15 o 1.39959 0.357297 345.344 52.9068 345.344 52.9068 ? ?
-26 8 16 o 0.0329838 0.0704927 75.5054 30.3077 94.6849 41.9206 82.0907 32.3221
-26 8 17 o 0.77811 0.13948 271.268 25.766 313.91 59.1038 255.413 29.8778
-26 8 18 o 3.37771 0.296026 566.249 25.9522 515.188 55.4697 567.469 30.3708
-26 8 19 o 0.616486 0.132012 239.931 27.7521 200.006 60.4503 244.399 31.5877
-26 8 20 o 1.66697 0.258911 391.268 33.0715 358.977 55.6424 387.582 45.0276
-26 8 21 o 0.298217 0.112366 162.267 35.292 164.692 58.1345 157.152 39.9429
-26 8 22 o 0.0727312 0.0948335 92.8447 35.7841 ? ? 92.8447 35.7841
-26 8 23 o 0.107274 0.0957714 102.213 36.5957 118.761 49.403 104.602 38.9121
-26 8 24 o 0.276654 0.114969 153.705 37.3947 153.614 58.9908 150.358 41.1405
-26 8 25 o 0.0622146 0.0996167 90.3548 36.11 103.986 46.4484 98.3966 38.9753
-26 8 26 o 0.794343 0.173394 265.402 33.0613 209.802 69.0424 266.266 38.6604
-26 8 27 o 0.15227 0.114215 115.354 40.0795 134.978 55.7177 113.272 42.1555
-26 8 28 o 0.382714 0.133963 179.134 38.1926 182.515 61.2415 164.637 45.2329
-26 8 29 o 0.566648 0.159697 218.825 37.4795 157.709 63.3596 228.369 42.0203
-26 8 30 o 0.227859 0.123367 134.93 41.357 107.107 47.3658 159.83 45.8789
-26 8 31 o 0.11114 0.126248 104.12 40.956 124.109 53.5847 103.884 43.0006
-26 8 32 o 0.0440732 0.135871 92.6256 39.9394 ? ? 92.6256 39.9394
-26 8 33 o 0.301378 0.198562 142.961 52.4775 ? ? 142.961 52.4775
-26 8 34 o 0.85768 0.288535 228.954 61.2134 ? ? 228.954 61.2134
-26 8 39 o 0.0521058 0.41062 101.266 50.442 101.266 50.442 ? ?
-26 8 40 o 0.482044 0.381079 115.4 55.53 115.4 55.53 ? ?
-26 9 1 o 0.854985 0.117577 287.861 20.3537 281.835 53.323 285.233 22.4713
-26 9 2 o 1.41448 0.144043 370.938 19.2922 374.465 42.8449 365.781 21.9663
-26 9 3 o 0.439361 0.0882418 205.546 21.5763 210.502 46.0442 200.403 25.1585
-26 9 4 o 1.04532 0.103463 319.624 16.0783 303.053 42.8344 320.204 17.5719
-26 9 5 o 0.812994 0.0974482 281.491 17.2222 242.103 46.758 287.356 18.8233
-26 9 6 o 0.4156 0.0752812 200.544 18.8047 179.151 49.0489 202.435 20.49
-26 9 7 o 1.38095 0.135114 366.766 18.2969 351.805 46.3003 366.159 20.2187
-26 9 8 o 0.750227 0.107639 269.572 19.9099 200.101 52.559 285.493 21.7229
-26 9 9 o 4.67972 0.311194 672.608 22.9404 675.335 51.3308 661.598 26.0967
-26 9 10 o 1.46565 0.157659 376.754 20.7991 399.159 46.8241 366.355 23.6736
-26 9 11 o 0.128933 0.0709321 109.037 30.8373 114.417 46.4769 113.063 32.5251
-26 9 12 o 0.554437 0.104788 230.381 22.819 209.746 55.6648 230.735 25.421
-26 9 13 o 2.38728 0.221063 479.371 22.898 454.233 48.4728 478.406 26.6087
-26 9 14 o 0.658921 0.122155 250.415 24.4632 236.532 57.7307 247.764 27.7632
-26 9 15 o 1.79748 0.201785 414.566 24.2037 393.647 54.6457 410.839 27.8367
-26 9 16 o 0.15742 0.0834037 119.201 33.3426 105.198 45.6404 132.48 34.764
-26 9 17 o 0.167505 0.0881146 122.583 34.2651 134.901 52.1058 121.906 36.7569
-26 9 18 o 1.07811 0.162833 319.494 25.4435 311.931 54.4979 311.966 30.058
-26 9 19 o 0.571921 0.135962 229.784 30.0114 256.282 59.7339 212.257 36.8069
-26 9 20 o 0.815531 0.155378 275.511 28.325 265.409 57.3944 266.985 34.5465
-26 9 21 o 2.3534 0.303209 464.292 32.5391 ? ? 464.292 32.5391
-26 9 22 o 0.279415 0.135437 153.109 42.3631 140.68 53.7863 160.151 49.3607
-26 9 23 o 0.0947293 0.0944696 98.2219 36.1728 133.872 54.1631 95.4319 37.2662
-26 9 24 o 0.958285 0.178467 294.877 30.4 264.485 68.371 286.554 36.0588
-26 9 25 o 0.333871 0.123954 168.512 37.3957 152.646 57.5182 167.875 42.5464
-26 9 26 o 0.176205 0.1157 122.374 40.3544 135.143 54.1786 120.283 43.3883
-26 9 27 o 0.157426 0.108156 116.478 39.0345 134.945 54.0763 113.166 41.4119
-26 9 28 f 0.0947059 0.116074 100.599 39.3604 138.424 57.3018 96.5591 40.1789
-26 9 29 o 0.199898 0.114476 127.915 39.947 135.648 56.2394 126.085 42.5391
-26 9 30 o 0.383696 0.143261 175.198 41.1842 140.222 58.3926 181.436 45.8547
-26 9 32 o -0.0308496 0.146664 84.208 38.508 ? ? 84.208 38.508
-26 9 33 o 0.609971 0.214917 205.982 51.7348 ? ? 205.982 51.7348
-26 9 34 o 0.0965005 0.14631 101.486 42.5006 ? ? 101.486 42.5006
-26 9 39 o -0.302324 0.31172 82.5057 41.5029 82.5057 41.5029 ? ?
-26 9 40 o -0.0160638 0.300144 90.2378 44.6311 90.2378 44.6311 ? ?
-26 10 1 o 0.594997 0.107395 239.248 22.4882 214.12 54.5908 241.384 25.0818
-26 10 2 o 2.22782 0.199819 464.794 21.3419 470.138 44.7809 456.783 24.7138
-26 10 3 o 4.69387 0.333092 672.733 24.5554 676.178 49.0064 659.288 28.9753
-26 10 4 o 0.910049 0.125552 296.643 21.0924 254.392 48.7061 305.916 23.9916
-26 10 5 o 0.052877 0.0663719 80.5273 30.1924 102.798 42.2374 83.3344 31.942
-26 10 6 o 1.60345 0.175985 393.586 22.228 362.125 48.3005 397.411 25.6408
-26 10 7 o 0.423258 0.0838703 201.737 20.8851 177.346 52.6138 203.992 22.7627
-26 10 8 o 2.11107 0.181807 452.688 19.9331 470.335 46.0951 443.207 22.4589
-26 10 9 o 0.837911 0.11948 284.413 20.9458 309.725 47.4152 274.319 23.9538
-26 10 10 o 1.60433 0.165716 393.932 20.9024 399.631 47.8791 386.701 23.7089
-26 10 11 o 2.64275 0.225154 504.999 22.1278 476.896 51.9572 503.783 24.9588
-26 10 12 o 1.84765 0.190794 421.74 22.4795 371.039 55.3636 427.498 25.212
-26 10 13 o 1.35716 0.164217 361.051 22.6326 369.674 51.7977 351.946 25.8581
-26 10 14 o 0.139018 0.0757562 112.568 31.8798 142.019 50.3678 106.864 34.193
-26 10 15 o 0.796804 0.137998 274.966 25.1252 198.77 59.9257 293.253 27.8026
-26 10 16 o 0.0544794 0.0701883 81.6845 30.9555 116.978 48.0848 81.7072 31.8898
-26 10 17 o 0.622528 0.132258 241.385 27.6242 228.578 60.2367 236.71 32.1533
-26 10 18 o 1.06787 0.164145 317.607 25.81 309.164 56.7798 309.901 30.2915
-26 10 19 o 0.313246 0.146093 163.054 43.5408 155.363 58.3706 165.098 49.9363
-26 10 20 o 0.863827 0.164369 282.777 29.198 230.729 68.9654 285.507 32.996
-26 10 21 o 0.168949 0.0912559 121.886 35.1428 149.188 58.3056 117.74 36.9364
-26 10 22 o 0.916463 0.176302 289.109 30.6586 222.608 68.9414 295.969 35.11
-26 10 23 o 0.55324 0.143725 222.003 33.0598 168.588 62.1206 230.665 37.2785
-26 10 24 o 0.780783 0.165669 264.883 31.5875 248.779 65.7122 252.645 38.572
-26 10 25 o 0.52209 0.145725 213.43 35.0178 188.938 63.9115 207.885 41.5994
-26 10 26 o 1.2928 0.213823 340.569 31.4393 345.326 70.3794 316.165 38.2935
-26 10 27 o 0.459224 0.1448 197.264 37.7169 184.367 64.8369 187.532 44.3716
-26 10 28 o 0.173417 0.119148 120.674 40.9703 145.772 58.7951 114.664 42.8141
-26 10 29 o 0.272842 0.133338 146.867 42.5205 165.585 62.6641 134.103 46.0372
-26 10 30 o 0.0825753 0.121521 97.4681 39.5535 103.626 48.0419 108.701 43.1189
-26 10 31 o 0.329175 0.149939 157.797 44.9045 153.129 63.3981 150.835 48.817
-26 10 32 o 0.245545 0.166066 133.932 48.1607 ? ? 133.932 48.1607
-26 10 33 o -0.0045453 0.131185 83.0386 37.3491 ? ? 83.0386 37.3491
-26 10 34 o 0.173452 0.153762 115.875 45.3121 ? ? 115.875 45.3121
-26 10 35 o 0.591575 0.364119 156.515 66.375 ? ? 156.515 66.375
-26 10 39 o 0.225098 0.351381 105.156 51.2373 105.156 51.2373 ? ?
-26 11 1 o 0.541626 0.106585 227.793 23.5029 212.804 57.2175 227.029 26.1455
-26 11 2 o 1.95046 0.193488 434.402 22.1254 440.389 46.5694 425.962 25.6644
-26 11 3 o 0.163179 0.0820841 122.165 32.6439 199.535 52.147 104.436 35.409
-26 11 4 o 0.62712 0.11326 245.303 23.1328 255.623 49.8455 237.507 27.0161
-26 11 5 o 0.807916 0.270035 263.576 52.568 263.576 52.568 ? ?
-26 11 6 o 1.01145 0.146515 311.75 23.4404 321.497 48.9607 302.513 27.5662
-26 11 7 o 0.3081 0.0954531 169.271 28.9594 182.926 51.5906 160.143 34.6496
-26 11 8 o 0.686246 0.135212 255.147 26.6289 250.237 53.8715 249.309 31.9907
-26 11 9 o 0.457577 0.0971631 208.873 23.4348 220.817 50.1578 201.012 27.4309
-26 11 10 o 1.32155 0.153426 357.082 21.3706 316.139 50.8256 362.764 24.1481
-26 11 11 o 0.243609 0.08757 149.493 30.0455 231.142 54.9207 130.484 34.79
-26 11 12 o 0.479198 0.110776 212.506 26.3746 193.795 60.4346 211.981 29.3328
-26 11 13 o 0.269934 0.0892099 157.704 29.078 239.189 55.9728 139.213 33.9853
-26 11 14 o 0.169839 0.0873553 123.664 33.9469 106.877 46.3461 138.116 35.3711
-26 11 15 o 0.829747 0.134391 281.107 23.8961 217.997 60.617 291.587 26.3951
-26 11 16 o 4.01261 0.336819 616.312 27.1241 627.448 58.0345 594.755 31.7522
-26 11 17 o 0.599168 0.133008 236.195 28.453 195.426 60.5903 241.327 32.4134
-26 11 18 o 0.0080403 0.117195 85.9174 37.0703 120.406 50.4976 87.7249 39.213
-26 11 19 o 0.485073 0.12608 210.611 30.5277 159.954 58.3237 222.108 33.8646
-26 11 20 o 0.566443 0.149805 225.409 33.9574 ? ? 225.409 33.9574
-26 11 21 o 0.220581 0.137405 136.635 43.9021 96.687 44.4993 198.79 47.6766
-26 11 22 o 1.0392 0.182573 308.327 29.6834 273.697 71.2878 301.372 34.3696
-26 11 23 o 0.327789 0.128234 166.554 38.8368 181.96 64.1502 154.392 43.7412
-26 11 24 o 0.699552 0.169044 248.159 34.6711 210.634 72.8067 242.635 39.9912
-26 11 25 o 0.944688 0.18662 290.328 32.3749 293.751 69.5001 268.631 39.9462
-26 11 26 o 0.0264748 0.0961305 81.0014 34.2163 106.059 46.8908 85.0158 36.2831
-26 11 27 o 0.709856 0.170394 248.272 34.9455 218.272 67.9498 237.931 42.9134
-26 11 28 o 0.195793 0.131782 126.462 43.0853 156.024 62.8603 118.009 44.685
-26 11 29 f 1.3514 0.238619 340.493 35.2042 237.232 77.1449 346.88 42.0856
-26 11 31 o 0.150763 0.135611 113.293 43.0064 98.3598 47.2084 137.06 46.9551
-26 11 32 f 0.430696 0.180536 174.811 49.1124 ? ? 174.811 49.1124
-26 11 33 o 0.0726722 0.118059 92.8663 38.4758 ? ? 92.8663 38.4758
-26 11 34 o -0.0783319 0.139787 75.0193 35.392 ? ? 75.0193 35.392
-26 11 35 o 0.343937 0.307567 133.746 58.8331 ? ? 133.746 58.8331
-26 11 39 o -0.0378017 0.350507 92.7938 46.2826 92.7938 46.2826 ? ?
-26 12 1 o 0.0723531 0.0847434 91.8572 34.1809 115.523 49.7091 96.3863 35.7641
-26 12 2 o 0.309369 0.0929904 170.051 28.0513 192.514 55.4459 161.137 32.4366
-26 12 3 o 2.35991 0.229979 476.732 23.9609 479.75 49.6356 466.867 28.0202
-26 12 4 o 0.401514 0.103357 194.531 27.0353 165.869 54.4945 199.963 30.2995
-26 12 5 f 2.69772 0.2493 509.439 24.2984 482.766 49.3443 508.928 28.6218
-26 12 6 o 3.18311 0.274248 553.13 24.6094 551.189 49.7384 542.479 29.0201
-26 12 7 o 0.162641 0.0817396 121.712 32.5987 167.736 50.6312 108.662 35.7895
-26 12 8 o 0.211998 0.0999021 138.116 35.5902 138.566 52.3541 140.301 39.1743
-26 12 9 o 0.202013 0.102541 134.662 36.7039 125.601 49.5946 144.147 40.5472
-26 12 10 o 5.25169 0.429824 704.203 30.2904 658.174 55.8032 701.144 37.5574
-26 12 11 o 0.0980332 0.0935784 100.979 36.1719 101.961 44.5982 115.393 39.5141
-26 12 12 o 0.60203 0.117283 239.126 24.6353 178.624 58.3768 251.004 26.8528
-26 12 13 o 0.446191 0.109354 204.475 27.1486 160.365 57.2849 212.974 29.5302
-26 12 14 o 3.44116 0.287225 573.093 24.873 536.805 57.1306 569.164 28.4119
-26 12 15 o 0.311921 0.0978537 169.199 29.7174 143.469 55.4675 174.612 31.8822
-26 12 16 o 0.165661 0.0934263 121.729 35.6927 165.724 56.4117 111.346 38.0175
-26 12 17 o 1.23159 0.228199 335.154 34.1886 347.929 57.5053 304.679 47.2565
-26 12 18 o 0.101675 0.093923 100.972 36.2302 162.08 59.1467 92.9699 36.6431
-26 12 19 o 0.142788 0.11608 115.26 40.3818 ? ? 115.26 40.3818
-26 12 20 o 0.605334 0.180558 228.165 40.6715 202.422 67.1736 222.173 49.9246
-26 12 21 o 0.494053 0.138361 209.466 33.8581 174.506 63.475 211.038 38.3658
-26 12 22 f 0.379233 0.123749 182.086 34.9181 206.062 63.8627 165.775 40.9991
-26 12 23 o 0.566884 0.148528 223.833 33.9144 159.167 62.7543 236.255 37.1695
-26 12 24 o 0.541555 0.156135 216.076 37.1125 172.606 66.3533 218.302 41.8809
-26 12 25 o 0.894188 0.200578 278.681 36.5119 212.477 75.5937 278.436 42.2846
-26 12 26 o 1.98757 0.278891 419.958 33.148 276.21 82.1766 441.494 38.3339
-26 12 27 o 0.254592 0.129935 143.043 42.1335 151.413 61.0606 137.475 45.2748
-26 12 28 o 1.88659 0.276191 405.156 34.0659 299.022 82.7848 403.516 40.6396
-26 12 30 f 0.0344319 0.11112 85.375 36.4521 129.931 55.0169 81.9172 36.6255
-26 12 31 o 0.0107208 0.107083 79.4655 34.8427 92.0288 43.743 90.4062 38.4139
-26 12 32 o 0.274746 0.163829 139.753 48.0276 ? ? 139.753 48.0276
-26 12 33 o 0.1823 0.163125 118.025 46.5152 ? ? 118.025 46.5152
-26 12 34 o -0.0517579 0.141668 78.0211 36.4303 ? ? 78.0211 36.4303
-26 12 35 o 0.451955 0.320726 141.822 61.2586 ? ? 141.822 61.2586
-26 13 1 o 0.6013 0.126879 238.612 26.7885 282.186 57.6094 222.866 31.6417
-26 13 2 o 0.174644 0.089072 125.885 34.1657 140.492 52.2628 124.104 37.002
-26 13 3 o 1.30406 0.35004 334.734 53.5805 334.734 53.5805 ? ?
-26 13 4 o 0.384465 0.105203 189.688 28.3255 218.032 53.6099 175.747 34.397
-26 13 5 o 0.0838446 0.0819397 94.4875 33.8477 110.818 45.567 98.8504 36.2339
-26 13 6 o 0.194207 0.0921852 132.486 34.213 138.959 52.5041 132.77 37.1843
-26 13 7 f 2.51636 0.253538 490.608 25.6754 446.705 52.9428 495.529 30.2715
-26 13 8 o 0.128569 0.106605 112.17 38.7342 113.206 48.3022 125.038 42.3578
-26 13 9 o 0.497282 0.128068 215.049 30.3258 190.589 57.4335 217.378 35.7738
-26 13 10 o 0.248179 0.114592 148.409 38.052 161.369 55.6585 142.147 43.0522
-26 13 11 o 1.05698 0.182987 315.167 29.0733 323.4 58.362 300.711 35.4292
-26 13 12 o 0.211756 0.105592 137.145 37.19 127.157 49.5102 146.405 41.7134
-26 13 13 o 0.692794 0.168186 251.79 33.934 246.847 63.1303 240.142 42.5155
-26 13 14 o 0.0796354 0.0810421 92.3232 33.5828 161.538 57.0706 84.78 33.7233
-26 13 15 o 1.10783 0.163439 323.873 25.1826 282.932 60.2434 326.014 28.7638
-26 13 16 o 0.0641447 0.112666 95.75 38.3562 126.431 50.296 94.9339 40.6567
-26 13 17 o 0.0787398 0.0841482 92.257 34.1107 170.3 58.0487 82.9343 33.8827
-26 13 18 o 0.727212 0.170588 256.064 33.8086 ? ? 256.064 33.8086
-26 13 19 o 1.63644 0.221095 389.679 28.2835 315.002 72.389 393.568 32.1947
-26 13 20 o 1.03832 0.22845 301.316 38.4092 262.279 71.4007 291.531 49.7632
-26 13 21 o 0.158312 0.103742 117.871 38.1715 135.742 55.8224 116.921 40.1371
-26 13 22 o 0.799144 0.167417 268.424 31.4769 199.938 68.0241 276.203 35.7159
-26 13 23 o 0.135385 0.11194 111.336 39.5971 105.412 47.8546 127.164 42.7574
-26 13 24 o 0.519884 0.144872 213.133 34.8572 208.353 64.7483 199.555 42.3133
-26 13 25 o 1.18484 0.210582 324.813 32.536 312.419 69.3753 303.87 40.4642
-26 13 26 o 0.0910206 0.105147 97.831 37.6865 143.685 56.5269 91.2036 38.0781
-26 13 27 o 0.97874 0.203482 290.413 35.4221 268.962 79.2945 269.565 43.1238
-26 13 28 o 0.125704 0.181949 114.709 47.6663 ? ? 114.709 47.6663
-26 13 29 o 0.121241 0.120066 105.979 40.4103 120.936 53.6059 108.344 42.4707
-26 13 30 o 0.810336 0.189259 259.358 37.1915 171.269 67.4507 270.436 42.9945
-26 13 31 o 0.746309 0.426537 181.286 73.9037 181.286 73.9037 ? ?
-26 13 32 o 0.33892 0.191945 149.478 51.9565 ? ? 149.478 51.9565
-26 13 33 o 0.679123 0.228258 209.888 53.6468 ? ? 209.888 53.6468
-26 13 34 o 0.239168 0.178456 125.311 48.8693 ? ? 125.311 48.8693
-26 13 35 f 0.125091 0.249045 107.673 49.5845 ? ? 107.673 49.5845
-26 14 1 o 1.29958 0.183628 351.892 26.02 366.664 59.4877 339.71 29.975
-26 14 2 o 0.469725 0.120394 209.432 29.259 228.527 56.7827 196.58 35.483
-26 14 3 o 0.156456 0.0952853 119.614 36.2842 151.593 52.6372 111.784 39.1117
-26 14 4 o 3.0779 0.289154 541.849 26.5012 553.96 52.9488 523.915 31.576
-26 14 5 o 0.863414 0.153888 285.963 26.9617 247.574 58.3183 291.339 31.4913
-26 14 6 o 0.551299 0.134274 226.688 30.0671 234.558 59.6884 215.976 36.2341
-26 14 7 o 0.410755 0.119998 194.51 31.6297 178.661 59.5951 194.333 36.089
-26 14 8 o 2.89194 0.288108 524.115 27.3102 513.825 55.3466 512.416 32.5216
-26 14 9 o 1.12053 0.178631 325.44 27.4309 303.917 59.2823 322.039 32.3463
-26 14 10 o 1.54626 0.217014 381.842 28.3405 353.802 55.0801 380.31 34.7655
-26 14 11 o 0.0321618 0.0970574 84.5909 34.9515 117.003 49.3837 86.94 36.749
-26 14 12 o 0.0605319 0.0986029 91.5994 36.1446 161.358 57.4392 83.4487 35.8387
-26 14 13 o 1.30341 0.219743 347.342 31.6703 299.168 63.6514 352.231 38.883
-26 14 14 f 2.13764 0.285627 444.536 32.0264 379.513 65.1977 452.086 39.2317
-26 14 15 o -0.103133 0.190567 92.7616 42.9501 95.8629 45.1952 138.318 61.6884
-26 14 16 o 0.0807279 0.0871034 93.4797 34.6784 158.291 56.1205 85.0738 34.7455
-26 14 17 o 0.162424 0.113063 120.483 39.8985 ? ? 120.483 39.8985
-26 14 18 o 0.273534 0.107686 154.605 35.268 132.557 52.9462 162.425 38.5614
-26 14 19 o 0.207326 0.145932 133.212 45.3403 127.837 55.3063 145.131 49.7328
-26 14 20 o 0.0815074 0.0900166 93.6214 35.149 151.739 56.9728 86.6427 35.3112
-26 14 21 o 1.47401 0.221119 366.918 30.1013 339.572 73.5464 353.891 35.1325
-26 14 22 o 3.76616 0.358908 586.246 30.4149 451.069 76.0673 598.737 35.338
-26 14 23 o 0.0363725 0.0968618 83.6845 34.7769 125.815 54.0612 83.1965 35.4999
-26 14 24 o 0.0993483 0.104659 100.389 37.8547 108.565 48.1687 108.646 40.7103
-26 14 25 o 0.0513805 0.0995351 87.271 35.6539 90.0009 42.0843 104.16 39.8244
-26 14 26 o 0.407808 0.147007 182.447 40.9055 145.645 59.3048 189.504 45.9697
-26 14 27 f 0.413416 0.174964 176.562 47.8695 140.533 60.8097 186.797 53.0991
-26 14 28 f 0.320373 0.160047 155.193 47.0142 140.294 60.2825 157.577 51.3302
-26 14 29 o 0.247371 0.149064 136.782 45.8255 131.131 58.9976 140.181 48.5314
-26 14 30 o 0.117643 0.110776 103.089 38.9292 162.831 64.098 92.7363 38.5091
-26 14 31 o 0.0559182 0.109557 88.1747 36.8409 127.042 56.9954 86.3179 37.1787
-26 14 32 o 0.259719 0.176024 132.775 49.29 ? ? 132.775 49.29
-26 14 33 o -0.0721791 0.141828 75.8828 35.7534 ? ? 75.8828 35.7534
-26 14 34 o 0.250015 0.213957 123.618 51.5544 ? ? 123.618 51.5544
-26 14 36 o 0.163597 0.255481 105.876 49.2642 ? ? 105.876 49.2642
-26 15 1 o 1.74342 0.223631 406.722 27.3821 346.269 63.6906 414.907 31.5049
-26 15 2 o 0.577785 0.137702 232.002 30.0948 243.985 58.9586 219.196 36.7385
-26 15 3 o 0.311958 0.114444 167.652 34.9322 157.65 55.0722 168.602 40.2071
-26 15 4 o 0.150764 0.105153 118.228 38.4411 115.169 49.3229 130.701 41.4104
-26 15 5 o 0.687764 0.144223 253.949 28.6154 236.615 58.6002 250.854 34.1569
-26 15 6 o 0.0852848 0.0910129 96.5495 35.5137 171.708 55.1883 84.8669 35.3327
-26 15 7 o 0.316831 0.114155 168.869 34.6322 148.893 56.3069 174.415 38.2784
-26 15 8 o 1.10778 0.180322 322.989 27.9148 314.37 61.0885 314.493 32.891
-26 15 9 o 2.37709 0.269447 473.383 28.3103 509.936 55.71 445.922 34.3093
-26 15 10 o 0.438184 0.136052 198.654 35.1961 222.219 60.4458 180.248 43.3624
-26 15 11 o 0.096226 0.0970243 100.513 36.7173 114.464 47.9899 106.157 39.5503
-26 15 12 o 0.455457 0.138354 202.227 35.1476 231.349 58.9032 179.534 44.3594
-26 15 13 o 1.71067 0.368069 380.647 49.0104 340.635 62.8724 374.117 101.43
-26 15 14 o 0.458473 0.233858 189.253 56.7201 186.413 61.491 185.649 77.0804
-26 15 15 o -0.019018 0.107413 77.6149 34.4255 96.9078 44.4744 88.4168 38.4327
-26 15 16 o 1.07449 0.281527 299.261 48.2142 ? ? 299.261 48.2142
-26 15 17 o 0.482127 0.158222 203.827 39.8614 154.7 59.9334 221.46 45.4356
-26 15 18 o 0.362256 0.146513 174.461 42.071 186.563 64.638 161.233 48.094
-26 15 19 o 0.740431 0.164998 258.376 32.3222 216.505 70.3516 256.383 37.1455
-26 15 20 o 0.316064 0.121145 164.737 37.2819 135.085 55.849 174.258 40.2558
-26 15 21 o 1.73545 0.239545 398.232 30.0021 287.383 78.7623 409.438 33.9555
-26 15 22 f 0.252723 0.12782 144.638 41.5572 137.588 57.2447 148.196 44.9565
-26 15 23 o 0.115539 0.101442 104.374 37.627 122.233 53.7756 107.23 39.1677
-26 15 24 o 0.274611 0.12926 149.675 41.3755 163.628 61.4379 139.62 45.3621
-26 15 25 o 0.15029 0.123131 114.858 41.4485 131.316 55.3286 114.299 43.7896
-26 15 26 o 0.0798917 0.174045 107.106 45.6721 ? ? 107.106 45.6721
-26 15 27 o 0.0341807 0.121851 88.6991 38.0283 114.327 51.5093 92.1401 40.0907
-26 15 28 o 1.29362 0.241474 329.923 36.8664 233.355 82.9209 324.099 43.4663
-26 15 29 o 2.0521 0.302968 414.98 36.5185 264.625 88.9357 417.497 43.3045
-26 15 30 o 0.450093 0.171965 181.968 46.5925 128.075 57.4592 200.573 51.0289
-26 15 31 o 0.250527 0.150459 133.699 46.0232 122.531 55.9541 138.34 49.1456
-26 15 32 o 0.0820609 0.136435 96.2445 40.7143 ? ? 96.2445 40.7143
-26 15 33 o 0.0841634 0.140712 95.797 40.9638 ? ? 95.797 40.9638
-26 15 35 o 1.00145 0.399292 171.033 70.8009 ? ? 171.033 70.8009
-26 15 36 o 0.880299 0.393028 150.651 66.3789 ? ? 150.651 66.3789
-26 16 1 o 0.139753 0.100549 114.485 37.613 171.321 55.133 101.053 39.0963
-26 16 2 o 2.08526 0.253013 443.963 28.3641 498.018 57.0895 415.4 34.0416
-26 16 3 o 0.36113 0.118741 181.035 33.7141 202.849 57.7674 166.608 40.5732
-26 16 4 f -0.0486172 0.106465 73.2368 33.2253 221.467 110.846 73.1779 33.2176
-26 16 5 o 1.03469 0.186591 310.833 30.0968 298.07 66.3231 302.318 35.5014
-26 16 6 o 0.114813 0.0961781 105.995 36.7817 135.888 51.4302 102.339 38.8707
-26 16 7 o 0.364538 0.124749 180.747 35.4386 178.645 60.0188 175.562 41.0425
-26 16 8 o 1.68665 0.228619 397.932 28.636 405.172 59.7615 381.049 34.2667
-26 16 9 o 0.611649 0.154665 236.193 33.3473 197.206 62.8667 241.348 39.2841
-26 16 10 o 0.436499 0.132018 198.373 34.1829 157.218 59.1341 208.855 37.9759
-26 16 11 o 0.21167 0.118454 135.856 40.2841 95.3046 43.3488 187.79 42.0691
-26 16 12 o 0.0152481 0.157017 98.4038 42.6827 103.059 45.2325 132.294 58.8552
-26 16 13 o 0.905876 0.197984 285.907 35.0148 289.683 66.6371 264.986 44.8635
-26 16 14 o 0.900217 0.23299 278.824 42.7315 ? ? 278.824 42.7315
-26 16 15 o 0.558248 0.190567 216.592 45.0317 173.97 65.7532 227.368 52.9878
-26 16 16 o 0.293453 0.147769 156.191 44.6211 171.677 65.0688 148.056 48.6284
-26 16 17 o 0.354857 0.144552 172.887 41.8497 152.211 59.4432 177.878 47.2586
-26 16 18 o 1.59945 0.266048 378.167 35.237 294.266 72.0642 392.498 43.79
-26 16 19 o 1.1321 0.242085 313.94 39.0179 276.258 75.8195 299.704 49.8441
-26 16 20 o 0.99611 0.237189 291.573 41.4413 296.374 78.7024 258.948 53.9524
-26 16 21 o 0.42515 0.133564 192.275 35.7066 215.554 68.3924 175.583 41.7063
-26 16 22 o 2.98182 0.328038 519.018 31.4397 401.364 81.1906 522.169 36.5454
-26 16 23 o 0.248056 0.1284 142.274 41.8778 160.419 62.6748 134.074 44.8413
-26 16 24 o 0.315231 0.149247 157.605 44.7844 153.881 63.1801 153.986 48.69
-26 16 26 o 0.193219 0.115924 125.647 40.3201 134.919 55.9646 123.544 42.895
-26 16 27 o 0.0791414 0.115514 95.7623 38.671 116.352 51.0744 97.873 40.7587
-26 16 28 o 0.364605 0.141775 169.163 41.7516 144.036 60.8965 169.244 45.7584
-26 16 29 o 1.42612 0.268051 339.837 39.8054 204.993 79.6268 350.183 47.2328
-26 16 30 o 0.0979911 0.133483 100.298 41.1678 100.057 47.6297 114.429 45.2304
-26 16 31 o 0.051652 0.118243 87.9796 37.5843 90.5453 43.2206 102.833 42.1807
-26 16 32 o -0.00185322 0.14913 85.3587 38.9566 ? ? 85.3587 38.9566
-26 16 34 o 0.0391717 0.141351 86.2491 38.7833 ? ? 86.2491 38.7833
-26 16 35 o 0.311817 0.234362 121.391 52.3993 ? ? 121.391 52.3993
-26 16 36 o 0.010499 0.248019 91.2864 44.1421 ? ? 91.2864 44.1421
-26 17 1 o 0.900951 0.169791 290.696 29.3183 284.899 55.8184 281.27 36.604
-26 17 2 o 0.364576 0.121009 181.704 34.2276 157.406 54.6578 188.576 39.905
-26 17 3 o 0.657063 0.15526 246.35 31.9557 205.788 64.5688 251.254 36.9108
-26 17 4 o 2.35049 0.276405 470.158 29.2519 392.495 64.3589 483.972 34.3867
-26 17 5 o 0.206698 0.113606 135.126 39.2859 165.146 59.2832 127 42.3508
-26 17 6 o 0.522333 0.142072 218.28 33.2756 206.008 62.2455 212.943 39.7574
-26 17 7 o 1.93389 0.256007 425.087 30.0102 431.285 62.35 405.961 36.0876
-26 17 8 o 1.94208 0.25182 426.201 29.4338 417.612 63.3403 412.005 34.9681
-26 17 9 o 0.236348 0.116645 143.511 39.1597 133.485 53.6158 151.134 42.9762
-26 17 10 o 0.268392 0.18349 150.795 50.845 169.24 60.4845 141.296 57.4916
-26 17 11 o 0.0778043 0.10594 97.2427 37.7289 123.041 50.9476 98.9663 39.9624
-26 17 12 o 0.14783 0.109731 116.474 39.3195 118.724 49.7735 125.118 42.9438
-26 17 13 o 0.38668 0.1661 179.464 45.706 ? ? 179.464 45.706
[truncated: 13,729,507 more chars]
