# Supplementary material for: Structural and Functional Characteristics of Potent Dioxygenase from Moesziomyces aphidis
Source: JACS Au. 2025 Jun 12;5(7):3014–20. doi: 10.1021/jacsau.5c00456 (PMC12308385; doi:10.1021/jacsau.5c00456)
Supplement: Supplementary file 3 [file au5c00456_si_003.pdb]

HEADER                                                        PHAS              
EXPDTA    X-RAY DIFFRACTION                                                     
REMARK   3
REMARK   3 REFINEMENT.
REMARK   3   PROGRAM     : REFMAC 5.8.0430   
REMARK   3   AUTHORS     : MURSHUDOV,SKUBAK,LEBEDEV,PANNU,
REMARK   3                 STEINER,NICHOLLS,WINN,LONG,VAGIN
REMARK   3
REMARK   3    REFINEMENT TARGET : MAXIMUM LIKELIHOOD
REMARK   3
REMARK   3  DATA USED IN REFINEMENT.
REMARK   3   RESOLUTION RANGE HIGH (ANGSTROMS) :   2.00
REMARK   3   RESOLUTION RANGE LOW  (ANGSTROMS) :  69.55
REMARK   3   DATA CUTOFF            (SIGMA(F)) : NONE
REMARK   3   COMPLETENESS FOR RANGE        (%) :  88.92
REMARK   3   NUMBER OF REFLECTIONS             :   64377
REMARK   3
REMARK   3  FIT TO DATA USED IN REFINEMENT.
REMARK   3   CROSS-VALIDATION METHOD          : THROUGHOUT
REMARK   3   FREE R VALUE TEST SET SELECTION  : RANDOM
REMARK   3   R VALUE     (WORKING + TEST SET) : 0.18184
REMARK   3   R VALUE            (WORKING SET) :  0.17990
REMARK   3   FREE R VALUE                     :  0.21813
REMARK   3   FREE R VALUE TEST SET SIZE   (%) :  5.0
REMARK   3   FREE R VALUE TEST SET COUNT      :  3363
REMARK   3
REMARK   3  FIT IN THE HIGHEST RESOLUTION BIN.
REMARK   3   TOTAL NUMBER OF BINS USED           :      20
REMARK   3   BIN RESOLUTION RANGE HIGH           :    2.000
REMARK   3   BIN RESOLUTION RANGE LOW            :    2.052
REMARK   3   REFLECTION IN BIN     (WORKING SET) :     5182
REMARK   3   BIN COMPLETENESS (WORKING+TEST) (%) :    96.97
REMARK   3   BIN R VALUE           (WORKING SET) :    0.255
REMARK   3   BIN FREE R VALUE SET COUNT          :      263
REMARK   3   BIN FREE R VALUE                    :    0.263
REMARK   3
REMARK   3  NUMBER OF NON-HYDROGEN ATOMS USED IN REFINEMENT.
REMARK   3   ALL ATOMS                :     9314
REMARK   3
REMARK   3  B VALUES.
REMARK   3   FROM WILSON PLOT           (A**2) : NULL
REMARK   3   MEAN B VALUE      (OVERALL, A**2) :  23.128
REMARK   3   OVERALL ANISOTROPIC B VALUE.
REMARK   3    B11 (A**2) :    -1.51
REMARK   3    B22 (A**2) :     1.08
REMARK   3    B33 (A**2) :     0.91
REMARK   3    B12 (A**2) :    -0.00
REMARK   3    B13 (A**2) :    -1.17
REMARK   3    B23 (A**2) :     0.00
REMARK   3
REMARK   3  ESTIMATED OVERALL COORDINATE ERROR.
REMARK   3   ESU BASED ON R VALUE                            (A):   0.223
REMARK   3   ESU BASED ON FREE R VALUE                       (A):   0.176
REMARK   3   ESU BASED ON MAXIMUM LIKELIHOOD                 (A):   0.144
REMARK   3   ESU FOR B VALUES BASED ON MAXIMUM LIKELIHOOD (A**2):   5.481
REMARK   3
REMARK   3 CORRELATION COEFFICIENTS.
REMARK   3   CORRELATION COEFFICIENT FO-FC      :   0.957
REMARK   3   CORRELATION COEFFICIENT FO-FC FREE :   0.937
REMARK   3
REMARK   3  RMS DEVIATIONS FROM IDEAL VALUES        COUNT    RMS    WEIGHT
REMARK   3   BOND LENGTHS REFINED ATOMS        (A):  8702 ; 0.010 ; 0.012
REMARK   3   BOND ANGLES REFINED ATOMS   (DEGREES): 11844 ; 2.193 ; 1.821
REMARK   3   TORSION ANGLES, PERIOD 1    (DEGREES):  1048 ; 8.765 ; 5.000
REMARK   3   TORSION ANGLES, PERIOD 2    (DEGREES):    58 ; 8.730 ; 5.000
REMARK   3   TORSION ANGLES, PERIOD 3    (DEGREES):  1358 ;13.855 ;10.000
REMARK   3   CHIRAL-CENTER RESTRAINTS       (A**3):  1216 ; 0.172 ; 0.200
REMARK   3   GENERAL PLANES REFINED ATOMS      (A):  6976 ; 0.008 ; 0.020
REMARK   3
REMARK   3  ISOTROPIC THERMAL FACTOR RESTRAINTS.     COUNT   RMS    WEIGHT
REMARK   3   MAIN-CHAIN BOND REFINED ATOMS  (A**2):  4198 ; 1.541 ; 2.137
REMARK   3   MAIN-CHAIN ANGLE REFINED ATOMS (A**2):  5244 ; 2.357 ; 3.864
REMARK   3   SIDE-CHAIN BOND REFINED ATOMS  (A**2):  4504 ; 2.418 ; 2.304
REMARK   3   LONG RANGE B REFINED ATOMS (A**2)    : 13380 ; 5.596 ;  25.51
REMARK   3
REMARK   3  NCS RESTRAINTS STATISTICS
REMARK   3   NCS TYPE: LOCAL
REMARK   3   NUMBER OF DIFFERENT NCS PAIRS  :   1
REMARK   3  GROUP  CHAIN1    RANGE     CHAIN2     RANGE    COUNT RMS  WEIGHT
REMARK   3    1     A  _p     32  5      5  6 B_p     32  17397  0.04  0.05
REMARK   3
REMARK   3  TWIN DETAILS
REMARK   3   NUMBER OF TWIN DOMAINS  : NULL
REMARK   3
REMARK   3
REMARK   3  TLS DETAILS
REMARK   3   NUMBER OF TLS GROUPS  : NULL
REMARK   3
REMARK   3
REMARK   3  BULK SOLVENT MODELLING.
REMARK   3   METHOD USED :  MASK
REMARK   3   PARAMETERS FOR MASK CALCULATION
REMARK   3   VDW PROBE RADIUS   :   1.20
REMARK   3   ION PROBE RADIUS   :   0.80
REMARK   3   SHRINKAGE RADIUS   :   0.80
REMARK   3
REMARK   3  OTHER REFINEMENT REMARKS:
REMARK   3  HYDROGENS HAVE BEEN USED IF PRESENT IN THE INPUT
REMARK   3  U VALUES      : REFINED INDIVIDUALLY
REMARK   3
SEQRES   1 A  525  TYR VAL HIS PRO THR ASP ILE LEU PRO SER GLY TRP PRO          
SEQRES   2 A  525  THR ALA THR ASP LEU SER GLY GLY ALA GLN PRO ARG ARG          
SEQRES   3 A  525  PHE GLU GLY THR ILE PHE ASP VAL MET THR ARG GLY THR          
SEQRES   4 A  525  ILE PRO LYS GLU LEU HIS GLY THR PHE TYR ARG ILE MET          
SEQRES   5 A  525  PRO ASP TYR ALA GLN PRO PRO THR TYR TYR LYS GLY GLY          
SEQRES   6 A  525  GLU LEU ASN ALA PRO ILE ASP GLY ASP GLY THR VAL ALA          
SEQRES   7 A  525  ALA PHE ARG PHE LYS ASP GLY LYS VAL ASP TYR ARG GLN          
SEQRES   8 A  525  ARG PHE VAL GLU THR ASP ARG PHE LYS VAL GLU ARG ARG          
SEQRES   9 A  525  ALA ARG LYS SER MET TYR GLY LEU TYR ARG ASN PRO TYR          
SEQRES  10 A  525  THR HIS HIS PRO CYS VAL ARG GLN THR VAL GLU SER THR          
SEQRES  11 A  525  ALA ASN THR ASN VAL VAL MET HIS ALA GLY ARG PHE LEU          
SEQRES  12 A  525  ALA MET LYS GLU ASN GLY ASN ALA TYR GLU MET ASP PRO          
SEQRES  13 A  525  HIS THR LEU LYS THR LEU GLY TYR ASN PRO PHE ASN LEU          
SEQRES  14 A  525  PRO SER LYS THR MET THR ALA HIS PRO LYS GLN CYS SER          
SEQRES  15 A  525  VAL THR GLY ASN LEU VAL GLY PHE GLY TYR GLU ALA LYS          
SEQRES  16 A  525  GLY LEU ALA THR LYS ASP VAL TYR TYR PHE GLU VAL ASP          
SEQRES  17 A  525  PRO SER GLY LYS VAL VAL ARG ASP LEU TRP LEU GLU ALA          
SEQRES  18 A  525  PRO TRP CYS ALA PHE ILE HIS ASP CYS ALA LEU THR PRO          
SEQRES  19 A  525  ASN TYR LEU VAL LEU MET LEU TRP PRO PHE GLU ALA ASN          
SEQRES  20 A  525  LEU GLU ARG MET LYS ALA GLY GLY HIS HIS TRP ALA TYR          
SEQRES  21 A  525  ASP TYR THR LYS PRO ILE THR TRP ILE THR ILE PRO ARG          
SEQRES  22 A  525  GLY ALA LYS SER LYS ASP GLU VAL LYS TYR TRP HIS TRP          
SEQRES  23 A  525  LYS ASN GLY MET PRO ILE HIS THR ALA SER GLY PHE GLU          
SEQRES  24 A  525  ASP GLU GLN GLY ARG ILE ILE ILE ASP SER SER LEU VAL          
SEQRES  25 A  525  HIS GLY ASN ALA PHE PRO PHE PHE PRO PRO ASP SER ASP          
SEQRES  26 A  525  GLU GLN LYS LYS LYS GLN GLU ALA ASP GLY THR PRO LYS          
SEQRES  27 A  525  ALA GLN PHE VAL ARG TRP THR ILE ASP PRO ARG LYS ASP          
SEQRES  28 A  525  ASN ASN GLU GLN LEU PRO ASP PRO GLU VAL ILE LEU ASP          
SEQRES  29 A  525  THR PRO SER GLU PHE PRO GLN ILE ASP ASN ARG PHE MET          
SEQRES  30 A  525  GLY VAL GLU TYR SER SER ALA PHE ILE ASN VAL PHE VAL          
SEQRES  31 A  525  PRO ASP ARG SER ASP GLY ASN LYS ASN VAL PHE GLN GLY          
SEQRES  32 A  525  LEU ASN GLY LEU ALA HIS TYR LYS ARG LYS GLU GLY THR          
SEQRES  33 A  525  THR GLU TRP TYR TYR ALA GLY ASP ASN CYS LEU ILE GLN          
SEQRES  34 A  525  GLU PRO VAL PHE SER PRO ARG SER LYS ASP ALA PRO GLU          
SEQRES  35 A  525  GLY ASP GLY PHE VAL LEU ALA ILE VAL ASP ARG LEU ASP          
SEQRES  36 A  525  LEU ASN ARG SER GLU VAL VAL VAL ILE ASP THR ARG ASP          
SEQRES  37 A  525  PHE THR LYS ALA VAL ALA ALA VAL GLN LEU PRO PHE ALA          
SEQRES  38 A  525  ILE ARG SER GLY ILE HIS GLY GLN TRP ILE PRO GLY GLU          
SEQRES  39 A  525  VAL THR PRO ASP PHE GLU THR LYS GLY LEU VAL ASP LEU          
SEQRES  40 A  525  PRO LYS GLU GLU HIS TRP ALA PRO LEU SER GLN SER PRO          
SEQRES  41 A  525  TYR ASP PRO ASP ALA                                          
SEQRES   1 B  525  TYR VAL HIS PRO THR ASP ILE LEU PRO SER GLY TRP PRO          
SEQRES   2 B  525  THR ALA THR ASP LEU SER GLY GLY ALA GLN PRO ARG ARG          
SEQRES   3 B  525  PHE GLU GLY THR ILE PHE ASP VAL MET THR ARG GLY THR          
SEQRES   4 B  525  ILE PRO LYS GLU LEU HIS GLY THR PHE TYR ARG ILE MET          
SEQRES   5 B  525  PRO ASP TYR ALA GLN PRO PRO THR TYR TYR LYS GLY GLY          
SEQRES   6 B  525  GLU LEU ASN ALA PRO ILE ASP GLY ASP GLY THR VAL ALA          
SEQRES   7 B  525  ALA PHE ARG PHE LYS ASP GLY LYS VAL ASP TYR ARG GLN          
SEQRES   8 B  525  ARG PHE VAL GLU THR ASP ARG PHE LYS VAL GLU ARG ARG          
SEQRES   9 B  525  ALA ARG LYS SER MET TYR GLY LEU TYR ARG ASN PRO TYR          
SEQRES  10 B  525  THR HIS HIS PRO CYS VAL ARG GLN THR VAL GLU SER THR          
SEQRES  11 B  525  ALA ASN THR ASN VAL VAL MET HIS ALA GLY ARG PHE LEU          
SEQRES  12 B  525  ALA MET LYS GLU ASN GLY ASN ALA TYR GLU MET ASP PRO          
SEQRES  13 B  525  HIS THR LEU LYS THR LEU GLY TYR ASN PRO PHE ASN LEU          
SEQRES  14 B  525  PRO SER LYS THR MET THR ALA HIS PRO LYS GLN CYS SER          
SEQRES  15 B  525  VAL THR GLY ASN LEU VAL GLY PHE GLY TYR GLU ALA LYS          
SEQRES  16 B  525  GLY LEU ALA THR LYS ASP VAL TYR TYR PHE GLU VAL ASP          
SEQRES  17 B  525  PRO SER GLY LYS VAL VAL ARG ASP LEU TRP LEU GLU ALA          
SEQRES  18 B  525  PRO TRP CYS ALA PHE ILE HIS ASP CYS ALA LEU THR PRO          
SEQRES  19 B  525  ASN TYR LEU VAL LEU MET LEU TRP PRO PHE GLU ALA ASN          
SEQRES  20 B  525  LEU GLU ARG MET LYS ALA GLY GLY HIS HIS TRP ALA TYR          
SEQRES  21 B  525  ASP TYR THR LYS PRO ILE THR TRP ILE THR ILE PRO ARG          
SEQRES  22 B  525  GLY ALA LYS SER LYS ASP GLU VAL LYS TYR TRP HIS TRP          
SEQRES  23 B  525  LYS ASN GLY MET PRO ILE HIS THR ALA SER GLY PHE GLU          
SEQRES  24 B  525  ASP GLU GLN GLY ARG ILE ILE ILE ASP SER SER LEU VAL          
SEQRES  25 B  525  HIS GLY ASN ALA PHE PRO PHE PHE PRO PRO ASP SER ASP          
SEQRES  26 B  525  GLU GLN LYS LYS LYS GLN GLU ALA ASP GLY THR PRO LYS          
SEQRES  27 B  525  ALA GLN PHE VAL ARG TRP THR ILE ASP PRO ARG LYS ASP          
SEQRES  28 B  525  ASN ASN GLU GLN LEU PRO ASP PRO GLU VAL ILE LEU ASP          
SEQRES  29 B  525  THR PRO SER GLU PHE PRO GLN ILE ASP ASN ARG PHE MET          
SEQRES  30 B  525  GLY VAL GLU TYR SER SER ALA PHE ILE ASN VAL PHE VAL          
SEQRES  31 B  525  PRO ASP ARG SER ASP GLY ASN LYS ASN VAL PHE GLN GLY          
SEQRES  32 B  525  LEU ASN GLY LEU ALA HIS TYR LYS ARG LYS GLU GLY THR          
SEQRES  33 B  525  THR GLU TRP TYR TYR ALA GLY ASP ASN CYS LEU ILE GLN          
SEQRES  34 B  525  GLU PRO VAL PHE SER PRO ARG SER LYS ASP ALA PRO GLU          
SEQRES  35 B  525  GLY ASP GLY PHE VAL LEU ALA ILE VAL ASP ARG LEU ASP          
SEQRES  36 B  525  LEU ASN ARG SER GLU VAL VAL VAL ILE ASP THR ARG ASP          
SEQRES  37 B  525  PHE THR LYS ALA VAL ALA ALA VAL GLN LEU PRO PHE ALA          
SEQRES  38 B  525  ILE ARG SER GLY ILE HIS GLY GLN TRP ILE PRO GLY GLU          
SEQRES  39 B  525  VAL THR PRO ASP PHE GLU THR LYS GLY LEU VAL ASP LEU          
SEQRES  40 B  525  PRO LYS GLU GLU HIS TRP ALA PRO LEU SER GLN SER PRO          
SEQRES  41 B  525  TYR ASP PRO ASP ALA                                          
CRYST1   71.836   83.808   98.117  90.00 104.50  90.00 P 1 21 1                 
ATOM      1  N   TYR A  32       3.059 -18.971  18.147  1.00 52.28           N  
ATOM      2  CA  TYR A  32       2.464 -17.853  17.364  1.00 52.25           C  
ATOM      3  C   TYR A  32       3.123 -16.534  17.768  1.00 53.66           C  
ATOM      4  O   TYR A  32       3.202 -16.204  18.954  1.00 54.37           O  
ATOM      5  CB  TYR A  32       0.931 -17.747  17.440  1.00 52.39           C  
ATOM      6  CG  TYR A  32       0.312 -16.669  16.548  1.00 54.73           C  
ATOM      7  CD1 TYR A  32       0.152 -16.891  15.165  1.00 52.91           C  
ATOM      8  CD2 TYR A  32      -0.110 -15.426  17.073  1.00 48.40           C  
ATOM      9  CE1 TYR A  32      -0.397 -15.912  14.334  1.00 51.85           C  
ATOM     10  CE2 TYR A  32      -0.653 -14.439  16.247  1.00 45.25           C  
ATOM     11  CZ  TYR A  32      -0.806 -14.692  14.880  1.00 48.19           C  
ATOM     12  OH  TYR A  32      -1.360 -13.757  14.052  1.00 42.38           O  
ATOM     13  N   VAL A  33       3.563 -15.798  16.735  1.00 48.48           N  
ATOM     14  CA  VAL A  33       4.038 -14.417  16.779  1.00 45.13           C  
ATOM     15  C   VAL A  33       3.210 -13.636  15.748  1.00 45.61           C  
ATOM     16  O   VAL A  33       3.125 -14.056  14.579  1.00 47.31           O  
ATOM     17  CB  VAL A  33       5.567 -14.245  16.551  1.00 43.66           C  
ATOM     18  CG1 VAL A  33       6.043 -12.808  16.768  1.00 41.84           C  
ATOM     19  CG2 VAL A  33       6.436 -15.188  17.393  1.00 41.59           C  
ATOM     20  N   HIS A  34       2.612 -12.503  16.183  1.00 35.73           N  
ATOM     21  CA  HIS A  34       1.918 -11.566  15.303  1.00 32.49           C  
ATOM     22  C   HIS A  34       2.908 -10.908  14.333  1.00 29.32           C  
ATOM     23  O   HIS A  34       3.891 -10.336  14.803  1.00 27.00           O  
ATOM     24  CB  HIS A  34       1.046 -10.541  16.041  1.00 31.93           C  
ATOM     25  CG  HIS A  34       0.011  -9.903  15.156  1.00 33.03           C  
ATOM     26  ND1 HIS A  34       0.280  -9.038  14.108  1.00 31.72           N  
ATOM     27  CD2 HIS A  34      -1.320 -10.071  15.158  1.00 32.56           C  
ATOM     28  CE1 HIS A  34      -0.857  -8.692  13.519  1.00 32.00           C  
ATOM     29  NE2 HIS A  34      -1.846  -9.278  14.161  1.00 31.22           N  
ATOM     30  N   PRO A  35       2.699 -10.992  12.980  1.00 28.73           N  
ATOM     31  CA  PRO A  35       3.619 -10.427  11.987  1.00 28.47           C  
ATOM     32  C   PRO A  35       3.979  -8.955  12.185  1.00 27.00           C  
ATOM     33  O   PRO A  35       5.123  -8.602  11.921  1.00 26.12           O  
ATOM     34  CB  PRO A  35       2.981 -10.776  10.636  1.00 27.69           C  
ATOM     35  CG  PRO A  35       2.280 -12.075  10.991  1.00 28.59           C  
ATOM     36  CD  PRO A  35       1.617 -11.726  12.294  1.00 28.31           C  
ATOM     37  N   THR A  36       3.030  -8.143  12.700  1.00 27.43           N  
ATOM     38  CA  THR A  36       3.224  -6.708  12.936  1.00 27.64           C  
ATOM     39  C   THR A  36       4.099  -6.446  14.173  1.00 26.93           C  
ATOM     40  O   THR A  36       4.669  -5.364  14.291  1.00 25.76           O  
ATOM     41  CB  THR A  36       1.925  -5.894  12.975  1.00 28.95           C  
ATOM     42  OG1 THR A  36       1.173  -6.324  14.096  1.00 30.56           O  
ATOM     43  CG2 THR A  36       1.030  -6.037  11.757  1.00 30.10           C  
ATOM     44  N   ASP A  37       4.192  -7.431  15.087  1.00 27.31           N  
ATOM     45  CA  ASP A  37       4.939  -7.346  16.335  1.00 28.62           C  
ATOM     46  C   ASP A  37       6.455  -7.418  16.145  1.00 32.75           C  
ATOM     47  O   ASP A  37       7.173  -6.955  17.033  1.00 36.07           O  
ATOM     48  CB  ASP A  37       4.350  -8.247  17.406  1.00 27.20           C  
ATOM     49  CG  ASP A  37       3.007  -7.814  17.982  1.00 26.81           C  
ATOM     50  OD1 ASP A  37       2.532  -6.691  17.661  1.00 28.15           O  
ATOM     51  OD2 ASP A  37       2.447  -8.598  18.769  1.00 25.47           O  
ATOM     52  N   ILE A  38       6.917  -7.954  15.001  1.00 34.14           N  
ATOM     53  CA  ILE A  38       8.335  -8.006  14.639  1.00 35.16           C  
ATOM     54  C   ILE A  38       8.772  -6.771  13.826  1.00 32.94           C  
ATOM     55  O   ILE A  38       9.940  -6.691  13.435  1.00 34.03           O  
ATOM     56  CB  ILE A  38       8.771  -9.365  14.028  1.00 36.98           C  
ATOM     57  CG1 ILE A  38       8.209  -9.616  12.609  1.00 38.09           C  
ATOM     58  CG2 ILE A  38       8.530 -10.539  14.986  1.00 35.24           C  
ATOM     59  CD1 ILE A  38       9.237 -10.098  11.601  1.00 41.61           C  
ATOM     60  N   LEU A  39       7.845  -5.825  13.558  1.00 28.52           N  
ATOM     61  CA  LEU A  39       8.169  -4.539  12.952  1.00 27.18           C  
ATOM     62  C   LEU A  39       8.919  -3.675  13.973  1.00 26.64           C  
ATOM     63  O   LEU A  39       8.473  -3.621  15.121  1.00 29.24           O  
ATOM     64  CB  LEU A  39       6.978  -3.813  12.317  1.00 26.46           C  
ATOM     65  CG  LEU A  39       6.290  -4.475  11.111  1.00 26.43           C  
ATOM     66  CD1 LEU A  39       4.942  -3.797  10.894  1.00 25.97           C  
ATOM     67  CD2 LEU A  39       7.088  -4.415   9.806  1.00 27.91           C  
ATOM     68  N   PRO A  40      10.082  -3.034  13.633  1.00 28.64           N  
ATOM     69  CA  PRO A  40      10.907  -2.318  14.619  1.00 28.22           C  
ATOM     70  C   PRO A  40      10.297  -1.049  15.215  1.00 27.63           C  
ATOM     71  O   PRO A  40       9.658  -0.265  14.520  1.00 26.00           O  
ATOM     72  CB  PRO A  40      12.216  -2.036  13.895  1.00 27.35           C  
ATOM     73  CG  PRO A  40      11.786  -1.983  12.432  1.00 29.69           C  
ATOM     74  CD  PRO A  40      10.728  -3.030  12.302  1.00 30.09           C  
ATOM     75  N   SER A  41      10.520  -0.901  16.523  1.00 29.17           N  
ATOM     76  CA  SER A  41      10.270   0.277  17.336  1.00 28.95           C  
ATOM     77  C   SER A  41      11.578   1.039  17.533  1.00 29.83           C  
ATOM     78  O   SER A  41      12.638   0.422  17.666  1.00 35.46           O  
ATOM     79  CB  SER A  41       9.698  -0.157  18.670  1.00 31.11           C  
ATOM     80  OG  SER A  41       9.541   0.932  19.575  1.00 27.66           O  
ATOM     81  N   GLY A  42      11.464   2.377  17.602  1.00 29.80           N  
ATOM     82  CA  GLY A  42      12.526   3.309  17.970  1.00 28.69           C  
ATOM     83  C   GLY A  42      12.605   3.613  19.474  1.00 28.94           C  
ATOM     84  O   GLY A  42      13.499   4.368  19.882  1.00 31.40           O  
ATOM     85  N   TRP A  43      11.669   3.063  20.272  1.00 22.52           N  
ATOM     86  CA  TRP A  43      11.565   3.359  21.688  1.00 20.96           C  
ATOM     87  C   TRP A  43      12.613   2.568  22.459  1.00 23.69           C  
ATOM     88  O   TRP A  43      12.723   1.356  22.222  1.00 22.12           O  
ATOM     89  CB  TRP A  43      10.143   3.138  22.235  1.00 20.84           C  
ATOM     90  CG  TRP A  43       9.344   4.414  22.268  1.00 18.28           C  
ATOM     91  CD1 TRP A  43       8.714   5.014  21.220  1.00 19.02           C  
ATOM     92  CD2 TRP A  43       9.143   5.280  23.407  1.00 18.15           C  
ATOM     93  NE1 TRP A  43       8.121   6.184  21.619  1.00 18.18           N  
ATOM     94  CE2 TRP A  43       8.363   6.379  22.953  1.00 18.20           C  
ATOM     95  CE3 TRP A  43       9.533   5.238  24.758  1.00 17.56           C  
ATOM     96  CZ2 TRP A  43       7.968   7.418  23.806  1.00 18.10           C  
ATOM     97  CZ3 TRP A  43       9.145   6.263  25.607  1.00 18.34           C  
ATOM     98  CH2 TRP A  43       8.394   7.352  25.127  1.00 18.15           C  
ATOM     99  N   PRO A  44      13.388   3.207  23.388  1.00 24.47           N  
ATOM    100  CA  PRO A  44      14.096   2.460  24.429  1.00 26.83           C  
ATOM    101  C   PRO A  44      13.140   1.920  25.491  1.00 26.42           C  
ATOM    102  O   PRO A  44      11.952   2.295  25.498  1.00 25.39           O  
ATOM    103  CB  PRO A  44      15.128   3.455  24.964  1.00 27.56           C  
ATOM    104  CG  PRO A  44      14.480   4.805  24.748  1.00 28.72           C  
ATOM    105  CD  PRO A  44      13.633   4.665  23.502  1.00 26.98           C  
ATOM    106  N   THR A  45      13.677   1.050  26.363  1.00 22.79           N  
ATOM    107  CA  THR A  45      12.949   0.554  27.523  1.00 23.87           C  
ATOM    108  C   THR A  45      12.908   1.676  28.569  1.00 24.35           C  
ATOM    109  O   THR A  45      13.923   1.973  29.208  1.00 24.39           O  
ATOM    110  CB  THR A  45      13.514  -0.786  28.015  1.00 24.52           C  
ATOM    111  OG1 THR A  45      13.430  -1.635  26.874  1.00 25.58           O  
ATOM    112  CG2 THR A  45      12.639  -1.464  29.057  1.00 23.50           C  
ATOM    113  N   ALA A  46      11.719   2.301  28.701  1.00 21.84           N  
ATOM    114  CA  ALA A  46      11.442   3.366  29.665  1.00 20.33           C  
ATOM    115  C   ALA A  46      10.532   2.833  30.782  1.00 19.97           C  
ATOM    116  O   ALA A  46       9.294   2.828  30.668  1.00 20.52           O  
ATOM    117  CB  ALA A  46      10.915   4.608  28.941  1.00 19.96           C  
ATOM    118  N   THR A  47      11.173   2.279  31.826  1.00 18.99           N  
ATOM    119  CA  THR A  47      10.485   1.713  32.988  1.00 19.01           C  
ATOM    120  C   THR A  47       9.947   2.850  33.876  1.00 18.45           C  
ATOM    121  O   THR A  47      10.496   3.960  33.887  1.00 17.19           O  
ATOM    122  CB  THR A  47      11.284   0.672  33.799  1.00 17.90           C  
ATOM    123  OG1 THR A  47      12.226   1.395  34.581  1.00 18.69           O  
ATOM    124  CG2 THR A  47      11.932  -0.459  33.011  1.00 17.88           C  
ATOM    125  N   ASP A  48       8.874   2.533  34.616  1.00 17.62           N  
ATOM    126  CA  ASP A  48       8.486   3.197  35.856  1.00 19.76           C  
ATOM    127  C   ASP A  48       8.948   2.339  37.050  1.00 19.30           C  
ATOM    128  O   ASP A  48       9.518   1.250  36.856  1.00 19.75           O  
ATOM    129  CB  ASP A  48       6.998   3.530  35.814  1.00 20.04           C  
ATOM    130  CG  ASP A  48       6.073   2.326  35.682  1.00 23.43           C  
ATOM    131  OD1 ASP A  48       6.181   1.383  36.514  1.00 22.48           O  
ATOM    132  OD2 ASP A  48       5.251   2.329  34.737  1.00 22.25           O  
ATOM    133  N   LEU A  49       8.673   2.811  38.287  1.00 18.56           N  
ATOM    134  CA  LEU A  49       9.112   2.163  39.525  1.00 18.23           C  
ATOM    135  C   LEU A  49       8.654   0.703  39.665  1.00 18.17           C  
ATOM    136  O   LEU A  49       9.393  -0.098  40.246  1.00 18.71           O  
ATOM    137  CB  LEU A  49       8.910   2.989  40.803  1.00 17.86           C  
ATOM    138  CG  LEU A  49       9.925   4.104  41.106  1.00 18.26           C  
ATOM    139  CD1 LEU A  49       9.405   4.838  42.318  1.00 18.44           C  
ATOM    140  CD2 LEU A  49      11.348   3.616  41.416  1.00 18.56           C  
ATOM    141  N   SER A  50       7.495   0.340  39.076  1.00 17.61           N  
ATOM    142  CA  SER A  50       6.981  -1.031  39.100  1.00 19.23           C  
ATOM    143  C   SER A  50       7.813  -2.009  38.259  1.00 18.50           C  
ATOM    144  O   SER A  50       7.671  -3.230  38.429  1.00 18.03           O  
ATOM    145  CB  SER A  50       5.517  -1.099  38.733  1.00 19.39           C  
ATOM    146  OG  SER A  50       5.365  -0.868  37.342  1.00 18.25           O  
ATOM    147  N   GLY A  51       8.633  -1.466  37.338  1.00 17.95           N  
ATOM    148  CA  GLY A  51       9.319  -2.239  36.318  1.00 18.95           C  
ATOM    149  C   GLY A  51       8.513  -2.342  35.021  1.00 19.69           C  
ATOM    150  O   GLY A  51       9.044  -2.842  34.035  1.00 20.22           O  
ATOM    151  N   GLY A  52       7.232  -1.910  35.022  1.00 22.86           N  
ATOM    152  CA  GLY A  52       6.381  -1.769  33.834  1.00 21.50           C  
ATOM    153  C   GLY A  52       7.022  -0.816  32.823  1.00 21.60           C  
ATOM    154  O   GLY A  52       7.600   0.191  33.228  1.00 20.43           O  
ATOM    155  N   ALA A  53       6.976  -1.179  31.530  1.00 21.24           N  
ATOM    156  CA  ALA A  53       7.734  -0.478  30.494  1.00 22.34           C  
ATOM    157  C   ALA A  53       6.881   0.013  29.313  1.00 22.68           C  
ATOM    158  O   ALA A  53       7.438   0.377  28.274  1.00 24.33           O  
ATOM    159  CB  ALA A  53       8.948  -1.291  30.090  1.00 20.77           C  
ATOM    160  N   GLN A  54       5.549   0.089  29.490  1.00 20.19           N  
ATOM    161  CA  GLN A  54       4.629   0.490  28.430  1.00 20.89           C  
ATOM    162  C   GLN A  54       4.388   2.014  28.480  1.00 19.20           C  
ATOM    163  O   GLN A  54       3.702   2.473  29.405  1.00 17.93           O  
ATOM    164  CB  GLN A  54       3.442  -0.477  28.392  1.00 23.12           C  
ATOM    165  CG  GLN A  54       2.330  -0.118  27.405  1.00 30.57           C  
ATOM    166  CD  GLN A  54       2.755  -0.011  25.956  1.00 34.03           C  
ATOM    167  OE1 GLN A  54       3.325  -0.936  25.362  1.00 33.13           O  
ATOM    168  NE2 GLN A  54       2.477   1.148  25.383  1.00 31.72           N  
ATOM    169  N   PRO A  55       4.890   2.825  27.498  1.00 17.52           N  
ATOM    170  CA  PRO A  55       4.535   4.248  27.387  1.00 18.24           C  
ATOM    171  C   PRO A  55       3.025   4.458  27.219  1.00 17.47           C  
ATOM    172  O   PRO A  55       2.387   3.668  26.512  1.00 18.29           O  
ATOM    173  CB  PRO A  55       5.301   4.742  26.145  1.00 17.14           C  
ATOM    174  CG  PRO A  55       6.422   3.727  26.020  1.00 19.25           C  
ATOM    175  CD  PRO A  55       5.762   2.421  26.370  1.00 17.83           C  
ATOM    176  N   ARG A  56       2.475   5.470  27.914  1.00 16.70           N  
ATOM    177  CA  ARG A  56       1.035   5.762  27.921  1.00 17.14           C  
ATOM    178  C   ARG A  56       0.785   7.090  27.208  1.00 17.14           C  
ATOM    179  O   ARG A  56       0.456   7.086  26.017  1.00 18.10           O  
ATOM    180  CB  ARG A  56       0.381   5.551  29.298  1.00 16.80           C  
ATOM    181  CG  ARG A  56       0.555   4.181  29.947  1.00 16.78           C  
ATOM    182  CD  ARG A  56      -0.224   3.097  29.219  1.00 15.57           C  
ATOM    183  NE  ARG A  56       0.077   1.825  29.886  1.00 17.13           N  
ATOM    184  CZ  ARG A  56      -0.387   0.620  29.577  1.00 18.69           C  
ATOM    185  NH1 ARG A  56      -1.223   0.433  28.553  1.00 19.61           N  
ATOM    186  NH2 ARG A  56      -0.011  -0.390  30.326  1.00 17.74           N  
ATOM    187  N   ARG A  57       1.014   8.206  27.935  1.00 17.68           N  
ATOM    188  CA  ARG A  57       1.326   9.545  27.422  1.00 17.86           C  
ATOM    189  C   ARG A  57       0.071  10.275  26.935  1.00 18.93           C  
ATOM    190  O   ARG A  57       0.176  11.333  26.313  1.00 21.13           O  
ATOM    191  CB  ARG A  57       2.499   9.604  26.417  1.00 16.88           C  
ATOM    192  CG  ARG A  57       3.743   8.762  26.686  1.00 16.76           C  
ATOM    193  CD  ARG A  57       4.649   8.588  25.496  1.00 16.94           C  
ATOM    194  NE  ARG A  57       4.068   8.045  24.264  1.00 16.97           N  
ATOM    195  CZ  ARG A  57       4.191   8.509  23.020  1.00 18.60           C  
ATOM    196  NH1 ARG A  57       4.890   9.610  22.725  1.00 18.00           N  
ATOM    197  NH2 ARG A  57       3.611   7.813  22.053  1.00 19.44           N  
ATOM    198  N   PHE A  58      -1.115   9.741  27.249  1.00 20.08           N  
ATOM    199  CA  PHE A  58      -2.377  10.359  26.852  1.00 20.72           C  
ATOM    200  C   PHE A  58      -2.664  11.537  27.767  1.00 17.30           C  
ATOM    201  O   PHE A  58      -2.392  11.485  28.968  1.00 16.73           O  
ATOM    202  CB  PHE A  58      -3.579   9.419  26.709  1.00 23.83           C  
ATOM    203  CG  PHE A  58      -3.646   8.313  27.751  1.00 24.52           C  
ATOM    204  CD1 PHE A  58      -4.182   8.558  29.027  1.00 23.78           C  
ATOM    205  CD2 PHE A  58      -3.144   7.022  27.459  1.00 26.34           C  
ATOM    206  CE1 PHE A  58      -4.224   7.519  29.975  1.00 26.63           C  
ATOM    207  CE2 PHE A  58      -3.238   5.972  28.392  1.00 24.41           C  
ATOM    208  CZ  PHE A  58      -3.777   6.226  29.651  1.00 25.06           C  
ATOM    209  N   GLU A  59      -3.225  12.576  27.147  1.00 16.66           N  
ATOM    210  CA  GLU A  59      -3.721  13.757  27.829  1.00 16.09           C  
ATOM    211  C   GLU A  59      -5.200  13.921  27.515  1.00 16.68           C  
ATOM    212  O   GLU A  59      -5.559  14.090  26.343  1.00 16.48           O  
ATOM    213  CB  GLU A  59      -2.932  15.021  27.481  1.00 16.12           C  
ATOM    214  CG  GLU A  59      -1.453  14.922  27.853  1.00 16.75           C  
ATOM    215  CD  GLU A  59      -0.747  16.225  27.544  1.00 16.31           C  
ATOM    216  OE1 GLU A  59      -0.541  16.546  26.345  1.00 17.12           O  
ATOM    217  OE2 GLU A  59      -0.456  16.928  28.524  1.00 15.06           O  
ATOM    218  N   GLY A  60      -6.027  13.875  28.570  1.00 15.85           N  
ATOM    219  CA  GLY A  60      -7.453  14.158  28.428  1.00 14.94           C  
ATOM    220  C   GLY A  60      -8.301  13.576  29.554  1.00 16.45           C  
ATOM    221  O   GLY A  60      -7.807  13.368  30.667  1.00 16.69           O  
ATOM    222  N   THR A  61      -9.591  13.344  29.241  1.00 16.57           N  
ATOM    223  CA  THR A  61     -10.662  13.227  30.234  1.00 15.22           C  
ATOM    224  C   THR A  61     -11.528  12.002  29.965  1.00 15.73           C  
ATOM    225  O   THR A  61     -11.652  11.577  28.807  1.00 15.95           O  
ATOM    226  CB  THR A  61     -11.523  14.492  30.378  1.00 13.75           C  
ATOM    227  OG1 THR A  61     -12.139  14.766  29.126  1.00 14.13           O  
ATOM    228  CG2 THR A  61     -10.775  15.699  30.908  1.00 13.48           C  
ATOM    229  N   ILE A  62     -12.105  11.456  31.060  1.00 16.87           N  
ATOM    230  CA  ILE A  62     -13.349  10.680  31.037  1.00 17.03           C  
ATOM    231  C   ILE A  62     -14.328  11.310  32.028  1.00 17.14           C  
ATOM    232  O   ILE A  62     -14.024  11.427  33.216  1.00 16.15           O  
ATOM    233  CB  ILE A  62     -13.135   9.165  31.288  1.00 17.09           C  
ATOM    234  CG1 ILE A  62     -12.157   8.540  30.279  1.00 17.22           C  
ATOM    235  CG2 ILE A  62     -14.472   8.394  31.318  1.00 15.71           C  
ATOM    236  CD1 ILE A  62     -11.375   7.379  30.856  1.00 18.46           C  
ATOM    237  N   PHE A  63     -15.497  11.700  31.506  1.00 16.86           N  
ATOM    238  CA  PHE A  63     -16.621  12.165  32.305  1.00 17.34           C  
ATOM    239  C   PHE A  63     -17.433  10.945  32.730  1.00 17.16           C  
ATOM    240  O   PHE A  63     -17.832  10.132  31.891  1.00 17.70           O  
ATOM    241  CB  PHE A  63     -17.447  13.176  31.508  1.00 18.44           C  
ATOM    242  CG  PHE A  63     -18.576  13.849  32.275  1.00 19.22           C  
ATOM    243  CD1 PHE A  63     -18.333  15.026  33.020  1.00 18.76           C  
ATOM    244  CD2 PHE A  63     -19.889  13.349  32.204  1.00 18.37           C  
ATOM    245  CE1 PHE A  63     -19.375  15.676  33.703  1.00 19.52           C  
ATOM    246  CE2 PHE A  63     -20.944  13.992  32.884  1.00 19.85           C  
ATOM    247  CZ  PHE A  63     -20.681  15.150  33.645  1.00 19.18           C  
ATOM    248  N   ASP A  64     -17.667  10.845  34.048  1.00 18.22           N  
ATOM    249  CA  ASP A  64     -18.552   9.855  34.666  1.00 18.31           C  
ATOM    250  C   ASP A  64     -17.958   8.459  34.456  1.00 16.53           C  
ATOM    251  O   ASP A  64     -18.530   7.640  33.730  1.00 15.72           O  
ATOM    252  CB  ASP A  64     -20.021  10.121  34.326  1.00 19.03           C  
ATOM    253  CG  ASP A  64     -21.052   9.547  35.285  1.00 22.19           C  
ATOM    254  OD1 ASP A  64     -20.817   9.621  36.511  1.00 22.34           O  
ATOM    255  OD2 ASP A  64     -22.109   9.084  34.800  1.00 22.82           O  
ATOM    256  N   VAL A  65     -16.750   8.265  35.019  1.00 15.61           N  
ATOM    257  CA  VAL A  65     -15.977   7.018  35.037  1.00 14.18           C  
ATOM    258  C   VAL A  65     -16.884   5.898  35.554  1.00 13.33           C  
ATOM    259  O   VAL A  65     -17.577   6.087  36.562  1.00 13.35           O  
ATOM    260  CB  VAL A  65     -14.629   7.060  35.805  1.00 12.78           C  
ATOM    261  CG1 VAL A  65     -13.708   5.901  35.433  1.00 12.51           C  
ATOM    262  CG2 VAL A  65     -13.837   8.348  35.556  1.00 11.92           C  
ATOM    263  N   MET A  66     -16.874   4.763  34.830  1.00 13.52           N  
ATOM    264  CA  MET A  66     -17.576   3.548  35.240  1.00 17.10           C  
ATOM    265  C   MET A  66     -17.076   3.090  36.611  1.00 17.50           C  
ATOM    266  O   MET A  66     -15.870   3.109  36.889  1.00 19.46           O  
ATOM    267  CB  MET A  66     -17.410   2.378  34.266  1.00 18.52           C  
ATOM    268  CG  MET A  66     -17.901   2.651  32.846  1.00 20.36           C  
ATOM    269  SD  MET A  66     -17.544   1.201  31.841  1.00 24.56           S  
ATOM    270  CE  MET A  66     -15.745   1.301  31.833  1.00 38.57           C  
ATOM    271  N   THR A  67     -18.052   2.784  37.473  1.00 16.36           N  
ATOM    272  CA  THR A  67     -17.834   2.332  38.840  1.00 15.83           C  
ATOM    273  C   THR A  67     -18.509   0.979  39.074  1.00 16.40           C  
ATOM    274  O   THR A  67     -19.503   0.658  38.417  1.00 15.08           O  
ATOM    275  CB  THR A  67     -18.231   3.405  39.854  1.00 16.12           C  
ATOM    276  OG1 THR A  67     -19.637   3.577  39.669  1.00 16.97           O  
ATOM    277  CG2 THR A  67     -17.413   4.685  39.729  1.00 14.65           C  
ATOM    278  N   ARG A  68     -17.923   0.195  39.992  1.00 16.56           N  
ATOM    279  CA  ARG A  68     -18.493  -1.037  40.535  1.00 18.48           C  
ATOM    280  C   ARG A  68     -18.712  -0.859  42.036  1.00 21.02           C  
ATOM    281  O   ARG A  68     -17.870  -0.246  42.689  1.00 21.53           O  
ATOM    282  CB  ARG A  68     -17.617  -2.263  40.248  1.00 17.33           C  
ATOM    283  CG  ARG A  68     -17.343  -2.591  38.784  1.00 18.30           C  
ATOM    284  CD  ARG A  68     -16.763  -3.965  38.526  1.00 19.22           C  
ATOM    285  NE  ARG A  68     -15.438  -4.237  39.113  1.00 20.18           N  
ATOM    286  CZ  ARG A  68     -14.204  -3.810  38.785  1.00 23.27           C  
ATOM    287  NH1 ARG A  68     -13.970  -3.002  37.752  1.00 21.52           N  
ATOM    288  NH2 ARG A  68     -13.178  -4.203  39.532  1.00 23.24           N  
ATOM    289  N   GLY A  69     -19.818  -1.423  42.569  1.00 21.70           N  
ATOM    290  CA  GLY A  69     -20.213  -1.302  43.976  1.00 22.51           C  
ATOM    291  C   GLY A  69     -20.754   0.095  44.299  1.00 23.26           C  
ATOM    292  O   GLY A  69     -21.274   0.759  43.404  1.00 24.61           O  
ATOM    293  N   THR A  70     -20.629   0.539  45.561  1.00 22.50           N  
ATOM    294  CA  THR A  70     -21.147   1.844  45.976  1.00 24.13           C  
ATOM    295  C   THR A  70     -19.983   2.779  46.305  1.00 21.14           C  
ATOM    296  O   THR A  70     -19.243   2.505  47.253  1.00 20.47           O  
ATOM    297  CB  THR A  70     -22.185   1.738  47.102  1.00 26.28           C  
ATOM    298  OG1 THR A  70     -23.237   0.955  46.547  1.00 30.50           O  
ATOM    299  CG2 THR A  70     -22.810   3.079  47.471  1.00 28.17           C  
ATOM    300  N   ILE A  71     -19.872   3.879  45.533  1.00 19.59           N  
ATOM    301  CA  ILE A  71     -18.941   4.968  45.826  1.00 19.26           C  
ATOM    302  C   ILE A  71     -19.434   5.651  47.111  1.00 18.65           C  
ATOM    303  O   ILE A  71     -20.553   6.162  47.094  1.00 18.06           O  
ATOM    304  CB  ILE A  71     -18.687   5.935  44.641  1.00 19.25           C  
ATOM    305  CG1 ILE A  71     -18.148   5.254  43.340  1.00 18.59           C  
ATOM    306  CG2 ILE A  71     -17.877   7.181  45.043  1.00 18.08           C  
ATOM    307  CD1 ILE A  71     -16.720   4.716  43.346  1.00 19.97           C  
ATOM    308  N   PRO A  72     -18.656   5.640  48.240  1.00 18.82           N  
ATOM    309  CA  PRO A  72     -19.057   6.337  49.463  1.00 18.59           C  
ATOM    310  C   PRO A  72     -19.401   7.803  49.210  1.00 19.86           C  
ATOM    311  O   PRO A  72     -18.658   8.515  48.523  1.00 18.03           O  
ATOM    312  CB  PRO A  72     -17.881   6.119  50.406  1.00 17.74           C  
ATOM    313  CG  PRO A  72     -17.200   4.869  49.860  1.00 16.47           C  
ATOM    314  CD  PRO A  72     -17.325   5.006  48.394  1.00 16.59           C  
ATOM    315  N   LYS A  73     -20.587   8.189  49.708  1.00 21.09           N  
ATOM    316  CA  LYS A  73     -21.109   9.556  49.675  1.00 23.94           C  
ATOM    317  C   LYS A  73     -20.240  10.532  50.477  1.00 20.33           C  
ATOM    318  O   LYS A  73     -20.230  11.729  50.162  1.00 18.76           O  
ATOM    319  CB  LYS A  73     -22.615   9.626  49.996  1.00 28.27           C  
ATOM    320  CG  LYS A  73     -23.591   9.139  48.896  1.00 36.58           C  
ATOM    321  CD  LYS A  73     -23.674   9.931  47.582  1.00 44.11           C  
ATOM    322  CE  LYS A  73     -24.291   9.192  46.420  1.00 50.76           C  
ATOM    323  NZ  LYS A  73     -25.754   9.153  46.443  1.00 57.12           N  
ATOM    324  N   GLU A  74     -19.501  10.001  51.473  1.00 19.79           N  
ATOM    325  CA  GLU A  74     -18.563  10.719  52.333  1.00 19.94           C  
ATOM    326  C   GLU A  74     -17.346  11.225  51.541  1.00 21.10           C  
ATOM    327  O   GLU A  74     -16.669  12.134  52.039  1.00 23.62           O  
ATOM    328  CB  GLU A  74     -18.058   9.900  53.531  1.00 23.43           C  
ATOM    329  CG  GLU A  74     -19.132   9.319  54.450  1.00 24.84           C  
ATOM    330  CD  GLU A  74     -19.835   8.020  54.102  1.00 28.72           C  
ATOM    331  OE1 GLU A  74     -19.676   7.470  52.979  1.00 27.28           O  
ATOM    332  OE2 GLU A  74     -20.563   7.552  55.013  1.00 26.53           O  
ATOM    333  N   LEU A  75     -17.064  10.658  50.339  1.00 18.62           N  
ATOM    334  CA  LEU A  75     -15.963  11.106  49.484  1.00 18.03           C  
ATOM    335  C   LEU A  75     -16.342  12.414  48.791  1.00 16.74           C  
ATOM    336  O   LEU A  75     -17.322  12.454  48.039  1.00 17.15           O  
ATOM    337  CB  LEU A  75     -15.426  10.042  48.513  1.00 16.55           C  
ATOM    338  CG  LEU A  75     -14.727   8.824  49.136  1.00 16.71           C  
ATOM    339  CD1 LEU A  75     -14.390   7.731  48.113  1.00 16.21           C  
ATOM    340  CD2 LEU A  75     -13.500   9.122  49.982  1.00 15.49           C  
ATOM    341  N   HIS A  76     -15.551  13.464  49.072  1.00 16.43           N  
ATOM    342  CA  HIS A  76     -15.785  14.824  48.594  1.00 18.35           C  
ATOM    343  C   HIS A  76     -14.442  15.509  48.348  1.00 17.32           C  
ATOM    344  O   HIS A  76     -13.948  16.240  49.207  1.00 17.89           O  
ATOM    345  CB  HIS A  76     -16.796  15.569  49.489  1.00 17.49           C  
ATOM    346  CG  HIS A  76     -17.271  16.875  48.931  1.00 18.06           C  
ATOM    347  ND1 HIS A  76     -18.289  16.902  48.000  1.00 18.39           N  
ATOM    348  CD2 HIS A  76     -16.929  18.153  49.157  1.00 17.66           C  
ATOM    349  CE1 HIS A  76     -18.535  18.157  47.652  1.00 19.71           C  
ATOM    350  NE2 HIS A  76     -17.733  18.937  48.351  1.00 19.01           N  
ATOM    351  N   GLY A  77     -13.877  15.270  47.159  1.00 17.24           N  
ATOM    352  CA  GLY A  77     -12.505  15.669  46.869  1.00 15.58           C  
ATOM    353  C   GLY A  77     -11.929  14.958  45.657  1.00 15.23           C  
ATOM    354  O   GLY A  77     -12.676  14.407  44.850  1.00 16.03           O  
ATOM    355  N   THR A  78     -10.593  15.007  45.546  1.00 14.81           N  
ATOM    356  CA  THR A  78      -9.863  14.521  44.385  1.00 15.07           C  
ATOM    357  C   THR A  78      -8.677  13.677  44.855  1.00 15.59           C  
ATOM    358  O   THR A  78      -7.919  14.087  45.743  1.00 15.51           O  
ATOM    359  CB  THR A  78      -9.433  15.671  43.464  1.00 15.35           C  
ATOM    360  OG1 THR A  78     -10.461  16.644  43.287  1.00 15.12           O  
ATOM    361  CG2 THR A  78      -9.030  15.208  42.075  1.00 14.85           C  
ATOM    362  N   PHE A  79      -8.566  12.489  44.252  1.00 15.56           N  
ATOM    363  CA  PHE A  79      -7.369  11.673  44.321  1.00 15.36           C  
ATOM    364  C   PHE A  79      -6.470  12.073  43.155  1.00 14.51           C  
ATOM    365  O   PHE A  79      -6.781  11.763  42.008  1.00 14.46           O  
ATOM    366  CB  PHE A  79      -7.747  10.193  44.471  1.00 16.09           C  
ATOM    367  CG  PHE A  79      -6.624   9.157  44.548  1.00 16.82           C  
ATOM    368  CD1 PHE A  79      -5.313   9.481  44.971  1.00 17.00           C  
ATOM    369  CD2 PHE A  79      -6.903   7.820  44.210  1.00 17.49           C  
ATOM    370  CE1 PHE A  79      -4.311   8.497  45.028  1.00 17.67           C  
ATOM    371  CE2 PHE A  79      -5.915   6.831  44.298  1.00 18.13           C  
ATOM    372  CZ  PHE A  79      -4.620   7.165  44.718  1.00 17.19           C  
ATOM    373  N   TYR A  80      -5.393  12.811  43.476  1.00 15.14           N  
ATOM    374  CA  TYR A  80      -4.373  13.245  42.526  1.00 16.00           C  
ATOM    375  C   TYR A  80      -3.159  12.332  42.635  1.00 17.50           C  
ATOM    376  O   TYR A  80      -2.599  12.197  43.718  1.00 16.39           O  
ATOM    377  CB  TYR A  80      -3.852  14.677  42.622  1.00 15.60           C  
ATOM    378  CG  TYR A  80      -4.869  15.773  42.398  1.00 16.47           C  
ATOM    379  CD1 TYR A  80      -5.131  16.269  41.111  1.00 16.93           C  
ATOM    380  CD2 TYR A  80      -5.530  16.346  43.490  1.00 16.52           C  
ATOM    381  CE1 TYR A  80      -6.019  17.330  40.930  1.00 17.37           C  
ATOM    382  CE2 TYR A  80      -6.399  17.422  43.321  1.00 17.44           C  
ATOM    383  CZ  TYR A  80      -6.663  17.884  42.033  1.00 17.42           C  
ATOM    384  OH  TYR A  80      -7.562  18.881  41.848  1.00 16.92           O  
ATOM    385  N   ARG A  81      -2.789  11.736  41.492  1.00 17.80           N  
ATOM    386  CA  ARG A  81      -1.697  10.786  41.374  1.00 19.11           C  
ATOM    387  C   ARG A  81      -0.722  11.290  40.313  1.00 19.98           C  
ATOM    388  O   ARG A  81      -1.152  11.837  39.303  1.00 22.42           O  
ATOM    389  CB  ARG A  81      -2.390   9.479  40.993  1.00 21.11           C  
ATOM    390  CG  ARG A  81      -1.534   8.255  41.222  1.00 23.76           C  
ATOM    391  CD  ARG A  81      -1.601   7.572  42.563  1.00 21.37           C  
ATOM    392  NE  ARG A  81      -0.613   6.510  42.337  1.00 21.12           N  
ATOM    393  CZ  ARG A  81       0.542   6.271  42.968  1.00 19.27           C  
ATOM    394  NH1 ARG A  81       0.827   6.797  44.146  1.00 17.38           N  
ATOM    395  NH2 ARG A  81       1.407   5.438  42.427  1.00 18.62           N  
ATOM    396  N   ILE A  82       0.582  11.107  40.539  1.00 16.69           N  
ATOM    397  CA  ILE A  82       1.617  11.589  39.627  1.00 15.44           C  
ATOM    398  C   ILE A  82       2.547  10.437  39.255  1.00 15.52           C  
ATOM    399  O   ILE A  82       2.880   9.589  40.089  1.00 16.74           O  
ATOM    400  CB  ILE A  82       2.296  12.872  40.160  1.00 14.79           C  
ATOM    401  CG1 ILE A  82       2.999  13.730  39.061  1.00 14.55           C  
ATOM    402  CG2 ILE A  82       3.186  12.590  41.375  1.00 14.65           C  
ATOM    403  CD1 ILE A  82       3.385  15.148  39.494  1.00 14.16           C  
ATOM    404  N   MET A  83       2.945  10.420  37.981  1.00 16.08           N  
ATOM    405  CA  MET A  83       3.615   9.281  37.358  1.00 15.51           C  
ATOM    406  C   MET A  83       4.743   9.759  36.436  1.00 14.55           C  
ATOM    407  O   MET A  83       4.605  10.843  35.859  1.00 14.95           O  
ATOM    408  CB  MET A  83       2.658   8.500  36.447  1.00 15.73           C  
ATOM    409  CG  MET A  83       1.501   7.825  37.129  1.00 19.88           C  
ATOM    410  SD  MET A  83      -0.002   7.803  36.144  1.00 22.16           S  
ATOM    411  CE  MET A  83      -0.541   9.380  36.813  1.00 20.74           C  
ATOM    412  N   PRO A  84       5.860   8.979  36.275  1.00 14.81           N  
ATOM    413  CA  PRO A  84       6.829   9.197  35.197  1.00 15.30           C  
ATOM    414  C   PRO A  84       6.355   8.567  33.892  1.00 16.43           C  
ATOM    415  O   PRO A  84       5.999   7.382  33.873  1.00 18.07           O  
ATOM    416  CB  PRO A  84       8.121   8.620  35.769  1.00 14.49           C  
ATOM    417  CG  PRO A  84       7.636   7.493  36.667  1.00 14.72           C  
ATOM    418  CD  PRO A  84       6.265   7.829  37.130  1.00 14.36           C  
ATOM    419  N   ASP A  85       6.279   9.385  32.826  1.00 16.67           N  
ATOM    420  CA  ASP A  85       5.786   8.924  31.531  1.00 17.29           C  
ATOM    421  C   ASP A  85       6.455   9.749  30.443  1.00 18.27           C  
ATOM    422  O   ASP A  85       5.850  10.682  29.925  1.00 19.81           O  
ATOM    423  CB  ASP A  85       4.258   8.972  31.456  1.00 17.36           C  
ATOM    424  CG  ASP A  85       3.506   8.057  30.489  1.00 18.11           C  
ATOM    425  OD1 ASP A  85       4.124   7.108  29.911  1.00 16.54           O  
ATOM    426  OD2 ASP A  85       2.252   8.237  30.410  1.00 20.42           O  
ATOM    427  N   TYR A  86       7.711   9.413  30.118  1.00 18.58           N  
ATOM    428  CA  TYR A  86       8.487  10.067  29.072  1.00 17.33           C  
ATOM    429  C   TYR A  86       7.608  10.334  27.849  1.00 18.42           C  
ATOM    430  O   TYR A  86       7.038   9.404  27.280  1.00 17.01           O  
ATOM    431  CB  TYR A  86       9.679   9.151  28.780  1.00 18.44           C  
ATOM    432  CG  TYR A  86      11.017   9.459  29.444  1.00 17.34           C  
ATOM    433  CD1 TYR A  86      11.629  10.728  29.324  1.00 18.37           C  
ATOM    434  CD2 TYR A  86      11.697   8.452  30.145  1.00 16.68           C  
ATOM    435  CE1 TYR A  86      12.881  10.975  29.889  1.00 17.48           C  
ATOM    436  CE2 TYR A  86      12.957   8.685  30.698  1.00 18.68           C  
ATOM    437  CZ  TYR A  86      13.545   9.948  30.566  1.00 18.60           C  
ATOM    438  OH  TYR A  86      14.795  10.161  31.091  1.00 19.58           O  
ATOM    439  N   ALA A  87       7.406  11.628  27.571  1.00 16.58           N  
ATOM    440  CA  ALA A  87       6.544  12.113  26.505  1.00 17.72           C  
ATOM    441  C   ALA A  87       7.159  11.839  25.122  1.00 18.53           C  
ATOM    442  O   ALA A  87       6.441  11.454  24.193  1.00 19.66           O  
ATOM    443  CB  ALA A  87       6.194  13.565  26.751  1.00 15.69           C  
ATOM    444  N   GLN A  88       8.487  12.019  25.012  1.00 18.44           N  
ATOM    445  CA  GLN A  88       9.300  11.690  23.841  1.00 18.58           C  
ATOM    446  C   GLN A  88      10.203  10.489  24.139  1.00 18.31           C  
ATOM    447  O   GLN A  88      10.651  10.391  25.289  1.00 18.18           O  
ATOM    448  CB  GLN A  88      10.128  12.894  23.389  1.00 19.04           C  
ATOM    449  CG  GLN A  88       9.311  14.071  22.839  1.00 18.07           C  
ATOM    450  CD  GLN A  88       8.355  13.739  21.715  1.00 18.21           C  
ATOM    451  OE1 GLN A  88       7.149  13.997  21.824  1.00 19.46           O  
ATOM    452  NE2 GLN A  88       8.880  13.194  20.617  1.00 17.33           N  
ATOM    453  N   PRO A  89      10.525   9.583  23.156  1.00 17.56           N  
ATOM    454  CA  PRO A  89      11.505   8.516  23.381  1.00 17.23           C  
ATOM    455  C   PRO A  89      12.847   9.076  23.870  1.00 18.26           C  
ATOM    456  O   PRO A  89      13.388   9.961  23.187  1.00 17.65           O  
ATOM    457  CB  PRO A  89      11.565   7.733  22.065  1.00 17.69           C  
ATOM    458  CG  PRO A  89      11.051   8.746  21.044  1.00 16.67           C  
ATOM    459  CD  PRO A  89      10.018   9.557  21.760  1.00 16.20           C  
ATOM    460  N   PRO A  90      13.328   8.733  25.107  1.00 17.77           N  
ATOM    461  CA  PRO A  90      14.441   9.458  25.742  1.00 19.43           C  
ATOM    462  C   PRO A  90      15.844   9.152  25.196  1.00 20.58           C  
ATOM    463  O   PRO A  90      16.753   8.845  25.976  1.00 20.53           O  
ATOM    464  CB  PRO A  90      14.241   9.145  27.224  1.00 18.05           C  
ATOM    465  CG  PRO A  90      13.714   7.724  27.190  1.00 18.64           C  
ATOM    466  CD  PRO A  90      12.738   7.749  26.038  1.00 18.06           C  
ATOM    467  N   THR A  91      16.026   9.317  23.874  1.00 21.19           N  
ATOM    468  CA  THR A  91      17.152   8.750  23.133  1.00 21.72           C  
ATOM    469  C   THR A  91      18.404   9.640  23.147  1.00 22.59           C  
ATOM    470  O   THR A  91      19.410   9.230  22.559  1.00 24.04           O  
ATOM    471  CB  THR A  91      16.746   8.377  21.702  1.00 23.42           C  
ATOM    472  OG1 THR A  91      16.263   9.590  21.130  1.00 26.57           O  
ATOM    473  CG2 THR A  91      15.758   7.226  21.606  1.00 24.43           C  
ATOM    474  N   TYR A  92      18.369  10.831  23.787  1.00 23.09           N  
ATOM    475  CA  TYR A  92      19.442  11.827  23.724  1.00 23.67           C  
ATOM    476  C   TYR A  92      20.809  11.241  24.113  1.00 23.10           C  
ATOM    477  O   TYR A  92      21.752  11.349  23.322  1.00 22.77           O  
ATOM    478  CB  TYR A  92      19.231  13.228  24.322  1.00 23.03           C  
ATOM    479  CG  TYR A  92      20.420  14.139  24.013  1.00 22.40           C  
ATOM    480  CD1 TYR A  92      20.539  14.724  22.745  1.00 22.65           C  
ATOM    481  CD2 TYR A  92      21.455  14.349  24.945  1.00 22.81           C  
ATOM    482  CE1 TYR A  92      21.630  15.521  22.413  1.00 24.61           C  
ATOM    483  CE2 TYR A  92      22.550  15.150  24.621  1.00 24.27           C  
ATOM    484  CZ  TYR A  92      22.631  15.734  23.354  1.00 25.45           C  
ATOM    485  OH  TYR A  92      23.662  16.525  22.943  1.00 28.04           O  
ATOM    486  N   TYR A  93      20.894  10.664  25.321  1.00 23.22           N  
ATOM    487  CA  TYR A  93      22.155  10.178  25.875  1.00 24.77           C  
ATOM    488  C   TYR A  93      22.180   8.657  25.886  1.00 22.94           C  
ATOM    489  O   TYR A  93      21.305   8.039  26.487  1.00 22.10           O  
ATOM    490  CB  TYR A  93      22.476  10.807  27.233  1.00 26.36           C  
ATOM    491  CG  TYR A  93      23.856  10.510  27.805  1.00 26.53           C  
ATOM    492  CD1 TYR A  93      25.004  11.145  27.306  1.00 27.72           C  
ATOM    493  CD2 TYR A  93      24.009   9.617  28.875  1.00 25.23           C  
ATOM    494  CE1 TYR A  93      26.269  10.893  27.849  1.00 28.32           C  
ATOM    495  CE2 TYR A  93      25.267   9.368  29.433  1.00 25.38           C  
ATOM    496  CZ  TYR A  93      26.393   9.991  28.906  1.00 27.12           C  
ATOM    497  OH  TYR A  93      27.622   9.748  29.444  1.00 29.12           O  
ATOM    498  N   LYS A  94      23.183   8.095  25.183  1.00 21.98           N  
ATOM    499  CA  LYS A  94      23.461   6.663  25.050  1.00 23.92           C  
ATOM    500  C   LYS A  94      22.217   5.885  24.589  1.00 24.44           C  
ATOM    501  O   LYS A  94      21.962   4.793  25.099  1.00 27.03           O  
ATOM    502  CB  LYS A  94      24.116   6.109  26.333  1.00 26.42           C  
ATOM    503  CG  LYS A  94      25.517   6.613  26.635  1.00 28.46           C  
ATOM    504  CD  LYS A  94      26.137   6.138  27.943  1.00 29.16           C  
ATOM    505  CE  LYS A  94      27.530   6.664  27.993  1.00 30.48           C  
ATOM    506  NZ  LYS A  94      28.154   6.354  29.276  1.00 32.77           N  
ATOM    507  N   GLY A  95      21.417   6.482  23.680  1.00 23.02           N  
ATOM    508  CA  GLY A  95      20.158   5.949  23.159  1.00 23.35           C  
ATOM    509  C   GLY A  95      19.077   5.712  24.228  1.00 24.94           C  
ATOM    510  O   GLY A  95      18.183   4.889  24.009  1.00 24.53           O  
ATOM    511  N   GLY A  96      19.186   6.420  25.370  1.00 24.50           N  
ATOM    512  CA  GLY A  96      18.369   6.267  26.568  1.00 29.05           C  
ATOM    513  C   GLY A  96      18.562   4.966  27.352  1.00 30.02           C  
ATOM    514  O   GLY A  96      17.698   4.630  28.171  1.00 27.23           O  
ATOM    515  N   GLU A  97      19.707   4.282  27.167  1.00 27.65           N  
ATOM    516  CA  GLU A  97      19.972   2.990  27.799  1.00 29.51           C  
ATOM    517  C   GLU A  97      20.122   3.083  29.318  1.00 24.94           C  
ATOM    518  O   GLU A  97      19.874   2.080  29.988  1.00 23.05           O  
ATOM    519  CB  GLU A  97      21.023   2.154  27.071  1.00 39.89           C  
ATOM    520  CG  GLU A  97      20.410   1.473  25.846  1.00 56.85           C  
ATOM    521  CD  GLU A  97      21.352   0.959  24.772  1.00 69.29           C  
ATOM    522  OE1 GLU A  97      22.085  -0.006  25.076  1.00 78.44           O  
ATOM    523  OE2 GLU A  97      21.361   1.525  23.652  1.00 70.49           O  
ATOM    524  N   LEU A  98      20.495   4.266  29.838  1.00 22.65           N  
ATOM    525  CA  LEU A  98      20.705   4.471  31.271  1.00 22.46           C  
ATOM    526  C   LEU A  98      19.622   5.350  31.908  1.00 22.11           C  
ATOM    527  O   LEU A  98      19.840   5.910  32.983  1.00 23.71           O  
ATOM    528  CB  LEU A  98      22.147   4.861  31.625  1.00 22.46           C  
ATOM    529  CG  LEU A  98      23.294   3.928  31.211  1.00 22.89           C  
ATOM    530  CD1 LEU A  98      24.582   4.675  31.542  1.00 24.53           C  
ATOM    531  CD2 LEU A  98      23.318   2.575  31.925  1.00 24.54           C  
ATOM    532  N   ASN A  99      18.430   5.414  31.275  1.00 22.22           N  
ATOM    533  CA  ASN A  99      17.256   6.100  31.816  1.00 21.76           C  
ATOM    534  C   ASN A  99      16.816   5.357  33.081  1.00 21.19           C  
ATOM    535  O   ASN A  99      16.818   4.123  33.101  1.00 21.07           O  
ATOM    536  CB  ASN A  99      16.190   6.395  30.755  1.00 21.76           C  
ATOM    537  CG  ASN A  99      15.194   5.267  30.559  1.00 22.09           C  
ATOM    538  OD1 ASN A  99      14.273   5.090  31.369  1.00 20.85           O  
ATOM    539  ND2 ASN A  99      15.336   4.510  29.481  1.00 21.24           N  
ATOM    540  N   ALA A 100      16.502   6.134  34.124  1.00 18.92           N  
ATOM    541  CA  ALA A 100      16.099   5.617  35.421  1.00 20.04           C  
ATOM    542  C   ALA A 100      14.564   5.612  35.513  1.00 19.09           C  
ATOM    543  O   ALA A 100      13.926   6.452  34.867  1.00 20.37           O  
ATOM    544  CB  ALA A 100      16.770   6.415  36.524  1.00 19.17           C  
ATOM    545  N   PRO A 101      13.900   4.686  36.270  1.00 18.63           N  
ATOM    546  CA  PRO A 101      12.441   4.725  36.443  1.00 17.87           C  
ATOM    547  C   PRO A 101      11.861   6.015  37.044  1.00 17.83           C  
ATOM    548  O   PRO A 101      10.674   6.294  36.840  1.00 15.98           O  
ATOM    549  CB  PRO A 101      12.150   3.509  37.307  1.00 17.87           C  
ATOM    550  CG  PRO A 101      13.465   3.274  38.021  1.00 17.93           C  
ATOM    551  CD  PRO A 101      14.477   3.521  36.978  1.00 18.04           C  
ATOM    552  N   ILE A 102      12.720   6.796  37.730  1.00 15.68           N  
ATOM    553  CA  ILE A 102      12.372   8.046  38.398  1.00 15.81           C  
ATOM    554  C   ILE A 102      12.516   9.261  37.459  1.00 15.85           C  
ATOM    555  O   ILE A 102      12.264  10.392  37.891  1.00 16.10           O  
ATOM    556  CB  ILE A 102      13.106   8.194  39.753  1.00 15.29           C  
ATOM    557  CG1 ILE A 102      14.672   8.218  39.624  1.00 15.61           C  
ATOM    558  CG2 ILE A 102      12.599   7.170  40.775  1.00 13.97           C  
ATOM    559  CD1 ILE A 102      15.433   8.651  40.880  1.00 14.78           C  
ATOM    560  N   ASP A 103      12.895   9.027  36.188  1.00 15.37           N  
ATOM    561  CA  ASP A 103      13.264  10.067  35.235  1.00 16.62           C  
ATOM    562  C   ASP A 103      12.082  10.762  34.558  1.00 16.98           C  
ATOM    563  O   ASP A 103      12.114  11.994  34.448  1.00 17.99           O  
ATOM    564  CB  ASP A 103      14.242   9.592  34.169  1.00 18.08           C  
ATOM    565  CG  ASP A 103      15.726   9.835  34.416  1.00 20.21           C  
ATOM    566  OD1 ASP A 103      16.114  11.021  34.669  1.00 20.65           O  
ATOM    567  OD2 ASP A 103      16.499   8.860  34.266  1.00 19.84           O  
ATOM    568  N   GLY A 104      11.106   9.986  34.043  1.00 16.39           N  
ATOM    569  CA  GLY A 104      10.208  10.411  32.966  1.00 14.58           C  
ATOM    570  C   GLY A 104       9.311  11.593  33.339  1.00 15.61           C  
ATOM    571  O   GLY A 104       9.012  11.787  34.522  1.00 15.34           O  
ATOM    572  N   ASP A 105       8.917  12.366  32.301  1.00 14.67           N  
ATOM    573  CA  ASP A 105       8.034  13.539  32.348  1.00 15.40           C  
ATOM    574  C   ASP A 105       6.808  13.275  33.225  1.00 13.58           C  
ATOM    575  O   ASP A 105       6.151  12.244  33.075  1.00 12.20           O  
ATOM    576  CB  ASP A 105       7.603  13.991  30.953  1.00 15.19           C  
ATOM    577  CG  ASP A 105       8.762  14.263  30.012  1.00 15.61           C  
ATOM    578  OD1 ASP A 105       9.490  15.257  30.257  1.00 16.66           O  
ATOM    579  OD2 ASP A 105       8.962  13.447  29.086  1.00 15.10           O  
ATOM    580  N   GLY A 106       6.608  14.184  34.199  1.00 13.45           N  
ATOM    581  CA  GLY A 106       5.479  14.149  35.130  1.00 14.71           C  
ATOM    582  C   GLY A 106       4.152  14.369  34.413  1.00 14.50           C  
ATOM    583  O   GLY A 106       3.988  15.354  33.681  1.00 13.66           O  
ATOM    584  N   THR A 107       3.261  13.399  34.653  1.00 15.05           N  
ATOM    585  CA  THR A 107       1.853  13.397  34.273  1.00 15.92           C  
ATOM    586  C   THR A 107       0.980  13.169  35.512  1.00 16.74           C  
ATOM    587  O   THR A 107       1.247  12.263  36.310  1.00 18.78           O  
ATOM    588  CB  THR A 107       1.586  12.424  33.116  1.00 15.32           C  
ATOM    589  OG1 THR A 107       0.224  12.651  32.765  1.00 14.35           O  
ATOM    590  CG2 THR A 107       1.905  10.964  33.400  1.00 14.04           C  
ATOM    591  N   VAL A 108      -0.043  14.026  35.660  1.00 16.01           N  
ATOM    592  CA  VAL A 108      -0.954  13.995  36.800  1.00 14.58           C  
ATOM    593  C   VAL A 108      -2.246  13.325  36.346  1.00 16.88           C  
ATOM    594  O   VAL A 108      -2.811  13.745  35.329  1.00 14.92           O  
ATOM    595  CB  VAL A 108      -1.172  15.379  37.453  1.00 15.67           C  
ATOM    596  CG1 VAL A 108      -2.214  15.402  38.579  1.00 15.20           C  
ATOM    597  CG2 VAL A 108       0.132  16.010  37.934  1.00 14.47           C  
ATOM    598  N   ALA A 109      -2.686  12.287  37.090  1.00 15.85           N  
ATOM    599  CA  ALA A 109      -4.052  11.779  37.006  1.00 18.06           C  
ATOM    600  C   ALA A 109      -4.879  12.279  38.196  1.00 18.71           C  
ATOM    601  O   ALA A 109      -4.437  12.167  39.345  1.00 21.24           O  
ATOM    602  CB  ALA A 109      -4.080  10.261  36.883  1.00 17.04           C  
ATOM    603  N   ALA A 110      -6.080  12.802  37.892  1.00 16.75           N  
ATOM    604  CA  ALA A 110      -7.043  13.309  38.859  1.00 16.19           C  
ATOM    605  C   ALA A 110      -8.318  12.467  38.784  1.00 16.99           C  
ATOM    606  O   ALA A 110      -8.872  12.312  37.699  1.00 15.52           O  
ATOM    607  CB  ALA A 110      -7.308  14.791  38.629  1.00 14.52           C  
ATOM    608  N   PHE A 111      -8.743  11.944  39.948  1.00 15.47           N  
ATOM    609  CA  PHE A 111     -10.003  11.233  40.140  1.00 15.70           C  
ATOM    610  C   PHE A 111     -10.854  12.048  41.122  1.00 15.30           C  
ATOM    611  O   PHE A 111     -10.592  12.002  42.317  1.00 15.34           O  
ATOM    612  CB  PHE A 111      -9.738   9.787  40.588  1.00 14.26           C  
ATOM    613  CG  PHE A 111      -8.867   8.938  39.679  1.00 14.16           C  
ATOM    614  CD1 PHE A 111      -7.470   8.927  39.826  1.00 15.00           C  
ATOM    615  CD2 PHE A 111      -9.460   8.135  38.691  1.00 13.91           C  
ATOM    616  CE1 PHE A 111      -6.663   8.140  38.985  1.00 15.88           C  
ATOM    617  CE2 PHE A 111      -8.669   7.334  37.858  1.00 13.91           C  
ATOM    618  CZ  PHE A 111      -7.272   7.319  38.012  1.00 15.83           C  
ATOM    619  N   ARG A 112     -11.838  12.808  40.607  1.00 15.76           N  
ATOM    620  CA  ARG A 112     -12.701  13.663  41.419  1.00 15.93           C  
ATOM    621  C   ARG A 112     -13.984  12.929  41.808  1.00 16.29           C  
ATOM    622  O   ARG A 112     -14.732  12.508  40.930  1.00 15.93           O  
ATOM    623  CB  ARG A 112     -12.960  15.014  40.751  1.00 14.72           C  
ATOM    624  CG  ARG A 112     -13.747  15.965  41.637  1.00 14.66           C  
ATOM    625  CD  ARG A 112     -13.534  17.342  41.102  1.00 14.71           C  
ATOM    626  NE  ARG A 112     -12.239  17.932  41.460  1.00 14.20           N  
ATOM    627  CZ  ARG A 112     -11.786  19.113  41.055  1.00 14.02           C  
ATOM    628  NH1 ARG A 112     -12.567  19.929  40.348  1.00 13.69           N  
ATOM    629  NH2 ARG A 112     -10.540  19.463  41.346  1.00 12.78           N  
ATOM    630  N   PHE A 113     -14.225  12.872  43.130  1.00 16.77           N  
ATOM    631  CA  PHE A 113     -15.354  12.237  43.793  1.00 17.28           C  
ATOM    632  C   PHE A 113     -16.278  13.344  44.311  1.00 19.16           C  
ATOM    633  O   PHE A 113     -15.890  14.171  45.150  1.00 18.15           O  
ATOM    634  CB  PHE A 113     -14.861  11.279  44.884  1.00 17.82           C  
ATOM    635  CG  PHE A 113     -14.026  10.075  44.454  1.00 17.58           C  
ATOM    636  CD1 PHE A 113     -12.685  10.216  44.042  1.00 17.59           C  
ATOM    637  CD2 PHE A 113     -14.568   8.781  44.520  1.00 18.08           C  
ATOM    638  CE1 PHE A 113     -11.910   9.095  43.677  1.00 17.89           C  
ATOM    639  CE2 PHE A 113     -13.798   7.656  44.168  1.00 18.31           C  
ATOM    640  CZ  PHE A 113     -12.475   7.817  43.723  1.00 17.76           C  
ATOM    641  N   LYS A 114     -17.496  13.374  43.758  1.00 19.51           N  
ATOM    642  CA  LYS A 114     -18.545  14.300  44.175  1.00 22.82           C  
ATOM    643  C   LYS A 114     -19.886  13.581  44.053  1.00 22.48           C  
ATOM    644  O   LYS A 114     -20.227  13.124  42.965  1.00 22.23           O  
ATOM    645  CB  LYS A 114     -18.426  15.613  43.383  1.00 21.91           C  
ATOM    646  CG  LYS A 114     -19.136  16.804  43.992  1.00 24.52           C  
ATOM    647  CD  LYS A 114     -18.983  18.093  43.187  1.00 24.40           C  
ATOM    648  CE  LYS A 114     -19.689  19.172  43.957  1.00 27.43           C  
ATOM    649  NZ  LYS A 114     -20.253  20.227  43.104  1.00 31.01           N  
ATOM    650  N   ASP A 115     -20.587  13.417  45.193  1.00 25.23           N  
ATOM    651  CA  ASP A 115     -21.959  12.903  45.284  1.00 26.49           C  
ATOM    652  C   ASP A 115     -22.092  11.497  44.670  1.00 24.74           C  
ATOM    653  O   ASP A 115     -23.074  11.216  43.976  1.00 25.89           O  
ATOM    654  CB  ASP A 115     -22.973  13.944  44.798  1.00 29.77           C  
ATOM    655  CG  ASP A 115     -22.784  15.392  45.237  1.00 37.60           C  
ATOM    656  OD1 ASP A 115     -22.623  15.639  46.454  1.00 43.67           O  
ATOM    657  OD2 ASP A 115     -22.824  16.278  44.354  1.00 41.60           O  
ATOM    658  N   GLY A 116     -21.087  10.629  44.900  1.00 22.60           N  
ATOM    659  CA  GLY A 116     -21.038   9.254  44.392  1.00 20.29           C  
ATOM    660  C   GLY A 116     -20.552   9.103  42.939  1.00 18.85           C  
ATOM    661  O   GLY A 116     -20.467   7.975  42.469  1.00 19.91           O  
ATOM    662  N   LYS A 117     -20.227  10.203  42.244  1.00 17.35           N  
ATOM    663  CA  LYS A 117     -19.822  10.208  40.832  1.00 18.23           C  
ATOM    664  C   LYS A 117     -18.333  10.544  40.696  1.00 17.84           C  
ATOM    665  O   LYS A 117     -17.821  11.355  41.476  1.00 17.16           O  
ATOM    666  CB  LYS A 117     -20.747  11.111  39.993  1.00 17.76           C  
ATOM    667  CG  LYS A 117     -22.274  10.857  40.101  1.00 19.25           C  
ATOM    668  CD  LYS A 117     -22.787   9.594  39.405  1.00 20.75           C  
ATOM    669  CE  LYS A 117     -24.261   9.395  39.590  1.00 22.22           C  
ATOM    670  NZ  LYS A 117     -24.610   8.136  38.911  1.00 25.20           N  
ATOM    671  N   VAL A 118     -17.658   9.930  39.696  1.00 17.78           N  
ATOM    672  CA  VAL A 118     -16.206  10.029  39.507  1.00 17.95           C  
ATOM    673  C   VAL A 118     -15.918  10.588  38.109  1.00 18.06           C  
ATOM    674  O   VAL A 118     -16.411  10.042  37.128  1.00 16.55           O  
ATOM    675  CB  VAL A 118     -15.371   8.759  39.807  1.00 17.29           C  
ATOM    676  CG1 VAL A 118     -13.867   9.012  39.862  1.00 18.15           C  
ATOM    677  CG2 VAL A 118     -15.781   8.035  41.091  1.00 18.82           C  
ATOM    678  N   ASP A 119     -15.074  11.635  38.044  1.00 16.56           N  
ATOM    679  CA  ASP A 119     -14.480  12.169  36.814  1.00 16.83           C  
ATOM    680  C   ASP A 119     -12.973  11.928  36.810  1.00 16.15           C  
ATOM    681  O   ASP A 119     -12.363  11.825  37.873  1.00 14.71           O  
ATOM    682  CB  ASP A 119     -14.880  13.623  36.557  1.00 16.64           C  
ATOM    683  CG  ASP A 119     -16.379  13.886  36.452  1.00 17.46           C  
ATOM    684  OD1 ASP A 119     -17.096  13.011  35.925  1.00 18.01           O  
ATOM    685  OD2 ASP A 119     -16.818  14.990  36.821  1.00 16.59           O  
ATOM    686  N   TYR A 120     -12.406  11.846  35.597  1.00 16.81           N  
ATOM    687  CA  TYR A 120     -10.978  11.614  35.371  1.00 15.89           C  
ATOM    688  C   TYR A 120     -10.411  12.666  34.427  1.00 15.77           C  
ATOM    689  O   TYR A 120     -11.041  12.954  33.418  1.00 16.04           O  
ATOM    690  CB  TYR A 120     -10.709  10.165  34.941  1.00 15.46           C  
ATOM    691  CG  TYR A 120      -9.381   9.845  34.284  1.00 15.88           C  
ATOM    692  CD1 TYR A 120      -8.265   9.504  35.052  1.00 15.28           C  
ATOM    693  CD2 TYR A 120      -9.253   9.883  32.885  1.00 17.23           C  
ATOM    694  CE1 TYR A 120      -7.041   9.201  34.455  1.00 16.92           C  
ATOM    695  CE2 TYR A 120      -8.036   9.572  32.276  1.00 17.58           C  
ATOM    696  CZ  TYR A 120      -6.948   9.220  33.066  1.00 18.30           C  
ATOM    697  OH  TYR A 120      -5.777   8.871  32.487  1.00 20.34           O  
ATOM    698  N   ARG A 121      -9.214  13.186  34.772  1.00 16.13           N  
ATOM    699  CA  ARG A 121      -8.346  13.942  33.871  1.00 16.90           C  
ATOM    700  C   ARG A 121      -6.895  13.506  34.063  1.00 18.39           C  
ATOM    701  O   ARG A 121      -6.448  13.322  35.204  1.00 19.17           O  
ATOM    702  CB  ARG A 121      -8.443  15.467  34.011  1.00 14.49           C  
ATOM    703  CG  ARG A 121      -7.614  16.301  33.033  1.00 12.64           C  
ATOM    704  CD  ARG A 121      -7.746  17.753  33.375  1.00 12.29           C  
ATOM    705  NE  ARG A 121      -8.982  18.364  32.843  1.00 12.39           N  
ATOM    706  CZ  ARG A 121      -9.233  18.763  31.592  1.00 12.20           C  
ATOM    707  NH1 ARG A 121      -8.387  18.558  30.596  1.00 13.16           N  
ATOM    708  NH2 ARG A 121     -10.364  19.375  31.335  1.00 12.08           N  
ATOM    709  N   GLN A 122      -6.189  13.397  32.929  1.00 18.04           N  
ATOM    710  CA  GLN A 122      -4.746  13.239  32.880  1.00 18.03           C  
ATOM    711  C   GLN A 122      -4.111  14.319  32.007  1.00 17.91           C  
ATOM    712  O   GLN A 122      -4.601  14.610  30.910  1.00 18.17           O  
ATOM    713  CB  GLN A 122      -4.433  11.804  32.459  1.00 19.16           C  
ATOM    714  CG  GLN A 122      -2.945  11.467  32.429  1.00 23.62           C  
ATOM    715  CD  GLN A 122      -2.575  10.120  32.993  1.00 26.19           C  
ATOM    716  OE1 GLN A 122      -3.406   9.343  33.472  1.00 25.27           O  
ATOM    717  NE2 GLN A 122      -1.285   9.849  32.941  1.00 30.87           N  
ATOM    718  N   ARG A 123      -2.982  14.859  32.500  1.00 16.61           N  
ATOM    719  CA  ARG A 123      -2.217  15.872  31.784  1.00 17.14           C  
ATOM    720  C   ARG A 123      -0.767  15.876  32.256  1.00 16.90           C  
ATOM    721  O   ARG A 123      -0.496  15.718  33.451  1.00 16.09           O  
ATOM    722  CB  ARG A 123      -2.884  17.236  31.985  1.00 14.74           C  
ATOM    723  CG  ARG A 123      -2.558  18.214  30.880  1.00 16.57           C  
ATOM    724  CD  ARG A 123      -3.393  19.417  31.149  1.00 16.61           C  
ATOM    725  NE  ARG A 123      -3.180  20.369  30.058  1.00 18.60           N  
ATOM    726  CZ  ARG A 123      -3.948  21.430  29.762  1.00 22.68           C  
ATOM    727  NH1 ARG A 123      -5.040  21.742  30.456  1.00 22.52           N  
ATOM    728  NH2 ARG A 123      -3.595  22.216  28.762  1.00 23.22           N  
ATOM    729  N   PHE A 124       0.123  16.114  31.285  1.00 16.08           N  
ATOM    730  CA  PHE A 124       1.520  16.407  31.528  1.00 15.26           C  
ATOM    731  C   PHE A 124       1.677  17.768  32.194  1.00 13.81           C  
ATOM    732  O   PHE A 124       1.040  18.738  31.792  1.00 15.07           O  
ATOM    733  CB  PHE A 124       2.355  16.390  30.241  1.00 16.06           C  
ATOM    734  CG  PHE A 124       2.683  14.993  29.745  1.00 17.62           C  
ATOM    735  CD1 PHE A 124       3.521  14.150  30.498  1.00 18.24           C  
ATOM    736  CD2 PHE A 124       2.177  14.537  28.514  1.00 17.89           C  
ATOM    737  CE1 PHE A 124       3.816  12.868  30.039  1.00 19.92           C  
ATOM    738  CE2 PHE A 124       2.477  13.257  28.045  1.00 19.24           C  
ATOM    739  CZ  PHE A 124       3.313  12.419  28.806  1.00 19.26           C  
ATOM    740  N   VAL A 125       2.598  17.814  33.159  1.00 13.89           N  
ATOM    741  CA  VAL A 125       3.208  19.047  33.654  1.00 14.05           C  
ATOM    742  C   VAL A 125       4.012  19.668  32.501  1.00 14.50           C  
ATOM    743  O   VAL A 125       4.880  19.003  31.912  1.00 15.09           O  
ATOM    744  CB  VAL A 125       4.066  18.869  34.923  1.00 13.76           C  
ATOM    745  CG1 VAL A 125       4.370  20.225  35.549  1.00 14.43           C  
ATOM    746  CG2 VAL A 125       3.412  17.989  35.979  1.00 13.83           C  
ATOM    747  N   GLU A 126       3.719  20.945  32.198  1.00 14.50           N  
ATOM    748  CA  GLU A 126       4.374  21.693  31.129  1.00 16.19           C  
ATOM    749  C   GLU A 126       5.675  22.295  31.677  1.00 17.26           C  
ATOM    750  O   GLU A 126       5.868  23.517  31.681  1.00 16.25           O  
ATOM    751  CB  GLU A 126       3.455  22.633  30.335  1.00 19.34           C  
ATOM    752  CG  GLU A 126       2.315  21.922  29.599  1.00 26.09           C  
ATOM    753  CD  GLU A 126       1.605  22.567  28.400  1.00 34.70           C  
ATOM    754  OE1 GLU A 126       1.504  23.832  28.407  1.00 28.35           O  
ATOM    755  OE2 GLU A 126       1.100  21.787  27.493  1.00 36.44           O  
ATOM    756  N   THR A 127       6.581  21.404  32.130  1.00 16.90           N  
ATOM    757  CA  THR A 127       7.923  21.761  32.592  1.00 17.39           C  
ATOM    758  C   THR A 127       8.690  22.386  31.421  1.00 16.10           C  
ATOM    759  O   THR A 127       8.425  22.033  30.274  1.00 16.44           O  
ATOM    760  CB  THR A 127       8.699  20.586  33.205  1.00 17.31           C  
ATOM    761  OG1 THR A 127       9.079  19.692  32.161  1.00 16.93           O  
ATOM    762  CG2 THR A 127       7.962  19.850  34.309  1.00 17.96           C  
ATOM    763  N   ASP A 128       9.631  23.295  31.722  1.00 15.91           N  
ATOM    764  CA  ASP A 128      10.591  23.816  30.749  1.00 16.93           C  
ATOM    765  C   ASP A 128      11.210  22.721  29.879  1.00 15.43           C  
ATOM    766  O   ASP A 128      11.260  22.897  28.669  1.00 14.62           O  
ATOM    767  CB  ASP A 128      11.563  24.796  31.385  1.00 17.79           C  
ATOM    768  CG  ASP A 128      10.950  26.111  31.853  1.00 19.08           C  
ATOM    769  OD1 ASP A 128       9.764  26.398  31.514  1.00 18.57           O  
ATOM    770  OD2 ASP A 128      11.660  26.841  32.577  1.00 20.07           O  
ATOM    771  N   ARG A 129      11.588  21.589  30.503  1.00 15.81           N  
ATOM    772  CA  ARG A 129      12.100  20.384  29.857  1.00 14.96           C  
ATOM    773  C   ARG A 129      11.070  19.790  28.890  1.00 15.97           C  
ATOM    774  O   ARG A 129      11.413  19.509  27.737  1.00 16.20           O  
ATOM    775  CB  ARG A 129      12.612  19.445  30.956  1.00 14.54           C  
ATOM    776  CG  ARG A 129      12.793  17.999  30.520  1.00 13.99           C  
ATOM    777  CD  ARG A 129      13.721  17.435  31.519  1.00 14.89           C  
ATOM    778  NE  ARG A 129      14.003  16.037  31.179  1.00 14.65           N  
ATOM    779  CZ  ARG A 129      14.753  15.198  31.872  1.00 14.45           C  
ATOM    780  NH1 ARG A 129      15.457  15.598  32.928  1.00 15.64           N  
ATOM    781  NH2 ARG A 129      14.801  13.939  31.487  1.00 13.98           N  
ATOM    782  N   PHE A 130       9.838  19.543  29.377  1.00 17.30           N  
ATOM    783  CA  PHE A 130       8.725  19.009  28.584  1.00 16.03           C  
ATOM    784  C   PHE A 130       8.488  19.845  27.322  1.00 15.49           C  
ATOM    785  O   PHE A 130       8.371  19.286  26.222  1.00 16.99           O  
ATOM    786  CB  PHE A 130       7.447  18.864  29.413  1.00 15.76           C  
ATOM    787  CG  PHE A 130       6.202  18.506  28.614  1.00 16.12           C  
ATOM    788  CD1 PHE A 130       5.895  17.167  28.313  1.00 15.85           C  
ATOM    789  CD2 PHE A 130       5.339  19.523  28.151  1.00 16.94           C  
ATOM    790  CE1 PHE A 130       4.744  16.854  27.568  1.00 15.82           C  
ATOM    791  CE2 PHE A 130       4.182  19.210  27.422  1.00 16.44           C  
ATOM    792  CZ  PHE A 130       3.888  17.875  27.147  1.00 16.95           C  
ATOM    793  N   LYS A 131       8.417  21.167  27.514  1.00 14.91           N  
ATOM    794  CA  LYS A 131       8.116  22.116  26.449  1.00 15.79           C  
ATOM    795  C   LYS A 131       9.204  22.132  25.371  1.00 17.10           C  
ATOM    796  O   LYS A 131       8.863  22.087  24.193  1.00 18.43           O  
ATOM    797  CB  LYS A 131       7.855  23.514  26.980  1.00 15.91           C  
ATOM    798  CG  LYS A 131       6.745  23.705  28.009  1.00 16.03           C  
ATOM    799  CD  LYS A 131       6.341  25.160  28.227  1.00 17.42           C  
ATOM    800  CE  LYS A 131       7.335  26.148  28.781  1.00 16.73           C  
ATOM    801  NZ  LYS A 131       8.289  26.555  27.742  1.00 16.47           N  
ATOM    802  N   VAL A 132      10.481  22.100  25.780  1.00 16.67           N  
ATOM    803  CA  VAL A 132      11.652  21.958  24.913  1.00 16.39           C  
ATOM    804  C   VAL A 132      11.521  20.701  24.045  1.00 16.73           C  
ATOM    805  O   VAL A 132      11.598  20.805  22.818  1.00 17.16           O  
ATOM    806  CB  VAL A 132      12.957  22.032  25.747  1.00 16.17           C  
ATOM    807  CG1 VAL A 132      14.158  21.356  25.076  1.00 17.69           C  
ATOM    808  CG2 VAL A 132      13.311  23.468  26.141  1.00 15.51           C  
ATOM    809  N   GLU A 133      11.271  19.552  24.691  1.00 16.79           N  
ATOM    810  CA  GLU A 133      11.253  18.251  24.033  1.00 18.74           C  
ATOM    811  C   GLU A 133      10.076  18.107  23.061  1.00 19.24           C  
ATOM    812  O   GLU A 133      10.272  17.508  22.003  1.00 18.62           O  
ATOM    813  CB  GLU A 133      11.378  17.076  24.999  1.00 19.17           C  
ATOM    814  CG  GLU A 133      12.767  16.981  25.629  1.00 20.69           C  
ATOM    815  CD  GLU A 133      13.125  15.748  26.431  1.00 22.00           C  
ATOM    816  OE1 GLU A 133      12.237  14.905  26.757  1.00 21.42           O  
ATOM    817  OE2 GLU A 133      14.356  15.602  26.667  1.00 20.70           O  
ATOM    818  N   ARG A 134       8.893  18.641  23.435  1.00 18.38           N  
ATOM    819  CA  ARG A 134       7.675  18.621  22.620  1.00 18.64           C  
ATOM    820  C   ARG A 134       7.860  19.453  21.347  1.00 18.07           C  
ATOM    821  O   ARG A 134       7.620  18.929  20.262  1.00 18.99           O  
ATOM    822  CB  ARG A 134       6.367  18.948  23.366  1.00 17.50           C  
ATOM    823  CG  ARG A 134       5.119  18.819  22.498  1.00 18.81           C  
ATOM    824  CD  ARG A 134       3.816  18.573  23.249  1.00 18.64           C  
ATOM    825  NE  ARG A 134       3.653  17.191  23.714  1.00 18.66           N  
ATOM    826  CZ  ARG A 134       2.589  16.638  24.316  1.00 19.59           C  
ATOM    827  NH1 ARG A 134       1.457  17.302  24.520  1.00 21.13           N  
ATOM    828  NH2 ARG A 134       2.677  15.399  24.765  1.00 19.27           N  
ATOM    829  N   ARG A 135       8.270  20.723  21.508  1.00 18.50           N  
ATOM    830  CA  ARG A 135       8.540  21.681  20.436  1.00 19.50           C  
ATOM    831  C   ARG A 135       9.566  21.167  19.418  1.00 20.12           C  
ATOM    832  O   ARG A 135       9.412  21.438  18.230  1.00 20.23           O  
ATOM    833  CB  ARG A 135       8.973  23.037  21.002  1.00 19.61           C  
ATOM    834  CG  ARG A 135       7.780  23.748  21.628  1.00 20.81           C  
ATOM    835  CD  ARG A 135       8.136  25.064  22.288  1.00 23.50           C  
ATOM    836  NE  ARG A 135       8.469  26.073  21.271  1.00 25.52           N  
ATOM    837  CZ  ARG A 135       7.673  26.688  20.375  1.00 28.65           C  
ATOM    838  NH1 ARG A 135       6.356  26.674  20.482  1.00 26.72           N  
ATOM    839  NH2 ARG A 135       8.216  27.361  19.376  1.00 28.59           N  
ATOM    840  N   ALA A 136      10.588  20.428  19.890  1.00 19.45           N  
ATOM    841  CA  ALA A 136      11.653  19.857  19.069  1.00 20.15           C  
ATOM    842  C   ALA A 136      11.299  18.482  18.487  1.00 21.24           C  
ATOM    843  O   ALA A 136      12.008  18.029  17.587  1.00 23.90           O  
ATOM    844  CB  ALA A 136      12.936  19.821  19.874  1.00 18.15           C  
ATOM    845  N   ARG A 137      10.237  17.818  19.002  1.00 22.54           N  
ATOM    846  CA  ARG A 137       9.894  16.403  18.815  1.00 22.82           C  
ATOM    847  C   ARG A 137      11.117  15.489  19.065  1.00 19.96           C  
ATOM    848  O   ARG A 137      11.397  14.576  18.282  1.00 18.93           O  
ATOM    849  CB  ARG A 137       9.108  16.218  17.501  1.00 23.52           C  
ATOM    850  CG  ARG A 137       8.447  14.858  17.283  1.00 29.83           C  
ATOM    851  CD  ARG A 137       7.688  14.610  15.987  1.00 39.29           C  
ATOM    852  NE  ARG A 137       6.451  15.412  15.867  1.00 50.33           N  
ATOM    853  CZ  ARG A 137       5.141  15.065  15.918  1.00 44.88           C  
ATOM    854  NH1 ARG A 137       4.762  13.835  16.212  1.00 46.15           N  
ATOM    855  NH2 ARG A 137       4.191  15.945  15.607  1.00 36.62           N  
ATOM    856  N   LYS A 138      11.886  15.779  20.128  1.00 19.76           N  
ATOM    857  CA  LYS A 138      13.225  15.231  20.320  1.00 19.07           C  
ATOM    858  C   LYS A 138      13.629  15.347  21.781  1.00 18.68           C  
ATOM    859  O   LYS A 138      13.502  16.422  22.369  1.00 17.24           O  
ATOM    860  CB  LYS A 138      14.271  15.895  19.417  1.00 22.12           C  
ATOM    861  CG  LYS A 138      15.556  15.100  19.223  1.00 25.21           C  
ATOM    862  CD  LYS A 138      16.579  15.837  18.375  1.00 27.23           C  
ATOM    863  CE  LYS A 138      17.895  15.104  18.423  1.00 29.65           C  
ATOM    864  NZ  LYS A 138      18.933  15.730  17.604  1.00 29.46           N  
ATOM    865  N   SER A 139      14.130  14.211  22.312  1.00 19.93           N  
ATOM    866  CA  SER A 139      14.865  14.099  23.566  1.00 18.32           C  
ATOM    867  C   SER A 139      16.123  14.967  23.510  1.00 18.97           C  
ATOM    868  O   SER A 139      16.895  14.870  22.544  1.00 18.85           O  
ATOM    869  CB  SER A 139      15.232  12.655  23.833  1.00 17.63           C  
ATOM    870  OG  SER A 139      16.007  12.531  25.022  1.00 16.49           O  
ATOM    871  N   MET A 140      16.299  15.796  24.555  1.00 19.57           N  
ATOM    872  CA  MET A 140      17.406  16.748  24.674  1.00 20.14           C  
ATOM    873  C   MET A 140      18.065  16.710  26.055  1.00 18.88           C  
ATOM    874  O   MET A 140      18.929  17.537  26.340  1.00 18.81           O  
ATOM    875  CB  MET A 140      17.023  18.133  24.135  1.00 24.31           C  
ATOM    876  CG  MET A 140      17.270  18.179  22.617  1.00 30.59           C  
ATOM    877  SD  MET A 140      16.619  19.635  21.818  1.00 46.33           S  
ATOM    878  CE  MET A 140      17.882  20.881  22.109  1.00 36.42           C  
ATOM    879  N   TYR A 141      17.689  15.712  26.868  1.00 16.54           N  
ATOM    880  CA  TYR A 141      18.138  15.538  28.241  1.00 16.80           C  
ATOM    881  C   TYR A 141      18.670  14.121  28.403  1.00 17.84           C  
ATOM    882  O   TYR A 141      18.113  13.161  27.828  1.00 16.93           O  
ATOM    883  CB  TYR A 141      17.030  15.907  29.231  1.00 15.19           C  
ATOM    884  CG  TYR A 141      16.664  17.385  29.281  1.00 14.44           C  
ATOM    885  CD1 TYR A 141      15.799  17.957  28.334  1.00 14.89           C  
ATOM    886  CD2 TYR A 141      17.140  18.209  30.311  1.00 14.94           C  
ATOM    887  CE1 TYR A 141      15.468  19.311  28.367  1.00 15.00           C  
ATOM    888  CE2 TYR A 141      16.797  19.565  30.376  1.00 14.82           C  
ATOM    889  CZ  TYR A 141      15.950  20.104  29.405  1.00 15.15           C  
ATOM    890  OH  TYR A 141      15.570  21.423  29.392  1.00 16.52           O  
ATOM    891  N   GLY A 142      19.759  14.040  29.188  1.00 17.74           N  
ATOM    892  CA  GLY A 142      20.512  12.827  29.446  1.00 16.18           C  
ATOM    893  C   GLY A 142      20.110  12.160  30.753  1.00 16.84           C  
ATOM    894  O   GLY A 142      18.917  11.943  31.015  1.00 16.12           O  
ATOM    895  N   LEU A 143      21.149  11.832  31.532  1.00 15.27           N  
ATOM    896  CA  LEU A 143      21.041  11.188  32.838  1.00 16.69           C  
ATOM    897  C   LEU A 143      20.324  12.063  33.862  1.00 16.74           C  
ATOM    898  O   LEU A 143      20.395  13.302  33.799  1.00 17.57           O  
ATOM    899  CB  LEU A 143      22.410  10.730  33.358  1.00 16.90           C  
ATOM    900  CG  LEU A 143      23.225   9.789  32.467  1.00 17.06           C  
ATOM    901  CD1 LEU A 143      24.531   9.483  33.199  1.00 18.08           C  
ATOM    902  CD2 LEU A 143      22.497   8.496  32.017  1.00 16.92           C  
ATOM    903  N   TYR A 144      19.639  11.366  34.789  1.00 18.20           N  
ATOM    904  CA  TYR A 144      19.013  11.902  35.991  1.00 17.97           C  
ATOM    905  C   TYR A 144      19.987  12.861  36.669  1.00 18.88           C  
ATOM    906  O   TYR A 144      21.110  12.465  37.003  1.00 18.80           O  
ATOM    907  CB  TYR A 144      18.568  10.775  36.926  1.00 17.57           C  
ATOM    908  CG  TYR A 144      17.921  11.213  38.238  1.00 18.60           C  
ATOM    909  CD1 TYR A 144      16.576  11.616  38.282  1.00 19.26           C  
ATOM    910  CD2 TYR A 144      18.651  11.191  39.444  1.00 18.64           C  
ATOM    911  CE1 TYR A 144      15.990  12.009  39.482  1.00 19.31           C  
ATOM    912  CE2 TYR A 144      18.056  11.539  40.656  1.00 19.23           C  
ATOM    913  CZ  TYR A 144      16.733  11.985  40.660  1.00 20.03           C  
ATOM    914  OH  TYR A 144      16.133  12.361  41.822  1.00 20.38           O  
ATOM    915  N   ARG A 145      19.568  14.142  36.740  1.00 17.91           N  
ATOM    916  CA  ARG A 145      20.268  15.210  37.450  1.00 16.12           C  
ATOM    917  C   ARG A 145      21.697  15.451  36.928  1.00 16.21           C  
ATOM    918  O   ARG A 145      22.565  15.902  37.690  1.00 16.32           O  
ATOM    919  CB  ARG A 145      20.137  14.971  38.960  1.00 15.14           C  
ATOM    920  CG  ARG A 145      18.739  14.958  39.562  1.00 15.79           C  
ATOM    921  CD  ARG A 145      18.859  14.999  41.046  1.00 15.09           C  
ATOM    922  NE  ARG A 145      19.261  16.316  41.581  1.00 14.09           N  
ATOM    923  CZ  ARG A 145      19.027  16.761  42.812  1.00 14.03           C  
ATOM    924  NH1 ARG A 145      18.443  16.000  43.739  1.00 14.15           N  
ATOM    925  NH2 ARG A 145      19.349  18.008  43.095  1.00 14.78           N  
ATOM    926  N   ASN A 146      21.946  15.171  35.633  1.00 15.86           N  
ATOM    927  CA  ASN A 146      23.266  15.397  35.034  1.00 15.81           C  
ATOM    928  C   ASN A 146      23.182  16.336  33.825  1.00 15.54           C  
ATOM    929  O   ASN A 146      23.182  15.845  32.690  1.00 14.79           O  
ATOM    930  CB  ASN A 146      24.110  14.135  34.842  1.00 15.18           C  
ATOM    931  CG  ASN A 146      25.566  14.438  34.535  1.00 15.75           C  
ATOM    932  OD1 ASN A 146      25.972  15.604  34.441  1.00 15.66           O  
ATOM    933  ND2 ASN A 146      26.388  13.399  34.414  1.00 14.33           N  
ATOM    934  N   PRO A 147      23.202  17.688  34.034  1.00 16.35           N  
ATOM    935  CA  PRO A 147      23.339  18.683  32.963  1.00 16.51           C  
ATOM    936  C   PRO A 147      24.506  18.527  31.989  1.00 17.03           C  
ATOM    937  O   PRO A 147      24.345  18.936  30.846  1.00 17.03           O  
ATOM    938  CB  PRO A 147      23.380  20.029  33.683  1.00 16.06           C  
ATOM    939  CG  PRO A 147      22.602  19.738  34.930  1.00 16.42           C  
ATOM    940  CD  PRO A 147      23.003  18.363  35.332  1.00 15.66           C  
ATOM    941  N   TYR A 148      25.618  17.887  32.421  1.00 16.61           N  
ATOM    942  CA  TYR A 148      26.758  17.580  31.561  1.00 17.44           C  
ATOM    943  C   TYR A 148      26.394  16.588  30.450  1.00 17.38           C  
ATOM    944  O   TYR A 148      27.103  16.582  29.435  1.00 17.62           O  
ATOM    945  CB  TYR A 148      28.034  17.241  32.357  1.00 17.23           C  
ATOM    946  CG  TYR A 148      28.421  18.343  33.332  1.00 17.01           C  
ATOM    947  CD1 TYR A 148      29.107  19.479  32.884  1.00 17.48           C  
ATOM    948  CD2 TYR A 148      28.039  18.283  34.683  1.00 19.00           C  
ATOM    949  CE1 TYR A 148      29.421  20.511  33.761  1.00 17.90           C  
ATOM    950  CE2 TYR A 148      28.366  19.304  35.577  1.00 18.70           C  
ATOM    951  CZ  TYR A 148      29.044  20.420  35.097  1.00 17.49           C  
ATOM    952  OH  TYR A 148      29.364  21.426  35.943  1.00 18.26           O  
ATOM    953  N   THR A 149      25.293  15.820  30.628  1.00 17.97           N  
ATOM    954  CA  THR A 149      24.763  14.852  29.649  1.00 17.82           C  
ATOM    955  C   THR A 149      23.501  15.360  28.923  1.00 17.64           C  
ATOM    956  O   THR A 149      22.939  14.616  28.112  1.00 19.35           O  
ATOM    957  CB  THR A 149      24.550  13.464  30.272  1.00 17.51           C  
ATOM    958  OG1 THR A 149      23.476  13.540  31.212  1.00 17.92           O  
ATOM    959  CG2 THR A 149      25.798  12.890  30.924  1.00 17.07           C  
ATOM    960  N   HIS A 150      23.070  16.613  29.181  1.00 16.89           N  
ATOM    961  CA  HIS A 150      22.018  17.274  28.404  1.00 18.89           C  
ATOM    962  C   HIS A 150      22.644  17.910  27.156  1.00 19.00           C  
ATOM    963  O   HIS A 150      23.847  18.178  27.150  1.00 19.55           O  
ATOM    964  CB  HIS A 150      21.185  18.243  29.268  1.00 18.88           C  
ATOM    965  CG  HIS A 150      20.615  17.731  30.562  1.00 18.42           C  
ATOM    966  ND1 HIS A 150      20.408  16.400  30.877  1.00 18.61           N  
ATOM    967  CD2 HIS A 150      20.220  18.417  31.645  1.00 17.66           C  
ATOM    968  CE1 HIS A 150      19.920  16.291  32.100  1.00 17.90           C  
ATOM    969  NE2 HIS A 150      19.790  17.500  32.587  1.00 18.53           N  
ATOM    970  N   HIS A 151      21.827  18.129  26.104  1.00 18.45           N  
ATOM    971  CA  HIS A 151      22.158  18.931  24.930  1.00 18.60           C  
ATOM    972  C   HIS A 151      22.699  20.308  25.355  1.00 17.96           C  
ATOM    973  O   HIS A 151      22.117  20.904  26.271  1.00 18.26           O  
ATOM    974  CB  HIS A 151      20.959  19.009  23.973  1.00 19.04           C  
ATOM    975  CG  HIS A 151      21.235  19.675  22.653  1.00 20.49           C  
ATOM    976  ND1 HIS A 151      21.466  21.029  22.510  1.00 20.89           N  
ATOM    977  CD2 HIS A 151      21.282  19.179  21.409  1.00 20.46           C  
ATOM    978  CE1 HIS A 151      21.677  21.319  21.238  1.00 21.02           C  
ATOM    979  NE2 HIS A 151      21.564  20.211  20.552  1.00 20.86           N  
ATOM    980  N   PRO A 152      23.828  20.827  24.768  1.00 19.59           N  
ATOM    981  CA  PRO A 152      24.421  22.118  25.175  1.00 20.60           C  
ATOM    982  C   PRO A 152      23.466  23.306  25.309  1.00 20.33           C  
ATOM    983  O   PRO A 152      23.616  24.087  26.236  1.00 20.54           O  
ATOM    984  CB  PRO A 152      25.558  22.382  24.182  1.00 20.59           C  
ATOM    985  CG  PRO A 152      25.910  20.984  23.696  1.00 20.89           C  
ATOM    986  CD  PRO A 152      24.658  20.154  23.742  1.00 19.31           C  
ATOM    987  N   CYS A 153      22.450  23.365  24.436  1.00 20.97           N  
ATOM    988  CA  CYS A 153      21.429  24.404  24.377  1.00 24.00           C  
ATOM    989  C   CYS A 153      20.517  24.438  25.610  1.00 22.91           C  
ATOM    990  O   CYS A 153      19.886  25.464  25.838  1.00 23.54           O  
ATOM    991  CB  CYS A 153      20.634  24.293  23.081  1.00 26.29           C  
ATOM    992  SG  CYS A 153      21.514  24.960  21.647  1.00 30.76           S  
ATOM    993  N   VAL A 154      20.441  23.343  26.392  1.00 22.01           N  
ATOM    994  CA  VAL A 154      19.462  23.202  27.474  1.00 21.42           C  
ATOM    995  C   VAL A 154      20.129  23.059  28.847  1.00 21.59           C  
ATOM    996  O   VAL A 154      19.432  22.859  29.849  1.00 22.70           O  
ATOM    997  CB  VAL A 154      18.349  22.149  27.243  1.00 21.10           C  
ATOM    998  CG1 VAL A 154      17.608  22.380  25.933  1.00 23.92           C  
ATOM    999  CG2 VAL A 154      18.841  20.712  27.306  1.00 19.69           C  
ATOM   1000  N   ARG A 155      21.466  23.170  28.902  1.00 22.29           N  
ATOM   1001  CA  ARG A 155      22.239  22.861  30.110  1.00 21.60           C  
ATOM   1002  C   ARG A 155      21.887  23.792  31.268  1.00 21.85           C  
ATOM   1003  O   ARG A 155      21.915  23.346  32.410  1.00 21.93           O  
ATOM   1004  CB  ARG A 155      23.753  22.818  29.904  1.00 20.42           C  
ATOM   1005  CG  ARG A 155      24.100  21.564  29.127  1.00 22.60           C  
ATOM   1006  CD  ARG A 155      25.583  21.449  28.994  1.00 26.17           C  
ATOM   1007  NE  ARG A 155      25.810  20.189  28.279  1.00 27.91           N  
ATOM   1008  CZ  ARG A 155      26.847  19.862  27.521  1.00 28.16           C  
ATOM   1009  NH1 ARG A 155      27.951  20.590  27.544  1.00 26.14           N  
ATOM   1010  NH2 ARG A 155      26.778  18.771  26.768  1.00 27.61           N  
ATOM   1011  N   GLN A 156      21.526  25.046  30.941  1.00 22.81           N  
ATOM   1012  CA  GLN A 156      21.189  26.074  31.915  1.00 24.34           C  
ATOM   1013  C   GLN A 156      19.672  26.262  32.109  1.00 22.85           C  
ATOM   1014  O   GLN A 156      19.245  27.312  32.609  1.00 19.45           O  
ATOM   1015  CB  GLN A 156      22.019  27.296  31.547  1.00 26.83           C  
ATOM   1016  CG  GLN A 156      22.675  27.934  32.763  1.00 30.93           C  
ATOM   1017  CD  GLN A 156      23.578  29.101  32.428  1.00 30.01           C  
ATOM   1018  OE1 GLN A 156      24.078  29.242  31.305  1.00 29.94           O  
ATOM   1019  NE2 GLN A 156      23.806  29.936  33.431  1.00 29.87           N  
ATOM   1020  N   THR A 157      18.885  25.212  31.786  1.00 21.47           N  
ATOM   1021  CA  THR A 157      17.447  25.150  32.043  1.00 19.67           C  
ATOM   1022  C   THR A 157      17.201  24.525  33.417  1.00 18.73           C  
ATOM   1023  O   THR A 157      18.070  23.822  33.955  1.00 18.13           O  
ATOM   1024  CB  THR A 157      16.643  24.432  30.944  1.00 19.14           C  
ATOM   1025  OG1 THR A 157      17.047  23.068  30.901  1.00 17.79           O  
ATOM   1026  CG2 THR A 157      16.714  25.092  29.576  1.00 19.60           C  
ATOM   1027  N   VAL A 158      15.984  24.767  33.955  1.00 16.17           N  
ATOM   1028  CA  VAL A 158      15.395  23.896  34.967  1.00 16.17           C  
ATOM   1029  C   VAL A 158      15.110  22.534  34.311  1.00 15.88           C  
ATOM   1030  O   VAL A 158      14.387  22.462  33.320  1.00 16.30           O  
ATOM   1031  CB  VAL A 158      14.235  24.547  35.760  1.00 15.74           C  
ATOM   1032  CG1 VAL A 158      13.424  23.563  36.608  1.00 16.39           C  
ATOM   1033  CG2 VAL A 158      14.780  25.626  36.680  1.00 14.81           C  
ATOM   1034  N   GLU A 159      15.748  21.485  34.856  1.00 16.40           N  
ATOM   1035  CA  GLU A 159      15.803  20.129  34.289  1.00 17.99           C  
ATOM   1036  C   GLU A 159      14.829  19.147  34.966  1.00 17.77           C  
ATOM   1037  O   GLU A 159      14.797  17.956  34.602  1.00 20.09           O  
ATOM   1038  CB  GLU A 159      17.238  19.588  34.263  1.00 18.92           C  
ATOM   1039  CG  GLU A 159      17.908  19.552  35.642  1.00 20.11           C  
ATOM   1040  CD  GLU A 159      18.629  18.289  36.059  1.00 21.81           C  
ATOM   1041  OE1 GLU A 159      19.027  17.432  35.227  1.00 20.79           O  
ATOM   1042  OE2 GLU A 159      18.762  18.185  37.290  1.00 22.49           O  
ATOM   1043  N   SER A 160      14.073  19.636  35.966  1.00 16.22           N  
ATOM   1044  CA  SER A 160      13.009  18.921  36.667  1.00 16.19           C  
ATOM   1045  C   SER A 160      11.929  18.428  35.704  1.00 14.83           C  
ATOM   1046  O   SER A 160      11.462  19.201  34.856  1.00 15.90           O  
ATOM   1047  CB  SER A 160      12.393  19.786  37.711  1.00 16.35           C  
ATOM   1048  OG  SER A 160      11.231  19.132  38.191  1.00 17.66           O  
ATOM   1049  N   THR A 161      11.557  17.148  35.880  1.00 13.44           N  
ATOM   1050  CA  THR A 161      10.402  16.529  35.236  1.00 13.65           C  
ATOM   1051  C   THR A 161       9.142  16.583  36.105  1.00 13.47           C  
ATOM   1052  O   THR A 161       8.099  16.113  35.649  1.00 14.59           O  
ATOM   1053  CB  THR A 161      10.665  15.121  34.714  1.00 13.07           C  
ATOM   1054  OG1 THR A 161      11.229  14.379  35.798  1.00 12.81           O  
ATOM   1055  CG2 THR A 161      11.523  15.130  33.465  1.00 13.53           C  
ATOM   1056  N   ALA A 162       9.213  17.170  37.317  1.00 13.29           N  
ATOM   1057  CA  ALA A 162       8.074  17.444  38.212  1.00 14.00           C  
ATOM   1058  C   ALA A 162       7.139  16.230  38.316  1.00 14.08           C  
ATOM   1059  O   ALA A 162       5.975  16.326  37.932  1.00 14.58           O  
ATOM   1060  CB  ALA A 162       7.340  18.724  37.765  1.00 13.31           C  
ATOM   1061  N   ASN A 163       7.676  15.077  38.777  1.00 15.25           N  
ATOM   1062  CA  ASN A 163       7.042  13.769  38.566  1.00 15.80           C  
ATOM   1063  C   ASN A 163       6.800  12.971  39.855  1.00 16.25           C  
ATOM   1064  O   ASN A 163       6.377  11.814  39.758  1.00 18.34           O  
ATOM   1065  CB  ASN A 163       7.816  12.951  37.526  1.00 16.19           C  
ATOM   1066  CG  ASN A 163       9.171  12.434  37.968  1.00 18.22           C  
ATOM   1067  OD1 ASN A 163       9.676  12.745  39.064  1.00 15.92           O  
ATOM   1068  ND2 ASN A 163       9.780  11.626  37.110  1.00 19.27           N  
ATOM   1069  N   THR A 164       7.088  13.558  41.035  1.00 15.81           N  
ATOM   1070  CA  THR A 164       7.287  12.797  42.264  1.00 16.06           C  
ATOM   1071  C   THR A 164       6.052  12.818  43.170  1.00 15.82           C  
ATOM   1072  O   THR A 164       5.624  11.741  43.612  1.00 15.21           O  
ATOM   1073  CB  THR A 164       8.574  13.199  42.991  1.00 17.05           C  
ATOM   1074  OG1 THR A 164       9.648  13.106  42.060  1.00 16.87           O  
ATOM   1075  CG2 THR A 164       8.886  12.323  44.193  1.00 18.11           C  
ATOM   1076  N   ASN A 165       5.538  14.022  43.487  1.00 15.81           N  
ATOM   1077  CA  ASN A 165       4.488  14.231  44.481  1.00 16.61           C  
ATOM   1078  C   ASN A 165       3.716  15.516  44.169  1.00 16.51           C  
ATOM   1079  O   ASN A 165       4.186  16.350  43.399  1.00 15.17           O  
ATOM   1080  CB  ASN A 165       5.016  14.091  45.917  1.00 17.63           C  
ATOM   1081  CG  ASN A 165       3.949  13.925  46.987  1.00 18.19           C  
ATOM   1082  OD1 ASN A 165       2.782  13.593  46.719  1.00 17.82           O  
ATOM   1083  ND2 ASN A 165       4.348  14.118  48.234  1.00 19.51           N  
ATOM   1084  N   VAL A 166       2.516  15.636  44.770  1.00 16.34           N  
ATOM   1085  CA  VAL A 166       1.608  16.770  44.637  1.00 16.85           C  
ATOM   1086  C   VAL A 166       1.243  17.292  46.031  1.00 17.65           C  
ATOM   1087  O   VAL A 166       1.318  16.547  47.025  1.00 18.89           O  
ATOM   1088  CB  VAL A 166       0.366  16.552  43.731  1.00 17.29           C  
ATOM   1089  CG1 VAL A 166       0.749  16.170  42.299  1.00 17.34           C  
ATOM   1090  CG2 VAL A 166      -0.618  15.525  44.294  1.00 15.68           C  
ATOM   1091  N   VAL A 167       0.852  18.576  46.083  1.00 16.56           N  
ATOM   1092  CA  VAL A 167       0.360  19.232  47.289  1.00 15.33           C  
ATOM   1093  C   VAL A 167      -0.563  20.384  46.890  1.00 14.89           C  
ATOM   1094  O   VAL A 167      -0.341  21.040  45.856  1.00 15.50           O  
ATOM   1095  CB  VAL A 167       1.487  19.629  48.281  1.00 16.43           C  
ATOM   1096  CG1 VAL A 167       2.368  20.805  47.836  1.00 15.31           C  
ATOM   1097  CG2 VAL A 167       0.984  19.794  49.721  1.00 16.89           C  
ATOM   1098  N   MET A 168      -1.621  20.532  47.696  1.00 13.76           N  
ATOM   1099  CA  MET A 168      -2.465  21.715  47.744  1.00 15.26           C  
ATOM   1100  C   MET A 168      -2.179  22.478  49.044  1.00 14.58           C  
ATOM   1101  O   MET A 168      -2.496  22.012  50.150  1.00 14.47           O  
ATOM   1102  CB  MET A 168      -3.947  21.325  47.616  1.00 15.79           C  
ATOM   1103  CG  MET A 168      -4.937  22.494  47.634  1.00 15.98           C  
ATOM   1104  SD  MET A 168      -4.918  23.472  46.120  1.00 18.33           S  
ATOM   1105  CE  MET A 168      -5.833  22.314  45.090  1.00 17.77           C  
ATOM   1106  N   HIS A 169      -1.624  23.680  48.870  1.00 14.44           N  
ATOM   1107  CA  HIS A 169      -1.233  24.552  49.969  1.00 15.72           C  
ATOM   1108  C   HIS A 169      -1.565  25.990  49.607  1.00 16.03           C  
ATOM   1109  O   HIS A 169      -1.174  26.451  48.525  1.00 18.68           O  
ATOM   1110  CB  HIS A 169       0.255  24.392  50.331  1.00 16.32           C  
ATOM   1111  CG  HIS A 169       0.588  25.171  51.566  1.00 18.60           C  
ATOM   1112  ND1 HIS A 169       0.197  24.752  52.825  1.00 19.33           N  
ATOM   1113  CD2 HIS A 169       1.168  26.377  51.727  1.00 18.06           C  
ATOM   1114  CE1 HIS A 169       0.559  25.667  53.717  1.00 19.59           C  
ATOM   1115  NE2 HIS A 169       1.156  26.655  53.073  1.00 19.23           N  
ATOM   1116  N   ALA A 170      -2.249  26.682  50.549  1.00 15.74           N  
ATOM   1117  CA  ALA A 170      -2.671  28.082  50.439  1.00 16.14           C  
ATOM   1118  C   ALA A 170      -3.364  28.352  49.092  1.00 15.58           C  
ATOM   1119  O   ALA A 170      -3.063  29.330  48.396  1.00 16.05           O  
ATOM   1120  CB  ALA A 170      -1.485  29.012  50.738  1.00 16.72           C  
ATOM   1121  N   GLY A 171      -4.292  27.443  48.732  1.00 16.01           N  
ATOM   1122  CA  GLY A 171      -5.096  27.470  47.512  1.00 16.69           C  
ATOM   1123  C   GLY A 171      -4.285  27.283  46.223  1.00 18.89           C  
ATOM   1124  O   GLY A 171      -4.760  27.674  45.159  1.00 19.39           O  
ATOM   1125  N   ARG A 172      -3.071  26.711  46.319  1.00 18.38           N  
ATOM   1126  CA  ARG A 172      -2.162  26.518  45.189  1.00 19.40           C  
ATOM   1127  C   ARG A 172      -1.812  25.035  45.073  1.00 18.83           C  
ATOM   1128  O   ARG A 172      -1.451  24.417  46.078  1.00 18.63           O  
ATOM   1129  CB  ARG A 172      -0.929  27.424  45.266  1.00 20.41           C  
ATOM   1130  CG  ARG A 172      -1.240  28.919  45.244  1.00 25.70           C  
ATOM   1131  CD  ARG A 172       0.022  29.407  44.687  1.00 31.12           C  
ATOM   1132  NE  ARG A 172       0.189  30.847  44.812  1.00 32.53           N  
ATOM   1133  CZ  ARG A 172       0.688  31.644  43.894  1.00 32.17           C  
ATOM   1134  NH1 ARG A 172       0.736  31.325  42.604  1.00 27.20           N  
ATOM   1135  NH2 ARG A 172       1.107  32.822  44.306  1.00 35.52           N  
ATOM   1136  N   PHE A 173      -1.935  24.516  43.840  1.00 18.19           N  
ATOM   1137  CA  PHE A 173      -1.680  23.122  43.500  1.00 17.72           C  
ATOM   1138  C   PHE A 173      -0.338  23.000  42.785  1.00 17.88           C  
ATOM   1139  O   PHE A 173      -0.160  23.593  41.723  1.00 20.45           O  
ATOM   1140  CB  PHE A 173      -2.860  22.476  42.760  1.00 17.09           C  
ATOM   1141  CG  PHE A 173      -2.685  20.995  42.448  1.00 15.55           C  
ATOM   1142  CD1 PHE A 173      -2.801  20.025  43.453  1.00 14.80           C  
ATOM   1143  CD2 PHE A 173      -2.451  20.578  41.136  1.00 15.51           C  
ATOM   1144  CE1 PHE A 173      -2.673  18.662  43.154  1.00 14.44           C  
ATOM   1145  CE2 PHE A 173      -2.320  19.220  40.833  1.00 15.44           C  
ATOM   1146  CZ  PHE A 173      -2.413  18.271  41.848  1.00 14.78           C  
ATOM   1147  N   LEU A 174       0.555  22.191  43.383  1.00 17.05           N  
ATOM   1148  CA  LEU A 174       1.966  22.047  43.048  1.00 16.90           C  
ATOM   1149  C   LEU A 174       2.264  20.616  42.616  1.00 16.40           C  
ATOM   1150  O   LEU A 174       1.828  19.666  43.271  1.00 16.87           O  
ATOM   1151  CB  LEU A 174       2.824  22.417  44.267  1.00 16.69           C  
ATOM   1152  CG  LEU A 174       3.107  23.902  44.562  1.00 16.47           C  
ATOM   1153  CD1 LEU A 174       1.919  24.819  44.877  1.00 17.72           C  
ATOM   1154  CD2 LEU A 174       4.050  23.949  45.772  1.00 14.79           C  
ATOM   1155  N   ALA A 175       3.030  20.504  41.518  1.00 16.38           N  
ATOM   1156  CA  ALA A 175       3.731  19.300  41.104  1.00 17.32           C  
ATOM   1157  C   ALA A 175       5.206  19.485  41.437  1.00 17.05           C  
ATOM   1158  O   ALA A 175       5.777  20.506  41.076  1.00 15.72           O  
ATOM   1159  CB  ALA A 175       3.510  19.043  39.627  1.00 16.67           C  
ATOM   1160  N   MET A 176       5.801  18.462  42.070  1.00 16.54           N  
ATOM   1161  CA  MET A 176       7.082  18.565  42.765  1.00 16.48           C  
ATOM   1162  C   MET A 176       8.047  17.473  42.311  1.00 16.02           C  
ATOM   1163  O   MET A 176       7.645  16.360  41.971  1.00 15.64           O  
ATOM   1164  CB  MET A 176       6.896  18.461  44.283  1.00 17.85           C  
ATOM   1165  CG  MET A 176       5.959  19.500  44.914  1.00 18.22           C  
ATOM   1166  SD  MET A 176       5.774  19.227  46.687  1.00 19.52           S  
ATOM   1167  CE  MET A 176       4.683  17.807  46.807  1.00 19.14           C  
ATOM   1168  N   LYS A 177       9.336  17.844  42.319  1.00 16.00           N  
ATOM   1169  CA  LYS A 177      10.502  16.979  42.164  1.00 14.52           C  
ATOM   1170  C   LYS A 177      11.690  17.705  42.781  1.00 13.44           C  
ATOM   1171  O   LYS A 177      11.855  18.911  42.550  1.00 13.10           O  
ATOM   1172  CB  LYS A 177      10.770  16.582  40.704  1.00 14.29           C  
ATOM   1173  CG  LYS A 177      11.784  15.457  40.497  1.00 13.79           C  
ATOM   1174  CD  LYS A 177      12.030  15.150  39.017  1.00 16.06           C  
ATOM   1175  CE  LYS A 177      12.980  13.990  38.828  1.00 17.32           C  
ATOM   1176  NZ  LYS A 177      12.446  12.723  39.368  1.00 15.89           N  
ATOM   1177  N   GLU A 178      12.509  16.941  43.521  1.00 14.37           N  
ATOM   1178  CA  GLU A 178      13.532  17.436  44.449  1.00 15.40           C  
ATOM   1179  C   GLU A 178      14.660  18.250  43.802  1.00 14.58           C  
ATOM   1180  O   GLU A 178      15.360  18.948  44.548  1.00 15.45           O  
ATOM   1181  CB  GLU A 178      14.073  16.381  45.426  1.00 15.86           C  
ATOM   1182  CG  GLU A 178      14.893  15.260  44.791  1.00 15.83           C  
ATOM   1183  CD  GLU A 178      14.710  14.048  45.666  1.00 17.31           C  
ATOM   1184  OE1 GLU A 178      13.624  13.404  45.640  1.00 20.63           O  
ATOM   1185  OE2 GLU A 178      15.650  13.783  46.420  1.00 17.54           O  
ATOM   1186  N   ASN A 179      14.846  18.156  42.467  1.00 15.14           N  
ATOM   1187  CA  ASN A 179      15.913  18.848  41.732  1.00 15.44           C  
ATOM   1188  C   ASN A 179      15.480  20.239  41.230  1.00 15.84           C  
ATOM   1189  O   ASN A 179      16.223  20.877  40.474  1.00 17.17           O  
ATOM   1190  CB  ASN A 179      16.511  17.961  40.636  1.00 14.63           C  
ATOM   1191  CG  ASN A 179      15.532  17.536  39.567  1.00 15.24           C  
ATOM   1192  OD1 ASN A 179      14.324  17.502  39.809  1.00 15.42           O  
ATOM   1193  ND2 ASN A 179      16.023  17.193  38.385  1.00 14.94           N  
ATOM   1194  N   GLY A 180      14.326  20.739  41.694  1.00 16.03           N  
ATOM   1195  CA  GLY A 180      13.843  22.080  41.373  1.00 16.19           C  
ATOM   1196  C   GLY A 180      12.713  22.531  42.296  1.00 15.55           C  
ATOM   1197  O   GLY A 180      12.195  21.762  43.108  1.00 16.82           O  
ATOM   1198  N   ASN A 181      12.330  23.799  42.142  1.00 15.37           N  
ATOM   1199  CA  ASN A 181      11.069  24.304  42.672  1.00 15.12           C  
ATOM   1200  C   ASN A 181       9.901  23.633  41.953  1.00 15.12           C  
ATOM   1201  O   ASN A 181      10.067  23.043  40.875  1.00 15.52           O  
ATOM   1202  CB  ASN A 181      11.080  25.822  42.829  1.00 14.63           C  
ATOM   1203  CG  ASN A 181      11.876  26.238  44.044  1.00 13.89           C  
ATOM   1204  OD1 ASN A 181      11.419  26.048  45.181  1.00 13.79           O  
ATOM   1205  ND2 ASN A 181      13.042  26.839  43.820  1.00 13.01           N  
ATOM   1206  N   ALA A 182       8.746  23.655  42.622  1.00 15.15           N  
ATOM   1207  CA  ALA A 182       7.496  23.121  42.092  1.00 16.53           C  
ATOM   1208  C   ALA A 182       6.997  23.914  40.887  1.00 16.38           C  
ATOM   1209  O   ALA A 182       7.289  25.103  40.745  1.00 18.20           O  
ATOM   1210  CB  ALA A 182       6.477  23.086  43.184  1.00 16.43           C  
ATOM   1211  N   TYR A 183       6.270  23.211  40.007  1.00 16.37           N  
ATOM   1212  CA  TYR A 183       5.400  23.819  39.017  1.00 16.98           C  
ATOM   1213  C   TYR A 183       3.962  23.824  39.529  1.00 17.31           C  
ATOM   1214  O   TYR A 183       3.479  22.819  40.056  1.00 18.02           O  
ATOM   1215  CB  TYR A 183       5.524  23.082  37.685  1.00 16.33           C  
ATOM   1216  CG  TYR A 183       6.825  23.287  36.919  1.00 15.57           C  
ATOM   1217  CD1 TYR A 183       7.942  22.472  37.156  1.00 15.25           C  
ATOM   1218  CD2 TYR A 183       6.903  24.244  35.898  1.00 15.51           C  
ATOM   1219  CE1 TYR A 183       9.121  22.632  36.420  1.00 14.99           C  
ATOM   1220  CE2 TYR A 183       8.076  24.408  35.155  1.00 15.76           C  
ATOM   1221  CZ  TYR A 183       9.181  23.598  35.422  1.00 14.31           C  
ATOM   1222  OH  TYR A 183      10.324  23.746  34.691  1.00 15.52           O  
ATOM   1223  N   GLU A 184       3.304  24.977  39.339  1.00 17.99           N  
ATOM   1224  CA  GLU A 184       1.906  25.204  39.682  1.00 17.61           C  
ATOM   1225  C   GLU A 184       1.020  24.814  38.504  1.00 16.98           C  
ATOM   1226  O   GLU A 184       1.305  25.151  37.353  1.00 16.58           O  
ATOM   1227  CB  GLU A 184       1.616  26.645  40.101  1.00 19.43           C  
ATOM   1228  CG  GLU A 184       0.268  26.822  40.801  1.00 21.16           C  
ATOM   1229  CD  GLU A 184      -0.253  28.215  41.128  1.00 22.36           C  
ATOM   1230  OE1 GLU A 184       0.378  29.227  40.781  1.00 23.92           O  
ATOM   1231  OE2 GLU A 184      -1.314  28.289  41.778  1.00 23.55           O  
ATOM   1232  N   MET A 185      -0.079  24.136  38.859  1.00 17.49           N  
ATOM   1233  CA  MET A 185      -1.104  23.667  37.939  1.00 17.22           C  
ATOM   1234  C   MET A 185      -2.477  24.106  38.449  1.00 17.93           C  
ATOM   1235  O   MET A 185      -2.709  24.165  39.669  1.00 16.18           O  
ATOM   1236  CB  MET A 185      -1.065  22.144  37.754  1.00 16.77           C  
ATOM   1237  CG  MET A 185       0.249  21.595  37.208  1.00 17.31           C  
ATOM   1238  SD  MET A 185       0.353  19.804  37.427  1.00 19.82           S  
ATOM   1239  CE  MET A 185      -0.312  19.244  35.863  1.00 17.79           C  
ATOM   1240  N   ASP A 186      -3.362  24.433  37.485  1.00 16.95           N  
ATOM   1241  CA  ASP A 186      -4.792  24.579  37.726  1.00 16.68           C  
ATOM   1242  C   ASP A 186      -5.352  23.264  38.272  1.00 15.61           C  
ATOM   1243  O   ASP A 186      -5.107  22.239  37.654  1.00 14.58           O  
ATOM   1244  CB  ASP A 186      -5.553  25.059  36.500  1.00 16.48           C  
ATOM   1245  CG  ASP A 186      -7.023  25.351  36.776  1.00 18.77           C  
ATOM   1246  OD1 ASP A 186      -7.848  24.392  36.748  1.00 16.79           O  
ATOM   1247  OD2 ASP A 186      -7.321  26.528  37.090  1.00 21.72           O  
ATOM   1248  N   PRO A 187      -6.114  23.245  39.405  1.00 16.95           N  
ATOM   1249  CA  PRO A 187      -6.602  21.990  39.988  1.00 16.65           C  
ATOM   1250  C   PRO A 187      -7.704  21.251  39.222  1.00 15.98           C  
ATOM   1251  O   PRO A 187      -8.034  20.124  39.601  1.00 14.53           O  
ATOM   1252  CB  PRO A 187      -6.938  22.371  41.425  1.00 16.50           C  
ATOM   1253  CG  PRO A 187      -7.380  23.817  41.275  1.00 17.58           C  
ATOM   1254  CD  PRO A 187      -6.482  24.409  40.244  1.00 16.57           C  
ATOM   1255  N   HIS A 188      -8.246  21.874  38.159  1.00 16.34           N  
ATOM   1256  CA  HIS A 188      -9.413  21.386  37.421  1.00 17.22           C  
ATOM   1257  C   HIS A 188      -9.042  21.011  35.985  1.00 17.10           C  
ATOM   1258  O   HIS A 188      -9.394  19.915  35.537  1.00 17.57           O  
ATOM   1259  CB  HIS A 188     -10.583  22.379  37.454  1.00 17.14           C  
ATOM   1260  CG  HIS A 188     -10.726  23.136  38.733  1.00 16.59           C  
ATOM   1261  ND1 HIS A 188     -11.289  22.547  39.838  1.00 16.24           N  
ATOM   1262  CD2 HIS A 188     -10.376  24.377  39.099  1.00 16.95           C  
ATOM   1263  CE1 HIS A 188     -11.295  23.409  40.838  1.00 16.58           C  
ATOM   1264  NE2 HIS A 188     -10.759  24.541  40.408  1.00 17.36           N  
ATOM   1265  N   THR A 189      -8.359  21.928  35.279  1.00 16.70           N  
ATOM   1266  CA  THR A 189      -7.901  21.715  33.905  1.00 15.82           C  
ATOM   1267  C   THR A 189      -6.528  21.034  33.870  1.00 15.99           C  
ATOM   1268  O   THR A 189      -6.158  20.543  32.805  1.00 15.26           O  
ATOM   1269  CB  THR A 189      -7.889  22.992  33.060  1.00 16.37           C  
ATOM   1270  OG1 THR A 189      -6.871  23.839  33.599  1.00 16.43           O  
ATOM   1271  CG2 THR A 189      -9.255  23.641  32.908  1.00 17.07           C  
ATOM   1272  N   LEU A 190      -5.753  21.102  34.974  1.00 16.75           N  
ATOM   1273  CA  LEU A 190      -4.352  20.657  35.074  1.00 18.26           C  
ATOM   1274  C   LEU A 190      -3.387  21.434  34.162  1.00 19.23           C  
ATOM   1275  O   LEU A 190      -2.248  20.990  33.950  1.00 20.74           O  
ATOM   1276  CB  LEU A 190      -4.166  19.130  35.036  1.00 18.74           C  
ATOM   1277  CG  LEU A 190      -4.791  18.301  36.168  1.00 17.55           C  
ATOM   1278  CD1 LEU A 190      -4.619  16.832  35.770  1.00 16.78           C  
ATOM   1279  CD2 LEU A 190      -4.172  18.583  37.550  1.00 16.32           C  
ATOM   1280  N   LYS A 191      -3.830  22.597  33.631  1.00 18.39           N  
ATOM   1281  CA  LYS A 191      -3.004  23.554  32.896  1.00 19.08           C  
ATOM   1282  C   LYS A 191      -1.897  24.076  33.825  1.00 19.05           C  
ATOM   1283  O   LYS A 191      -2.186  24.438  34.966  1.00 18.51           O  
ATOM   1284  CB  LYS A 191      -3.860  24.672  32.285  1.00 21.97           C  
ATOM   1285  CG  LYS A 191      -3.113  25.683  31.422  1.00 28.31           C  
ATOM   1286  CD  LYS A 191      -3.968  26.691  30.657  1.00 35.68           C  
ATOM   1287  CE  LYS A 191      -3.190  27.647  29.783  1.00 41.22           C  
ATOM   1288  NZ  LYS A 191      -2.334  27.010  28.772  1.00 46.44           N  
ATOM   1289  N   THR A 192      -0.650  24.079  33.314  1.00 17.84           N  
ATOM   1290  CA  THR A 192       0.522  24.638  33.983  1.00 17.45           C  
ATOM   1291  C   THR A 192       0.422  26.169  33.966  1.00 16.70           C  
ATOM   1292  O   THR A 192       0.192  26.780  32.919  1.00 17.31           O  
ATOM   1293  CB  THR A 192       1.809  24.112  33.342  1.00 18.11           C  
ATOM   1294  OG1 THR A 192       1.754  22.692  33.386  1.00 18.71           O  
ATOM   1295  CG2 THR A 192       3.078  24.541  34.071  1.00 18.45           C  
ATOM   1296  N   LEU A 193       0.632  26.749  35.147  1.00 15.97           N  
ATOM   1297  CA  LEU A 193       0.410  28.164  35.437  1.00 17.24           C  
ATOM   1298  C   LEU A 193       1.722  28.927  35.656  1.00 16.58           C  
ATOM   1299  O   LEU A 193       1.776  30.138  35.387  1.00 16.53           O  
ATOM   1300  CB  LEU A 193      -0.574  28.346  36.602  1.00 17.44           C  
ATOM   1301  CG  LEU A 193      -1.974  27.726  36.464  1.00 18.61           C  
ATOM   1302  CD1 LEU A 193      -2.781  27.940  37.737  1.00 17.47           C  
ATOM   1303  CD2 LEU A 193      -2.753  28.229  35.240  1.00 18.85           C  
ATOM   1304  N   GLY A 194       2.754  28.220  36.154  1.00 15.77           N  
ATOM   1305  CA  GLY A 194       4.060  28.805  36.403  1.00 16.97           C  
ATOM   1306  C   GLY A 194       4.996  27.911  37.198  1.00 17.98           C  
ATOM   1307  O   GLY A 194       4.685  26.745  37.461  1.00 19.07           O  
ATOM   1308  N   TYR A 195       6.135  28.515  37.563  1.00 17.62           N  
ATOM   1309  CA  TYR A 195       7.221  27.898  38.309  1.00 17.09           C  
ATOM   1310  C   TYR A 195       7.460  28.716  39.568  1.00 16.57           C  
ATOM   1311  O   TYR A 195       7.464  29.945  39.519  1.00 15.32           O  
ATOM   1312  CB  TYR A 195       8.481  27.788  37.438  1.00 16.92           C  
ATOM   1313  CG  TYR A 195       9.724  27.225  38.111  1.00 17.16           C  
ATOM   1314  CD1 TYR A 195       9.908  25.833  38.235  1.00 17.43           C  
ATOM   1315  CD2 TYR A 195      10.722  28.081  38.616  1.00 16.60           C  
ATOM   1316  CE1 TYR A 195      11.048  25.313  38.858  1.00 16.66           C  
ATOM   1317  CE2 TYR A 195      11.865  27.562  39.233  1.00 16.58           C  
ATOM   1318  CZ  TYR A 195      12.028  26.174  39.351  1.00 17.61           C  
ATOM   1319  OH  TYR A 195      13.124  25.624  39.975  1.00 17.45           O  
ATOM   1320  N   ASN A 196       7.733  27.982  40.664  1.00 17.78           N  
ATOM   1321  CA  ASN A 196       8.147  28.489  41.974  1.00 17.62           C  
ATOM   1322  C   ASN A 196       7.060  29.418  42.541  1.00 17.81           C  
ATOM   1323  O   ASN A 196       7.405  30.570  42.860  1.00 16.94           O  
ATOM   1324  CB  ASN A 196       9.565  29.082  41.915  1.00 15.41           C  
ATOM   1325  CG  ASN A 196      10.215  29.328  43.261  1.00 18.05           C  
ATOM   1326  OD1 ASN A 196       9.695  28.937  44.321  1.00 19.38           O  
ATOM   1327  ND2 ASN A 196      11.386  29.955  43.236  1.00 16.40           N  
ATOM   1328  N   PRO A 197       5.758  28.986  42.699  1.00 17.43           N  
ATOM   1329  CA  PRO A 197       4.679  29.870  43.151  1.00 17.02           C  
ATOM   1330  C   PRO A 197       4.904  30.580  44.487  1.00 17.02           C  
ATOM   1331  O   PRO A 197       4.508  31.734  44.603  1.00 17.02           O  
ATOM   1332  CB  PRO A 197       3.426  28.995  43.156  1.00 16.09           C  
ATOM   1333  CG  PRO A 197       3.984  27.600  43.351  1.00 16.94           C  
ATOM   1334  CD  PRO A 197       5.219  27.620  42.504  1.00 17.90           C  
ATOM   1335  N   PHE A 198       5.576  29.915  45.443  1.00 18.07           N  
ATOM   1336  CA  PHE A 198       5.907  30.485  46.759  1.00 19.63           C  
ATOM   1337  C   PHE A 198       7.162  31.373  46.755  1.00 18.87           C  
ATOM   1338  O   PHE A 198       7.456  31.998  47.784  1.00 19.16           O  
ATOM   1339  CB  PHE A 198       5.837  29.496  47.939  1.00 18.43           C  
ATOM   1340  CG  PHE A 198       4.478  28.836  48.074  1.00 18.06           C  
ATOM   1341  CD1 PHE A 198       3.326  29.599  48.386  1.00 18.12           C  
ATOM   1342  CD2 PHE A 198       4.347  27.447  47.859  1.00 18.88           C  
ATOM   1343  CE1 PHE A 198       2.058  28.982  48.454  1.00 16.81           C  
ATOM   1344  CE2 PHE A 198       3.085  26.834  47.948  1.00 18.35           C  
ATOM   1345  CZ  PHE A 198       1.953  27.604  48.250  1.00 16.78           C  
ATOM   1346  N   ASN A 199       7.875  31.424  45.612  1.00 17.85           N  
ATOM   1347  CA  ASN A 199       9.055  32.247  45.374  1.00 18.26           C  
ATOM   1348  C   ASN A 199      10.171  31.931  46.385  1.00 18.32           C  
ATOM   1349  O   ASN A 199      10.749  32.819  47.022  1.00 16.87           O  
ATOM   1350  CB  ASN A 199       8.639  33.673  45.040  1.00 19.94           C  
ATOM   1351  CG  ASN A 199       9.825  34.558  44.768  1.00 22.93           C  
ATOM   1352  OD1 ASN A 199      10.012  35.542  45.482  1.00 26.51           O  
ATOM   1353  ND2 ASN A 199      10.669  34.208  43.809  1.00 24.80           N  
ATOM   1354  N   LEU A 200      10.444  30.624  46.531  1.00 18.16           N  
ATOM   1355  CA  LEU A 200      11.483  30.098  47.416  1.00 17.04           C  
ATOM   1356  C   LEU A 200      12.869  30.514  46.910  1.00 16.08           C  
ATOM   1357  O   LEU A 200      13.067  30.493  45.685  1.00 14.24           O  
ATOM   1358  CB  LEU A 200      11.362  28.592  47.675  1.00 17.86           C  
ATOM   1359  CG  LEU A 200      10.042  28.089  48.281  1.00 18.45           C  
ATOM   1360  CD1 LEU A 200      10.173  26.594  48.425  1.00 19.51           C  
ATOM   1361  CD2 LEU A 200       9.638  28.664  49.636  1.00 17.42           C  
ATOM   1362  N   PRO A 201      13.816  30.975  47.794  1.00 15.99           N  
ATOM   1363  CA  PRO A 201      15.135  31.453  47.352  1.00 16.55           C  
ATOM   1364  C   PRO A 201      16.137  30.377  46.918  1.00 16.96           C  
ATOM   1365  O   PRO A 201      17.121  30.701  46.242  1.00 16.75           O  
ATOM   1366  CB  PRO A 201      15.632  32.295  48.523  1.00 16.83           C  
ATOM   1367  CG  PRO A 201      15.060  31.518  49.702  1.00 15.89           C  
ATOM   1368  CD  PRO A 201      13.662  31.148  49.253  1.00 15.64           C  
ATOM   1369  N   SER A 202      15.899  29.120  47.339  1.00 16.57           N  
ATOM   1370  CA  SER A 202      16.690  27.954  46.948  1.00 17.37           C  
ATOM   1371  C   SER A 202      16.425  27.597  45.481  1.00 17.70           C  
ATOM   1372  O   SER A 202      15.396  27.979  44.901  1.00 18.25           O  
ATOM   1373  CB  SER A 202      16.404  26.785  47.868  1.00 18.14           C  
ATOM   1374  OG  SER A 202      15.002  26.553  47.927  1.00 18.20           O  
ATOM   1375  N   LYS A 203      17.376  26.855  44.892  1.00 17.87           N  
ATOM   1376  CA  LYS A 203      17.241  26.281  43.554  1.00 19.02           C  
ATOM   1377  C   LYS A 203      16.288  25.078  43.532  1.00 17.75           C  
ATOM   1378  O   LYS A 203      15.844  24.671  42.453  1.00 17.92           O  
ATOM   1379  CB  LYS A 203      18.600  25.945  42.933  1.00 20.33           C  
ATOM   1380  CG  LYS A 203      19.434  27.153  42.575  1.00 21.19           C  
ATOM   1381  CD  LYS A 203      20.705  26.679  41.901  1.00 25.00           C  
ATOM   1382  CE  LYS A 203      21.769  27.739  41.779  1.00 24.43           C  
ATOM   1383  NZ  LYS A 203      21.497  28.588  40.618  1.00 26.06           N  
ATOM   1384  N   THR A 204      16.011  24.507  44.715  1.00 15.99           N  
ATOM   1385  CA  THR A 204      15.321  23.234  44.874  1.00 15.38           C  
ATOM   1386  C   THR A 204      14.242  23.364  45.958  1.00 15.92           C  
ATOM   1387  O   THR A 204      14.307  24.240  46.832  1.00 17.49           O  
ATOM   1388  CB  THR A 204      16.313  22.115  45.221  1.00 14.03           C  
ATOM   1389  OG1 THR A 204      16.907  22.466  46.474  1.00 13.75           O  
ATOM   1390  CG2 THR A 204      17.308  21.764  44.119  1.00 14.11           C  
ATOM   1391  N   MET A 205      13.278  22.437  45.898  1.00 16.10           N  
ATOM   1392  CA  MET A 205      12.336  22.120  46.967  1.00 15.69           C  
ATOM   1393  C   MET A 205      12.100  20.612  46.949  1.00 15.49           C  
ATOM   1394  O   MET A 205      11.895  20.053  45.871  1.00 15.60           O  
ATOM   1395  CB  MET A 205      11.023  22.897  46.806  1.00 15.81           C  
ATOM   1396  CG  MET A 205      10.106  22.787  48.042  1.00 14.92           C  
ATOM   1397  SD  MET A 205       8.413  23.362  47.872  1.00 15.85           S  
ATOM   1398  CE  MET A 205       7.765  22.101  46.766  1.00 13.95           C  
ATOM   1399  N   THR A 206      12.114  20.001  48.152  1.00 15.19           N  
ATOM   1400  CA  THR A 206      11.671  18.630  48.415  1.00 15.65           C  
ATOM   1401  C   THR A 206      10.320  18.350  47.740  1.00 15.41           C  
ATOM   1402  O   THR A 206       9.476  19.249  47.622  1.00 13.65           O  
ATOM   1403  CB  THR A 206      11.658  18.309  49.916  1.00 15.43           C  
ATOM   1404  OG1 THR A 206      11.460  16.899  50.068  1.00 16.30           O  
ATOM   1405  CG2 THR A 206      10.592  19.023  50.739  1.00 14.58           C  
ATOM   1406  N   ALA A 207      10.144  17.093  47.319  1.00 15.56           N  
ATOM   1407  CA  ALA A 207       8.830  16.574  46.957  1.00 14.96           C  
ATOM   1408  C   ALA A 207       8.097  15.979  48.167  1.00 16.09           C  
ATOM   1409  O   ALA A 207       6.940  15.561  48.066  1.00 16.44           O  
ATOM   1410  CB  ALA A 207       8.940  15.631  45.800  1.00 14.94           C  
ATOM   1411  N   HIS A 208       8.738  16.042  49.340  1.00 16.23           N  
ATOM   1412  CA  HIS A 208       8.166  15.586  50.592  1.00 16.05           C  
ATOM   1413  C   HIS A 208       8.023  16.712  51.621  1.00 15.95           C  
ATOM   1414  O   HIS A 208       8.499  16.515  52.745  1.00 15.50           O  
ATOM   1415  CB  HIS A 208       8.939  14.356  51.068  1.00 16.14           C  
ATOM   1416  CG  HIS A 208       8.575  13.152  50.295  1.00 17.17           C  
ATOM   1417  ND1 HIS A 208       7.317  12.600  50.352  1.00 16.47           N  
ATOM   1418  CD2 HIS A 208       9.293  12.415  49.443  1.00 16.86           C  
ATOM   1419  CE1 HIS A 208       7.290  11.560  49.551  1.00 16.65           C  
ATOM   1420  NE2 HIS A 208       8.470  11.435  48.985  1.00 18.46           N  
ATOM   1421  N   PRO A 209       7.325  17.868  51.356  1.00 16.81           N  
ATOM   1422  CA  PRO A 209       6.934  18.745  52.451  1.00 16.62           C  
ATOM   1423  C   PRO A 209       5.796  18.132  53.268  1.00 16.92           C  
ATOM   1424  O   PRO A 209       5.106  17.234  52.794  1.00 16.77           O  
ATOM   1425  CB  PRO A 209       6.648  20.078  51.764  1.00 16.34           C  
ATOM   1426  CG  PRO A 209       6.031  19.632  50.445  1.00 16.28           C  
ATOM   1427  CD  PRO A 209       6.778  18.383  50.074  1.00 16.57           C  
ATOM   1428  N   LYS A 210       5.656  18.601  54.508  1.00 17.63           N  
ATOM   1429  CA  LYS A 210       4.656  18.091  55.436  1.00 17.61           C  
ATOM   1430  C   LYS A 210       3.772  19.245  55.869  1.00 17.19           C  
ATOM   1431  O   LYS A 210       4.288  20.286  56.284  1.00 16.89           O  
ATOM   1432  CB  LYS A 210       5.286  17.319  56.607  1.00 16.42           C  
ATOM   1433  CG  LYS A 210       6.333  16.250  56.275  1.00 17.82           C  
ATOM   1434  CD  LYS A 210       5.924  15.040  55.429  1.00 16.96           C  
ATOM   1435  CE  LYS A 210       7.139  14.208  55.095  1.00 15.81           C  
ATOM   1436  NZ  LYS A 210       6.774  13.037  54.296  1.00 14.32           N  
ATOM   1437  N   GLN A 211       2.451  19.013  55.768  1.00 16.57           N  
ATOM   1438  CA  GLN A 211       1.444  19.977  56.199  1.00 16.74           C  
ATOM   1439  C   GLN A 211       1.107  19.714  57.662  1.00 16.57           C  
ATOM   1440  O   GLN A 211       0.394  18.765  57.967  1.00 16.19           O  
ATOM   1441  CB  GLN A 211       0.257  20.038  55.239  1.00 17.34           C  
ATOM   1442  CG  GLN A 211       0.638  20.619  53.882  1.00 18.34           C  
ATOM   1443  CD  GLN A 211      -0.537  20.748  52.946  1.00 20.43           C  
ATOM   1444  OE1 GLN A 211      -0.951  21.865  52.615  1.00 22.16           O  
ATOM   1445  NE2 GLN A 211      -1.087  19.618  52.518  1.00 17.94           N  
ATOM   1446  N   CYS A 212       1.668  20.563  58.541  1.00 19.48           N  
ATOM   1447  CA  CYS A 212       1.501  20.594  59.997  1.00 18.23           C  
ATOM   1448  C   CYS A 212       0.021  20.732  60.362  1.00 17.75           C  
ATOM   1449  O   CYS A 212      -0.613  21.689  59.953  1.00 17.31           O  
ATOM   1450  CB  CYS A 212       2.317  21.758  60.553  1.00 18.43           C  
ATOM   1451  SG  CYS A 212       2.286  21.915  62.361  1.00 18.72           S  
ATOM   1452  N   SER A 213      -0.496  19.786  61.152  1.00 18.16           N  
ATOM   1453  CA  SER A 213      -1.882  19.779  61.628  1.00 20.58           C  
ATOM   1454  C   SER A 213      -2.140  20.830  62.710  1.00 21.91           C  
ATOM   1455  O   SER A 213      -3.312  21.116  62.968  1.00 26.10           O  
ATOM   1456  CB  SER A 213      -2.349  18.391  62.066  1.00 19.12           C  
ATOM   1457  OG  SER A 213      -1.601  17.979  63.196  1.00 18.55           O  
ATOM   1458  N   VAL A 214      -1.063  21.368  63.324  1.00 20.20           N  
ATOM   1459  CA  VAL A 214      -1.107  22.380  64.374  1.00 19.29           C  
ATOM   1460  C   VAL A 214      -1.185  23.766  63.729  1.00 19.10           C  
ATOM   1461  O   VAL A 214      -2.133  24.496  63.992  1.00 17.91           O  
ATOM   1462  CB  VAL A 214      -0.029  22.260  65.486  1.00 18.68           C  
ATOM   1463  CG1 VAL A 214      -0.119  23.349  66.554  1.00 19.35           C  
ATOM   1464  CG2 VAL A 214      -0.118  20.926  66.218  1.00 18.07           C  
ATOM   1465  N   THR A 215      -0.185  24.112  62.903  1.00 18.99           N  
ATOM   1466  CA  THR A 215      -0.004  25.461  62.370  1.00 18.03           C  
ATOM   1467  C   THR A 215      -0.659  25.640  60.994  1.00 17.91           C  
ATOM   1468  O   THR A 215      -0.860  26.780  60.557  1.00 16.80           O  
ATOM   1469  CB  THR A 215       1.485  25.836  62.348  1.00 19.13           C  
ATOM   1470  OG1 THR A 215       2.109  24.923  61.453  1.00 16.06           O  
ATOM   1471  CG2 THR A 215       2.145  25.900  63.724  1.00 18.09           C  
ATOM   1472  N   GLY A 216      -0.925  24.527  60.285  1.00 17.15           N  
ATOM   1473  CA  GLY A 216      -1.267  24.547  58.867  1.00 18.05           C  
ATOM   1474  C   GLY A 216      -0.090  24.894  57.940  1.00 18.82           C  
ATOM   1475  O   GLY A 216      -0.338  25.084  56.755  1.00 23.12           O  
ATOM   1476  N   ASN A 217       1.156  24.998  58.463  1.00 18.73           N  
ATOM   1477  CA  ASN A 217       2.345  25.343  57.697  1.00 17.01           C  
ATOM   1478  C   ASN A 217       2.751  24.178  56.803  1.00 16.59           C  
ATOM   1479  O   ASN A 217       2.616  23.012  57.196  1.00 16.50           O  
ATOM   1480  CB  ASN A 217       3.549  25.754  58.551  1.00 17.59           C  
ATOM   1481  CG  ASN A 217       3.414  27.040  59.341  1.00 18.88           C  
ATOM   1482  OD1 ASN A 217       2.464  27.814  59.176  1.00 18.97           O  
ATOM   1483  ND2 ASN A 217       4.364  27.290  60.235  1.00 18.90           N  
ATOM   1484  N   LEU A 218       3.204  24.541  55.593  1.00 16.69           N  
ATOM   1485  CA  LEU A 218       3.971  23.697  54.681  1.00 19.07           C  
ATOM   1486  C   LEU A 218       5.435  23.730  55.129  1.00 18.63           C  
ATOM   1487  O   LEU A 218       6.135  24.745  54.964  1.00 18.32           O  
ATOM   1488  CB  LEU A 218       3.783  24.117  53.214  1.00 19.43           C  
ATOM   1489  CG  LEU A 218       4.352  23.219  52.110  1.00 19.42           C  
ATOM   1490  CD1 LEU A 218       3.470  21.991  51.873  1.00 19.84           C  
ATOM   1491  CD2 LEU A 218       4.475  24.039  50.823  1.00 18.61           C  
ATOM   1492  N   VAL A 219       5.854  22.606  55.729  1.00 16.72           N  
ATOM   1493  CA  VAL A 219       7.167  22.475  56.345  1.00 15.81           C  
ATOM   1494  C   VAL A 219       7.992  21.590  55.423  1.00 16.55           C  
ATOM   1495  O   VAL A 219       7.616  20.432  55.158  1.00 15.89           O  
ATOM   1496  CB  VAL A 219       7.174  21.924  57.791  1.00 16.13           C  
ATOM   1497  CG1 VAL A 219       8.569  21.986  58.424  1.00 17.48           C  
ATOM   1498  CG2 VAL A 219       6.111  22.545  58.694  1.00 13.64           C  
ATOM   1499  N   GLY A 220       9.132  22.147  54.994  1.00 16.04           N  
ATOM   1500  CA  GLY A 220      10.052  21.404  54.159  1.00 15.18           C  
ATOM   1501  C   GLY A 220      11.415  22.059  54.046  1.00 14.78           C  
ATOM   1502  O   GLY A 220      11.836  22.881  54.874  1.00 14.76           O  
ATOM   1503  N   PHE A 221      12.088  21.624  52.979  1.00 15.23           N  
ATOM   1504  CA  PHE A 221      13.488  21.899  52.724  1.00 15.42           C  
ATOM   1505  C   PHE A 221      13.755  21.816  51.223  1.00 16.57           C  
ATOM   1506  O   PHE A 221      12.921  21.323  50.459  1.00 15.44           O  
ATOM   1507  CB  PHE A 221      14.336  20.961  53.600  1.00 16.19           C  
ATOM   1508  CG  PHE A 221      14.265  19.505  53.165  1.00 16.20           C  
ATOM   1509  CD1 PHE A 221      13.152  18.693  53.493  1.00 15.42           C  
ATOM   1510  CD2 PHE A 221      15.309  18.958  52.399  1.00 16.03           C  
ATOM   1511  CE1 PHE A 221      13.103  17.354  53.075  1.00 15.99           C  
ATOM   1512  CE2 PHE A 221      15.247  17.626  51.963  1.00 15.18           C  
ATOM   1513  CZ  PHE A 221      14.150  16.826  52.316  1.00 15.88           C  
ATOM   1514  N   GLY A 222      14.954  22.277  50.837  1.00 16.15           N  
ATOM   1515  CA  GLY A 222      15.590  21.966  49.571  1.00 15.38           C  
ATOM   1516  C   GLY A 222      17.066  21.707  49.831  1.00 16.96           C  
ATOM   1517  O   GLY A 222      17.719  22.540  50.468  1.00 17.81           O  
ATOM   1518  N   TYR A 223      17.555  20.539  49.387  1.00 15.78           N  
ATOM   1519  CA  TYR A 223      18.986  20.236  49.391  1.00 16.35           C  
ATOM   1520  C   TYR A 223      19.545  20.520  47.991  1.00 17.19           C  
ATOM   1521  O   TYR A 223      18.780  20.707  47.040  1.00 17.29           O  
ATOM   1522  CB  TYR A 223      19.199  18.824  49.965  1.00 16.25           C  
ATOM   1523  CG  TYR A 223      18.935  17.684  48.982  1.00 15.52           C  
ATOM   1524  CD1 TYR A 223      17.637  17.183  48.805  1.00 16.03           C  
ATOM   1525  CD2 TYR A 223      19.971  17.129  48.207  1.00 15.92           C  
ATOM   1526  CE1 TYR A 223      17.388  16.143  47.912  1.00 17.94           C  
ATOM   1527  CE2 TYR A 223      19.722  16.085  47.311  1.00 17.12           C  
ATOM   1528  CZ  TYR A 223      18.428  15.593  47.167  1.00 17.89           C  
ATOM   1529  OH  TYR A 223      18.151  14.564  46.306  1.00 18.52           O  
ATOM   1530  N   GLU A 224      20.889  20.502  47.865  1.00 16.81           N  
ATOM   1531  CA  GLU A 224      21.627  21.049  46.728  1.00 16.31           C  
ATOM   1532  C   GLU A 224      21.111  22.458  46.393  1.00 16.36           C  
ATOM   1533  O   GLU A 224      20.883  22.799  45.218  1.00 16.51           O  
ATOM   1534  CB  GLU A 224      21.659  20.148  45.492  1.00 16.08           C  
ATOM   1535  CG  GLU A 224      22.184  18.740  45.738  1.00 15.39           C  
ATOM   1536  CD  GLU A 224      22.602  17.911  44.537  1.00 15.17           C  
ATOM   1537  OE1 GLU A 224      22.839  18.422  43.416  1.00 14.78           O  
ATOM   1538  OE2 GLU A 224      22.720  16.700  44.764  1.00 15.24           O  
ATOM   1539  N   ALA A 225      20.935  23.273  47.447  1.00 16.62           N  
ATOM   1540  CA  ALA A 225      20.106  24.475  47.414  1.00 18.14           C  
ATOM   1541  C   ALA A 225      20.756  25.593  46.592  1.00 18.93           C  
ATOM   1542  O   ALA A 225      20.038  26.504  46.150  1.00 18.20           O  
ATOM   1543  CB  ALA A 225      19.757  24.896  48.829  1.00 17.89           C  
ATOM   1544  N   LYS A 226      22.087  25.456  46.346  1.00 19.06           N  
ATOM   1545  CA  LYS A 226      22.957  26.397  45.643  1.00 20.27           C  
ATOM   1546  C   LYS A 226      23.502  25.839  44.323  1.00 19.49           C  
ATOM   1547  O   LYS A 226      24.365  26.460  43.702  1.00 20.86           O  
ATOM   1548  CB  LYS A 226      24.048  26.923  46.590  1.00 19.56           C  
ATOM   1549  CG  LYS A 226      23.528  27.922  47.638  1.00 22.37           C  
ATOM   1550  CD  LYS A 226      24.660  28.492  48.491  1.00 23.63           C  
ATOM   1551  CE  LYS A 226      24.168  29.036  49.802  1.00 26.16           C  
ATOM   1552  NZ  LYS A 226      25.339  29.248  50.655  1.00 28.68           N  
ATOM   1553  N   GLY A 227      22.985  24.696  43.865  1.00 17.56           N  
ATOM   1554  CA  GLY A 227      23.398  24.140  42.586  1.00 18.73           C  
ATOM   1555  C   GLY A 227      23.894  22.710  42.739  1.00 20.34           C  
ATOM   1556  O   GLY A 227      23.902  22.157  43.850  1.00 19.72           O  
ATOM   1557  N   LEU A 228      24.301  22.152  41.592  1.00 19.90           N  
ATOM   1558  CA  LEU A 228      24.761  20.778  41.427  1.00 19.92           C  
ATOM   1559  C   LEU A 228      25.901  20.474  42.406  1.00 20.99           C  
ATOM   1560  O   LEU A 228      26.873  21.232  42.480  1.00 20.16           O  
ATOM   1561  CB  LEU A 228      25.192  20.724  39.964  1.00 20.65           C  
ATOM   1562  CG  LEU A 228      24.900  19.461  39.148  1.00 25.43           C  
ATOM   1563  CD1 LEU A 228      23.452  18.976  38.966  1.00 21.33           C  
ATOM   1564  CD2 LEU A 228      25.479  19.812  37.774  1.00 25.76           C  
ATOM   1565  N   ALA A 229      25.680  19.426  43.228  1.00 19.96           N  
ATOM   1566  CA  ALA A 229      26.578  18.830  44.218  1.00 20.10           C  
ATOM   1567  C   ALA A 229      26.848  19.711  45.455  1.00 19.91           C  
ATOM   1568  O   ALA A 229      27.676  19.348  46.292  1.00 19.39           O  
ATOM   1569  CB  ALA A 229      27.848  18.246  43.570  1.00 19.10           C  
ATOM   1570  N   THR A 230      26.120  20.829  45.629  1.00 21.50           N  
ATOM   1571  CA  THR A 230      26.249  21.730  46.783  1.00 20.16           C  
ATOM   1572  C   THR A 230      25.688  21.043  48.027  1.00 19.59           C  
ATOM   1573  O   THR A 230      24.722  20.273  47.930  1.00 18.92           O  
ATOM   1574  CB  THR A 230      25.702  23.151  46.587  1.00 19.20           C  
ATOM   1575  OG1 THR A 230      24.287  23.114  46.381  1.00 18.12           O  
ATOM   1576  CG2 THR A 230      26.376  23.897  45.449  1.00 18.62           C  
ATOM   1577  N   LYS A 231      26.349  21.295  49.172  1.00 17.32           N  
ATOM   1578  CA  LYS A 231      26.010  20.675  50.447  1.00 18.16           C  
ATOM   1579  C   LYS A 231      24.915  21.452  51.185  1.00 17.38           C  
ATOM   1580  O   LYS A 231      24.376  20.969  52.186  1.00 17.95           O  
ATOM   1581  CB  LYS A 231      27.264  20.453  51.297  1.00 21.56           C  
ATOM   1582  CG  LYS A 231      28.163  19.304  50.812  1.00 25.65           C  
ATOM   1583  CD  LYS A 231      29.281  18.949  51.786  1.00 29.93           C  
ATOM   1584  CE  LYS A 231      30.466  19.876  51.755  1.00 35.44           C  
ATOM   1585  NZ  LYS A 231      30.732  20.191  53.161  1.00 38.41           N  
ATOM   1586  N   ASP A 232      24.571  22.639  50.670  1.00 16.55           N  
ATOM   1587  CA  ASP A 232      23.610  23.570  51.243  1.00 17.07           C  
ATOM   1588  C   ASP A 232      22.212  22.958  51.266  1.00 16.80           C  
ATOM   1589  O   ASP A 232      21.801  22.249  50.334  1.00 15.71           O  
ATOM   1590  CB  ASP A 232      23.648  24.912  50.531  1.00 18.42           C  
ATOM   1591  CG  ASP A 232      25.047  25.490  50.421  1.00 18.80           C  
ATOM   1592  OD1 ASP A 232      25.739  25.089  49.462  1.00 18.72           O  
ATOM   1593  OD2 ASP A 232      25.422  26.282  51.319  1.00 16.89           O  
ATOM   1594  N   VAL A 233      21.549  23.195  52.405  1.00 17.52           N  
ATOM   1595  CA  VAL A 233      20.160  22.836  52.675  1.00 17.34           C  
ATOM   1596  C   VAL A 233      19.467  24.112  53.168  1.00 17.93           C  
ATOM   1597  O   VAL A 233      19.961  24.775  54.084  1.00 16.79           O  
ATOM   1598  CB  VAL A 233      20.016  21.647  53.666  1.00 18.33           C  
ATOM   1599  CG1 VAL A 233      18.566  21.327  54.037  1.00 16.24           C  
ATOM   1600  CG2 VAL A 233      20.707  20.357  53.185  1.00 18.04           C  
ATOM   1601  N   TYR A 234      18.320  24.429  52.543  1.00 18.27           N  
ATOM   1602  CA  TYR A 234      17.405  25.480  52.969  1.00 18.40           C  
ATOM   1603  C   TYR A 234      16.176  24.833  53.604  1.00 18.52           C  
ATOM   1604  O   TYR A 234      15.490  24.080  52.929  1.00 21.48           O  
ATOM   1605  CB  TYR A 234      17.054  26.347  51.751  1.00 18.45           C  
ATOM   1606  CG  TYR A 234      15.999  27.421  52.006  1.00 18.58           C  
ATOM   1607  CD1 TYR A 234      16.294  28.530  52.819  1.00 16.41           C  
ATOM   1608  CD2 TYR A 234      14.716  27.342  51.432  1.00 16.78           C  
ATOM   1609  CE1 TYR A 234      15.356  29.531  53.028  1.00 16.62           C  
ATOM   1610  CE2 TYR A 234      13.775  28.352  51.636  1.00 15.93           C  
ATOM   1611  CZ  TYR A 234      14.092  29.430  52.455  1.00 16.36           C  
ATOM   1612  OH  TYR A 234      13.198  30.420  52.718  1.00 16.67           O  
ATOM   1613  N   TYR A 235      15.933  25.127  54.885  1.00 16.16           N  
ATOM   1614  CA  TYR A 235      14.703  24.806  55.598  1.00 15.96           C  
ATOM   1615  C   TYR A 235      13.709  25.967  55.465  1.00 16.76           C  
ATOM   1616  O   TYR A 235      14.136  27.121  55.487  1.00 17.82           O  
ATOM   1617  CB  TYR A 235      15.084  24.411  57.032  1.00 14.52           C  
ATOM   1618  CG  TYR A 235      14.026  24.722  58.086  1.00 14.54           C  
ATOM   1619  CD1 TYR A 235      12.886  23.906  58.245  1.00 13.31           C  
ATOM   1620  CD2 TYR A 235      14.154  25.874  58.895  1.00 14.00           C  
ATOM   1621  CE1 TYR A 235      11.913  24.223  59.200  1.00 13.50           C  
ATOM   1622  CE2 TYR A 235      13.198  26.181  59.863  1.00 13.42           C  
ATOM   1623  CZ  TYR A 235      12.069  25.363  60.002  1.00 13.05           C  
ATOM   1624  OH  TYR A 235      11.140  25.675  60.962  1.00 12.11           O  
ATOM   1625  N   PHE A 236      12.399  25.660  55.373  1.00 15.99           N  
ATOM   1626  CA  PHE A 236      11.345  26.678  55.298  1.00 15.94           C  
ATOM   1627  C   PHE A 236      10.069  26.194  55.982  1.00 16.45           C  
ATOM   1628  O   PHE A 236       9.820  24.986  56.078  1.00 17.77           O  
ATOM   1629  CB  PHE A 236      11.067  27.140  53.862  1.00 15.96           C  
ATOM   1630  CG  PHE A 236      10.531  26.028  52.962  1.00 16.73           C  
ATOM   1631  CD1 PHE A 236       9.151  25.690  52.960  1.00 16.91           C  
ATOM   1632  CD2 PHE A 236      11.413  25.283  52.157  1.00 15.32           C  
ATOM   1633  CE1 PHE A 236       8.677  24.631  52.176  1.00 18.48           C  
ATOM   1634  CE2 PHE A 236      10.929  24.256  51.341  1.00 16.57           C  
ATOM   1635  CZ  PHE A 236       9.574  23.922  51.360  1.00 16.70           C  
ATOM   1636  N   GLU A 237       9.232  27.162  56.374  1.00 17.46           N  
ATOM   1637  CA  GLU A 237       7.842  26.934  56.747  1.00 16.85           C  
ATOM   1638  C   GLU A 237       6.996  28.009  56.069  1.00 18.35           C  
ATOM   1639  O   GLU A 237       7.206  29.199  56.329  1.00 18.48           O  
ATOM   1640  CB  GLU A 237       7.562  26.866  58.249  1.00 16.34           C  
ATOM   1641  CG  GLU A 237       8.308  25.767  59.000  1.00 16.17           C  
ATOM   1642  CD  GLU A 237       7.799  25.306  60.354  1.00 15.72           C  
ATOM   1643  OE1 GLU A 237       6.627  25.560  60.701  1.00 15.56           O  
ATOM   1644  OE2 GLU A 237       8.606  24.677  61.070  1.00 16.11           O  
ATOM   1645  N   VAL A 238       6.092  27.553  55.177  1.00 17.93           N  
ATOM   1646  CA  VAL A 238       5.158  28.405  54.460  1.00 17.26           C  
ATOM   1647  C   VAL A 238       3.815  28.330  55.195  1.00 16.91           C  
ATOM   1648  O   VAL A 238       3.227  27.261  55.265  1.00 16.87           O  
ATOM   1649  CB  VAL A 238       5.021  28.060  52.961  1.00 19.02           C  
ATOM   1650  CG1 VAL A 238       3.998  28.950  52.262  1.00 17.63           C  
ATOM   1651  CG2 VAL A 238       6.336  28.097  52.188  1.00 17.55           C  
ATOM   1652  N   ASP A 239       3.298  29.487  55.652  1.00 16.93           N  
ATOM   1653  CA  ASP A 239       2.072  29.601  56.447  1.00 16.73           C  
ATOM   1654  C   ASP A 239       0.817  29.301  55.602  1.00 14.96           C  
ATOM   1655  O   ASP A 239       0.968  29.216  54.382  1.00 14.41           O  
ATOM   1656  CB  ASP A 239       2.092  30.885  57.271  1.00 18.61           C  
ATOM   1657  CG  ASP A 239       1.569  32.180  56.658  1.00 20.73           C  
ATOM   1658  OD1 ASP A 239       1.337  32.256  55.426  1.00 22.09           O  
ATOM   1659  OD2 ASP A 239       1.361  33.122  57.439  1.00 21.84           O  
ATOM   1660  N   PRO A 240      -0.425  29.149  56.167  1.00 14.53           N  
ATOM   1661  CA  PRO A 240      -1.653  29.006  55.369  1.00 15.66           C  
ATOM   1662  C   PRO A 240      -2.012  30.113  54.370  1.00 16.43           C  
ATOM   1663  O   PRO A 240      -2.893  29.893  53.531  1.00 18.46           O  
ATOM   1664  CB  PRO A 240      -2.780  28.774  56.384  1.00 14.65           C  
ATOM   1665  CG  PRO A 240      -2.027  28.181  57.575  1.00 15.43           C  
ATOM   1666  CD  PRO A 240      -0.732  28.929  57.598  1.00 14.96           C  
ATOM   1667  N   SER A 241      -1.365  31.286  54.484  1.00 16.72           N  
ATOM   1668  CA  SER A 241      -1.588  32.438  53.621  1.00 17.48           C  
ATOM   1669  C   SER A 241      -0.518  32.548  52.525  1.00 18.88           C  
ATOM   1670  O   SER A 241      -0.550  33.505  51.739  1.00 20.71           O  
ATOM   1671  CB  SER A 241      -1.770  33.712  54.436  1.00 17.90           C  
ATOM   1672  OG  SER A 241      -0.560  34.162  55.044  1.00 20.08           O  
ATOM   1673  N   GLY A 242       0.427  31.585  52.492  1.00 19.36           N  
ATOM   1674  CA  GLY A 242       1.439  31.462  51.440  1.00 20.66           C  
ATOM   1675  C   GLY A 242       2.724  32.270  51.674  1.00 21.31           C  
ATOM   1676  O   GLY A 242       3.505  32.460  50.732  1.00 22.17           O  
ATOM   1677  N   LYS A 243       2.949  32.707  52.924  1.00 20.91           N  
ATOM   1678  CA  LYS A 243       4.112  33.475  53.358  1.00 24.48           C  
ATOM   1679  C   LYS A 243       5.128  32.551  54.049  1.00 22.83           C  
ATOM   1680  O   LYS A 243       4.734  31.713  54.871  1.00 20.02           O  
ATOM   1681  CB  LYS A 243       3.537  34.573  54.270  1.00 27.05           C  
ATOM   1682  CG  LYS A 243       4.434  35.730  54.677  1.00 39.14           C  
ATOM   1683  CD  LYS A 243       4.790  36.731  53.572  1.00 47.74           C  
ATOM   1684  CE  LYS A 243       5.214  38.073  54.061  1.00 48.04           C  
ATOM   1685  NZ  LYS A 243       6.010  38.774  53.046  1.00 49.72           N  
ATOM   1686  N   VAL A 244       6.430  32.730  53.726  1.00 21.90           N  
ATOM   1687  CA  VAL A 244       7.538  32.070  54.418  1.00 21.22           C  
ATOM   1688  C   VAL A 244       7.688  32.767  55.777  1.00 21.68           C  
ATOM   1689  O   VAL A 244       8.035  33.949  55.817  1.00 23.30           O  
ATOM   1690  CB  VAL A 244       8.869  32.005  53.617  1.00 21.99           C  
ATOM   1691  CG1 VAL A 244      10.041  31.403  54.404  1.00 19.41           C  
ATOM   1692  CG2 VAL A 244       8.727  31.273  52.286  1.00 22.70           C  
ATOM   1693  N   VAL A 245       7.431  32.018  56.865  1.00 20.87           N  
ATOM   1694  CA  VAL A 245       7.366  32.543  58.228  1.00 20.42           C  
ATOM   1695  C   VAL A 245       8.578  32.100  59.057  1.00 22.31           C  
ATOM   1696  O   VAL A 245       8.906  32.737  60.064  1.00 20.91           O  
ATOM   1697  CB  VAL A 245       6.035  32.376  59.004  1.00 20.51           C  
ATOM   1698  CG1 VAL A 245       4.910  33.192  58.359  1.00 21.66           C  
ATOM   1699  CG2 VAL A 245       5.617  30.907  59.237  1.00 19.12           C  
ATOM   1700  N   ARG A 246       9.175  30.960  58.677  1.00 21.22           N  
ATOM   1701  CA  ARG A 246      10.359  30.391  59.301  1.00 20.03           C  
ATOM   1702  C   ARG A 246      11.253  29.852  58.197  1.00 20.86           C  
ATOM   1703  O   ARG A 246      10.753  29.274  57.231  1.00 19.67           O  
ATOM   1704  CB  ARG A 246      10.007  29.260  60.274  1.00 21.09           C  
ATOM   1705  CG  ARG A 246       9.270  29.645  61.549  1.00 20.78           C  
ATOM   1706  CD  ARG A 246       8.607  28.407  62.093  1.00 23.33           C  
ATOM   1707  NE  ARG A 246       8.005  28.570  63.422  1.00 24.37           N  
ATOM   1708  CZ  ARG A 246       7.319  27.672  64.154  1.00 27.76           C  
ATOM   1709  NH1 ARG A 246       7.028  26.448  63.719  1.00 27.64           N  
ATOM   1710  NH2 ARG A 246       6.909  28.015  65.356  1.00 27.05           N  
ATOM   1711  N   ASP A 247      12.565  30.107  58.340  1.00 19.97           N  
ATOM   1712  CA  ASP A 247      13.580  29.539  57.465  1.00 19.90           C  
ATOM   1713  C   ASP A 247      14.944  29.467  58.153  1.00 18.93           C  
ATOM   1714  O   ASP A 247      15.155  30.090  59.194  1.00 18.30           O  
ATOM   1715  CB  ASP A 247      13.555  30.206  56.088  1.00 22.07           C  
ATOM   1716  CG  ASP A 247      14.074  31.630  55.956  1.00 23.96           C  
ATOM   1717  OD1 ASP A 247      14.522  32.226  56.966  1.00 21.54           O  
ATOM   1718  OD2 ASP A 247      13.992  32.137  54.804  1.00 25.18           O  
ATOM   1719  N   LEU A 248      15.880  28.749  57.509  1.00 18.90           N  
ATOM   1720  CA  LEU A 248      17.277  28.578  57.909  1.00 18.41           C  
ATOM   1721  C   LEU A 248      18.083  28.030  56.738  1.00 18.51           C  
ATOM   1722  O   LEU A 248      17.637  27.108  56.055  1.00 19.43           O  
ATOM   1723  CB  LEU A 248      17.403  27.658  59.130  1.00 18.18           C  
ATOM   1724  CG  LEU A 248      18.743  27.629  59.882  1.00 18.38           C  
ATOM   1725  CD1 LEU A 248      19.048  28.914  60.677  1.00 17.89           C  
ATOM   1726  CD2 LEU A 248      18.736  26.425  60.816  1.00 16.93           C  
ATOM   1727  N   TRP A 249      19.274  28.615  56.543  1.00 18.05           N  
ATOM   1728  CA  TRP A 249      20.356  28.064  55.733  1.00 18.87           C  
ATOM   1729  C   TRP A 249      21.296  27.233  56.602  1.00 18.56           C  
ATOM   1730  O   TRP A 249      21.727  27.687  57.670  1.00 18.38           O  
ATOM   1731  CB  TRP A 249      21.059  29.178  54.945  1.00 19.25           C  
ATOM   1732  CG  TRP A 249      20.167  29.701  53.841  1.00 18.98           C  
ATOM   1733  CD1 TRP A 249      19.240  30.697  53.956  1.00 18.04           C  
ATOM   1734  CD2 TRP A 249      20.081  29.232  52.473  1.00 19.16           C  
ATOM   1735  NE1 TRP A 249      18.610  30.909  52.765  1.00 18.58           N  
ATOM   1736  CE2 TRP A 249      19.097  30.035  51.828  1.00 18.71           C  
ATOM   1737  CE3 TRP A 249      20.750  28.249  51.715  1.00 18.39           C  
ATOM   1738  CZ2 TRP A 249      18.733  29.857  50.483  1.00 18.46           C  
ATOM   1739  CZ3 TRP A 249      20.411  28.095  50.379  1.00 19.51           C  
ATOM   1740  CH2 TRP A 249      19.412  28.886  49.768  1.00 17.70           C  
ATOM   1741  N   LEU A 250      21.514  25.982  56.159  1.00 18.85           N  
ATOM   1742  CA  LEU A 250      22.324  24.965  56.838  1.00 17.46           C  
ATOM   1743  C   LEU A 250      23.112  24.151  55.801  1.00 17.53           C  
ATOM   1744  O   LEU A 250      23.075  24.475  54.610  1.00 17.73           O  
ATOM   1745  CB  LEU A 250      21.516  24.103  57.823  1.00 16.90           C  
ATOM   1746  CG  LEU A 250      20.397  23.223  57.247  1.00 19.52           C  
ATOM   1747  CD1 LEU A 250      20.483  21.843  57.864  1.00 17.29           C  
ATOM   1748  CD2 LEU A 250      19.032  23.859  57.531  1.00 18.84           C  
ATOM   1749  N   GLU A 251      23.834  23.111  56.258  1.00 17.59           N  
ATOM   1750  CA  GLU A 251      24.519  22.162  55.380  1.00 18.46           C  
ATOM   1751  C   GLU A 251      24.317  20.725  55.850  1.00 17.89           C  
ATOM   1752  O   GLU A 251      24.123  20.483  57.040  1.00 17.81           O  
ATOM   1753  CB  GLU A 251      26.033  22.347  55.304  1.00 18.52           C  
ATOM   1754  CG  GLU A 251      26.502  23.622  54.623  1.00 22.50           C  
ATOM   1755  CD  GLU A 251      28.002  23.868  54.770  1.00 26.72           C  
ATOM   1756  OE1 GLU A 251      28.763  23.154  55.480  1.00 31.13           O  
ATOM   1757  OE2 GLU A 251      28.430  24.837  54.131  1.00 27.42           O  
ATOM   1758  N   ALA A 252      24.360  19.804  54.875  1.00 17.47           N  
ATOM   1759  CA  ALA A 252      24.465  18.375  55.112  1.00 16.92           C  
ATOM   1760  C   ALA A 252      25.936  18.011  55.347  1.00 18.40           C  
ATOM   1761  O   ALA A 252      26.802  18.753  54.849  1.00 18.97           O  
ATOM   1762  CB  ALA A 252      23.823  17.646  53.956  1.00 14.28           C  
ATOM   1763  N   PRO A 253      26.278  16.925  56.118  1.00 18.22           N  
ATOM   1764  CA  PRO A 253      27.674  16.489  56.297  1.00 18.28           C  
ATOM   1765  C   PRO A 253      28.425  16.116  55.013  1.00 19.60           C  
ATOM   1766  O   PRO A 253      29.635  16.325  54.925  1.00 21.06           O  
ATOM   1767  CB  PRO A 253      27.605  15.399  57.380  1.00 18.43           C  
ATOM   1768  CG  PRO A 253      26.197  14.850  57.177  1.00 18.74           C  
ATOM   1769  CD  PRO A 253      25.371  16.084  56.927  1.00 17.94           C  
ATOM   1770  N   TRP A 254      27.699  15.543  54.045  1.00 19.36           N  
ATOM   1771  CA  TRP A 254      28.109  15.398  52.651  1.00 18.35           C  
ATOM   1772  C   TRP A 254      26.911  15.722  51.738  1.00 19.45           C  
ATOM   1773  O   TRP A 254      25.778  15.826  52.215  1.00 18.74           O  
ATOM   1774  CB  TRP A 254      28.707  13.998  52.421  1.00 17.75           C  
ATOM   1775  CG  TRP A 254      27.691  12.895  52.254  1.00 18.08           C  
ATOM   1776  CD1 TRP A 254      27.212  12.421  51.066  1.00 18.46           C  
ATOM   1777  CD2 TRP A 254      27.024  12.140  53.288  1.00 16.67           C  
ATOM   1778  NE1 TRP A 254      26.294  11.429  51.276  1.00 17.34           N  
ATOM   1779  CE2 TRP A 254      26.154  11.227  52.621  1.00 17.72           C  
ATOM   1780  CE3 TRP A 254      27.085  12.124  54.696  1.00 15.62           C  
ATOM   1781  CZ2 TRP A 254      25.334  10.318  53.312  1.00 16.18           C  
ATOM   1782  CZ3 TRP A 254      26.282  11.225  55.381  1.00 16.56           C  
ATOM   1783  CH2 TRP A 254      25.409  10.342  54.698  1.00 16.37           C  
ATOM   1784  N   CYS A 255      27.151  15.864  50.423  1.00 17.74           N  
ATOM   1785  CA  CYS A 255      26.067  16.028  49.468  1.00 17.82           C  
ATOM   1786  C   CYS A 255      25.357  14.679  49.301  1.00 15.62           C  
ATOM   1787  O   CYS A 255      25.765  13.854  48.485  1.00 14.44           O  
ATOM   1788  CB  CYS A 255      26.510  16.713  48.185  1.00 18.35           C  
ATOM   1789  SG  CYS A 255      25.089  16.981  47.089  1.00 20.10           S  
ATOM   1790  N   ALA A 256      24.304  14.512  50.109  1.00 13.68           N  
ATOM   1791  CA  ALA A 256      23.520  13.301  50.291  1.00 13.90           C  
ATOM   1792  C   ALA A 256      22.162  13.425  49.610  1.00 14.63           C  
ATOM   1793  O   ALA A 256      21.698  14.538  49.361  1.00 15.32           O  
ATOM   1794  CB  ALA A 256      23.327  13.091  51.763  1.00 13.58           C  
ATOM   1795  N   PHE A 257      21.549  12.264  49.335  1.00 14.42           N  
ATOM   1796  CA  PHE A 257      20.223  12.135  48.749  1.00 15.67           C  
ATOM   1797  C   PHE A 257      19.195  12.215  49.875  1.00 15.09           C  
ATOM   1798  O   PHE A 257      18.923  11.209  50.529  1.00 14.08           O  
ATOM   1799  CB  PHE A 257      20.260  10.836  47.920  1.00 15.78           C  
ATOM   1800  CG  PHE A 257      19.212  10.577  46.844  1.00 15.80           C  
ATOM   1801  CD1 PHE A 257      17.909  11.121  46.901  1.00 15.56           C  
ATOM   1802  CD2 PHE A 257      19.531   9.714  45.772  1.00 16.39           C  
ATOM   1803  CE1 PHE A 257      16.971  10.848  45.895  1.00 16.06           C  
ATOM   1804  CE2 PHE A 257      18.585   9.429  44.763  1.00 15.55           C  
ATOM   1805  CZ  PHE A 257      17.311  10.003  44.821  1.00 16.16           C  
ATOM   1806  N   ILE A 258      18.655  13.429  50.087  1.00 14.90           N  
ATOM   1807  CA  ILE A 258      17.712  13.719  51.166  1.00 15.10           C  
ATOM   1808  C   ILE A 258      16.314  13.775  50.540  1.00 16.25           C  
ATOM   1809  O   ILE A 258      15.760  14.857  50.286  1.00 15.37           O  
ATOM   1810  CB  ILE A 258      18.061  14.970  52.021  1.00 15.19           C  
ATOM   1811  CG1 ILE A 258      19.580  15.181  52.254  1.00 15.18           C  
ATOM   1812  CG2 ILE A 258      17.252  14.954  53.331  1.00 13.41           C  
ATOM   1813  CD1 ILE A 258      19.967  16.488  52.941  1.00 15.32           C  
ATOM   1814  N   HIS A 259      15.768  12.577  50.281  1.00 15.98           N  
ATOM   1815  CA  HIS A 259      14.498  12.411  49.588  1.00 14.82           C  
ATOM   1816  C   HIS A 259      13.299  12.814  50.458  1.00 14.59           C  
ATOM   1817  O   HIS A 259      12.405  13.532  49.983  1.00 12.97           O  
ATOM   1818  CB  HIS A 259      14.426  11.005  49.005  1.00 14.87           C  
ATOM   1819  CG  HIS A 259      13.126  10.751  48.328  1.00 16.37           C  
ATOM   1820  ND1 HIS A 259      12.783  11.428  47.180  1.00 15.65           N  
ATOM   1821  CD2 HIS A 259      12.063   9.999  48.664  1.00 16.11           C  
ATOM   1822  CE1 HIS A 259      11.564  11.082  46.825  1.00 14.88           C  
ATOM   1823  NE2 HIS A 259      11.126  10.194  47.686  1.00 15.78           N  
ATOM   1824  N   ASP A 260      13.285  12.309  51.701  1.00 13.96           N  
ATOM   1825  CA  ASP A 260      12.167  12.378  52.628  1.00 14.59           C  
ATOM   1826  C   ASP A 260      12.646  12.889  53.994  1.00 15.45           C  
ATOM   1827  O   ASP A 260      13.846  13.097  54.215  1.00 14.87           O  
ATOM   1828  CB  ASP A 260      11.359  11.082  52.568  1.00 13.46           C  
ATOM   1829  CG  ASP A 260       9.916  11.117  53.047  1.00 13.74           C  
ATOM   1830  OD1 ASP A 260       9.394  12.196  53.442  1.00 13.52           O  
ATOM   1831  OD2 ASP A 260       9.325  10.036  53.072  1.00 14.75           O  
ATOM   1832  N   CYS A 261      11.665  13.110  54.887  1.00 15.62           N  
ATOM   1833  CA  CYS A 261      11.797  13.795  56.163  1.00 16.12           C  
ATOM   1834  C   CYS A 261      10.649  13.395  57.097  1.00 16.81           C  
ATOM   1835  O   CYS A 261       9.720  12.690  56.682  1.00 18.80           O  
ATOM   1836  CB  CYS A 261      11.916  15.304  55.931  1.00 16.78           C  
ATOM   1837  SG  CYS A 261      10.385  16.086  55.358  1.00 15.88           S  
ATOM   1838  N   ALA A 262      10.729  13.835  58.361  1.00 16.14           N  
ATOM   1839  CA  ALA A 262       9.666  13.644  59.341  1.00 16.56           C  
ATOM   1840  C   ALA A 262       9.433  14.934  60.128  1.00 16.52           C  
ATOM   1841  O   ALA A 262      10.376  15.657  60.478  1.00 15.49           O  
ATOM   1842  CB  ALA A 262       9.922  12.440  60.239  1.00 15.02           C  
ATOM   1843  N   LEU A 263       8.141  15.214  60.327  1.00 16.44           N  
ATOM   1844  CA  LEU A 263       7.657  16.372  61.060  1.00 16.12           C  
ATOM   1845  C   LEU A 263       7.126  15.924  62.418  1.00 16.14           C  
ATOM   1846  O   LEU A 263       6.312  15.001  62.487  1.00 16.71           O  
ATOM   1847  CB  LEU A 263       6.605  17.149  60.254  1.00 16.20           C  
ATOM   1848  CG  LEU A 263       6.117  18.462  60.884  1.00 14.76           C  
ATOM   1849  CD1 LEU A 263       7.133  19.602  60.846  1.00 13.46           C  
ATOM   1850  CD2 LEU A 263       4.818  18.851  60.217  1.00 14.76           C  
ATOM   1851  N   THR A 264       7.613  16.607  63.469  1.00 16.10           N  
ATOM   1852  CA  THR A 264       7.224  16.435  64.863  1.00 16.54           C  
ATOM   1853  C   THR A 264       6.808  17.818  65.400  1.00 17.44           C  
ATOM   1854  O   THR A 264       7.009  18.793  64.660  1.00 17.69           O  
ATOM   1855  CB  THR A 264       8.338  15.744  65.673  1.00 16.82           C  
ATOM   1856  OG1 THR A 264       9.297  16.744  65.990  1.00 16.13           O  
ATOM   1857  CG2 THR A 264       8.985  14.533  65.016  1.00 15.62           C  
ATOM   1858  N   PRO A 265       6.246  18.011  66.644  1.00 17.49           N  
ATOM   1859  CA  PRO A 265       5.963  19.360  67.159  1.00 18.45           C  
ATOM   1860  C   PRO A 265       7.118  20.367  67.103  1.00 18.78           C  
ATOM   1861  O   PRO A 265       6.882  21.512  66.701  1.00 18.49           O  
ATOM   1862  CB  PRO A 265       5.343  19.152  68.548  1.00 17.70           C  
ATOM   1863  CG  PRO A 265       4.732  17.775  68.402  1.00 18.62           C  
ATOM   1864  CD  PRO A 265       5.750  16.998  67.604  1.00 18.99           C  
ATOM   1865  N   ASN A 266       8.354  19.904  67.395  1.00 18.92           N  
ATOM   1866  CA  ASN A 266       9.487  20.790  67.653  1.00 18.93           C  
ATOM   1867  C   ASN A 266      10.593  20.703  66.592  1.00 18.99           C  
ATOM   1868  O   ASN A 266      11.511  21.528  66.632  1.00 19.57           O  
ATOM   1869  CB  ASN A 266       9.962  20.649  69.096  1.00 17.91           C  
ATOM   1870  CG  ASN A 266       8.871  20.972  70.081  1.00 18.71           C  
ATOM   1871  OD1 ASN A 266       8.338  22.087  70.086  1.00 19.74           O  
ATOM   1872  ND2 ASN A 266       8.491  19.987  70.875  1.00 17.35           N  
ATOM   1873  N   TYR A 267      10.486  19.748  65.647  1.00 19.36           N  
ATOM   1874  CA  TYR A 267      11.559  19.399  64.714  1.00 19.12           C  
ATOM   1875  C   TYR A 267      11.043  19.115  63.305  1.00 18.64           C  
ATOM   1876  O   TYR A 267       9.953  18.552  63.133  1.00 18.49           O  
ATOM   1877  CB  TYR A 267      12.333  18.167  65.192  1.00 19.55           C  
ATOM   1878  CG  TYR A 267      13.130  18.389  66.463  1.00 20.48           C  
ATOM   1879  CD1 TYR A 267      14.437  18.918  66.404  1.00 21.66           C  
ATOM   1880  CD2 TYR A 267      12.588  18.053  67.710  1.00 21.94           C  
ATOM   1881  CE1 TYR A 267      15.178  19.122  67.560  1.00 24.43           C  
ATOM   1882  CE2 TYR A 267      13.326  18.248  68.876  1.00 24.30           C  
ATOM   1883  CZ  TYR A 267      14.614  18.792  68.789  1.00 25.28           C  
ATOM   1884  OH  TYR A 267      15.388  19.012  69.880  1.00 28.30           O  
ATOM   1885  N   LEU A 268      11.876  19.516  62.328  1.00 17.50           N  
ATOM   1886  CA  LEU A 268      11.969  18.884  61.017  1.00 18.08           C  
ATOM   1887  C   LEU A 268      13.195  17.978  61.029  1.00 16.96           C  
ATOM   1888  O   LEU A 268      14.309  18.441  61.321  1.00 18.90           O  
ATOM   1889  CB  LEU A 268      11.938  19.857  59.829  1.00 17.07           C  
ATOM   1890  CG  LEU A 268      11.874  19.248  58.418  1.00 18.54           C  
ATOM   1891  CD1 LEU A 268      10.521  18.566  58.148  1.00 19.65           C  
ATOM   1892  CD2 LEU A 268      12.191  20.257  57.311  1.00 15.52           C  
ATOM   1893  N   VAL A 269      12.955  16.686  60.719  1.00 16.59           N  
ATOM   1894  CA  VAL A 269      13.996  15.661  60.759  1.00 14.85           C  
ATOM   1895  C   VAL A 269      14.236  15.206  59.318  1.00 16.22           C  
ATOM   1896  O   VAL A 269      13.385  14.518  58.757  1.00 17.07           O  
ATOM   1897  CB  VAL A 269      13.785  14.467  61.726  1.00 13.35           C  
ATOM   1898  CG1 VAL A 269      15.055  13.621  61.867  1.00 12.38           C  
ATOM   1899  CG2 VAL A 269      13.291  14.895  63.109  1.00 12.89           C  
ATOM   1900  N   LEU A 270      15.428  15.530  58.780  1.00 16.44           N  
ATOM   1901  CA  LEU A 270      15.874  15.141  57.442  1.00 15.26           C  
ATOM   1902  C   LEU A 270      16.499  13.751  57.484  1.00 15.53           C  
ATOM   1903  O   LEU A 270      17.263  13.466  58.408  1.00 15.81           O  
ATOM   1904  CB  LEU A 270      16.853  16.172  56.871  1.00 14.68           C  
ATOM   1905  CG  LEU A 270      16.427  17.644  56.825  1.00 15.43           C  
ATOM   1906  CD1 LEU A 270      17.462  18.408  56.031  1.00 15.08           C  
ATOM   1907  CD2 LEU A 270      15.043  17.890  56.277  1.00 14.71           C  
ATOM   1908  N   MET A 271      16.210  12.954  56.444  1.00 15.81           N  
ATOM   1909  CA  MET A 271      16.615  11.556  56.325  1.00 17.42           C  
ATOM   1910  C   MET A 271      17.565  11.407  55.130  1.00 18.32           C  
ATOM   1911  O   MET A 271      17.149  11.520  53.978  1.00 19.22           O  
ATOM   1912  CB  MET A 271      15.357  10.673  56.246  1.00 17.35           C  
ATOM   1913  CG  MET A 271      15.608   9.160  56.201  1.00 17.04           C  
ATOM   1914  SD  MET A 271      14.115   8.157  56.306  1.00 17.98           S  
ATOM   1915  CE  MET A 271      13.232   8.594  54.791  1.00 17.22           C  
ATOM   1916  N   LEU A 272      18.847  11.146  55.432  1.00 18.10           N  
ATOM   1917  CA  LEU A 272      19.927  11.055  54.449  1.00 17.41           C  
ATOM   1918  C   LEU A 272      20.129   9.603  54.008  1.00 16.51           C  
ATOM   1919  O   LEU A 272      20.488   8.743  54.825  1.00 16.83           O  
ATOM   1920  CB  LEU A 272      21.219  11.697  54.968  1.00 16.16           C  
ATOM   1921  CG  LEU A 272      21.311  13.226  55.008  1.00 15.89           C  
ATOM   1922  CD1 LEU A 272      20.321  13.984  55.892  1.00 15.52           C  
ATOM   1923  CD2 LEU A 272      22.726  13.554  55.448  1.00 14.73           C  
ATOM   1924  N   TRP A 273      19.869   9.354  52.717  1.00 15.90           N  
ATOM   1925  CA  TRP A 273      20.230   8.102  52.063  1.00 17.61           C  
ATOM   1926  C   TRP A 273      21.747   8.022  51.835  1.00 17.22           C  
ATOM   1927  O   TRP A 273      22.350   9.058  51.542  1.00 16.59           O  
ATOM   1928  CB  TRP A 273      19.481   7.905  50.736  1.00 16.17           C  
ATOM   1929  CG  TRP A 273      17.977   7.789  50.795  1.00 17.48           C  
ATOM   1930  CD1 TRP A 273      17.162   7.653  51.887  1.00 16.16           C  
ATOM   1931  CD2 TRP A 273      17.110   7.745  49.637  1.00 16.41           C  
ATOM   1932  NE1 TRP A 273      15.854   7.582  51.496  1.00 14.97           N  
ATOM   1933  CE2 TRP A 273      15.783   7.616  50.126  1.00 17.16           C  
ATOM   1934  CE3 TRP A 273      17.314   7.793  48.237  1.00 17.68           C  
ATOM   1935  CZ2 TRP A 273      14.673   7.532  49.260  1.00 15.58           C  
ATOM   1936  CZ3 TRP A 273      16.219   7.702  47.383  1.00 16.31           C  
ATOM   1937  CH2 TRP A 273      14.916   7.582  47.897  1.00 16.14           C  
ATOM   1938  N   PRO A 274      22.401   6.818  51.894  1.00 17.31           N  
ATOM   1939  CA  PRO A 274      23.842   6.680  51.649  1.00 18.67           C  
ATOM   1940  C   PRO A 274      24.227   6.692  50.165  1.00 19.91           C  
ATOM   1941  O   PRO A 274      24.767   5.706  49.631  1.00 24.13           O  
ATOM   1942  CB  PRO A 274      24.181   5.435  52.461  1.00 19.01           C  
ATOM   1943  CG  PRO A 274      22.974   4.556  52.142  1.00 18.89           C  
ATOM   1944  CD  PRO A 274      21.809   5.512  52.215  1.00 17.80           C  
ATOM   1945  N   PHE A 275      23.906   7.817  49.499  1.00 18.36           N  
ATOM   1946  CA  PHE A 275      24.382   8.176  48.166  1.00 17.32           C  
ATOM   1947  C   PHE A 275      25.089   9.519  48.290  1.00 17.09           C  
ATOM   1948  O   PHE A 275      24.673  10.360  49.100  1.00 15.98           O  
ATOM   1949  CB  PHE A 275      23.306   8.289  47.074  1.00 17.71           C  
ATOM   1950  CG  PHE A 275      22.390   7.097  46.834  1.00 17.49           C  
ATOM   1951  CD1 PHE A 275      21.318   6.818  47.705  1.00 16.52           C  
ATOM   1952  CD2 PHE A 275      22.565   6.291  45.699  1.00 16.31           C  
ATOM   1953  CE1 PHE A 275      20.451   5.748  47.462  1.00 16.79           C  
ATOM   1954  CE2 PHE A 275      21.726   5.192  45.467  1.00 14.98           C  
ATOM   1955  CZ  PHE A 275      20.656   4.938  46.332  1.00 16.61           C  
ATOM   1956  N   GLU A 276      26.156   9.668  47.494  1.00 18.41           N  
ATOM   1957  CA  GLU A 276      26.963  10.881  47.407  1.00 20.45           C  
ATOM   1958  C   GLU A 276      26.961  11.392  45.970  1.00 18.67           C  
ATOM   1959  O   GLU A 276      27.065  10.586  45.039  1.00 17.09           O  
ATOM   1960  CB  GLU A 276      28.362  10.602  47.968  1.00 23.80           C  
ATOM   1961  CG  GLU A 276      29.254  11.846  48.091  1.00 31.82           C  
ATOM   1962  CD  GLU A 276      30.463  11.899  49.021  1.00 35.49           C  
ATOM   1963  OE1 GLU A 276      31.046  10.853  49.376  1.00 38.11           O  
ATOM   1964  OE2 GLU A 276      30.799  13.034  49.437  1.00 41.33           O  
ATOM   1965  N   ALA A 277      26.805  12.723  45.827  1.00 17.87           N  
ATOM   1966  CA  ALA A 277      26.963  13.412  44.545  1.00 19.29           C  
ATOM   1967  C   ALA A 277      28.405  13.884  44.397  1.00 21.30           C  
ATOM   1968  O   ALA A 277      29.024  14.312  45.381  1.00 22.05           O  
ATOM   1969  CB  ALA A 277      25.971  14.540  44.360  1.00 16.72           C  
ATOM   1970  N   ASN A 278      28.902  13.791  43.153  1.00 20.79           N  
ATOM   1971  CA  ASN A 278      30.273  14.095  42.785  1.00 20.06           C  
ATOM   1972  C   ASN A 278      30.267  14.823  41.443  1.00 18.68           C  
ATOM   1973  O   ASN A 278      29.893  14.226  40.425  1.00 17.59           O  
ATOM   1974  CB  ASN A 278      31.122  12.823  42.824  1.00 21.80           C  
ATOM   1975  CG  ASN A 278      32.576  13.124  42.571  1.00 23.83           C  
ATOM   1976  OD1 ASN A 278      33.011  13.221  41.413  1.00 24.52           O  
ATOM   1977  ND2 ASN A 278      33.324  13.316  43.648  1.00 27.25           N  
ATOM   1978  N   LEU A 279      30.717  16.094  41.465  1.00 18.45           N  
ATOM   1979  CA  LEU A 279      30.734  16.982  40.302  1.00 18.93           C  
ATOM   1980  C   LEU A 279      31.657  16.453  39.195  1.00 19.68           C  
ATOM   1981  O   LEU A 279      31.299  16.523  38.020  1.00 19.30           O  
ATOM   1982  CB  LEU A 279      31.044  18.432  40.693  1.00 19.72           C  
ATOM   1983  CG  LEU A 279      30.759  19.514  39.642  1.00 21.16           C  
ATOM   1984  CD1 LEU A 279      29.274  19.804  39.385  1.00 19.98           C  
ATOM   1985  CD2 LEU A 279      31.539  20.791  39.927  1.00 22.07           C  
ATOM   1986  N   GLU A 280      32.819  15.907  39.587  1.00 22.11           N  
ATOM   1987  CA  GLU A 280      33.812  15.328  38.690  1.00 24.02           C  
ATOM   1988  C   GLU A 280      33.254  14.141  37.910  1.00 21.93           C  
ATOM   1989  O   GLU A 280      33.451  14.103  36.686  1.00 21.24           O  
ATOM   1990  CB  GLU A 280      35.129  15.059  39.409  1.00 32.32           C  
ATOM   1991  CG  GLU A 280      36.050  16.281  39.367  1.00 47.47           C  
ATOM   1992  CD  GLU A 280      36.842  16.468  38.073  1.00 60.50           C  
ATOM   1993  OE1 GLU A 280      37.784  15.659  37.869  1.00 74.62           O  
ATOM   1994  OE2 GLU A 280      36.529  17.383  37.263  1.00 56.42           O  
ATOM   1995  N   ARG A 281      32.547  13.226  38.615  1.00 19.42           N  
ATOM   1996  CA  ARG A 281      31.880  12.070  38.008  1.00 19.61           C  
ATOM   1997  C   ARG A 281      30.821  12.520  37.000  1.00 19.47           C  
ATOM   1998  O   ARG A 281      30.721  11.926  35.916  1.00 20.09           O  
ATOM   1999  CB  ARG A 281      31.325  11.088  39.039  1.00 18.60           C  
ATOM   2000  CG  ARG A 281      30.634   9.822  38.535  1.00 18.30           C  
ATOM   2001  CD  ARG A 281      30.014   8.901  39.582  1.00 18.15           C  
ATOM   2002  NE  ARG A 281      29.019   9.577  40.438  1.00 18.97           N  
ATOM   2003  CZ  ARG A 281      29.146   9.856  41.755  1.00 21.63           C  
ATOM   2004  NH1 ARG A 281      30.153   9.399  42.489  1.00 19.54           N  
ATOM   2005  NH2 ARG A 281      28.217  10.569  42.369  1.00 19.42           N  
ATOM   2006  N   MET A 282      30.072  13.575  37.371  1.00 19.34           N  
ATOM   2007  CA  MET A 282      29.037  14.178  36.532  1.00 19.34           C  
ATOM   2008  C   MET A 282      29.632  14.686  35.218  1.00 19.36           C  
ATOM   2009  O   MET A 282      29.123  14.315  34.151  1.00 21.35           O  
ATOM   2010  CB  MET A 282      28.203  15.236  37.270  1.00 18.03           C  
ATOM   2011  CG  MET A 282      27.178  14.636  38.220  1.00 18.96           C  
ATOM   2012  SD  MET A 282      26.193  15.916  39.025  1.00 21.28           S  
ATOM   2013  CE  MET A 282      26.701  15.950  40.744  1.00 21.08           C  
ATOM   2014  N   LYS A 283      30.733  15.455  35.319  1.00 17.82           N  
ATOM   2015  CA  LYS A 283      31.497  15.992  34.194  1.00 18.40           C  
ATOM   2016  C   LYS A 283      31.965  14.882  33.244  1.00 17.58           C  
ATOM   2017  O   LYS A 283      31.880  15.059  32.041  1.00 18.15           O  
ATOM   2018  CB  LYS A 283      32.613  16.925  34.672  1.00 20.25           C  
ATOM   2019  CG  LYS A 283      32.132  18.284  35.172  1.00 20.80           C  
ATOM   2020  CD  LYS A 283      33.293  19.157  35.622  1.00 22.20           C  
ATOM   2021  CE  LYS A 283      32.858  20.536  35.976  1.00 22.78           C  
ATOM   2022  NZ  LYS A 283      33.929  21.256  36.678  1.00 25.84           N  
ATOM   2023  N   ALA A 284      32.345  13.719  33.793  1.00 18.28           N  
ATOM   2024  CA  ALA A 284      32.783  12.513  33.103  1.00 18.14           C  
ATOM   2025  C   ALA A 284      31.632  11.704  32.483  1.00 19.79           C  
ATOM   2026  O   ALA A 284      31.890  10.677  31.843  1.00 20.79           O  
ATOM   2027  CB  ALA A 284      33.636  11.686  34.050  1.00 17.05           C  
ATOM   2028  N   GLY A 285      30.378  12.157  32.671  1.00 18.37           N  
ATOM   2029  CA  GLY A 285      29.180  11.566  32.092  1.00 18.13           C  
ATOM   2030  C   GLY A 285      28.660  10.372  32.888  1.00 18.02           C  
ATOM   2031  O   GLY A 285      27.910   9.584  32.329  1.00 19.18           O  
ATOM   2032  N   GLY A 286      29.072  10.264  34.168  1.00 18.28           N  
ATOM   2033  CA  GLY A 286      28.558   9.307  35.138  1.00 17.65           C  
ATOM   2034  C   GLY A 286      27.253   9.807  35.757  1.00 17.68           C  
ATOM   2035  O   GLY A 286      26.860  10.960  35.544  1.00 20.14           O  
ATOM   2036  N   HIS A 287      26.618   8.933  36.550  1.00 17.45           N  
ATOM   2037  CA  HIS A 287      25.411   9.231  37.318  1.00 17.79           C  
ATOM   2038  C   HIS A 287      25.675  10.289  38.393  1.00 18.36           C  
ATOM   2039  O   HIS A 287      26.774  10.330  38.952  1.00 18.68           O  
ATOM   2040  CB  HIS A 287      24.820   7.952  37.909  1.00 18.20           C  
ATOM   2041  CG  HIS A 287      23.976   7.167  36.957  1.00 19.23           C  
ATOM   2042  ND1 HIS A 287      22.845   7.656  36.326  1.00 20.12           N  
ATOM   2043  CD2 HIS A 287      24.096   5.890  36.558  1.00 20.44           C  
ATOM   2044  CE1 HIS A 287      22.303   6.703  35.571  1.00 19.79           C  
ATOM   2045  NE2 HIS A 287      23.047   5.626  35.695  1.00 19.58           N  
ATOM   2046  N   HIS A 288      24.660  11.152  38.633  1.00 17.43           N  
ATOM   2047  CA  HIS A 288      24.618  12.153  39.693  1.00 16.64           C  
ATOM   2048  C   HIS A 288      24.983  11.519  41.038  1.00 16.87           C  
ATOM   2049  O   HIS A 288      25.923  12.009  41.678  1.00 17.74           O  
ATOM   2050  CB  HIS A 288      23.263  12.881  39.734  1.00 16.43           C  
ATOM   2051  CG  HIS A 288      23.220  14.032  40.698  1.00 15.78           C  
ATOM   2052  ND1 HIS A 288      23.184  15.343  40.279  1.00 16.14           N  
ATOM   2053  CD2 HIS A 288      23.201  14.083  42.024  1.00 15.88           C  
ATOM   2054  CE1 HIS A 288      23.109  16.138  41.322  1.00 16.04           C  
ATOM   2055  NE2 HIS A 288      23.127  15.391  42.400  1.00 16.64           N  
ATOM   2056  N   TRP A 289      24.299  10.409  41.382  1.00 15.90           N  
ATOM   2057  CA  TRP A 289      24.442   9.677  42.632  1.00 17.03           C  
ATOM   2058  C   TRP A 289      25.254   8.403  42.430  1.00 17.03           C  
ATOM   2059  O   TRP A 289      25.094   7.708  41.426  1.00 16.93           O  
ATOM   2060  CB  TRP A 289      23.066   9.327  43.213  1.00 16.85           C  
ATOM   2061  CG  TRP A 289      22.206  10.522  43.520  1.00 17.94           C  
ATOM   2062  CD1 TRP A 289      21.073  10.902  42.859  1.00 17.73           C  
ATOM   2063  CD2 TRP A 289      22.447  11.526  44.533  1.00 18.48           C  
ATOM   2064  NE1 TRP A 289      20.557  12.039  43.419  1.00 17.82           N  
ATOM   2065  CE2 TRP A 289      21.380  12.458  44.430  1.00 18.38           C  
ATOM   2066  CE3 TRP A 289      23.442  11.729  45.517  1.00 19.60           C  
ATOM   2067  CZ2 TRP A 289      21.296  13.577  45.261  1.00 18.44           C  
ATOM   2068  CZ3 TRP A 289      23.358  12.842  46.342  1.00 20.13           C  
ATOM   2069  CH2 TRP A 289      22.304  13.762  46.194  1.00 19.71           C  
ATOM   2070  N   ALA A 290      26.065   8.087  43.447  1.00 17.45           N  
ATOM   2071  CA  ALA A 290      26.586   6.737  43.652  1.00 16.66           C  
ATOM   2072  C   ALA A 290      26.295   6.301  45.078  1.00 16.87           C  
ATOM   2073  O   ALA A 290      26.571   7.066  46.012  1.00 18.59           O  
ATOM   2074  CB  ALA A 290      28.071   6.683  43.322  1.00 14.56           C  
ATOM   2075  N   TYR A 291      25.738   5.079  45.211  1.00 17.22           N  
ATOM   2076  CA  TYR A 291      25.536   4.397  46.492  1.00 16.52           C  
ATOM   2077  C   TYR A 291      26.894   4.168  47.139  1.00 16.55           C  
ATOM   2078  O   TYR A 291      27.860   3.835  46.448  1.00 15.08           O  
ATOM   2079  CB  TYR A 291      24.833   3.044  46.360  1.00 16.00           C  
ATOM   2080  CG  TYR A 291      24.340   2.441  47.669  1.00 15.31           C  
ATOM   2081  CD1 TYR A 291      23.066   2.763  48.147  1.00 14.93           C  
ATOM   2082  CD2 TYR A 291      25.128   1.559  48.433  1.00 16.38           C  
ATOM   2083  CE1 TYR A 291      22.579   2.208  49.330  1.00 14.70           C  
ATOM   2084  CE2 TYR A 291      24.662   1.045  49.644  1.00 15.99           C  
ATOM   2085  CZ  TYR A 291      23.379   1.360  50.080  1.00 14.92           C  
ATOM   2086  OH  TYR A 291      22.860   0.849  51.233  1.00 16.33           O  
ATOM   2087  N   ASP A 292      26.938   4.406  48.455  1.00 17.19           N  
ATOM   2088  CA  ASP A 292      28.168   4.285  49.220  1.00 17.29           C  
ATOM   2089  C   ASP A 292      27.906   3.482  50.488  1.00 18.18           C  
ATOM   2090  O   ASP A 292      27.317   4.006  51.443  1.00 19.75           O  
ATOM   2091  CB  ASP A 292      28.866   5.631  49.393  1.00 17.98           C  
ATOM   2092  CG  ASP A 292      30.181   5.622  50.173  1.00 20.81           C  
ATOM   2093  OD1 ASP A 292      30.714   4.535  50.533  1.00 19.48           O  
ATOM   2094  OD2 ASP A 292      30.669   6.724  50.439  1.00 25.01           O  
ATOM   2095  N   TYR A 293      28.421   2.235  50.479  1.00 18.96           N  
ATOM   2096  CA  TYR A 293      28.414   1.290  51.596  1.00 19.44           C  
ATOM   2097  C   TYR A 293      29.057   1.833  52.878  1.00 19.11           C  
ATOM   2098  O   TYR A 293      28.661   1.382  53.951  1.00 20.65           O  
ATOM   2099  CB  TYR A 293      28.937  -0.113  51.266  1.00 19.57           C  
ATOM   2100  CG  TYR A 293      27.953  -0.902  50.420  1.00 20.45           C  
ATOM   2101  CD1 TYR A 293      26.854  -1.528  51.026  1.00 20.84           C  
ATOM   2102  CD2 TYR A 293      28.077  -0.963  49.023  1.00 23.28           C  
ATOM   2103  CE1 TYR A 293      25.914  -2.213  50.270  1.00 23.33           C  
ATOM   2104  CE2 TYR A 293      27.156  -1.678  48.253  1.00 24.79           C  
ATOM   2105  CZ  TYR A 293      26.077  -2.293  48.894  1.00 25.81           C  
ATOM   2106  OH  TYR A 293      25.100  -2.988  48.251  1.00 31.61           O  
ATOM   2107  N   THR A 294      29.996   2.785  52.765  1.00 20.59           N  
ATOM   2108  CA  THR A 294      30.712   3.364  53.905  1.00 22.88           C  
ATOM   2109  C   THR A 294      29.882   4.437  54.626  1.00 23.61           C  
ATOM   2110  O   THR A 294      30.160   4.711  55.795  1.00 26.36           O  
ATOM   2111  CB  THR A 294      32.145   3.815  53.579  1.00 24.93           C  
ATOM   2112  OG1 THR A 294      32.074   5.001  52.785  1.00 25.63           O  
ATOM   2113  CG2 THR A 294      33.020   2.749  52.932  1.00 23.39           C  
ATOM   2114  N   LYS A 295      28.859   5.008  53.952  1.00 22.72           N  
ATOM   2115  CA  LYS A 295      27.983   6.019  54.536  1.00 20.94           C  
ATOM   2116  C   LYS A 295      26.942   5.347  55.440  1.00 21.12           C  
ATOM   2117  O   LYS A 295      26.242   4.427  54.981  1.00 20.11           O  
ATOM   2118  CB  LYS A 295      27.337   7.001  53.545  1.00 20.57           C  
ATOM   2119  CG  LYS A 295      28.238   7.804  52.621  1.00 21.17           C  
ATOM   2120  CD  LYS A 295      28.911   9.011  53.239  1.00 22.79           C  
ATOM   2121  CE  LYS A 295      29.897   9.471  52.230  1.00 23.64           C  
ATOM   2122  NZ  LYS A 295      30.516  10.664  52.789  1.00 29.54           N  
ATOM   2123  N   PRO A 296      26.808   5.755  56.739  1.00 20.35           N  
ATOM   2124  CA  PRO A 296      25.640   5.371  57.536  1.00 19.11           C  
ATOM   2125  C   PRO A 296      24.396   6.178  57.151  1.00 17.78           C  
ATOM   2126  O   PRO A 296      24.535   7.319  56.687  1.00 16.84           O  
ATOM   2127  CB  PRO A 296      26.101   5.627  58.967  1.00 18.98           C  
ATOM   2128  CG  PRO A 296      27.058   6.807  58.819  1.00 18.48           C  
ATOM   2129  CD  PRO A 296      27.755   6.603  57.511  1.00 19.56           C  
ATOM   2130  N   ILE A 297      23.203   5.601  57.404  1.00 17.35           N  
ATOM   2131  CA  ILE A 297      21.944   6.351  57.496  1.00 15.75           C  
ATOM   2132  C   ILE A 297      22.184   7.502  58.472  1.00 16.19           C  
ATOM   2133  O   ILE A 297      22.617   7.251  59.599  1.00 15.78           O  
ATOM   2134  CB  ILE A 297      20.733   5.475  57.909  1.00 16.29           C  
ATOM   2135  CG1 ILE A 297      20.421   4.421  56.834  1.00 16.91           C  
ATOM   2136  CG2 ILE A 297      19.490   6.326  58.269  1.00 14.58           C  
ATOM   2137  CD1 ILE A 297      19.646   3.206  57.321  1.00 17.44           C  
ATOM   2138  N   THR A 298      21.954   8.729  57.987  1.00 14.89           N  
ATOM   2139  CA  THR A 298      22.204   9.950  58.741  1.00 15.89           C  
ATOM   2140  C   THR A 298      20.900  10.750  58.820  1.00 18.08           C  
ATOM   2141  O   THR A 298      20.086  10.696  57.888  1.00 17.53           O  
ATOM   2142  CB  THR A 298      23.417  10.683  58.144  1.00 16.63           C  
ATOM   2143  OG1 THR A 298      24.519   9.781  58.256  1.00 16.80           O  
ATOM   2144  CG2 THR A 298      23.822  11.975  58.846  1.00 15.66           C  
ATOM   2145  N   TRP A 299      20.687  11.396  59.984  1.00 17.82           N  
ATOM   2146  CA  TRP A 299      19.542  12.251  60.263  1.00 19.48           C  
ATOM   2147  C   TRP A 299      20.034  13.640  60.649  1.00 19.94           C  
ATOM   2148  O   TRP A 299      20.992  13.729  61.423  1.00 18.08           O  
ATOM   2149  CB  TRP A 299      18.652  11.684  61.379  1.00 18.79           C  
ATOM   2150  CG  TRP A 299      18.196  10.261  61.196  1.00 21.96           C  
ATOM   2151  CD1 TRP A 299      18.893   9.131  61.541  1.00 21.77           C  
ATOM   2152  CD2 TRP A 299      16.932   9.811  60.656  1.00 21.75           C  
ATOM   2153  NE1 TRP A 299      18.156   8.008  61.260  1.00 22.85           N  
ATOM   2154  CE2 TRP A 299      16.949   8.386  60.727  1.00 21.55           C  
ATOM   2155  CE3 TRP A 299      15.794  10.464  60.128  1.00 20.24           C  
ATOM   2156  CZ2 TRP A 299      15.876   7.604  60.279  1.00 21.99           C  
ATOM   2157  CZ3 TRP A 299      14.731   9.692  59.694  1.00 20.61           C  
ATOM   2158  CH2 TRP A 299      14.777   8.279  59.768  1.00 22.33           C  
ATOM   2159  N   ILE A 300      19.373  14.683  60.095  1.00 17.75           N  
ATOM   2160  CA  ILE A 300      19.567  16.084  60.467  1.00 16.69           C  
ATOM   2161  C   ILE A 300      18.320  16.534  61.240  1.00 17.77           C  
ATOM   2162  O   ILE A 300      17.242  16.602  60.655  1.00 17.85           O  
ATOM   2163  CB  ILE A 300      19.904  17.013  59.275  1.00 15.91           C  
ATOM   2164  CG1 ILE A 300      21.149  16.552  58.458  1.00 16.82           C  
ATOM   2165  CG2 ILE A 300      20.067  18.462  59.747  1.00 15.19           C  
ATOM   2166  CD1 ILE A 300      21.385  17.266  57.129  1.00 17.02           C  
ATOM   2167  N   THR A 301      18.487  16.837  62.541  1.00 17.78           N  
ATOM   2168  CA  THR A 301      17.432  17.425  63.377  1.00 18.48           C  
ATOM   2169  C   THR A 301      17.540  18.945  63.275  1.00 19.13           C  
ATOM   2170  O   THR A 301      18.615  19.504  63.515  1.00 21.12           O  
ATOM   2171  CB  THR A 301      17.405  16.910  64.827  1.00 17.08           C  
ATOM   2172  OG1 THR A 301      18.686  17.141  65.406  1.00 15.71           O  
ATOM   2173  CG2 THR A 301      17.006  15.448  64.934  1.00 16.36           C  
ATOM   2174  N   ILE A 302      16.455  19.573  62.798  1.00 18.65           N  
ATOM   2175  CA  ILE A 302      16.327  21.022  62.683  1.00 17.68           C  
ATOM   2176  C   ILE A 302      15.235  21.460  63.677  1.00 18.83           C  
ATOM   2177  O   ILE A 302      14.055  21.181  63.404  1.00 18.05           O  
ATOM   2178  CB  ILE A 302      16.067  21.493  61.227  1.00 16.13           C  
ATOM   2179  CG1 ILE A 302      17.118  20.940  60.215  1.00 15.19           C  
ATOM   2180  CG2 ILE A 302      15.947  23.030  61.165  1.00 15.48           C  
ATOM   2181  CD1 ILE A 302      16.738  21.034  58.740  1.00 14.15           C  
ATOM   2182  N   PRO A 303      15.569  22.142  64.819  1.00 18.50           N  
ATOM   2183  CA  PRO A 303      14.558  22.794  65.662  1.00 18.20           C  
ATOM   2184  C   PRO A 303      13.730  23.781  64.852  1.00 19.19           C  
ATOM   2185  O   PRO A 303      14.295  24.576  64.105  1.00 19.01           O  
ATOM   2186  CB  PRO A 303      15.327  23.469  66.801  1.00 18.44           C  
ATOM   2187  CG  PRO A 303      16.635  22.697  66.823  1.00 18.18           C  
ATOM   2188  CD  PRO A 303      16.922  22.308  65.391  1.00 17.56           C  
ATOM   2189  N   ARG A 304      12.403  23.605  64.902  1.00 18.41           N  
ATOM   2190  CA  ARG A 304      11.455  24.414  64.142  1.00 18.39           C  
ATOM   2191  C   ARG A 304      11.550  25.854  64.635  1.00 18.75           C  
ATOM   2192  O   ARG A 304      11.575  26.090  65.840  1.00 18.24           O  
ATOM   2193  CB  ARG A 304      10.024  23.864  64.206  1.00 17.95           C  
ATOM   2194  CG  ARG A 304       9.887  22.564  63.423  1.00 17.82           C  
ATOM   2195  CD  ARG A 304       8.505  21.948  63.578  1.00 17.22           C  
ATOM   2196  NE  ARG A 304       7.479  22.705  62.841  1.00 17.04           N  
ATOM   2197  CZ  ARG A 304       6.167  22.526  62.904  1.00 17.10           C  
ATOM   2198  NH1 ARG A 304       5.645  21.556  63.649  1.00 17.30           N  
ATOM   2199  NH2 ARG A 304       5.376  23.330  62.214  1.00 16.83           N  
ATOM   2200  N   GLY A 305      11.714  26.766  63.667  1.00 18.47           N  
ATOM   2201  CA  GLY A 305      11.986  28.169  63.919  1.00 19.95           C  
ATOM   2202  C   GLY A 305      13.367  28.421  64.528  1.00 20.24           C  
ATOM   2203  O   GLY A 305      13.517  29.464  65.158  1.00 23.69           O  
ATOM   2204  N   ALA A 306      14.359  27.526  64.314  1.00 19.38           N  
ATOM   2205  CA  ALA A 306      15.750  27.707  64.764  1.00 20.21           C  
ATOM   2206  C   ALA A 306      16.299  29.056  64.285  1.00 21.41           C  
ATOM   2207  O   ALA A 306      16.012  29.484  63.162  1.00 18.16           O  
ATOM   2208  CB  ALA A 306      16.650  26.577  64.321  1.00 17.34           C  
ATOM   2209  N   LYS A 307      17.022  29.733  65.191  1.00 22.67           N  
ATOM   2210  CA  LYS A 307      17.589  31.049  64.913  1.00 25.85           C  
ATOM   2211  C   LYS A 307      18.976  30.938  64.278  1.00 23.68           C  
ATOM   2212  O   LYS A 307      19.416  31.889  63.631  1.00 22.79           O  
ATOM   2213  CB  LYS A 307      17.468  32.011  66.106  1.00 30.81           C  
ATOM   2214  CG  LYS A 307      16.042  32.556  66.363  1.00 36.37           C  
ATOM   2215  CD  LYS A 307      15.589  33.663  65.407  1.00 43.01           C  
ATOM   2216  CE  LYS A 307      14.370  34.407  65.843  1.00 46.30           C  
ATOM   2217  NZ  LYS A 307      13.124  33.707  65.541  1.00 41.80           N  
ATOM   2218  N   SER A 308      19.616  29.763  64.422  1.00 22.36           N  
ATOM   2219  CA  SER A 308      20.995  29.519  64.019  1.00 20.71           C  
ATOM   2220  C   SER A 308      21.179  28.083  63.538  1.00 20.84           C  
ATOM   2221  O   SER A 308      20.592  27.156  64.098  1.00 18.45           O  
ATOM   2222  CB  SER A 308      21.941  29.880  65.149  1.00 18.97           C  
ATOM   2223  OG  SER A 308      23.265  29.462  64.881  1.00 19.43           O  
ATOM   2224  N   LYS A 309      22.098  27.924  62.569  1.00 21.08           N  
ATOM   2225  CA  LYS A 309      22.577  26.630  62.105  1.00 24.31           C  
ATOM   2226  C   LYS A 309      23.290  25.836  63.213  1.00 25.38           C  
ATOM   2227  O   LYS A 309      23.429  24.622  63.058  1.00 24.99           O  
ATOM   2228  CB  LYS A 309      23.334  26.746  60.775  1.00 25.16           C  
ATOM   2229  CG  LYS A 309      24.738  27.322  60.865  1.00 24.64           C  
ATOM   2230  CD  LYS A 309      25.359  27.515  59.495  1.00 27.46           C  
ATOM   2231  CE  LYS A 309      26.797  27.813  59.767  1.00 26.48           C  
ATOM   2232  NZ  LYS A 309      27.456  27.917  58.466  1.00 32.32           N  
ATOM   2233  N   ASP A 310      23.720  26.508  64.303  1.00 25.39           N  
ATOM   2234  CA  ASP A 310      24.324  25.908  65.495  1.00 28.91           C  
ATOM   2235  C   ASP A 310      23.385  24.962  66.239  1.00 26.78           C  
ATOM   2236  O   ASP A 310      23.870  24.052  66.908  1.00 27.62           O  
ATOM   2237  CB  ASP A 310      24.899  26.950  66.447  1.00 32.41           C  
ATOM   2238  CG  ASP A 310      25.987  27.861  65.900  1.00 37.33           C  
ATOM   2239  OD1 ASP A 310      26.608  27.528  64.854  1.00 37.22           O  
ATOM   2240  OD2 ASP A 310      26.197  28.925  66.523  1.00 46.63           O  
ATOM   2241  N   GLU A 311      22.070  25.186  66.111  1.00 26.57           N  
ATOM   2242  CA  GLU A 311      21.010  24.375  66.704  1.00 26.41           C  
ATOM   2243  C   GLU A 311      20.843  22.998  66.042  1.00 24.48           C  
ATOM   2244  O   GLU A 311      20.226  22.111  66.648  1.00 24.45           O  
ATOM   2245  CB  GLU A 311      19.691  25.148  66.656  1.00 25.65           C  
ATOM   2246  CG  GLU A 311      19.659  26.355  67.594  1.00 26.42           C  
ATOM   2247  CD  GLU A 311      18.365  27.143  67.505  1.00 26.27           C  
ATOM   2248  OE1 GLU A 311      17.279  26.613  67.836  1.00 24.62           O  
ATOM   2249  OE2 GLU A 311      18.482  28.300  67.058  1.00 29.08           O  
ATOM   2250  N   VAL A 312      21.321  22.849  64.796  1.00 22.22           N  
ATOM   2251  CA  VAL A 312      21.155  21.656  63.967  1.00 23.31           C  
ATOM   2252  C   VAL A 312      22.107  20.570  64.477  1.00 23.99           C  
ATOM   2253  O   VAL A 312      23.262  20.887  64.792  1.00 25.20           O  
ATOM   2254  CB  VAL A 312      21.396  22.100  62.500  1.00 24.03           C  
ATOM   2255  CG1 VAL A 312      21.741  20.998  61.507  1.00 24.28           C  
ATOM   2256  CG2 VAL A 312      20.272  22.978  61.947  1.00 22.53           C  
ATOM   2257  N   LYS A 313      21.620  19.309  64.533  1.00 23.18           N  
ATOM   2258  CA  LYS A 313      22.436  18.153  64.910  1.00 24.78           C  
ATOM   2259  C   LYS A 313      22.342  17.025  63.883  1.00 24.41           C  
ATOM   2260  O   LYS A 313      21.271  16.761  63.327  1.00 20.69           O  
ATOM   2261  CB  LYS A 313      22.123  17.633  66.318  1.00 27.06           C  
ATOM   2262  CG  LYS A 313      22.464  18.535  67.504  1.00 30.79           C  
ATOM   2263  CD  LYS A 313      22.078  17.783  68.778  1.00 36.36           C  
ATOM   2264  CE  LYS A 313      21.500  18.531  69.941  1.00 41.07           C  
ATOM   2265  NZ  LYS A 313      22.511  18.962  70.908  1.00 43.10           N  
ATOM   2266  N   TYR A 314      23.496  16.375  63.673  1.00 22.26           N  
ATOM   2267  CA  TYR A 314      23.659  15.204  62.822  1.00 22.61           C  
ATOM   2268  C   TYR A 314      23.711  13.941  63.686  1.00 20.89           C  
ATOM   2269  O   TYR A 314      24.497  13.865  64.619  1.00 22.52           O  
ATOM   2270  CB  TYR A 314      24.934  15.308  61.972  1.00 22.76           C  
ATOM   2271  CG  TYR A 314      25.193  16.532  61.104  1.00 24.68           C  
ATOM   2272  CD1 TYR A 314      24.146  17.291  60.531  1.00 24.45           C  
ATOM   2273  CD2 TYR A 314      26.523  16.883  60.794  1.00 25.56           C  
ATOM   2274  CE1 TYR A 314      24.417  18.386  59.716  1.00 22.90           C  
ATOM   2275  CE2 TYR A 314      26.804  17.979  59.976  1.00 26.54           C  
ATOM   2276  CZ  TYR A 314      25.743  18.723  59.442  1.00 24.31           C  
ATOM   2277  OH  TYR A 314      25.998  19.793  58.643  1.00 22.04           O  
ATOM   2278  N   TRP A 315      22.928  12.936  63.295  1.00 18.38           N  
ATOM   2279  CA  TRP A 315      22.773  11.660  63.987  1.00 18.16           C  
ATOM   2280  C   TRP A 315      23.053  10.545  62.987  1.00 19.34           C  
ATOM   2281  O   TRP A 315      22.675  10.705  61.832  1.00 20.34           O  
ATOM   2282  CB  TRP A 315      21.344  11.541  64.547  1.00 17.09           C  
ATOM   2283  CG  TRP A 315      20.919  12.711  65.402  1.00 17.70           C  
ATOM   2284  CD1 TRP A 315      20.466  13.931  64.971  1.00 16.93           C  
ATOM   2285  CD2 TRP A 315      20.943  12.771  66.845  1.00 16.97           C  
ATOM   2286  NE1 TRP A 315      20.195  14.746  66.036  1.00 17.50           N  
ATOM   2287  CE2 TRP A 315      20.485  14.068  67.197  1.00 18.20           C  
ATOM   2288  CE3 TRP A 315      21.297  11.863  67.867  1.00 18.27           C  
ATOM   2289  CZ2 TRP A 315      20.380  14.480  68.533  1.00 19.08           C  
ATOM   2290  CZ3 TRP A 315      21.194  12.266  69.191  1.00 18.87           C  
ATOM   2291  CH2 TRP A 315      20.751  13.565  69.511  1.00 20.47           C  
ATOM   2292  N   HIS A 316      23.652   9.415  63.410  1.00 19.17           N  
ATOM   2293  CA  HIS A 316      23.943   8.338  62.463  1.00 19.80           C  
ATOM   2294  C   HIS A 316      23.621   6.954  63.030  1.00 20.08           C  
ATOM   2295  O   HIS A 316      23.700   6.743  64.244  1.00 21.34           O  
ATOM   2296  CB  HIS A 316      25.367   8.471  61.900  1.00 19.98           C  
ATOM   2297  CG  HIS A 316      26.407   8.123  62.901  1.00 21.60           C  
ATOM   2298  ND1 HIS A 316      26.852   9.015  63.855  1.00 20.48           N  
ATOM   2299  CD2 HIS A 316      27.017   6.947  63.143  1.00 21.20           C  
ATOM   2300  CE1 HIS A 316      27.744   8.402  64.616  1.00 21.47           C  
ATOM   2301  NE2 HIS A 316      27.847   7.144  64.210  1.00 21.50           N  
ATOM   2302  N   TRP A 317      23.343   6.016  62.113  1.00 18.17           N  
ATOM   2303  CA  TRP A 317      23.160   4.602  62.432  1.00 20.10           C  
ATOM   2304  C   TRP A 317      24.206   3.771  61.673  1.00 20.75           C  
ATOM   2305  O   TRP A 317      25.378   3.896  61.992  1.00 21.56           O  
ATOM   2306  CB  TRP A 317      21.680   4.144  62.347  1.00 19.61           C  
ATOM   2307  CG  TRP A 317      21.482   2.682  62.674  1.00 21.14           C  
ATOM   2308  CD1 TRP A 317      21.721   2.061  63.867  1.00 21.88           C  
ATOM   2309  CD2 TRP A 317      21.099   1.632  61.756  1.00 21.18           C  
ATOM   2310  NE1 TRP A 317      21.493   0.712  63.762  1.00 21.96           N  
ATOM   2311  CE2 TRP A 317      21.114   0.413  62.485  1.00 21.41           C  
ATOM   2312  CE3 TRP A 317      20.744   1.592  60.392  1.00 22.44           C  
ATOM   2313  CZ2 TRP A 317      20.782  -0.821  61.902  1.00 21.46           C  
ATOM   2314  CZ3 TRP A 317      20.406   0.374  59.815  1.00 22.64           C  
ATOM   2315  CH2 TRP A 317      20.431  -0.821  60.561  1.00 21.80           C  
ATOM   2316  N   LYS A 318      23.792   3.009  60.647  1.00 19.68           N  
ATOM   2317  CA  LYS A 318      24.555   2.061  59.844  1.00 19.76           C  
ATOM   2318  C   LYS A 318      24.061   2.212  58.407  1.00 19.51           C  
ATOM   2319  O   LYS A 318      23.032   2.849  58.171  1.00 19.30           O  
ATOM   2320  CB  LYS A 318      24.333   0.617  60.330  1.00 20.56           C  
ATOM   2321  CG  LYS A 318      24.798   0.256  61.753  1.00 23.88           C  
ATOM   2322  CD  LYS A 318      24.488  -1.164  62.219  1.00 24.58           C  
ATOM   2323  CE  LYS A 318      25.117  -1.392  63.566  1.00 27.37           C  
ATOM   2324  NZ  LYS A 318      24.355  -2.311  64.423  1.00 27.56           N  
ATOM   2325  N   ASN A 319      24.813   1.646  57.456  1.00 18.61           N  
ATOM   2326  CA  ASN A 319      24.434   1.587  56.051  1.00 18.63           C  
ATOM   2327  C   ASN A 319      23.113   0.829  55.869  1.00 17.71           C  
ATOM   2328  O   ASN A 319      22.882  -0.210  56.479  1.00 18.17           O  
ATOM   2329  CB  ASN A 319      25.552   1.008  55.191  1.00 17.90           C  
ATOM   2330  CG  ASN A 319      25.278   1.180  53.715  1.00 19.13           C  
ATOM   2331  OD1 ASN A 319      24.892   0.219  53.041  1.00 19.49           O  
ATOM   2332  ND2 ASN A 319      25.456   2.387  53.196  1.00 18.07           N  
ATOM   2333  N   GLY A 320      22.263   1.422  55.039  1.00 17.82           N  
ATOM   2334  CA  GLY A 320      20.963   0.922  54.609  1.00 17.40           C  
ATOM   2335  C   GLY A 320      20.211   2.040  53.891  1.00 17.55           C  
ATOM   2336  O   GLY A 320      20.696   3.169  53.840  1.00 17.38           O  
ATOM   2337  N   MET A 321      19.016   1.730  53.374  1.00 16.57           N  
ATOM   2338  CA  MET A 321      18.205   2.670  52.617  1.00 17.35           C  
ATOM   2339  C   MET A 321      16.799   2.721  53.239  1.00 17.33           C  
ATOM   2340  O   MET A 321      15.979   1.839  52.961  1.00 15.84           O  
ATOM   2341  CB  MET A 321      18.284   2.405  51.106  1.00 16.49           C  
ATOM   2342  CG  MET A 321      17.738   3.500  50.222  1.00 17.59           C  
ATOM   2343  SD  MET A 321      18.090   3.073  48.505  1.00 20.30           S  
ATOM   2344  CE  MET A 321      16.933   4.089  47.552  1.00 17.78           C  
ATOM   2345  N   PRO A 322      16.507   3.741  54.104  1.00 16.14           N  
ATOM   2346  CA  PRO A 322      15.154   4.020  54.550  1.00 16.23           C  
ATOM   2347  C   PRO A 322      14.454   4.955  53.562  1.00 16.68           C  
ATOM   2348  O   PRO A 322      14.798   6.135  53.499  1.00 16.97           O  
ATOM   2349  CB  PRO A 322      15.378   4.528  55.970  1.00 15.83           C  
ATOM   2350  CG  PRO A 322      16.743   5.207  55.905  1.00 17.25           C  
ATOM   2351  CD  PRO A 322      17.447   4.741  54.661  1.00 16.24           C  
ATOM   2352  N   ILE A 323      13.523   4.410  52.762  1.00 16.67           N  
ATOM   2353  CA  ILE A 323      13.084   5.089  51.545  1.00 16.06           C  
ATOM   2354  C   ILE A 323      12.117   6.213  51.911  1.00 16.70           C  
ATOM   2355  O   ILE A 323      12.370   7.359  51.535  1.00 18.06           O  
ATOM   2356  CB  ILE A 323      12.571   4.147  50.430  1.00 15.64           C  
ATOM   2357  CG1 ILE A 323      13.595   3.047  50.102  1.00 15.27           C  
ATOM   2358  CG2 ILE A 323      12.137   4.934  49.179  1.00 12.98           C  
ATOM   2359  CD1 ILE A 323      12.988   1.809  49.466  1.00 15.36           C  
ATOM   2360  N   HIS A 324      11.041   5.859  52.636  1.00 16.86           N  
ATOM   2361  CA  HIS A 324       9.978   6.771  53.025  1.00 16.80           C  
ATOM   2362  C   HIS A 324       9.623   6.607  54.497  1.00 17.17           C  
ATOM   2363  O   HIS A 324       9.529   5.476  54.981  1.00 18.47           O  
ATOM   2364  CB  HIS A 324       8.740   6.550  52.146  1.00 17.78           C  
ATOM   2365  CG  HIS A 324       8.901   7.011  50.746  1.00 17.40           C  
ATOM   2366  ND1 HIS A 324       8.859   6.144  49.681  1.00 17.09           N  
ATOM   2367  CD2 HIS A 324       9.035   8.245  50.239  1.00 16.35           C  
ATOM   2368  CE1 HIS A 324       9.000   6.825  48.568  1.00 16.45           C  
ATOM   2369  NE2 HIS A 324       9.130   8.096  48.895  1.00 16.76           N  
ATOM   2370  N   THR A 325       9.369   7.756  55.146  1.00 17.06           N  
ATOM   2371  CA  THR A 325       8.767   7.856  56.474  1.00 17.80           C  
ATOM   2372  C   THR A 325       7.249   7.665  56.372  1.00 17.54           C  
ATOM   2373  O   THR A 325       6.627   8.121  55.402  1.00 18.00           O  
ATOM   2374  CB  THR A 325       9.114   9.179  57.176  1.00 18.17           C  
ATOM   2375  OG1 THR A 325       8.615  10.256  56.382  1.00 18.48           O  
ATOM   2376  CG2 THR A 325      10.600   9.399  57.406  1.00 16.88           C  
ATOM   2377  N   ALA A 326       6.665   7.019  57.400  1.00 16.71           N  
ATOM   2378  CA  ALA A 326       5.233   7.097  57.673  1.00 16.48           C  
ATOM   2379  C   ALA A 326       4.948   8.516  58.173  1.00 16.03           C  
ATOM   2380  O   ALA A 326       4.499   9.374  57.405  1.00 17.07           O  
ATOM   2381  CB  ALA A 326       4.824   5.994  58.637  1.00 15.81           C  
ATOM   2382  N   SER A 327       5.323   8.772  59.429  1.00 16.00           N  
ATOM   2383  CA  SER A 327       5.477  10.099  60.007  1.00 16.24           C  
ATOM   2384  C   SER A 327       6.381  10.011  61.237  1.00 16.45           C  
ATOM   2385  O   SER A 327       6.988   8.962  61.489  1.00 15.17           O  
ATOM   2386  CB  SER A 327       4.121  10.753  60.303  1.00 16.35           C  
ATOM   2387  OG  SER A 327       4.258  12.169  60.350  1.00 15.79           O  
ATOM   2388  N   GLY A 328       6.459  11.134  61.970  1.00 16.80           N  
ATOM   2389  CA  GLY A 328       7.202  11.291  63.202  1.00 17.45           C  
ATOM   2390  C   GLY A 328       6.343  11.885  64.315  1.00 19.37           C  
ATOM   2391  O   GLY A 328       5.268  12.462  64.055  1.00 18.96           O  
ATOM   2392  N   PHE A 329       6.850  11.729  65.554  1.00 19.66           N  
ATOM   2393  CA  PHE A 329       6.301  12.385  66.744  1.00 19.76           C  
ATOM   2394  C   PHE A 329       7.357  12.505  67.846  1.00 19.81           C  
ATOM   2395  O   PHE A 329       8.453  11.948  67.731  1.00 20.14           O  
ATOM   2396  CB  PHE A 329       4.978  11.751  67.197  1.00 18.48           C  
ATOM   2397  CG  PHE A 329       5.022  10.364  67.816  1.00 17.86           C  
ATOM   2398  CD1 PHE A 329       4.975   9.213  67.012  1.00 18.51           C  
ATOM   2399  CD2 PHE A 329       5.039  10.211  69.211  1.00 17.12           C  
ATOM   2400  CE1 PHE A 329       5.003   7.936  67.599  1.00 16.53           C  
ATOM   2401  CE2 PHE A 329       5.076   8.935  69.794  1.00 17.18           C  
ATOM   2402  CZ  PHE A 329       5.064   7.805  68.982  1.00 16.33           C  
ATOM   2403  N   GLU A 330       6.987  13.244  68.904  1.00 17.28           N  
ATOM   2404  CA  GLU A 330       7.710  13.261  70.171  1.00 17.79           C  
ATOM   2405  C   GLU A 330       6.886  12.509  71.219  1.00 18.16           C  
ATOM   2406  O   GLU A 330       5.728  12.859  71.478  1.00 18.12           O  
ATOM   2407  CB  GLU A 330       8.190  14.658  70.565  1.00 17.90           C  
ATOM   2408  CG  GLU A 330       9.255  15.249  69.627  1.00 17.45           C  
ATOM   2409  CD  GLU A 330       9.284  16.774  69.603  1.00 17.93           C  
ATOM   2410  OE1 GLU A 330       9.554  17.356  70.666  1.00 20.86           O  
ATOM   2411  OE2 GLU A 330       9.028  17.414  68.558  1.00 17.87           O  
ATOM   2412  N   ASP A 331       7.515  11.489  71.829  1.00 17.17           N  
ATOM   2413  CA  ASP A 331       6.929  10.701  72.912  1.00 18.72           C  
ATOM   2414  C   ASP A 331       6.896  11.525  74.215  1.00 21.08           C  
ATOM   2415  O   ASP A 331       7.434  12.636  74.284  1.00 20.56           O  
ATOM   2416  CB  ASP A 331       7.587   9.320  72.965  1.00 19.84           C  
ATOM   2417  CG  ASP A 331       9.020   9.194  73.504  1.00 21.16           C  
ATOM   2418  OD1 ASP A 331       9.566  10.130  74.126  1.00 19.65           O  
ATOM   2419  OD2 ASP A 331       9.636   8.153  73.258  1.00 25.77           O  
ATOM   2420  N   GLU A 332       6.311  10.938  75.266  1.00 23.17           N  
ATOM   2421  CA  GLU A 332       6.261  11.411  76.649  1.00 30.99           C  
ATOM   2422  C   GLU A 332       7.646  11.740  77.233  1.00 31.29           C  
ATOM   2423  O   GLU A 332       7.721  12.647  78.056  1.00 32.90           O  
ATOM   2424  CB  GLU A 332       5.362  10.532  77.533  1.00 40.74           C  
ATOM   2425  CG  GLU A 332       5.805   9.076  77.754  1.00 53.44           C  
ATOM   2426  CD  GLU A 332       6.042   8.108  76.585  1.00 63.77           C  
ATOM   2427  OE1 GLU A 332       5.199   8.080  75.654  1.00 64.45           O  
ATOM   2428  OE2 GLU A 332       7.080   7.396  76.576  1.00 65.52           O  
ATOM   2429  N   GLN A 333       8.722  11.056  76.784  1.00 31.37           N  
ATOM   2430  CA  GLN A 333      10.108  11.265  77.216  1.00 35.04           C  
ATOM   2431  C   GLN A 333      10.840  12.341  76.389  1.00 36.61           C  
ATOM   2432  O   GLN A 333      12.026  12.602  76.635  1.00 38.56           O  
ATOM   2433  CB  GLN A 333      10.765   9.882  77.228  1.00 38.19           C  
ATOM   2434  CG  GLN A 333      11.921   9.756  78.211  1.00 48.36           C  
ATOM   2435  CD  GLN A 333      12.866   8.595  77.989  1.00 46.05           C  
ATOM   2436  OE1 GLN A 333      13.998   8.791  77.527  1.00 42.38           O  
ATOM   2437  NE2 GLN A 333      12.433   7.393  78.363  1.00 49.74           N  
ATOM   2438  N   GLY A 334      10.129  12.959  75.420  1.00 35.79           N  
ATOM   2439  CA  GLY A 334      10.596  13.995  74.501  1.00 30.80           C  
ATOM   2440  C   GLY A 334      11.463  13.477  73.347  1.00 29.19           C  
ATOM   2441  O   GLY A 334      12.090  14.281  72.652  1.00 29.83           O  
ATOM   2442  N   ARG A 335      11.472  12.153  73.136  1.00 25.72           N  
ATOM   2443  CA  ARG A 335      12.271  11.477  72.119  1.00 23.22           C  
ATOM   2444  C   ARG A 335      11.515  11.512  70.792  1.00 23.62           C  
ATOM   2445  O   ARG A 335      10.286  11.394  70.789  1.00 22.39           O  
ATOM   2446  CB  ARG A 335      12.524  10.018  72.509  1.00 23.57           C  
ATOM   2447  CG  ARG A 335      13.234   9.795  73.840  1.00 23.79           C  
ATOM   2448  CD  ARG A 335      13.501   8.333  74.132  1.00 25.40           C  
ATOM   2449  NE  ARG A 335      12.294   7.560  74.456  1.00 29.15           N  
ATOM   2450  CZ  ARG A 335      12.157   6.315  74.921  1.00 35.00           C  
ATOM   2451  NH1 ARG A 335      13.182   5.538  75.259  1.00 33.06           N  
ATOM   2452  NH2 ARG A 335      10.932   5.860  75.075  1.00 31.90           N  
ATOM   2453  N   ILE A 336      12.269  11.674  69.683  1.00 22.29           N  
ATOM   2454  CA  ILE A 336      11.783  11.639  68.300  1.00 18.54           C  
ATOM   2455  C   ILE A 336      11.602  10.164  67.898  1.00 20.49           C  
ATOM   2456  O   ILE A 336      12.545   9.366  67.970  1.00 20.07           O  
ATOM   2457  CB  ILE A 336      12.664  12.471  67.330  1.00 16.78           C  
ATOM   2458  CG1 ILE A 336      12.783  13.962  67.751  1.00 15.85           C  
ATOM   2459  CG2 ILE A 336      12.196  12.350  65.869  1.00 17.67           C  
ATOM   2460  CD1 ILE A 336      14.027  14.676  67.245  1.00 15.07           C  
ATOM   2461  N   ILE A 337      10.359   9.834  67.490  1.00 19.60           N  
ATOM   2462  CA  ILE A 337       9.931   8.519  67.027  1.00 17.63           C  
ATOM   2463  C   ILE A 337       9.511   8.672  65.563  1.00 18.23           C  
ATOM   2464  O   ILE A 337       8.629   9.467  65.272  1.00 18.98           O  
ATOM   2465  CB  ILE A 337       8.821   7.908  67.923  1.00 17.57           C  
ATOM   2466  CG1 ILE A 337       9.080   7.964  69.479  1.00 16.88           C  
ATOM   2467  CG2 ILE A 337       8.401   6.507  67.440  1.00 15.59           C  
ATOM   2468  CD1 ILE A 337      10.328   7.241  69.997  1.00 16.47           C  
ATOM   2469  N   ILE A 338      10.181   7.922  64.666  1.00 18.45           N  
ATOM   2470  CA  ILE A 338       9.979   7.912  63.219  1.00 17.41           C  
ATOM   2471  C   ILE A 338       9.865   6.448  62.785  1.00 18.18           C  
ATOM   2472  O   ILE A 338      10.778   5.656  63.041  1.00 18.17           O  
ATOM   2473  CB  ILE A 338      11.103   8.673  62.463  1.00 16.21           C  
ATOM   2474  CG1 ILE A 338      11.273  10.150  62.898  1.00 15.29           C  
ATOM   2475  CG2 ILE A 338      10.936   8.553  60.938  1.00 15.85           C  
ATOM   2476  CD1 ILE A 338      12.630  10.771  62.594  1.00 14.82           C  
ATOM   2477  N   ASP A 339       8.764   6.120  62.084  1.00 17.76           N  
ATOM   2478  CA  ASP A 339       8.645   4.881  61.324  1.00 17.54           C  
ATOM   2479  C   ASP A 339       8.960   5.103  59.859  1.00 18.32           C  
ATOM   2480  O   ASP A 339       8.564   6.121  59.291  1.00 20.27           O  
ATOM   2481  CB  ASP A 339       7.304   4.188  61.478  1.00 19.73           C  
ATOM   2482  CG  ASP A 339       6.949   3.645  62.856  1.00 21.43           C  
ATOM   2483  OD1 ASP A 339       7.634   3.994  63.841  1.00 19.58           O  
ATOM   2484  OD2 ASP A 339       5.945   2.906  62.935  1.00 22.47           O  
ATOM   2485  N   SER A 340       9.676   4.131  59.279  1.00 17.69           N  
ATOM   2486  CA  SER A 340      10.074   4.148  57.879  1.00 17.53           C  
ATOM   2487  C   SER A 340      10.136   2.733  57.309  1.00 17.86           C  
ATOM   2488  O   SER A 340      10.233   1.756  58.071  1.00 19.91           O  
ATOM   2489  CB  SER A 340      11.357   4.941  57.659  1.00 17.66           C  
ATOM   2490  OG  SER A 340      12.525   4.199  57.991  1.00 19.46           O  
ATOM   2491  N   SER A 341      10.103   2.630  55.964  1.00 17.40           N  
ATOM   2492  CA  SER A 341      10.650   1.455  55.275  1.00 19.20           C  
ATOM   2493  C   SER A 341      12.155   1.371  55.538  1.00 19.44           C  
ATOM   2494  O   SER A 341      12.783   2.397  55.830  1.00 18.69           O  
ATOM   2495  CB  SER A 341      10.334   1.427  53.797  1.00 18.87           C  
ATOM   2496  OG  SER A 341      10.880   2.547  53.110  1.00 20.40           O  
ATOM   2497  N   LEU A 342      12.693   0.138  55.515  1.00 18.72           N  
ATOM   2498  CA  LEU A 342      14.125  -0.107  55.578  1.00 17.93           C  
ATOM   2499  C   LEU A 342      14.498  -1.259  54.656  1.00 18.68           C  
ATOM   2500  O   LEU A 342      14.095  -2.405  54.895  1.00 19.03           O  
ATOM   2501  CB  LEU A 342      14.653  -0.308  57.003  1.00 16.64           C  
ATOM   2502  CG  LEU A 342      16.166  -0.515  57.174  1.00 16.38           C  
ATOM   2503  CD1 LEU A 342      17.039   0.622  56.680  1.00 16.85           C  
ATOM   2504  CD2 LEU A 342      16.458  -0.806  58.622  1.00 16.53           C  
ATOM   2505  N   VAL A 343      15.291  -0.899  53.641  1.00 18.83           N  
ATOM   2506  CA  VAL A 343      15.964  -1.827  52.744  1.00 19.49           C  
ATOM   2507  C   VAL A 343      17.427  -1.890  53.200  1.00 18.73           C  
ATOM   2508  O   VAL A 343      18.072  -0.850  53.308  1.00 16.23           O  
ATOM   2509  CB  VAL A 343      15.778  -1.506  51.242  1.00 20.47           C  
ATOM   2510  CG1 VAL A 343      16.414  -2.550  50.323  1.00 23.29           C  
ATOM   2511  CG2 VAL A 343      14.313  -1.388  50.849  1.00 19.96           C  
ATOM   2512  N   HIS A 344      17.931  -3.120  53.430  1.00 18.42           N  
ATOM   2513  CA  HIS A 344      19.283  -3.398  53.934  1.00 18.47           C  
ATOM   2514  C   HIS A 344      20.294  -3.422  52.782  1.00 19.32           C  
ATOM   2515  O   HIS A 344      21.039  -4.391  52.625  1.00 20.36           O  
ATOM   2516  CB  HIS A 344      19.278  -4.651  54.831  1.00 18.93           C  
ATOM   2517  CG  HIS A 344      18.419  -4.525  56.046  1.00 19.81           C  
ATOM   2518  ND1 HIS A 344      18.950  -4.384  57.304  1.00 21.24           N  
ATOM   2519  CD2 HIS A 344      17.083  -4.523  56.200  1.00 20.63           C  
ATOM   2520  CE1 HIS A 344      17.965  -4.271  58.186  1.00 23.22           C  
ATOM   2521  NE2 HIS A 344      16.814  -4.361  57.535  1.00 23.78           N  
ATOM   2522  N   GLY A 345      20.320  -2.346  51.980  1.00 18.46           N  
ATOM   2523  CA  GLY A 345      21.132  -2.189  50.783  1.00 17.88           C  
ATOM   2524  C   GLY A 345      20.435  -1.248  49.798  1.00 19.30           C  
ATOM   2525  O   GLY A 345      19.524  -0.524  50.185  1.00 21.58           O  
ATOM   2526  N   ASN A 346      20.865  -1.293  48.529  1.00 18.11           N  
ATOM   2527  CA  ASN A 346      20.490  -0.324  47.513  1.00 17.96           C  
ATOM   2528  C   ASN A 346      19.174  -0.735  46.850  1.00 18.54           C  
ATOM   2529  O   ASN A 346      19.152  -1.683  46.071  1.00 19.99           O  
ATOM   2530  CB  ASN A 346      21.641  -0.101  46.536  1.00 17.83           C  
ATOM   2531  CG  ASN A 346      21.424   1.065  45.591  1.00 17.81           C  
ATOM   2532  OD1 ASN A 346      20.446   1.808  45.695  1.00 18.42           O  
ATOM   2533  ND2 ASN A 346      22.357   1.287  44.690  1.00 15.35           N  
ATOM   2534  N   ALA A 347      18.098   0.025  47.136  1.00 18.41           N  
ATOM   2535  CA  ALA A 347      16.799  -0.111  46.483  1.00 19.23           C  
ATOM   2536  C   ALA A 347      16.737   0.561  45.103  1.00 18.51           C  
ATOM   2537  O   ALA A 347      15.790   0.292  44.349  1.00 19.00           O  
ATOM   2538  CB  ALA A 347      15.705   0.353  47.412  1.00 18.42           C  
ATOM   2539  N   PHE A 348      17.763   1.373  44.758  1.00 17.39           N  
ATOM   2540  CA  PHE A 348      17.988   1.962  43.438  1.00 17.43           C  
ATOM   2541  C   PHE A 348      19.270   1.382  42.806  1.00 19.09           C  
ATOM   2542  O   PHE A 348      20.216   2.161  42.624  1.00 18.67           O  
ATOM   2543  CB  PHE A 348      18.015   3.486  43.654  1.00 17.86           C  
ATOM   2544  CG  PHE A 348      16.753   4.328  43.788  1.00 16.77           C  
ATOM   2545  CD1 PHE A 348      15.469   3.760  43.906  1.00 16.91           C  
ATOM   2546  CD2 PHE A 348      16.877   5.727  43.834  1.00 17.25           C  
ATOM   2547  CE1 PHE A 348      14.327   4.579  44.003  1.00 18.99           C  
ATOM   2548  CE2 PHE A 348      15.748   6.548  43.967  1.00 16.77           C  
ATOM   2549  CZ  PHE A 348      14.472   5.974  44.048  1.00 18.18           C  
ATOM   2550  N   PRO A 349      19.375   0.060  42.418  1.00 20.14           N  
ATOM   2551  CA  PRO A 349      20.617  -0.502  41.854  1.00 19.40           C  
ATOM   2552  C   PRO A 349      21.128   0.140  40.548  1.00 19.61           C  
ATOM   2553  O   PRO A 349      22.326   0.062  40.255  1.00 21.92           O  
ATOM   2554  CB  PRO A 349      20.346  -2.018  41.816  1.00 19.71           C  
ATOM   2555  CG  PRO A 349      18.856  -2.082  41.553  1.00 19.25           C  
ATOM   2556  CD  PRO A 349      18.310  -0.977  42.426  1.00 19.42           C  
ATOM   2557  N   PHE A 350      20.241   0.852  39.826  1.00 18.92           N  
ATOM   2558  CA  PHE A 350      20.523   1.686  38.656  1.00 18.34           C  
ATOM   2559  C   PHE A 350      21.419   2.898  38.980  1.00 18.66           C  
ATOM   2560  O   PHE A 350      21.943   3.503  38.042  1.00 18.69           O  
ATOM   2561  CB  PHE A 350      19.225   2.027  37.891  1.00 16.99           C  
ATOM   2562  CG  PHE A 350      18.124   2.616  38.763  1.00 17.52           C  
ATOM   2563  CD1 PHE A 350      18.126   3.987  39.104  1.00 16.71           C  
ATOM   2564  CD2 PHE A 350      17.115   1.789  39.289  1.00 17.45           C  
ATOM   2565  CE1 PHE A 350      17.150   4.513  39.952  1.00 17.00           C  
ATOM   2566  CE2 PHE A 350      16.136   2.318  40.140  1.00 16.99           C  
ATOM   2567  CZ  PHE A 350      16.144   3.683  40.445  1.00 16.57           C  
ATOM   2568  N   PHE A 351      21.596   3.262  40.275  1.00 18.69           N  
ATOM   2569  CA  PHE A 351      22.641   4.183  40.728  1.00 17.83           C  
ATOM   2570  C   PHE A 351      23.700   3.408  41.518  1.00 18.94           C  
ATOM   2571  O   PHE A 351      23.740   3.573  42.747  1.00 17.35           O  
ATOM   2572  CB  PHE A 351      22.088   5.450  41.391  1.00 16.91           C  
ATOM   2573  CG  PHE A 351      21.030   6.252  40.642  1.00 17.30           C  
ATOM   2574  CD1 PHE A 351      21.080   6.437  39.245  1.00 15.90           C  
ATOM   2575  CD2 PHE A 351      19.986   6.849  41.370  1.00 17.25           C  
ATOM   2576  CE1 PHE A 351      20.107   7.196  38.586  1.00 16.86           C  
ATOM   2577  CE2 PHE A 351      19.002   7.598  40.709  1.00 16.22           C  
ATOM   2578  CZ  PHE A 351      19.058   7.749  39.324  1.00 16.70           C  
ATOM   2579  N   PRO A 352      24.602   2.597  40.864  1.00 20.43           N  
ATOM   2580  CA  PRO A 352      25.555   1.745  41.579  1.00 18.84           C  
ATOM   2581  C   PRO A 352      26.642   2.521  42.331  1.00 19.07           C  
ATOM   2582  O   PRO A 352      26.748   3.747  42.134  1.00 17.47           O  
ATOM   2583  CB  PRO A 352      26.072   0.793  40.486  1.00 18.89           C  
ATOM   2584  CG  PRO A 352      26.082   1.676  39.273  1.00 18.26           C  
ATOM   2585  CD  PRO A 352      24.822   2.469  39.402  1.00 19.46           C  
ATOM   2586  N   PRO A 353      27.486   1.853  43.176  1.00 18.50           N  
ATOM   2587  CA  PRO A 353      28.713   2.470  43.673  1.00 19.43           C  
ATOM   2588  C   PRO A 353      29.719   2.872  42.597  1.00 21.11           C  
ATOM   2589  O   PRO A 353      29.697   2.309  41.489  1.00 22.33           O  
ATOM   2590  CB  PRO A 353      29.266   1.435  44.648  1.00 18.54           C  
ATOM   2591  CG  PRO A 353      28.079   0.592  45.051  1.00 19.17           C  
ATOM   2592  CD  PRO A 353      27.301   0.503  43.771  1.00 18.82           C  
ATOM   2593  N   ASP A 354      30.569   3.853  42.958  1.00 22.18           N  
ATOM   2594  CA  ASP A 354      31.743   4.285  42.208  1.00 25.95           C  
ATOM   2595  C   ASP A 354      32.762   3.158  42.050  1.00 24.96           C  
ATOM   2596  O   ASP A 354      33.123   2.870  40.912  1.00 27.96           O  
ATOM   2597  CB  ASP A 354      32.465   5.468  42.834  1.00 30.09           C  
ATOM   2598  CG  ASP A 354      32.292   6.836  42.200  1.00 35.98           C  
ATOM   2599  OD1 ASP A 354      32.495   6.990  40.977  1.00 35.88           O  
ATOM   2600  OD2 ASP A 354      32.038   7.761  42.969  1.00 43.46           O  
ATOM   2601  N   SER A 355      33.230   2.563  43.169  1.00 26.14           N  
ATOM   2602  CA  SER A 355      34.369   1.645  43.158  1.00 24.98           C  
ATOM   2603  C   SER A 355      33.939   0.252  42.692  1.00 26.15           C  
ATOM   2604  O   SER A 355      32.777  -0.142  42.874  1.00 24.38           O  
ATOM   2605  CB  SER A 355      35.115   1.629  44.465  1.00 24.32           C  
ATOM   2606  OG  SER A 355      34.406   0.974  45.507  1.00 24.90           O  
ATOM   2607  N   ASP A 356      34.911  -0.470  42.109  1.00 25.75           N  
ATOM   2608  CA  ASP A 356      34.769  -1.835  41.611  1.00 29.49           C  
ATOM   2609  C   ASP A 356      34.420  -2.796  42.741  1.00 27.46           C  
ATOM   2610  O   ASP A 356      33.536  -3.645  42.548  1.00 26.72           O  
ATOM   2611  CB  ASP A 356      35.987  -2.262  40.807  1.00 34.83           C  
ATOM   2612  CG  ASP A 356      36.246  -1.501  39.513  1.00 36.41           C  
ATOM   2613  OD1 ASP A 356      35.292  -0.954  38.921  1.00 37.64           O  
ATOM   2614  OD2 ASP A 356      37.418  -1.451  39.101  1.00 46.60           O  
ATOM   2615  N   GLU A 357      35.074  -2.583  43.903  1.00 24.57           N  
ATOM   2616  CA  GLU A 357      34.892  -3.329  45.140  1.00 25.54           C  
ATOM   2617  C   GLU A 357      33.443  -3.221  45.640  1.00 21.23           C  
ATOM   2618  O   GLU A 357      32.813  -4.246  45.924  1.00 19.12           O  
ATOM   2619  CB  GLU A 357      35.937  -2.830  46.138  1.00 30.86           C  
ATOM   2620  CG  GLU A 357      36.174  -3.825  47.269  1.00 46.42           C  
ATOM   2621  CD  GLU A 357      36.107  -3.345  48.716  1.00 57.68           C  
ATOM   2622  OE1 GLU A 357      36.763  -2.331  49.059  1.00 59.07           O  
ATOM   2623  OE2 GLU A 357      35.386  -4.010  49.508  1.00 60.53           O  
ATOM   2624  N   GLN A 358      32.935  -1.973  45.710  1.00 19.66           N  
ATOM   2625  CA  GLN A 358      31.602  -1.653  46.205  1.00 20.27           C  
ATOM   2626  C   GLN A 358      30.509  -2.133  45.242  1.00 20.49           C  
ATOM   2627  O   GLN A 358      29.432  -2.532  45.705  1.00 20.77           O  
ATOM   2628  CB  GLN A 358      31.556  -0.188  46.598  1.00 19.22           C  
ATOM   2629  CG  GLN A 358      31.990   0.111  48.027  1.00 19.40           C  
ATOM   2630  CD  GLN A 358      31.316   1.366  48.530  1.00 21.67           C  
ATOM   2631  OE1 GLN A 358      30.107   1.549  48.331  1.00 20.75           O  
ATOM   2632  NE2 GLN A 358      32.091   2.262  49.130  1.00 20.37           N  
ATOM   2633  N   LYS A 359      30.811  -2.109  43.925  1.00 20.04           N  
ATOM   2634  CA  LYS A 359      29.962  -2.640  42.856  1.00 21.04           C  
ATOM   2635  C   LYS A 359      29.671  -4.130  43.067  1.00 21.30           C  
ATOM   2636  O   LYS A 359      28.510  -4.555  42.961  1.00 19.08           O  
ATOM   2637  CB  LYS A 359      30.504  -2.373  41.449  1.00 21.85           C  
ATOM   2638  CG  LYS A 359      30.160  -1.008  40.848  1.00 25.14           C  
ATOM   2639  CD  LYS A 359      30.725  -0.881  39.437  1.00 27.19           C  
ATOM   2640  CE  LYS A 359      30.406   0.389  38.711  1.00 29.35           C  
ATOM   2641  NZ  LYS A 359      31.267   1.508  39.094  1.00 30.38           N  
ATOM   2642  N   LYS A 360      30.728  -4.888  43.433  1.00 19.90           N  
ATOM   2643  CA  LYS A 360      30.671  -6.317  43.737  1.00 18.40           C  
ATOM   2644  C   LYS A 360      29.806  -6.591  44.974  1.00 18.94           C  
ATOM   2645  O   LYS A 360      29.102  -7.596  44.991  1.00 18.00           O  
ATOM   2646  CB  LYS A 360      32.071  -6.928  43.861  1.00 18.30           C  
ATOM   2647  CG  LYS A 360      32.921  -6.901  42.602  1.00 20.22           C  
ATOM   2648  CD  LYS A 360      34.256  -7.640  42.626  1.00 18.07           C  
ATOM   2649  CE  LYS A 360      35.166  -7.255  41.499  1.00 20.11           C  
ATOM   2650  NZ  LYS A 360      34.553  -7.219  40.165  1.00 21.21           N  
ATOM   2651  N   LYS A 361      29.859  -5.698  45.979  1.00 19.50           N  
ATOM   2652  CA  LYS A 361      29.013  -5.754  47.172  1.00 22.42           C  
ATOM   2653  C   LYS A 361      27.520  -5.671  46.809  1.00 21.06           C  
ATOM   2654  O   LYS A 361      26.738  -6.447  47.370  1.00 20.52           O  
ATOM   2655  CB  LYS A 361      29.490  -4.921  48.369  1.00 22.18           C  
ATOM   2656  CG  LYS A 361      28.834  -5.325  49.704  1.00 26.79           C  
ATOM   2657  CD  LYS A 361      29.130  -4.491  50.945  1.00 30.19           C  
ATOM   2658  CE  LYS A 361      28.194  -4.775  52.096  1.00 33.93           C  
ATOM   2659  NZ  LYS A 361      28.361  -6.051  52.800  1.00 33.88           N  
ATOM   2660  N   GLN A 362      27.152  -4.767  45.876  1.00 19.74           N  
ATOM   2661  CA  GLN A 362      25.774  -4.576  45.414  1.00 19.68           C  
ATOM   2662  C   GLN A 362      25.243  -5.852  44.750  1.00 20.53           C  
ATOM   2663  O   GLN A 362      24.145  -6.305  45.091  1.00 20.33           O  
ATOM   2664  CB  GLN A 362      25.604  -3.312  44.569  1.00 18.17           C  
ATOM   2665  CG  GLN A 362      24.160  -3.035  44.166  1.00 18.59           C  
ATOM   2666  CD  GLN A 362      24.013  -1.770  43.369  1.00 18.54           C  
ATOM   2667  OE1 GLN A 362      24.121  -0.664  43.904  1.00 20.40           O  
ATOM   2668  NE2 GLN A 362      23.773  -1.936  42.080  1.00 17.07           N  
ATOM   2669  N   GLU A 363      26.061  -6.426  43.857  1.00 20.64           N  
ATOM   2670  CA  GLU A 363      25.816  -7.706  43.198  1.00 23.30           C  
ATOM   2671  C   GLU A 363      25.590  -8.828  44.211  1.00 24.38           C  
ATOM   2672  O   GLU A 363      24.628  -9.575  44.044  1.00 25.49           O  
ATOM   2673  CB  GLU A 363      26.925  -8.055  42.209  1.00 25.38           C  
ATOM   2674  CG  GLU A 363      27.013  -7.113  41.012  1.00 29.36           C  
ATOM   2675  CD  GLU A 363      27.779  -7.793  39.906  1.00 35.44           C  
ATOM   2676  OE1 GLU A 363      27.197  -8.694  39.244  1.00 41.46           O  
ATOM   2677  OE2 GLU A 363      28.966  -7.425  39.747  1.00 35.79           O  
ATOM   2678  N   ALA A 364      26.437  -8.886  45.260  1.00 21.72           N  
ATOM   2679  CA  ALA A 364      26.393  -9.865  46.345  1.00 23.85           C  
ATOM   2680  C   ALA A 364      25.129  -9.757  47.197  1.00 25.24           C  
ATOM   2681  O   ALA A 364      24.609 -10.794  47.623  1.00 22.50           O  
ATOM   2682  CB  ALA A 364      27.622  -9.758  47.215  1.00 22.93           C  
ATOM   2683  N   ASP A 365      24.665  -8.504  47.405  1.00 26.36           N  
ATOM   2684  CA  ASP A 365      23.496  -8.193  48.223  1.00 26.77           C  
ATOM   2685  C   ASP A 365      22.220  -8.707  47.576  1.00 26.49           C  
ATOM   2686  O   ASP A 365      21.332  -9.100  48.319  1.00 31.62           O  
ATOM   2687  CB  ASP A 365      23.466  -6.748  48.715  1.00 26.52           C  
ATOM   2688  CG  ASP A 365      24.413  -6.386  49.863  1.00 27.68           C  
ATOM   2689  OD1 ASP A 365      25.026  -7.295  50.471  1.00 25.50           O  
ATOM   2690  OD2 ASP A 365      24.534  -5.182  50.162  1.00 31.50           O  
ATOM   2691  N   GLY A 366      22.179  -8.736  46.227  1.00 27.74           N  
ATOM   2692  CA  GLY A 366      21.038  -9.132  45.402  1.00 30.30           C  
ATOM   2693  C   GLY A 366      19.833  -8.241  45.694  1.00 29.42           C  
ATOM   2694  O   GLY A 366      19.967  -7.023  45.748  1.00 32.96           O  
ATOM   2695  N   THR A 367      18.689  -8.887  45.942  1.00 29.36           N  
ATOM   2696  CA  THR A 367      17.498  -8.274  46.514  1.00 25.51           C  
ATOM   2697  C   THR A 367      17.734  -8.199  48.024  1.00 21.51           C  
ATOM   2698  O   THR A 367      17.690  -9.262  48.652  1.00 20.98           O  
ATOM   2699  CB  THR A 367      16.248  -9.099  46.182  1.00 26.18           C  
ATOM   2700  OG1 THR A 367      16.234  -9.332  44.779  1.00 30.64           O  
ATOM   2701  CG2 THR A 367      14.968  -8.463  46.705  1.00 24.75           C  
ATOM   2702  N   PRO A 368      17.956  -7.002  48.657  1.00 20.86           N  
ATOM   2703  CA  PRO A 368      18.215  -6.935  50.099  1.00 21.80           C  
ATOM   2704  C   PRO A 368      16.950  -7.212  50.906  1.00 21.73           C  
ATOM   2705  O   PRO A 368      15.844  -7.139  50.354  1.00 20.71           O  
ATOM   2706  CB  PRO A 368      18.789  -5.525  50.330  1.00 22.57           C  
ATOM   2707  CG  PRO A 368      18.988  -4.967  48.924  1.00 22.71           C  
ATOM   2708  CD  PRO A 368      17.936  -5.643  48.079  1.00 21.89           C  
ATOM   2709  N   LYS A 369      17.133  -7.558  52.193  1.00 22.37           N  
ATOM   2710  CA  LYS A 369      16.080  -7.615  53.200  1.00 22.70           C  
ATOM   2711  C   LYS A 369      15.367  -6.260  53.277  1.00 21.56           C  
ATOM   2712  O   LYS A 369      16.019  -5.205  53.203  1.00 19.66           O  
ATOM   2713  CB  LYS A 369      16.753  -7.936  54.530  1.00 25.29           C  
ATOM   2714  CG  LYS A 369      15.875  -8.325  55.710  1.00 28.66           C  
ATOM   2715  CD  LYS A 369      16.848  -8.011  56.835  1.00 33.09           C  
ATOM   2716  CE  LYS A 369      16.929  -8.992  57.907  1.00 39.30           C  
ATOM   2717  NZ  LYS A 369      17.705 -10.173  57.526  1.00 38.08           N  
ATOM   2718  N   ALA A 370      14.029  -6.329  53.353  1.00 20.53           N  
ATOM   2719  CA  ALA A 370      13.147  -5.170  53.337  1.00 20.47           C  
ATOM   2720  C   ALA A 370      12.068  -5.313  54.409  1.00 20.14           C  
ATOM   2721  O   ALA A 370      11.328  -6.306  54.432  1.00 19.67           O  
ATOM   2722  CB  ALA A 370      12.603  -4.908  51.934  1.00 19.00           C  
ATOM   2723  N   GLN A 371      12.017  -4.297  55.297  1.00 18.67           N  
ATOM   2724  CA  GLN A 371      11.191  -4.246  56.499  1.00 17.97           C  
ATOM   2725  C   GLN A 371      10.577  -2.854  56.666  1.00 18.45           C  
ATOM   2726  O   GLN A 371      10.906  -1.934  55.916  1.00 18.05           O  
ATOM   2727  CB  GLN A 371      12.023  -4.600  57.736  1.00 19.10           C  
ATOM   2728  CG  GLN A 371      12.594  -6.018  57.743  1.00 21.11           C  
ATOM   2729  CD  GLN A 371      13.694  -6.223  58.758  1.00 21.19           C  
ATOM   2730  OE1 GLN A 371      14.531  -5.346  59.011  1.00 23.20           O  
ATOM   2731  NE2 GLN A 371      13.686  -7.408  59.343  1.00 21.00           N  
ATOM   2732  N   PHE A 372       9.635  -2.759  57.628  1.00 19.52           N  
ATOM   2733  CA  PHE A 372       9.101  -1.528  58.189  1.00 19.88           C  
ATOM   2734  C   PHE A 372       9.580  -1.439  59.633  1.00 19.93           C  
ATOM   2735  O   PHE A 372       9.439  -2.415  60.378  1.00 21.03           O  
ATOM   2736  CB  PHE A 372       7.578  -1.537  58.025  1.00 20.35           C  
ATOM   2737  CG  PHE A 372       6.897  -0.210  58.331  1.00 20.01           C  
ATOM   2738  CD1 PHE A 372       6.956   0.869  57.430  1.00 20.24           C  
ATOM   2739  CD2 PHE A 372       6.158  -0.054  59.513  1.00 19.12           C  
ATOM   2740  CE1 PHE A 372       6.307   2.084  57.717  1.00 19.63           C  
ATOM   2741  CE2 PHE A 372       5.500   1.157  59.795  1.00 18.86           C  
ATOM   2742  CZ  PHE A 372       5.573   2.219  58.902  1.00 18.82           C  
ATOM   2743  N   VAL A 373      10.171  -0.278  59.990  1.00 19.08           N  
ATOM   2744  CA  VAL A 373      11.026  -0.113  61.165  1.00 17.67           C  
ATOM   2745  C   VAL A 373      10.690   1.172  61.929  1.00 17.58           C  
ATOM   2746  O   VAL A 373      10.160   2.108  61.329  1.00 18.38           O  
ATOM   2747  CB  VAL A 373      12.550  -0.287  60.929  1.00 17.59           C  
ATOM   2748  CG1 VAL A 373      12.933  -1.637  60.307  1.00 16.15           C  
ATOM   2749  CG2 VAL A 373      13.187   0.885  60.196  1.00 17.38           C  
ATOM   2750  N   ARG A 374      11.054   1.206  63.227  1.00 17.47           N  
ATOM   2751  CA  ARG A 374      10.866   2.329  64.144  1.00 19.40           C  
ATOM   2752  C   ARG A 374      12.215   2.801  64.692  1.00 19.98           C  
ATOM   2753  O   ARG A 374      12.912   2.031  65.368  1.00 19.21           O  
ATOM   2754  CB  ARG A 374       9.902   1.968  65.285  1.00 19.76           C  
ATOM   2755  CG  ARG A 374       9.690   3.076  66.317  1.00 19.42           C  
ATOM   2756  CD  ARG A 374       8.475   2.843  67.185  1.00 20.24           C  
ATOM   2757  NE  ARG A 374       7.240   2.750  66.394  1.00 20.26           N  
ATOM   2758  CZ  ARG A 374       6.241   1.871  66.514  1.00 20.09           C  
ATOM   2759  NH1 ARG A 374       6.101   1.128  67.597  1.00 19.17           N  
ATOM   2760  NH2 ARG A 374       5.319   1.800  65.567  1.00 18.76           N  
ATOM   2761  N   TRP A 375      12.482   4.096  64.457  1.00 18.69           N  
ATOM   2762  CA  TRP A 375      13.660   4.837  64.892  1.00 20.19           C  
ATOM   2763  C   TRP A 375      13.341   5.618  66.169  1.00 20.53           C  
ATOM   2764  O   TRP A 375      12.224   6.135  66.314  1.00 20.51           O  
ATOM   2765  CB  TRP A 375      14.146   5.786  63.780  1.00 20.15           C  
ATOM   2766  CG  TRP A 375      14.369   5.135  62.431  1.00 20.83           C  
ATOM   2767  CD1 TRP A 375      13.474   5.075  61.397  1.00 19.70           C  
ATOM   2768  CD2 TRP A 375      15.566   4.470  61.960  1.00 21.25           C  
ATOM   2769  NE1 TRP A 375      14.007   4.408  60.328  1.00 18.54           N  
ATOM   2770  CE2 TRP A 375      15.293   4.037  60.631  1.00 20.74           C  
ATOM   2771  CE3 TRP A 375      16.839   4.216  62.517  1.00 22.97           C  
ATOM   2772  CZ2 TRP A 375      16.240   3.346  59.860  1.00 20.61           C  
ATOM   2773  CZ3 TRP A 375      17.779   3.549  61.748  1.00 23.10           C  
ATOM   2774  CH2 TRP A 375      17.476   3.116  60.440  1.00 22.45           C  
ATOM   2775  N   THR A 376      14.335   5.678  67.072  1.00 19.29           N  
ATOM   2776  CA  THR A 376      14.335   6.516  68.269  1.00 20.43           C  
ATOM   2777  C   THR A 376      15.554   7.435  68.217  1.00 18.89           C  
ATOM   2778  O   THR A 376      16.688   6.953  68.248  1.00 17.74           O  
ATOM   2779  CB  THR A 376      14.256   5.687  69.562  1.00 21.40           C  
ATOM   2780  OG1 THR A 376      13.169   4.770  69.489  1.00 20.19           O  
ATOM   2781  CG2 THR A 376      14.082   6.534  70.818  1.00 22.32           C  
ATOM   2782  N   ILE A 377      15.273   8.746  68.135  1.00 19.47           N  
ATOM   2783  CA  ILE A 377      16.272   9.808  68.215  1.00 21.48           C  
ATOM   2784  C   ILE A 377      15.954  10.641  69.458  1.00 22.95           C  
ATOM   2785  O   ILE A 377      15.018  11.449  69.435  1.00 21.03           O  
ATOM   2786  CB  ILE A 377      16.385  10.631  66.906  1.00 22.10           C  
ATOM   2787  CG1 ILE A 377      16.686   9.736  65.676  1.00 21.87           C  
ATOM   2788  CG2 ILE A 377      17.432  11.755  67.048  1.00 25.78           C  
ATOM   2789  CD1 ILE A 377      16.320  10.337  64.331  1.00 23.82           C  
ATOM   2790  N   ASP A 378      16.743  10.429  70.533  1.00 20.53           N  
ATOM   2791  CA  ASP A 378      16.640  11.255  71.732  1.00 21.82           C  
ATOM   2792  C   ASP A 378      17.484  12.518  71.555  1.00 23.45           C  
ATOM   2793  O   ASP A 378      18.714  12.402  71.680  1.00 24.15           O  
ATOM   2794  CB  ASP A 378      16.866  10.481  73.028  1.00 23.57           C  
ATOM   2795  CG  ASP A 378      16.695  11.219  74.360  1.00 24.29           C  
ATOM   2796  OD1 ASP A 378      16.722  12.474  74.421  1.00 21.95           O  
ATOM   2797  OD2 ASP A 378      16.557  10.510  75.369  1.00 26.57           O  
ATOM   2798  N   PRO A 379      16.874  13.740  71.386  1.00 23.11           N  
ATOM   2799  CA  PRO A 379      17.631  14.964  71.095  1.00 26.13           C  
ATOM   2800  C   PRO A 379      18.584  15.461  72.191  1.00 27.38           C  
ATOM   2801  O   PRO A 379      19.422  16.320  71.908  1.00 31.04           O  
ATOM   2802  CB  PRO A 379      16.558  15.948  70.646  1.00 25.70           C  
ATOM   2803  CG  PRO A 379      15.342  15.511  71.451  1.00 25.04           C  
ATOM   2804  CD  PRO A 379      15.430  14.026  71.523  1.00 21.33           C  
ATOM   2805  N   ARG A 380      18.481  14.866  73.397  1.00 28.05           N  
ATOM   2806  CA  ARG A 380      19.276  15.159  74.583  1.00 28.28           C  
ATOM   2807  C   ARG A 380      20.550  14.317  74.661  1.00 26.60           C  
ATOM   2808  O   ARG A 380      21.467  14.689  75.404  1.00 26.35           O  
ATOM   2809  CB  ARG A 380      18.424  15.019  75.849  1.00 32.91           C  
ATOM   2810  CG  ARG A 380      17.348  16.091  75.974  1.00 37.17           C  
ATOM   2811  CD  ARG A 380      16.764  16.145  77.370  1.00 39.81           C  
ATOM   2812  NE  ARG A 380      15.922  14.968  77.610  1.00 42.67           N  
ATOM   2813  CZ  ARG A 380      14.700  14.886  78.131  1.00 40.26           C  
ATOM   2814  NH1 ARG A 380      14.079  15.936  78.649  1.00 37.95           N  
ATOM   2815  NH2 ARG A 380      14.120  13.701  78.130  1.00 38.75           N  
ATOM   2816  N   LYS A 381      20.605  13.205  73.900  1.00 25.43           N  
ATOM   2817  CA  LYS A 381      21.759  12.306  73.837  1.00 27.86           C  
ATOM   2818  C   LYS A 381      22.883  12.986  73.054  1.00 26.86           C  
ATOM   2819  O   LYS A 381      22.646  13.980  72.362  1.00 27.38           O  
ATOM   2820  CB  LYS A 381      21.415  10.872  73.394  1.00 28.42           C  
ATOM   2821  CG  LYS A 381      20.592  10.059  74.394  1.00 32.04           C  
ATOM   2822  CD  LYS A 381      19.934   8.731  74.034  1.00 35.99           C  
ATOM   2823  CE  LYS A 381      20.562   7.402  74.308  1.00 41.79           C  
ATOM   2824  NZ  LYS A 381      19.678   6.300  73.884  1.00 38.24           N  
ATOM   2825  N   ASP A 382      24.106  12.452  73.203  1.00 26.54           N  
ATOM   2826  CA  ASP A 382      25.255  12.765  72.370  1.00 27.63           C  
ATOM   2827  C   ASP A 382      25.011  12.241  70.949  1.00 28.39           C  
ATOM   2828  O   ASP A 382      24.879  11.032  70.743  1.00 27.78           O  
ATOM   2829  CB  ASP A 382      26.555  12.299  73.015  1.00 30.06           C  
ATOM   2830  CG  ASP A 382      27.858  12.886  72.476  1.00 34.59           C  
ATOM   2831  OD1 ASP A 382      27.877  13.501  71.379  1.00 35.78           O  
ATOM   2832  OD2 ASP A 382      28.875  12.748  73.187  1.00 35.16           O  
ATOM   2833  N   ASN A 383      24.986  13.184  69.989  1.00 27.37           N  
ATOM   2834  CA  ASN A 383      24.733  12.944  68.571  1.00 28.29           C  
ATOM   2835  C   ASN A 383      25.944  12.316  67.865  1.00 29.81           C  
ATOM   2836  O   ASN A 383      25.769  11.753  66.778  1.00 29.93           O  
ATOM   2837  CB  ASN A 383      24.136  14.181  67.901  1.00 25.91           C  
ATOM   2838  CG  ASN A 383      25.118  15.324  67.779  1.00 25.83           C  
ATOM   2839  OD1 ASN A 383      25.483  15.930  68.783  1.00 26.58           O  
ATOM   2840  ND2 ASN A 383      25.556  15.640  66.570  1.00 24.55           N  
ATOM   2841  N   ASN A 384      27.149  12.410  68.469  1.00 30.97           N  
ATOM   2842  CA  ASN A 384      28.349  11.725  67.981  1.00 33.06           C  
ATOM   2843  C   ASN A 384      28.279  10.205  68.175  1.00 32.51           C  
ATOM   2844  O   ASN A 384      28.956   9.484  67.433  1.00 32.42           O  
ATOM   2845  CB  ASN A 384      29.659  12.341  68.469  1.00 33.78           C  
ATOM   2846  CG  ASN A 384      29.832  13.798  68.107  1.00 39.55           C  
ATOM   2847  OD1 ASN A 384      30.202  14.581  68.984  1.00 41.95           O  
ATOM   2848  ND2 ASN A 384      29.625  14.192  66.854  1.00 41.47           N  
ATOM   2849  N   GLU A 385      27.482   9.752  69.165  1.00 33.19           N  
ATOM   2850  CA  GLU A 385      27.298   8.340  69.472  1.00 34.31           C  
ATOM   2851  C   GLU A 385      26.254   7.758  68.519  1.00 29.45           C  
ATOM   2852  O   GLU A 385      25.213   8.379  68.308  1.00 25.57           O  
ATOM   2853  CB  GLU A 385      27.041   8.041  70.952  1.00 40.44           C  
ATOM   2854  CG  GLU A 385      28.008   6.972  71.469  1.00 56.00           C  
ATOM   2855  CD  GLU A 385      27.655   5.848  72.449  1.00 71.78           C  
ATOM   2856  OE1 GLU A 385      28.624   5.224  72.946  1.00 74.28           O  
ATOM   2857  OE2 GLU A 385      26.459   5.546  72.701  1.00 73.00           O  
ATOM   2858  N   GLN A 386      26.576   6.575  67.957  1.00 27.50           N  
ATOM   2859  CA  GLN A 386      25.721   5.745  67.108  1.00 27.02           C  
ATOM   2860  C   GLN A 386      24.348   5.530  67.756  1.00 25.15           C  
ATOM   2861  O   GLN A 386      24.269   5.191  68.938  1.00 24.85           O  
ATOM   2862  CB  GLN A 386      26.381   4.410  66.758  1.00 27.51           C  
ATOM   2863  CG  GLN A 386      25.682   3.663  65.627  1.00 28.44           C  
ATOM   2864  CD  GLN A 386      26.404   2.420  65.165  1.00 33.43           C  
ATOM   2865  OE1 GLN A 386      26.032   1.294  65.512  1.00 36.09           O  
ATOM   2866  NE2 GLN A 386      27.428   2.615  64.351  1.00 32.45           N  
ATOM   2867  N   LEU A 387      23.286   5.769  66.962  1.00 21.97           N  
ATOM   2868  CA  LEU A 387      21.889   5.556  67.324  1.00 21.11           C  
ATOM   2869  C   LEU A 387      21.626   4.074  67.618  1.00 22.12           C  
ATOM   2870  O   LEU A 387      22.290   3.231  66.999  1.00 20.90           O  
ATOM   2871  CB  LEU A 387      20.966   6.037  66.196  1.00 22.21           C  
ATOM   2872  CG  LEU A 387      20.805   7.551  65.976  1.00 20.58           C  
ATOM   2873  CD1 LEU A 387      20.060   7.730  64.664  1.00 18.05           C  
ATOM   2874  CD2 LEU A 387      20.051   8.259  67.111  1.00 19.06           C  
ATOM   2875  N   PRO A 388      20.663   3.703  68.525  1.00 23.93           N  
ATOM   2876  CA  PRO A 388      20.252   2.300  68.680  1.00 23.78           C  
ATOM   2877  C   PRO A 388      19.648   1.715  67.407  1.00 22.53           C  
ATOM   2878  O   PRO A 388      19.056   2.466  66.621  1.00 21.34           O  
ATOM   2879  CB  PRO A 388      19.273   2.306  69.852  1.00 24.72           C  
ATOM   2880  CG  PRO A 388      18.747   3.730  69.847  1.00 28.19           C  
ATOM   2881  CD  PRO A 388      19.897   4.586  69.433  1.00 23.70           C  
ATOM   2882  N   ASP A 389      19.843   0.394  67.217  1.00 21.20           N  
ATOM   2883  CA  ASP A 389      19.265  -0.393  66.126  1.00 21.01           C  
ATOM   2884  C   ASP A 389      17.755  -0.187  66.075  1.00 23.54           C  
ATOM   2885  O   ASP A 389      17.152  -0.195  67.148  1.00 23.18           O  
ATOM   2886  CB  ASP A 389      19.563  -1.887  66.209  1.00 23.55           C  
ATOM   2887  CG  ASP A 389      21.008  -2.324  66.025  1.00 24.70           C  
ATOM   2888  OD1 ASP A 389      21.872  -1.488  65.655  1.00 25.55           O  
ATOM   2889  OD2 ASP A 389      21.256  -3.512  66.269  1.00 26.89           O  
ATOM   2890  N   PRO A 390      17.112   0.042  64.885  1.00 24.07           N  
ATOM   2891  CA  PRO A 390      15.670   0.256  64.832  1.00 23.97           C  
ATOM   2892  C   PRO A 390      14.882  -1.006  65.198  1.00 24.19           C  
ATOM   2893  O   PRO A 390      15.408  -2.115  65.085  1.00 24.59           O  
ATOM   2894  CB  PRO A 390      15.442   0.837  63.433  1.00 23.98           C  
ATOM   2895  CG  PRO A 390      16.527   0.147  62.618  1.00 23.16           C  
ATOM   2896  CD  PRO A 390      17.703   0.036  63.530  1.00 23.26           C  
ATOM   2897  N   GLU A 391      13.650  -0.806  65.678  1.00 22.91           N  
ATOM   2898  CA  GLU A 391      12.717  -1.887  65.958  1.00 21.92           C  
ATOM   2899  C   GLU A 391      12.031  -2.313  64.663  1.00 20.28           C  
ATOM   2900  O   GLU A 391      11.469  -1.459  63.970  1.00 21.06           O  
ATOM   2901  CB  GLU A 391      11.729  -1.431  67.031  1.00 22.17           C  
ATOM   2902  CG  GLU A 391      10.831  -2.552  67.558  1.00 23.10           C  
ATOM   2903  CD  GLU A 391       9.662  -2.183  68.452  1.00 24.53           C  
ATOM   2904  OE1 GLU A 391       9.601  -1.077  69.040  1.00 27.28           O  
ATOM   2905  OE2 GLU A 391       8.765  -3.040  68.510  1.00 25.92           O  
ATOM   2906  N   VAL A 392      12.031  -3.631  64.420  1.00 19.12           N  
ATOM   2907  CA  VAL A 392      11.298  -4.270  63.334  1.00 20.68           C  
ATOM   2908  C   VAL A 392       9.806  -4.253  63.713  1.00 21.27           C  
ATOM   2909  O   VAL A 392       9.402  -4.931  64.657  1.00 21.45           O  
ATOM   2910  CB  VAL A 392      11.832  -5.662  62.906  1.00 18.04           C  
ATOM   2911  CG1 VAL A 392      10.947  -6.339  61.863  1.00 18.05           C  
ATOM   2912  CG2 VAL A 392      13.258  -5.608  62.367  1.00 17.99           C  
ATOM   2913  N   ILE A 393       9.016  -3.479  62.948  1.00 21.23           N  
ATOM   2914  CA  ILE A 393       7.569  -3.335  63.100  1.00 20.74           C  
ATOM   2915  C   ILE A 393       6.843  -4.369  62.233  1.00 20.57           C  
ATOM   2916  O   ILE A 393       5.992  -5.086  62.758  1.00 19.87           O  
ATOM   2917  CB  ILE A 393       7.100  -1.862  62.940  1.00 19.93           C  
ATOM   2918  CG1 ILE A 393       7.696  -0.876  63.996  1.00 19.08           C  
ATOM   2919  CG2 ILE A 393       5.580  -1.710  62.804  1.00 20.79           C  
ATOM   2920  CD1 ILE A 393       7.528  -1.237  65.477  1.00 18.93           C  
ATOM   2921  N   LEU A 394       7.194  -4.431  60.931  1.00 22.13           N  
ATOM   2922  CA  LEU A 394       6.732  -5.446  59.989  1.00 21.57           C  
ATOM   2923  C   LEU A 394       7.948  -6.069  59.334  1.00 23.82           C  
ATOM   2924  O   LEU A 394       8.735  -5.353  58.704  1.00 23.10           O  
ATOM   2925  CB  LEU A 394       5.732  -4.982  58.925  1.00 21.35           C  
ATOM   2926  CG  LEU A 394       4.469  -4.233  59.383  1.00 22.58           C  
ATOM   2927  CD1 LEU A 394       3.913  -3.527  58.152  1.00 21.76           C  
ATOM   2928  CD2 LEU A 394       3.405  -5.087  60.092  1.00 22.00           C  
ATOM   2929  N   ASP A 395       8.041  -7.405  59.470  1.00 25.68           N  
ATOM   2930  CA  ASP A 395       9.042  -8.208  58.775  1.00 26.16           C  
ATOM   2931  C   ASP A 395       8.520  -8.625  57.398  1.00 23.30           C  
ATOM   2932  O   ASP A 395       8.468  -9.812  57.066  1.00 22.86           O  
ATOM   2933  CB  ASP A 395       9.706  -9.234  59.691  1.00 28.56           C  
ATOM   2934  CG  ASP A 395      10.831 -10.054  59.061  1.00 31.48           C  
ATOM   2935  OD1 ASP A 395      11.653  -9.482  58.312  1.00 32.40           O  
ATOM   2936  OD2 ASP A 395      10.892 -11.270  59.321  1.00 33.97           O  
ATOM   2937  N   THR A 396       8.114  -7.623  56.605  1.00 22.17           N  
ATOM   2938  CA  THR A 396       7.619  -7.792  55.246  1.00 22.66           C  
ATOM   2939  C   THR A 396       8.099  -6.615  54.393  1.00 20.42           C  
ATOM   2940  O   THR A 396       8.164  -5.508  54.940  1.00 20.95           O  
ATOM   2941  CB  THR A 396       6.106  -8.083  55.209  1.00 25.90           C  
ATOM   2942  OG1 THR A 396       5.802  -8.582  53.906  1.00 27.31           O  
ATOM   2943  CG2 THR A 396       5.179  -6.909  55.469  1.00 27.48           C  
ATOM   2944  N   PRO A 397       8.481  -6.793  53.088  1.00 19.22           N  
ATOM   2945  CA  PRO A 397       8.751  -5.651  52.211  1.00 19.10           C  
ATOM   2946  C   PRO A 397       7.594  -4.656  52.182  1.00 19.66           C  
ATOM   2947  O   PRO A 397       6.444  -5.048  52.018  1.00 18.63           O  
ATOM   2948  CB  PRO A 397       9.190  -6.262  50.874  1.00 18.65           C  
ATOM   2949  CG  PRO A 397       9.466  -7.725  51.167  1.00 16.75           C  
ATOM   2950  CD  PRO A 397       8.664  -8.077  52.372  1.00 17.68           C  
ATOM   2951  N   SER A 398       7.945  -3.406  52.505  1.00 19.74           N  
ATOM   2952  CA  SER A 398       7.040  -2.313  52.836  1.00 18.83           C  
ATOM   2953  C   SER A 398       7.539  -1.049  52.151  1.00 19.67           C  
ATOM   2954  O   SER A 398       8.744  -0.792  52.145  1.00 19.73           O  
ATOM   2955  CB  SER A 398       6.994  -2.125  54.331  1.00 17.76           C  
ATOM   2956  OG  SER A 398       6.462  -3.283  54.959  1.00 17.76           O  
ATOM   2957  N   GLU A 399       6.609  -0.311  51.542  1.00 19.80           N  
ATOM   2958  CA  GLU A 399       6.897   0.945  50.858  1.00 19.05           C  
ATOM   2959  C   GLU A 399       5.679   1.864  50.854  1.00 18.57           C  
ATOM   2960  O   GLU A 399       4.623   1.495  51.362  1.00 19.33           O  
ATOM   2961  CB  GLU A 399       7.617   0.789  49.508  1.00 19.93           C  
ATOM   2962  CG  GLU A 399       9.047   1.330  49.541  1.00 22.81           C  
ATOM   2963  CD  GLU A 399       9.100   2.803  49.923  1.00 23.74           C  
ATOM   2964  OE1 GLU A 399       8.636   3.596  49.099  1.00 26.68           O  
ATOM   2965  OE2 GLU A 399       9.470   3.155  51.051  1.00 21.81           O  
ATOM   2966  N   PHE A 400       5.891   3.103  50.370  1.00 18.39           N  
ATOM   2967  CA  PHE A 400       4.883   4.138  50.168  1.00 18.60           C  
ATOM   2968  C   PHE A 400       3.906   4.229  51.365  1.00 17.35           C  
ATOM   2969  O   PHE A 400       2.693   4.093  51.147  1.00 16.93           O  
ATOM   2970  CB  PHE A 400       4.289   3.886  48.768  1.00 17.69           C  
ATOM   2971  CG  PHE A 400       5.176   4.155  47.559  1.00 18.15           C  
ATOM   2972  CD1 PHE A 400       5.533   5.472  47.203  1.00 16.87           C  
ATOM   2973  CD2 PHE A 400       5.569   3.101  46.714  1.00 17.83           C  
ATOM   2974  CE1 PHE A 400       6.316   5.743  46.070  1.00 17.25           C  
ATOM   2975  CE2 PHE A 400       6.332   3.367  45.567  1.00 18.00           C  
ATOM   2976  CZ  PHE A 400       6.722   4.685  45.256  1.00 17.92           C  
ATOM   2977  N   PRO A 401       4.353   4.420  52.652  1.00 16.67           N  
ATOM   2978  CA  PRO A 401       3.415   4.655  53.737  1.00 16.08           C  
ATOM   2979  C   PRO A 401       2.785   6.046  53.686  1.00 16.51           C  
ATOM   2980  O   PRO A 401       3.422   7.012  53.257  1.00 16.04           O  
ATOM   2981  CB  PRO A 401       4.218   4.328  55.003  1.00 16.35           C  
ATOM   2982  CG  PRO A 401       5.604   4.823  54.619  1.00 16.27           C  
ATOM   2983  CD  PRO A 401       5.746   4.525  53.154  1.00 15.91           C  
ATOM   2984  N   GLN A 402       1.507   6.098  54.094  1.00 17.47           N  
ATOM   2985  CA  GLN A 402       0.792   7.333  54.402  1.00 18.21           C  
ATOM   2986  C   GLN A 402       0.120   7.177  55.767  1.00 17.72           C  
ATOM   2987  O   GLN A 402       0.015   6.061  56.303  1.00 18.11           O  
ATOM   2988  CB  GLN A 402      -0.137   7.752  53.256  1.00 17.50           C  
ATOM   2989  CG  GLN A 402       0.561   8.405  52.054  1.00 19.56           C  
ATOM   2990  CD  GLN A 402      -0.300   9.319  51.186  1.00 19.58           C  
ATOM   2991  OE1 GLN A 402      -1.419   9.732  51.534  1.00 19.34           O  
ATOM   2992  NE2 GLN A 402       0.243   9.704  50.037  1.00 16.87           N  
ATOM   2993  N   ILE A 403      -0.299   8.318  56.327  1.00 15.88           N  
ATOM   2994  CA  ILE A 403      -0.950   8.405  57.633  1.00 15.52           C  
ATOM   2995  C   ILE A 403      -2.330   9.075  57.497  1.00 15.19           C  
ATOM   2996  O   ILE A 403      -2.758   9.420  56.390  1.00 15.51           O  
ATOM   2997  CB  ILE A 403      -0.018   9.015  58.717  1.00 15.79           C  
ATOM   2998  CG1 ILE A 403       0.263  10.538  58.544  1.00 16.56           C  
ATOM   2999  CG2 ILE A 403       1.277   8.200  58.905  1.00 15.90           C  
ATOM   3000  CD1 ILE A 403       0.437  11.304  59.864  1.00 18.82           C  
ATOM   3001  N   ASP A 404      -3.033   9.205  58.633  1.00 15.52           N  
ATOM   3002  CA  ASP A 404      -4.119  10.158  58.825  1.00 16.71           C  
ATOM   3003  C   ASP A 404      -3.525  11.545  59.079  1.00 16.39           C  
ATOM   3004  O   ASP A 404      -3.071  11.842  60.193  1.00 17.80           O  
ATOM   3005  CB  ASP A 404      -5.078   9.641  59.892  1.00 17.60           C  
ATOM   3006  CG  ASP A 404      -6.327  10.455  60.200  1.00 18.26           C  
ATOM   3007  OD1 ASP A 404      -6.437  11.620  59.745  1.00 17.77           O  
ATOM   3008  OD2 ASP A 404      -7.225   9.878  60.870  1.00 19.34           O  
ATOM   3009  N   ASN A 405      -3.610  12.407  58.059  1.00 16.18           N  
ATOM   3010  CA  ASN A 405      -2.949  13.712  58.022  1.00 17.15           C  
ATOM   3011  C   ASN A 405      -3.503  14.732  59.029  1.00 18.17           C  
ATOM   3012  O   ASN A 405      -2.854  15.741  59.301  1.00 17.77           O  
ATOM   3013  CB  ASN A 405      -2.867  14.254  56.598  1.00 17.46           C  
ATOM   3014  CG  ASN A 405      -1.789  13.605  55.761  1.00 17.24           C  
ATOM   3015  OD1 ASN A 405      -0.847  12.985  56.273  1.00 17.42           O  
ATOM   3016  ND2 ASN A 405      -1.905  13.761  54.451  1.00 16.07           N  
ATOM   3017  N   ARG A 406      -4.663  14.439  59.636  1.00 18.40           N  
ATOM   3018  CA  ARG A 406      -5.166  15.144  60.811  1.00 18.12           C  
ATOM   3019  C   ARG A 406      -4.227  15.005  62.021  1.00 18.56           C  
ATOM   3020  O   ARG A 406      -4.362  15.780  62.971  1.00 16.86           O  
ATOM   3021  CB  ARG A 406      -6.606  14.711  61.119  1.00 18.08           C  
ATOM   3022  CG  ARG A 406      -7.622  15.037  60.028  1.00 18.70           C  
ATOM   3023  CD  ARG A 406      -8.979  14.455  60.351  1.00 20.00           C  
ATOM   3024  NE  ARG A 406      -8.947  13.009  60.626  1.00 19.65           N  
ATOM   3025  CZ  ARG A 406      -9.836  12.265  61.277  1.00 19.70           C  
ATOM   3026  NH1 ARG A 406     -10.959  12.789  61.728  1.00 18.08           N  
ATOM   3027  NH2 ARG A 406      -9.606  10.975  61.451  1.00 18.11           N  
ATOM   3028  N   PHE A 407      -3.257  14.063  61.936  1.00 19.34           N  
ATOM   3029  CA  PHE A 407      -2.254  13.770  62.949  1.00 18.77           C  
ATOM   3030  C   PHE A 407      -0.838  14.102  62.454  1.00 19.66           C  
ATOM   3031  O   PHE A 407       0.133  13.660  63.079  1.00 18.44           O  
ATOM   3032  CB  PHE A 407      -2.511  12.351  63.480  1.00 19.02           C  
ATOM   3033  CG  PHE A 407      -3.830  12.216  64.239  1.00 19.71           C  
ATOM   3034  CD1 PHE A 407      -5.027  11.920  63.560  1.00 19.26           C  
ATOM   3035  CD2 PHE A 407      -3.867  12.391  65.640  1.00 19.99           C  
ATOM   3036  CE1 PHE A 407      -6.241  11.834  64.260  1.00 20.72           C  
ATOM   3037  CE2 PHE A 407      -5.082  12.285  66.349  1.00 20.85           C  
ATOM   3038  CZ  PHE A 407      -6.269  12.008  65.649  1.00 21.10           C  
ATOM   3039  N   MET A 408      -0.720  14.884  61.363  1.00 18.79           N  
ATOM   3040  CA  MET A 408       0.579  15.226  60.794  1.00 19.32           C  
ATOM   3041  C   MET A 408       1.304  16.228  61.693  1.00 20.03           C  
ATOM   3042  O   MET A 408       0.774  17.296  61.992  1.00 19.80           O  
ATOM   3043  CB  MET A 408       0.494  15.675  59.328  1.00 18.86           C  
ATOM   3044  CG  MET A 408       1.855  16.013  58.684  1.00 19.64           C  
ATOM   3045  SD  MET A 408       3.150  14.756  58.716  1.00 18.47           S  
ATOM   3046  CE  MET A 408       2.602  13.651  57.410  1.00 19.09           C  
ATOM   3047  N   GLY A 409       2.522  15.839  62.101  1.00 19.89           N  
ATOM   3048  CA  GLY A 409       3.400  16.621  62.957  1.00 18.81           C  
ATOM   3049  C   GLY A 409       3.035  16.549  64.438  1.00 18.71           C  
ATOM   3050  O   GLY A 409       3.557  17.350  65.207  1.00 18.14           O  
ATOM   3051  N   VAL A 410       2.124  15.626  64.803  1.00 18.25           N  
ATOM   3052  CA  VAL A 410       1.746  15.258  66.166  1.00 18.59           C  
ATOM   3053  C   VAL A 410       1.794  13.733  66.276  1.00 19.51           C  
ATOM   3054  O   VAL A 410       2.027  13.064  65.256  1.00 23.54           O  
ATOM   3055  CB  VAL A 410       0.440  15.896  66.715  1.00 19.20           C  
ATOM   3056  CG1 VAL A 410       0.533  17.420  66.821  1.00 19.50           C  
ATOM   3057  CG2 VAL A 410      -0.833  15.507  65.965  1.00 19.51           C  
ATOM   3058  N   GLU A 411       1.604  13.198  67.503  1.00 19.60           N  
ATOM   3059  CA  GLU A 411       1.439  11.772  67.779  1.00 20.07           C  
ATOM   3060  C   GLU A 411       0.371  11.159  66.862  1.00 17.97           C  
ATOM   3061  O   GLU A 411      -0.739  11.666  66.814  1.00 17.45           O  
ATOM   3062  CB  GLU A 411       1.184  11.480  69.256  1.00 19.62           C  
ATOM   3063  CG  GLU A 411       1.223   9.982  69.568  1.00 22.86           C  
ATOM   3064  CD  GLU A 411       1.142   9.506  71.009  1.00 25.04           C  
ATOM   3065  OE1 GLU A 411       1.221  10.326  71.944  1.00 25.03           O  
ATOM   3066  OE2 GLU A 411       0.979   8.282  71.192  1.00 29.30           O  
ATOM   3067  N   TYR A 412       0.772  10.098  66.143  1.00 17.51           N  
ATOM   3068  CA  TYR A 412      -0.063   9.332  65.231  1.00 18.57           C  
ATOM   3069  C   TYR A 412       0.055   7.850  65.592  1.00 18.41           C  
ATOM   3070  O   TYR A 412       1.033   7.441  66.214  1.00 17.90           O  
ATOM   3071  CB  TYR A 412       0.351   9.721  63.801  1.00 17.50           C  
ATOM   3072  CG  TYR A 412       1.550   8.935  63.295  1.00 19.08           C  
ATOM   3073  CD1 TYR A 412       2.866   9.321  63.629  1.00 19.36           C  
ATOM   3074  CD2 TYR A 412       1.369   7.780  62.512  1.00 17.61           C  
ATOM   3075  CE1 TYR A 412       3.955   8.568  63.196  1.00 18.92           C  
ATOM   3076  CE2 TYR A 412       2.461   7.024  62.082  1.00 17.32           C  
ATOM   3077  CZ  TYR A 412       3.747   7.429  62.414  1.00 18.26           C  
ATOM   3078  OH  TYR A 412       4.806   6.674  62.004  1.00 18.63           O  
ATOM   3079  N   SER A 413      -0.891   7.052  65.071  1.00 19.61           N  
ATOM   3080  CA  SER A 413      -1.051   5.630  65.346  1.00 19.11           C  
ATOM   3081  C   SER A 413      -1.235   4.827  64.055  1.00 18.82           C  
ATOM   3082  O   SER A 413      -0.582   3.786  63.916  1.00 21.78           O  
ATOM   3083  CB  SER A 413      -2.160   5.361  66.357  1.00 18.35           C  
ATOM   3084  OG  SER A 413      -2.290   3.955  66.595  1.00 18.75           O  
ATOM   3085  N   SER A 414      -2.157   5.274  63.173  1.00 17.88           N  
ATOM   3086  CA  SER A 414      -2.481   4.639  61.892  1.00 15.63           C  
ATOM   3087  C   SER A 414      -1.372   4.878  60.865  1.00 16.58           C  
ATOM   3088  O   SER A 414      -0.919   6.021  60.675  1.00 17.93           O  
ATOM   3089  CB  SER A 414      -3.806   5.106  61.376  1.00 15.24           C  
ATOM   3090  OG  SER A 414      -4.850   4.249  61.793  1.00 16.36           O  
ATOM   3091  N   ALA A 415      -0.925   3.783  60.227  1.00 16.78           N  
ATOM   3092  CA  ALA A 415      -0.158   3.839  58.985  1.00 16.73           C  
ATOM   3093  C   ALA A 415      -0.776   2.929  57.921  1.00 17.48           C  
ATOM   3094  O   ALA A 415      -1.153   1.790  58.220  1.00 19.82           O  
ATOM   3095  CB  ALA A 415       1.318   3.556  59.223  1.00 16.39           C  
ATOM   3096  N   PHE A 416      -0.891   3.478  56.700  1.00 15.69           N  
ATOM   3097  CA  PHE A 416      -1.355   2.779  55.508  1.00 16.05           C  
ATOM   3098  C   PHE A 416      -0.144   2.527  54.609  1.00 16.99           C  
ATOM   3099  O   PHE A 416       0.481   3.470  54.133  1.00 17.23           O  
ATOM   3100  CB  PHE A 416      -2.522   3.516  54.844  1.00 15.44           C  
ATOM   3101  CG  PHE A 416      -3.622   3.953  55.797  1.00 16.27           C  
ATOM   3102  CD1 PHE A 416      -4.596   3.043  56.241  1.00 16.56           C  
ATOM   3103  CD2 PHE A 416      -3.666   5.283  56.267  1.00 17.85           C  
ATOM   3104  CE1 PHE A 416      -5.615   3.467  57.104  1.00 17.10           C  
ATOM   3105  CE2 PHE A 416      -4.670   5.694  57.167  1.00 18.06           C  
ATOM   3106  CZ  PHE A 416      -5.640   4.779  57.581  1.00 16.54           C  
ATOM   3107  N   ILE A 417       0.210   1.246  54.447  1.00 16.82           N  
ATOM   3108  CA  ILE A 417       1.515   0.836  53.934  1.00 16.43           C  
ATOM   3109  C   ILE A 417       1.271  -0.043  52.705  1.00 17.08           C  
ATOM   3110  O   ILE A 417       0.466  -0.973  52.768  1.00 15.65           O  
ATOM   3111  CB  ILE A 417       2.369   0.150  55.035  1.00 17.05           C  
ATOM   3112  CG1 ILE A 417       2.401   0.937  56.386  1.00 17.87           C  
ATOM   3113  CG2 ILE A 417       3.788  -0.154  54.528  1.00 17.47           C  
ATOM   3114  CD1 ILE A 417       2.616   0.105  57.650  1.00 19.52           C  
ATOM   3115  N   ASN A 418       1.988   0.268  51.607  1.00 17.48           N  
ATOM   3116  CA  ASN A 418       2.082  -0.545  50.394  1.00 17.30           C  
ATOM   3117  C   ASN A 418       3.023  -1.713  50.699  1.00 17.46           C  
ATOM   3118  O   ASN A 418       4.150  -1.479  51.155  1.00 18.75           O  
ATOM   3119  CB  ASN A 418       2.460   0.374  49.226  1.00 17.01           C  
ATOM   3120  CG  ASN A 418       2.160  -0.092  47.823  1.00 17.44           C  
ATOM   3121  OD1 ASN A 418       1.432  -1.068  47.591  1.00 20.56           O  
ATOM   3122  ND2 ASN A 418       2.725   0.608  46.850  1.00 15.60           N  
ATOM   3123  N   VAL A 419       2.544  -2.959  50.503  1.00 16.64           N  
ATOM   3124  CA  VAL A 419       3.221  -4.154  51.029  1.00 16.58           C  
ATOM   3125  C   VAL A 419       3.365  -5.250  49.966  1.00 18.06           C  
ATOM   3126  O   VAL A 419       2.542  -5.357  49.040  1.00 17.16           O  
ATOM   3127  CB  VAL A 419       2.690  -4.748  52.361  1.00 16.29           C  
ATOM   3128  CG1 VAL A 419       3.028  -3.886  53.569  1.00 15.25           C  
ATOM   3129  CG2 VAL A 419       1.212  -5.146  52.334  1.00 15.39           C  
ATOM   3130  N   PHE A 420       4.417  -6.076  50.143  1.00 17.98           N  
ATOM   3131  CA  PHE A 420       4.441  -7.455  49.666  1.00 19.26           C  
ATOM   3132  C   PHE A 420       3.658  -8.290  50.681  1.00 19.87           C  
ATOM   3133  O   PHE A 420       4.028  -8.319  51.864  1.00 20.06           O  
ATOM   3134  CB  PHE A 420       5.847  -8.048  49.489  1.00 20.34           C  
ATOM   3135  CG  PHE A 420       6.864  -7.563  48.459  1.00 22.21           C  
ATOM   3136  CD1 PHE A 420       6.978  -6.204  48.067  1.00 22.20           C  
ATOM   3137  CD2 PHE A 420       7.792  -8.486  47.934  1.00 23.70           C  
ATOM   3138  CE1 PHE A 420       7.974  -5.789  47.168  1.00 21.42           C  
ATOM   3139  CE2 PHE A 420       8.783  -8.071  47.025  1.00 24.18           C  
ATOM   3140  CZ  PHE A 420       8.879  -6.718  46.651  1.00 23.77           C  
ATOM   3141  N   VAL A 421       2.564  -8.926  50.214  1.00 19.40           N  
ATOM   3142  CA  VAL A 421       1.626  -9.656  51.074  1.00 19.06           C  
ATOM   3143  C   VAL A 421       2.342 -10.926  51.569  1.00 19.48           C  
ATOM   3144  O   VAL A 421       2.775 -11.709  50.708  1.00 18.19           O  
ATOM   3145  CB  VAL A 421       0.213  -9.956  50.507  1.00 17.95           C  
ATOM   3146  CG1 VAL A 421      -0.695 -10.685  51.492  1.00 19.35           C  
ATOM   3147  CG2 VAL A 421      -0.502  -8.704  50.047  1.00 16.76           C  
ATOM   3148  N   PRO A 422       2.493 -11.154  52.920  1.00 21.73           N  
ATOM   3149  CA  PRO A 422       3.080 -12.396  53.456  1.00 23.59           C  
ATOM   3150  C   PRO A 422       2.392 -13.646  52.908  1.00 24.77           C  
ATOM   3151  O   PRO A 422       1.160 -13.673  52.830  1.00 25.11           O  
ATOM   3152  CB  PRO A 422       2.956 -12.272  54.986  1.00 22.52           C  
ATOM   3153  CG  PRO A 422       2.842 -10.781  55.224  1.00 21.42           C  
ATOM   3154  CD  PRO A 422       2.088 -10.253  54.022  1.00 20.49           C  
ATOM   3155  N   ASP A 423       3.219 -14.588  52.410  1.00 28.88           N  
ATOM   3156  CA  ASP A 423       2.883 -15.910  51.865  1.00 31.07           C  
ATOM   3157  C   ASP A 423       2.157 -15.836  50.506  1.00 30.02           C  
ATOM   3158  O   ASP A 423       1.764 -16.875  49.974  1.00 29.54           O  
ATOM   3159  CB  ASP A 423       2.271 -16.846  52.916  1.00 36.55           C  
ATOM   3160  CG  ASP A 423       2.983 -16.981  54.263  1.00 41.79           C  
ATOM   3161  OD1 ASP A 423       4.190 -17.332  54.289  1.00 48.82           O  
ATOM   3162  OD2 ASP A 423       2.324 -16.748  55.302  1.00 47.00           O  
ATOM   3163  N   ARG A 424       2.043 -14.631  49.910  1.00 30.10           N  
ATOM   3164  CA  ARG A 424       1.218 -14.348  48.738  1.00 30.40           C  
ATOM   3165  C   ARG A 424       1.968 -13.539  47.677  1.00 31.78           C  
ATOM   3166  O   ARG A 424       1.357 -13.154  46.670  1.00 36.82           O  
ATOM   3167  CB  ARG A 424      -0.068 -13.620  49.166  1.00 31.69           C  
ATOM   3168  CG  ARG A 424      -1.080 -14.249  50.115  1.00 36.54           C  
ATOM   3169  CD  ARG A 424      -1.997 -15.261  49.451  1.00 40.03           C  
ATOM   3170  NE  ARG A 424      -3.133 -14.810  48.632  1.00 38.14           N  
ATOM   3171  CZ  ARG A 424      -4.287 -14.244  48.998  1.00 38.71           C  
ATOM   3172  NH1 ARG A 424      -4.401 -13.396  50.012  1.00 39.07           N  
ATOM   3173  NH2 ARG A 424      -5.342 -14.446  48.230  1.00 37.52           N  
ATOM   3174  N   SER A 425       3.278 -13.314  47.895  1.00 30.00           N  
ATOM   3175  CA  SER A 425       4.117 -12.427  47.100  1.00 29.31           C  
ATOM   3176  C   SER A 425       5.463 -13.074  46.766  1.00 31.92           C  
ATOM   3177  O   SER A 425       5.779 -14.147  47.298  1.00 32.97           O  
ATOM   3178  CB  SER A 425       4.255 -11.076  47.763  1.00 29.30           C  
ATOM   3179  OG  SER A 425       4.875 -11.173  49.029  1.00 27.44           O  
ATOM   3180  N   ASP A 426       6.238 -12.403  45.888  1.00 31.78           N  
ATOM   3181  CA  ASP A 426       7.503 -12.908  45.367  1.00 35.77           C  
ATOM   3182  C   ASP A 426       8.600 -12.821  46.438  1.00 41.08           C  
ATOM   3183  O   ASP A 426       8.911 -13.842  47.068  1.00 52.91           O  
ATOM   3184  CB  ASP A 426       7.716 -12.468  43.927  1.00 33.42           C  
ATOM   3185  CG  ASP A 426       8.817 -13.136  43.109  1.00 32.52           C  
ATOM   3186  OD1 ASP A 426       9.829 -13.620  43.678  1.00 30.56           O  
ATOM   3187  OD2 ASP A 426       8.652 -13.159  41.881  1.00 34.57           O  
ATOM   3188  N   GLY A 427       9.172 -11.628  46.642  1.00 39.02           N  
ATOM   3189  CA  GLY A 427      10.228 -11.440  47.640  1.00 38.99           C  
ATOM   3190  C   GLY A 427      11.643 -11.441  47.050  1.00 37.85           C  
ATOM   3191  O   GLY A 427      12.532 -10.842  47.662  1.00 40.60           O  
ATOM   3192  N   ASN A 428      11.829 -12.119  45.891  1.00 35.99           N  
ATOM   3193  CA  ASN A 428      12.967 -11.941  44.989  1.00 37.61           C  
ATOM   3194  C   ASN A 428      12.916 -10.612  44.221  1.00 33.82           C  
ATOM   3195  O   ASN A 428      13.942 -10.201  43.675  1.00 35.42           O  
ATOM   3196  CB  ASN A 428      13.196 -13.132  44.057  1.00 43.01           C  
ATOM   3197  CG  ASN A 428      13.576 -14.423  44.751  1.00 50.71           C  
ATOM   3198  OD1 ASN A 428      13.054 -15.479  44.381  1.00 54.10           O  
ATOM   3199  ND2 ASN A 428      14.504 -14.402  45.701  1.00 51.35           N  
ATOM   3200  N   LYS A 429      11.731  -9.969  44.150  1.00 28.18           N  
ATOM   3201  CA  LYS A 429      11.512  -8.676  43.510  1.00 28.84           C  
ATOM   3202  C   LYS A 429      12.157  -7.573  44.356  1.00 26.07           C  
ATOM   3203  O   LYS A 429      12.038  -7.590  45.590  1.00 24.52           O  
ATOM   3204  CB  LYS A 429      10.032  -8.272  43.402  1.00 32.61           C  
ATOM   3205  CG  LYS A 429       8.941  -9.195  42.849  1.00 37.89           C  
ATOM   3206  CD  LYS A 429       8.955  -9.779  41.439  1.00 46.08           C  
ATOM   3207  CE  LYS A 429       8.759  -8.836  40.300  1.00 50.06           C  
ATOM   3208  NZ  LYS A 429       9.113  -9.539  39.067  1.00 55.98           N  
ATOM   3209  N   ASN A 430      12.809  -6.613  43.662  1.00 23.29           N  
ATOM   3210  CA  ASN A 430      13.067  -5.250  44.130  1.00 22.78           C  
ATOM   3211  C   ASN A 430      11.798  -4.703  44.814  1.00 20.56           C  
ATOM   3212  O   ASN A 430      10.672  -4.962  44.344  1.00 20.22           O  
ATOM   3213  CB  ASN A 430      13.648  -4.402  42.989  1.00 21.99           C  
ATOM   3214  CG  ASN A 430      13.709  -2.915  43.286  1.00 21.50           C  
ATOM   3215  OD1 ASN A 430      12.691  -2.211  43.174  1.00 19.26           O  
ATOM   3216  ND2 ASN A 430      14.875  -2.422  43.685  1.00 18.11           N  
ATOM   3217  N   VAL A 431      12.006  -3.927  45.890  1.00 16.41           N  
ATOM   3218  CA  VAL A 431      10.992  -3.414  46.810  1.00 17.74           C  
ATOM   3219  C   VAL A 431       9.849  -2.682  46.079  1.00 17.92           C  
ATOM   3220  O   VAL A 431       8.706  -2.773  46.532  1.00 16.33           O  
ATOM   3221  CB  VAL A 431      11.604  -2.642  48.006  1.00 19.59           C  
ATOM   3222  CG1 VAL A 431      12.275  -1.322  47.608  1.00 20.68           C  
ATOM   3223  CG2 VAL A 431      10.652  -2.432  49.183  1.00 19.27           C  
ATOM   3224  N   PHE A 432      10.150  -2.018  44.944  1.00 16.88           N  
ATOM   3225  CA  PHE A 432       9.175  -1.233  44.184  1.00 17.64           C  
ATOM   3226  C   PHE A 432       8.329  -2.070  43.219  1.00 17.10           C  
ATOM   3227  O   PHE A 432       7.362  -1.549  42.662  1.00 16.46           O  
ATOM   3228  CB  PHE A 432       9.863  -0.065  43.469  1.00 16.67           C  
ATOM   3229  CG  PHE A 432      10.474   0.989  44.378  1.00 18.97           C  
ATOM   3230  CD1 PHE A 432       9.668   1.947  45.022  1.00 18.83           C  
ATOM   3231  CD2 PHE A 432      11.866   1.031  44.569  1.00 18.72           C  
ATOM   3232  CE1 PHE A 432      10.243   2.925  45.843  1.00 20.24           C  
ATOM   3233  CE2 PHE A 432      12.435   2.001  45.405  1.00 20.40           C  
ATOM   3234  CZ  PHE A 432      11.626   2.952  46.033  1.00 20.30           C  
ATOM   3235  N   GLN A 433       8.673  -3.358  43.047  1.00 17.98           N  
ATOM   3236  CA  GLN A 433       8.237  -4.174  41.913  1.00 18.81           C  
ATOM   3237  C   GLN A 433       7.320  -5.333  42.318  1.00 19.60           C  
ATOM   3238  O   GLN A 433       6.745  -5.969  41.423  1.00 19.55           O  
ATOM   3239  CB  GLN A 433       9.420  -4.652  41.068  1.00 18.71           C  
ATOM   3240  CG  GLN A 433      10.280  -3.516  40.519  1.00 19.37           C  
ATOM   3241  CD  GLN A 433      11.302  -3.919  39.485  1.00 20.40           C  
ATOM   3242  OE1 GLN A 433      11.363  -5.064  39.027  1.00 21.56           O  
ATOM   3243  NE2 GLN A 433      12.128  -2.956  39.102  1.00 19.19           N  
ATOM   3244  N   GLY A 434       7.182  -5.612  43.631  1.00 19.99           N  
ATOM   3245  CA  GLY A 434       6.336  -6.712  44.092  1.00 20.42           C  
ATOM   3246  C   GLY A 434       5.188  -6.297  45.008  1.00 20.67           C  
ATOM   3247  O   GLY A 434       4.700  -7.144  45.762  1.00 22.04           O  
ATOM   3248  N   LEU A 435       4.763  -5.022  44.924  1.00 17.56           N  
ATOM   3249  CA  LEU A 435       3.824  -4.441  45.875  1.00 17.35           C  
ATOM   3250  C   LEU A 435       2.393  -4.826  45.473  1.00 17.48           C  
ATOM   3251  O   LEU A 435       1.809  -4.253  44.546  1.00 18.03           O  
ATOM   3252  CB  LEU A 435       4.065  -2.942  46.092  1.00 16.03           C  
ATOM   3253  CG  LEU A 435       5.427  -2.519  46.661  1.00 14.50           C  
ATOM   3254  CD1 LEU A 435       5.724  -1.047  46.265  1.00 12.76           C  
ATOM   3255  CD2 LEU A 435       5.615  -2.762  48.190  1.00 12.07           C  
ATOM   3256  N   ASN A 436       1.871  -5.865  46.145  1.00 17.46           N  
ATOM   3257  CA  ASN A 436       0.639  -6.550  45.746  1.00 17.61           C  
ATOM   3258  C   ASN A 436      -0.429  -6.461  46.834  1.00 18.09           C  
ATOM   3259  O   ASN A 436      -1.431  -7.191  46.777  1.00 19.33           O  
ATOM   3260  CB  ASN A 436       0.926  -7.949  45.204  1.00 17.51           C  
ATOM   3261  CG  ASN A 436       1.357  -8.971  46.238  1.00 18.27           C  
ATOM   3262  OD1 ASN A 436       1.743  -8.661  47.374  1.00 18.67           O  
ATOM   3263  ND2 ASN A 436       1.292 -10.229  45.844  1.00 18.58           N  
ATOM   3264  N   GLY A 437      -0.187  -5.598  47.826  1.00 17.49           N  
ATOM   3265  CA  GLY A 437      -1.141  -5.380  48.895  1.00 18.28           C  
ATOM   3266  C   GLY A 437      -0.954  -4.090  49.679  1.00 17.41           C  
ATOM   3267  O   GLY A 437      -0.056  -3.285  49.407  1.00 16.10           O  
ATOM   3268  N   LEU A 438      -1.858  -3.966  50.660  1.00 17.33           N  
ATOM   3269  CA  LEU A 438      -1.936  -2.869  51.609  1.00 17.25           C  
ATOM   3270  C   LEU A 438      -2.004  -3.454  53.019  1.00 19.77           C  
ATOM   3271  O   LEU A 438      -2.608  -4.517  53.232  1.00 21.68           O  
ATOM   3272  CB  LEU A 438      -3.081  -1.887  51.325  1.00 15.28           C  
ATOM   3273  CG  LEU A 438      -3.192  -1.240  49.933  1.00 14.50           C  
ATOM   3274  CD1 LEU A 438      -4.443  -0.422  49.917  1.00 13.63           C  
ATOM   3275  CD2 LEU A 438      -2.053  -0.301  49.528  1.00 14.00           C  
ATOM   3276  N   ALA A 439      -1.358  -2.732  53.950  1.00 17.27           N  
ATOM   3277  CA  ALA A 439      -1.427  -2.947  55.382  1.00 17.87           C  
ATOM   3278  C   ALA A 439      -1.959  -1.697  56.083  1.00 17.97           C  
ATOM   3279  O   ALA A 439      -1.562  -0.568  55.761  1.00 18.17           O  
ATOM   3280  CB  ALA A 439      -0.074  -3.378  55.913  1.00 17.01           C  
ATOM   3281  N   HIS A 440      -2.915  -1.934  56.995  1.00 18.45           N  
ATOM   3282  CA  HIS A 440      -3.317  -0.954  57.987  1.00 17.31           C  
ATOM   3283  C   HIS A 440      -2.750  -1.391  59.326  1.00 17.31           C  
ATOM   3284  O   HIS A 440      -3.286  -2.311  59.958  1.00 17.24           O  
ATOM   3285  CB  HIS A 440      -4.823  -0.672  57.983  1.00 16.26           C  
ATOM   3286  CG  HIS A 440      -5.268   0.427  58.892  1.00 16.36           C  
ATOM   3287  ND1 HIS A 440      -6.617   0.635  59.112  1.00 15.76           N  
ATOM   3288  CD2 HIS A 440      -4.625   1.392  59.582  1.00 16.11           C  
ATOM   3289  CE1 HIS A 440      -6.771   1.694  59.890  1.00 16.50           C  
ATOM   3290  NE2 HIS A 440      -5.570   2.167  60.194  1.00 16.77           N  
ATOM   3291  N   TYR A 441      -1.671  -0.685  59.706  1.00 17.97           N  
ATOM   3292  CA  TYR A 441      -1.007  -0.809  60.998  1.00 17.83           C  
ATOM   3293  C   TYR A 441      -1.567   0.254  61.937  1.00 19.03           C  
ATOM   3294  O   TYR A 441      -1.712   1.412  61.540  1.00 20.05           O  
ATOM   3295  CB  TYR A 441       0.519  -0.747  60.827  1.00 17.53           C  
ATOM   3296  CG  TYR A 441       1.297  -0.694  62.138  1.00 16.69           C  
ATOM   3297  CD1 TYR A 441       1.474  -1.843  62.931  1.00 15.72           C  
ATOM   3298  CD2 TYR A 441       1.852   0.519  62.581  1.00 17.40           C  
ATOM   3299  CE1 TYR A 441       2.183  -1.788  64.132  1.00 16.37           C  
ATOM   3300  CE2 TYR A 441       2.569   0.583  63.777  1.00 17.27           C  
ATOM   3301  CZ  TYR A 441       2.722  -0.573  64.552  1.00 16.42           C  
ATOM   3302  OH  TYR A 441       3.422  -0.486  65.719  1.00 17.47           O  
ATOM   3303  N   LYS A 442      -1.834  -0.167  63.186  1.00 19.94           N  
ATOM   3304  CA  LYS A 442      -2.207   0.707  64.293  1.00 19.96           C  
ATOM   3305  C   LYS A 442      -1.225   0.469  65.437  1.00 21.40           C  
ATOM   3306  O   LYS A 442      -1.219  -0.622  66.009  1.00 20.42           O  
ATOM   3307  CB  LYS A 442      -3.659   0.473  64.733  1.00 20.43           C  
ATOM   3308  CG  LYS A 442      -4.755   0.867  63.748  1.00 21.49           C  
ATOM   3309  CD  LYS A 442      -6.133   0.494  64.274  1.00 20.83           C  
ATOM   3310  CE  LYS A 442      -7.147   0.864  63.259  1.00 20.98           C  
ATOM   3311  NZ  LYS A 442      -8.489   0.761  63.826  1.00 22.48           N  
ATOM   3312  N   ARG A 443      -0.412   1.494  65.744  1.00 22.26           N  
ATOM   3313  CA  ARG A 443       0.591   1.463  66.806  1.00 22.73           C  
ATOM   3314  C   ARG A 443      -0.052   1.191  68.177  1.00 24.62           C  
ATOM   3315  O   ARG A 443       0.399   0.266  68.869  1.00 25.24           O  
ATOM   3316  CB  ARG A 443       1.559   2.654  66.741  1.00 20.55           C  
ATOM   3317  CG  ARG A 443       2.682   2.612  67.780  1.00 20.19           C  
ATOM   3318  CD  ARG A 443       3.570   3.844  67.813  1.00 18.84           C  
ATOM   3319  NE  ARG A 443       2.826   5.092  68.021  1.00 18.60           N  
ATOM   3320  CZ  ARG A 443       2.229   5.561  69.120  1.00 20.20           C  
ATOM   3321  NH1 ARG A 443       2.399   5.010  70.316  1.00 19.86           N  
ATOM   3322  NH2 ARG A 443       1.464   6.635  69.016  1.00 20.41           N  
ATOM   3323  N   LYS A 444      -1.101   1.965  68.525  1.00 24.23           N  
ATOM   3324  CA  LYS A 444      -1.773   1.936  69.826  1.00 26.61           C  
ATOM   3325  C   LYS A 444      -2.345   0.544  70.112  1.00 29.17           C  
ATOM   3326  O   LYS A 444      -2.036  -0.015  71.163  1.00 30.40           O  
ATOM   3327  CB  LYS A 444      -2.743   3.108  70.022  1.00 28.50           C  
ATOM   3328  CG  LYS A 444      -1.998   4.417  70.322  1.00 32.51           C  
ATOM   3329  CD  LYS A 444      -2.849   5.673  70.223  1.00 34.70           C  
ATOM   3330  CE  LYS A 444      -2.113   6.864  70.732  1.00 37.13           C  
ATOM   3331  NZ  LYS A 444      -3.000   8.026  70.650  1.00 34.98           N  
ATOM   3332  N   GLU A 445      -3.078  -0.020  69.137  1.00 26.37           N  
ATOM   3333  CA  GLU A 445      -3.665  -1.357  69.200  1.00 27.97           C  
ATOM   3334  C   GLU A 445      -2.612  -2.455  69.021  1.00 27.66           C  
ATOM   3335  O   GLU A 445      -2.812  -3.552  69.531  1.00 28.34           O  
ATOM   3336  CB  GLU A 445      -4.875  -1.560  68.281  1.00 28.80           C  
ATOM   3337  CG  GLU A 445      -6.104  -0.718  68.636  1.00 27.21           C  
ATOM   3338  CD  GLU A 445      -6.139   0.764  68.259  1.00 29.73           C  
ATOM   3339  OE1 GLU A 445      -5.150   1.357  67.757  1.00 31.61           O  
ATOM   3340  OE2 GLU A 445      -7.212   1.355  68.470  1.00 30.76           O  
ATOM   3341  N   GLY A 446      -1.506  -2.164  68.307  1.00 27.56           N  
ATOM   3342  CA  GLY A 446      -0.505  -3.142  67.890  1.00 26.12           C  
ATOM   3343  C   GLY A 446      -1.042  -4.172  66.889  1.00 27.39           C  
ATOM   3344  O   GLY A 446      -0.551  -5.300  66.865  1.00 29.91           O  
ATOM   3345  N   THR A 447      -2.024  -3.775  66.058  1.00 26.07           N  
ATOM   3346  CA  THR A 447      -2.709  -4.641  65.097  1.00 26.35           C  
ATOM   3347  C   THR A 447      -2.275  -4.273  63.675  1.00 25.22           C  
ATOM   3348  O   THR A 447      -1.995  -3.096  63.401  1.00 24.79           O  
ATOM   3349  CB  THR A 447      -4.239  -4.616  65.251  1.00 26.48           C  
ATOM   3350  OG1 THR A 447      -4.720  -3.297  65.005  1.00 27.86           O  
ATOM   3351  CG2 THR A 447      -4.759  -5.129  66.586  1.00 25.95           C  
ATOM   3352  N   THR A 448      -2.227  -5.298  62.799  1.00 23.14           N  
ATOM   3353  CA  THR A 448      -2.080  -5.131  61.356  1.00 24.25           C  
ATOM   3354  C   THR A 448      -3.190  -5.899  60.630  1.00 24.49           C  
ATOM   3355  O   THR A 448      -3.372  -7.096  60.875  1.00 23.01           O  
ATOM   3356  CB  THR A 448      -0.672  -5.489  60.852  1.00 23.34           C  
ATOM   3357  OG1 THR A 448       0.295  -4.798  61.632  1.00 23.10           O  
ATOM   3358  CG2 THR A 448      -0.409  -5.003  59.435  1.00 23.05           C  
ATOM   3359  N   GLU A 449      -3.863  -5.185  59.705  1.00 22.90           N  
ATOM   3360  CA  GLU A 449      -4.866  -5.711  58.776  1.00 22.60           C  
ATOM   3361  C   GLU A 449      -4.345  -5.633  57.340  1.00 21.25           C  
ATOM   3362  O   GLU A 449      -3.621  -4.689  56.994  1.00 21.46           O  
ATOM   3363  CB  GLU A 449      -6.175  -4.940  58.942  1.00 23.89           C  
ATOM   3364  CG  GLU A 449      -6.911  -5.212  60.254  1.00 27.09           C  
ATOM   3365  CD  GLU A 449      -7.922  -4.131  60.581  1.00 31.08           C  
ATOM   3366  OE1 GLU A 449      -9.108  -4.388  60.291  1.00 32.76           O  
ATOM   3367  OE2 GLU A 449      -7.536  -3.043  61.094  1.00 33.30           O  
ATOM   3368  N   TRP A 450      -4.782  -6.594  56.508  1.00 20.43           N  
ATOM   3369  CA  TRP A 450      -4.197  -6.855  55.195  1.00 20.90           C  
ATOM   3370  C   TRP A 450      -5.255  -6.817  54.094  1.00 20.97           C  
ATOM   3371  O   TRP A 450      -6.316  -7.407  54.267  1.00 20.14           O  
ATOM   3372  CB  TRP A 450      -3.388  -8.163  55.162  1.00 20.64           C  
ATOM   3373  CG  TRP A 450      -2.358  -8.271  56.262  1.00 20.83           C  
ATOM   3374  CD1 TRP A 450      -2.572  -8.748  57.521  1.00 20.71           C  
ATOM   3375  CD2 TRP A 450      -0.967  -7.876  56.207  1.00 21.08           C  
ATOM   3376  NE1 TRP A 450      -1.421  -8.677  58.256  1.00 21.59           N  
ATOM   3377  CE2 TRP A 450      -0.414  -8.161  57.485  1.00 21.22           C  
ATOM   3378  CE3 TRP A 450      -0.132  -7.320  55.212  1.00 20.70           C  
ATOM   3379  CZ2 TRP A 450       0.935  -7.915  57.799  1.00 21.27           C  
ATOM   3380  CZ3 TRP A 450       1.198  -7.061  55.526  1.00 23.19           C  
ATOM   3381  CH2 TRP A 450       1.723  -7.355  56.805  1.00 22.24           C  
ATOM   3382  N   TYR A 451      -4.942  -6.071  53.010  1.00 19.90           N  
ATOM   3383  CA  TYR A 451      -5.676  -6.055  51.750  1.00 19.16           C  
ATOM   3384  C   TYR A 451      -4.792  -6.668  50.665  1.00 19.16           C  
ATOM   3385  O   TYR A 451      -3.684  -6.188  50.441  1.00 19.32           O  
ATOM   3386  CB  TYR A 451      -6.235  -4.683  51.341  1.00 18.13           C  
ATOM   3387  CG  TYR A 451      -6.999  -4.720  50.013  1.00 18.56           C  
ATOM   3388  CD1 TYR A 451      -8.342  -5.133  49.965  1.00 17.26           C  
ATOM   3389  CD2 TYR A 451      -6.375  -4.361  48.799  1.00 17.05           C  
ATOM   3390  CE1 TYR A 451      -9.048  -5.195  48.758  1.00 16.45           C  
ATOM   3391  CE2 TYR A 451      -7.072  -4.429  47.588  1.00 17.49           C  
ATOM   3392  CZ  TYR A 451      -8.404  -4.856  47.571  1.00 17.21           C  
ATOM   3393  OH  TYR A 451      -9.090  -4.915  46.383  1.00 18.45           O  
ATOM   3394  N   TYR A 452      -5.330  -7.677  49.960  1.00 20.25           N  
ATOM   3395  CA  TYR A 452      -4.660  -8.295  48.822  1.00 19.71           C  
ATOM   3396  C   TYR A 452      -5.204  -7.712  47.517  1.00 20.99           C  
ATOM   3397  O   TYR A 452      -6.416  -7.727  47.335  1.00 23.50           O  
ATOM   3398  CB  TYR A 452      -4.747  -9.821  48.946  1.00 17.08           C  
ATOM   3399  CG  TYR A 452      -4.180 -10.604  47.766  1.00 14.95           C  
ATOM   3400  CD1 TYR A 452      -2.802 -10.588  47.473  1.00 15.75           C  
ATOM   3401  CD2 TYR A 452      -5.022 -11.391  46.963  1.00 14.53           C  
ATOM   3402  CE1 TYR A 452      -2.276 -11.321  46.408  1.00 16.14           C  
ATOM   3403  CE2 TYR A 452      -4.502 -12.162  45.923  1.00 15.12           C  
ATOM   3404  CZ  TYR A 452      -3.133 -12.111  45.639  1.00 16.66           C  
ATOM   3405  OH  TYR A 452      -2.611 -12.843  44.618  1.00 17.69           O  
ATOM   3406  N   ALA A 453      -4.307  -7.232  46.622  1.00 20.65           N  
ATOM   3407  CA  ALA A 453      -4.685  -6.578  45.364  1.00 20.76           C  
ATOM   3408  C   ALA A 453      -5.367  -7.528  44.379  1.00 20.94           C  
ATOM   3409  O   ALA A 453      -6.193  -7.047  43.608  1.00 20.94           O  
ATOM   3410  CB  ALA A 453      -3.531  -5.879  44.687  1.00 18.81           C  
ATOM   3411  N   GLY A 454      -5.040  -8.837  44.433  1.00 20.25           N  
ATOM   3412  CA  GLY A 454      -5.537  -9.855  43.512  1.00 20.29           C  
ATOM   3413  C   GLY A 454      -4.395 -10.580  42.801  1.00 22.89           C  
ATOM   3414  O   GLY A 454      -3.270 -10.068  42.776  1.00 19.87           O  
ATOM   3415  N   ASP A 455      -4.677 -11.791  42.273  1.00 25.01           N  
ATOM   3416  CA  ASP A 455      -3.749 -12.533  41.417  1.00 25.47           C  
ATOM   3417  C   ASP A 455      -3.509 -11.745  40.130  1.00 25.69           C  
ATOM   3418  O   ASP A 455      -4.458 -11.170  39.599  1.00 28.32           O  
ATOM   3419  CB  ASP A 455      -4.243 -13.937  41.082  1.00 24.36           C  
ATOM   3420  CG  ASP A 455      -4.332 -14.993  42.183  1.00 23.93           C  
ATOM   3421  OD1 ASP A 455      -4.163 -14.693  43.404  1.00 22.79           O  
ATOM   3422  OD2 ASP A 455      -4.592 -16.140  41.804  1.00 22.72           O  
ATOM   3423  N   ASN A 456      -2.231 -11.685  39.697  1.00 26.21           N  
ATOM   3424  CA  ASN A 456      -1.729 -10.941  38.534  1.00 29.14           C  
ATOM   3425  C   ASN A 456      -2.051  -9.439  38.654  1.00 25.04           C  
ATOM   3426  O   ASN A 456      -2.407  -8.782  37.660  1.00 22.68           O  
ATOM   3427  CB  ASN A 456      -2.184 -11.541  37.191  1.00 34.53           C  
ATOM   3428  CG  ASN A 456      -2.063 -13.043  37.082  1.00 39.88           C  
ATOM   3429  OD1 ASN A 456      -3.070 -13.757  37.191  1.00 42.41           O  
ATOM   3430  ND2 ASN A 456      -0.852 -13.535  36.864  1.00 40.25           N  
ATOM   3431  N   CYS A 457      -1.986  -8.924  39.899  1.00 22.83           N  
ATOM   3432  CA  CYS A 457      -2.274  -7.535  40.232  1.00 21.59           C  
ATOM   3433  C   CYS A 457      -1.150  -6.958  41.078  1.00 19.39           C  
ATOM   3434  O   CYS A 457      -0.588  -7.648  41.922  1.00 18.29           O  
ATOM   3435  CB  CYS A 457      -3.604  -7.332  40.956  1.00 19.05           C  
ATOM   3436  SG  CYS A 457      -5.085  -7.863  40.051  1.00 22.08           S  
ATOM   3437  N   LEU A 458      -0.883  -5.675  40.833  1.00 19.89           N  
ATOM   3438  CA  LEU A 458      -0.102  -4.814  41.706  1.00 18.16           C  
ATOM   3439  C   LEU A 458      -1.007  -3.699  42.202  1.00 18.90           C  
ATOM   3440  O   LEU A 458      -2.002  -3.379  41.543  1.00 20.59           O  
ATOM   3441  CB  LEU A 458       1.163  -4.269  41.024  1.00 17.96           C  
ATOM   3442  CG  LEU A 458       2.197  -5.269  40.479  1.00 17.41           C  
ATOM   3443  CD1 LEU A 458       3.143  -4.508  39.552  1.00 16.63           C  
ATOM   3444  CD2 LEU A 458       2.985  -6.031  41.561  1.00 18.19           C  
ATOM   3445  N   ILE A 459      -0.647  -3.148  43.375  1.00 18.59           N  
ATOM   3446  CA  ILE A 459      -1.295  -1.983  43.976  1.00 18.29           C  
ATOM   3447  C   ILE A 459      -0.243  -0.926  44.338  1.00 17.82           C  
ATOM   3448  O   ILE A 459       0.872  -1.257  44.734  1.00 17.54           O  
ATOM   3449  CB  ILE A 459      -2.246  -2.389  45.127  1.00 16.74           C  
ATOM   3450  CG1 ILE A 459      -3.291  -1.313  45.481  1.00 15.58           C  
ATOM   3451  CG2 ILE A 459      -1.473  -2.871  46.354  1.00 17.57           C  
ATOM   3452  CD1 ILE A 459      -4.454  -1.792  46.355  1.00 16.48           C  
ATOM   3453  N   GLN A 460      -0.641   0.339  44.187  1.00 16.27           N  
ATOM   3454  CA  GLN A 460       0.203   1.501  44.401  1.00 16.21           C  
ATOM   3455  C   GLN A 460      -0.136   2.124  45.756  1.00 17.65           C  
ATOM   3456  O   GLN A 460      -0.979   1.575  46.494  1.00 20.11           O  
ATOM   3457  CB  GLN A 460       0.015   2.363  43.152  1.00 14.62           C  
ATOM   3458  CG  GLN A 460       0.626   1.778  41.878  1.00 13.57           C  
ATOM   3459  CD  GLN A 460       0.124   2.447  40.622  1.00 13.16           C  
ATOM   3460  OE1 GLN A 460       0.200   3.674  40.469  1.00 13.32           O  
ATOM   3461  NE2 GLN A 460      -0.383   1.635  39.697  1.00 12.76           N  
ATOM   3462  N   GLU A 461       0.516   3.267  46.057  1.00 16.55           N  
ATOM   3463  CA  GLU A 461       0.468   3.979  47.332  1.00 16.52           C  
ATOM   3464  C   GLU A 461      -0.974   4.261  47.793  1.00 15.42           C  
ATOM   3465  O   GLU A 461      -1.745   4.883  47.042  1.00 16.33           O  
ATOM   3466  CB  GLU A 461       1.281   5.267  47.250  1.00 14.85           C  
ATOM   3467  CG  GLU A 461       1.229   6.097  48.535  1.00 15.98           C  
ATOM   3468  CD  GLU A 461       1.755   7.496  48.316  1.00 16.45           C  
ATOM   3469  OE1 GLU A 461       1.259   8.167  47.399  1.00 16.98           O  
ATOM   3470  OE2 GLU A 461       2.623   7.934  49.091  1.00 17.37           O  
ATOM   3471  N   PRO A 462      -1.358   3.877  49.045  1.00 14.79           N  
ATOM   3472  CA  PRO A 462      -2.662   4.248  49.588  1.00 14.61           C  
ATOM   3473  C   PRO A 462      -2.732   5.722  50.002  1.00 14.57           C  
ATOM   3474  O   PRO A 462      -1.722   6.325  50.376  1.00 14.06           O  
ATOM   3475  CB  PRO A 462      -2.879   3.237  50.706  1.00 13.41           C  
ATOM   3476  CG  PRO A 462      -1.447   3.048  51.228  1.00 12.94           C  
ATOM   3477  CD  PRO A 462      -0.558   3.119  50.032  1.00 13.89           C  
ATOM   3478  N   VAL A 463      -3.946   6.271  49.910  1.00 14.34           N  
ATOM   3479  CA  VAL A 463      -4.327   7.562  50.479  1.00 15.38           C  
ATOM   3480  C   VAL A 463      -5.578   7.349  51.348  1.00 16.51           C  
ATOM   3481  O   VAL A 463      -6.403   6.475  51.041  1.00 16.39           O  
ATOM   3482  CB  VAL A 463      -4.491   8.713  49.449  1.00 14.34           C  
ATOM   3483  CG1 VAL A 463      -3.213   8.967  48.645  1.00 13.08           C  
ATOM   3484  CG2 VAL A 463      -5.657   8.520  48.482  1.00 14.83           C  
ATOM   3485  N   PHE A 464      -5.705   8.170  52.403  1.00 16.40           N  
ATOM   3486  CA  PHE A 464      -6.804   8.107  53.354  1.00 17.18           C  
ATOM   3487  C   PHE A 464      -7.657   9.379  53.308  1.00 18.22           C  
ATOM   3488  O   PHE A 464      -7.143  10.508  53.256  1.00 17.36           O  
ATOM   3489  CB  PHE A 464      -6.237   7.715  54.723  1.00 15.77           C  
ATOM   3490  CG  PHE A 464      -7.251   7.784  55.860  1.00 15.11           C  
ATOM   3491  CD1 PHE A 464      -8.127   6.714  56.107  1.00 15.04           C  
ATOM   3492  CD2 PHE A 464      -7.333   8.932  56.667  1.00 13.70           C  
ATOM   3493  CE1 PHE A 464      -9.070   6.787  57.137  1.00 14.45           C  
ATOM   3494  CE2 PHE A 464      -8.277   9.014  57.684  1.00 13.47           C  
ATOM   3495  CZ  PHE A 464      -9.138   7.933  57.922  1.00 15.12           C  
ATOM   3496  N   SER A 465      -8.978   9.145  53.371  1.00 20.51           N  
ATOM   3497  CA  SER A 465     -10.003  10.157  53.592  1.00 18.99           C  
ATOM   3498  C   SER A 465     -10.809   9.783  54.839  1.00 19.42           C  
ATOM   3499  O   SER A 465     -11.343   8.662  54.876  1.00 20.20           O  
ATOM   3500  CB  SER A 465     -10.884  10.347  52.369  1.00 19.41           C  
ATOM   3501  OG  SER A 465     -11.890  11.328  52.598  1.00 18.59           O  
ATOM   3502  N   PRO A 466     -10.920  10.672  55.877  1.00 18.31           N  
ATOM   3503  CA  PRO A 466     -11.710  10.357  57.071  1.00 17.61           C  
ATOM   3504  C   PRO A 466     -13.203  10.299  56.774  1.00 18.10           C  
ATOM   3505  O   PRO A 466     -13.658  11.034  55.896  1.00 18.10           O  
ATOM   3506  CB  PRO A 466     -11.295  11.417  58.095  1.00 17.25           C  
ATOM   3507  CG  PRO A 466     -10.897  12.602  57.232  1.00 18.28           C  
ATOM   3508  CD  PRO A 466     -10.344  12.040  55.945  1.00 18.33           C  
ATOM   3509  N   ARG A 467     -13.923   9.408  57.487  1.00 18.57           N  
ATOM   3510  CA  ARG A 467     -15.374   9.193  57.375  1.00 19.69           C  
ATOM   3511  C   ARG A 467     -16.148  10.510  57.486  1.00 20.45           C  
ATOM   3512  O   ARG A 467     -17.069  10.740  56.704  1.00 20.94           O  
ATOM   3513  CB  ARG A 467     -15.921   8.177  58.384  1.00 18.70           C  
ATOM   3514  CG  ARG A 467     -17.286   7.591  58.010  1.00 18.48           C  
ATOM   3515  CD  ARG A 467     -17.753   6.511  58.980  1.00 18.79           C  
ATOM   3516  NE  ARG A 467     -16.799   5.390  59.018  1.00 19.57           N  
ATOM   3517  CZ  ARG A 467     -16.530   4.444  58.109  1.00 19.40           C  
ATOM   3518  NH1 ARG A 467     -17.372   4.193  57.109  1.00 17.46           N  
ATOM   3519  NH2 ARG A 467     -15.410   3.732  58.247  1.00 18.55           N  
ATOM   3520  N   SER A 468     -15.753  11.334  58.471  1.00 21.54           N  
ATOM   3521  CA  SER A 468     -16.139  12.727  58.672  1.00 21.38           C  
ATOM   3522  C   SER A 468     -14.981  13.424  59.392  1.00 21.25           C  
ATOM   3523  O   SER A 468     -14.048  12.755  59.844  1.00 20.89           O  
ATOM   3524  CB  SER A 468     -17.437  12.809  59.451  1.00 22.03           C  
ATOM   3525  OG  SER A 468     -17.259  12.197  60.723  1.00 22.72           O  
ATOM   3526  N   LYS A 469     -15.060  14.757  59.504  1.00 22.78           N  
ATOM   3527  CA  LYS A 469     -14.041  15.644  60.068  1.00 27.09           C  
ATOM   3528  C   LYS A 469     -13.622  15.221  61.481  1.00 25.49           C  
ATOM   3529  O   LYS A 469     -12.422  15.264  61.773  1.00 25.17           O  
ATOM   3530  CB  LYS A 469     -14.420  17.128  59.945  1.00 32.18           C  
ATOM   3531  CG  LYS A 469     -14.624  17.645  58.497  1.00 47.06           C  
ATOM   3532  CD  LYS A 469     -13.496  17.782  57.453  1.00 51.64           C  
ATOM   3533  CE  LYS A 469     -13.890  18.166  56.043  1.00 45.38           C  
ATOM   3534  NZ  LYS A 469     -14.581  19.458  55.905  1.00 38.67           N  
ATOM   3535  N   ASP A 470     -14.586  14.738  62.290  1.00 23.51           N  
ATOM   3536  CA  ASP A 470     -14.395  14.393  63.696  1.00 26.45           C  
ATOM   3537  C   ASP A 470     -14.392  12.878  63.940  1.00 25.00           C  
ATOM   3538  O   ASP A 470     -14.414  12.463  65.094  1.00 24.10           O  
ATOM   3539  CB  ASP A 470     -15.292  15.229  64.614  1.00 32.31           C  
ATOM   3540  CG  ASP A 470     -15.117  16.745  64.571  1.00 39.54           C  
ATOM   3541  OD2 ASP A 470     -16.149  17.448  64.516  1.00 47.38           O  
ATOM   3542  OD1 ASP A 470     -13.965  17.231  64.633  1.00 42.27           O  
ATOM   3543  N   ALA A 471     -14.330  12.054  62.874  1.00 23.34           N  
ATOM   3544  CA  ALA A 471     -14.206  10.598  62.953  1.00 20.48           C  
ATOM   3545  C   ALA A 471     -12.906  10.206  63.680  1.00 20.01           C  
ATOM   3546  O   ALA A 471     -11.927  10.949  63.523  1.00 19.13           O  
ATOM   3547  CB  ALA A 471     -14.281   9.983  61.574  1.00 18.99           C  
ATOM   3548  N   PRO A 472     -12.830   9.068  64.454  1.00 19.09           N  
ATOM   3549  CA  PRO A 472     -11.574   8.601  65.058  1.00 19.39           C  
ATOM   3550  C   PRO A 472     -10.428   8.437  64.054  1.00 18.96           C  
ATOM   3551  O   PRO A 472     -10.668   8.316  62.849  1.00 17.85           O  
ATOM   3552  CB  PRO A 472     -11.905   7.265  65.731  1.00 19.79           C  
ATOM   3553  CG  PRO A 472     -13.410   7.284  65.882  1.00 20.86           C  
ATOM   3554  CD  PRO A 472     -13.946   8.149  64.776  1.00 20.93           C  
ATOM   3555  N   GLU A 473      -9.189   8.503  64.563  1.00 18.67           N  
ATOM   3556  CA  GLU A 473      -7.988   8.319  63.763  1.00 18.56           C  
ATOM   3557  C   GLU A 473      -8.083   7.028  62.951  1.00 17.96           C  
ATOM   3558  O   GLU A 473      -8.360   5.962  63.514  1.00 16.29           O  
ATOM   3559  CB  GLU A 473      -6.751   8.287  64.654  1.00 18.74           C  
ATOM   3560  CG  GLU A 473      -5.457   8.246  63.838  1.00 20.07           C  
ATOM   3561  CD  GLU A 473      -4.137   8.236  64.573  1.00 20.63           C  
ATOM   3562  OE1 GLU A 473      -4.144   8.449  65.812  1.00 19.55           O  
ATOM   3563  OE2 GLU A 473      -3.108   8.003  63.869  1.00 21.04           O  
ATOM   3564  N   GLY A 474      -7.876   7.179  61.630  1.00 18.51           N  
ATOM   3565  CA  GLY A 474      -7.806   6.063  60.692  1.00 20.13           C  
ATOM   3566  C   GLY A 474      -9.160   5.405  60.423  1.00 21.50           C  
ATOM   3567  O   GLY A 474      -9.183   4.289  59.896  1.00 23.44           O  
ATOM   3568  N   ASP A 475     -10.257   6.116  60.744  1.00 20.38           N  
ATOM   3569  CA  ASP A 475     -11.616   5.707  60.419  1.00 20.04           C  
ATOM   3570  C   ASP A 475     -12.099   6.451  59.172  1.00 17.78           C  
ATOM   3571  O   ASP A 475     -12.303   7.669  59.199  1.00 18.49           O  
ATOM   3572  CB  ASP A 475     -12.560   5.763  61.615  1.00 19.70           C  
ATOM   3573  CG  ASP A 475     -13.980   5.319  61.273  1.00 21.40           C  
ATOM   3574  OD1 ASP A 475     -14.167   4.122  60.945  1.00 21.69           O  
ATOM   3575  OD2 ASP A 475     -14.860   6.188  61.236  1.00 21.50           O  
ATOM   3576  N   GLY A 476     -12.276   5.681  58.094  1.00 16.38           N  
ATOM   3577  CA  GLY A 476     -12.769   6.194  56.832  1.00 16.04           C  
ATOM   3578  C   GLY A 476     -12.450   5.244  55.693  1.00 16.07           C  
ATOM   3579  O   GLY A 476     -12.674   4.022  55.804  1.00 15.15           O  
ATOM   3580  N   PHE A 477     -11.904   5.862  54.632  1.00 15.86           N  
ATOM   3581  CA  PHE A 477     -11.772   5.267  53.308  1.00 16.16           C  
ATOM   3582  C   PHE A 477     -10.328   5.358  52.835  1.00 16.24           C  
ATOM   3583  O   PHE A 477      -9.686   6.403  52.991  1.00 16.89           O  
ATOM   3584  CB  PHE A 477     -12.781   5.799  52.283  1.00 17.40           C  
ATOM   3585  CG  PHE A 477     -14.218   5.699  52.790  1.00 18.04           C  
ATOM   3586  CD1 PHE A 477     -14.926   4.477  52.749  1.00 19.45           C  
ATOM   3587  CD2 PHE A 477     -14.825   6.818  53.396  1.00 18.53           C  
ATOM   3588  CE1 PHE A 477     -16.230   4.391  53.277  1.00 19.20           C  
ATOM   3589  CE2 PHE A 477     -16.118   6.739  53.940  1.00 18.24           C  
ATOM   3590  CZ  PHE A 477     -16.823   5.530  53.869  1.00 19.67           C  
ATOM   3591  N   VAL A 478      -9.874   4.245  52.252  1.00 15.67           N  
ATOM   3592  CA  VAL A 478      -8.554   4.092  51.653  1.00 16.30           C  
ATOM   3593  C   VAL A 478      -8.740   3.870  50.154  1.00 16.95           C  
ATOM   3594  O   VAL A 478      -9.510   2.998  49.750  1.00 17.94           O  
ATOM   3595  CB  VAL A 478      -7.707   3.014  52.376  1.00 18.07           C  
ATOM   3596  CG1 VAL A 478      -6.441   2.599  51.625  1.00 18.26           C  
ATOM   3597  CG2 VAL A 478      -7.319   3.452  53.795  1.00 17.03           C  
ATOM   3598  N   LEU A 479      -8.002   4.662  49.368  1.00 15.97           N  
ATOM   3599  CA  LEU A 479      -7.982   4.629  47.913  1.00 16.15           C  
ATOM   3600  C   LEU A 479      -6.563   4.323  47.434  1.00 15.93           C  
ATOM   3601  O   LEU A 479      -5.594   4.812  48.033  1.00 14.80           O  
ATOM   3602  CB  LEU A 479      -8.495   5.945  47.323  1.00 17.61           C  
ATOM   3603  CG  LEU A 479      -9.960   6.351  47.572  1.00 19.74           C  
ATOM   3604  CD1 LEU A 479     -10.317   6.947  48.929  1.00 21.41           C  
ATOM   3605  CD2 LEU A 479     -10.258   7.417  46.541  1.00 19.91           C  
ATOM   3606  N   ALA A 480      -6.465   3.505  46.368  1.00 14.88           N  
ATOM   3607  CA  ALA A 480      -5.206   3.109  45.728  1.00 15.68           C  
ATOM   3608  C   ALA A 480      -5.449   2.666  44.287  1.00 16.22           C  
ATOM   3609  O   ALA A 480      -6.518   2.145  43.978  1.00 17.44           O  
ATOM   3610  CB  ALA A 480      -4.528   2.005  46.531  1.00 14.93           C  
ATOM   3611  N   ILE A 481      -4.431   2.860  43.424  1.00 16.83           N  
ATOM   3612  CA  ILE A 481      -4.437   2.422  42.029  1.00 15.50           C  
ATOM   3613  C   ILE A 481      -4.034   0.948  42.011  1.00 16.17           C  
ATOM   3614  O   ILE A 481      -3.022   0.586  42.598  1.00 15.74           O  
ATOM   3615  CB  ILE A 481      -3.589   3.325  41.095  1.00 15.50           C  
ATOM   3616  CG1 ILE A 481      -3.855   4.867  41.257  1.00 14.80           C  
ATOM   3617  CG2 ILE A 481      -3.594   2.880  39.617  1.00 13.98           C  
ATOM   3618  CD1 ILE A 481      -5.255   5.360  40.952  1.00 15.94           C  
ATOM   3619  N   VAL A 482      -4.868   0.132  41.351  1.00 15.33           N  
ATOM   3620  CA  VAL A 482      -4.617  -1.279  41.100  1.00 17.00           C  
ATOM   3621  C   VAL A 482      -4.268  -1.434  39.618  1.00 17.50           C  
ATOM   3622  O   VAL A 482      -5.026  -0.943  38.779  1.00 17.57           O  
ATOM   3623  CB  VAL A 482      -5.777  -2.213  41.527  1.00 17.39           C  
ATOM   3624  CG1 VAL A 482      -5.445  -3.686  41.306  1.00 18.99           C  
ATOM   3625  CG2 VAL A 482      -6.192  -2.042  42.989  1.00 18.29           C  
ATOM   3626  N   ASP A 483      -3.151  -2.125  39.325  1.00 17.21           N  
ATOM   3627  CA  ASP A 483      -2.814  -2.571  37.982  1.00 19.16           C  
ATOM   3628  C   ASP A 483      -3.416  -3.959  37.781  1.00 19.39           C  
ATOM   3629  O   ASP A 483      -3.008  -4.909  38.461  1.00 18.61           O  
ATOM   3630  CB  ASP A 483      -1.320  -2.572  37.693  1.00 21.47           C  
ATOM   3631  CG  ASP A 483      -0.586  -1.278  37.969  1.00 26.55           C  
ATOM   3632  OD1 ASP A 483      -0.195  -1.070  39.141  1.00 32.86           O  
ATOM   3633  OD2 ASP A 483      -0.445  -0.493  37.027  1.00 26.90           O  
ATOM   3634  N   ARG A 484      -4.384  -4.047  36.851  1.00 18.71           N  
ATOM   3635  CA  ARG A 484      -5.004  -5.310  36.468  1.00 19.37           C  
ATOM   3636  C   ARG A 484      -4.192  -5.856  35.299  1.00 20.12           C  
ATOM   3637  O   ARG A 484      -4.538  -5.594  34.145  1.00 21.52           O  
ATOM   3638  CB  ARG A 484      -6.514  -5.137  36.223  1.00 19.35           C  
ATOM   3639  CG  ARG A 484      -7.484  -4.648  37.294  1.00 18.82           C  
ATOM   3640  CD  ARG A 484      -7.609  -5.568  38.502  1.00 20.05           C  
ATOM   3641  NE  ARG A 484      -8.224  -6.853  38.144  1.00 20.69           N  
ATOM   3642  CZ  ARG A 484      -9.534  -7.128  38.025  1.00 20.90           C  
ATOM   3643  NH1 ARG A 484     -10.472  -6.236  38.309  1.00 19.75           N  
ATOM   3644  NH2 ARG A 484      -9.899  -8.325  37.627  1.00 19.89           N  
ATOM   3645  N   LEU A 485      -3.091  -6.558  35.620  1.00 21.25           N  
ATOM   3646  CA  LEU A 485      -2.001  -6.856  34.692  1.00 23.89           C  
ATOM   3647  C   LEU A 485      -2.442  -7.705  33.504  1.00 26.64           C  
ATOM   3648  O   LEU A 485      -2.066  -7.398  32.372  1.00 29.63           O  
ATOM   3649  CB  LEU A 485      -0.708  -7.396  35.316  1.00 24.00           C  
ATOM   3650  CG  LEU A 485       0.035  -6.467  36.294  1.00 23.44           C  
ATOM   3651  CD1 LEU A 485       1.140  -7.327  36.887  1.00 24.05           C  
ATOM   3652  CD2 LEU A 485       0.600  -5.162  35.670  1.00 22.63           C  
ATOM   3653  N   ASP A 486      -3.288  -8.711  33.758  1.00 31.51           N  
ATOM   3654  CA  ASP A 486      -3.789  -9.553  32.673  1.00 33.94           C  
ATOM   3655  C   ASP A 486      -4.948  -8.903  31.902  1.00 32.19           C  
ATOM   3656  O   ASP A 486      -5.300  -9.411  30.841  1.00 30.82           O  
ATOM   3657  CB  ASP A 486      -3.841 -11.016  33.074  1.00 38.51           C  
ATOM   3658  CG  ASP A 486      -4.721 -11.399  34.248  1.00 43.77           C  
ATOM   3659  OD1 ASP A 486      -5.589 -10.588  34.678  1.00 48.42           O  
ATOM   3660  OD2 ASP A 486      -4.523 -12.534  34.721  1.00 47.02           O  
ATOM   3661  N   LEU A 487      -5.477  -7.757  32.379  1.00 29.03           N  
ATOM   3662  CA  LEU A 487      -6.540  -7.011  31.713  1.00 25.57           C  
ATOM   3663  C   LEU A 487      -6.056  -5.786  30.925  1.00 23.27           C  
ATOM   3664  O   LEU A 487      -6.852  -5.251  30.165  1.00 23.44           O  
ATOM   3665  CB  LEU A 487      -7.727  -6.709  32.634  1.00 26.37           C  
ATOM   3666  CG  LEU A 487      -8.453  -7.894  33.290  1.00 30.05           C  
ATOM   3667  CD1 LEU A 487      -9.458  -7.304  34.265  1.00 28.85           C  
ATOM   3668  CD2 LEU A 487      -9.190  -8.859  32.357  1.00 32.46           C  
ATOM   3669  N   ASN A 488      -4.790  -5.336  31.091  1.00 23.81           N  
ATOM   3670  CA  ASN A 488      -4.236  -4.082  30.551  1.00 24.03           C  
ATOM   3671  C   ASN A 488      -5.131  -2.891  30.939  1.00 23.59           C  
ATOM   3672  O   ASN A 488      -5.534  -2.097  30.080  1.00 24.22           O  
ATOM   3673  CB  ASN A 488      -3.783  -4.216  29.084  1.00 26.66           C  
ATOM   3674  CG  ASN A 488      -3.079  -3.000  28.482  1.00 29.40           C  
ATOM   3675  OD1 ASN A 488      -2.104  -2.483  29.042  1.00 28.69           O  
ATOM   3676  ND2 ASN A 488      -3.542  -2.514  27.332  1.00 27.44           N  
ATOM   3677  N   ARG A 489      -5.511  -2.835  32.234  1.00 22.70           N  
ATOM   3678  CA  ARG A 489      -6.285  -1.742  32.808  1.00 22.29           C  
ATOM   3679  C   ARG A 489      -5.798  -1.358  34.202  1.00 19.64           C  
ATOM   3680  O   ARG A 489      -5.212  -2.182  34.912  1.00 18.98           O  
ATOM   3681  CB  ARG A 489      -7.803  -1.902  32.631  1.00 24.77           C  
ATOM   3682  CG  ARG A 489      -8.580  -2.761  33.609  1.00 28.20           C  
ATOM   3683  CD  ARG A 489     -10.036  -2.453  33.339  1.00 29.21           C  
ATOM   3684  NE  ARG A 489     -10.878  -3.124  34.335  1.00 34.60           N  
ATOM   3685  CZ  ARG A 489     -11.666  -4.188  34.167  1.00 33.51           C  
ATOM   3686  NH1 ARG A 489     -11.811  -4.756  32.984  1.00 34.36           N  
ATOM   3687  NH2 ARG A 489     -12.292  -4.702  35.213  1.00 32.95           N  
ATOM   3688  N   SER A 490      -6.065  -0.090  34.549  1.00 19.28           N  
ATOM   3689  CA  SER A 490      -5.911   0.467  35.889  1.00 18.37           C  
ATOM   3690  C   SER A 490      -7.288   0.724  36.506  1.00 17.59           C  
ATOM   3691  O   SER A 490      -8.214   1.116  35.803  1.00 15.55           O  
ATOM   3692  CB  SER A 490      -5.075   1.719  35.876  1.00 18.35           C  
ATOM   3693  OG  SER A 490      -3.779   1.454  35.368  1.00 17.13           O  
ATOM   3694  N   GLU A 491      -7.376   0.548  37.835  1.00 17.12           N  
ATOM   3695  CA  GLU A 491      -8.570   0.789  38.644  1.00 18.11           C  
ATOM   3696  C   GLU A 491      -8.224   1.564  39.909  1.00 16.94           C  
ATOM   3697  O   GLU A 491      -7.101   1.459  40.380  1.00 19.61           O  
ATOM   3698  CB  GLU A 491      -9.183  -0.540  39.090  1.00 19.42           C  
ATOM   3699  CG  GLU A 491      -9.991  -1.199  37.981  1.00 21.76           C  
ATOM   3700  CD  GLU A 491     -10.518  -2.602  38.150  1.00 24.18           C  
ATOM   3701  OE1 GLU A 491     -10.304  -3.278  39.196  1.00 24.03           O  
ATOM   3702  OE2 GLU A 491     -11.166  -3.000  37.136  1.00 27.86           O  
ATOM   3703  N   VAL A 492      -9.201   2.303  40.447  1.00 16.54           N  
ATOM   3704  CA  VAL A 492      -9.161   2.862  41.796  1.00 18.48           C  
ATOM   3705  C   VAL A 492      -9.998   1.934  42.689  1.00 18.23           C  
ATOM   3706  O   VAL A 492     -11.209   1.852  42.528  1.00 17.63           O  
ATOM   3707  CB  VAL A 492      -9.531   4.359  42.004  1.00 18.52           C  
ATOM   3708  CG1 VAL A 492      -9.103   4.906  43.364  1.00 17.32           C  
ATOM   3709  CG2 VAL A 492      -9.026   5.288  40.907  1.00 18.47           C  
ATOM   3710  N   VAL A 493      -9.332   1.258  43.637  1.00 18.67           N  
ATOM   3711  CA  VAL A 493      -9.995   0.518  44.703  1.00 17.07           C  
ATOM   3712  C   VAL A 493     -10.392   1.494  45.818  1.00 18.31           C  
ATOM   3713  O   VAL A 493      -9.672   2.470  46.077  1.00 17.23           O  
ATOM   3714  CB  VAL A 493      -9.151  -0.704  45.129  1.00 19.23           C  
ATOM   3715  CG1 VAL A 493      -7.958  -0.401  46.039  1.00 18.93           C  
ATOM   3716  CG2 VAL A 493      -9.999  -1.769  45.771  1.00 20.47           C  
ATOM   3717  N   VAL A 494     -11.579   1.251  46.425  1.00 17.01           N  
ATOM   3718  CA  VAL A 494     -12.093   1.970  47.591  1.00 17.20           C  
ATOM   3719  C   VAL A 494     -12.368   0.927  48.677  1.00 18.06           C  
ATOM   3720  O   VAL A 494     -13.152   0.004  48.441  1.00 17.68           O  
ATOM   3721  CB  VAL A 494     -13.283   2.933  47.343  1.00 16.99           C  
ATOM   3722  CG1 VAL A 494     -13.576   3.836  48.533  1.00 16.18           C  
ATOM   3723  CG2 VAL A 494     -13.063   3.838  46.130  1.00 15.47           C  
ATOM   3724  N   ILE A 495     -11.687   1.091  49.830  1.00 16.54           N  
ATOM   3725  CA  ILE A 495     -11.736   0.220  51.009  1.00 17.18           C  
ATOM   3726  C   ILE A 495     -12.258   1.051  52.188  1.00 18.72           C  
ATOM   3727  O   ILE A 495     -11.710   2.120  52.464  1.00 17.89           O  
ATOM   3728  CB  ILE A 495     -10.349  -0.401  51.331  1.00 16.25           C  
ATOM   3729  CG1 ILE A 495      -9.746  -1.185  50.134  1.00 15.85           C  
ATOM   3730  CG2 ILE A 495     -10.412  -1.271  52.604  1.00 16.59           C  
ATOM   3731  CD1 ILE A 495      -8.228  -1.244  50.106  1.00 14.63           C  
ATOM   3732  N   ASP A 496     -13.310   0.542  52.863  1.00 18.29           N  
ATOM   3733  CA  ASP A 496     -13.764   1.039  54.154  1.00 19.31           C  
ATOM   3734  C   ASP A 496     -12.905   0.373  55.226  1.00 19.50           C  
ATOM   3735  O   ASP A 496     -12.798  -0.854  55.252  1.00 18.05           O  
ATOM   3736  CB  ASP A 496     -15.259   0.815  54.352  1.00 19.91           C  
ATOM   3737  CG  ASP A 496     -15.912   1.477  55.561  1.00 22.09           C  
ATOM   3738  OD1 ASP A 496     -15.339   1.447  56.677  1.00 20.66           O  
ATOM   3739  OD2 ASP A 496     -17.030   1.987  55.388  1.00 21.90           O  
ATOM   3740  N   THR A 497     -12.351   1.203  56.126  1.00 19.68           N  
ATOM   3741  CA  THR A 497     -11.439   0.781  57.192  1.00 21.46           C  
ATOM   3742  C   THR A 497     -12.113  -0.142  58.218  1.00 20.66           C  
ATOM   3743  O   THR A 497     -11.395  -0.871  58.892  1.00 18.05           O  
ATOM   3744  CB  THR A 497     -10.675   1.935  57.856  1.00 20.94           C  
ATOM   3745  OG1 THR A 497     -11.678   2.798  58.388  1.00 20.55           O  
ATOM   3746  CG2 THR A 497      -9.701   2.623  56.916  1.00 19.57           C  
ATOM   3747  N   ARG A 498     -13.467  -0.136  58.304  1.00 22.44           N  
ATOM   3748  CA  ARG A 498     -14.263  -1.061  59.118  1.00 25.28           C  
ATOM   3749  C   ARG A 498     -14.039  -2.524  58.715  1.00 25.80           C  
ATOM   3750  O   ARG A 498     -14.150  -3.409  59.573  1.00 26.04           O  
ATOM   3751  CB  ARG A 498     -15.771  -0.759  59.131  1.00 27.51           C  
ATOM   3752  CG  ARG A 498     -16.165   0.517  59.859  1.00 28.11           C  
ATOM   3753  CD  ARG A 498     -17.531   0.931  59.357  1.00 33.14           C  
ATOM   3754  NE  ARG A 498     -18.007   2.108  60.097  1.00 40.87           N  
ATOM   3755  CZ  ARG A 498     -19.118   2.855  59.965  1.00 44.75           C  
ATOM   3756  NH1 ARG A 498     -19.996   2.630  58.997  1.00 46.37           N  
ATOM   3757  NH2 ARG A 498     -19.338   3.850  60.815  1.00 43.67           N  
ATOM   3758  N   ASP A 499     -13.783  -2.770  57.415  1.00 24.46           N  
ATOM   3759  CA  ASP A 499     -13.290  -4.049  56.920  1.00 22.98           C  
ATOM   3760  C   ASP A 499     -12.243  -3.807  55.842  1.00 22.98           C  
ATOM   3761  O   ASP A 499     -12.575  -3.761  54.654  1.00 24.83           O  
ATOM   3762  CB  ASP A 499     -14.390  -5.020  56.504  1.00 22.08           C  
ATOM   3763  CG  ASP A 499     -13.929  -6.405  56.040  1.00 23.18           C  
ATOM   3764  OD1 ASP A 499     -12.733  -6.783  56.193  1.00 22.89           O  
ATOM   3765  OD2 ASP A 499     -14.785  -7.129  55.533  1.00 27.59           O  
ATOM   3766  N   PHE A 500     -10.985  -3.765  56.301  1.00 21.99           N  
ATOM   3767  CA  PHE A 500      -9.791  -3.486  55.520  1.00 22.80           C  
ATOM   3768  C   PHE A 500      -9.513  -4.560  54.460  1.00 22.44           C  
ATOM   3769  O   PHE A 500      -8.864  -4.245  53.454  1.00 24.23           O  
ATOM   3770  CB  PHE A 500      -8.593  -3.099  56.405  1.00 20.92           C  
ATOM   3771  CG  PHE A 500      -7.488  -2.387  55.637  1.00 20.72           C  
ATOM   3772  CD1 PHE A 500      -7.617  -1.015  55.311  1.00 21.03           C  
ATOM   3773  CD2 PHE A 500      -6.330  -3.084  55.220  1.00 19.69           C  
ATOM   3774  CE1 PHE A 500      -6.621  -0.358  54.566  1.00 20.02           C  
ATOM   3775  CE2 PHE A 500      -5.325  -2.414  54.497  1.00 19.47           C  
ATOM   3776  CZ  PHE A 500      -5.476  -1.062  54.163  1.00 19.13           C  
ATOM   3777  N   THR A 501     -10.028  -5.788  54.658  1.00 20.33           N  
ATOM   3778  CA  THR A 501      -9.777  -6.928  53.770  1.00 21.18           C  
ATOM   3779  C   THR A 501     -10.583  -6.840  52.463  1.00 21.18           C  
ATOM   3780  O   THR A 501     -10.230  -7.559  51.514  1.00 21.55           O  
ATOM   3781  CB  THR A 501      -9.931  -8.296  54.457  1.00 19.49           C  
ATOM   3782  OG1 THR A 501     -11.323  -8.538  54.619  1.00 19.07           O  
ATOM   3783  CG2 THR A 501      -9.147  -8.455  55.752  1.00 19.77           C  
ATOM   3784  N   LYS A 502     -11.619  -5.963  52.405  1.00 19.67           N  
ATOM   3785  CA  LYS A 502     -12.628  -5.957  51.345  1.00 20.98           C  
ATOM   3786  C   LYS A 502     -12.773  -4.571  50.723  1.00 20.03           C  
ATOM   3787  O   LYS A 502     -12.826  -3.562  51.424  1.00 21.56           O  
ATOM   3788  CB  LYS A 502     -14.012  -6.404  51.842  1.00 23.89           C  
ATOM   3789  CG  LYS A 502     -15.008  -6.993  50.854  1.00 28.89           C  
ATOM   3790  CD  LYS A 502     -15.973  -7.819  51.694  1.00 32.11           C  
ATOM   3791  CE  LYS A 502     -16.785  -8.772  50.888  1.00 38.09           C  
ATOM   3792  NZ  LYS A 502     -18.058  -8.163  50.505  1.00 40.64           N  
ATOM   3793  N   ALA A 503     -12.854  -4.567  49.391  1.00 18.49           N  
ATOM   3794  CA  ALA A 503     -13.222  -3.389  48.622  1.00 20.53           C  
ATOM   3795  C   ALA A 503     -14.736  -3.193  48.650  1.00 20.13           C  
ATOM   3796  O   ALA A 503     -15.479  -4.161  48.506  1.00 18.96           O  
ATOM   3797  CB  ALA A 503     -12.711  -3.500  47.211  1.00 20.93           C  
ATOM   3798  N   VAL A 504     -15.141  -1.929  48.858  1.00 19.44           N  
ATOM   3799  CA  VAL A 504     -16.522  -1.458  48.757  1.00 18.88           C  
ATOM   3800  C   VAL A 504     -16.836  -1.019  47.326  1.00 19.70           C  
ATOM   3801  O   VAL A 504     -18.000  -1.077  46.923  1.00 19.69           O  
ATOM   3802  CB  VAL A 504     -16.995  -0.406  49.787  1.00 19.31           C  
ATOM   3803  CG1 VAL A 504     -17.129  -1.000  51.185  1.00 19.64           C  
ATOM   3804  CG2 VAL A 504     -16.211   0.918  49.783  1.00 18.77           C  
ATOM   3805  N   ALA A 505     -15.821  -0.502  46.605  1.00 17.20           N  
ATOM   3806  CA  ALA A 505     -16.000   0.101  45.286  1.00 17.31           C  
ATOM   3807  C   ALA A 505     -14.735  -0.012  44.438  1.00 17.85           C  
ATOM   3808  O   ALA A 505     -13.642  -0.177  44.982  1.00 17.32           O  
ATOM   3809  CB  ALA A 505     -16.499   1.534  45.389  1.00 16.71           C  
ATOM   3810  N   ALA A 506     -14.922   0.032  43.108  1.00 18.81           N  
ATOM   3811  CA  ALA A 506     -13.874   0.136  42.101  1.00 19.70           C  
ATOM   3812  C   ALA A 506     -14.261   1.206  41.078  1.00 21.31           C  
ATOM   3813  O   ALA A 506     -15.400   1.234  40.611  1.00 22.89           O  
ATOM   3814  CB  ALA A 506     -13.594  -1.213  41.457  1.00 20.01           C  
ATOM   3815  N   VAL A 507     -13.307   2.091  40.782  1.00 18.17           N  
ATOM   3816  CA  VAL A 507     -13.356   3.058  39.698  1.00 18.07           C  
ATOM   3817  C   VAL A 507     -12.600   2.416  38.531  1.00 18.92           C  
ATOM   3818  O   VAL A 507     -11.383   2.257  38.599  1.00 18.85           O  
ATOM   3819  CB  VAL A 507     -12.796   4.443  40.097  1.00 18.07           C  
ATOM   3820  CG1 VAL A 507     -12.918   5.469  38.982  1.00 16.02           C  
ATOM   3821  CG2 VAL A 507     -13.434   4.997  41.366  1.00 18.47           C  
ATOM   3822  N   GLN A 508     -13.340   2.072  37.466  1.00 19.57           N  
ATOM   3823  CA  GLN A 508     -12.873   1.246  36.358  1.00 19.05           C  
ATOM   3824  C   GLN A 508     -12.577   2.131  35.150  1.00 18.12           C  
ATOM   3825  O   GLN A 508     -13.510   2.535  34.435  1.00 16.47           O  
ATOM   3826  CB  GLN A 508     -13.929   0.159  36.152  1.00 21.08           C  
ATOM   3827  CG  GLN A 508     -13.566  -0.883  35.102  1.00 23.33           C  
ATOM   3828  CD  GLN A 508     -14.717  -1.801  34.738  1.00 28.15           C  
ATOM   3829  OE1 GLN A 508     -15.486  -2.261  35.597  1.00 28.30           O  
ATOM   3830  NE2 GLN A 508     -14.847  -2.076  33.447  1.00 25.60           N  
ATOM   3831  N   LEU A 509     -11.261   2.402  34.938  1.00 16.31           N  
ATOM   3832  CA  LEU A 509     -10.728   2.987  33.706  1.00 14.44           C  
ATOM   3833  C   LEU A 509     -10.897   2.008  32.540  1.00 14.53           C  
ATOM   3834  O   LEU A 509     -10.860   0.796  32.769  1.00 15.57           O  
ATOM   3835  CB  LEU A 509      -9.304   3.561  33.799  1.00 14.72           C  
ATOM   3836  CG  LEU A 509      -9.143   4.819  34.678  1.00 14.71           C  
ATOM   3837  CD1 LEU A 509      -7.661   5.051  34.953  1.00 13.97           C  
ATOM   3838  CD2 LEU A 509      -9.799   6.113  34.103  1.00 13.72           C  
ATOM   3839  N   PRO A 510     -11.102   2.473  31.277  1.00 14.19           N  
ATOM   3840  CA  PRO A 510     -11.113   1.590  30.099  1.00 15.84           C  
ATOM   3841  C   PRO A 510      -9.724   1.166  29.590  1.00 17.34           C  
ATOM   3842  O   PRO A 510      -9.599   0.459  28.584  1.00 20.14           O  
ATOM   3843  CB  PRO A 510     -11.948   2.388  29.079  1.00 14.09           C  
ATOM   3844  CG  PRO A 510     -11.554   3.809  29.410  1.00 13.46           C  
ATOM   3845  CD  PRO A 510     -11.419   3.863  30.892  1.00 13.24           C  
ATOM   3846  N   PHE A 511      -8.682   1.628  30.294  1.00 16.24           N  
ATOM   3847  CA  PHE A 511      -7.270   1.512  29.934  1.00 15.39           C  
ATOM   3848  C   PHE A 511      -6.401   1.438  31.193  1.00 14.75           C  
ATOM   3849  O   PHE A 511      -6.897   1.625  32.312  1.00 14.02           O  
ATOM   3850  CB  PHE A 511      -6.931   2.679  28.993  1.00 14.80           C  
ATOM   3851  CG  PHE A 511      -7.269   4.119  29.367  1.00 17.65           C  
ATOM   3852  CD1 PHE A 511      -6.967   4.663  30.633  1.00 17.40           C  
ATOM   3853  CD2 PHE A 511      -7.900   4.949  28.420  1.00 19.49           C  
ATOM   3854  CE1 PHE A 511      -7.249   5.996  30.934  1.00 18.19           C  
ATOM   3855  CE2 PHE A 511      -8.165   6.299  28.712  1.00 19.73           C  
ATOM   3856  CZ  PHE A 511      -7.849   6.811  29.973  1.00 19.21           C  
ATOM   3857  N   ALA A 512      -5.104   1.173  30.972  1.00 14.47           N  
ATOM   3858  CA  ALA A 512      -4.061   1.267  31.983  1.00 15.12           C  
ATOM   3859  C   ALA A 512      -3.371   2.625  31.911  1.00 15.04           C  
ATOM   3860  O   ALA A 512      -3.215   3.203  30.831  1.00 15.71           O  
ATOM   3861  CB  ALA A 512      -3.091   0.093  31.888  1.00 13.64           C  
ATOM   3862  N   ILE A 513      -3.014   3.131  33.097  1.00 15.41           N  
ATOM   3863  CA  ILE A 513      -2.125   4.275  33.272  1.00 16.25           C  
ATOM   3864  C   ILE A 513      -0.776   3.758  33.787  1.00 16.35           C  
ATOM   3865  O   ILE A 513      -0.660   2.598  34.202  1.00 16.87           O  
ATOM   3866  CB  ILE A 513      -2.759   5.420  34.104  1.00 15.29           C  
ATOM   3867  CG1 ILE A 513      -3.045   5.019  35.579  1.00 14.80           C  
ATOM   3868  CG2 ILE A 513      -3.987   5.975  33.375  1.00 14.22           C  
ATOM   3869  CD1 ILE A 513      -3.404   6.150  36.544  1.00 16.41           C  
ATOM   3870  N   ARG A 514       0.239   4.627  33.761  1.00 16.45           N  
ATOM   3871  CA  ARG A 514       1.547   4.343  34.341  1.00 17.43           C  
ATOM   3872  C   ARG A 514       1.419   4.031  35.823  1.00 16.61           C  
ATOM   3873  O   ARG A 514       0.577   4.596  36.512  1.00 18.08           O  
ATOM   3874  CB  ARG A 514       2.523   5.512  34.156  1.00 17.12           C  
ATOM   3875  CG  ARG A 514       3.170   5.575  32.782  1.00 17.61           C  
ATOM   3876  CD  ARG A 514       4.349   4.636  32.652  1.00 18.83           C  
ATOM   3877  NE  ARG A 514       5.243   4.832  31.505  1.00 19.66           N  
ATOM   3878  CZ  ARG A 514       6.315   4.099  31.198  1.00 20.03           C  
ATOM   3879  NH1 ARG A 514       6.713   3.077  31.964  1.00 19.40           N  
ATOM   3880  NH2 ARG A 514       7.018   4.434  30.122  1.00 20.48           N  
ATOM   3881  N   SER A 515       2.257   3.099  36.287  1.00 17.92           N  
ATOM   3882  CA  SER A 515       2.502   2.940  37.709  1.00 17.90           C  
ATOM   3883  C   SER A 515       3.291   4.156  38.199  1.00 17.60           C  
ATOM   3884  O   SER A 515       4.340   4.491  37.661  1.00 18.51           O  
ATOM   3885  CB  SER A 515       3.147   1.610  38.007  1.00 17.35           C  
ATOM   3886  OG  SER A 515       3.197   1.380  39.409  1.00 16.44           O  
ATOM   3887  N   GLY A 516       2.710   4.870  39.167  1.00 18.46           N  
ATOM   3888  CA  GLY A 516       3.215   6.173  39.591  1.00 17.10           C  
ATOM   3889  C   GLY A 516       4.142   6.116  40.803  1.00 16.26           C  
ATOM   3890  O   GLY A 516       4.626   5.051  41.196  1.00 16.61           O  
ATOM   3891  N   ILE A 517       4.334   7.305  41.382  1.00 14.60           N  
ATOM   3892  CA  ILE A 517       5.200   7.502  42.529  1.00 13.90           C  
ATOM   3893  C   ILE A 517       4.267   7.806  43.708  1.00 14.10           C  
ATOM   3894  O   ILE A 517       3.747   6.856  44.323  1.00 13.16           O  
ATOM   3895  CB  ILE A 517       6.375   8.474  42.215  1.00 14.02           C  
ATOM   3896  CG1 ILE A 517       7.138   8.084  40.898  1.00 13.40           C  
ATOM   3897  CG2 ILE A 517       7.331   8.534  43.415  1.00 12.76           C  
ATOM   3898  CD1 ILE A 517       8.294   8.978  40.447  1.00 13.84           C  
ATOM   3899  N   HIS A 518       3.991   9.097  43.964  1.00 13.57           N  
ATOM   3900  CA  HIS A 518       3.074   9.506  45.017  1.00 14.45           C  
ATOM   3901  C   HIS A 518       1.738   9.964  44.446  1.00 15.89           C  
ATOM   3902  O   HIS A 518       1.651  10.359  43.279  1.00 17.89           O  
ATOM   3903  CB  HIS A 518       3.685  10.549  45.967  1.00 14.69           C  
ATOM   3904  CG  HIS A 518       4.833   9.987  46.707  1.00 15.88           C  
ATOM   3905  ND1 HIS A 518       4.727   9.153  47.804  1.00 15.54           N  
ATOM   3906  CD2 HIS A 518       6.120  10.106  46.435  1.00 15.22           C  
ATOM   3907  CE1 HIS A 518       5.943   8.792  48.192  1.00 16.00           C  
ATOM   3908  NE2 HIS A 518       6.797   9.336  47.357  1.00 15.65           N  
ATOM   3909  N   GLY A 519       0.726   9.886  45.314  1.00 15.42           N  
ATOM   3910  CA  GLY A 519      -0.543  10.573  45.178  1.00 16.34           C  
ATOM   3911  C   GLY A 519      -1.035  11.111  46.518  1.00 17.13           C  
ATOM   3912  O   GLY A 519      -0.446  10.819  47.564  1.00 17.02           O  
ATOM   3913  N   GLN A 520      -2.101  11.924  46.451  1.00 16.96           N  
ATOM   3914  CA  GLN A 520      -2.685  12.586  47.616  1.00 16.61           C  
ATOM   3915  C   GLN A 520      -4.206  12.627  47.480  1.00 16.61           C  
ATOM   3916  O   GLN A 520      -4.737  12.894  46.389  1.00 14.43           O  
ATOM   3917  CB  GLN A 520      -2.139  13.999  47.874  1.00 16.02           C  
ATOM   3918  CG  GLN A 520      -0.626  14.136  48.058  1.00 16.95           C  
ATOM   3919  CD  GLN A 520      -0.024  13.407  49.249  1.00 16.49           C  
ATOM   3920  OE1 GLN A 520      -0.660  13.191  50.280  1.00 17.60           O  
ATOM   3921  NE2 GLN A 520       1.230  13.013  49.120  1.00 15.81           N  
ATOM   3922  N   TRP A 521      -4.878  12.382  48.617  1.00 17.02           N  
ATOM   3923  CA  TRP A 521      -6.265  12.794  48.795  1.00 16.48           C  
ATOM   3924  C   TRP A 521      -6.310  14.289  49.123  1.00 15.86           C  
ATOM   3925  O   TRP A 521      -5.741  14.713  50.119  1.00 16.51           O  
ATOM   3926  CB  TRP A 521      -7.013  11.963  49.843  1.00 15.98           C  
ATOM   3927  CG  TRP A 521      -8.457  12.392  49.918  1.00 16.56           C  
ATOM   3928  CD1 TRP A 521      -9.041  13.194  50.862  1.00 16.46           C  
ATOM   3929  CD2 TRP A 521      -9.468  12.123  48.920  1.00 16.63           C  
ATOM   3930  NE1 TRP A 521     -10.370  13.391  50.558  1.00 17.59           N  
ATOM   3931  CE2 TRP A 521     -10.663  12.752  49.377  1.00 17.74           C  
ATOM   3932  CE3 TRP A 521      -9.491  11.389  47.710  1.00 16.10           C  
ATOM   3933  CZ2 TRP A 521     -11.868  12.654  48.665  1.00 16.48           C  
ATOM   3934  CZ3 TRP A 521     -10.675  11.317  46.999  1.00 16.64           C  
ATOM   3935  CH2 TRP A 521     -11.845  11.938  47.478  1.00 17.06           C  
ATOM   3936  N   ILE A 522      -6.978  15.059  48.256  1.00 15.78           N  
ATOM   3937  CA  ILE A 522      -7.139  16.496  48.439  1.00 16.75           C  
ATOM   3938  C   ILE A 522      -8.642  16.730  48.632  1.00 17.02           C  
ATOM   3939  O   ILE A 522      -9.393  16.586  47.650  1.00 16.49           O  
ATOM   3940  CB  ILE A 522      -6.510  17.326  47.288  1.00 16.57           C  
ATOM   3941  CG1 ILE A 522      -5.037  16.919  46.903  1.00 17.86           C  
ATOM   3942  CG2 ILE A 522      -6.691  18.833  47.501  1.00 14.68           C  
ATOM   3943  CD1 ILE A 522      -3.899  17.325  47.829  1.00 20.99           C  
ATOM   3944  N   PRO A 523      -9.137  17.065  49.864  1.00 18.05           N  
ATOM   3945  CA  PRO A 523     -10.558  17.365  50.054  1.00 17.32           C  
ATOM   3946  C   PRO A 523     -11.034  18.585  49.268  1.00 17.93           C  
ATOM   3947  O   PRO A 523     -10.242  19.501  49.000  1.00 17.07           O  
ATOM   3948  CB  PRO A 523     -10.734  17.566  51.560  1.00 18.84           C  
ATOM   3949  CG  PRO A 523      -9.349  17.698  52.112  1.00 18.73           C  
ATOM   3950  CD  PRO A 523      -8.375  17.131  51.135  1.00 18.69           C  
ATOM   3951  N   GLY A 524     -12.330  18.553  48.903  1.00 16.90           N  
ATOM   3952  CA  GLY A 524     -13.040  19.624  48.215  1.00 18.02           C  
ATOM   3953  C   GLY A 524     -12.870  21.000  48.863  1.00 18.66           C  
ATOM   3954  O   GLY A 524     -12.617  21.968  48.163  1.00 16.90           O  
ATOM   3955  N   GLU A 525     -12.940  21.033  50.204  1.00 19.87           N  
ATOM   3956  CA  GLU A 525     -12.965  22.220  51.047  1.00 21.91           C  
ATOM   3957  C   GLU A 525     -11.668  23.024  50.955  1.00 21.32           C  
ATOM   3958  O   GLU A 525     -11.701  24.221  51.232  1.00 20.34           O  
ATOM   3959  CB  GLU A 525     -13.279  21.866  52.499  1.00 24.65           C  
ATOM   3960  CG  GLU A 525     -14.699  21.335  52.709  1.00 27.75           C  
ATOM   3961  CD  GLU A 525     -15.059  19.887  52.350  1.00 33.77           C  
ATOM   3962  OE1 GLU A 525     -14.181  19.013  52.068  1.00 35.77           O  
ATOM   3963  OE2 GLU A 525     -16.284  19.625  52.331  1.00 32.73           O  
ATOM   3964  N   VAL A 526     -10.550  22.379  50.570  1.00 18.82           N  
ATOM   3965  CA  VAL A 526      -9.242  23.018  50.441  1.00 17.64           C  
ATOM   3966  C   VAL A 526      -8.950  23.389  48.981  1.00 18.71           C  
ATOM   3967  O   VAL A 526      -7.957  24.068  48.722  1.00 20.92           O  
ATOM   3968  CB  VAL A 526      -8.070  22.288  51.155  1.00 17.35           C  
ATOM   3969  CG1 VAL A 526      -8.349  22.031  52.639  1.00 15.39           C  
ATOM   3970  CG2 VAL A 526      -7.627  20.990  50.477  1.00 15.96           C  
ATOM   3971  N   THR A 527      -9.803  22.938  48.038  1.00 17.06           N  
ATOM   3972  CA  THR A 527      -9.660  23.109  46.595  1.00 17.17           C  
ATOM   3973  C   THR A 527     -10.451  24.361  46.199  1.00 17.03           C  
ATOM   3974  O   THR A 527     -11.681  24.327  46.356  1.00 18.74           O  
ATOM   3975  CB  THR A 527     -10.122  21.849  45.838  1.00 16.95           C  
ATOM   3976  OG1 THR A 527      -9.485  20.708  46.403  1.00 18.74           O  
ATOM   3977  CG2 THR A 527      -9.824  21.896  44.349  1.00 15.18           C  
ATOM   3978  N   PRO A 528      -9.816  25.476  45.714  1.00 17.92           N  
ATOM   3979  CA  PRO A 528     -10.558  26.609  45.146  1.00 17.55           C  
ATOM   3980  C   PRO A 528     -11.547  26.193  44.053  1.00 18.14           C  
ATOM   3981  O   PRO A 528     -11.183  25.402  43.167  1.00 17.28           O  
ATOM   3982  CB  PRO A 528      -9.499  27.584  44.618  1.00 17.94           C  
ATOM   3983  CG  PRO A 528      -8.247  27.183  45.371  1.00 18.49           C  
ATOM   3984  CD  PRO A 528      -8.355  25.713  45.670  1.00 17.31           C  
ATOM   3985  N   ASP A 529     -12.811  26.638  44.212  1.00 18.53           N  
ATOM   3986  CA  ASP A 529     -13.894  26.542  43.223  1.00 18.55           C  
ATOM   3987  C   ASP A 529     -14.327  25.097  42.931  1.00 17.37           C  
ATOM   3988  O   ASP A 529     -14.900  24.820  41.861  1.00 17.02           O  
ATOM   3989  CB  ASP A 529     -13.587  27.298  41.932  1.00 19.57           C  
ATOM   3990  CG  ASP A 529     -12.993  28.679  42.094  1.00 20.10           C  
ATOM   3991  OD1 ASP A 529     -13.674  29.538  42.675  1.00 20.40           O  
ATOM   3992  OD2 ASP A 529     -11.850  28.847  41.643  1.00 20.08           O  
ATOM   3993  N   PHE A 530     -14.090  24.192  43.902  1.00 16.76           N  
ATOM   3994  CA  PHE A 530     -14.520  22.801  43.852  1.00 17.16           C  
ATOM   3995  C   PHE A 530     -16.042  22.690  43.647  1.00 19.05           C  
ATOM   3996  O   PHE A 530     -16.477  21.780  42.940  1.00 16.32           O  
ATOM   3997  CB  PHE A 530     -14.087  22.040  45.109  1.00 15.40           C  
ATOM   3998  CG  PHE A 530     -14.331  20.536  45.048  1.00 16.33           C  
ATOM   3999  CD1 PHE A 530     -13.328  19.683  44.562  1.00 15.97           C  
ATOM   4000  CD2 PHE A 530     -15.536  19.966  45.517  1.00 15.51           C  
ATOM   4001  CE1 PHE A 530     -13.523  18.298  44.556  1.00 16.26           C  
ATOM   4002  CE2 PHE A 530     -15.746  18.583  45.473  1.00 16.10           C  
ATOM   4003  CZ  PHE A 530     -14.737  17.753  44.987  1.00 16.97           C  
ATOM   4004  N   GLU A 531     -16.817  23.593  44.288  1.00 20.00           N  
ATOM   4005  CA  GLU A 531     -18.275  23.624  44.232  1.00 21.07           C  
ATOM   4006  C   GLU A 531     -18.806  24.027  42.848  1.00 21.28           C  
ATOM   4007  O   GLU A 531     -19.947  23.670  42.549  1.00 23.11           O  
ATOM   4008  CB  GLU A 531     -18.905  24.371  45.415  1.00 21.73           C  
ATOM   4009  CG  GLU A 531     -18.648  23.758  46.797  1.00 23.11           C  
ATOM   4010  CD  GLU A 531     -18.846  22.253  47.006  1.00 27.06           C  
ATOM   4011  OE1 GLU A 531     -19.880  21.725  46.561  1.00 27.17           O  
ATOM   4012  OE2 GLU A 531     -17.980  21.582  47.598  1.00 27.40           O  
ATOM   4013  N   THR A 532     -18.001  24.724  42.019  1.00 20.79           N  
ATOM   4014  CA  THR A 532     -18.451  25.320  40.753  1.00 24.48           C  
ATOM   4015  C   THR A 532     -17.716  24.781  39.513  1.00 26.15           C  
ATOM   4016  O   THR A 532     -18.188  25.024  38.398  1.00 26.01           O  
ATOM   4017  CB  THR A 532     -18.490  26.856  40.774  1.00 25.85           C  
ATOM   4018  OG1 THR A 532     -17.146  27.271  40.976  1.00 28.22           O  
ATOM   4019  CG2 THR A 532     -19.477  27.459  41.767  1.00 24.78           C  
ATOM   4020  N   LYS A 533     -16.571  24.089  39.690  1.00 25.69           N  
ATOM   4021  CA  LYS A 533     -15.754  23.583  38.587  1.00 26.88           C  
ATOM   4022  C   LYS A 533     -15.558  22.074  38.712  1.00 27.53           C  
ATOM   4023  O   LYS A 533     -15.204  21.577  39.784  1.00 27.96           O  
ATOM   4024  CB  LYS A 533     -14.401  24.298  38.466  1.00 25.67           C  
ATOM   4025  CG  LYS A 533     -14.477  25.700  37.908  1.00 27.89           C  
ATOM   4026  CD  LYS A 533     -13.155  26.454  37.970  1.00 30.33           C  
ATOM   4027  CE  LYS A 533     -13.286  27.794  37.334  1.00 33.55           C  
ATOM   4028  NZ  LYS A 533     -11.973  28.438  37.279  1.00 35.18           N  
ATOM   4029  N   GLY A 534     -15.814  21.363  37.602  1.00 24.97           N  
ATOM   4030  CA  GLY A 534     -15.452  19.958  37.434  1.00 20.93           C  
ATOM   4031  C   GLY A 534     -14.094  19.813  36.737  1.00 19.81           C  
ATOM   4032  O   GLY A 534     -13.519  20.800  36.257  1.00 18.58           O  
ATOM   4033  N   LEU A 535     -13.637  18.551  36.625  1.00 18.26           N  
ATOM   4034  CA  LEU A 535     -12.476  18.169  35.826  1.00 17.42           C  
ATOM   4035  C   LEU A 535     -12.726  18.370  34.328  1.00 19.10           C  
ATOM   4036  O   LEU A 535     -11.772  18.581  33.583  1.00 21.12           O  
ATOM   4037  CB  LEU A 535     -11.952  16.772  36.159  1.00 15.06           C  
ATOM   4038  CG  LEU A 535     -11.429  16.508  37.579  1.00 15.04           C  
ATOM   4039  CD1 LEU A 535     -10.938  15.064  37.558  1.00 14.18           C  
ATOM   4040  CD2 LEU A 535     -10.340  17.410  38.188  1.00 15.04           C  
ATOM   4041  N   VAL A 536     -14.005  18.332  33.910  1.00 19.51           N  
ATOM   4042  CA  VAL A 536     -14.457  18.417  32.526  1.00 21.61           C  
ATOM   4043  C   VAL A 536     -15.292  19.693  32.409  1.00 23.45           C  
ATOM   4044  O   VAL A 536     -16.247  19.876  33.172  1.00 25.20           O  
ATOM   4045  CB  VAL A 536     -15.220  17.159  32.036  1.00 21.50           C  
ATOM   4046  CG1 VAL A 536     -15.470  17.168  30.525  1.00 20.37           C  
ATOM   4047  CG2 VAL A 536     -14.520  15.848  32.414  1.00 22.01           C  
ATOM   4048  N   ASP A 537     -14.929  20.544  31.434  1.00 27.25           N  
ATOM   4049  CA  ASP A 537     -15.730  21.716  31.083  1.00 33.87           C  
ATOM   4050  C   ASP A 537     -17.036  21.281  30.428  1.00 30.38           C  
ATOM   4051  O   ASP A 537     -17.007  20.494  29.484  1.00 30.98           O  
ATOM   4052  CB  ASP A 537     -15.012  22.735  30.212  1.00 41.68           C  
ATOM   4053  CG  ASP A 537     -13.856  23.487  30.854  1.00 52.53           C  
ATOM   4054  OD1 ASP A 537     -14.027  23.994  31.996  1.00 55.04           O  
ATOM   4055  OD2 ASP A 537     -12.800  23.583  30.187  1.00 58.31           O  
ATOM   4056  N   LEU A 538     -18.147  21.758  31.009  1.00 29.28           N  
ATOM   4057  CA  LEU A 538     -19.491  21.463  30.539  1.00 28.21           C  
ATOM   4058  C   LEU A 538     -19.711  22.081  29.161  1.00 26.35           C  
ATOM   4059  O   LEU A 538     -19.283  23.218  28.960  1.00 24.15           O  
ATOM   4060  CB  LEU A 538     -20.600  21.845  31.517  1.00 31.53           C  
ATOM   4061  CG  LEU A 538     -20.760  20.980  32.775  1.00 33.37           C  
ATOM   4062  CD1 LEU A 538     -21.981  21.567  33.473  1.00 30.07           C  
ATOM   4063  CD2 LEU A 538     -20.869  19.439  32.624  1.00 32.87           C  
ATOM   4064  N   PRO A 539     -20.351  21.369  28.186  1.00 25.10           N  
ATOM   4065  CA  PRO A 539     -20.836  22.017  26.972  1.00 24.69           C  
ATOM   4066  C   PRO A 539     -21.924  23.047  27.260  1.00 24.60           C  
ATOM   4067  O   PRO A 539     -22.543  22.993  28.337  1.00 25.37           O  
ATOM   4068  CB  PRO A 539     -21.286  20.847  26.103  1.00 24.96           C  
ATOM   4069  CG  PRO A 539     -21.701  19.796  27.110  1.00 24.35           C  
ATOM   4070  CD  PRO A 539     -20.679  19.926  28.198  1.00 24.48           C  
ATOM   4071  N   LYS A 540     -22.124  23.969  26.300  1.00 23.97           N  
ATOM   4072  CA  LYS A 540     -23.105  25.053  26.396  1.00 24.16           C  
ATOM   4073  C   LYS A 540     -24.524  24.471  26.501  1.00 23.51           C  
ATOM   4074  O   LYS A 540     -24.804  23.388  25.965  1.00 23.38           O  
ATOM   4075  CB  LYS A 540     -22.928  26.092  25.275  1.00 22.43           C  
ATOM   4076  CG  LYS A 540     -23.363  25.661  23.871  1.00 22.09           C  
ATOM   4077  CD  LYS A 540     -23.379  26.779  22.838  1.00 22.35           C  
ATOM   4078  CE  LYS A 540     -24.019  26.307  21.562  1.00 20.77           C  
ATOM   4079  NZ  LYS A 540     -24.003  27.406  20.596  1.00 21.16           N  
ATOM   4080  N   GLU A 541     -25.392  25.212  27.203  1.00 21.83           N  
ATOM   4081  CA  GLU A 541     -26.797  24.885  27.376  1.00 22.92           C  
ATOM   4082  C   GLU A 541     -27.568  24.977  26.057  1.00 23.16           C  
ATOM   4083  O   GLU A 541     -28.278  24.023  25.726  1.00 22.91           O  
ATOM   4084  CB  GLU A 541     -27.363  25.752  28.491  1.00 25.71           C  
ATOM   4085  CG  GLU A 541     -28.767  25.340  28.933  1.00 30.53           C  
ATOM   4086  CD  GLU A 541     -29.461  26.284  29.895  1.00 33.22           C  
ATOM   4087  OE1 GLU A 541     -28.994  27.408  30.172  1.00 36.82           O  
ATOM   4088  OE2 GLU A 541     -30.509  25.849  30.386  1.00 40.60           O  
ATOM   4089  N   GLU A 542     -27.431  26.118  25.345  1.00 25.29           N  
ATOM   4090  CA  GLU A 542     -28.202  26.461  24.154  1.00 28.51           C  
ATOM   4091  C   GLU A 542     -28.021  25.369  23.097  1.00 26.70           C  
ATOM   4092  O   GLU A 542     -26.886  24.929  22.890  1.00 25.12           O  
ATOM   4093  CB  GLU A 542     -27.703  27.833  23.693  1.00 33.26           C  
ATOM   4094  CG  GLU A 542     -28.299  28.346  22.385  1.00 41.76           C  
ATOM   4095  CD  GLU A 542     -27.636  29.618  21.908  1.00 48.04           C  
ATOM   4096  OE1 GLU A 542     -26.392  29.671  21.683  1.00 53.26           O  
ATOM   4097  OE2 GLU A 542     -28.428  30.572  21.762  1.00 51.13           O  
ATOM   4098  N   HIS A 543     -29.144  24.946  22.482  1.00 23.30           N  
ATOM   4099  CA  HIS A 543     -29.159  24.015  21.356  1.00 24.15           C  
ATOM   4100  C   HIS A 543     -28.510  24.651  20.127  1.00 24.41           C  
ATOM   4101  O   HIS A 543     -28.709  25.841  19.885  1.00 24.11           O  
ATOM   4102  CB  HIS A 543     -30.579  23.509  21.071  1.00 24.65           C  
ATOM   4103  CG  HIS A 543     -31.210  22.719  22.180  1.00 26.22           C  
ATOM   4104  ND1 HIS A 543     -32.554  22.859  22.460  1.00 27.32           N  
ATOM   4105  CD2 HIS A 543     -30.754  21.797  23.049  1.00 24.84           C  
ATOM   4106  CE1 HIS A 543     -32.877  22.088  23.490  1.00 24.88           C  
ATOM   4107  NE2 HIS A 543     -31.802  21.432  23.862  1.00 25.84           N  
ATOM   4108  N   TRP A 544     -27.697  23.854  19.409  1.00 22.92           N  
ATOM   4109  CA  TRP A 544     -27.207  24.149  18.067  1.00 22.96           C  
ATOM   4110  C   TRP A 544     -28.364  24.216  17.063  1.00 24.04           C  
ATOM   4111  O   TRP A 544     -28.400  25.136  16.250  1.00 25.95           O  
ATOM   4112  CB  TRP A 544     -26.166  23.133  17.572  1.00 21.40           C  
ATOM   4113  CG  TRP A 544     -24.872  23.022  18.341  1.00 21.30           C  
ATOM   4114  CD1 TRP A 544     -24.486  21.948  19.088  1.00 21.06           C  
ATOM   4115  CD2 TRP A 544     -23.780  23.966  18.399  1.00 20.57           C  
ATOM   4116  NE1 TRP A 544     -23.237  22.144  19.614  1.00 20.73           N  
ATOM   4117  CE2 TRP A 544     -22.777  23.373  19.215  1.00 21.50           C  
ATOM   4118  CE3 TRP A 544     -23.548  25.251  17.866  1.00 20.68           C  
ATOM   4119  CZ2 TRP A 544     -21.562  24.025  19.492  1.00 23.10           C  
ATOM   4120  CZ3 TRP A 544     -22.346  25.893  18.135  1.00 20.61           C  
ATOM   4121  CH2 TRP A 544     -21.363  25.285  18.941  1.00 21.59           C  
ATOM   4122  N   ALA A 545     -29.264  23.219  17.089  1.00 23.55           N  
ATOM   4123  CA  ALA A 545     -30.288  23.053  16.065  1.00 23.48           C  
ATOM   4124  C   ALA A 545     -31.508  23.929  16.361  1.00 24.67           C  
ATOM   4125  O   ALA A 545     -31.895  24.022  17.538  1.00 21.86           O  
ATOM   4126  CB  ALA A 545     -30.690  21.616  15.938  1.00 23.48           C  
ATOM   4127  N   PRO A 546     -32.156  24.559  15.330  1.00 24.29           N  
ATOM   4128  CA  PRO A 546     -33.464  25.202  15.524  1.00 27.01           C  
ATOM   4129  C   PRO A 546     -34.585  24.207  15.827  1.00 25.19           C  
ATOM   4130  O   PRO A 546     -34.483  23.034  15.448  1.00 22.52           O  
ATOM   4131  CB  PRO A 546     -33.699  25.966  14.221  1.00 28.67           C  
ATOM   4132  CG  PRO A 546     -32.899  25.174  13.200  1.00 27.73           C  
ATOM   4133  CD  PRO A 546     -31.689  24.681  13.935  1.00 23.66           C  
ATOM   4134  N   LEU A 547     -35.649  24.706  16.483  1.00 29.17           N  
ATOM   4135  CA  LEU A 547     -36.836  23.950  16.888  1.00 30.82           C  
ATOM   4136  C   LEU A 547     -37.475  23.194  15.716  1.00 31.58           C  
ATOM   4137  O   LEU A 547     -37.830  22.015  15.885  1.00 33.61           O  
ATOM   4138  CB  LEU A 547     -37.826  24.849  17.642  1.00 36.70           C  
ATOM   4139  CG  LEU A 547     -39.061  24.193  18.287  1.00 40.68           C  
ATOM   4140  CD1 LEU A 547     -38.796  23.292  19.510  1.00 41.93           C  
ATOM   4141  CD2 LEU A 547     -40.122  25.248  18.586  1.00 37.93           C  
ATOM   4142  N   SER A 548     -37.526  23.854  14.537  1.00 30.06           N  
ATOM   4143  CA  SER A 548     -38.061  23.354  13.271  1.00 31.57           C  
ATOM   4144  C   SER A 548     -37.387  22.063  12.789  1.00 32.82           C  
ATOM   4145  O   SER A 548     -37.999  21.326  12.010  1.00 32.11           O  
ATOM   4146  CB  SER A 548     -38.048  24.421  12.187  1.00 32.55           C  
ATOM   4147  OG  SER A 548     -36.726  24.759  11.776  1.00 34.13           O  
ATOM   4148  N   GLN A 549     -36.146  21.794  13.245  1.00 26.63           N  
ATOM   4149  CA  GLN A 549     -35.343  20.677  12.770  1.00 25.26           C  
ATOM   4150  C   GLN A 549     -35.691  19.352  13.456  1.00 23.99           C  
ATOM   4151  O   GLN A 549     -35.194  18.317  13.009  1.00 26.80           O  
ATOM   4152  CB  GLN A 549     -33.850  21.013  12.768  1.00 25.70           C  
ATOM   4153  CG  GLN A 549     -33.368  21.782  11.543  1.00 26.85           C  
ATOM   4154  CD  GLN A 549     -33.169  20.944  10.297  1.00 26.42           C  
ATOM   4155  OE1 GLN A 549     -32.438  19.947  10.285  1.00 23.50           O  
ATOM   4156  NE2 GLN A 549     -33.818  21.378   9.226  1.00 24.35           N  
ATOM   4157  N   SER A 550     -36.519  19.382  14.516  1.00 24.68           N  
ATOM   4158  CA  SER A 550     -36.975  18.197  15.242  1.00 25.70           C  
ATOM   4159  C   SER A 550     -37.736  17.236  14.321  1.00 23.79           C  
ATOM   4160  O   SER A 550     -38.614  17.703  13.595  1.00 26.93           O  
ATOM   4161  CB  SER A 550     -37.833  18.538  16.429  1.00 30.25           C  
ATOM   4162  OG  SER A 550     -38.128  17.327  17.125  1.00 31.22           O  
ATOM   4163  N   PRO A 551     -37.469  15.898  14.345  1.00 22.13           N  
ATOM   4164  CA  PRO A 551     -38.331  14.919  13.678  1.00 21.35           C  
ATOM   4165  C   PRO A 551     -39.749  14.848  14.259  1.00 23.23           C  
ATOM   4166  O   PRO A 551     -40.679  14.491  13.538  1.00 22.10           O  
ATOM   4167  CB  PRO A 551     -37.568  13.598  13.837  1.00 21.75           C  
ATOM   4168  CG  PRO A 551     -36.747  13.802  15.108  1.00 20.85           C  
ATOM   4169  CD  PRO A 551     -36.325  15.239  15.017  1.00 21.84           C  
ATOM   4170  N   TYR A 552     -39.877  15.199  15.554  1.00 23.11           N  
ATOM   4171  CA  TYR A 552     -41.096  15.165  16.340  1.00 25.29           C  
ATOM   4172  C   TYR A 552     -41.880  16.458  16.148  1.00 26.80           C  
ATOM   4173  O   TYR A 552     -41.335  17.556  16.309  1.00 27.43           O  
ATOM   4174  CB  TYR A 552     -40.760  14.860  17.804  1.00 23.59           C  
ATOM   4175  CG  TYR A 552     -41.868  15.077  18.829  1.00 26.04           C  
ATOM   4176  CD1 TYR A 552     -42.840  14.092  19.069  1.00 24.96           C  
ATOM   4177  CD2 TYR A 552     -41.933  16.276  19.572  1.00 26.41           C  
ATOM   4178  CE1 TYR A 552     -43.840  14.303  20.020  1.00 26.73           C  
ATOM   4179  CE2 TYR A 552     -42.962  16.510  20.482  1.00 26.72           C  
ATOM   4180  CZ  TYR A 552     -43.905  15.512  20.715  1.00 27.10           C  
ATOM   4181  OH  TYR A 552     -44.883  15.717  21.650  1.00 29.12           O  
ATOM   4182  N   ASP A 553     -43.182  16.256  15.881  1.00 26.27           N  
ATOM   4183  CA  ASP A 553     -44.229  17.260  15.852  1.00 27.12           C  
ATOM   4184  C   ASP A 553     -45.270  16.904  16.923  1.00 25.48           C  
ATOM   4185  O   ASP A 553     -45.896  15.840  16.806  1.00 26.37           O  
ATOM   4186  CB  ASP A 553     -44.760  17.423  14.432  1.00 28.91           C  
ATOM   4187  CG  ASP A 553     -45.940  18.366  14.183  1.00 32.19           C  
ATOM   4188  OD1 ASP A 553     -46.381  19.110  15.119  1.00 28.26           O  
ATOM   4189  OD2 ASP A 553     -46.432  18.339  13.026  1.00 32.24           O  
ATOM   4190  N   PRO A 554     -45.534  17.769  17.950  1.00 24.71           N  
ATOM   4191  CA  PRO A 554     -46.569  17.510  18.962  1.00 26.79           C  
ATOM   4192  C   PRO A 554     -48.010  17.383  18.445  1.00 22.90           C  
ATOM   4193  O   PRO A 554     -48.846  16.857  19.178  1.00 23.77           O  
ATOM   4194  CB  PRO A 554     -46.359  18.585  20.048  1.00 27.03           C  
ATOM   4195  CG  PRO A 554     -45.731  19.706  19.253  1.00 28.65           C  
ATOM   4196  CD  PRO A 554     -44.861  19.061  18.209  1.00 26.63           C  
ATOM   4197  N   ASP A 555     -48.276  17.820  17.196  1.00 23.28           N  
ATOM   4198  CA  ASP A 555     -49.577  17.710  16.537  1.00 23.76           C  
ATOM   4199  C   ASP A 555     -49.762  16.425  15.720  1.00 25.33           C  
ATOM   4200  O   ASP A 555     -50.906  16.065  15.442  1.00 24.92           O  
ATOM   4201  CB  ASP A 555     -49.962  18.993  15.823  1.00 24.81           C  
ATOM   4202  CG  ASP A 555     -50.039  20.214  16.723  1.00 27.62           C  
ATOM   4203  OD1 ASP A 555     -50.714  20.142  17.783  1.00 31.33           O  
ATOM   4204  OD2 ASP A 555     -49.427  21.225  16.354  1.00 28.13           O  
ATOM   4205  N   ALA A 556     -48.652  15.751  15.360  1.00 26.66           N  
ATOM   4206  CA  ALA A 556     -48.624  14.571  14.497  1.00 27.35           C  
ATOM   4207  C   ALA A 556     -49.183  13.336  15.217  1.00 28.87           C  
ATOM   4208  O   ALA A 556     -49.583  12.396  14.490  1.00 29.75           O  
ATOM   4209  CB  ALA A 556     -47.206  14.342  14.010  1.00 28.32           C  
ATOM   4210  OXT ALA A 556     -49.201  13.323  16.471  1.00 30.92           O  
TER    4211      ALA A 556                                                      
ATOM   4212  C1' HBA A 601      11.766   7.897  45.168  1.00 22.11           C  
ATOM   4213  O1' HBA A 601      10.643   7.438  45.293  1.00 22.83           O  
ATOM   4214  C1  HBA A 601      12.185   8.985  44.250  1.00 20.19           C  
ATOM   4215  C2  HBA A 601      11.295   9.531  43.306  1.00 18.61           C  
ATOM   4216  C3  HBA A 601      11.694  10.559  42.460  1.00 18.13           C  
ATOM   4217  C4  HBA A 601      12.985  11.084  42.586  1.00 19.32           C  
ATOM   4218  C5  HBA A 601      13.865  10.594  43.558  1.00 20.04           C  
ATOM   4219  C6  HBA A 601      13.471   9.542  44.379  1.00 20.49           C  
ATOM   4220  O4  HBA A 601      13.390  12.132  41.795  1.00 20.76           O  
ATOM   4221  N   TYR B  32      -9.824 -18.488  38.441  1.00 28.22           N  
ATOM   4222  CA  TYR B  32      -9.656 -17.277  39.300  1.00 28.56           C  
ATOM   4223  C   TYR B  32     -10.780 -16.280  39.031  1.00 27.89           C  
ATOM   4224  O   TYR B  32     -11.025 -15.941  37.874  1.00 27.94           O  
ATOM   4225  CB  TYR B  32      -8.272 -16.607  39.216  1.00 27.21           C  
ATOM   4226  CG  TYR B  32      -8.065 -15.423  40.163  1.00 26.03           C  
ATOM   4227  CD1 TYR B  32      -7.850 -15.620  41.547  1.00 25.42           C  
ATOM   4228  CD2 TYR B  32      -8.112 -14.103  39.680  1.00 25.32           C  
ATOM   4229  CE1 TYR B  32      -7.706 -14.537  42.418  1.00 26.76           C  
ATOM   4230  CE2 TYR B  32      -7.951 -13.012  40.544  1.00 27.18           C  
ATOM   4231  CZ  TYR B  32      -7.734 -13.239  41.908  1.00 27.28           C  
ATOM   4232  OH  TYR B  32      -7.572 -12.213  42.774  1.00 27.63           O  
ATOM   4233  N   VAL B  33     -11.410 -15.816  40.128  1.00 29.01           N  
ATOM   4234  CA  VAL B  33     -12.386 -14.727  40.160  1.00 28.17           C  
ATOM   4235  C   VAL B  33     -11.840 -13.613  41.065  1.00 26.71           C  
ATOM   4236  O   VAL B  33     -11.578 -13.845  42.251  1.00 25.75           O  
ATOM   4237  CB  VAL B  33     -13.825 -15.170  40.533  1.00 30.57           C  
ATOM   4238  CG1 VAL B  33     -14.844 -14.018  40.531  1.00 31.87           C  
ATOM   4239  CG2 VAL B  33     -14.345 -16.287  39.621  1.00 30.94           C  
ATOM   4240  N   HIS B  34     -11.695 -12.414  40.475  1.00 24.81           N  
ATOM   4241  CA  HIS B  34     -11.305 -11.214  41.202  1.00 22.50           C  
ATOM   4242  C   HIS B  34     -12.464 -10.760  42.094  1.00 20.10           C  
ATOM   4243  O   HIS B  34     -13.556 -10.529  41.556  1.00 20.30           O  
ATOM   4244  CB  HIS B  34     -10.742 -10.102  40.307  1.00 21.67           C  
ATOM   4245  CG  HIS B  34      -9.924  -9.123  41.101  1.00 20.76           C  
ATOM   4246  ND1 HIS B  34     -10.430  -8.225  42.026  1.00 20.13           N  
ATOM   4247  CD2 HIS B  34      -8.585  -8.978  41.150  1.00 20.68           C  
ATOM   4248  CE1 HIS B  34      -9.437  -7.537  42.580  1.00 20.50           C  
ATOM   4249  NE2 HIS B  34      -8.309  -7.974  42.052  1.00 21.72           N  
ATOM   4250  N   PRO B  35     -12.267 -10.600  43.444  1.00 21.05           N  
ATOM   4251  CA  PRO B  35     -13.322 -10.139  44.359  1.00 21.20           C  
ATOM   4252  C   PRO B  35     -14.055  -8.863  43.940  1.00 21.46           C  
ATOM   4253  O   PRO B  35     -15.270  -8.789  44.128  1.00 22.00           O  
ATOM   4254  CB  PRO B  35     -12.640 -10.058  45.735  1.00 20.60           C  
ATOM   4255  CG  PRO B  35     -11.514 -11.086  45.594  1.00 19.81           C  
ATOM   4256  CD  PRO B  35     -11.025 -10.888  44.199  1.00 18.84           C  
ATOM   4257  N   THR B  36     -13.328  -7.906  43.322  1.00 21.37           N  
ATOM   4258  CA  THR B  36     -13.870  -6.602  42.913  1.00 20.33           C  
ATOM   4259  C   THR B  36     -14.717  -6.725  41.641  1.00 19.05           C  
ATOM   4260  O   THR B  36     -15.534  -5.835  41.397  1.00 21.06           O  
ATOM   4261  CB  THR B  36     -12.809  -5.498  42.785  1.00 20.17           C  
ATOM   4262  OG1 THR B  36     -11.962  -5.836  41.686  1.00 20.48           O  
ATOM   4263  CG2 THR B  36     -11.986  -5.267  44.039  1.00 19.95           C  
ATOM   4264  N   ASP B  37     -14.533  -7.813  40.865  1.00 19.41           N  
ATOM   4265  CA  ASP B  37     -15.279  -8.101  39.640  1.00 21.01           C  
ATOM   4266  C   ASP B  37     -16.747  -8.453  39.876  1.00 19.92           C  
ATOM   4267  O   ASP B  37     -17.542  -8.262  38.961  1.00 19.36           O  
ATOM   4268  CB  ASP B  37     -14.516  -9.023  38.701  1.00 20.91           C  
ATOM   4269  CG  ASP B  37     -13.327  -8.402  37.991  1.00 21.62           C  
ATOM   4270  OD1 ASP B  37     -13.091  -7.169  38.162  1.00 21.78           O  
ATOM   4271  OD2 ASP B  37     -12.649  -9.162  37.265  1.00 21.79           O  
ATOM   4272  N   ILE B  38     -17.083  -8.938  41.085  1.00 19.72           N  
ATOM   4273  CA  ILE B  38     -18.451  -9.287  41.483  1.00 20.45           C  
ATOM   4274  C   ILE B  38     -19.168  -8.106  42.171  1.00 21.22           C  
ATOM   4275  O   ILE B  38     -20.296  -8.257  42.642  1.00 22.67           O  
ATOM   4276  CB  ILE B  38     -18.520 -10.646  42.228  1.00 21.03           C  
ATOM   4277  CG1 ILE B  38     -18.001 -10.596  43.662  1.00 22.29           C  
ATOM   4278  CG2 ILE B  38     -17.853 -11.782  41.428  1.00 20.79           C  
ATOM   4279  CD1 ILE B  38     -18.911 -11.277  44.674  1.00 21.43           C  
ATOM   4280  N   LEU B  39     -18.512  -6.931  42.284  1.00 19.94           N  
ATOM   4281  CA  LEU B  39     -19.155  -5.693  42.722  1.00 18.95           C  
ATOM   4282  C   LEU B  39     -20.113  -5.198  41.625  1.00 17.71           C  
ATOM   4283  O   LEU B  39     -19.685  -5.186  40.471  1.00 16.57           O  
ATOM   4284  CB  LEU B  39     -18.188  -4.600  43.195  1.00 19.69           C  
ATOM   4285  CG  LEU B  39     -17.352  -4.890  44.452  1.00 19.80           C  
ATOM   4286  CD1 LEU B  39     -16.259  -3.854  44.530  1.00 21.08           C  
ATOM   4287  CD2 LEU B  39     -18.127  -4.945  45.796  1.00 21.20           C  
ATOM   4288  N   PRO B  40     -21.399  -4.821  41.923  1.00 17.78           N  
ATOM   4289  CA  PRO B  40     -22.381  -4.459  40.888  1.00 17.40           C  
ATOM   4290  C   PRO B  40     -22.086  -3.202  40.076  1.00 16.48           C  
ATOM   4291  O   PRO B  40     -21.686  -2.183  40.639  1.00 15.82           O  
ATOM   4292  CB  PRO B  40     -23.714  -4.349  41.638  1.00 16.88           C  
ATOM   4293  CG  PRO B  40     -23.290  -4.016  43.056  1.00 17.25           C  
ATOM   4294  CD  PRO B  40     -22.017  -4.776  43.271  1.00 16.43           C  
ATOM   4295  N   SER B  41     -22.341  -3.306  38.762  1.00 17.56           N  
ATOM   4296  CA  SER B  41     -22.370  -2.198  37.815  1.00 19.12           C  
ATOM   4297  C   SER B  41     -23.809  -1.753  37.555  1.00 19.37           C  
ATOM   4298  O   SER B  41     -24.698  -2.596  37.467  1.00 20.11           O  
ATOM   4299  CB  SER B  41     -21.681  -2.577  36.523  1.00 19.21           C  
ATOM   4300  OG  SER B  41     -21.759  -1.524  35.569  1.00 18.52           O  
ATOM   4301  N   GLY B  42     -23.985  -0.429  37.386  1.00 19.59           N  
ATOM   4302  CA  GLY B  42     -25.206   0.220  36.923  1.00 19.72           C  
ATOM   4303  C   GLY B  42     -25.274   0.437  35.404  1.00 21.31           C  
ATOM   4304  O   GLY B  42     -26.238   1.040  34.931  1.00 23.10           O  
ATOM   4305  N   TRP B  43     -24.259  -0.010  34.638  1.00 20.87           N  
ATOM   4306  CA  TRP B  43     -24.263   0.094  33.180  1.00 19.66           C  
ATOM   4307  C   TRP B  43     -25.180  -0.977  32.589  1.00 19.91           C  
ATOM   4308  O   TRP B  43     -25.093  -2.128  33.030  1.00 22.04           O  
ATOM   4309  CB  TRP B  43     -22.850   0.054  32.567  1.00 19.32           C  
ATOM   4310  CG  TRP B  43     -22.286   1.431  32.304  1.00 19.16           C  
ATOM   4311  CD1 TRP B  43     -21.746   2.270  33.240  1.00 18.06           C  
ATOM   4312  CD2 TRP B  43     -22.244   2.152  31.048  1.00 17.41           C  
ATOM   4313  NE1 TRP B  43     -21.380   3.456  32.663  1.00 18.15           N  
ATOM   4314  CE2 TRP B  43     -21.664   3.423  31.324  1.00 17.21           C  
ATOM   4315  CE3 TRP B  43     -22.644   1.870  29.724  1.00 16.68           C  
ATOM   4316  CZ2 TRP B  43     -21.470   4.403  30.333  1.00 16.77           C  
ATOM   4317  CZ3 TRP B  43     -22.469   2.842  28.745  1.00 16.55           C  
ATOM   4318  CH2 TRP B  43     -21.891   4.097  29.048  1.00 17.06           C  
ATOM   4319  N   PRO B  44     -26.083  -0.660  31.609  1.00 19.76           N  
ATOM   4320  CA  PRO B  44     -26.615  -1.687  30.699  1.00 19.26           C  
ATOM   4321  C   PRO B  44     -25.558  -2.167  29.712  1.00 18.46           C  
ATOM   4322  O   PRO B  44     -24.494  -1.548  29.607  1.00 20.69           O  
ATOM   4323  CB  PRO B  44     -27.797  -1.026  29.991  1.00 20.20           C  
ATOM   4324  CG  PRO B  44     -27.507   0.446  30.110  1.00 19.38           C  
ATOM   4325  CD  PRO B  44     -26.610   0.683  31.302  1.00 18.71           C  
ATOM   4326  N   THR B  45     -25.846  -3.268  29.008  1.00 18.88           N  
ATOM   4327  CA  THR B  45     -24.982  -3.764  27.948  1.00 21.62           C  
ATOM   4328  C   THR B  45     -25.117  -2.823  26.743  1.00 22.75           C  
ATOM   4329  O   THR B  45     -26.161  -2.809  26.084  1.00 23.63           O  
ATOM   4330  CB  THR B  45     -25.221  -5.249  27.653  1.00 24.34           C  
ATOM   4331  OG1 THR B  45     -25.139  -5.892  28.925  1.00 26.81           O  
ATOM   4332  CG2 THR B  45     -24.178  -5.857  26.716  1.00 23.71           C  
ATOM   4333  N   ALA B  46     -24.049  -2.035  26.502  1.00 21.68           N  
ATOM   4334  CA  ALA B  46     -23.968  -1.081  25.394  1.00 22.42           C  
ATOM   4335  C   ALA B  46     -22.974  -1.581  24.340  1.00 21.85           C  
ATOM   4336  O   ALA B  46     -21.768  -1.297  24.423  1.00 22.40           O  
ATOM   4337  CB  ALA B  46     -23.691   0.334  25.922  1.00 21.27           C  
ATOM   4338  N   THR B  47     -23.496  -2.401  23.400  1.00 20.80           N  
ATOM   4339  CA  THR B  47     -22.715  -3.000  22.314  1.00 20.10           C  
ATOM   4340  C   THR B  47     -22.412  -1.933  21.258  1.00 20.68           C  
ATOM   4341  O   THR B  47     -23.171  -0.967  21.123  1.00 22.09           O  
ATOM   4342  CB  THR B  47     -23.306  -4.270  21.661  1.00 19.35           C  
ATOM   4343  OG1 THR B  47     -24.442  -3.837  20.914  1.00 18.89           O  
ATOM   4344  CG2 THR B  47     -23.677  -5.393  22.613  1.00 17.26           C  
ATOM   4345  N   ASP B  48     -21.289  -2.128  20.533  1.00 20.16           N  
ATOM   4346  CA  ASP B  48     -21.047  -1.577  19.204  1.00 19.30           C  
ATOM   4347  C   ASP B  48     -21.301  -2.683  18.166  1.00 18.40           C  
ATOM   4348  O   ASP B  48     -21.596  -3.828  18.540  1.00 17.01           O  
ATOM   4349  CB  ASP B  48     -19.675  -0.910  19.155  1.00 21.49           C  
ATOM   4350  CG  ASP B  48     -18.488  -1.836  19.408  1.00 22.15           C  
ATOM   4351  OD1 ASP B  48     -18.374  -2.872  18.713  1.00 22.71           O  
ATOM   4352  OD2 ASP B  48     -17.699  -1.535  20.314  1.00 20.55           O  
ATOM   4353  N   LEU B  49     -21.136  -2.357  16.868  1.00 17.74           N  
ATOM   4354  CA  LEU B  49     -21.432  -3.261  15.755  1.00 18.75           C  
ATOM   4355  C   LEU B  49     -20.632  -4.572  15.800  1.00 20.81           C  
ATOM   4356  O   LEU B  49     -21.157  -5.610  15.369  1.00 22.83           O  
ATOM   4357  CB  LEU B  49     -21.432  -2.628  14.358  1.00 17.94           C  
ATOM   4358  CG  LEU B  49     -22.639  -1.779  13.954  1.00 17.39           C  
ATOM   4359  CD1 LEU B  49     -22.288  -1.099  12.637  1.00 17.89           C  
ATOM   4360  CD2 LEU B  49     -23.925  -2.569  13.760  1.00 16.89           C  
ATOM   4361  N   SER B  50     -19.408  -4.554  16.378  1.00 20.13           N  
ATOM   4362  CA  SER B  50     -18.567  -5.747  16.534  1.00 18.45           C  
ATOM   4363  C   SER B  50     -19.141  -6.758  17.539  1.00 18.08           C  
ATOM   4364  O   SER B  50     -18.708  -7.910  17.553  1.00 19.74           O  
ATOM   4365  CB  SER B  50     -17.129  -5.388  16.838  1.00 17.39           C  
ATOM   4366  OG  SER B  50     -17.030  -4.976  18.192  1.00 17.28           O  
ATOM   4367  N   GLY B  51     -20.098  -6.315  18.369  1.00 17.21           N  
ATOM   4368  CA  GLY B  51     -20.596  -7.069  19.508  1.00 18.82           C  
ATOM   4369  C   GLY B  51     -19.821  -6.771  20.796  1.00 19.97           C  
ATOM   4370  O   GLY B  51     -20.272  -7.207  21.852  1.00 20.59           O  
ATOM   4371  N   GLY B  52     -18.686  -6.037  20.705  1.00 20.86           N  
ATOM   4372  CA  GLY B  52     -17.918  -5.550  21.856  1.00 20.95           C  
ATOM   4373  C   GLY B  52     -18.777  -4.654  22.755  1.00 21.75           C  
ATOM   4374  O   GLY B  52     -19.573  -3.874  22.230  1.00 20.46           O  
ATOM   4375  N   ALA B  53     -18.615  -4.784  24.087  1.00 20.70           N  
ATOM   4376  CA  ALA B  53     -19.502  -4.126  25.050  1.00 21.08           C  
ATOM   4377  C   ALA B  53     -18.782  -3.234  26.079  1.00 21.76           C  
ATOM   4378  O   ALA B  53     -19.391  -2.847  27.079  1.00 22.55           O  
ATOM   4379  CB  ALA B  53     -20.482  -5.134  25.671  1.00 20.26           C  
ATOM   4380  N   GLN B  54     -17.523  -2.855  25.809  1.00 19.69           N  
ATOM   4381  CA  GLN B  54     -16.725  -2.072  26.740  1.00 19.45           C  
ATOM   4382  C   GLN B  54     -16.842  -0.574  26.429  1.00 17.72           C  
ATOM   4383  O   GLN B  54     -16.270  -0.151  25.423  1.00 19.54           O  
ATOM   4384  CB  GLN B  54     -15.320  -2.683  26.848  1.00 21.17           C  
ATOM   4385  CG  GLN B  54     -14.367  -1.955  27.797  1.00 23.62           C  
ATOM   4386  CD  GLN B  54     -14.870  -1.778  29.218  1.00 25.37           C  
ATOM   4387  OE1 GLN B  54     -15.218  -2.740  29.920  1.00 27.35           O  
ATOM   4388  NE2 GLN B  54     -14.908  -0.525  29.645  1.00 22.10           N  
ATOM   4389  N   PRO B  55     -17.506   0.274  27.275  1.00 16.02           N  
ATOM   4390  CA  PRO B  55     -17.450   1.728  27.140  1.00 15.25           C  
ATOM   4391  C   PRO B  55     -16.026   2.264  27.258  1.00 15.28           C  
ATOM   4392  O   PRO B  55     -15.263   1.760  28.090  1.00 15.04           O  
ATOM   4393  CB  PRO B  55     -18.344   2.255  28.271  1.00 14.97           C  
ATOM   4394  CG  PRO B  55     -19.257   1.077  28.510  1.00 15.29           C  
ATOM   4395  CD  PRO B  55     -18.324  -0.084  28.447  1.00 15.15           C  
ATOM   4396  N   ARG B  56     -15.684   3.218  26.369  1.00 14.82           N  
ATOM   4397  CA  ARG B  56     -14.347   3.800  26.261  1.00 15.28           C  
ATOM   4398  C   ARG B  56     -14.401   5.252  26.736  1.00 16.48           C  
ATOM   4399  O   ARG B  56     -14.052   5.519  27.892  1.00 16.57           O  
ATOM   4400  CB  ARG B  56     -13.651   3.488  24.925  1.00 14.15           C  
ATOM   4401  CG  ARG B  56     -13.513   2.011  24.591  1.00 15.68           C  
ATOM   4402  CD  ARG B  56     -12.538   1.255  25.489  1.00 15.79           C  
ATOM   4403  NE  ARG B  56     -12.508  -0.127  25.005  1.00 16.57           N  
ATOM   4404  CZ  ARG B  56     -11.774  -1.135  25.499  1.00 16.63           C  
ATOM   4405  NH1 ARG B  56     -10.972  -0.984  26.561  1.00 14.67           N  
ATOM   4406  NH2 ARG B  56     -11.877  -2.309  24.895  1.00 15.23           N  
ATOM   4407  N   ARG B  57     -14.893   6.148  25.848  1.00 15.28           N  
ATOM   4408  CA  ARG B  57     -15.444   7.475  26.150  1.00 15.43           C  
ATOM   4409  C   ARG B  57     -14.328   8.495  26.419  1.00 15.97           C  
ATOM   4410  O   ARG B  57     -14.576   9.548  27.014  1.00 14.59           O  
ATOM   4411  CB  ARG B  57     -16.577   7.452  27.202  1.00 14.23           C  
ATOM   4412  CG  ARG B  57     -17.627   6.347  27.108  1.00 15.60           C  
ATOM   4413  CD  ARG B  57     -18.526   6.191  28.317  1.00 15.88           C  
ATOM   4414  NE  ARG B  57     -17.836   5.950  29.584  1.00 18.18           N  
ATOM   4415  CZ  ARG B  57     -18.056   6.526  30.762  1.00 17.58           C  
ATOM   4416  NH1 ARG B  57     -19.008   7.443  30.941  1.00 16.96           N  
ATOM   4417  NH2 ARG B  57     -17.291   6.123  31.764  1.00 16.19           N  
ATOM   4418  N   PHE B  58     -13.097   8.186  25.971  1.00 17.88           N  
ATOM   4419  CA  PHE B  58     -11.922   9.024  26.186  1.00 18.90           C  
ATOM   4420  C   PHE B  58     -11.993  10.220  25.241  1.00 17.12           C  
ATOM   4421  O   PHE B  58     -12.292  10.054  24.051  1.00 16.83           O  
ATOM   4422  CB  PHE B  58     -10.570   8.287  26.151  1.00 21.03           C  
ATOM   4423  CG  PHE B  58      -9.329   9.176  26.251  1.00 23.75           C  
ATOM   4424  CD1 PHE B  58      -8.895   9.694  27.490  1.00 25.27           C  
ATOM   4425  CD2 PHE B  58      -8.579   9.498  25.096  1.00 25.02           C  
ATOM   4426  CE1 PHE B  58      -7.736  10.501  27.583  1.00 23.75           C  
ATOM   4427  CE2 PHE B  58      -7.426  10.315  25.182  1.00 23.49           C  
ATOM   4428  CZ  PHE B  58      -7.012  10.818  26.425  1.00 23.64           C  
ATOM   4429  N   GLU B  59     -11.680  11.399  25.805  1.00 15.99           N  
ATOM   4430  CA  GLU B  59     -11.514  12.628  25.043  1.00 17.13           C  
ATOM   4431  C   GLU B  59     -10.132  13.206  25.325  1.00 16.96           C  
ATOM   4432  O   GLU B  59      -9.849  13.562  26.466  1.00 16.64           O  
ATOM   4433  CB  GLU B  59     -12.602  13.677  25.279  1.00 17.53           C  
ATOM   4434  CG  GLU B  59     -14.012  13.181  24.976  1.00 18.01           C  
ATOM   4435  CD  GLU B  59     -14.988  14.329  25.145  1.00 20.52           C  
ATOM   4436  OE1 GLU B  59     -15.250  14.726  26.311  1.00 20.01           O  
ATOM   4437  OE2 GLU B  59     -15.443  14.845  24.099  1.00 18.52           O  
ATOM   4438  N   GLY B  60      -9.299  13.266  24.279  1.00 15.84           N  
ATOM   4439  CA  GLY B  60      -7.990  13.896  24.350  1.00 17.11           C  
ATOM   4440  C   GLY B  60      -7.024  13.390  23.277  1.00 18.54           C  
ATOM   4441  O   GLY B  60      -7.447  12.919  22.216  1.00 17.37           O  
ATOM   4442  N   THR B  61      -5.720  13.515  23.579  1.00 17.30           N  
ATOM   4443  CA  THR B  61      -4.638  13.501  22.593  1.00 17.03           C  
ATOM   4444  C   THR B  61      -3.512  12.564  23.034  1.00 17.30           C  
ATOM   4445  O   THR B  61      -3.334  12.329  24.232  1.00 18.92           O  
ATOM   4446  CB  THR B  61      -4.094  14.899  22.265  1.00 15.32           C  
ATOM   4447  OG1 THR B  61      -3.586  15.483  23.457  1.00 16.75           O  
ATOM   4448  CG2 THR B  61      -5.087  15.842  21.603  1.00 13.50           C  
ATOM   4449  N   ILE B  62      -2.800  12.012  22.034  1.00 17.23           N  
ATOM   4450  CA  ILE B  62      -1.432  11.511  22.141  1.00 17.19           C  
ATOM   4451  C   ILE B  62      -0.615  12.205  21.046  1.00 17.31           C  
ATOM   4452  O   ILE B  62      -0.926  12.080  19.862  1.00 17.50           O  
ATOM   4453  CB  ILE B  62      -1.336   9.965  22.099  1.00 16.26           C  
ATOM   4454  CG1 ILE B  62      -2.102   9.312  23.248  1.00 16.71           C  
ATOM   4455  CG2 ILE B  62       0.129   9.499  22.109  1.00 14.11           C  
ATOM   4456  CD1 ILE B  62      -2.700   7.948  22.985  1.00 16.90           C  
ATOM   4457  N   PHE B  63       0.438  12.906  21.480  1.00 16.26           N  
ATOM   4458  CA  PHE B  63       1.438  13.486  20.600  1.00 17.07           C  
ATOM   4459  C   PHE B  63       2.499  12.424  20.339  1.00 18.03           C  
ATOM   4460  O   PHE B  63       3.037  11.834  21.290  1.00 18.02           O  
ATOM   4461  CB  PHE B  63       2.014  14.754  21.238  1.00 17.66           C  
ATOM   4462  CG  PHE B  63       3.007  15.524  20.381  1.00 18.82           C  
ATOM   4463  CD1 PHE B  63       2.553  16.491  19.461  1.00 19.36           C  
ATOM   4464  CD2 PHE B  63       4.399  15.320  20.535  1.00 19.88           C  
ATOM   4465  CE1 PHE B  63       3.470  17.197  18.659  1.00 21.68           C  
ATOM   4466  CE2 PHE B  63       5.319  16.051  19.758  1.00 20.83           C  
ATOM   4467  CZ  PHE B  63       4.852  16.991  18.822  1.00 19.38           C  
ATOM   4468  N   ASP B  64       2.788  12.208  19.045  1.00 17.50           N  
ATOM   4469  CA  ASP B  64       3.857  11.328  18.582  1.00 19.16           C  
ATOM   4470  C   ASP B  64       3.563   9.886  19.026  1.00 18.37           C  
ATOM   4471  O   ASP B  64       4.282   9.326  19.868  1.00 17.10           O  
ATOM   4472  CB  ASP B  64       5.240  11.918  18.904  1.00 19.30           C  
ATOM   4473  CG  ASP B  64       6.418  11.432  18.071  1.00 20.55           C  
ATOM   4474  OD1 ASP B  64       6.212  10.664  17.100  1.00 20.85           O  
ATOM   4475  OD2 ASP B  64       7.541  11.838  18.413  1.00 21.21           O  
ATOM   4476  N   VAL B  65       2.438   9.340  18.514  1.00 17.29           N  
ATOM   4477  CA  VAL B  65       1.965   7.969  18.735  1.00 17.72           C  
ATOM   4478  C   VAL B  65       3.096   7.005  18.348  1.00 17.49           C  
ATOM   4479  O   VAL B  65       3.731   7.203  17.302  1.00 17.63           O  
ATOM   4480  CB  VAL B  65       0.643   7.588  18.004  1.00 18.04           C  
ATOM   4481  CG1 VAL B  65       0.008   6.302  18.529  1.00 17.81           C  
ATOM   4482  CG2 VAL B  65      -0.405   8.687  18.042  1.00 16.57           C  
ATOM   4483  N   MET B  66       3.340   6.005  19.219  1.00 16.98           N  
ATOM   4484  CA  MET B  66       4.313   4.947  18.980  1.00 20.07           C  
ATOM   4485  C   MET B  66       3.936   4.190  17.708  1.00 20.33           C  
ATOM   4486  O   MET B  66       2.758   3.860  17.494  1.00 20.04           O  
ATOM   4487  CB  MET B  66       4.405   3.923  20.115  1.00 21.73           C  
ATOM   4488  CG  MET B  66       4.897   4.421  21.454  1.00 28.49           C  
ATOM   4489  SD  MET B  66       4.794   3.091  22.680  1.00 37.23           S  
ATOM   4490  CE  MET B  66       3.006   2.855  22.777  1.00 40.41           C  
ATOM   4491  N   THR B  67       4.949   4.019  16.846  1.00 19.20           N  
ATOM   4492  CA  THR B  67       4.822   3.326  15.570  1.00 21.96           C  
ATOM   4493  C   THR B  67       5.829   2.173  15.490  1.00 23.51           C  
ATOM   4494  O   THR B  67       6.901   2.233  16.114  1.00 24.29           O  
ATOM   4495  CB  THR B  67       4.903   4.280  14.374  1.00 23.45           C  
ATOM   4496  OG1 THR B  67       6.206   4.848  14.447  1.00 24.23           O  
ATOM   4497  CG2 THR B  67       3.850   5.379  14.389  1.00 19.89           C  
ATOM   4498  N   ARG B  68       5.442   1.122  14.755  1.00 21.42           N  
ATOM   4499  CA  ARG B  68       6.296  -0.019  14.424  1.00 23.51           C  
ATOM   4500  C   ARG B  68       6.481  -0.063  12.907  1.00 22.92           C  
ATOM   4501  O   ARG B  68       5.512   0.153  12.188  1.00 20.11           O  
ATOM   4502  CB  ARG B  68       5.794  -1.368  14.943  1.00 23.12           C  
ATOM   4503  CG  ARG B  68       5.516  -1.493  16.434  1.00 26.24           C  
ATOM   4504  CD  ARG B  68       5.263  -2.923  16.917  1.00 27.55           C  
ATOM   4505  NE  ARG B  68       4.048  -3.562  16.377  1.00 30.36           N  
ATOM   4506  CZ  ARG B  68       2.733  -3.374  16.630  1.00 29.86           C  
ATOM   4507  NH1 ARG B  68       2.293  -2.496  17.517  1.00 26.39           N  
ATOM   4508  NH2 ARG B  68       1.835  -4.104  15.981  1.00 29.54           N  
ATOM   4509  N   GLY B  69       7.728  -0.310  12.460  1.00 21.91           N  
ATOM   4510  CA  GLY B  69       8.119  -0.224  11.055  1.00 26.57           C  
ATOM   4511  C   GLY B  69       8.261   1.227  10.593  1.00 27.02           C  
ATOM   4512  O   GLY B  69       8.445   2.124  11.415  1.00 31.30           O  
ATOM   4513  N   THR B  70       8.156   1.449   9.276  1.00 28.39           N  
ATOM   4514  CA  THR B  70       8.303   2.778   8.687  1.00 27.52           C  
ATOM   4515  C   THR B  70       6.953   3.271   8.148  1.00 26.26           C  
ATOM   4516  O   THR B  70       6.350   2.647   7.271  1.00 23.49           O  
ATOM   4517  CB  THR B  70       9.467   2.833   7.686  1.00 29.03           C  
ATOM   4518  OG1 THR B  70      10.620   2.514   8.468  1.00 32.38           O  
ATOM   4519  CG2 THR B  70       9.736   4.222   7.125  1.00 27.22           C  
ATOM   4520  N   ILE B  71       6.528   4.422   8.695  1.00 25.93           N  
ATOM   4521  CA  ILE B  71       5.372   5.189   8.247  1.00 24.27           C  
ATOM   4522  C   ILE B  71       5.688   5.728   6.848  1.00 24.17           C  
ATOM   4523  O   ILE B  71       6.636   6.501   6.739  1.00 24.00           O  
ATOM   4524  CB  ILE B  71       4.921   6.261   9.278  1.00 24.56           C  
ATOM   4525  CG1 ILE B  71       4.524   5.664  10.698  1.00 23.28           C  
ATOM   4526  CG2 ILE B  71       3.860   7.226   8.718  1.00 23.30           C  
ATOM   4527  CD1 ILE B  71       3.250   4.811  10.776  1.00 23.76           C  
ATOM   4528  N   PRO B  72       4.941   5.330   5.772  1.00 23.92           N  
ATOM   4529  CA  PRO B  72       5.155   5.866   4.426  1.00 23.83           C  
ATOM   4530  C   PRO B  72       5.148   7.387   4.390  1.00 22.85           C  
ATOM   4531  O   PRO B  72       4.263   8.015   4.987  1.00 22.40           O  
ATOM   4532  CB  PRO B  72       4.071   5.222   3.559  1.00 23.32           C  
ATOM   4533  CG  PRO B  72       3.724   3.962   4.342  1.00 24.54           C  
ATOM   4534  CD  PRO B  72       3.840   4.343   5.780  1.00 24.08           C  
ATOM   4535  N   LYS B  73       6.203   7.935   3.761  1.00 24.78           N  
ATOM   4536  CA  LYS B  73       6.384   9.376   3.571  1.00 30.66           C  
ATOM   4537  C   LYS B  73       5.306   9.983   2.661  1.00 27.05           C  
ATOM   4538  O   LYS B  73       5.028  11.177   2.769  1.00 26.72           O  
ATOM   4539  CB  LYS B  73       7.836   9.788   3.272  1.00 35.64           C  
ATOM   4540  CG  LYS B  73       8.841   9.775   4.454  1.00 46.23           C  
ATOM   4541  CD  LYS B  73       8.605  10.717   5.643  1.00 52.53           C  
ATOM   4542  CE  LYS B  73       9.738  11.098   6.543  1.00 57.79           C  
ATOM   4543  NZ  LYS B  73      10.614  12.109   5.939  1.00 62.19           N  
ATOM   4544  N   GLU B  74       4.685   9.143   1.814  1.00 28.20           N  
ATOM   4545  CA  GLU B  74       3.598   9.482   0.892  1.00 28.81           C  
ATOM   4546  C   GLU B  74       2.293   9.818   1.635  1.00 27.84           C  
ATOM   4547  O   GLU B  74       1.425  10.476   1.056  1.00 29.23           O  
ATOM   4548  CB  GLU B  74       3.331   8.423  -0.180  1.00 29.95           C  
ATOM   4549  CG  GLU B  74       4.533   7.988  -1.017  1.00 32.83           C  
ATOM   4550  CD  GLU B  74       5.508   6.947  -0.474  1.00 35.64           C  
ATOM   4551  OE1 GLU B  74       5.481   6.529   0.712  1.00 38.47           O  
ATOM   4552  OE2 GLU B  74       6.328   6.516  -1.301  1.00 39.38           O  
ATOM   4553  N   LEU B  75       2.148   9.380   2.903  1.00 25.95           N  
ATOM   4554  CA  LEU B  75       0.988   9.704   3.738  1.00 22.89           C  
ATOM   4555  C   LEU B  75       1.091  11.141   4.258  1.00 22.87           C  
ATOM   4556  O   LEU B  75       2.055  11.495   4.950  1.00 23.44           O  
ATOM   4557  CB  LEU B  75       0.730   8.681   4.849  1.00 20.88           C  
ATOM   4558  CG  LEU B  75       0.372   7.251   4.425  1.00 20.10           C  
ATOM   4559  CD1 LEU B  75       0.359   6.351   5.658  1.00 19.57           C  
ATOM   4560  CD2 LEU B  75      -0.944   7.140   3.645  1.00 21.10           C  
ATOM   4561  N   HIS B  76       0.107  11.963   3.862  1.00 22.28           N  
ATOM   4562  CA  HIS B  76       0.046  13.398   4.145  1.00 22.25           C  
ATOM   4563  C   HIS B  76      -1.421  13.808   4.320  1.00 21.18           C  
ATOM   4564  O   HIS B  76      -2.059  14.292   3.386  1.00 22.10           O  
ATOM   4565  CB  HIS B  76       0.865  14.185   3.109  1.00 21.67           C  
ATOM   4566  CG  HIS B  76       1.079  15.616   3.458  1.00 21.96           C  
ATOM   4567  ND1 HIS B  76       2.036  16.028   4.354  1.00 21.82           N  
ATOM   4568  CD2 HIS B  76       0.476  16.738   3.027  1.00 21.94           C  
ATOM   4569  CE1 HIS B  76       1.987  17.354   4.470  1.00 20.64           C  
ATOM   4570  NE2 HIS B  76       1.052  17.799   3.675  1.00 20.80           N  
ATOM   4571  N   GLY B  77      -1.942  13.603   5.533  1.00 20.05           N  
ATOM   4572  CA  GLY B  77      -3.378  13.720   5.792  1.00 21.99           C  
ATOM   4573  C   GLY B  77      -3.790  13.094   7.115  1.00 22.23           C  
ATOM   4574  O   GLY B  77      -2.936  12.864   7.980  1.00 25.72           O  
ATOM   4575  N   THR B  78      -5.103  12.841   7.246  1.00 19.62           N  
ATOM   4576  CA  THR B  78      -5.713  12.368   8.479  1.00 19.11           C  
ATOM   4577  C   THR B  78      -6.657  11.205   8.175  1.00 19.00           C  
ATOM   4578  O   THR B  78      -7.485  11.289   7.253  1.00 18.00           O  
ATOM   4579  CB  THR B  78      -6.399  13.511   9.237  1.00 19.10           C  
ATOM   4580  OG1 THR B  78      -5.630  14.709   9.225  1.00 19.03           O  
ATOM   4581  CG2 THR B  78      -6.684  13.181  10.692  1.00 18.82           C  
ATOM   4582  N   PHE B  79      -6.493  10.132   8.968  1.00 17.02           N  
ATOM   4583  CA  PHE B  79      -7.468   9.064   9.050  1.00 16.63           C  
ATOM   4584  C   PHE B  79      -8.429   9.421  10.179  1.00 17.07           C  
ATOM   4585  O   PHE B  79      -8.051   9.346  11.346  1.00 18.51           O  
ATOM   4586  CB  PHE B  79      -6.768   7.703   9.144  1.00 16.12           C  
ATOM   4587  CG  PHE B  79      -7.617   6.441   9.249  1.00 17.05           C  
ATOM   4588  CD1 PHE B  79      -8.975   6.390   8.841  1.00 18.39           C  
ATOM   4589  CD2 PHE B  79      -7.034   5.271   9.754  1.00 16.25           C  
ATOM   4590  CE1 PHE B  79      -9.726   5.212   8.954  1.00 18.18           C  
ATOM   4591  CE2 PHE B  79      -7.775   4.086   9.876  1.00 16.96           C  
ATOM   4592  CZ  PHE B  79      -9.112   4.050   9.456  1.00 18.37           C  
ATOM   4593  N   TYR B  80      -9.649   9.835   9.792  1.00 17.57           N  
ATOM   4594  CA  TYR B  80     -10.743  10.149  10.712  1.00 17.99           C  
ATOM   4595  C   TYR B  80     -11.700   8.968  10.764  1.00 18.99           C  
ATOM   4596  O   TYR B  80     -12.229   8.566   9.734  1.00 20.96           O  
ATOM   4597  CB  TYR B  80     -11.593  11.386  10.422  1.00 16.75           C  
ATOM   4598  CG  TYR B  80     -10.869  12.719  10.446  1.00 18.23           C  
ATOM   4599  CD1 TYR B  80     -10.721  13.447  11.633  1.00 16.65           C  
ATOM   4600  CD2 TYR B  80     -10.357  13.262   9.259  1.00 17.57           C  
ATOM   4601  CE1 TYR B  80     -10.110  14.700  11.626  1.00 17.87           C  
ATOM   4602  CE2 TYR B  80      -9.761  14.518   9.242  1.00 18.32           C  
ATOM   4603  CZ  TYR B  80      -9.605  15.217  10.437  1.00 19.34           C  
ATOM   4604  OH  TYR B  80      -8.968  16.426  10.421  1.00 21.82           O  
ATOM   4605  N   ARG B  81     -11.904   8.465  11.983  1.00 18.47           N  
ATOM   4606  CA  ARG B  81     -12.776   7.342  12.272  1.00 17.64           C  
ATOM   4607  C   ARG B  81     -13.829   7.789  13.278  1.00 16.57           C  
ATOM   4608  O   ARG B  81     -13.526   8.527  14.206  1.00 17.30           O  
ATOM   4609  CB  ARG B  81     -11.799   6.292  12.803  1.00 17.66           C  
ATOM   4610  CG  ARG B  81     -12.390   4.902  12.834  1.00 18.70           C  
ATOM   4611  CD  ARG B  81     -12.152   4.060  11.599  1.00 17.57           C  
ATOM   4612  NE  ARG B  81     -12.860   2.851  12.030  1.00 18.19           N  
ATOM   4613  CZ  ARG B  81     -13.929   2.269  11.492  1.00 17.52           C  
ATOM   4614  NH1 ARG B  81     -14.335   2.512  10.251  1.00 16.27           N  
ATOM   4615  NH2 ARG B  81     -14.541   1.361  12.215  1.00 18.86           N  
ATOM   4616  N   ILE B  82     -15.058   7.303  13.094  1.00 16.78           N  
ATOM   4617  CA  ILE B  82     -16.172   7.633  13.979  1.00 15.94           C  
ATOM   4618  C   ILE B  82     -16.777   6.355  14.554  1.00 15.76           C  
ATOM   4619  O   ILE B  82     -16.891   5.342  13.861  1.00 15.29           O  
ATOM   4620  CB  ILE B  82     -17.149   8.608  13.282  1.00 14.83           C  
ATOM   4621  CG1 ILE B  82     -18.032   9.421  14.255  1.00 15.96           C  
ATOM   4622  CG2 ILE B  82     -17.957   7.937  12.163  1.00 15.07           C  
ATOM   4623  CD1 ILE B  82     -18.763  10.616  13.627  1.00 13.12           C  
ATOM   4624  N   MET B  83     -17.157   6.446  15.842  1.00 15.57           N  
ATOM   4625  CA  MET B  83     -17.575   5.294  16.633  1.00 15.69           C  
ATOM   4626  C   MET B  83     -18.818   5.626  17.461  1.00 16.30           C  
ATOM   4627  O   MET B  83     -18.948   6.789  17.868  1.00 15.64           O  
ATOM   4628  CB  MET B  83     -16.486   4.866  17.625  1.00 14.98           C  
ATOM   4629  CG  MET B  83     -15.191   4.394  17.015  1.00 16.47           C  
ATOM   4630  SD  MET B  83     -13.725   4.884  17.949  1.00 19.41           S  
ATOM   4631  CE  MET B  83     -13.576   6.473  17.122  1.00 19.02           C  
ATOM   4632  N   PRO B  84     -19.736   4.638  17.741  1.00 16.22           N  
ATOM   4633  CA  PRO B  84     -20.740   4.777  18.796  1.00 15.22           C  
ATOM   4634  C   PRO B  84     -20.149   4.449  20.171  1.00 17.30           C  
ATOM   4635  O   PRO B  84     -19.548   3.374  20.358  1.00 17.57           O  
ATOM   4636  CB  PRO B  84     -21.855   3.846  18.344  1.00 15.27           C  
ATOM   4637  CG  PRO B  84     -21.106   2.719  17.640  1.00 16.05           C  
ATOM   4638  CD  PRO B  84     -19.835   3.314  17.083  1.00 16.29           C  
ATOM   4639  N   ASP B  85     -20.255   5.410  21.102  1.00 16.11           N  
ATOM   4640  CA  ASP B  85     -19.669   5.267  22.430  1.00 16.09           C  
ATOM   4641  C   ASP B  85     -20.516   6.050  23.413  1.00 14.76           C  
ATOM   4642  O   ASP B  85     -20.149   7.165  23.750  1.00 14.45           O  
ATOM   4643  CB  ASP B  85     -18.197   5.684  22.437  1.00 17.03           C  
ATOM   4644  CG  ASP B  85     -17.253   5.071  23.470  1.00 19.22           C  
ATOM   4645  OD1 ASP B  85     -17.667   4.121  24.232  1.00 18.72           O  
ATOM   4646  OD2 ASP B  85     -16.059   5.495  23.451  1.00 18.74           O  
ATOM   4647  N   TYR B  86     -21.663   5.469  23.826  1.00 15.55           N  
ATOM   4648  CA  TYR B  86     -22.591   6.093  24.766  1.00 16.01           C  
ATOM   4649  C   TYR B  86     -21.832   6.784  25.896  1.00 16.35           C  
ATOM   4650  O   TYR B  86     -21.068   6.119  26.603  1.00 17.07           O  
ATOM   4651  CB  TYR B  86     -23.510   4.988  25.283  1.00 16.25           C  
ATOM   4652  CG  TYR B  86     -24.901   4.905  24.673  1.00 17.18           C  
ATOM   4653  CD1 TYR B  86     -25.761   6.022  24.628  1.00 18.19           C  
ATOM   4654  CD2 TYR B  86     -25.369   3.680  24.180  1.00 19.37           C  
ATOM   4655  CE1 TYR B  86     -27.043   5.917  24.087  1.00 19.00           C  
ATOM   4656  CE2 TYR B  86     -26.657   3.568  23.646  1.00 18.93           C  
ATOM   4657  CZ  TYR B  86     -27.487   4.686  23.611  1.00 17.63           C  
ATOM   4658  OH  TYR B  86     -28.755   4.560  23.137  1.00 19.56           O  
ATOM   4659  N   ALA B  87     -21.944   8.119  25.938  1.00 15.63           N  
ATOM   4660  CA  ALA B  87     -21.224   8.963  26.894  1.00 16.75           C  
ATOM   4661  C   ALA B  87     -21.733   8.763  28.333  1.00 18.47           C  
ATOM   4662  O   ALA B  87     -20.922   8.721  29.269  1.00 18.43           O  
ATOM   4663  CB  ALA B  87     -21.221  10.406  26.427  1.00 15.21           C  
ATOM   4664  N   GLN B  88     -23.066   8.621  28.491  1.00 18.89           N  
ATOM   4665  CA  GLN B  88     -23.748   8.293  29.743  1.00 18.56           C  
ATOM   4666  C   GLN B  88     -24.337   6.883  29.691  1.00 17.61           C  
ATOM   4667  O   GLN B  88     -24.764   6.491  28.604  1.00 18.09           O  
ATOM   4668  CB  GLN B  88     -24.849   9.309  30.069  1.00 18.03           C  
ATOM   4669  CG  GLN B  88     -24.363  10.727  30.366  1.00 19.34           C  
ATOM   4670  CD  GLN B  88     -23.295  10.851  31.439  1.00 22.46           C  
ATOM   4671  OE1 GLN B  88     -22.234  11.427  31.179  1.00 22.70           O  
ATOM   4672  NE2 GLN B  88     -23.537  10.312  32.635  1.00 23.56           N  
ATOM   4673  N   PRO B  89     -24.433   6.102  30.817  1.00 18.89           N  
ATOM   4674  CA  PRO B  89     -25.175   4.833  30.811  1.00 19.39           C  
ATOM   4675  C   PRO B  89     -26.625   5.024  30.333  1.00 19.91           C  
ATOM   4676  O   PRO B  89     -27.324   5.860  30.920  1.00 20.44           O  
ATOM   4677  CB  PRO B  89     -25.036   4.275  32.227  1.00 19.76           C  
ATOM   4678  CG  PRO B  89     -24.694   5.520  33.054  1.00 19.44           C  
ATOM   4679  CD  PRO B  89     -23.881   6.389  32.160  1.00 17.88           C  
ATOM   4680  N   PRO B  90     -27.062   4.387  29.198  1.00 19.52           N  
ATOM   4681  CA  PRO B  90     -28.305   4.747  28.521  1.00 19.15           C  
ATOM   4682  C   PRO B  90     -29.604   4.249  29.178  1.00 19.20           C  
ATOM   4683  O   PRO B  90     -30.455   3.701  28.494  1.00 19.50           O  
ATOM   4684  CB  PRO B  90     -27.997   4.355  27.077  1.00 18.56           C  
ATOM   4685  CG  PRO B  90     -27.246   3.060  27.275  1.00 18.19           C  
ATOM   4686  CD  PRO B  90     -26.310   3.399  28.388  1.00 19.03           C  
ATOM   4687  N   THR B  91     -29.808   4.584  30.460  1.00 19.46           N  
ATOM   4688  CA  THR B  91     -30.797   3.944  31.325  1.00 19.40           C  
ATOM   4689  C   THR B  91     -32.209   4.553  31.246  1.00 19.38           C  
ATOM   4690  O   THR B  91     -33.103   4.025  31.918  1.00 18.68           O  
ATOM   4691  CB  THR B  91     -30.301   3.874  32.777  1.00 18.77           C  
ATOM   4692  OG1 THR B  91     -30.060   5.223  33.148  1.00 19.06           O  
ATOM   4693  CG2 THR B  91     -29.101   2.978  32.993  1.00 19.87           C  
ATOM   4694  N   TYR B  92     -32.432   5.629  30.452  1.00 20.00           N  
ATOM   4695  CA  TYR B  92     -33.689   6.393  30.427  1.00 19.96           C  
ATOM   4696  C   TYR B  92     -34.901   5.473  30.163  1.00 20.67           C  
ATOM   4697  O   TYR B  92     -35.876   5.536  30.928  1.00 17.18           O  
ATOM   4698  CB  TYR B  92     -33.756   7.708  29.610  1.00 20.96           C  
ATOM   4699  CG  TYR B  92     -35.145   8.345  29.622  1.00 19.92           C  
ATOM   4700  CD1 TYR B  92     -35.602   9.107  30.715  1.00 18.85           C  
ATOM   4701  CD2 TYR B  92     -36.049   8.083  28.577  1.00 20.75           C  
ATOM   4702  CE1 TYR B  92     -36.914   9.583  30.774  1.00 19.02           C  
ATOM   4703  CE2 TYR B  92     -37.356   8.567  28.628  1.00 20.78           C  
ATOM   4704  CZ  TYR B  92     -37.783   9.310  29.723  1.00 19.78           C  
ATOM   4705  OH  TYR B  92     -39.065   9.741  29.648  1.00 18.02           O  
ATOM   4706  N   TYR B  93     -34.861   4.697  29.058  1.00 21.49           N  
ATOM   4707  CA  TYR B  93     -36.004   3.896  28.628  1.00 20.47           C  
ATOM   4708  C   TYR B  93     -35.740   2.417  28.883  1.00 20.12           C  
ATOM   4709  O   TYR B  93     -34.794   1.866  28.319  1.00 22.37           O  
ATOM   4710  CB  TYR B  93     -36.426   4.204  27.191  1.00 21.25           C  
ATOM   4711  CG  TYR B  93     -37.725   3.548  26.737  1.00 23.47           C  
ATOM   4712  CD1 TYR B  93     -38.975   4.026  27.194  1.00 24.14           C  
ATOM   4713  CD2 TYR B  93     -37.709   2.473  25.836  1.00 20.95           C  
ATOM   4714  CE1 TYR B  93     -40.167   3.439  26.777  1.00 24.82           C  
ATOM   4715  CE2 TYR B  93     -38.894   1.895  25.395  1.00 23.06           C  
ATOM   4716  CZ  TYR B  93     -40.116   2.374  25.884  1.00 25.51           C  
ATOM   4717  OH  TYR B  93     -41.302   1.836  25.495  1.00 30.24           O  
ATOM   4718  N   LYS B  94     -36.601   1.808  29.723  1.00 19.32           N  
ATOM   4719  CA  LYS B  94     -36.594   0.397  30.126  1.00 21.19           C  
ATOM   4720  C   LYS B  94     -35.195  -0.074  30.562  1.00 19.03           C  
ATOM   4721  O   LYS B  94     -34.724  -1.155  30.171  1.00 18.43           O  
ATOM   4722  CB  LYS B  94     -37.218  -0.467  29.016  1.00 21.97           C  
ATOM   4723  CG  LYS B  94     -38.693  -0.247  28.703  1.00 24.85           C  
ATOM   4724  CD  LYS B  94     -39.135  -1.095  27.515  1.00 26.22           C  
ATOM   4725  CE  LYS B  94     -40.607  -0.938  27.311  1.00 28.28           C  
ATOM   4726  NZ  LYS B  94     -40.949  -1.589  26.045  1.00 33.46           N  
ATOM   4727  N   GLY B  95     -34.514   0.797  31.325  1.00 19.67           N  
ATOM   4728  CA  GLY B  95     -33.157   0.627  31.847  1.00 18.69           C  
ATOM   4729  C   GLY B  95     -32.078   0.452  30.773  1.00 19.28           C  
ATOM   4730  O   GLY B  95     -31.041  -0.125  31.074  1.00 20.23           O  
ATOM   4731  N   GLY B  96     -32.341   0.944  29.543  1.00 20.59           N  
ATOM   4732  CA  GLY B  96     -31.527   0.797  28.345  1.00 21.56           C  
ATOM   4733  C   GLY B  96     -31.413  -0.621  27.784  1.00 22.29           C  
ATOM   4734  O   GLY B  96     -30.485  -0.873  27.002  1.00 21.23           O  
ATOM   4735  N   GLU B  97     -32.376  -1.502  28.109  1.00 22.71           N  
ATOM   4736  CA  GLU B  97     -32.357  -2.910  27.703  1.00 24.95           C  
ATOM   4737  C   GLU B  97     -32.453  -3.094  26.182  1.00 21.61           C  
ATOM   4738  O   GLU B  97     -31.988  -4.107  25.667  1.00 21.49           O  
ATOM   4739  CB  GLU B  97     -33.432  -3.752  28.391  1.00 31.48           C  
ATOM   4740  CG  GLU B  97     -33.095  -4.075  29.844  1.00 49.35           C  
ATOM   4741  CD  GLU B  97     -34.073  -4.994  30.553  1.00 61.41           C  
ATOM   4742  OE1 GLU B  97     -35.306  -4.720  30.596  1.00 66.29           O  
ATOM   4743  OE2 GLU B  97     -33.561  -6.011  31.078  1.00 61.83           O  
ATOM   4744  N   LEU B  98     -33.039  -2.117  25.474  1.00 20.30           N  
ATOM   4745  CA  LEU B  98     -33.304  -2.195  24.047  1.00 20.50           C  
ATOM   4746  C   LEU B  98     -32.443  -1.206  23.251  1.00 19.85           C  
ATOM   4747  O   LEU B  98     -32.764  -0.919  22.089  1.00 19.59           O  
ATOM   4748  CB  LEU B  98     -34.809  -2.115  23.741  1.00 21.71           C  
ATOM   4749  CG  LEU B  98     -35.747  -3.154  24.378  1.00 23.01           C  
ATOM   4750  CD1 LEU B  98     -37.168  -2.650  24.174  1.00 24.16           C  
ATOM   4751  CD2 LEU B  98     -35.563  -4.610  23.874  1.00 22.15           C  
ATOM   4752  N   ASN B  99     -31.319  -0.752  23.843  1.00 18.05           N  
ATOM   4753  CA  ASN B  99     -30.299   0.045  23.152  1.00 19.52           C  
ATOM   4754  C   ASN B  99     -29.698  -0.791  22.016  1.00 19.16           C  
ATOM   4755  O   ASN B  99     -29.457  -1.983  22.201  1.00 18.39           O  
ATOM   4756  CB  ASN B  99     -29.323   0.722  24.119  1.00 18.42           C  
ATOM   4757  CG  ASN B  99     -28.130  -0.139  24.482  1.00 19.64           C  
ATOM   4758  OD1 ASN B  99     -27.179  -0.294  23.690  1.00 18.05           O  
ATOM   4759  ND2 ASN B  99     -28.150  -0.697  25.686  1.00 20.53           N  
ATOM   4760  N   ALA B 100     -29.498  -0.146  20.861  1.00 20.00           N  
ATOM   4761  CA  ALA B 100     -28.995  -0.765  19.641  1.00 19.53           C  
ATOM   4762  C   ALA B 100     -27.507  -0.434  19.464  1.00 19.52           C  
ATOM   4763  O   ALA B 100     -27.069   0.608  19.959  1.00 19.41           O  
ATOM   4764  CB  ALA B 100     -29.840  -0.323  18.460  1.00 20.60           C  
ATOM   4765  N   PRO B 101     -26.666  -1.277  18.788  1.00 19.14           N  
ATOM   4766  CA  PRO B 101     -25.251  -0.958  18.559  1.00 18.38           C  
ATOM   4767  C   PRO B 101     -24.966   0.340  17.806  1.00 19.69           C  
ATOM   4768  O   PRO B 101     -23.872   0.903  17.945  1.00 19.14           O  
ATOM   4769  CB  PRO B 101     -24.682  -2.201  17.862  1.00 18.04           C  
ATOM   4770  CG  PRO B 101     -25.906  -2.824  17.255  1.00 17.18           C  
ATOM   4771  CD  PRO B 101     -26.958  -2.643  18.306  1.00 17.69           C  
ATOM   4772  N   ILE B 102     -25.971   0.789  17.034  1.00 19.07           N  
ATOM   4773  CA  ILE B 102     -25.932   1.959  16.164  1.00 19.07           C  
ATOM   4774  C   ILE B 102     -26.346   3.235  16.905  1.00 18.80           C  
ATOM   4775  O   ILE B 102     -26.346   4.309  16.290  1.00 18.04           O  
ATOM   4776  CB  ILE B 102     -26.714   1.720  14.852  1.00 19.32           C  
ATOM   4777  CG1 ILE B 102     -28.245   1.411  15.078  1.00 19.28           C  
ATOM   4778  CG2 ILE B 102     -25.982   0.677  13.992  1.00 22.69           C  
ATOM   4779  CD1 ILE B 102     -29.123   1.422  13.837  1.00 18.22           C  
ATOM   4780  N   ASP B 103     -26.674   3.118  18.210  1.00 19.10           N  
ATOM   4781  CA  ASP B 103     -27.266   4.196  18.998  1.00 20.24           C  
ATOM   4782  C   ASP B 103     -26.255   5.222  19.519  1.00 19.79           C  
ATOM   4783  O   ASP B 103     -26.544   6.420  19.436  1.00 19.39           O  
ATOM   4784  CB  ASP B 103     -28.102   3.685  20.162  1.00 21.00           C  
ATOM   4785  CG  ASP B 103     -29.596   3.533  19.940  1.00 24.38           C  
ATOM   4786  OD1 ASP B 103     -30.229   4.520  19.508  1.00 25.29           O  
ATOM   4787  OD2 ASP B 103     -30.124   2.458  20.283  1.00 24.85           O  
ATOM   4788  N   GLY B 104     -25.126   4.751  20.089  1.00 18.88           N  
ATOM   4789  CA  GLY B 104     -24.308   5.505  21.036  1.00 17.09           C  
ATOM   4790  C   GLY B 104     -23.700   6.773  20.435  1.00 17.84           C  
ATOM   4791  O   GLY B 104     -23.448   6.823  19.231  1.00 17.53           O  
ATOM   4792  N   ASP B 105     -23.485   7.778  21.306  1.00 17.77           N  
ATOM   4793  CA  ASP B 105     -22.895   9.088  21.032  1.00 18.23           C  
ATOM   4794  C   ASP B 105     -21.646   8.978  20.157  1.00 17.48           C  
ATOM   4795  O   ASP B 105     -20.759   8.168  20.440  1.00 16.04           O  
ATOM   4796  CB  ASP B 105     -22.613   9.845  22.320  1.00 18.81           C  
ATOM   4797  CG  ASP B 105     -23.822  10.010  23.222  1.00 19.99           C
[truncated: 366,121 more chars]
