# Supplementary material for: Structural and Functional Characteristics of Potent Dioxygenase from Moesziomyces aphidis
Source: JACS Au. 2025 Jun 12;5(7):3014–20. doi: 10.1021/jacsau.5c00456 (PMC12308385; doi:10.1021/jacsau.5c00456)
Supplement: Supplementary file 4 [file au5c00456_si_004.cif]

data_mtz

_entry.id xxxx

### IF YOU MODIFY THIS FILE, REMOVE THIS SIGNATURE: ###
_software.pdbx_ordinal 1
_software.classification 'data extraction'
_software.name gemmi
_software.version 0.6.6
_pdbx_audit_conform.dict_name mmcif_pdbx.dic
_pdbx_audit_conform.dict_version 5.339
_pdbx_audit_conform.dict_location https://mmcif.wwpdb.org/dictionaries/ascii/mmcif_pdbx_v50.dic
### END OF SIGNATURE ###

_diffrn_radiation_wavelength.id 1
_diffrn_radiation_wavelength.wavelength 1.03324

_cell.entry_id xxxx
_cell.length_a     71.8830
_cell.length_b     84.9370
_cell.length_c    107.0200
_cell.angle_alpha  90.0000
_cell.angle_beta  108.3990
_cell.angle_gamma  90.0000

_symmetry.entry_id xxxx
_symmetry.space_group_name_H-M 'P 1 21 1'
_symmetry.Int_Tables_number 4

loop_
_refln.index_h
_refln.index_k
_refln.index_l
_refln.status
_refln.intensity_meas
_refln.intensity_sigma
_refln.F_meas_au
_refln.F_meas_sigma_au
_refln.pdbx_F_plus
_refln.pdbx_F_plus_sigma
_refln.pdbx_F_minus
_refln.pdbx_F_minus_sigma
-38 0 10 o 947.328 124.767 375.94 26.206 375.94 26.206 375.94 26.206
-38 0 11 o 185.496 71.9194 150.361 43.0806 150.361 43.0806 150.361 43.0806
-38 0 12 o 66.2017 86.7629 83.6745 48.8112 83.6745 48.8112 83.6745 48.8112
-38 0 13 o 1231.94 197.209 421.811 37.193 421.811 37.193 421.811 37.193
-38 0 14 o 432.149 110.666 245.255 37.9214 245.255 37.9214 245.255 37.9214
-38 0 15 o 512.86 76.2675 277.836 21.7443 277.836 21.7443 277.836 21.7443
-38 0 16 o 488.453 73.2799 271.227 21.4073 271.227 21.4073 271.227 21.4073
-38 0 17 o 457.423 68.9853 262.611 20.8168 262.611 20.8168 262.611 20.8168
-38 0 18 f 780.725 86.6434 344.845 19.764 344.845 19.764 344.845 19.764
-38 0 19 f 787.357 87.714 346.277 19.9267 346.277 19.9267 346.277 19.9267
-38 0 20 f 302.951 59.7567 211.977 22.6589 211.977 22.6589 211.977 22.6589
-38 0 21 o 339.334 58.7712 225.576 20.7654 225.576 20.7654 225.576 20.7654
-38 0 22 o 229.338 51.7843 183.347 23.033 183.347 23.033 183.347 23.033
-38 0 23 o 128.844 46.4203 129.547 32.3326 129.547 32.3326 129.547 32.3326
-38 0 24 o 99.7408 45.3083 108.064 36.5782 108.064 36.5782 108.064 36.5782
-38 0 25 o 194.459 45.3754 168.657 22.0443 168.657 22.0443 168.657 22.0443
-38 0 26 o 111.556 39.6456 121.154 29.4842 121.154 29.4842 121.154 29.4842
-38 0 27 o 455.623 57.3271 263.544 17.15 263.544 17.15 263.544 17.15
-38 1 8 o 122.287 92.6183 126.95 45.2193 ? ? 126.95 45.2193
-38 1 9 o 615.898 98.1368 299.456 25.8358 275.763 38.1602 303.206 38.9733
-38 1 10 o 972.666 169.1 365.875 36.5698 365.875 36.5698 ? ?
-38 1 11 o 315.909 64.5021 215.445 23.7665 231.037 28.2486 168.03 46.8903
-38 1 12 o 173.474 52.5171 157.732 26.9598 154.562 33.3711 149.423 44.4942
-38 1 13 f 367.228 50.5926 235.994 16.8465 218.461 26.1168 245.5 22.9901
-38 1 14 o 420.635 57.3151 252.298 17.8496 220.629 34.7077 262.568 21.5765
-38 1 15 o 365.498 53.6886 235.122 17.9618 218.824 34.021 237.239 21.9727
-38 1 16 o 269.318 45.9554 201.682 17.9763 194.6 28.456 200.937 24.4854
-38 1 17 o 244.419 42.5505 192.276 17.4662 190.479 25.6035 187.683 25.3929
-38 1 18 o 308.183 42.8445 216.77 15.5326 205.43 23.474 222.385 21.5126
-38 1 19 o 266.987 41.9064 201.437 16.3818 203.328 23.425 193.95 24.1272
-38 1 20 o 335.04 42.1931 226.388 14.6278 221.328 21.6136 226.506 20.5136
-38 1 21 o 525.916 48.2965 284.311 13.298 278.681 19.1286 285.442 18.9062
-38 1 22 o 414.619 43.9513 252.264 13.652 250.486 19.5885 249.637 19.5317
-38 1 23 o 193.477 35.407 171.316 16.3317 190.06 21.2544 145.687 27.4343
-38 1 24 o 153.975 32.595 152.475 16.9758 157.536 23.4824 141.484 26.4938
-38 1 25 f 119.256 30.024 133.663 17.9919 122.577 27.0715 139.756 25.3088
-38 1 26 o 250.272 32.4056 195.957 12.983 208.041 17.852 180.839 19.5832
-38 1 27 o 292.957 34.1439 212.156 12.6208 212.762 18.0121 208.094 18.1707
-38 2 8 o 492.543 63.1161 272.151 18.2094 282.802 25.7322 251.868 27.2713
-38 2 9 o 309.051 73.9367 210.1 28.1824 222.363 38.4778 177.533 45.3599
-38 2 10 o 348.312 108.115 214.461 40.8458 214.461 40.8458 ? ?
-38 2 11 o 630.495 96.5994 304.189 25.0115 298.103 36.0913 289.852 38.1655
-38 2 12 o 341.062 66.4196 224.235 23.4708 216.394 31.0314 218.993 40.5136
-38 2 13 o 225.578 47.0556 183.367 20.3769 169.062 31.225 188.93 29.0505
-38 2 14 o 139.55 41.3478 142.697 23.4329 133.508 34.9455 143.321 31.714
-38 2 15 o 443.164 52.8975 259.828 15.9703 240.393 25.9585 269.08 20.8972
-38 2 16 o 403.487 54.8493 247.364 17.4213 246.632 31.3743 242.196 21.6765
-38 2 17 o 692.092 67.9444 324.834 16.3816 362.671 28.03 303.445 20.6737
-38 2 18 o 559.742 52.2068 293.045 13.9476 299.966 19.3446 280.612 20.6558
-38 2 19 o 299.809 42.0419 213.825 15.4534 205.908 22.8862 216.427 21.7817
-38 2 20 o 121.079 36.3475 133.42 22.036 126.939 32.1282 133.325 30.3
-38 2 21 o 125.811 34.9762 136.531 20.6425 131.072 30.2146 135.521 29.2249
-38 2 22 o 187.124 34.7633 168.453 16.3142 171.061 23.2476 160.66 24.4397
-38 2 23 o 198.605 34.6239 173.759 15.7257 165.479 23.6204 177.091 22.2144
-38 2 24 o 453.78 44.2816 264.087 13.1311 269.456 18.4844 254.633 19.1046
-38 2 25 o 232.123 37.3317 187.953 15.6474 190.688 19.7941 176.676 27.4348
-38 2 26 o 537.838 44.7354 287.841 12.1601 287.681 17.2614 284.068 17.456
-38 2 27 o 472.94 41.6184 269.895 12.0684 269.878 17.0342 266.137 17.4407
-38 3 8 o 278.224 59.7805 201.547 23.6013 203.726 29.6953 178.066 43.5504
-38 3 9 o 884.69 82.2368 365.624 17.6104 357.644 25.9493 361.151 24.9255
-38 3 10 o 847.432 81.8645 357.808 17.918 335.146 27.3803 367.16 24.6014
-38 3 11 f 933.414 117.093 370.517 24.8138 354.403 36.4016 363.41 36.6796
-38 3 12 o 328.25 74.7874 217.72 27.4228 184.652 44.2007 232.988 37.6659
-38 3 13 o 169.213 63.2797 152.815 33.2719 140.588 43.4561 156.164 44.4716
-38 3 14 o 330.902 47.0644 224.116 16.5097 220.111 24.2803 221.514 23.5571
-38 3 15 o 305.522 45.5158 215.313 16.6314 205.217 25.3473 218.434 23.0607
-38 3 16 o 354.003 46.3041 232.259 15.6549 249.518 21.6208 210.758 23.7063
-38 3 17 o 296.252 49.732 211.381 18.5547 206.842 34.9175 207.846 22.8754
-38 3 18 o 522.316 59.8199 281.992 16.6342 278.387 29.7845 278.299 20.6047
-38 3 19 o 158.857 44.2795 152.682 23.3833 130.557 41.2766 158.674 27.581
-38 3 20 o 300.575 40.6733 214.267 14.9119 221.917 20.8072 201.902 22.2639
-38 3 21 o 564.113 49.7826 294.47 13.2314 282.956 19.0968 301.889 18.7391
-38 3 22 o 281.172 37.7554 207.397 14.2989 209.461 20.1728 200.89 21.0358
-38 3 23 o 493.771 45.8576 275.529 13.0297 281.369 18.4027 265.674 18.8684
-38 3 24 o 229.83 35.4391 187.234 14.8987 180.186 22.1489 189.628 21.0139
-38 3 25 o 470.736 47.8172 268.686 13.9408 254.945 18.2804 286.058 22.2364
-38 3 26 o 365.202 37.9863 236.968 12.5589 239.172 17.6273 230.963 18.3404
-38 3 27 f 428.779 40.2935 256.887 12.2804 255.162 17.3927 254.853 17.7143
-38 4 9 o 249.46 56.9049 190.74 23.8067 161.318 34.2177 226.451 36.46
-38 4 10 o 251.966 49.8607 193.482 20.4255 168.871 33.0977 207.529 27.8182
-38 4 11 o 305.591 50.8655 214.157 18.7301 188.252 29.878 231.664 25.5152
-38 4 12 o 1207.81 128.098 422.849 23.7445 420.155 31.9561 398.927 38.3996
-38 4 13 o 814.956 99.361 348.359 22.3848 369.953 29.6436 305.074 37.0327
-38 4 14 o 635.451 89.1449 307.36 22.8042 315.879 30.906 280.283 36.7758
-38 4 15 o 289.114 56.5997 207.377 21.6238 203.896 30.8484 199.862 33.2732
-38 4 16 o 289.697 43.8272 209.712 16.4462 214.376 23.6515 199.501 24.0613
-38 4 17 o 576.802 53.2276 297.382 14.0121 309.538 19.5465 280.36 20.6291
-38 4 18 o 448.058 48.8786 261.832 14.6314 262.409 20.8788 255.881 21.1341
-38 4 19 o 437.256 65.4905 256.435 20.0975 ? ? 256.435 20.0975
-38 4 20 o 280.28 46.8406 205.838 17.9439 205.051 33.736 201.19 22.0844
-38 4 21 o 194.397 36.9257 171.464 17.037 164.581 25.5604 172.468 24.3506
-38 4 22 o 415.553 42.6571 252.635 13.2273 255.022 18.599 245.936 19.2987
-38 4 23 o 89.2985 31.8995 113.961 22.6498 107.591 31.0768 116.493 29.984
-38 4 24 o 312.686 37.8752 218.942 13.5714 216.094 19.2505 217.729 19.7325
-38 4 25 o 127.476 32.4593 137.951 18.862 117.069 27.5032 162.443 26.9841
-38 4 26 o 140.089 29.1261 145.601 15.873 129.337 25.2455 156.942 21.5142
-38 5 10 o 454.934 62.0712 261.43 18.6577 273.812 22.4033 221.661 37.5226
-38 5 11 o 494.586 56.4394 274.018 16.1508 275.432 22.2482 263.955 24.5224
-38 5 12 f 662.551 64.4539 317.523 15.8971 303.011 22.2144 326.349 23.5791
-38 5 13 o 617.982 74.1328 305.077 19.065 270.816 34.4637 317.018 23.7896
-38 5 14 o 464.089 78.7277 261.804 23.7328 249.115 34.2602 259.806 36.1278
-38 5 15 o 747.718 94.0793 334.023 22.112 356.542 29.2701 291.726 36.5502
-38 5 16 o 350.532 63.0764 228.45 21.8191 223.366 34.3333 222.09 30.4257
-38 5 17 o 360.321 52.5542 233.526 17.7002 194.377 33.622 252.396 21.6304
-38 5 18 o 1024.33 70.5374 396.521 13.9087 395.073 19.3014 390.892 20.5036
-38 5 19 o 697.795 55.944 327.427 13.3663 322.384 18.8554 327.298 19.3607
-38 5 20 o 1197.48 83.2482 428.137 15.2034 438.008 23.1264 413.495 20.6057
-38 5 21 o 849.701 71.9108 360.375 15.6146 359.499 27.505 354.972 19.3547
-38 5 22 o 265.874 41.1269 201.042 16.1043 161.236 30.6428 224.256 19.5877
-38 5 23 o 217.066 35.3573 181.764 15.3283 176.409 22.5842 182.244 21.9175
-38 5 24 o 218.163 33.3797 182.488 14.3958 174.031 20.848 187.392 20.7843
-38 5 25 o 75.368 28.8712 104.559 22.2403 86.5006 29.6722 122.489 27.5162
-38 6 11 o 498.259 64.9158 273.729 18.6244 261.591 23.5196 283.183 32.9184
-38 6 12 o 1230.68 99.1305 431.402 17.9778 439.189 21.0525 386.304 37.3239
-38 6 13 o 747.592 66.4836 337.611 15.4136 328.029 21.0155 340.715 23.4497
-38 6 14 o 668.24 62.1803 319.318 15.2456 324.881 20.5212 304.451 23.5793
-38 6 15 o 242.386 66.5457 186.093 28.8489 181.341 40.0846 174.76 43.8596
-38 6 16 o 146.775 55.6758 143.076 31.2545 139.176 42.6427 139.336 39.9286
-38 6 17 o 639.8 75.4882 310.736 19.0564 342.452 28.0911 279.838 27.1265
-38 6 18 o 525.177 68.9086 281.393 19.2326 301.341 28.176 257.36 27.6669
-38 6 19 o 274.213 55.2199 201.963 21.6835 151.654 38.096 242.787 27.1828
-38 6 20 o 353.541 42.7308 232.523 14.417 229.687 20.7397 230.406 20.7184
-38 6 21 o 331.435 41.9039 225.053 14.6145 220.087 21.4648 224.936 20.6322
-38 6 22 o 24.4396 35.9817 71.2885 27.6235 60.9287 28.9441 101.274 31.197
-38 6 23 o 125.758 37.0315 135.902 22.0251 114.892 37.1126 143.586 26.0117
-38 6 24 o 79.1025 29.7234 107.108 22.3859 101.01 29.5775 110.851 29.9353
-38 7 12 o 1176.05 87.0651 422.926 16.1003 406.583 21.3803 433.809 25.3832
-38 7 13 o 604.338 67.6289 302.331 17.5379 292.92 21.3315 308.768 33.0477
-38 7 14 o 478.307 61.5595 268.726 17.9868 254.704 22.2979 288.016 32.7294
-38 7 15 o 983.439 74.0349 387.671 14.9364 402.613 19.398 358.468 24.2004
-38 7 16 o 275.91 46.504 203.911 17.9878 182.067 28.4349 218.265 24.5732
-38 7 17 o 502.962 67.1772 275.224 19.1743 317.384 27.1648 236.786 28.6457
-38 7 18 o 239.728 77.5648 182.078 34.5186 ? ? 182.078 34.5186
-38 7 19 o 270.322 64.3915 198.414 25.9564 182.974 36.8831 202.728 40.3941
-38 7 20 o 545.501 77.8064 285.609 21.4229 297.118 27.5178 253.674 37.4115
-38 7 21 o 378.506 67.9972 237.059 22.6678 242.342 29.7206 214.417 39.0436
-38 7 22 o 386.49 59.4555 241.138 19.4119 234.767 24.2664 240.044 35.4218
-38 7 23 o 906.267 75.1583 371.944 15.8107 361.625 22.2134 374.586 23.1746
-38 8 15 o 226.63 48.1212 183.408 20.852 173.196 27.3624 189.017 36.0289
-38 8 16 o 266.631 44.1386 200.611 17.3463 202.934 23.5497 189.847 27.5556
-38 8 17 o 426.439 48.9459 255.033 15.0493 258.314 20.2631 244.238 23.3905
-38 8 18 o 139.341 38.5657 143.127 21.7157 144.73 30.1215 133.366 32.5304
-38 8 19 o 216.005 43.6846 179.813 19.2656 186.818 27.8667 165.923 28.9326
-38 8 20 o 144.212 53.8666 142.114 30.5025 134.73 39.3325 142.555 41.7312
-37 0 1 o 148.067 65.2962 128.941 44.0481 128.941 44.0481 128.941 44.0481
-37 0 2 o 36.9328 60.111 66.3609 39.7142 66.3609 39.7142 66.3609 39.7142
-37 0 3 o 63.5767 67.1739 79.2029 44.2704 79.2029 44.2704 79.2029 44.2704
-37 0 4 o 497.944 127.151 260.37 41.2085 260.37 41.2085 260.37 41.2085
-37 0 8 o 518.389 79.6167 278.867 22.6423 278.867 22.6423 278.867 22.6423
-37 0 9 o 351.918 68.5732 228.143 24.1429 228.143 24.1429 228.143 24.1429
-37 0 10 o 252.879 62.5252 190.774 27.1787 190.774 27.1787 190.774 27.1787
-37 0 11 o 168.466 59.1378 148.292 35.9205 148.292 35.9205 148.292 35.9205
-37 0 12 f 527.717 74.5777 282.584 20.8701 282.584 20.8701 282.584 20.8701
-37 0 13 o 1230.28 112.949 433.675 20.4356 433.675 20.4356 433.675 20.4356
-37 0 14 o 969.196 104.223 384.282 21.3237 384.282 21.3237 384.282 21.3237
-37 0 15 o 1061.21 130.822 400.225 25.7655 400.225 25.7655 400.225 25.7655
-37 0 16 o 682.953 133.278 315.64 33.9548 315.64 33.9548 315.64 33.9548
-37 0 17 f 1207.95 191.907 421.148 36.2135 421.148 36.2135 421.148 36.2135
-37 0 18 o 322.473 64.3835 218.802 23.672 218.802 23.672 218.802 23.672
-37 0 19 o 636.798 79.8187 311.384 20.2089 311.384 20.2089 311.384 20.2089
-37 0 20 f 378.484 63.5795 238.684 21.197 238.684 21.197 238.684 21.197
-37 0 21 o 516.018 67.9938 280.307 19.1446 280.307 19.1446 280.307 19.1446
-37 0 22 o 249.89 54.2864 192.069 22.9261 192.069 22.9261 192.069 22.9261
-37 0 23 o 455.327 61.8338 263.27 18.5506 263.27 18.5506 263.27 18.5506
-37 0 24 o 30.8042 44.1796 60.3618 34.9996 60.3618 34.9996 60.3618 34.9996
-37 0 25 f 99.0197 39.6835 111.498 32.0479 111.498 32.0479 111.498 32.0479
-37 0 26 o 232.145 43.6957 186.577 18.7508 186.577 18.7508 186.577 18.7508
-37 0 27 o 194.575 41.549 169.891 19.7924 169.891 19.7924 169.891 19.7924
-37 0 28 o 544.622 61.0944 288.806 16.6416 288.806 16.6416 288.806 16.6416
-37 0 29 o -32.1544 32.9431 31.4743 22.0148 31.4743 22.0148 31.4743 22.0148
-37 0 30 o 2.64596 33.3946 42.4043 27.1851 42.4043 27.1851 42.4043 27.1851
-37 0 31 o 175.495 37.9922 161.224 19.1006 161.224 19.1006 161.224 19.1006
-37 0 32 o -5.93907 31.4322 37.8546 25.01 37.8546 25.01 37.8546 25.01
-37 0 33 o 64.7189 34.32 84.592 33.1187 84.592 33.1187 84.592 33.1187
-37 1 2 o 99.9528 51.3369 115.941 32.9936 97.1399 41.5987 130.942 35.8092
-37 1 3 o 221.074 57.1448 178.033 25.8092 177.995 44.8453 167.215 33.3506
-37 1 4 o 169.213 49.6111 155.66 25.7823 134.764 38.5108 164.813 34.515
-37 1 5 o 95.3742 99.6623 119.045 46.0152 119.045 46.0152 ? ?
-37 1 7 o 95.7262 67.3503 115.486 38.6787 128.114 44.5779 110.762 45.3055
-37 1 8 o 670.659 85.5535 316.953 21.1936 278.531 34.4876 339.114 28.2415
-37 1 9 o 225.48 45.4446 183.822 19.6015 166.376 31.3548 192.229 26.7836
-37 1 10 o 291.228 46.0679 210.126 17.2673 204.005 25.9311 209.549 24.3381
-37 1 11 o 157.204 41.6124 152.532 21.9265 152.995 32.2428 144.774 31.5006
-37 1 12 o 243.17 44.2587 191.723 18.2407 185.67 27.1186 191.153 26.2526
-37 1 13 o 691.332 60.5867 325.782 14.5548 322.537 20.0448 323.513 21.6936
-37 1 14 f 804.391 75.0544 350.613 16.7597 354.655 19.4962 325.055 34.8287
-37 1 15 o 897.025 83.2179 369.978 17.6096 368.802 20.8779 357.424 34.6427
-37 1 16 o 681.055 61.1421 323.42 14.7974 321.442 21.2301 319.997 21.1019
-37 1 17 o 688.767 71.4112 324.354 17.2493 288.21 34.947 334.743 20.2797
-37 1 18 o 588.089 65.0866 299.763 17.02 272.355 35.3064 305.756 19.8686
-37 1 19 o 855.577 71.5261 362.409 15.4426 354.694 25.1363 362.279 19.9309
-37 1 20 o 1368.12 88.0748 458.644 15.0114 462.267 21.5659 448.382 21.2909
-37 1 21 o 762.999 58.7998 342.927 13.4113 341.762 19.1253 339.608 19.1379
-37 1 22 o 357.744 42.1006 234.44 14.0839 229.763 20.2646 235.309 20.1179
-37 1 23 f 636.72 51.7015 313.353 12.908 313.055 18.4383 309.757 18.3872
-37 1 24 o 150.098 33.2925 150.61 17.5871 145.194 26.1193 150.886 25.4145
-37 1 25 o 34.6263 26.9468 73.6039 24.4615 70.2525 28.0496 87.6544 29.0977
-37 1 26 o 146.979 28.9157 149.567 15.3081 143.206 23.1068 151.725 21.6245
-37 1 27 o 906.105 58.0481 374.051 12.1309 373.022 17.2517 370.897 17.3015
-37 1 28 o 326.8 35.0141 224.389 12.2277 221.996 17.598 223.73 17.3736
-37 1 29 o 203.415 29.6884 176.633 13.2171 182.952 18.2658 166.855 19.922
-37 1 30 o 330.114 33.2594 225.636 11.5455 223.108 16.4118 225.381 16.5719
-37 1 31 o 96.0288 25.0045 120.116 16.702 119.106 23.5655 116.637 24.9088
-37 1 32 o 92.1688 24.5505 117.578 16.7753 106.888 25.3476 124.015 23.0629
-37 2 2 f 73.698 43.9584 100.874 31.0142 94.7904 36.9692 110.909 36.4391
-37 2 3 o 139.026 45.3389 140.354 26.1806 123.962 37.6864 146.46 34.2675
-37 2 4 o 14.78 61.6391 80.479 34.2172 95.7567 41.394 88.3285 38.5508
-37 2 5 o 143.241 65.4964 138.215 36.4701 148.629 47.6693 125.904 43.4306
-37 2 6 o -3.48019 45.7009 65.4611 28.6454 78.8438 34.6332 75.3029 33.1694
-37 2 7 o 209.727 69.1157 170.726 32.7952 168.262 43.1194 158.132 47.1861
-37 2 8 o 368.57 75.6083 232.137 25.8653 194.892 40.6591 260.63 36.4784
-37 2 9 o 314.69 64.7769 215.542 23.8601 194.014 40.1348 220.787 31.8307
-37 2 10 o 47.8443 41.9019 86.8667 30.463 76.5586 33.2122 113.416 35.835
-37 2 11 o 549.988 58.9753 289.82 15.947 292.879 21.1998 278.328 25.1324
-37 2 12 o 196.053 50.3704 170.013 23.7782 162.937 30.4184 170.518 41.1411
-37 2 13 o 178.202 49.0424 161.809 24.4203 178.529 27.6664 122.524 42.6203
-37 2 14 o 1006.84 77.7372 392.922 15.475 394.043 19.9616 382.124 25.2249
-37 2 15 o 521.731 52.5579 283.015 14.5461 290.43 19.8502 269.82 21.9723
-37 2 16 o 580.305 55.2708 298.574 14.4945 303.046 20.6072 289.471 20.8724
-37 2 17 o 521.284 51.6023 283.045 14.2784 275.741 20.3995 286.118 20.4616
-37 2 18 o 598.029 56.0814 303.168 14.4828 309.338 20.5942 292.644 20.8368
-37 2 19 o 554.64 62.0502 291.202 16.7046 255.17 34.5333 302.051 19.528
-37 2 20 o 750.02 71.5282 338.846 16.529 296.084 34.5053 351.574 19.1964
-37 2 21 o 951.088 67.91 382.739 13.8743 370.914 20.0332 389.536 19.5612
-37 2 22 o 315.302 40.0086 219.984 14.2749 217.005 20.8627 219.037 20.151
-37 2 23 o 473.422 44.8406 270.088 12.9988 263.429 18.7348 273.224 18.4046
-37 2 24 o 197.758 34.563 173.635 15.7091 171.36 22.8301 171.548 22.8136
-37 2 25 o 86.9634 29.1318 113.242 20.8507 116.517 27.8627 106.26 29.4021
-37 2 26 o 98.7733 27.5371 121.568 18.2457 137.446 23.3451 101.03 28.4061
-37 2 27 o 661.671 48.6678 319.638 11.907 315.389 17.3148 320.165 16.6374
-37 2 28 o 123.621 27.5698 136.812 16.0355 139.627 22.4616 129.32 24.5426
-37 2 29 o 200.814 29.1013 175.53 13.0356 176.972 18.068 170.601 19.5588
-37 2 30 o 192.093 28.5053 171.623 13.0643 154.601 20.243 185.857 17.6917
-37 2 31 o 391.118 35.5269 245.67 11.3196 244.285 16.0792 244.128 16.2252
-37 2 32 o 183.413 27.6115 167.644 12.9581 165.739 18.6377 166.286 18.7358
-37 3 2 f 105.08 44.7911 120.051 29.3712 132.642 37.7731 105.644 36.5
-37 3 3 f 130.338 65.3461 130.678 37.2363 148.223 46.7641 114.367 43.2566
-37 3 4 o 48.3558 61.9686 92.6781 36.1557 92.4471 40.7731 110.029 41.9852
-37 3 5 o 230.315 57.4964 182.541 25.2655 124.844 46.9534 202.037 27.6227
-37 3 6 o 192.123 47.9204 167.771 22.8946 163.346 34.9024 161.523 32.5827
-37 3 7 o 55.0768 43.6225 90.983 31.1242 83.5401 34.8829 111.01 36.8513
-37 3 8 o 220.891 56.6675 179.307 25.3801 167.6 42.4609 176.847 33.1317
-37 3 9 o 428.278 78.7413 251.215 24.7918 258.48 32.8167 223.59 42.5188
-37 3 10 o 125.61 86.7658 130.698 43.9026 130.698 43.9026 ? ?
-37 3 11 o 282.895 75.5615 201.431 30.2152 201.431 30.2152 ? ?
-37 3 12 o 504.633 63.2985 276.839 17.9462 274.558 21.579 268.715 34.7838
-37 3 13 o 398.17 49.5227 246.645 15.7569 259.006 21.595 228.616 23.9554
-37 3 14 o 416.526 49.1754 252.502 15.2749 247.543 22.2136 252.283 21.6849
-37 3 15 o 763.1 61.0907 342.604 13.9493 352.511 19.4106 327.556 20.4811
-37 3 16 o 553.09 53.4433 291.493 14.357 283.411 20.8671 294.758 20.2353
-37 3 17 o 989.603 76.1871 389.758 15.2894 428.538 22.8933 359.346 20.9467
-37 3 18 o 2186.04 123.117 578.733 16.6245 589.712 22.6773 554.837 25.0272
-37 3 19 o 776.828 68.77 345.188 15.5929 374.114 25.343 325.593 20.1598
-37 3 20 o 858.383 70.8475 363.028 15.2691 349.607 25.3411 366.498 19.4725
-37 3 21 o 634.601 64.2789 311.73 16.1522 268.462 33.8791 325.554 18.7489
-37 3 22 o 528.326 53.3626 284.843 14.6743 269.375 24.6941 290.829 18.6058
-37 3 23 o 257.018 37.5903 198.338 14.9046 193.522 22.0363 198.917 20.9905
-37 3 24 o 219.341 35.3328 183.049 15.2056 167.873 23.3584 194.24 20.8816
-37 3 25 o 819.94 58.1535 355.616 12.7868 355.544 18.1123 351.27 18.3457
-37 3 26 o 321.773 35.7205 222.593 12.5787 223.018 17.9582 219.055 18.0392
-37 3 27 o 252.35 32.4698 196.936 12.9428 212.742 17.6159 178.752 19.729
-37 3 28 o 121.033 26.5364 135.457 15.5764 143.077 21.0343 122.8 24.7938
-37 3 29 o 315.309 32.3429 220.528 11.4888 218.536 16.1 219.836 16.7428
-37 3 30 o 52.2711 24.0475 87.1588 21.6389 82.9338 27.2675 92.9406 27.2453
-37 3 31 o 81.5425 24.2365 110.217 17.7707 120.798 22.9118 95.0034 26.9969
-37 3 32 o 335.446 32.4306 227.469 11.164 228.84 15.8125 223.308 16.0706
-37 4 2 o 69.2822 44.2288 98.1559 31.2492 106.317 38.6209 96.393 35.6406
-37 4 3 o 125.548 65.2299 128.155 37.4148 140.189 47.702 117.387 43.0241
-37 4 4 o 208.037 67.9763 168.903 32.599 171.947 47.5035 152.73 42.9177
-37 4 5 o 209.84 47.3713 175.857 21.4736 149.071 36.8345 187.372 27.6627
-37 4 6 o 236.391 48.153 187.442 20.3826 167.546 33.733 195.099 27.3328
-37 4 7 o 198.714 46.324 171.347 21.583 180.103 30.2711 153.255 33.4434
-37 4 8 o 22.9256 48.872 77.537 31.4854 79.8664 34.105 98.5174 40.1872
-37 4 9 o 398.473 75.9095 242.142 24.8239 222.96 37.7712 246.776 36.1939
-37 4 10 o 402.109 101.282 237.772 34.2388 237.772 34.2388 ? ?
-37 4 11 o 435.84 71.9429 255.1 22.238 252.871 33.3791 245.689 32.0182
-37 4 12 o 322.415 65.7646 218.551 23.8789 208.432 38.5163 215.501 32.9002
-37 4 13 o 188.815 43.7124 167.897 20.7669 149.353 33.7651 176.694 27.6983
-37 4 14 o 234.736 46.4248 187.942 19.5698 198.883 25.9152 167.06 32.4432
-37 4 15 o 453.265 50.443 263.541 15.0041 267.886 21.0013 254.002 22.0976
-37 4 16 o 648.36 57.9976 315.608 14.3835 306.564 21.1087 319.221 20.0713
-37 4 17 o 2215.95 124.677 582.462 16.7274 590.063 22.8591 561.607 25.1479
-37 4 18 o 1668.65 108.403 505.408 16.7672 534.37 25.2041 476.603 22.9336
-37 4 19 o 1504.01 95.0787 480.531 15.4663 473.763 22.0877 479.151 22.0968
-37 4 20 o 585.197 51.3806 300.199 13.395 292.372 19.0672 304.27 19.1926
-37 4 21 o 1655.98 97.7359 504.435 15.1426 499.212 20.8989 501.669 22.4128
-37 4 22 o 1205.08 95.1014 429.157 17.335 406.679 35.2539 430.96 20.2682
-37 4 23 o 314.561 46.5902 218.963 16.7374 178.45 37.4673 231.436 19.17
-37 4 24 o 544.389 47.754 289.635 12.9036 286.013 18.6714 289.339 18.1814
-37 4 25 o 266.882 35.0008 202.417 13.5772 189.693 20.3521 211.753 18.7592
-37 4 26 o 345.102 35.6527 230.642 12.1098 231.111 17.3879 227.25 17.2249
-37 4 27 o 74.9287 26.8787 104.877 20.7424 101.089 28.178 106.023 27.7812
-37 4 28 o 199.909 29.7193 175.056 13.3539 184.35 18.1367 161.924 20.613
-37 4 29 o 384.174 35.0517 243.519 11.2672 231.847 16.0466 253.983 16.1026
-37 4 30 o 37.2638 23.8986 74.566 22.8572 74.1963 27.1566 81.6396 27.4467
-37 4 31 o -0.516994 22.4787 47.6263 20.4659 60.6262 25.0463 52.5334 23.4263
-37 4 32 o 230.019 28.49 188.086 11.8856 192.179 16.7508 181.207 17.348
-37 5 3 o 132.713 64.5108 131.782 36.8073 136.011 47.7866 125.019 42.8465
-37 5 4 o 434.096 57.2072 255.579 17.5808 251.613 26.858 249.876 24.4224
-37 5 5 o 167.621 45.4515 156.012 23.4695 141.691 37.3055 157.824 31.1125
-37 5 6 o 58.2055 42.4194 92.2303 30.6921 80.6322 34.3206 115.078 35.6872
-37 5 7 o 400.419 63.6759 244.513 20.5189 257.679 25.4863 208.402 38.5915
-37 5 8 o 172.707 53.276 157.141 27.4661 170.442 32.499 126.071 43.4383
-37 5 9 o 564.759 60.5924 293.24 16.1936 271.538 23.3902 311.243 23.2266
-37 5 10 o 210.686 46.8832 177.033 21.088 144.346 35.6686 198.422 27.0924
-37 5 11 o 541.948 85.6911 283.668 23.8015 258.488 35.1059 298.052 34.998
-37 5 12 o 289.281 70.6937 205.043 27.6165 206.506 38.0972 187.073 43.8232
-37 5 13 o 115.539 63.445 126.183 36.9163 122.946 43.2751 133.045 46.1199
-37 5 14 o 588.541 68.7572 299.078 18.0308 313.258 23.77 272.925 29.0564
-37 5 15 o 945.871 69.1685 381.292 14.1863 391.786 19.6791 364.582 20.901
-37 5 16 o 1060.88 76.1093 403.646 14.7444 411.967 21.2298 389.832 20.9068
-37 5 17 o 1927.83 111.399 543.586 16.0158 548.512 21.8966 527.114 24.0366
-37 5 18 o 2065.63 117.473 562.555 16.319 557.236 22.2535 557.044 24.5783
-37 5 19 o 798.526 62.8243 350.484 14.0216 345.865 20.1615 349.804 19.8899
-37 5 20 o 352.575 43.3006 232.505 14.6124 216.737 21.8844 244.315 20.1939
-37 5 21 o 658.032 52.6152 318.477 12.924 317.074 18.0215 315.667 18.8867
-37 5 22 o 553.537 48.4897 292.028 12.9949 281.945 18.7825 298.476 18.3337
-37 5 23 o 292.591 41.4987 211.486 15.4244 213.952 24.94 206.158 20.2641
-37 5 24 o 216.235 40.3188 181.017 17.6102 159.634 35.3396 186.661 20.9367
-37 5 25 o 1132.95 80.734 416.996 15.1393 406.175 19.7576 424.88 24.1793
-37 5 26 o 216.125 32.0322 181.959 13.8467 173.734 21.0387 186.064 19.045
-37 5 27 o 125.774 27.6661 138.011 15.942 131.85 23.8396 139.772 22.8374
-37 5 28 o 26.5551 24.2687 66.3324 23.1892 68.7006 26.8471 74.9835 27.4529
-37 5 29 o 232.734 29.2756 189.202 12.1433 193.342 16.8927 181.986 17.9881
-37 5 30 o 697.958 47.8535 328.285 11.3968 319.476 16.3366 333.703 16.1349
-37 5 31 o 23.6466 23.5207 63.6927 22.7766 67.1933 26.5375 71.5965 26.6936
-37 6 3 o 112.04 63.9791 121.225 37.4419 107.738 44.2296 135.464 43.2374
-37 6 4 o 127.049 44.2634 133.735 26.7727 123.519 38.2784 134.617 34.2065
-37 6 5 o 122.585 51.968 129.416 31.6214 140.367 37.8747 112.169 41.2867
-37 6 6 o 39.7289 50.2028 84.9538 32.706 89.2819 36.6678 97.4578 39.2932
-37 6 7 o 49.0333 40.6972 86.5718 30.0439 91.0842 35.9398 92.8733 34.3327
-37 6 8 o 295.808 48.0006 211.137 17.9167 203.201 27.5079 210.717 24.9916
-37 6 9 o 568.068 59.4613 294.191 15.8369 277.953 22.8616 304.729 22.7004
-37 6 10 o 190.162 45.4573 167.795 21.653 126.752 37.3688 194.362 26.2936
-37 6 11 o 100.067 42.9694 118.877 28.5728 99.2666 36.8565 136.724 33.9728
-37 6 12 o 119.103 50.1076 129.25 30.7192 95.5551 40.1193 154.62 32.7521
-37 6 13 o 438.245 77.1885 255.047 23.9046 262.162 32.5368 231.867 38.9344
-37 6 14 o 329.356 70.9612 220.122 25.646 224.832 33.8273 197.28 43.723
-37 6 15 o 702.357 91.163 324.716 22.0474 338.678 28.7836 291.494 36.952
-37 6 16 f 351.973 50.6655 231.356 17.2194 204.838 29.0345 246.787 22.213
-37 6 17 o 1489.51 91.8188 478.196 15.008 474.95 20.5196 473.097 22.4889
-37 6 18 o 1358.22 85.2448 456.866 14.5846 455.918 20.0075 450.041 21.7448
-37 6 19 o 855.498 65.1774 362.715 14.0545 359.082 20.1395 360.763 20.0046
-37 6 20 o 266.886 39.9553 201.864 15.5719 190.128 23.8965 208.212 21.336
-37 6 21 f 811.231 59.7406 353.513 13.2157 355.602 18.533 346.479 19.1919
-37 6 22 o 732.849 55.1837 336.099 12.8411 330.442 18.1227 337.66 18.5142
-37 6 23 o 544.413 47.2195 289.63 12.7586 279.127 18.4073 296.704 18.0272
-37 6 24 o 887.518 62.3933 369.757 13.194 364.324 19.0404 370.091 18.6066
-37 6 25 o 261.522 44.9208 199.09 17.8017 147.603 36.056 227.23 20.8905
-37 6 26 o 69.2771 31.3771 99.9198 24.6653 71.7622 31.2129 124.17 25.2035
-37 6 27 o 307.838 33.8865 217.712 12.1996 217.627 17.9062 214.864 17.0363
-37 6 28 o 305.328 32.7624 216.888 11.8372 213.743 17.1418 217.042 16.7201
-37 6 29 o 41.1039 23.0656 77.6293 22.1235 82.9783 26.9354 76.8292 26.8332
-37 6 30 o 120.323 25.4768 135.098 14.9726 123.038 23.995 141.95 20.152
-37 6 31 o 82.0857 24.1352 110.569 17.632 102.428 26.3517 114.093 23.714
-37 7 4 o -19.1903 49.9743 63.0592 28.5984 81.0289 34.9104 70.0894 33.0363
-37 7 5 o 133.761 44.1982 137.78 25.9954 143.554 38.6049 126.589 33.7599
-37 7 6 o 153.443 43.5906 149.091 23.6101 148.286 37.0349 141.438 31.5185
-37 7 7 o 64.7268 39.7434 95.8656 29.4927 76.4398 33.337 122.831 32.5875
-37 7 8 o 352.003 48.6218 230.94 16.5454 209.804 25.8942 244.159 22.4487
-37 7 9 f 189.307 44.683 167.345 21.3284 115.177 37.9432 200.137 24.5534
-37 7 10 o 98.7468 42.2591 117.938 28.3283 104.618 37.4806 127.823 33.9233
-37 7 11 o 422.729 51.8349 253.706 16.0316 254.357 22.7297 246.422 23.5162
-37 7 12 o 196.069 44.2703 170.917 20.6376 174.728 29.6483 159.021 31.2134
-37 7 13 o 521.154 56.3926 282.11 15.6665 277.196 21.8937 280.858 23.1888
-37 7 14 f 276.901 95.6045 193.735 39.8545 ? ? 193.735 39.8545
-37 7 15 o 343.26 104.112 217.151 38.8548 ? ? 217.151 38.8548
-37 7 16 o 307.093 61.3354 213.831 22.7408 217.152 34.1631 201.093 33.1283
-37 7 17 o 461.471 67.8057 263.793 20.2203 244.03 31.3962 273.094 27.8043
-37 7 18 o 1210.4 96.0447 429.65 17.4874 438.873 23.4451 407.326 27.1446
-37 7 19 o 474.251 50.1764 269.684 14.5788 254.227 21.7651 280.12 20.1291
-37 7 20 o 1104.52 72.1455 412.302 13.679 417.661 18.9269 400.408 20.1642
-37 7 21 o 1434.9 87.012 469.601 14.482 477.481 20.0904 453.729 21.309
-37 7 22 o 618.201 51.104 308.566 12.9579 309.634 18.4175 303.272 18.5795
-37 7 23 f 137.262 33.2986 143.532 18.5437 102.197 32.2221 173.614 21.6268
-37 7 24 o 161.969 31.2045 156.877 15.7406 143.244 24.1033 166.725 21.9618
-37 7 25 o 377.732 40.6374 240.963 13.216 232.139 17.8517 248.863 20.2076
-37 7 26 o 268.918 44.6354 201.941 17.4253 ? ? 201.941 17.4253
-37 7 27 o 10.2497 32.9834 62.2703 25.6424 82.817 41.434 70.0034 26.7834
-37 7 28 f 145.05 27.1149 148.644 14.4213 134.937 23.443 156.822 19.1528
-37 7 29 o 149.188 26.4391 150.888 13.8326 144.532 21.5034 152.954 18.9237
-37 7 30 o 141.48 31.3651 145.998 17.0942 146.791 29.0316 141.376 22.3003
-37 8 5 o 381.748 52.3409 239.748 17.1564 226.723 27.8239 241.568 22.8271
-37 8 6 o 405.194 51.3149 247.617 16.268 234.643 25.0645 251.519 22.2885
-37 8 7 o 371.013 50.5692 236.813 16.7788 222.538 26.5844 241.313 22.5955
-37 8 8 o 305.36 47.7299 214.551 17.5192 191.859 29.4191 225.507 22.9059
-37 8 9 o 85.8087 40.7299 109.627 28.6798 84.6543 34.9098 135.507 31.9432
-37 8 10 o 86.5395 40.7121 110.236 28.5919 93.3144 36.5128 125.626 32.705
-37 8 11 o 63.2774 39.856 95.3872 29.5673 116.68 36.7079 85.4093 33.2964
-37 8 12 o 163.751 43.5868 155.201 22.5863 120.601 37.2008 176.544 27.5201
-37 8 13 o 147.674 41.5375 147.262 22.7521 119.017 35.5272 166.723 28.7679
-37 8 14 o 420.769 50.7794 253.364 15.7235 236.447 22.4389 267.792 22.8408
-37 8 15 o 763.42 63.9466 342.099 14.6261 346.086 19.2379 329.274 23.1777
-37 8 16 o 523.991 118.047 272.2 34.6388 ? ? 272.2 34.6388
-37 8 17 o 624.332 73.961 307.571 18.863 345.175 27.2407 273.184 27.2764
-37 8 18 o 421.984 87.5009 248.214 28.0084 ? ? 248.214 28.0084
-37 8 19 o 261.065 76.7267 192.586 32.2401 ? ? 192.586 32.2401
-37 8 20 o 210.13 54.6028 175.631 24.9732 197.916 33.3748 145.519 38.7339
-37 8 21 o 96.8444 46.3908 116.854 30.6264 94.6028 36.8069 144.616 36.3463
-37 8 22 o 306.912 39.655 216.806 14.3595 208.158 21.271 221.027 20.0831
-37 8 23 o 250.049 35.5738 195.613 14.2956 184.66 21.5056 202.35 19.8165
-37 8 24 o 296.105 34.9612 213.33 12.8533 205.784 18.9844 217.257 17.9115
-37 8 25 o 38.823 33.8087 78.807 27.3816 82.2147 32.7411 86.8542 31.3419
-37 8 26 o 105.693 30.3479 125.287 19.5474 124.456 33.5577 122.295 24.1396
-37 8 27 o 76.8722 30.1038 105.546 22.9236 103.336 35.6454 106.2 26.1838
-37 8 28 o 419.014 76.9887 248.938 24.4587 ? ? 248.938 24.4587
-37 8 29 o 155.959 48.4924 150.123 26.1674 104.049 42.6561 169.536 27.3471
-37 9 6 o 292.51 47.5047 209.444 17.877 189.16 29.9663 217.377 23.5489
-37 9 7 o 159.315 42.3932 152.455 22.373 126.876 37.1413 163.311 27.99
-37 9 8 f 516.004 54.9959 280.169 15.383 274.39 22.3924 278.406 21.9166
-37 9 9 o 278.037 46.3375 204.549 17.8637 178.51 31.0756 217.338 22.9513
-37 9 10 o 169.033 42.939 157.727 21.8374 113.277 37.7801 183.182 25.2663
-37 9 11 o 488.942 56.0892 272.694 16.129 270.959 23.949 267.3 22.6033
-37 9 12 o 760.567 66.6517 340.821 15.3057 330.843 21.4631 344.126 22.4837
-37 9 13 o 829.974 66.6196 356.486 14.6198 365.265 19.2943 337.35 23.0808
-37 9 14 o 410.581 48.9692 250.323 15.3452 253.344 20.9958 240.602 23.3695
-37 9 15 o 429.652 50.1037 256.143 15.3406 266.938 20.1796 236.384 24.6298
-37 9 16 o 129.166 41.5503 136.955 24.5875 118.128 35.6261 149.034 31.9443
-37 9 17 o 280.21 43.9016 206.274 16.7591 204.12 23.4195 202.29 25.3494
-37 9 18 o 425.965 46.5463 255.5 14.2786 251.924 20.2706 254.273 20.6979
-37 9 19 o 695.647 75.8595 324.937 18.2991 357.176 26.9507 294.818 25.8572
-37 9 20 o 1045.48 93.1968 398.564 18.3031 404.729 27.364 383.672 25.4082
-37 9 21 o 1071.76 94.116 403.59 18.2519 424.441 27.64 379.659 25.0515
-37 9 22 o 395.93 56.0909 245.007 17.9976 236.774 28.4796 244.703 24.2099
-37 9 23 o 321.757 50.5991 220.711 18.0546 212.213 28.8414 220.91 24.2705
-37 9 24 o 383.005 66.1266 239.304 21.8113 188.931 65.4399 241.469 23.0339
-37 9 25 o 255.534 69.1896 191.808 29.07 182.43 49.995 186.131 36.7808
-37 9 26 o 160.804 45.7308 153.408 24.0622 141.621 35.4358 156.487 33.5524
-37 9 27 o 72.3721 40.221 101.486 29.3072 86.7122 34.5038 122.656 34.4492
-37 9 28 o 499.66 59.4316 275.63 16.914 260.094 24.2043 285.909 24.5869
-37 10 7 o 309.837 48.0209 215.797 17.5224 201.983 28.5129 218.837 23.4266
-37 10 8 o 163.938 42.4974 154.853 22.046 144.432 35.7344 153.987 29.3062
-37 10 9 o 640.029 60.7297 312.197 15.2316 302.544 21.9442 314.149 21.8491
-37 10 10 o 523.044 55.1529 282.232 15.3127 260.748 22.4073 299.31 21.6798
-37 10 11 o 571.28 55.8078 295.327 14.7992 296.068 20.615 287.468 21.9489
-37 10 12 o 152.411 40.4797 149.76 21.7352 152.596 32.1076 139.615 31.1396
-37 10 13 o 166.258 40.576 157.006 20.677 157.841 30.256 148.26 30.4718
-37 10 14 o 560.529 54.6687 292.815 14.6211 293.445 20.0285 285.449 22.065
-37 10 15 o 396.932 48.2548 246.057 15.3866 252.778 20.5223 231.354 24.2776
-37 10 16 o 256.112 43.9757 196.73 17.6372 179.547 27.4352 207.091 24.342
-37 10 17 o 516.589 51.6886 281.289 14.3929 277.313 19.3937 280.141 22.1478
-37 10 18 o 198.84 37.6017 173.371 17.156 163.444 26.6173 176.755 23.821
-37 10 19 o 133.943 35.908 140.958 20.4859 129.142 31.4745 145.314 27.8824
-37 10 20 o 99.201 39.4818 119.043 26.5658 101.727 33.1593 142.03 35.8477
-37 10 21 o 241.618 41.4428 191.321 17.0899 180.421 23.4218 200.234 26.6975
-37 10 22 o 436.427 69.3493 255.661 21.371 281.295 58.1392 245.908 23.7257
-37 10 23 o 535.914 78.8783 283.165 21.9163 ? ? 283.165 21.9163
-37 10 24 o 320.277 89.3089 212.117 34.0179 ? ? 212.117 34.0179
-37 10 27 o 64.777 164.78 127.447 55.0929 127.447 55.0929 ? ?
-37 11 9 o 360.001 48.125 233.442 16.1939 225.598 24.4371 233.388 22.5961
-37 11 10 o 160.971 40.9844 153.814 21.3779 145.616 33.0221 152.285 29.762
-37 11 11 o 51.769 37.0068 87.2968 28.6517 78.0971 32.8606 105.708 32.9382
-37 11 12 o 288.503 44.4735 208.89 16.761 198.127 25.8438 211.956 23.1445
-37 11 13 f 149.871 39.2257 148.657 21.1987 163.448 29.3846 128.386 31.9478
-37 11 14 o 200.363 41.193 173.225 18.8686 180.826 26.2039 157.69 29.6041
-37 11 15 f 146.988 39.1524 147.244 21.3824 147.21 30.9302 139.503 31.1886
-37 11 16 o 186.88 39.4837 167.368 18.7377 169.358 26.6355 157.945 28.6329
-37 11 17 o 233.539 40.1612 188.01 16.8544 203.06 22.0468 164.106 28.2139
-37 11 18 o 434.368 47.0736 257.847 14.3081 259.67 19.1685 249.604 22.2498
-37 11 19 o 268.575 38.3554 202.406 14.8976 201.172 21.6786 198.806 21.3543
-37 11 20 o 564.077 53.0721 294.035 14.1319 296.247 19.289 285.491 21.3556
-37 11 21 o 380.789 49.2503 240.793 16.0588 230.138 20.3381 253.654 27.6183
-37 11 22 f 272.056 53.3005 201.531 20.9521 219.187 26.2829 166.432 37.8453
-37 11 23 o 338.518 53.2745 226.011 18.5648 211.742 26.1554 235.846 28.0434
-37 11 24 f 289.501 49.1766 208.879 18.5725 197.232 27.0651 213.909 27.2399
-37 11 25 o 241.463 47.2773 190.186 19.6904 168.232 30.7104 205.615 27.4454
-37 12 11 o 221.976 41.5825 182.42 18.0305 158.61 31.0481 194.213 23.3722
-37 12 12 o 525.974 53.0833 283.25 14.6802 278.742 20.6469 281.111 21.5744
-37 12 13 o 122.422 38.4115 133.175 23.3683 139.206 33.1938 121.537 32.2461
-37 12 14 o 140.351 38.8349 143.488 21.8145 146.887 30.8729 132.307 32.0257
-37 12 15 o 236.237 40.5594 188.901 16.9414 206.322 22.6155 164.42 27.5764
-37 12 16 o 377.623 44.9821 240.081 14.697 244.958 20.0426 228.639 22.4727
-37 12 17 o 597.418 53.2187 302.594 13.7658 309.347 18.1961 287.551 21.6881
-37 12 18 o 380.396 43.9141 241.169 14.2787 249.844 19.2851 226.021 22.0399
-37 12 19 o 283.374 39.7426 207.81 15.0313 213.955 20.3312 195.188 23.438
-37 12 20 o 201.955 35.6208 174.951 16.074 167.662 24.0463 176.69 22.887
-37 12 21 o 163.514 34.6557 156.823 17.5522 150.434 26.9834 156.671 24.7375
-37 12 22 o 194.451 46.1442 169.63 21.7348 156.045 31.9371 175.581 32.0967
-37 12 23 o 365.966 71.6192 232.063 24.4601 232.063 24.4601 ? ?
-37 13 14 o 244.857 40.8654 192.262 16.7603 192.76 24.5883 185.249 24.3413
-37 13 15 o 509.116 49.5148 279.065 13.895 287.834 18.8538 263.248 21.2203
-37 13 16 o 207.507 39.0329 176.708 17.4724 171.493 27.6873 174.609 23.9818
-37 13 17 o 136.478 35.3156 142.171 19.9389 162.786 26.3786 116.911 31.0471
-37 13 18 o 350.319 42.1638 231.31 14.2999 226.933 20.1997 230.628 20.9707
-37 13 19 o 152.214 33.9903 151.026 17.9184 142.731 27.676 152.385 25.1568
-37 13 20 o 145.586 33.8668 147.543 18.3119 142.108 28.2754 146.073 25.684
-36 0 1 o 56.3292 58.2456 75.163 41.5132 75.163 41.5132 75.163 41.5132
-36 0 2 o 59.1253 59.9809 76.9374 42.2568 76.9374 42.2568 76.9374 42.2568
-36 0 3 o 61.0102 84.2465 81.4488 47.831 81.4488 47.831 81.4488 47.831
-36 0 6 o 462.477 82.5093 262.29 25.1201 262.29 25.1201 262.29 25.1201
-36 0 7 o 1610.65 190.671 490.775 30.6052 490.775 30.6052 490.775 30.6052
-36 0 8 o 925.445 133.442 372.055 28.3889 372.055 28.3889 372.055 28.3889
-36 0 9 o 401.71 75.2312 244.54 24.6347 244.54 24.6347 244.54 24.6347
-36 0 10 f 887.079 111.775 366.581 24.0438 366.581 24.0438 366.581 24.0438
-36 0 11 o 1322.82 122.27 449.877 21.3268 449.877 21.3268 449.877 21.3268
-36 0 12 o 509.241 75.0211 277.708 21.3884 277.708 21.3884 277.708 21.3884
-36 0 13 o 484.363 75.23 270.493 22.0603 270.493 22.0603 270.493 22.0603
-36 0 14 o 315.525 66.0847 216.094 24.709 216.094 24.709 216.094 24.709
-36 0 15 o 628.381 81.5113 309.315 20.7909 309.315 20.7909 309.315 20.7909
-36 0 16 o 1604.3 143.742 495.402 22.7608 495.402 22.7608 495.402 22.7608
-36 0 17 o 1528.62 138.744 483.654 22.5057 483.654 22.5057 483.654 22.5057
-36 0 18 o 1721.51 160.162 512.566 24.5216 512.566 24.5216 512.566 24.5216
-36 0 21 o 520.609 66.432 282.019 18.5766 282.019 18.5766 282.019 18.5766
-36 0 22 o 173.296 46.9444 157.726 25.148 157.726 25.148 157.726 25.148
-36 0 23 o 161.898 46.274 151.576 26.1697 151.576 26.1697 151.576 26.1697
-36 0 24 o 176.516 45.7622 159.867 23.9245 159.867 23.9245 159.867 23.9245
-36 0 25 o 87.34 37.8191 103.218 32.5558 103.218 32.5558 103.218 32.5558
-36 0 26 f 286.349 46.3349 208.37 17.6625 208.37 17.6625 208.37 17.6625
-36 0 27 o 434.2 55.0976 257.723 16.8571 257.723 16.8571 257.723 16.8571
-36 0 28 o 590.214 65.7165 300.84 17.1821 300.84 17.1821 300.84 17.1821
-36 0 29 o 751.144 72.5886 339.812 16.7695 339.812 16.7695 339.812 16.7695
-36 0 30 o 33.952 34.5922 59.8995 32.3609 59.8995 32.3609 59.8995 32.3609
-36 0 31 o 204.137 41.3122 174.532 19.0547 174.532 19.0547 174.532 19.0547
-36 0 32 o 1365.36 108.547 457.963 18.5728 457.963 18.5728 457.963 18.5728
-36 0 33 o -43.537 31.8394 28.3995 20.2052 28.3995 20.2052 28.3995 20.2052
-36 0 34 o -52.0909 31.2462 26.4988 19.042 26.4988 19.042 26.4988 19.042
-36 0 35 o 864.245 75.18 364.483 16.1749 364.483 16.1749 364.483 16.1749
-36 0 36 f 54.1059 30.05 76.8861 31.1754 76.8861 31.1754 76.8861 31.1754
-36 1 1 o 14.4502 40.1338 68.5058 28.2556 66.1521 30.2281 93.7161 34.9746
-36 1 2 o 140.129 44.0446 141.995 25.1343 160.457 32.8296 117.418 36.163
-36 1 3 o 566.514 86.8553 289.514 23.6252 275.771 33.7761 287.843 36.007
-36 1 5 o 80.6587 86.8024 113.733 43.1977 ? ? 113.733 43.1977
-36 1 6 f 386.715 98.0353 234.317 33.6238 ? ? 234.317 33.6238
-36 1 7 o 2139.69 132.066 571.166 18.0733 547.413 26.0239 582.407 25.7969
-36 1 8 o 853.879 70.672 361.973 15.2759 349.678 21.9975 368.368 21.7066
-36 1 9 o 634.346 68.3664 311.274 17.2129 305.09 22.3479 312.131 28.0867
-36 1 10 f 1223.17 92.1255 432.945 16.6424 427.326 21.0522 431.532 28.0465
-36 1 11 o 625.685 64.1766 309.66 16.2357 277.863 21.9245 362.251 24.8878
-36 1 12 o 422.471 54.0279 254.204 16.6841 273.282 20.9919 221.947 28.9863
-36 1 13 o 784.221 63.5736 347.556 14.31 355.289 19.7755 334.615 21.1445
-36 1 14 o 478.931 51.6147 271.332 14.9075 285.893 20.45 252.652 22.3751
-36 1 15 o 512.608 53.3988 280.766 14.9007 277.096 21.2847 280.126 21.3616
-36 1 16 o 1026.45 75.756 397.604 14.9003 403.227 20.8756 386.4 21.6665
-36 1 17 o 912.107 110.784 371.133 23.4222 371.133 23.4222 ? ?
-36 1 18 o 223.103 46.8729 183.555 20.2723 188.532 24.3708 163.723 39.1434
-36 1 19 o 294.385 43.1011 212.358 15.9613 214.171 22.9827 206.553 23.0298
-36 1 20 o 401.79 50.0774 248.316 15.8257 237.853 29.0726 250.109 19.2919
-36 1 21 o 295.532 44.4773 212.665 16.4547 209.247 30.038 211.009 20.2534
-36 1 22 o 919.036 61.8905 376.934 12.8367 372.553 18.3577 377.557 18.1899
-36 1 23 o 911.234 60.1843 375.413 12.5327 369.179 17.8624 378.202 17.8084
-36 1 24 o 134.91 32.0563 142.851 17.9109 136.957 27.1136 143.894 25.2266
-36 1 25 o 49.2994 26.115 85.1057 23.2845 101.438 28.023 74.8365 28.0366
-36 1 26 f 75.7123 25.9518 105.957 19.8495 105.916 27.1432 103.468 27.1437
-36 1 27 o 31.8831 25.1958 71.0693 23.6543 74.3152 27.6606 77.6617 28.1532
-36 1 28 o 175.323 29.137 163.94 14.0086 161.739 19.8824 163.045 20.6405
-36 1 29 o 758.982 51.256 342.639 11.6951 338.03 16.5352 344.185 16.754
-36 1 30 f 386.855 36.0422 244.485 11.5411 250.244 16.0215 235.989 16.9357
-36 1 31 o 193.124 28.6315 172.214 13.0766 166.307 19.1721 175.218 18.5002
-36 1 32 o 354.367 33.8002 233.947 11.3123 223.937 16.7263 241.175 15.6109
-36 1 33 o 467.031 37.9501 268.666 11.0507 273.397 15.6988 261.504 15.7916
-36 1 34 o 352.565 33.4273 233.289 11.2187 229.502 15.9284 234.511 16.0914
-36 1 35 o 444.321 35.2422 262.083 10.5188 255.804 15.1424 265.814 14.8299
-36 1 36 o 96.8734 22.8836 121.014 15.089 123.143 21.601 114.988 22.4712
-36 2 1 o 121.141 42.042 131.232 25.9293 119.164 36.8718 135.069 33.2756
-36 2 2 o 805.308 96.9118 346.163 21.9686 326.125 30.4761 353.29 33.9882
-36 2 3 o 573.342 115.567 284.982 32.2221 284.982 32.2221 ? ?
-36 2 4 o 242.472 60.1554 188.02 25.6441 162.365 46.846 192.297 31.1811
-36 2 5 o 127.605 64.1568 132.022 36.6437 125.162 46.4814 137.909 42.9705
-36 2 6 o 425.477 75.1129 251.598 23.5808 211.273 43.3091 268.667 29.6512
-36 2 7 o 590.268 84.6533 297.571 22.372 239.823 40.3707 334.777 28.2013
-36 2 8 o 344.483 61.9915 227.434 21.5347 255.431 23.9517 153.671 47.6219
-36 2 9 o 575.56 57.6206 297.166 15.1873 286.281 22.3629 302.577 21.1915
-36 2 10 o 525.109 55.3852 283.847 15.2888 269.887 22.3331 293.378 21.5083
-36 2 11 o 309.675 54.1061 216.481 19.7278 176.138 29.8676 278.624 27.7382
-36 2 12 o 773.564 70.9479 344.496 16.1221 353.455 20.1491 321.627 27.8436
-36 2 13 o 855.229 66.3959 362.968 14.3082 376.756 19.6046 343.74 21.3424
-36 2 14 o 854.815 68.7724 362.742 14.8318 367.904 20.8939 352.436 21.4712
-36 2 15 o 1606.23 116.491 495.736 18.3761 492.605 21.0916 483.887 39.5017
-36 2 16 o 1399.86 104.873 463.14 17.7096 465.88 20.3992 436.918 37.522
-36 2 17 o 1739.75 117.788 516.371 17.8341 521.908 23.213 496.822 28.6447
-36 2 18 o 1035.6 83.1855 398.894 16.3142 436.6 26.0334 373.916 21.2963
-36 2 19 o 1236.74 75.3323 437.077 13.471 443.724 19.104 426.102 19.2548
-36 2 20 o 1056.61 67.627 404.101 13.0817 404.879 18.697 399.265 18.548
-36 2 21 o 1223.43 74.9645 434.736 13.4777 434.885 19.3584 430.045 19.0217
-36 2 22 o 456.561 50.2863 265.021 14.8721 262.679 26.9397 263.17 18.1559
-36 2 23 o 759.44 64.6827 342.029 14.7984 321.426 27.5147 348.383 17.7974
-36 2 24 o 152.315 32.475 152.139 16.9512 129.423 28.2493 168.803 21.9542
-36 2 25 o 80.5107 29.3963 108.887 21.836 104.389 32.542 110.503 26.5384
-36 2 26 o 168.206 28.5788 160.587 14.0338 153.372 20.9851 164.665 19.6799
-36 2 27 o 203.721 29.9065 176.975 13.2892 172.885 19.5675 178.121 18.6946
-36 2 28 o 453.807 39.5748 264.873 11.6926 267.819 16.5419 259.361 16.7875
-36 2 29 o 1185.99 70.3326 427.993 12.8431 424.115 18.3392 427.194 18.2305
-36 2 30 o 300.514 34.428 215.194 12.5438 220.057 17.5584 207.46 18.3651
-36 2 31 o -48.4136 22.8655 31.8892 15.7151 42.8988 20.541 40.8028 19.8105
-36 2 32 o 271.578 30.3441 204.662 11.6221 200.028 16.8114 206.76 16.4279
-36 2 33 o 498.135 39.0389 277.487 11.0047 274.437 15.8114 277.698 15.5434
-36 2 34 o 386.312 34.0127 244.293 10.8964 237.873 15.8191 248.053 15.2671
-36 2 35 o -29.3269 19.9721 33.1702 15.9618 44.9524 20.9366 40.4746 19.2471
-36 2 36 o 312.794 29.6128 219.771 10.5497 214.48 15.2717 222.591 14.8417
-36 3 1 o 508.426 78.5592 273.941 22.5877 260.71 32.2859 271.863 34.5691
-36 3 2 o 424.462 75.8289 249.683 24.004 254.58 32.9245 226.144 39.3263
-36 3 3 o 646.803 122.754 302.76 32.1423 302.76 32.1423 ? ?
-36 3 4 o 7.44341 41.7983 67.0746 28.3321 80.504 34.5536 75.2255 32.1991
-36 3 5 o 127.32 43.2545 135.454 25.8718 130.048 37.5681 133.934 33.4504
-36 3 6 o 290.918 66.9679 206.598 25.8702 173.859 43.4402 222.105 33.7651
-36 3 7 o 229.354 62.5812 182.581 27.6198 153.484 44.5975 195.344 35.139
-36 3 8 o 808.566 93.068 349.532 20.8813 331.165 33.8177 352.768 27.5683
-36 3 9 o 362.093 51.0711 234.927 17.0876 222.243 26.2665 240.795 23.3652
-36 3 10 o 151.614 45.0626 149.333 24.3987 126.947 37.1922 163.352 31.3024
-36 3 11 o 188.748 43.9647 168.242 20.8456 175.267 29.6282 154.858 31.5076
-36 3 12 o 249.452 52.4226 193.58 21.503 178.954 28.7388 210.537 35.536
-36 3 13 o 1156.55 95.227 420.706 17.7098 430.102 20.0562 372.759 40.2704
-36 3 14 o 1249.81 97.869 437.542 17.4969 443.072 20.1132 404.139 37.4198
-36 3 15 o 635.646 70.3354 311.788 17.6831 314.9 20.9117 292.537 35.156
-36 3 16 o 670.413 59.6313 321.314 14.5254 311.888 20.7236 326.81 20.7677
-36 3 17 o 1102.36 74.1542 412.376 14.0584 410.714 19.4424 408.91 20.6852
-36 3 18 o 1634.61 97.3933 501.801 15.169 500.442 20.6898 495.946 22.7017
-36 3 19 o 1981.75 112.077 552.257 15.8593 529.665 23.7074 565.345 21.6678
-36 3 20 o 1342.61 83.0131 455.13 14.2563 438.07 21.2153 465.686 19.5126
-36 3 21 o 627.738 55.7062 311.113 14.0139 324.013 22.069 299.901 18.4207
-36 3 22 o 1065.73 68.4157 405.808 13.1787 407.081 19.1064 400.598 18.4354
-36 3 23 o 150.697 38.7477 150.358 20.6636 123.941 37.7659 160.73 24.1101
-36 3 24 o 91.7918 35.4066 115.763 24.6339 125.711 36.3993 108.929 29.9782
-36 3 25 o 124.579 28.7635 137.455 16.6765 136.854 24.8791 134.088 23.851
-36 3 26 o 213.325 30.4443 181.146 13.2109 181.15 18.9858 178.384 18.9847
-36 3 27 o 112.376 27.0336 130.442 16.5508 142.668 21.9224 113.679 26.3976
-36 3 28 o 334.717 34.0866 227.381 11.7426 218.584 17.1804 233.747 16.3707
-36 3 29 o 302.564 31.9902 216.154 11.5959 207.754 16.9185 222.279 16.2222
-36 3 30 o 114.226 26.1798 131.596 15.8491 120.897 24.505 138.127 21.8708
-36 3 31 o -2.66311 23.1556 47.37 20.5642 52.2449 23.5135 61.2531 25.3533
-36 3 32 o 213.446 28.5825 181.194 12.389 175.787 18.294 183.654 17.3148
-36 3 33 o 261.253 29.6217 200.687 11.5716 201.024 16.5971 197.807 16.5047
-36 3 34 o 53.5868 21.9975 88.5191 19.8864 82.5902 27.0205 93.4623 24.4267
-36 3 35 o 421.752 34.2655 255.318 10.4993 251.831 15.2605 256.086 14.6747
-36 3 36 o 167.68 24.0392 160.493 11.7749 151.504 18.0253 166.167 16.033
-36 4 1 o 370.516 72.3745 232.259 24.7047 219.898 36.5083 227.398 37.6317
-36 4 2 o 936.443 105.819 372.94 22.2517 368.306 30.1368 356.406 35.5646
-36 4 3 o 481.702 56.1119 270.531 16.2671 261.449 24.566 271.432 22.5011
-36 4 4 o 119.361 42.6353 130.616 26.3911 129.754 37.3711 125.891 34.0286
-36 4 5 o 91.4821 41.4566 113.674 28.521 94.3562 36.3037 132.045 33.1023
-36 4 6 o 889.688 70.3549 369.269 14.904 350.786 21.9485 381.007 20.7564
-36 4 7 o 538.771 76.8855 284.658 21.2384 253.706 36.856 297.154 27.227
-36 4 8 o 217.782 64.7992 177.09 29.6095 118.965 45.2901 216.758 32.7776
-36 4 9 o 211.783 63.8648 174.787 29.5781 102.159 42.3018 236.401 30.4972
-36 4 10 o -3.64658 42.909 64.1941 27.9294 67.0931 30.9887 86.835 34.8579
-36 4 11 o -13.986 43.7263 61.3534 27.3741 75.2593 32.8045 72.3331 32.6846
-36 4 12 o 110.556 50.7434 125.262 31.6245 119.474 36.8927 135.427 44.158
-36 4 13 o 198.598 51.5265 171.651 24.0966 191.473 26.6352 124.093 44.0899
-36 4 14 o 809.007 71.8742 352.44 15.9616 350.539 19.8052 347.284 27.8825
-36 4 15 o 1428.58 98.467 468.376 16.4373 477.816 20.5956 442.355 28.079
-36 4 16 o 670.164 63.4181 320.942 15.4713 362.263 22.9488 291.026 21.3855
-36 4 17 o 611.957 55.7431 307.055 14.2106 298.501 20.2038 312.034 20.3858
-36 4 18 o 656.966 55.9607 318.316 13.7566 310.3 19.1091 323.518 20.1881
-36 4 19 o 616.612 51.4759 308.567 13.0526 291.644 19.0978 322.877 18.1567
-36 4 20 o 691.563 53.9567 326.86 12.9122 325.669 18.5532 324.566 18.2465
-36 4 21 o 1177.81 74.9729 426.422 13.7433 420.713 20.3541 426.884 18.8784
-36 4 22 o 1491.95 88.6409 479.705 14.4416 469.833 21.5503 482.783 19.7218
-36 4 23 o 864.416 59.1377 365.559 12.648 364.429 18.197 363.065 17.8204
-36 4 24 o 356.317 39.2025 234.397 13.1086 222.697 19.4696 242.996 18.0916
-36 4 25 o 403.072 46.3406 248.967 14.5945 237.621 28.029 251.045 17.4145
-36 4 26 o 512.324 50.4814 280.896 14.0744 271.801 26.0617 282.174 16.9804
-36 4 27 o 330.994 35.4938 226.002 12.3067 219.958 18.0134 229.21 17.1821
-36 4 28 o 170.954 28.7814 161.833 14.0219 152.87 21.0526 167.638 19.6017
-36 4 29 o 374.228 35.269 240.466 11.483 232.37 16.8854 245.806 15.9135
-36 4 30 o 552.777 42.4326 292.348 11.3523 287.251 16.2704 294.606 16.0661
-36 4 31 o 281.086 31.6593 208.171 11.9223 203 17.3349 210.626 16.7805
-36 4 32 o 201.524 28.396 175.96 12.6831 175.188 18.5702 173.86 17.9163
-36 4 33 o 69.6209 23.8951 101.391 19.0984 104.744 25.8217 95.5073 26.3012
-36 4 34 o 172.817 25.746 162.864 12.4349 151.785 19.9966 169.168 16.3819
-36 4 35 o 36.9645 21.4656 73.8167 21.438 68.836 26.7842 82.9182 24.4368
-36 4 36 f 24.7742 19.4769 62.4918 20.7972 63.0749 24.8534 70.1776 23.9887
-36 5 1 o -35.228 57.0783 63.8888 29.5586 69.4727 33.2989 86.7744 37.5905
-36 5 2 o 531.103 66.3615 282.714 18.4247 256.8 32.1127 290.734 23.4448
-36 5 3 o 384.373 51.918 241.234 16.9082 207.036 30.2557 258.923 21.1875
-36 5 4 o 352.095 48.6402 231.144 16.5368 198.685 28.2179 251.911 21.2133
-36 5 5 o 160.139 41.7077 153.778 21.7819 145.454 34.8253 152.824 29.1435
-36 5 6 o 73.7904 41.239 102.464 29.7015 77.2789 33.8959 133.843 31.8125
-36 5 7 o 178.57 45.7991 162.526 22.6099 113.962 37.9618 197.276 26.2323
-36 5 8 o 836.49 95.6347 355.212 21.1131 ? ? 355.212 21.1131
-36 5 9 o 131.434 65.1225 134.788 36.7254 152.947 44.5767 118.656 44.5169
-36 5 10 o 96.4694 87.3158 120.967 43.8044 120.967 43.8044 ? ?
-36 5 11 o 225.703 89.5502 175.708 40.6016 175.708 40.6016 ? ?
-36 5 12 o 177.708 47.4158 162.32 23.4857 159.516 32.9279 157.065 35.2861
-36 5 13 o 176.725 44.5288 162.417 21.9652 161.297 31.8909 156.348 32.2314
-36 5 14 o 680.363 59.3774 323.643 14.3581 328.332 20.0894 314.218 20.9534
-36 5 15 o 996.324 71.3681 391.848 14.2419 393.004 19.6985 385.148 20.9856
-36 5 16 o 1350.28 93.454 455.53 16.0406 471.397 20.0056 420.655 27.616
-36 5 17 o 1341.59 97.4184 453.764 16.7888 453.853 21.6612 443.616 27.3024
-36 5 18 o 721.792 59.8987 333.57 14.0496 334.094 19.8901 328.721 20.2081
-36 5 19 o 803.412 58.1747 352.309 12.9123 347.274 18.4054 353.664 18.3788
-36 5 20 o 559.008 48.7258 293.781 12.9798 292.447 18.7327 291.798 18.2962
-36 5 21 o 689.648 53.0365 326.442 12.7074 314.151 18.4613 335.559 17.7653
-36 5 22 o 1289.11 76.707 446.207 13.4355 436.56 19.3974 450.923 18.8705
-36 5 23 o 509.084 45.9001 280.362 12.8146 268.469 19.2097 288.294 17.4723
-36 5 24 o 106.908 30.3777 126.508 19.3603 112.632 29.0277 136.228 26.0643
-36 5 25 o 558.846 44.8719 293.952 11.9416 293.52 17.1645 291.531 16.859
-36 5 26 o 144.474 33.1191 147.81 17.853 114.407 35.1924 160.96 20.257
-36 5 27 o 37.6274 29.8251 76.9492 25.7385 70.4897 30.6189 92.7171 28.2705
-36 5 28 o 156.625 28.0547 154.768 14.313 156.157 20.6725 150.128 20.8665
-36 5 29 o 561.041 42.3506 294.572 11.2442 297.705 16.1589 288.981 15.8639
-36 5 30 o 9.49933 23.577 54.4299 21.9528 62.8623 25.9115 61.9024 25.5799
-36 5 31 o 125.206 26.5586 137.919 15.2894 145.309 21.4924 127.091 23.2334
-36 5 32 o 306.316 31.6843 217.399 11.4175 212.278 16.8672 219.617 15.802
-36 5 33 o 189.314 27.7051 170.443 12.7825 155.79 19.9402 181.41 17.1976
-36 5 34 o 27.582 20.9912 65.6047 21.5813 63.293 25.7058 76.0376 24.656
-36 5 35 o -11.1446 21.6389 41.6798 18.869 51.6245 24.2167 50.7057 21.8167
-36 6 1 o 159.23 61.5983 146.681 33.5182 124.464 44.4795 158.274 41.3529
-36 6 2 o 132.76 41.7849 138.127 24.5135 136.145 36.3435 132.085 32.5959
-36 6 3 o 685.114 61.7681 323.302 14.9553 303.464 22.9248 333.99 20.2646
-36 6 4 o 758.592 64.0811 340.533 14.7251 334.25 21.79 339.22 20.4863
-36 6 5 f 353.834 48.7681 231.8 16.5327 207.699 28.6319 242.977 21.0059
-36 6 6 o 193.998 44.2717 169.971 20.7639 144.54 36.4247 180.882 26.092
-36 6 7 o 950.735 79.1554 381.098 16.2518 383.876 22.5161 369.223 24.18
-36 6 8 o 467.096 64.1877 265.946 18.9661 258.541 23.7419 268.396 33.8321
-36 6 9 f 99.5209 52.9965 118.248 33.48 120.135 39.127 119.468 42.694
-36 6 10 o 103.479 62.8453 120.662 37.0804 104.523 42.5107 146.282 43.8082
-36 6 11 o 218.82 60.0108 178.908 27.0273 183.612 39.6461 165.139 38.592
-36 6 12 o 488.806 69.9707 272.059 20.2223 270.052 30.796 265.814 28.0618
-36 6 13 o 974.089 77.029 386.791 15.5786 401.714 23.3584 370.193 21.3142
-36 6 14 o 1201.24 83.6645 429.813 15.2197 429.234 21.9645 423.967 21.498
-36 6 15 o 2478.09 137.674 616.233 17.4583 622.734 23.8922 596.5 26.1719
-36 6 16 o 1540.98 94.3264 487.028 15.1379 495.264 20.8081 470.832 22.4724
-36 6 17 o 1080.73 84.9022 407.349 16.3038 383.718 21.133 442.594 26.3163
-36 6 18 o 1440.6 96.7943 470.531 16.0827 484.056 20.1377 439.081 27.4691
-36 6 19 o 612.536 54.3765 307.28 13.8501 298.914 19.7909 312.06 19.7506
-36 6 20 o 1026.4 66.0856 398.22 12.9725 386.217 18.5072 406.716 18.433
-36 6 21 o 2164.48 114.776 577.203 15.5374 574.346 22.2828 571.772 22.0282
-36 6 22 o 1045.25 66.8063 401.851 12.9952 389.488 18.8894 409.894 18.1384
-36 6 23 o 91.623 31.8642 116.176 22.2209 98.6409 31.5881 130.526 27.7592
-36 6 24 o 102.565 29.748 123.822 19.3911 112.526 28.5655 131.124 26.4841
-36 6 25 o 709.546 51.5968 331.18 12.1831 323.479 17.7867 335.282 16.9418
-36 6 26 o 484.061 41.8665 273.482 11.9799 281.443 17.3173 263.955 16.8462
-36 6 27 f 481.83 41.8025 272.816 11.9909 276.851 17.485 266.569 16.7303
-36 6 28 o 329.405 39.288 225.048 13.6932 245.243 24.281 214.529 16.8966
-36 6 29 o 128.344 27.0565 139.679 15.3758 127.917 25.65 145.122 20.0712
-36 6 30 o 39.4281 27.6686 77.3776 24.7252 85.568 32.7941 79.6212 27.1252
-36 6 31 f 656.502 55.659 317.796 13.7046 324.889 21.3258 308.994 18.1993
-36 6 32 o 29.5424 33.1329 72.8794 26.8893 73.3342 30.2206 87.72 32.344
-36 6 33 o 32.9154 32.2192 74.4354 26.653 84.0679 30.8229 77.4317 31.3019
-36 6 34 o 155.073 36.3873 152.387 19.0561 152.21 25.2659 144.788 31.3953
-36 6 35 o 16.1194 31.9453 64.3871 25.6955 77.8907 29.6949 67.8281 29.9156
-36 7 1 o 251.906 52.7883 192.33 21.8111 188.706 39.1728 184.805 28.1771
-36 7 2 o 312.378 46.9296 217 17.019 218.905 26.1046 208.499 23.6436
-36 7 3 o 341.141 48.5487 227.096 16.8081 212.662 28.214 230.585 21.8311
-36 7 4 o 167.423 51.977 154.605 27.2398 82.5682 35.27 246.365 27.1539
-36 7 5 o 544.967 58.0651 288.145 15.7916 279.224 22.7545 290.101 22.6846
-36 7 6 o 296.774 55.3213 210.58 20.779 205.507 27.2906 205.919 35.4529
-36 7 7 o 429.337 61.3394 254.659 18.9391 243.252 24.3575 264.077 32.2877
-36 7 8 o 184.802 45.0308 165.665 21.7441 151.033 35.005 170.074 29.1759
-36 7 9 o 59.8009 41.0443 93.96 30.1236 71.6843 32.4876 129.102 32.3042
-36 7 10 o 239.956 45.1142 190.392 18.7407 191.992 29.8018 183.649 25.5453
-36 7 11 o 237.737 49.8319 188.839 20.9526 192.52 38.4651 181.662 26.292
-36 7 12 o 370.984 63.7394 236.333 21.2821 247.575 32.2006 220.238 30.1738
-36 7 13 o 301.592 61.4068 212.372 22.9359 183.755 40.4124 224.623 29.2206
-36 7 14 o 318.829 82.492 215.082 30.8207 ? ? 215.082 30.8207
-36 7 15 o 412.807 50.0759 251.55 15.6175 244.734 22.9051 253.496 21.9784
-36 7 16 o 654.845 57.9477 317.508 14.2841 311.872 19.8166 319.16 21.0465
-36 7 17 o 300.345 44.7103 214.25 16.416 216.35 22.7847 206.968 24.7487
-36 7 18 o 467.344 48.2886 268.208 14.1046 270.657 19.5047 261.473 20.9148
-36 7 19 o 370.413 56.1542 237.418 18.6127 230.221 25.9198 239.246 28.1251
-36 7 20 o 1027.86 75.3471 397.81 14.8119 392.285 18.6002 400.049 25.1073
-36 7 21 o 1252.88 75.9341 439.761 13.4957 427.544 19.4774 447.042 18.9745
-36 7 22 o 739.246 54.4913 337.941 12.6098 326.23 18.3637 346.067 17.5874
-36 7 23 o 169.837 32.5002 160.88 15.9815 145.802 25.6896 170.538 21.3893
-36 7 24 o 95.3612 28.4016 119.304 19.2386 100.739 29.1569 133.598 24.6165
-36 7 25 o 132.432 28.7286 141.819 16.0985 131.164 24.7686 148.296 22.378
-36 7 26 o 259.126 31.6339 199.812 12.4206 196.681 18.1458 200.143 17.4481
-36 7 27 o 164.715 32.6985 158.223 16.3692 145.55 30.9802 161.208 19.9311
-36 7 28 o 114.137 32.7886 130.33 20.3009 121.315 34.4383 131.799 24.8684
-36 7 29 o 581.421 89.9077 294.761 24.0195 ? ? 294.761 24.0195
-36 7 30 o 58.4913 49.7277 95.3917 33.2042 ? ? 95.3917 33.2042
-36 7 31 o 105.139 37.0534 123.622 24.2655 107.138 33.9804 135.859 30.8523
-36 7 32 o 480.672 52.7245 271.218 15.2371 272.264 20.3379 263.453 23.8261
-36 7 33 o 23.0356 25.5443 64.4659 23.6397 66.5279 26.1831 76.6453 29.5008
-36 7 34 o 108.819 23.9234 128.424 14.8135 122.333 23.6688 129.67 20.0268
-36 8 1 o 26.2284 39.2717 73.1316 28.7083 75.2376 33.2271 86.8729 32.9162
-36 8 2 o 316.159 46.7287 218.31 16.8398 210.993 27.0901 216.708 22.5631
-36 8 3 o 222.834 45.6337 181.971 19.901 173.919 32.3 179.623 27.1998
-36 8 4 o -5.18751 46.8868 65.6476 28.862 79.8376 34.2521 74.8587 33.9585
-36 8 5 o 70.2635 47.5543 100.277 32.4499 93.6703 36.3454 118.074 40.4055
-36 8 6 o 778.307 68.4016 344.688 15.5316 331.631 21.7214 351.752 22.8964
-36 8 7 o 44.9132 39.6484 84.3398 29.6282 100.822 37.0929 82.8735 32.667
-36 8 8 o 342.719 46.6663 228.49 16.046 198.238 27.8266 246.423 20.32
-36 8 9 o 220.909 42.6323 182.523 18.4887 177.105 29.7337 180.686 25.055
-36 8 10 o 204.823 41.9081 175.633 18.9257 176.946 29.8923 168.943 26.0778
-36 8 11 o 193.055 42.6626 170.208 19.945 163.743 32.8534 168.738 26.6081
-36 8 12 o 429.757 49.3519 256.648 15.078 236.692 23.5011 270.104 20.1705
-36 8 13 o 890.674 88.969 368.147 18.9294 411.683 28.3185 333.112 26.2603
-36 8 14 o 375.732 84.6648 234.59 28.7764 ? ? 234.59 28.7764
-36 8 15 o 769.41 82.6309 342.277 18.9198 376.211 28.084 312.268 26.4451
-36 8 16 o 469.846 114.231 259.217 35.3196 ? ? 259.217 35.3196
-36 8 17 o 225.654 52.2246 183.581 22.6904 188.432 31.0359 169.02 35.9806
-36 8 18 o 882.079 64.3476 368.791 13.6446 378.308 18.8012 354.098 20.185
-36 8 19 o 363.406 45.5773 236.11 15.1493 224.466 22.6219 243.26 20.9863
-36 8 20 o 483.407 52.1881 272.494 15.0091 267.054 19.1245 275.898 25.0512
-36 8 21 o 589.291 56.0906 301.066 14.5876 298.348 18.6104 299.49 24.1825
-36 8 22 o 287.27 38.1179 210.032 14.2522 199.758 21.5791 216.115 19.5293
-36 8 23 o 431.317 40.3677 258.043 12.2474 261.637 17.4388 251.74 17.5112
-36 8 24 o 229.058 36.2019 187.181 15.2298 171.602 27.6808 192.918 18.8346
-36 8 25 o 253.808 37.1287 197.176 14.8081 198.377 24.7078 193.396 19.0597
-36 8 26 o 145.359 40.4767 146.85 22.2105 99.4482 34.358 194.844 25.611
-36 8 27 o 773.133 73.0857 343.927 16.6385 328.477 22.3061 358.455 25.7784
-36 8 28 o 406.777 51.8057 249.275 16.3137 247.205 21.8031 245.461 25.643
-36 8 29 o 33.0291 34.728 75.8126 27.6006 82.4259 33.0221 83.1411 31.475
-36 8 30 o 72.0805 28.6067 102.4 22.4306 87.5435 33.992 110.761 24.3418
-36 8 31 o 100.987 28.9013 122.618 19.0157 125.048 34.6494 119.041 22.7638
-36 8 32 o 102.297 25.326 124.129 16.3228 118.119 25.6799 125.014 22.139
-36 8 33 o 771.944 49.1737 345.309 11.1315 337.738 15.9942 349.219 15.71
-36 8 34 o 127.174 23.992 139.224 13.6271 128.43 22.4181 144.537 17.9499
-36 9 1 o 10.5615 39.8098 66.1985 27.7878 75.4615 33.2119 76.1883 31.8178
-36 9 2 o 80.5192 49.5135 105.224 33.008 98.829 37.1469 119.4 41.7098
-36 9 3 o 541.932 68.3465 285.113 18.8189 266.834 24.2506 305.504 32.0999
-36 9 4 o 103.852 41.3804 120.816 27.3741 114.972 37.9756 121.589 33.4275
-36 9 5 o 3.95018 37.8695 62.6786 26.7401 79.8134 34.0368 67.9585 29.5765
-36 9 6 o 80.1296 39.0937 106.208 28.2468 80.8931 34.3058 131.724 30.5451
-36 9 7 o 198.541 41.9674 172.352 19.3422 121.903 37.8519 197.023 22.0871
-36 9 8 o -47.1462 36.5518 45.8652 21.9445 63.1653 29.5367 54.237 25.5895
-36 9 9 o 13.8801 37.4059 67.0496 27.4253 62.7285 29.3706 93.5429 32.7233
-36 9 10 o 111.389 38.5314 127.108 24.5536 120.924 35.8568 127.494 31.2107
-36 9 11 o 13.0773 37.0486 66.5784 27.2703 80.9552 33.8523 72.6623 30.4614
-36 9 12 o 134.215 39.1929 140.71 22.5019 136.873 34.7526 137.917 29.8105
-36 9 13 o 276.153 43.914 205.005 16.8716 217.75 24.2617 189.428 24.6786
-36 9 14 o 302.287 44.4681 214.77 16.2848 218.58 24.1164 206.892 22.9801
-36 9 15 o 468.075 66.9367 266.277 19.765 298.8 28.1445 234.96 29.2313
-36 9 16 o 360.406 61.9792 233.075 20.9836 269.656 29.5761 199.442 31.8948
-36 9 17 o 267.069 57.9886 199.656 23.0991 200.017 36.4855 191.203 32.0847
-36 9 18 o 157.122 53.1385 150.641 28.5829 123.009 41.9565 168.152 34.4098
-36 9 19 o 255.929 55.038 195.713 22.3539 176.106 37.4189 203.206 29.4353
-36 9 20 o 915.68 78.1165 374.669 16.3154 368.03 22.3902 375.04 24.4508
-36 9 21 o 1171.44 81.5114 424.427 15.0162 434.054 19.0274 401.286 25.0893
-36 9 22 o 1315.38 87.7589 449.645 15.2585 440.188 19.1986 457.31 25.8103
-36 9 23 o 580.603 52.8962 298.952 13.8505 302.085 23.1267 293.851 17.5743
-36 9 24 o 107.435 40.8835 124.592 26.4359 112.676 35.3075 133.939 34.2737
-36 9 25 o 101.759 39.5253 121.207 26.2204 106.224 34.7223 134.895 33.469
-36 9 26 o 498.189 57.6029 275.97 16.368 270.718 22.3915 275.842 24.8502
-36 9 27 o 145.444 39.298 146.987 21.5078 130.724 32.3297 157.386 29.6075
-36 9 28 o 123.138 26.0123 136.78 15.0971 148.198 20.3739 121.346 23.9952
-36 9 29 o 277.859 30.962 206.941 11.728 209.237 17.1322 202.369 16.4358
-36 9 30 o 470.123 37.9423 269.5 11.0139 274.648 16.0924 262.477 15.3259
-36 9 31 o 231.805 28.7829 188.85 11.9595 177.938 18.9856 195.01 15.7614
-36 9 32 o 531.542 55.0193 285.153 15.1165 ? ? 285.153 15.1165
-36 9 33 o -15.2332 22.0601 40.4846 18.6024 56.1408 24.9302 45.639 20.9653
-36 10 1 o 114.447 50.3527 124.174 31.5861 114.793 38.0803 130.7 41.7986
-36 10 2 o 174.272 43.3484 159.47 21.7897 151.237 35.893 156.024 29.0849
-36 10 3 f 253.741 43.5395 195.092 17.6116 181.862 30.6451 196.73 22.7187
-36 10 4 o 166.123 41.3472 156.268 21.2018 108.962 38.3587 178.107 23.7332
-36 10 5 o 91.6677 38.5162 113.607 26.8876 92.3181 36.2383 128.75 30.1641
-36 10 6 o 149.584 40.2234 148.2 21.8422 146.905 34.6588 141.989 29.3561
-36 10 7 o 431.257 50.0081 256.4 15.2954 244.741 24.1588 259.909 20.3708
-36 10 8 o 164.197 40.458 156.062 20.7518 140.316 35.248 160.152 26.5841
-36 10 9 o 472.696 50.5545 268.899 14.733 282.64 21.6611 253.316 20.671
-36 10 10 o 66.1697 36.7816 97.3435 28.0002 116.402 35.4403 87.3316 32.2853
-36 10 11 o 91.7078 37.19 114.671 25.9286 116.825 35.6476 111.128 32.141
-36 10 12 o 165.792 39.6611 157.393 20.1319 146.756 32.9863 159.183 26.7025
-36 10 13 o 523.706 51.0356 283.599 14.0926 295.711 19.7895 267.753 20.5754
-36 10 14 o 372.559 45.3825 238.886 14.9048 251.66 21.0073 222.989 21.8484
-36 10 15 o 314.93 45.4906 219.177 16.3198 206.247 25.9164 224.924 21.7884
-36 10 16 f 203.78 40.5941 175.508 18.3258 167.607 29.1017 176.453 25.0159
-36 10 17 o 381.684 47.9117 241.701 15.5574 239.44 21.5826 238.981 23.2517
-36 10 18 o 1231.67 104.253 433.101 18.8364 459.418 28.1578 405.027 26.0716
-36 10 19 o 663.465 96.8819 315.036 24.1923 ? ? 315.036 24.1923
-36 10 20 f 341.998 56.4648 227.465 19.5686 223.931 31.2181 223.519 26.4057
-36 10 21 o 312.56 54.0949 217.354 19.6406 234.038 29.7505 199.833 27.691
-36 10 22 o 324.055 71.8494 218.705 26.1648 ? ? 218.705 26.1648
-36 10 25 o 114.257 79.3857 126.722 41.9813 125.794 43.7866 150.756 62.7252
-36 10 26 o 129.943 28.0231 140.365 15.8629 145.512 23.0859 131.815 23.31
-36 10 27 o 437.646 38.3114 259.923 11.5352 265.028 17.0257 253.038 15.9322
-36 10 28 o 276.304 30.4136 206.387 11.55 207.399 16.8711 202.959 16.1794
-36 10 29 o 185.762 27.2713 168.829 12.7033 163.739 19.89 170.103 17.0348
-36 10 30 o 152.311 26.0608 152.584 13.4716 141.729 22.1048 157.948 17.6807
-36 10 31 o 131.712 25.4928 141.595 14.2485 140.983 22.1417 138.691 19.631
-36 10 32 o 42.2861 22.2066 78.5043 21.4687 69.0612 27.0773 90.2249 24.347
-36 11 2 o 138.559 40.4251 141.198 23.1519 126.585 38.1086 142.718 28.7608
-36 11 3 o 216.23 42.5868 179.347 18.8169 145.405 35.6099 193.52 22.9872
-36 11 4 o 243.678 41.7471 191.358 17.2148 195.866 28.2169 182.445 22.9908
-36 11 5 o 5.72531 36.1682 62.0118 26.2818 68.137 31.1613 75.4551 30.353
-36 11 6 o 88.6243 39.4892 111.454 27.7634 83.2324 34.9455 136.02 29.9089
-36 11 7 o 44.8105 37.6443 83.2739 28.8953 104.817 36.7804 78.1608 31.3501
-36 11 8 o 82.4036 39.4812 107.689 28.2679 80.6472 34.1476 135.496 30.5819
-36 11 9 f 196.337 41.3845 171.44 19.1724 157.707 31.1004 175.854 25.928
-36 11 10 o 140.778 38.6957 144.09 21.632 138.612 33.9295 141.72 28.9539
-36 11 11 o 410.943 49.0349 250.502 15.3548 248.657 21.7749 246.576 22.424
-36 11 12 o 689.858 60.1514 325.247 14.4737 331.068 19.3842 311.59 22.3716
-36 11 13 o 520.306 52.4482 282.414 14.5469 296.886 19.5192 261.124 22.5008
-36 11 14 f 1091.63 78.3051 409.215 14.9634 404.831 19.3626 406.669 24.233
-36 11 15 o 563.378 54.9869 293.964 14.6486 291.095 19.8565 291.567 22.319
-36 11 16 f 971.384 71.6443 386.304 14.5039 401.721 18.8117 358.991 23.3724
-36 11 17 o 252.476 43.6232 195.696 17.5893 185.643 26.7057 199.519 24.6672
-36 11 18 o 335.147 42.3022 226.616 14.651 219.632 21.9573 228.791 20.2589
-36 11 19 o 1191.87 75.7866 428.343 13.8303 431.71 19.1356 418.323 20.3791
-36 11 20 f 773.958 56.2396 345.466 12.7303 340.653 18.4811 345.809 17.8378
-36 11 21 o 677.06 65.2036 321.974 15.858 330.568 31.7864 314.956 18.6285
-36 11 24 o 676.267 113.209 315.05 28.3548 181.759 65.607 356.97 30.6504
-36 11 25 o 114.29 69.5273 125.864 39.0581 138.908 58.8384 127.601 40.7898
-36 11 26 o 777.326 92.6892 342.193 21.2504 ? ? 342.193 21.2504
-36 11 27 f 388.983 61.9415 242.051 20.1601 ? ? 242.051 20.1601
-36 11 28 o 61.9447 40.7052 95.0861 29.9423 ? ? 95.0861 29.9423
-36 11 29 o 381.096 58.8847 239.763 19.3364 ? ? 239.763 19.3364
-36 11 30 o 341.929 43.0237 228.624 14.7698 225.299 24.2422 226.663 19.1567
-36 11 31 o 253.146 47.9507 194.926 19.4637 ? ? 194.926 19.4637
-36 12 3 o 132.868 40.027 138.118 23.4621 110.829 38.0305 148.993 27.5987
-36 12 4 o 393.106 49.064 243.915 15.7879 249.537 23.6532 232.475 22.1146
-36 12 5 o 334.01 45.8918 224.792 16.0427 184.981 30.8147 244.088 19.507
-36 12 6 o 285.033 44.293 207.386 16.8172 188.348 29.7671 213.453 21.3196
-36 12 7 o -3.13835 36.0706 58.4304 25.5114 63.414 29.7356 74.6084 30.1912
-36 12 8 o 102.97 38.0294 121.249 25.3041 93.0595 35.4252 141.157 28.6725
-36 12 9 o 236.251 41.9887 188.711 17.5717 156.585 31.0108 208.906 22.3102
-36 12 10 o 200.946 40.9532 173.6 18.7113 183.075 27.3849 159.089 27.688
-36 12 11 o 152.177 40.0771 149.929 21.4804 146.886 32.8688 145.198 29.8378
-36 12 12 o 407.515 47.601 249.55 14.9594 254.766 20.7426 238.45 22.3696
-36 12 13 o 527.793 53.1589 284.291 14.6467 297.167 19.6284 263.978 22.7223
-36 12 14 o 314.113 45.3125 218.643 16.2958 206.124 24.0672 226 23.1101
-36 12 15 o 1295.7 86.5302 445.635 15.1804 453.043 19.4263 424.033 25.0472
-36 12 16 o 610.827 57.9956 305.959 14.8419 301.741 20.5815 304.575 22.0158
-36 12 17 o 800.048 63.1047 350.595 14.0799 344.363 18.5155 352.744 22.2326
-36 12 18 o 559.614 54.3869 292.984 14.5368 296.552 20.0807 283.597 21.6471
-36 12 19 o 379.826 41.2119 241.598 13.3686 235.632 19.8471 243.308 18.5143
-36 12 20 o 252.707 40.3544 196.141 16.2058 166.36 27.5595 217.825 20.8515
-36 12 21 o 252.752 52.7799 194.328 21.5654 179.874 33.721 199.097 30.1295
-36 12 22 o 394.173 56.101 244.577 18.0334 216.567 26.9608 271.933 25.3755
-36 12 23 o 852.746 69.6681 361.579 15.0745 365.2 23.7215 353.542 19.9144
-36 12 24 o 273.034 36.757 204.497 14.1184 196.971 25.4484 205.259 17.4186
-36 12 25 o 310.688 42.9168 217.773 15.4855 196.4 26.3247 228.939 19.7823
-36 12 26 o 302.24 36.8775 215.35 13.4352 222.576 17.9625 202.701 20.9619
-36 12 27 o 180.654 30.9324 165.942 14.7039 164.4 20.3893 163.182 22.4593
-36 12 28 o 235.13 29.3817 190.126 12.1273 187.205 18.3362 189.8 16.5838
-36 12 29 o 343.194 33.323 230.014 11.3447 222.078 17.497 233.775 15.1622
-36 12 30 o 76.0874 24.9183 105.926 19.0653 95.8373 27.445 112.13 25.0484
-36 13 4 o 117.995 39.9273 129.342 25.0032 98.9861 37.4642 145 28.2187
-36 13 5 o 230.853 43.3585 185.558 18.4869 162.26 33.4386 193.342 23.3922
-36 13 6 o 103.627 38.043 121.204 25.3205 89.2631 35.8913 140.931 27.4706
-36 13 7 o 542.33 52.4979 287.686 14.2904 264.832 21.5504 304.372 19.6346
-36 13 8 o 194.132 41.0853 170.106 19.1895 141.664 34.1407 183.844 24.1128
-36 13 9 o 146.46 39.4244 146.661 21.6339 110.824 36.4342 166.222 25.4216
-36 13 10 o 317.78 44.5383 219.678 15.9357 210.327 24.2295 222.119 22.0606
-36 13 11 f 178.165 40.0834 162.998 19.5895 160.949 30.2707 157.538 27.6591
-36 13 12 o 506.292 51.6659 278.28 14.5443 279.703 20.3791 270.79 21.4007
-36 13 13 f 117.233 39.0092 130.297 24.2645 123.649 35.2685 130.178 31.6601
-36 13 14 o 226.909 41.2697 185.115 17.6161 194.554 24.8482 170.004 26.798
-36 13 15 o 222.917 40.7999 183.524 17.5693 178.709 26.2768 181.861 25.1685
-36 13 16 o 1627.45 109.183 498.057 17.139 501.529 22.9072 479.796 26.6861
-36 13 17 o 1169.44 79.212 423.544 14.6219 425.364 18.7776 411.067 23.9591
-36 13 18 o 920.345 67.1966 375.996 13.9759 392.925 18.1146 347.208 22.5474
-36 13 19 o 497.953 45.4441 276.793 12.8519 271.939 19.6208 276.97 17.328
-36 13 20 o 705.063 74.6779 327.355 17.8766 325.702 24.9543 319.645 26.6328
-36 13 21 o 821.629 80.7909 353.435 17.9032 335.772 24.8422 365.599 26.8018
-36 13 22 o 309.022 38.1071 217.669 13.7369 226.128 22.8138 210.01 17.6225
-36 13 23 f 205.874 33.5207 177.178 14.9075 160.582 29.0713 181.845 17.9286
-36 13 24 o 431.317 41.4551 257.616 12.6004 245.677 22.1269 261.197 15.584
-36 13 25 f 375.185 42.9249 239.782 14.0364 220.958 22.8021 250.427 18.2562
-36 13 26 o 558.571 41.4297 293.689 11.0321 284.49 16.4469 298.903 15.0813
-36 13 27 o 439.111 40.4494 260.001 12.1788 266.951 16.0799 247.096 19.1189
-36 13 28 o -4.43315 22.2006 45.3242 19.8957 51.4034 22.9858 57.4862 24.5127
-36 13 29 o 39.5254 20.0491 75.9165 20.2458 75.6694 26.231 78.7103 23.9356
-36 14 6 o 156.876 38.9168 151.822 20.5368 122.393 35.3956 165.709 25.3146
-36 14 7 o 118.698 38.0522 130.621 23.6107 101.649 35.9048 147.155 27.6651
-36 14 8 o 281.552 42.3885 206.329 16.1669 182.177 27.5538 219.019 20.87
-36 14 9 o 118.307 38.135 130.628 23.661 123.883 35.0654 129.525 30.8846
-36 14 10 f 50.3533 36.6253 86.3387 28.5117 92.0832 34.8228 89.5267 32.5417
-36 14 11 o 176.664 40.3686 162.065 19.8599 135.295 33.7794 176.772 25.416
-36 14 12 o 592.764 55.6688 301.047 14.4781 296.077 19.7518 300.018 21.9546
-36 14 13 o 371.609 46.2389 237.983 15.248 247.513 20.5841 221.163 23.7139
-36 14 14 o 540.887 52.3129 287.759 14.2361 305.403 18.9768 262.556 22.2383
-36 14 15 o 711.421 58.4883 330.326 13.8532 339.308 18.2108 312.047 21.9536
-36 14 16 o 1102.31 75.8845 411.057 14.4339 424.539 18.6187 383.568 23.5142
-36 14 17 f 205.848 39.8539 176.128 17.9135 156.145 30.0687 186.485 23.4977
-36 14 18 o 408.589 44.764 250.201 14.023 244.582 20.9083 250.651 19.412
-36 14 19 f 281.602 51.6141 205.564 19.8477 210.726 28.6362 192.4 29.7181
-36 14 20 o 298.086 52.4437 211.667 19.5631 203.53 29.4083 211.123 28.0102
-36 14 21 o 199.092 32.5547 174.201 14.7268 168.265 21.7368 175.75 20.9915
-36 14 22 o 124.416 30.3615 136.584 17.7745 111.552 34.3809 144.682 20.3769
-36 14 23 o 599.394 47.7654 303.813 12.2989 284.84 20.74 312.565 15.5002
-36 14 24 o 506.224 44.7259 279.074 12.5433 291.354 22.6057 271.051 15.3013
-36 14 25 o 240.868 37.5587 191.458 15.4452 203.161 25.4152 181.269 20.2083
-36 14 26 f 507.075 39.2272 279.753 10.9677 278.862 16.9878 277.574 14.5605
-36 14 27 o 535.108 39.2169 287.46 10.6686 285.611 16.1999 286.058 14.3658
-36 15 8 o 38.927 32.3915 77.4939 26.8081 69.597 31.0307 94.7408 29.5224
-36 15 9 o 82.2389 34.916 107.684 25.6755 85.2808 34.264 124.257 28.3267
-36 15 10 o 149.892 37.2113 148.826 20.0267 136.526 33.1911 150.661 26.2531
-36 15 11 o 531.212 50.9092 284.944 13.9903 297.453 19.1329 265.777 21.1729
-36 15 12 o 427.927 47.6182 255.501 14.6101 259.114 20.4318 245.58 21.652
-36 15 13 o 609.299 54.2441 305.4 13.9022 340.418 18.3392 264.966 22.018
-36 15 14 o 163.085 38.4817 155.731 19.7326 166.975 30.7453 142.228 27.5879
-36 15 15 o 212.606 37.8344 179.267 16.6667 174.53 26.1346 177.519 22.892
-36 15 16 o 824.123 62.1566 355.544 13.673 355.61 17.9811 347.776 21.626
-36 15 17 o 1535.41 97.1885 484.226 15.6891 496.403 22.502 462.961 22.4465
-36 15 18 o 346.075 55.5118 228.142 19.1722 217.244 29.1067 229.708 27.0447
-36 15 19 o 572.022 66.187 294.479 17.6267 303.67 24.503 276.178 26.536
-36 15 20 o 451.066 42.4194 263.312 12.613 251.687 17.9823 272.081 18.0964
-36 15 21 o 196.951 29.9861 173.491 13.6015 164.367 21.8351 177.13 18.0265
-36 15 22 o 262.828 31.217 200.949 12.1846 197.887 19.0888 200.327 16.205
-36 15 23 o 187.373 29.9582 169.088 13.9554 167.4 25.7422 166.903 17.1665
-36 15 24 o 177.663 29.5722 164.552 14.1672 140.919 30.0384 171.508 16.4841
-36 15 25 o 87.0134 27.8645 113.103 19.962 81.9069 31.8685 129.317 21.3968
-36 16 11 o 235.058 39.7948 188.218 16.6778 159.112 29.5159 204.735 21.181
-36 16 12 o 633.221 55.8418 311.053 14.051 298.931 19.4023 318.835 20.9936
-36 16 13 o 561.286 51.6596 292.988 13.8033 300.564 18.792 278.107 20.9757
-36 16 14 o 167.191 37.8923 157.776 19.1396 117.055 36.1054 176.811 22.1824
-36 16 15 o 714.725 56.951 330.963 13.4613 340.776 17.8888 312.216 21.019
-36 16 16 o 328.93 39.3874 224.242 13.7785 235.325 19.7626 210.331 19.8639
-36 16 17 o 211.588 36.487 178.967 16.0871 170.278 27.6912 179.631 20.7029
-36 16 18 o 240.808 51.4421 188.832 21.6584 183.463 32.2518 183.506 31.9937
-36 16 19 o 238.621 47.0132 188.803 19.7298 179.778 27.1729 191.077 31.5188
-36 16 20 o 199.638 30.4002 174.567 13.7046 164.628 21.8962 178.815 18.2452
-36 16 21 o 260.348 30.8451 199.95 12.0993 199.47 17.929 197.194 16.8265
-36 16 22 o 231.659 29.4693 188.527 12.2694 184.041 19.1429 188.981 16.4174
-35 0 1 o 193.155 97.2428 142.628 55.7258 142.628 55.7258 142.628 55.7258
-35 0 4 o -76.9093 60.6885 39.7333 28.2004 39.7333 28.2004 39.7333 28.2004
-35 0 5 o 316.149 69.7663 215.275 26.3547 215.275 26.3547 215.275 26.3547
-35 0 6 o 272.887 66.8892 198.691 27.8488 198.691 27.8488 198.691 27.8488
-35 0 7 o 468.715 75.5827 265.693 22.5983 265.693 22.5983 265.693 22.5983
-35 0 8 o 671.082 86.1575 319.508 21.2705 319.508 21.2705 319.508 21.2705
-35 0 9 o 782.796 94.7116 345.339 21.6061 345.339 21.6061 345.339 21.6061
-35 0 10 o 403.043 97.6727 240.917 33.4988 240.917 33.4988 240.917 33.4988
-35 0 11 o 383.86 94.985 234.896 33.5454 234.896 33.5454 234.896 33.5454
-35 0 12 o 705.489 89.2226 327.876 21.4572 327.876 21.4572 327.876 21.4572
-35 0 13 o 579.326 81.6205 296.648 21.7538 296.648 21.7538 296.648 21.7538
-35 0 14 o 273.398 62.4738 200.47 25.444 200.47 25.444 200.47 25.444
-35 0 15 o 997.915 96.7471 391.503 19.4005 391.503 19.4005 391.503 19.4005
-35 0 16 o 426.823 66.3418 254.391 20.6832 254.391 20.6832 254.391 20.6832
-35 0 17 o 675.579 96.5179 320.029 23.8557 320.029 23.8557 320.029 23.8557
-35 0 18 o 369.632 60.7541 236.505 20.4182 236.505 20.4182 236.505 20.4182
-35 0 19 o 1074.04 97.4091 406.524 18.7975 406.524 18.7975 406.524 18.7975
-35 0 20 o 2813.85 203.36 656.96 24.24 656.96 24.24 656.96 24.24
-35 0 21 o 467.704 76.3937 265.755 22.8447 265.755 22.8447 265.755 22.8447
-35 0 22 o 59.681 63.7907 79.3559 43.5806 79.3559 43.5806 79.3559 43.5806
-35 0 23 o 137.594 54.4758 131.805 37.2629 131.805 37.2629 131.805 37.2629
-35 0 24 o 169.543 46.028 156.107 24.9178 156.107 24.9178 156.107 24.9178
-35 0 25 o 90.6752 38.2391 105.922 32.2778 105.922 32.2778 105.922 32.2778
-35 0 26 o 21.2021 36.4413 52.9317 31.2834 52.9317 31.2834 52.9317 31.2834
-35 0 27 o 338.995 49.4048 227.312 17.199 227.312 17.199 227.312 17.199
-35 0 28 o 169.424 40.4148 157.808 21.0376 157.808 21.0376 157.808 21.0376
-35 0 29 o -201.382 84.4178 38.2276 27.9436 38.2276 27.9436 38.2276 27.9436
-35 0 30 o 90.1852 35.7637 107.117 30.1127 107.117 30.1127 107.117 30.1127
-35 0 31 o 311.09 45.3813 217.764 16.4914 217.764 16.4914 217.764 16.4914
-35 0 32 o -31.4267 32.464 31.3801 21.9281 31.3801 21.9281 31.3801 21.9281
-35 0 33 o 1210.95 96.7975 431.81 17.5659 431.81 17.5659 431.81 17.5659
-35 0 34 o -65.3691 28.3883 22.6389 16.5096 22.6389 16.5096 22.6389 16.5096
-35 0 35 o 14.7918 28.5641 45.7593 27.3807 45.7593 27.3807 45.7593 27.3807
-35 0 36 o 126.742 33.612 135.237 20.8828 135.237 20.8828 135.237 20.8828
-35 0 37 o 573.707 56.9122 296.94 15.0509 296.94 15.0509 296.94 15.0509
-35 0 38 o 11.699 25.7328 42.4258 25.6845 42.4258 25.6845 42.4258 25.6845
-35 0 39 o 393.743 45.2106 245.645 14.4842 245.645 14.4842 245.645 14.4842
-35 1 1 o 1002.97 112.503 387.27 22.7788 406.515 30.3913 346.587 36.8672
-35 1 2 o 385.511 119.321 228.171 42.3837 ? ? 228.171 42.3837
-35 1 3 o 165.43 68.6207 151.254 35.9489 138.244 46.5295 158.496 45.321
-35 1 4 o 201.24 62.9027 170.077 29.9667 165.715 41.4172 163.537 42.6664
-35 1 5 o 225.903 47.2451 184.291 20.3516 207.04 26.6465 153.828 33.8078
-35 1 6 o 186.222 45.5066 166.724 21.8317 157.21 33.9271 167.939 30.1904
-35 1 7 o 55.2496 42.436 91.9937 30.7002 94.2134 36.3942 100.756 35.7809
-35 1 8 o 290.143 48.255 210.072 18.1088 206.418 27.8802 207.806 24.9702
-35 1 9 f 652.477 66.9028 316.28 16.5711 304.132 29.2226 318.239 20.5283
-35 1 10 o 334.05 55.4079 225.256 19.3909 228.58 33.9644 218.721 24.5884
-35 1 11 o 1315.73 88.2376 450.147 15.3247 447.256 21.4173 446.772 22.3277
-35 1 12 o 960.981 78.3673 384.473 15.9467 381.974 19.9614 380.8 27.2697
-35 1 13 o 1063.86 85.848 404.379 16.6083 395.739 21.4244 410.23 26.9886
-35 1 14 o 516.267 54.1817 281.922 15.0578 294.456 20.85 265.698 22.2996
-35 1 15 o 1281.68 82.4825 444.807 14.4954 432.575 21.5397 451.027 19.8578
-35 1 16 o 1088.64 76.5934 409.9 14.6106 413.719 20.8453 401.589 20.7944
-35 1 17 o 1523.28 88.5271 485.108 14.2616 483.233 20.3086 481.805 20.2927
-35 1 18 o 780.858 57.7105 347.532 12.9863 354.942 18.2074 336.979 18.7813
-35 1 19 o 1108.98 71.0858 414.128 13.4178 419.822 18.9849 404.688 19.2056
-35 1 20 o 681.153 92.3464 321.515 22.5655 321.515 22.5655 ? ?
-35 1 21 o 748.479 65.0495 339.72 14.9849 332.593 18.2381 349.267 27.036
-35 1 22 o 195.789 35.5114 173.028 16.2106 161.527 25.2645 179.937 22.1064
-35 1 23 o 372.246 46.769 239.252 15.3411 229.812 28.9481 240.745 18.4646
-35 1 24 o 388.481 45.8256 244.572 14.695 239.398 27.2995 244.341 17.7548
-35 1 25 o 30.5841 26.9406 71.0167 24.4539 65.9288 27.5599 89.1427 28.7447
-35 1 26 f -33.2871 25.1435 38.2781 18.2834 45.7851 21.8904 52.3621 23.8099
-35 1 27 o 60.9627 26.0042 94.5995 21.8931 110.69 26.7566 80.726 28.27
-35 1 28 o 260.606 31.6735 200.559 12.3891 200.748 17.6338 198.011 17.8136
-35 1 29 o 158.493 27.751 155.906 14.046 162.509 19.3365 146.078 21.5011
-35 1 30 o 274.862 30.896 206.085 11.7522 216.32 16.2664 194.086 17.3635
-35 1 31 o 1.00015 23.3232 49.5361 21.0541 55.2933 24.224 61.9174 25.6355
-35 1 32 o 879.857 54.5227 369.079 11.5465 374.738 16.3611 360.588 16.4803
-35 1 33 o 189.179 27.51 170.597 12.6793 180.242 17.4673 158.612 19.1104
-35 1 34 o 24.324 22.1183 63.6926 22.1462 93.7331 26.8058 53.4042 23.148
-35 1 35 o 123.39 23.2823 137.358 13.4025 134.19 19.6332 137.5 19.3285
-35 1 36 o 79.6256 22.0086 109.393 16.1944 114.414 22.3658 100.873 24.0696
-35 1 37 o 48.93 20.3244 84.6622 19.186 96.7779 23.7405 73.5191 25.072
-35 1 38 o 89.5261 20.6512 116.524 14.1232 120.297 19.5179 108.888 21.8147
-35 1 39 o 102.326 21.3311 124.765 13.565 119.724 20.3102 126.334 19.3368
-35 2 1 o 1158.03 118.063 416.59 22.2043 429.754 30.1257 383.068 34.8689
-35 2 2 o 369.274 66.5786 234.805 22.4068 318.287 31.7976 185.544 34.0615
-35 2 3 o 412.835 77.7316 247.439 24.8604 213.44 42.2073 263.899 32.8333
-35 2 4 f 70.7497 60.3777 104.254 36.5669 108.693 42.7202 113.217 42.5707
-35 2 5 o 335.643 67.337 223.641 23.8738 194.181 39.12 240.806 32.1064
-35 2 6 o 100.268 44.6337 119.614 29.353 128.739 38.6171 112.089 36.0319
-35 2 7 o 282.421 53.9263 206.332 20.6814 242.915 33.1626 183.776 28.032
-35 2 8 o 371.847 56.6657 237.776 18.756 254.204 32.515 225.588 23.7957
-35 2 9 f 224.45 45.4628 184.213 19.5651 163.093 32.6143 196.124 25.6624
-35 2 10 o 301.552 47.8656 214.458 17.5778 193.118 28.4724 228.331 23.2579
-35 2 11 o 339.294 48.3781 227.864 16.69 210.137 25.8425 240.086 22.6174
-35 2 12 o 1146.4 76.5524 420.594 14.2292 399.711 20.4793 438.417 20.0764
-35 2 13 o 512.805 61.6778 280.305 17.2611 251.539 23.5499 325.449 26.2262
-35 2 14 o 1300.46 91.8211 447.423 16.0468 451.614 20.0562 431.322 27.4422
-35 2 15 o 1090.93 81.778 409.952 15.6011 403.932 19.5123 413.384 26.6261
-35 2 16 o 1244.27 80.7413 438.311 14.4 434.429 21.3677 437.062 19.7476
-35 2 17 o 980.533 69.126 389.216 13.8869 379.861 20.4512 393.907 19.1678
-35 2 18 o 516.637 71.0743 280.692 19.896 280.692 19.896 ? ?
-35 2 19 o 597.574 58.4635 303.44 15.0881 301.814 18.4048 300.501 27.2077
-35 2 20 o 1928.45 105.281 545.561 15.0794 543.995 21.4819 540.781 21.4629
-35 2 21 o 664.164 65.8536 319.643 16.1355 309.071 23.206 325.882 22.9485
-35 2 22 o 353.196 40.2199 233.427 13.5085 239.557 19.1175 224.856 19.5185
-35 2 23 o 133.348 32.6984 142.007 18.4081 130.56 28.8835 147.983 24.8838
-35 2 24 o 266.412 35.2491 202.578 13.6635 197.94 20.3468 204.111 18.9181
-35 2 25 o 433.767 45.5884 258.664 13.8088 261.956 25.0846 254.94 16.7858
-35 2 26 f 240.209 32.1075 192.4 13.1057 184.815 19.6711 196.959 18.0243
-35 2 27 o 108.749 28.1043 128.17 17.5805 124.334 26.1708 127.869 24.8013
-35 2 28 o 566.328 43.3792 296.15 11.4564 290.131 16.3409 299.932 16.2624
-35 2 29 o 569.718 43.42 297.029 11.433 289.211 16.4949 302.484 16.0508
-35 2 30 o 686.736 48.0321 326.109 11.5162 317.76 16.42 332.179 16.3428
-35 2 31 f 273.959 31.2303 205.69 11.9037 206.71 16.8141 202.344 17.2138
-35 2 32 o 40.1064 23.581 77.2092 22.4829 93.7248 26.9282 68.4678 26.3862
-35 2 33 o 1091.76 63.8855 410.888 12.1511 398.502 17.4157 419.818 17.1632
-35 2 34 o 342.839 32.389 230.227 11.0144 231.477 16.1303 226.979 15.3103
-35 2 35 o 174.782 24.9462 163.994 11.9572 158.222 17.6431 167.226 16.7551
-35 2 36 o 537.484 38.8357 288.382 10.5306 288.13 15.1084 286.047 14.8695
-35 2 37 o 154.531 23.7104 154.038 12.1137 158.499 16.6211 146.433 18.441
-35 2 38 o 173.769 23.7803 163.502 11.426 166.863 15.7631 157.305 17.1387
-35 2 39 o 90.5225 20.1943 117.226 13.7067 113.623 20.4302 117.33 19.6401
-35 3 1 o 443.386 76.1769 256.569 23.4366 240.782 35.3329 258.91 33.9343
-35 3 2 o 2071.53 130.907 561.431 18.2265 554.221 26.5052 553.868 25.8266
-35 3 3 o 443.039 58.4363 259.559 17.681 222.319 30.2138 284.045 22.5881
-35 3 4 o 266.264 67.7514 197.231 27.5686 191.117 45.4566 190.649 36.6132
-35 3 5 o 215.457 86.3129 171.6 40.0067 ? ? 171.6 40.0067
-35 3 6 o 377.398 94.7371 233.139 32.6133 ? ? 233.139 32.6133
-35 3 7 o 1016.35 76.8585 395.24 15.209 390.271 22.2059 393.786 21.2761
-35 3 8 o 328.942 50.3854 223.861 17.7149 213.152 27.7051 227.576 23.9993
-35 3 9 o 516.905 55.7381 281.713 15.5054 272.633 23.1683 285.393 21.373
-35 3 10 o 285.752 46.2022 208.751 17.4371 208.21 25.5827 204.299 24.9622
-35 3 11 o 622.588 56.2989 309.75 14.2269 315.132 20.5856 301.109 20.052
-35 3 12 o 475.597 50.7308 270.56 14.6927 260.93 21.8623 275.768 20.27
-35 3 13 o 387.1 48.0663 243.855 15.4672 228.154 23.4807 254.984 21.1028
-35 3 14 o 949.161 67.3877 382.873 13.7624 381.41 19.4701 380.11 19.7421
-35 3 15 o 1417.31 103.044 466.627 17.2689 452.33 22.1794 481.413 28.2424
-35 3 16 o 1659.19 108.982 505.159 16.8654 514.251 20.8623 478.275 29.4453
-35 3 17 o 764.898 73.8306 342.804 16.865 360.304 19.6313 294.293 34.7095
-35 3 18 o 293.583 60.8899 210.268 22.9802 210.268 22.9802 ? ?
-35 3 19 o 663.048 54.356 320.118 13.2844 324.794 19.0288 312.628 18.8297
-35 3 20 o 754.625 62.1186 341.296 14.2398 318.862 18.8757 375.147 22.1056
-35 3 21 o 238.133 37.6344 191.108 15.5063 180.499 23.5998 197.714 21.3374
-35 3 22 o 148.453 33.3576 150.121 17.6856 152.55 25.6803 143.603 25.9826
-35 3 23 o 640.113 49.7832 314.722 12.3726 321.199 17.4931 305.756 17.7374
-35 3 24 o 202.505 33.2302 176.251 14.8566 184.565 20.2303 164.082 22.9619
-35 3 25 o 43.4874 27.3711 80.7827 24.4012 80.4833 29.4728 88.1198 28.9596
-35 3 26 o 384.611 42.494 243.532 13.6766 245.749 24.6614 240.301 16.6973
-35 3 27 o -13.9989 27.8798 47.5685 21.4876 65.7041 29.0363 53.2187 23.946
-35 3 28 o 177.859 28.9302 165.28 13.7899 155.427 21.2721 171.607 18.7717
-35 3 29 o 1378.57 77.4483 461.699 13.1085 450.156 18.691 469.246 18.6074
-35 3 30 o 839.032 55.1766 360.373 11.9692 348.522 17.2673 369.416 16.7954
-35 3 31 o 418.944 37.2413 254.586 11.4488 253.55 16.4 253.265 16.2245
-35 3 32 o 60.3668 24.7595 94.1175 21.0634 91.086 28.0321 96.7956 26.7071
-35 3 33 o 718.852 48.1122 333.552 11.2766 329.87 16.2332 334.227 15.8588
-35 3 34 o -50.9016 20.4848 28.6246 14.2401 38.0506 18.7097 37.836 18.2749
-35 3 35 o 118.443 22.8374 134.532 13.4313 140.378 19.1644 126.277 19.9261
-35 3 36 o 153.648 23.6043 153.633 12.0915 144.684 18.8417 159.025 16.2891
-35 3 37 o 71.9678 20.1957 103.966 15.6492 106.36 21.9119 98.2104 22.8963
-35 3 38 o 58.7082 19.8017 93.281 17.2055 96.0289 23.235 88.1392 23.9542
-35 3 39 o 348.946 30.4813 232.181 10.2741 230.979 14.4768 230.889 14.8243
-35 4 1 o 567.232 63.6359 293.689 16.9876 290.125 24.9541 289.294 24.0327
-35 4 2 o 316.202 58.1854 217.576 21.143 219.998 28.068 202.751 35.3122
-35 4 3 o 334.223 59.1517 224.06 20.8485 207.226 40.3386 225.225 25.4635
-35 4 4 o 85.3778 49.0806 110.205 32.5309 83.1089 38.1876 138.416 33.0518
-35 4 5 f 19.9128 57.6644 81.952 33.8419 73.3235 35.117 119.448 40.2606
-35 4 6 o 1138.43 110.531 415.327 20.8422 410.253 32.6055 407.94 28.0168
-35 4 7 o 1049.6 106.642 398.858 20.9456 355.278 33.6266 426.551 27.6784
-35 4 8 o 306.099 54.5172 215.152 20.0104 167.638 35.8412 252.452 25.0131
-35 4 9 o 207.316 45.615 176.634 20.5429 162.484 33.2452 182.13 27.6058
-35 4 10 o 257.076 45.2371 197.735 18.0587 167.767 31.3542 217.486 22.9913
-35 4 11 o 245.966 44.4674 193.402 18.1616 183.326 28.385 197.128 24.8605
-35 4 12 o 684.854 57.8601 325.007 13.9301 317.876 20.4506 327.795 19.3425
-35 4 13 o 488.849 50.6372 274.39 14.4576 265.821 21.4088 278.743 20.006
-35 4 14 o 736.952 60.2061 337.228 13.9675 339.199 19.7489 331.263 20.0909
-35 4 15 o 379.061 55.0906 240.662 18.0006 240.446 22.2525 232.976 32.5947
-35 4 16 o 234.49 50.4129 188.098 21.2969 194.536 25.2091 164.039 41.9473
-35 4 17 f 637.438 61.3102 313.293 15.3236 313.092 18.7892 306.969 27.3493
-35 4 18 f 1244.54 87.564 437.912 15.6349 442.078 19.4233 422.237 27.0071
-35 4 19 o 1656.26 92.9539 505.773 14.3619 500.665 20.4747 505.365 20.4144
-35 4 20 o 2832.89 151.438 659.652 17.9384 651.573 27.3054 656.271 24.1893
-35 4 21 o 773.156 57.9795 345.742 13.115 329.942 19.7466 356.887 17.764
-35 4 22 o 527.979 46.2821 285.712 12.6773 289.244 18.1694 279.696 17.9651
-35 4 23 o 280.548 36.7697 207.849 13.89 199.618 20.577 212.971 19.3214
-35 4 24 o 670.312 49.9841 322.1 12.1361 316.621 17.1936 324.984 17.3509
-35 4 25 o 623.171 46.4668 310.638 11.6983 311.111 16.6089 307.588 16.6811
-35 4 26 o 41.7149 26.2651 79.1453 23.9023 73.6559 28.1764 92.5966 28.5375
-35 4 27 o 30.2203 25.4987 70.0471 23.7993 84.4782 28.5408 67.6046 27.0468
-35 4 28 o 83.9075 29.4819 111.377 21.4422 106.578 33.0468 112.808 25.8713
-35 4 29 o 236.124 30.4053 190.825 12.5076 188.196 18.1963 190.981 17.6479
-35 4 30 f 259.744 31.2316 200.21 12.2362 200.377 17.7705 197.758 17.2479
-35 4 31 o 549.122 42.1892 291.55 11.3181 287.046 16.3508 293.439 15.8773
-35 4 32 o 522.973 39.6545 284.56 10.8989 284.849 15.6309 281.942 15.39
-35 4 33 o 77.4131 23.7951 107.532 17.9039 112.328 25.3618 100.437 24.9601
-35 4 34 o 126.694 24.6237 139.087 14.0113 133.988 22.4849 140.068 18.7709
-35 4 35 o 712.984 46.4142 332.122 10.9246 331.318 15.7692 329.902 15.3278
-35 4 36 o -14.5914 18.949 37.0298 17.0963 53.6259 23.1127 40.6229 19.0654
-35 4 37 o 96.2994 21.3587 120.947 14.047 115.536 22.0649 122.28 19.2012
-35 4 38 o -27.9691 17.7481 30.7074 14.8436 35.1532 17.2042 45.2655 20.2923
-35 5 1 o 603.728 66.8396 302.792 17.3046 265.254 33.8944 314.948 20.7077
-35 5 2 o 724.785 72.6997 332.182 17.143 290.143 32.8849 347.734 20.5996
-35 5 3 f 438.517 53.1461 258.721 16.1162 239.037 26.5181 268.185 20.8964
-35 5 4 o 9.37731 41.1886 67.8579 28.3595 65.9699 30.848 93.28 34.1702
-35 5 5 o 17.2511 41.1191 71.308 28.908 81.5873 34.9215 81.0471 32.8543
-35 5 6 o 688.654 84.4542 322.902 20.5241 303.383 32.8749 329.075 27.2912
-35 5 7 o 1681.15 187.603 498.008 29.5406 ? ? 498.008 29.5406
-35 5 8 o 518.511 75.6522 279.923 21.257 248.1 38.136 292.711 26.69
-35 5 9 o -3.47604 42.4005 64.0048 27.806 62.7633 29.8129 92.7734 34.8042
-35 5 10 o 67.1425 41.0658 99.1165 29.8775 113.443 36.7913 93.7124 34.7482
-35 5 11 o 175.069 42.7457 162.053 21.0918 148.628 33.5103 167.514 28.4078
-35 5 12 o 359.647 47.6752 234.81 15.9448 233.89 22.9164 231.329 22.9363
-35 5 13 o 449.199 57.834 262.179 17.3174 271.114 21.2962 238.919 31.4767
-35 5 14 o 956.281 78.7513 383.478 16.0672 379.035 19.6051 383.798 28.942
-35 5 15 o 718.452 65.3819 332.545 15.3902 339.468 20.4437 318.537 23.9551
-35 5 16 o 340.191 45.2007 228.554 15.5311 209.555 24.5406 241.728 20.62
-35 5 17 f 776.042 59.007 346.287 13.3272 339.681 18.9885 349.467 18.9814
-35 5 18 f 443.793 53.0888 261.103 15.9488 259.936 19.9668 257.055 27.5873
-35 5 19 o 667.068 60.2277 320.673 14.7011 317.664 18.2776 320.417 25.4226
-35 5 20 o 180.354 39.0084 165.366 18.7453 120.406 33.623 200.906 22.3713
-35 5 21 o 155.753 35.9002 153.556 18.6318 137.224 29.6149 164.216 25.0435
-35 5 22 o 250.772 37.0653 196.25 14.8544 190.36 22.4094 198.346 20.4903
-35 5 23 o 995.623 65.3526 392.389 13.0199 396.906 19.1326 385.082 17.9798
-35 5 24 o 481.663 41.6184 272.994 11.9301 271.699 16.811 271.789 17.1819
-35 5 25 o 208.157 31.3956 178.893 13.8073 179.99 19.4273 174.813 20.3525
-35 5 26 o 412.893 38.3521 252.712 11.8806 246.493 17.1418 256.594 16.7329
-35 5 27 o 51.0932 25.6251 86.5991 22.7935 86.0451 28.3414 90.3813 28.2412
-35 5 28 o 162.368 28.2834 157.784 14.1434 144.648 22.1015 167.427 19.1595
-35 5 29 o 172.43 32.6726 162.238 15.9264 135.234 33.1882 171.48 18.4324
-35 5 30 o 334.378 40.7986 226.828 14.1112 224.69 28.4798 225.275 16.5419
-35 5 31 o 156.135 31.4979 154.177 16.1898 168.818 26.6541 143.696 21.394
-35 5 32 f 568.505 50.3816 296.077 13.3181 282.623 20.8163 303.453 17.6044
-35 5 33 o 260.351 34.2742 200.046 13.4533 212.216 20.7711 189.596 18.1145
-35 5 34 o 416.737 49.2784 252.691 15.2955 251.477 20.129 248.489 24.4138
-35 5 35 o 38.0604 30.0127 77.0857 25.8199 73.1836 28.0849 97.1028 33.7878
-35 5 36 f 52.5752 28.4025 87.3901 24.4281 85.8775 27.4523 96.3107 33.7125
-35 5 37 o 16.8392 27.4888 61.7643 24.0849 77.12 26.8083 61.1853 28.2639
-35 5 38 o 294.399 40.2365 212.004 14.9112 205.484 18.5421 218.561 26.5452
-35 6 1 o 355.526 49.4609 232.261 16.7366 219.717 26.7474 235.959 22.3307
-35 6 2 o 158.581 42.3726 152.931 22.2845 119.714 38.2927 168.935 26.3002
-35 6 3 o 498.183 54.2918 276.02 15.4164 241.858 25.7879 298.578 19.7266
-35 6 4 o 41.7685 39.6463 82.9171 29.5799 73.9667 33.0045 106.26 33.4162
-35 6 5 o 286.596 46.7223 208.626 17.6483 175.183 32.2765 227.167 21.8922
-35 6 6 o 147.091 43.3853 147.151 23.8309 104.472 38.2625 173.31 26.5184
-35 6 7 o 181.097 61.503 160.994 30.9466 99.9829 42.441 207.047 31.5207
-35 6 8 o 287.253 62.6683 206.822 24.1056 122.232 44.5504 261.978 26.2329
-35 6 9 o 437.614 70.2748 256.972 21.547 252.648 35.5532 252.175 28.4542
-35 6 10 o 169.294 58.7305 156.033 30.4773 153.33 44.3134 151.819 39.0399
-35 6 11 o 260.99 48.0858 198.93 19.1048 197.888 26.7887 193.524 29.1429
-35 6 12 o 942.081 84.3531 379.938 17.378 370.445 20.562 393.716 34.0053
-35 6 13 o 889.792 75.301 369.83 15.9323 375.378 19.3234 349.684 29.1465
-35 6 14 o 832.177 64.4621 358.286 14.0728 339.05 21.2899 371.778 19.035
-35 6 15 o 1672.83 95.6056 507.956 14.7087 506.608 21.1066 503.117 20.804
-35 6 16 o 1578.73 91.0525 493.606 14.4157 506.388 20.7255 476.917 20.3409
-35 6 17 o 1206.13 81.8943 431.261 14.8464 423.956 21.3617 433.113 20.9698
-35 6 18 o 441.691 48.3714 260.808 14.5361 261.073 21.0279 257.021 20.5698
-35 6 19 o 927.694 65.0044 378.616 13.4243 392.169 18.3547 360.439 19.9844
-35 6 20 o 924.003 70.7665 377.492 14.6625 384.429 18.3358 359.572 25.0076
-35 6 21 o 267.251 43.2843 202.141 16.8698 204.821 20.844 190.636 30.7638
-35 6 22 o 844.647 58.2107 361.476 12.5906 356.431 18.0638 363.138 17.7762
-35 6 23 o 460.053 42.2435 266.68 12.3999 252.752 18.0685 278.755 17.3123
-35 6 24 o 222.792 33.9689 184.971 14.4509 165.843 22.4309 201.627 19.5361
-35 6 25 o 896.719 58.9656 372.501 12.3747 371.233 18.0996 370.443 17.1504
-35 6 26 o 29.1985 25.5561 69.3047 23.819 64.0304 26.5323 88.2055 28.5026
-35 6 27 o 341.738 35.1608 229.822 11.9848 226.322 17.0552 231.052 17.149
-35 6 28 o 245.856 37.1057 194.201 15.0328 187.122 24.6236 196.065 19.5796
-35 6 29 o 397.661 52.3285 246.784 16.6506 237.275 23.7082 252.422 24.2025
-35 6 30 o 616.401 94.6768 304.25 24.4995 ? ? 304.25 24.4995
-35 6 31 o 674.582 99.1606 318.145 24.5208 ? ? 318.145 24.5208
-35 6 32 o 291.453 45.7404 210.786 17.0865 209.553 23.0271 206.308 26.9153
-35 6 33 o 103.753 35.1323 123.36 23.081 118.3 30.047 125.314 33.6215
-35 6 34 o 83.5721 33.6743 109.999 24.5243 107.477 29.9127 112.058 34.656
-35 6 35 o 594.596 51.0772 302.541 13.2115 294.947 16.1227 313.189 23.7567
-35 6 36 o -32.2933 22.4053 35.2659 16.9538 42.5279 19.9693 48.7501 23.0742
-35 6 37 o 84.9388 22.0969 113.068 15.6776 103.95 23.9077 118.031 21.5138
-35 6 38 o 112.447 22.7214 130.797 13.7674 130.418 19.7169 127.521 20.5041
-35 7 1 f 106.148 40.0119 122.987 26.2002 108.537 37.6265 130.152 31.2081
-35 7 2 o 298.188 46.287 212.555 17.1453 186.732 30.3284 224.946 21.6671
-35 7 3 o 428.391 51.1596 255.728 15.693 253.335 24.8195 252.365 20.8594
-35 7 4 o 151.209 41.9709 149.373 22.6439 102.015 37.7911 176.547 24.844
-35 7 5 o 278.842 46.1651 205.704 17.6915 190.891 29.2991 211.435 23.2206
-35 7 6 o 627.992 58.9159 310.496 14.8558 294.079 22.9358 319.616 19.9103
-35 7 7 o 247.569 46.6044 193.471 19.0518 147.418 37.2659 218.233 22.5686
-35 7 8 o 419.186 53.2488 253.149 16.5109 239.889 25.9961 258.953 22.0309
-35 7 9 f 122.21 60.1582 130.912 35.1406 137.243 43.232 125.662 43.503
-35 7 10 o 249.215 96.7581 184.699 41.8661 184.699 41.8661 ? ?
-35 7 11 o 832.96 130.965 350.791 29.4159 350.791 29.4159 ? ?
-35 7 12 o 326.1 50.1201 222.989 17.6913 218.135 26.3485 222.177 24.9154
-35 7 13 o 781.64 62.2324 347.156 14.0232 339.421 19.8991 350.884 20.1094
-35 7 14 o 1847.83 104.065 533.514 15.2428 547.332 21.8088 514.212 21.6492
-35 7 15 o 990.532 70.3715 390.922 14.0759 358.996 21.7079 416.185 18.7457
-35 7 16 o 1900.47 105.186 541.193 15.1878 545.148 21.8263 530.656 21.4658
-35 7 17 o 460.762 48.898 266.388 14.383 252.075 22.4718 274.827 19.0865
-35 7 18 o 718.512 55.3427 333.22 12.9904 342.525 18.4649 321.377 18.5461
-35 7 19 o 409.804 43.75 251.375 13.6378 247.768 19.856 251.689 19.1474
-35 7 20 o 325.804 39.6763 224.001 13.8958 235.702 19.2333 209.682 20.6554
-35 7 21 o 244.791 42.3826 193.266 17.3024 186.165 22.516 199.518 28.8303
-35 7 22 o 192.382 38.9718 170.966 18.0681 159.513 24.1882 185.007 29.2856
-35 7 23 o 331.846 37.1363 226.292 12.8642 223.504 18.0572 226.516 18.7353
-35 7 24 o 424.676 39.8403 256.226 12.1731 252.684 17.3278 257.272 17.3851
-35 7 25 o 120.61 32.4157 134.625 19.3525 128.268 32.9575 134.899 24.2404
-35 7 26 f 43.1375 36.7107 83.2642 28.5502 93.7948 33.448 85.1172 33.422
-35 7 27 o 152.225 39.8739 151.009 21.1959 127.161 32.4971 172.103 28.3573
-35 7 28 o 254.419 45.1993 196.767 18.1364 158.316 29.6351 239.364 23.9121
-35 7 29 o 2083.96 151.661 563.108 21.0624 561.126 29.45 549.794 31.1098
-35 7 30 o 452.073 43.8711 264.071 13.0094 261.861 17.0794 263.298 20.5477
-35 7 31 o 109.144 25.8809 128.594 16.0607 126.449 24.432 126.783 22.5193
-35 7 32 o 208.146 32.6519 178.548 14.3982 163.778 30.7249 181.424 16.7056
-35 7 33 o 382.408 33.9536 243.145 10.9293 237.61 16.4492 245.626 14.8314
-35 7 34 f 180.966 26.1175 166.774 12.3121 157.973 19.5098 171.399 16.3376
-35 7 35 o 296.231 29.5526 213.883 10.8216 209.753 16.0997 215.296 14.8653
-35 7 36 o 123.328 23.1249 137.218 13.3237 130.753 20.6133 139.888 18.3342
-35 7 37 o 21.9561 19.9223 60.3487 21.016 63.1293 24.6443 67.4563 24.5918
-35 8 1 o 525.31 57.1071 282.727 15.8314 276.157 23.3324 281.654 22.2978
-35 8 2 o 245.689 43.8301 192.425 17.9901 171.344 32.1983 200.218 22.7364
-35 8 3 o 73.3972 39.5779 102.119 28.9392 102.438 37.7279 105.278 33.1193
-35 8 4 o 193.227 43.5222 169.925 20.4021 127.399 38.4299 190.435 23.7534
-35 8 5 o 112.562 42.4609 127.144 26.9108 87.5361 36.2419 158.202 28.3013
-35 8 6 o 434.29 53.1003 257.607 16.1732 225.33 26.8336 279.914 20.8674
-35 8 7 o 418.804 54.5651 252.782 16.949 250.509 24.6947 249.076 24.1737
-35 8 8 o -43.7752 48.2935 56.6914 26.5482 62.318 29.5444 82.2566 36.3019
-35 8 9 o 444.366 62.7388 259.846 18.9795 251.002 24.0336 266.703 32.9394
-35 8 10 o 312.461 64.81 215.995 23.8188 217.46 37.0334 205.856 33.5538
-35 8 11 o 267.644 62.7658 199.301 25.1436 206.536 39.4512 185.677 35.0587
-35 8 12 o 482.493 70.253 270.471 20.428 270.671 31.9126 263.172 27.7591
-35 8 13 o 738.657 82.1152 335.562 19.1833 376.154 27.9996 301.34 27.2192
-35 8 14 o 1194.17 80.0636 428.99 14.5908 431.08 20.3021 420.913 21.346
-35 8 15 o 2901.92 148.547 667.322 17.3924 664.123 25.0359 658.935 24.6428
-35 8 16 o 1083.14 74.7266 408.711 14.2951 380.23 21.8065 430.451 19.1983
-35 8 17 o 717.234 60.1697 332.548 14.1572 325.673 20.8874 334.797 19.5766
-35 8 18 o 396.843 43.3381 247.299 13.7346 243.885 20.1331 247.294 19.1827
-35 8 19 o 797.069 57.4847 351.012 12.8061 350.306 18.3003 348.193 18.1709
-35 8 20 o 506.879 45.3608 279.844 12.6869 272.904 18.4847 283.665 17.7185
-35 8 21 o 209.876 35.8575 179.175 15.7841 181.434 23.0334 173.453 22.703
-35 8 22 o 358.477 39.4251 235.149 13.1407 244.64 18.5942 223.757 18.9791
-35 8 23 o 143.964 36.2576 147.192 19.726 136.126 26.2285 160.85 32.0718
-35 8 24 o 356.774 68.4387 231.614 23.3874 231.614 23.3874 ? ?
-35 8 25 o 57.5965 38.4026 92.8225 29.0625 98.5358 33.7934 95.7637 35.4644
-35 8 26 o 174.759 41.5548 162.178 20.457 151.146 29.6653 168.886 30.1616
-35 8 27 o 485.662 55.7024 273.015 15.9976 264.674 21.4805 279.138 24.7399
-35 8 28 o 654.403 48.0923 318.187 11.8197 328.615 17.016 306.477 16.6389
-35 8 29 o 988.63 61.5654 390.983 12.3078 386.074 18.3169 391.651 16.8092
-35 8 30 o 59.9595 24.6015 93.7543 21.0066 81.0424 28.2081 105.818 25.2758
-35 8 31 o 311.923 31.4143 219.54 11.2076 206.639 17.1388 229.008 15.0528
-35 8 32 o 237.575 28.1156 191.426 11.5191 180.177 18.294 198.243 15.1243
-35 8 33 o 334.189 43.9006 226.14 15.244 ? ? 226.14 15.244
-35 8 34 o 240.73 30.1155 192.453 12.28 187.993 20.6957 192.795 15.5885
-35 8 35 o 292.555 29.8064 212.484 10.988 208.985 16.9627 212.959 14.6689
-35 8 36 o 397.6 32.6397 247.916 10.3002 242.975 14.9697 250.238 14.3973
-35 8 37 o 451.037 35.1873 263.989 10.4259 259.799 15.0233 265.358 14.6906
-35 9 1 o 75.9183 40.5522 103.124 29.3165 92.2991 36.6946 115.192 33.315
-35 9 2 o 440.686 53.7538 258.763 16.2997 238.986 25.9612 268.715 21.6852
-35 9 3 f 95.0423 40.8805 115.926 27.8735 86.1936 35.8789 140.695 29.9399
-35 9 4 o 843.992 69.4797 359.466 15.1228 351.111 21.7022 360.796 21.612
-35 9 5 o 674.736 65.296 321.165 15.9211 315.283 22.6527 320.254 23.0384
-35 9 6 o 562.619 71.3873 291.993 19.1921 274.817 24.7693 313.36 32.1352
-35 9 7 o 90.0301 51.3293 112.998 33.2447 87.0695 35.9789 164.035 39.9564
-35 9 8 o 107.289 41.614 124.321 26.9125 149.141 34.5274 103.057 34.7541
-35 9 9 f 719.706 60.943 332.746 14.3315 341.794 20.4579 319.777 20.4901
-35 9 10 o 370.263 47.6006 238.129 15.6923 225.483 24.5873 244.292 20.983
-35 9 11 o 158.068 41.745 153.492 21.8475 150.666 34.1263 149.788 29.6443
-35 9 12 o 182.756 57.0073 163.044 28.3223 171.399 42.9893 150.831 37.2771
-35 9 13 o 193.929 57.2479 168.439 27.4788 167.354 42.2156 161.614 36.5672
-35 9 14 o 306.68 62.5958 214.409 23.1579 221.036 35.9745 201.747 32.5051
-35 9 15 o 1011.66 130.995 388.997 26.4458 ? ? 388.997 26.4458
-35 9 16 o 2310.97 154.693 593.493 20.3779 617.255 27.4404 551.872 31.4186
-35 9 17 o 535.611 51.6457 287.275 14.0773 270.921 22.0375 297.241 18.6201
-35 9 18 o 481.751 45.8377 272.654 13.163 275.751 18.8402 266.598 18.7357
-35 9 19 o 189.121 36.5498 169.687 17.0457 181.837 23.4991 153.626 26.4025
-35 9 20 o 114.248 33.7825 130.508 20.9136 121.277 31.5241 134.223 27.8346
-35 9 21 o 127.935 33.6117 138.66 19.4581 137.531 29.5003 135.088 27.0059
-35 9 22 o 414.953 58.9718 251.609 18.4246 224.805 27.4672 278.038 25.8344
-35 9 23 o 674.52 69.9024 321.591 17.0294 310.92 23.0356 329.323 26.054
-35 9 24 o 272.307 63.4306 201.393 25.133 201.393 25.133 ? ?
-35 9 25 o 119.812 53.7687 130.637 32.3122 130.637 32.3122 ? ?
-35 9 26 f 673.692 47.8526 322.919 11.5871 322.768 16.802 320.348 16.1892
-35 9 27 o 256.883 31.1248 199.054 12.2661 195.946 17.9173 199.59 17.2104
-35 9 28 o 296.074 32.4224 213.803 11.8851 202.476 18.3102 221.359 15.9068
-35 9 29 o 440.397 36.5537 261.054 10.9554 261.255 16.2955 258.724 14.9878
-35 9 30 o -28.7305 21.0563 34.7523 16.6351 49.6307 22.6388 40.4798 19.3275
-35 9 31 o 99.9166 24.0407 122.989 15.6106 122.563 23.1338 119.721 22.3986
-35 9 32 f 394.18 34.4016 246.846 10.9065 242.483 16.3271 248.279 14.8642
-35 9 33 o 464.202 37.2691 267.874 10.8839 253.737 16.999 276.943 14.3489
-35 9 34 o -106.662 30.7817 30.8205 15.6073 ? ? 46.306 22.2459
-35 9 35 o 231.072 32.3407 188.153 13.5082 167.526 29.6933 192.938 15.5262
-35 9 36 o 687.55 44.9 325.939 10.7688 318.198 15.4428 330.424 15.2243
-35 10 1 o 209.051 44.1445 176.239 19.9016 133.315 37.8429 196.657 23.6044
-35 10 2 o 145.09 42.8381 145.081 23.8807 116.125 38.5169 158.843 28.4791
-35 10 3 o 118.042 42.6644 129.738 26.5667 115.001 38.2886 136.386 32.4711
-35 10 4 o -22.9528 47.4424 60.9656 27.7336 66.2936 30.8316 83.8051 36.2719
-35 10 5 o 405.743 61.3319 247.329 19.5165 231.472 26.0649 262.815 31.5201
-35 10 6 o 342.127 48.7315 228.161 16.7912 233.074 25.1655 218.801 23.4842
-35 10 7 o 319.878 48.0082 220.573 17.1253 194.05 29.9497 234.498 21.6778
-35 10 8 o 79.1458 39.5901 106.384 28.4854 128.334 36.7011 93.3963 33.4362
-35 10 9 o 439.397 49.558 259.607 14.9659 247.308 22.7813 266.154 20.357
-35 10 10 o 119.648 39.5775 132.359 24.2357 109.702 36.6772 145.987 28.9822
-35 10 11 o 328.878 44.7464 224.375 15.6668 226.835 23.1617 218.053 21.9944
-35 10 12 o 99.769 39.0308 120.205 26.0978 137.747 34.8231 105.362 33.3817
-35 10 13 o 132.712 40.405 139.99 23.3541 123.308 36.2576 148.139 29.4338
-35 10 14 f 570.942 73.948 294.617 19.7076 312.96 30.1113 275.659 27.045
-35 10 15 o 228.752 58.4787 184.022 25.4916 172.298 42.6581 183.935 32.989
-35 10 16 o 366.416 82.2813 232.508 28.2022 ? ? 232.508 28.2022
-35 10 17 o 515.117 75.1558 279.348 21.1601 288.852 28.3832 258.598 33.7438
-35 10 18 o 339.846 57.9536 226.959 20.1429 231.456 30.0279 216.773 28.7051
-35 10 19 o 207.126 46.3302 176.569 20.8877 184.301 28.8065 161.572 32.6565
-35 10 20 o 203.562 37.9978 176.084 17.0595 189.02 24.5454 161.388 25.1369
-35 10 21 f 792.193 80.541 348.111 18.1241 334.023 25.4754 357.034 26.5683
-35 10 22 o 1951.05 146.289 544.975 20.9946 524.904 29.0305 554.429 31.3969
-35 10 23 o 1051.22 92.0407 401.187 17.9554 383.879 24.6909 414.936 26.8906
-35 10 24 o 223.102 32.6414 185.146 13.8637 173.772 21.5771 192.285 18.6531
-35 10 25 o 354.65 36.1019 234.044 12.0827 252.987 16.9529 215.756 17.5582
-35 10 26 o 209.315 33.0958 179.12 14.5493 190.466 18.1738 158.149 25.8286
-35 10 27 o 377.613 34.8279 241.646 11.2826 247.469 16.3253 234.387 15.8497
-35 10 28 o 89.693 24.4049 116.187 16.892 113.639 25.5414 114.858 23.2203
-35 10 29 o 64.0056 23.1431 97.2254 19.2636 92.0802 27.2645 99.9923 24.5789
-35 10 30 o 127.095 24.5098 139.317 13.92 140.548 21.09 135.359 19.5132
-35 10 31 o 809.484 52.2274 353.72 11.542 352.321 17.1535 351.579 15.7905
-35 10 32 o 40.1624 21.6193 76.7738 21.2573 75.0533 27.3557 81.9 24.6349
-35 10 33 o 11.9219 19.8234 52.6464 20.4746 64.7935 25.5109 55.3203 22.7006
-35 10 34 o 317 30.6076 221.217 10.8341 213.852 16.9682 224.624 14.2989
-35 10 35 o 499.997 45.6252 277.276 12.8807 263.71 28.0356 278.582 14.7117
-35 10 36 o 1000.34 72.7593 391.498 14.5336 376.965 32.1411 390.784 16.5375
-35 11 1 o 601.689 72.7056 300.388 18.9921 290.135 24.3708 301.503 32.6349
-35 11 2 f 117.033 51.1384 126.788 31.6005 125.167 38.2017 124.513 41.9988
-35 11 3 o 177.705 52.0994 159.803 26.3701 145.328 36.1998 166.41 39.3701
-35 11 4 o 140.331 41.4899 143.025 23.4585 150.898 34.8315 130.502 32.1402
-35 11 5 o 391.798 49.6079 244.291 15.9397 228.125 26.2913 250.617 20.6983
-35 11 6 o 466.956 51.8866 267.188 15.2229 260.687 23.7811 267.069 20.3568
-35 11 7 o 301.088 45.1117 214.032 16.5832 217.421 25.5464 206.544 22.7203
-35 11 8 o 785.097 63.4693 347.306 14.2969 351.313 20.282 337.818 20.5892
-35 11 9 o 265.762 42.6883 201.128 16.7201 214.643 24.6679 186.337 23.8472
-35 11 10 o 120.04 39.0535 132.61 23.8677 136.938 34.8611 124.755 31.6575
-35 11 11 o 446.127 48.3535 261.779 14.476 279.921 20.4997 242.519 20.9829
-35 11 12 o 573.545 53.1562 297.106 14.0064 295.387 20.3736 294.518 19.6769
-35 11 13 o 984.188 69.0538 389.47 13.8633 411.278 19.3238 364.636 20.2476
-35 11 14 o 1285.37 82.492 444.948 14.4925 461.817 20.1506 422.557 21.2264
-35 11 15 o 1220.06 79.2695 433.607 14.291 436.545 19.8531 424.543 20.9411
-35 11 16 o 705.237 60.0509 329.577 14.2578 323.303 21.3399 330.755 19.4984
-35 11 17 o 577.533 92.5835 294.166 24.8005 ? ? 294.166 24.8005
-35 11 18 o 922.316 87.0666 375.531 18.1532 383.413 27.4117 362.528 24.8496
-35 11 19 o 1249.21 116.022 435.811 20.8431 472.711 36.8501 412.556 25.9088
-35 11 22 o 322.764 192.439 198.498 65.3462 198.498 65.3462 ? ?
-35 11 23 o 180.143 52.5966 162.754 26.1108 140.202 58.5663 166.586 26.7393
-35 11 24 o 152.544 36.1408 151.631 19.0243 149.706 28.236 148.135 27.4223
-35 11 25 o 194.606 29.7415 172.862 13.5394 173.877 20.0558 169.192 19.0018
-35 11 26 o 26.5048 24.2482 66.5067 23.1841 74.2557 27.8298 70.0776 26.6288
-35 11 27 o 51.9494 25.9372 87.076 22.9381 83.3537 27.4894 95.1709 29.6547
-35 11 28 o 48.1042 25.4189 83.8881 22.9804 79.1757 27.3299 94.1459 29.1624
-35 11 29 o 51.6299 22.5528 86.8878 20.5815 86.311 27.1561 88.0654 25.5521
-35 11 30 o 62.3999 22.5684 95.9316 19.0374 96.5506 26.7347 93.7052 24.6865
-35 11 31 o 541.094 40.136 289.247 10.8516 284.628 16.4417 290.433 14.6217
-35 11 32 o 46.2894 20.7926 82.2207 19.9478 62.0696 25.4864 101.896 21.4246
-35 11 33 f 490.629 37.627 275.363 10.6876 269.004 16.4209 277.855 14.2564
-35 11 34 o 34.2204 20.8379 71.2561 21.2378 62.3699 25.8479 84.693 23.5448
-35 11 35 o 337.176 32.3882 228.006 11.1228 231.956 16.8825 222.515 15.0427
-35 12 1 o 252.696 45.0246 194.359 18.2998 193.851 29.5704 187.161 24.8793
-35 12 2 o 143.482 41.7968 144.126 23.4442 105.397 38.0586 164.24 26.6191
-35 12 3 o -28.597 37.1273 50.8955 23.6479 58.2538 28.0831 67.2942 29.1243
-35 12 4 o -38.6636 36.995 48.1715 22.7672 49.722 24.777 74.3536 30.3452
-35 12 5 o 509.933 54.9225 278.877 15.4345 262.901 23.3852 287.416 21.1751
-35 12 6 o 205.175 41.7118 175.499 18.8494 153.223 34.5508 183.271 23.417
-35 12 7 o 42.9446 37.2014 82.466 28.7184 61.6175 29.0861 122.033 30.4272
-35 12 8 o 24.2504 35.6356 71.1806 27.5151 67.1787 30.5342 92.6488 31.7767
-35 12 9 o 119.029 38.1323 131.986 23.4112 98.4926 35.9899 153.05 26.4035
-35 12 10 o 162.788 39.3908 156.046 20.1781 136.89 34.7123 163.651 25.4517
-35 12 11 o 304.172 43.1446 215.586 15.7313 218.867 23.7211 208.705 21.7832
-35 12 12 o 359.066 44.7503 234.598 14.9693 247.57 21.089 218.791 21.9518
-35 12 13 o 431.211 48.3641 257.285 14.7363 241.649 22.5409 267.365 19.9514
-35 12 14 o 1564.61 94.4963 490.554 15.0557 512.27 20.5879 460.908 22.5072
-35 12 15 o 813.632 63.9193 353.975 14.1251 349.819 20.9534 352.981 19.4513
-35 12 16 o 1385.6 85.098 462.001 14.3968 477.921 19.7518 439.165 21.4018
-35 12 17 o 1152.33 72.2109 421.692 13.385 430.534 18.989 408.556 19.147
-35 12 18 o 720.906 61.1091 333.155 14.3529 329.073 20.249 332.618 20.7522
-35 12 19 o 291.87 57.7702 209.487 21.8489 200.654 33.0304 209.747 31.2704
-35 12 20 o 666.631 99.2046 316.092 24.6966 255.082 45.015 353.27 31.0133
-35 12 21 o 1051.14 139.612 395.325 27.7456 395.325 27.7456 ? ?
-35 12 22 o 1102.98 113.163 408.741 21.6907 333.695 59.578 418.7 23.879
-35 12 23 o 359.267 60.9953 233.012 20.6487 147.337 61.6116 241.57 20.9648
-35 12 24 o 527.536 72.4368 282.837 20.1247 ? ? 282.837 20.1247
-35 12 25 o 269.639 40.7987 203.012 15.8133 219.32 23.8536 188.37 21.9327
-35 12 26 o 402.392 61.1777 246.946 19.4978 ? ? 246.946 19.4978
-35 12 27 o 13.71 36.9756 66.995 27.3186 ? ? 66.995 27.3186
-35 12 28 o 252.78 48.259 195.245 19.5587 ? ? 195.245 19.5587
-35 12 29 o 150.637 31.1633 151.121 16.3588 139.103 28.5998 154.959 20.7968
-35 12 30 o 185.003 42.0769 166.433 20.1458 ? ? 166.433 20.1458
-35 12 31 o 45.5679 26.2668 81.6894 23.7117 61.994 27.8644 104.279 24.3433
-35 12 32 o 62.485 24.8869 95.4252 20.9361 66.457 28.5277 116.004 21.1794
-35 12 33 o -41.5238 20.4371 30.5232 15.0057 42.6213 20.8945 37.9801 18.0685
-35 12 34 o 546.449 64.8565 287.867 17.6734 ? ? 287.867 17.6734
-35 13 1 o 17.4316 37.2019 67.6865 27.4758 71.2159 32.0827 81.3769 31.4735
-35 13 2 o 261.854 44.58 198.151 17.751 183.518 30.7864 200.696 22.9446
-35 13 3 o 210.756 42.9133 177.174 19.2156 165.985 33.032 177.145 25.1413
-35 13 4 o 307.624 47.8618 215.338 17.5019 179.564 32.0607 234.325 21.8287
-35 13 5 o 103.43 40.3962 121.051 26.7635 97.6616 36.988 136.856 30.6219
-35 13 6 o 555.873 56.5221 291.284 15.2008 266.934 22.535 311.445 21.2053
-35 13 7 o 170.667 39.1857 159.619 19.5739 158.209 31.6404 154.36 26.5637
-35 13 8 o 111.568 37.3608 127.315 23.7829 105.246 36.3649 138.947 27.9124
-35 13 9 o 253.69 41.4791 196.275 16.6548 204.051 25.2496 185.606 23.2689
-35 13 10 o 185.875 39.0878 167.292 18.5515 157.616 30.8283 168.725 24.5539
-35 13 11 o 79.3842 36.5178 106.614 26.7786 117.214 35.0743 99.0667 32.5326
-35 13 12 o 404.29 45.4423 249.085 14.3022 258.778 20.6484 236.791 20.3651
-35 13 13 o 778.663 60.058 346.266 13.5663 363.95 18.9008 325.119 19.861
-35 13 14 o 649.365 57.1488 316.016 14.1534 317.319 21.3741 310.656 19.2473
-35 13 15 o 918.776 65.3285 376.261 13.5764 383.44 18.8942 363.855 19.8697
-35 13 16 o 1405.7 85.3967 465.207 14.3474 485.869 19.8446 438.605 21.1415
-35 13 17 o 256.158 39.6085 197.837 15.7595 175.269 27.7385 209.675 19.816
-35 13 18 o 349.53 57.1234 230.08 19.5672 223.886 27.9671 229.205 29.0302
-35 13 19 o 280.145 52.5845 205.603 20.2275 213.413 27.9757 189.791 31.5868
-35 13 20 o 249.485 50.1197 193.834 20.4955 180.378 30.1845 201.594 30.0044
-35 13 21 o 288.938 35.5249 210.839 13.22 210.392 19.4843 208.235 18.4544
-35 13 22 o 170.467 33.2635 160.996 16.356 138.601 33.5673 167.604 19.1059
-35 13 23 o 321.72 37.2585 222.518 13.1297 214.222 24.4802 223.906 15.8433
-35 13 24 o 169.951 31.9329 160.879 15.6946 150.741 31.2251 162.155 18.7167
-35 13 25 o 98.8049 25.2247 122.044 16.562 110.148 26.6377 128.093 21.7052
-35 13 26 o 366.548 33.8751 237.968 11.1437 238.795 16.7821 235.022 15.1306
-35 13 27 o 12.9634 20.5825 54.0685 20.9082 56.0967 23.9847 65.8625 24.577
-35 13 28 o 25.0674 20.6061 63.3931 21.3955 76.9865 26.4703 61.1967 23.9318
-35 13 29 o 243.421 27.6884 193.742 11.2044 187.903 17.0191 196.451 15.1875
-35 13 30 o 91.9305 23.4862 117.656 15.9972 110.348 24.7924 120.2 21.7928
-35 13 31 o 265.506 27.1357 202.465 10.4987 194.08 16.3749 207.09 13.9077
-35 13 32 o 124.017 20.7727 137.873 11.8774 118.59 22.1136 147.728 14.5036
-35 13 33 o 319.837 29.0381 222.262 10.2265 212.412 16.4814 227.224 13.2241
-35 14 1 o 10.2636 34.3771 62.3597 25.9734 60.9549 29.0481 82.1865 30.0111
-35 14 2 o 141.408 38.5263 143.499 21.6303 113.302 37.9258 154.28 25.117
-35 14 3 o 85.0226 36.8255 109.128 26.591 83.4376 34.9867 127.867 28.443
-35 14 4 o 382.369 48.4472 240.805 15.793 230.101 25.6917 242.218 20.7668
-35 14 5 o 164.876 39.3009 156.277 20.0968 121.345 36.7602 171.629 23.7333
-35 14 6 f 165.83 40.3337 156.672 20.5955 135.958 34.8298 164.785 26.3845
-35 14 7 o 112.162 38.8904 127.013 24.7931 98.6288 35.6586 146.992 28.9372
-35 14 8 o 90.3411 37.2133 113.424 26.148 126.427 35.1582 102.014 32.5462
-35 14 9 o 17.468 35.8096 67.6218 27.131 66.5656 30.3025 87.4166 31.819
-35 14 10 o 30.4269 35.662 74.487 27.8182 77.5065 32.7387 86.0109 31.794
-35 14 11 o 151.09 37.8886 150.039 20.2283 167.492 27.9606 129.051 30.7571
-35 14 12 o 427.618 46.7872 256.061 14.3211 256.608 20.7038 250.96 20.3727
-35 14 13 o 939.754 66.5873 380.238 13.6932 395.43 18.7425 358.857 20.4635
-35 14 14 o 1110.27 73.2544 413.329 13.8552 419.265 19.19 400.787 20.407
-35 14 15 o 874.295 63.1815 366.924 13.4651 364.479 18.8219 364.224 19.6276
-35 14 16 o 1614.68 90.5649 498.477 14.1977 505.96 20.3099 484.514 20.1886
-35 14 17 o 907.575 67.8585 373.63 14.2041 363.934 20.2706 378.083 20.2924
-35 14 18 o 253.533 51.1506 195.143 20.7818 208.238 28.313 173.597 33.2125
-35 14 19 o 236.068 46.9418 188.596 19.7218 185.259 27.6996 184.743 30.3888
-35 14 20 o 614.927 46.8682 308.172 11.8949 312.498 17.0337 300.897 16.8662
-35 14 21 o 321.412 34.3873 222.599 12.1052 218.168 18.1071 223.779 16.5992
-35 14 22 o 355.624 37.8288 234.033 12.6656 235.171 21.5258 230.917 15.9356
-35 14 23 o 389.219 38.553 244.938 12.327 230.378 22.0719 250.273 15.0907
-35 14 24 o 416.07 40.9896 253.153 12.6805 252.484 23.6104 250.952 15.2575
-35 14 25 o 527.609 40.41 285.566 11.0679 289.973 16.7989 279.728 14.9004
-35 14 26 o 334.402 31.2118 227.301 10.75 221.505 16.7688 229.579 14.2115
-35 14 27 o 25.4213 20.3167 63.5239 21.2431 80.2502 26.3043 59.034 23.5353
-35 14 28 o 278.331 27.8871 207.332 10.5347 211.221 16.1614 202.575 14.1148
-35 14 29 f 62.3533 21.9459 95.8781 18.5394 91.1838 24.9381 98.6048 25.3734
-35 14 30 o 126.523 19.5393 139.452 11.0279 129.29 18.5504 144.663 14.1295
-35 14 31 o 123.516 20.9315 137.554 11.9992 123.463 20.6847 145.313 15.2529
-35 14 32 o 144.813 21.3788 149.151 11.2731 141.185 18.18 152.995 14.8022
-35 15 2 f 56.8045 35.0049 89.5663 27.7005 77.4222 33.8443 104.505 29.8354
-35 15 3 o 21.8019 34.0519 68.0035 26.7212 61.4854 29.2242 90.7298 30.0101
-35 15 4 o 47.543 33.6242 83.503 27.3053 96.1849 35.9072 82.2509 29.9163
-35 15 5 o 108.442 36.3652 124.839 23.6047 78.2001 33.3519 155.912 23.9132
-35 15 6 o 47.3312 34.0865 83.7307 27.4989 87.1812 34.8417 88.9016 30.4748
-35 15 7 o 341.143 44.6891 227.764 15.4078 202.575 25.4849 242.988 20.0406
-35 15 8 o 72.6655 34.9308 101.458 26.5682 102.524 35.4661 101.696 31.1305
-35 15 9 o 36.5434 33.2412 76.8198 27.1168 92.314 34.7001 76.3757 29.6301
-35 15 10 o 120.169 35.1407 132.964 21.3546 127.681 34.2896 131.247 27.3604
-35 15 11 o 313.3 41.5262 218.705 14.9118 228.682 22.2252 206.764 20.822
-35 15 12 o 370.643 43.8353 238.174 14.4355 242.468 21.1639 229.999 20.34
-35 15 13 o 390.396 43.7264 244.645 14.0116 267.895 19.6418 221.43 20.5969
-35 15 14 o 372.306 44.0892 238.785 14.4821 240.847 22.542 233.284 19.4064
-35 15 15 o 944.253 66.2354 381.114 13.5891 389.088 18.5315 366.242 20.4
-35 15 16 o 2162.06 128.806 574.302 17.5292 565.458 24.9588 569.633 25.2838
-35 15 17 o 691.948 74.2047 324.457 17.9235 323.264 25.0262 316.698 26.6706
-35 15 18 o 147.066 47.4778 145.984 26.3586 132.851 38.2146 150.941 34.7754
-35 15 19 o 145.469 31.0066 148.375 16.5978 133.569 29.1334 154.082 20.9927
-35 15 20 o 257.761 32.933 198.997 12.9905 191.079 20.3798 202.304 17.2958
-35 15 21 o 325.605 33.9914 224.025 11.8875 218.84 17.7319 225.872 16.3355
-35 15 22 o 298.885 34.6685 214.411 12.6792 213.457 22.0491 212.412 15.8012
-35 15 23 o 598.065 46.4446 303.759 11.9595 298.293 20.0739 304.04 15.0826
-35 15 24 o 385.854 36.7962 243.91 11.8121 248.19 20.3818 239.457 14.7068
-35 15 25 o 249.913 26.9884 196.389 10.7692 188.676 16.8149 200.425 14.2728
-35 15 26 o 263.689 27.462 201.752 10.6639 214.973 16.0715 190.798 14.503
-35 15 27 o 164.162 22.4215 158.959 11.0807 167.762 16.4409 150.382 15.4131
-35 15 28 o 152.861 21.4375 153.368 10.9846 156.268 17.6916 149.692 14.3708
-35 15 29 o 76.319 17.4771 107.686 12.9279 100.212 22.334 109.986 16.4013
-35 15 30 o 109.907 17.8376 129.921 10.816 109.984 21.8464 138.213 12.7458
-35 16 3 o 54.5373 33.9057 87.9376 27.2731 88.0681 35.3222 92.9382 30.0896
-35 16 4 o -30.5867 31.3544 44.893 21.1387 60.1963 28.2799 52.8703 24.3358
-35 16 5 o 21.3226 32.7357 67.0752 26.2463 71.6458 31.4209 77.6726 29.5428
-35 16 6 o 49.5284 33.4793 84.9147 27.2045 67.2151 30.4301 110.148 29.0906
-35 16 7 o 94.0039 34.867 115.879 24.2683 90.7855 34.9703 130.969 27.0542
-35 16 8 o 187.578 37.9844 167.675 17.9643 150.468 31.6532 173.051 22.9381
-35 16 9 o 194.443 38.3973 170.894 17.8007 145.091 32.0249 183.082 22.3285
-35 16 10 o 83.5449 33.8183 109.261 24.74 103.065 35.126 111.978 29.3627
-35 16 11 f 147.358 36.0649 148.106 19.4814 133.825 33.0108 152.007 25.0095
-35 16 12 o 344.788 43.8677 229.366 15.0131 221.652 22.3208 231.382 21.003
-35 16 13 f 255.672 40.1699 197.089 16.0498 178.832 26.0588 207.467 21.2749
-35 16 14 o 470.693 47.6717 268.645 13.9002 270.408 19.3707 261.629 20.5167
-35 16 15 o 358.696 41.9959 234.408 14.0505 239.955 20.6 225.546 19.7731
-35 16 16 o 581.654 52.805 298.804 13.8334 283.158 21.0567 307.993 18.7378
-35 16 17 o 819.881 80.9732 352.947 17.969 343.546 25.4001 353.022 26.3722
-35 16 18 o 410.591 42.214 251.183 13.1657 249.971 19.0937 248.358 18.6077
-35 16 19 o 1016.7 66.9795 395.548 13.2378 396.907 17.8882 387.474 20.0777
-35 16 20 o 322.562 34.477 222.84 12.1237 218.062 18.1159 224.046 16.6624
-35 16 21 o 599.125 43.7512 304.164 11.2484 308.29 16.2083 297.198 15.8506
-35 16 22 f 551.342 42.8686 291.687 11.4956 313.185 17.51 275.073 15.4561
-35 16 23 o 163.436 28.7113 157.857 14.3556 163.266 26.0568 152.707 17.8443
-35 16 24 f 44.2779 23.6798 80.3286 22.2494 91.8089 32.099 78.09 24.6209
-35 16 25 o 95.4627 20.9077 120.419 13.8033 122.383 21.1211 115.828 19.3316
-35 16 26 o 198.815 22.9658 175.14 10.2818 171.396 15.7006 176.266 13.8752
-35 16 27 o 230.049 23.6427 188.519 9.82433 189.105 14.9263 186.264 13.2646
-35 16 28 o 187.604 23.7026 169.944 10.9463 168.086 15.035 169.473 16.4388
-35 16 29 o 218.311 22.268 183.666 9.4971 167.101 16.1227 193.456 11.9275
-35 17 5 o 70.8021 34.2471 99.4251 26.4358 89.0127 34.5829 108.237 30.0095
-35 17 6 o 366.872 44.7303 236.026 14.8701 229.261 22.7551 235.461 20.3832
-35 17 7 o 168.096 37.1262 158.117 18.6909 150.72 31.6783 156.297 24.6161
-35 17 8 o 280.018 41.1242 205.952 15.7065 202.968 24.3073 202.487 21.5312
-35 17 9 o 88.929 34.1071 112.65 24.3473 122.309 33.7043 102.534 30.8153
-35 17 10 o 370.61 42.8202 237.89 14.1152 231.576 21.5867 238.159 19.222
-35 17 11 o 86.1457 33.8664 110.959 24.4841 97.3097 34.5482 119.088 28.811
-35 17 12 o 89.9684 35.5685 113.3 25.1623 101.396 35.6386 119.825 29.6872
-35 17 13 o 181.287 37.865 164.913 18.2282 164.54 29.1744 159.239 24.9567
-35 17 14 o 238.293 38.7609 190.132 16.0648 195.771 25.6556 181.856 21.5689
-35 17 15 o 328.96 40.9924 224.231 14.3467 241.138 21.374 208.26 19.977
-35 17 16 o 390.08 58.9137 242.393 19.1288 246.031 27.1315 229.621 28.6946
-35 17 17 f 646.376 71.6263 313.035 17.9375 307.901 25.5974 308.673 26.1929
-35 17 18 f 542.848 49.2173 288.714 13.344 290.608 19.7436 282.61 18.4972
-35 17 19 o 272.303 36.7789 204.048 14.1589 196.476 22.66 205.807 18.7074
-35 17 20 o 154.159 29.9794 152.897 15.5216 136.054 28.0618 159.57 19.3623
-35 17 21 o 132.445 27.1195 141.701 15.1768 122.26 26.6726 152.076 19.131
-35 17 22 o 54.2693 24.2366 88.6623 21.5526 68.6146 27.8697 107.217 23.4439
-35 17 23 o 220.52 29.9335 183.88 12.7878 164.436 26.1544 189.685 15.0182
-35 17 24 o 340.589 37.2535 228.7 12.767 214.356 20.9101 235.73 16.4716
-35 17 25 o 252.114 25.1968 197.316 10.0014 210.31 14.4337 185.111 14.1201
-35 17 26 o 148.983 20.3001 151.436 10.5303 153.859 15.787 147.521 14.5174
-35 17 27 o 480.924 34.9768 272.637 10.0322 274.971 15.5596 268.615 13.2821
-35 18 8 o 3.14716 33.8306 59.0083 25.2268 62.7111 29.375 74.6615 29.3826
-35 18 9 o 185.156 38.6782 166.144 18.4863 140.498 34.4197 175.216 22.7103
-35 18 10 o 139.891 36.838 143.426 20.6445 130.028 35.3693 145.252 25.9191
-35 18 11 o 184.159 36.8605 166.193 17.5807 147.539 32.9356 171.036 21.6676
-35 18 12 o 255.051 39.5748 196.585 15.8498 206.785 24.0905 184.159 22.0873
-35 18 13 o 144.318 34.93 146.514 19.0629 131.137 33.6072 150.228 23.8363
-35 18 14 o 132.409 32.5892 140.459 18.5671 115.582 32.3406 152.557 22.7647
-35 18 15 o 138.805 33.6094 143.858 18.679 130.294 33.5168 146.427 23.1096
-35 18 16 o 143.185 48.196 142.803 27.3425 133.958 38.6404 142.704 36.2969
-35 18 17 f 174.593 32.6615 162.567 15.8868 150.756 26.7736 166.437 20.7395
-35 18 18 f 207.012 33.6183 177.453 14.9277 159.621 25.2673 186.742 19.2799
-35 18 19 o 455.678 41.0089 264.761 12.1238 263.745 16.9339 261.698 17.7485
-35 18 20 o 240.151 32.2771 191.739 13.2224 193.38 19.0009 186.379 19.0639
-35 18 21 o 340.491 33.264 228.998 11.3753 220.609 17.0478 233.601 15.5673
-35 18 22 o 797.249 50.6693 350.668 11.2947 351.685 16.3019 345.563 15.8951
-35 18 23 o 356.494 34.3357 234.287 11.4758 234.115 19.6827 231.84 14.3527
-35 18 24 o 185.61 29.1261 168.317 13.6251 169.113 22.4515 164.629 17.78
-35 19 12 o 195.448 34.0174 171.881 15.6207 187.926 23.0943 155.569 22.5221
-35 19 13 o 61.4666 29.8545 93.4448 24.6063 106.809 32.4263 85.2725 29.0529
-35 19 14 o 147.231 33.8875 148.188 18.2361 171.631 26.4206 126.901 26.9573
-35 19 15 o 287.948 54.6393 206.739 20.9196 198.399 31.5859 203.779 30.4128
-35 19 16 o 564.562 68.4528 291.637 18.4175 279.579 26.6812 293.417 26.7427
-35 19 17 o 732.073 54.0193 335.327 12.5983 346.774 17.1616 317.335 18.9797
-35 19 18 o 195.577 31.8774 172.446 14.5669 180.824 21.132 161.06 21.1696
-35 19 19 o 97.0186 27.709 119.854 18.6547 118.711 27.5175 115.771 25.976
-35 19 20 o 250.501 31.6071 195.909 12.6626 186.562 18.4862 201.93 17.9263
-34 0 2 o 2851.75 239.985 656.806 28.6481 656.806 28.6481 656.806 28.6481
-34 0 3 o 292.425 72.8394 205.266 29.4602 205.266 29.4602 205.266 29.4602
-34 0 4 o 655.201 89.1114 315.265 22.3278 315.265 22.3278 315.265 22.3278
-34 0 5 o 1112.04 114.46 412.271 21.8139 412.271 21.8139 412.271 21.8139
-34 0 6 o 347.435 72.3142 226.782 25.7486 226.782 25.7486 226.782 25.7486
-34 0 7 f 208.651 65.4812 169.283 34.0651 169.283 34.0651 169.283 34.0651
-34 0 8 o 191.163 60.9555 161.837 33.2839 161.837 33.2839 161.837 33.2839
-34 0 9 o 785.88 88.5814 346.865 20.0917 346.865 20.0917 346.865 20.0917
-34 0 10 o 417.246 71.1439 250.764 22.5902 250.764 22.5902 250.764 22.5902
-34 0 11 o 599.315 83.4122 301.902 21.8365 301.902 21.8365 301.902 21.8365
-34 0 12 o 1947.05 168.465 546.086 24.1911 546.086 24.1911 546.086 24.1911
-34 0 13 o 1590.94 143.892 493.895 22.8555 493.895 22.8555 493.895 22.8555
-34 0 14 o 376.419 88.9017 234.161 31.1831 234.161 31.1831 234.161 31.1831
-34 0 15 o 298.827 63.2725 210.639 24.2878 210.639 24.2878 210.639 24.2878
-34 0 16 o 459.07 65.7056 264.464 19.6504 264.464 19.6504 264.464 19.6504
-34 0 17 o 747.367 97.5476 337.436 22.8106 337.436 22.8106 337.436 22.8106
-34 0 18 o 1198.39 104.298 429.63 19.0368 429.63 19.0368 429.63 19.0368
-34 0 19 o 982.363 111.956 387.54 22.7329 387.54 22.7329 387.54 22.7329
-34 0 20 o 2497.8 181.815 619.754 22.9736 619.754 22.9736 619.754 22.9736
-34 0 21 o 2309.76 170.23 596.13 22.3638 596.13 22.3638 596.13 22.3638
-34 0 22 o 570.04 82.9709 294.324 22.3089 294.324 22.3089 294.324 22.3089
-34 0 23 o 748.81 81.0404 339.13 18.7878 339.13 18.7878 339.13 18.7878
-34 0 24 o 245.055 49.5168 191.476 20.8111 191.476 20.8111 191.476 20.8111
-34 0 25 o 249.753 70.4053 188.22 31.9688 188.22 31.9688 188.22 31.9688
-34 0 26 o 141.078 42.5702 140.845 26.2765 140.845 26.2765 140.845 26.2765
-34 0 27 f 513.773 59.3326 280.92 16.6225 280.92 16.6225 280.92 16.6225
-34 0 28 o 282.398 46.0967 207.043 17.6896 207.043 17.6896 207.043 17.6896
-34 0 29 o 1070.44 91.4231 406.214 17.6455 406.214 17.6455 406.214 17.6455
-34 0 30 o 1106.34 92.398 412.992 17.5376 412.992 17.5376 412.992 17.5376
-34 0 31 o 168.728 39.318 157.768 20.3916 157.768 20.3916 157.768 20.3916
-34 0 32 o 162.462 36.943 155.066 19.4221 155.066 19.4221 155.066 19.4221
-34 0 33 o 378.905 48.0096 240.954 15.7097 240.954 15.7097 240.954 15.7097
-34 0 34 o -8.35977 27.7378 34.5959 23.0628 34.5959 23.0628 34.5959 23.0628
-34 0 35 o 80.0227 30.7021 101.722 27.2696 101.722 27.2696 101.722 27.2696
-34 0 36 o -26.8489 27.3618 28.747 20.0976 28.747 20.0976 28.747 20.0976
-34 0 37 o 388.65 45.7678 244.184 14.7566 244.184 14.7566 244.184 14.7566
-34 0 38 o 36.5763 27.0497 61.5082 29.629 61.5082 29.629 61.5082 29.629
-34 0 39 o -7.57205 25.0467 32.8041 21.8833 32.8041 21.8833 32.8041 21.8833
-34 0 40 o -29.5057 24.9431 26.1821 18.4853 26.1821 18.4853 26.1821 18.4853
-34 0 41 o 11.6111 26.0346 42.4993 25.7805 42.4993 25.7805 42.4993 25.7805
-34 1 1 f 191.854 75.2461 162.878 36.92 105.132 44.6411 225.234 38.9209
-34 1 2 o 831.557 101.018 353.956 22.3944 268.783 37.812 452.952 29.0398
-34 1 3 o 275.589 57.0404 203.242 22.2738 224.767 25.4578 150.173 45.0276
-34 1 4 o 501.543 55.9368 277.376 15.8085 259.856 23.3822 290.719 22.0205
-34 1 5 o 431.246 58.1044 256.634 17.7848 245.795 23.7289 266.159 28.0737
-34 1 6 o 313.797 49.1561 218.832 17.6864 227.449 24.844 205.45 26.4271
-34 1 7 o 763.415 66.0219 342.908 15.0671 349.679 21.298 331.763 21.7364
-34 1 8 o 554.853 55.7204 292.325 14.9296 292.189 21.3019 288.417 21.379
-34 1 9 o 1839.34 110.623 532.201 16.2458 530.691 22.3887 525.96 24.0305
-34 1 10 o 647.386 63.6539 315.649 15.7929 312.055 24.0827 314.356 21.3268
-34 1 11 o 1107.2 77.4288 413.427 14.6437 410.91 21.9627 411.179 19.9153
-34 1 12 o 1170.71 86.599 424.733 15.9451 395.101 27.6855 437.937 19.765
-34 1 13 o 563.522 60.0324 294.479 15.9742 294.86 27.6477 290.99 19.9191
-34 1 14 o 478.148 50.3739 271.553 14.5344 266.025 21.7068 273.22 19.9437
-34 1 15 o 546.217 56.9402 290.103 15.3773 296.809 19.1112 273.306 26.749
-34 1 16 o 642.998 60.1967 314.944 14.9638 321.852 18.4711 297.297 26.2598
-34 1 17 o 1022.86 67.0547 397.902 13.1738 402.287 18.5029 390.016 18.9857
-34 1 18 o 995.153 65.2067 392.53 12.9861 390.433 18.2283 391.337 18.7211
-34 1 19 o 1077.26 76.9171 407.949 14.7432 426.022 21.938 390.729 20.1702
-34 1 20 o 1899.68 102.237 541.9 14.7418 537.595 20.9417 540.776 21.0066
-34 1 21 o 1528.21 87.1608 486.245 14.0081 480.894 19.9344 487.174 19.9134
-34 1 22 o 682.898 52.8485 325.172 12.7121 320.454 17.954 327.369 18.2306
-34 1 23 o 589.517 56.2505 301.681 14.5992 299.585 17.5812 300.818 26.9929
-34 1 24 o 321.308 42.0867 222.459 14.8542 226.889 17.846 208.112 28.1688
-34 1 25 o 528.207 43.6331 286.061 11.9336 286.187 16.9479 283.69 17.0187
-34 1 26 o 199.276 36.1857 174.639 16.3661 183.767 28.7 167.791 20.6529
-34 1 27 o 668.008 57.3768 321.269 13.9755 319.078 26.2955 319.766 16.683
-34 1 28 o 161.413 27.673 157.473 13.8599 146.641 21.5164 164.976 18.8172
-34 1 29 o 338.636 34.3233 228.907 11.7448 224.448 17.0228 231.212 16.4847
-34 1 30 o 106.714 26.6496 127.171 16.7673 114.742 26.1143 135.444 22.6191
-34 1 31 o 102.49 25.314 124.681 16.2349 136.265 21.3517 108.749 25.8975
-34 1 32 o 389.832 34.2024 245.732 10.8927 251.536 15.3696 238.264 15.6504
-34 1 33 f 189.249 27.5467 170.727 12.6865 170.431 18.244 168.629 18.2078
-34 1 34 o 8.50018 20.2684 50.9321 20.4195 71.6837 25.2996 48.6466 21.8558
-34 1 35 o 380.573 32.7312 242.783 10.5497 240.464 15.1988 243.088 14.8451
-34 1 36 o 139.163 23.6152 146.165 12.7398 139.198 19.4881 150.06 17.5006
-34 1 37 f 81.1226 20.8248 110.779 15.0651 112.178 20.6913 105.633 23.0676
-34 1 38 o 79.8947 20.41 109.914 14.8777 108.109 21.7741 108.33 21.3868
-34 1 39 o 98.3353 21.2486 122.326 13.801 127.221 19.5107 114.39 20.808
-34 1 40 o 80.7519 20.3714 110.433 14.7707 111.51 21.0626 105.778 21.8585
-34 1 41 f 251.842 26.5683 197.121 10.5604 190.013 15.3834 201.951 14.8075
-34 2 1 o 132.762 59.4748 136.085 34.1709 134.675 44.3284 135.244 41.9675
-34 2 2 o 503.835 76.9451 275.354 21.9975 245.512 35.0132 293.916 29.8232
-34 2 3 o 141.593 60.8296 141.079 34.0514 104.117 41.4575 184.851 39.0016
-34 2 4 o 210.563 47.1755 177.843 21.12 170.624 31.2218 177.983 30.8335
-34 2 5 o 473.171 53.272 269.559 15.4931 256.702 22.9486 277.796 21.5332
-34 2 6 o 1087.14 79.2056 409.189 15.137 390.343 21.6088 424.503 21.5843
-34 2 7 o 313.462 54.6664 218.173 19.775 239.085 23.9738 177.977 37.7223
-34 2 8 o 369.205 52.8982 237.647 17.4995 206.954 28.9229 260.404 22.7223
-34 2 9 o 1710.59 109.541 513.016 16.6911 489.078 24.0193 531.246 23.6182
-34 2 10 o 1708.46 112.797 512.533 17.2049 509.407 29.8995 508.119 21.3339
-34 2 11 o 1111.23 88.22 413.479 16.6904 417.992 27.6292 406.067 21.2683
-34 2 12 o 670.538 63.9335 321.381 15.5762 354.605 23.517 297.189 21.1687
-34 2 13 o 1447.59 86.5408 472.977 14.3001 474.822 20.4402 466.415 20.2679
-34 2 14 o 1388.63 86.7775 463.151 14.645 477.687 20.0606 442.818 21.7446
-34 2 15 o 596.487 59.7827 303.173 15.4446 338.562 25.6169 284.174 19.6656
-34 2 16 o 1049.43 74.181 402.682 14.4042 415.876 20.4211 386.602 20.6077
-34 2 17 o 1187.25 83.3224 428.109 15.218 424.013 18.9063 428.847 26.2027
-34 2 18 o 1686.12 107.104 509.847 16.4208 515.353 20.5253 491.439 27.9848
-34 2 19 o 729.068 63.0897 335.51 14.7154 305.233 20.2468 379.311 21.804
-34 2 20 o 1499.3 86.212 481.614 13.9891 475.22 19.6771 483.864 20.1257
-34 2 21 o 829.375 67.2652 357.908 14.7029 358.227 17.6847 350.766 27.1563
-34 2 22 o 176.745 39.6412 163.758 19.2656 167.391 23.6586 150.291 35.2293
-34 2 23 o 187.172 33.2696 169.4 15.5035 178.558 20.8254 155.864 24.5339
-34 2 24 o 197.185 31.4703 174.148 14.2313 167.927 20.7922 177.82 20.2374
-34 2 25 o 333.203 35.3672 227.039 12.2056 218.211 17.7384 234.017 17.1062
-34 2 26 o 250.447 32.6208 196.595 13.0268 196.761 18.5865 194.083 18.725
-34 2 27 o 724.868 60.4782 334.638 14.1404 320.906 27.1121 337.808 16.7576
-34 2 28 o 7.38744 34.8792 62.9975 26.1944 ? ? 62.9975 26.1944
-34 2 29 o 318.228 33.2868 221.878 11.7535 222.406 16.8999 219.35 16.6351
-34 2 30 o 419.149 36.0574 254.826 11.0726 261.031 15.8314 247.302 15.6914
-34 2 31 o 350.613 32.8388 233.008 11.0335 227.829 15.9968 236.183 15.4524
-34 2 32 o 1.14912 22.4503 48.7561 20.6868 58.3282 24.753 56.7103 24.2674
-34 2 33 o 975.478 57.6919 388.736 11.5986 388.157 16.5795 386.277 16.3963
-34 2 34 o 49.1838 22.0218 85.025 20.4669 85.8802 26.1116 85.5046 26.0067
-34 2 35 o 9.30307 20.415 51.5707 20.5544 57.5149 24.0085 60.3892 24.1591
-34 2 36 o 15.6446 19.7498 55.4805 20.7054 62.3288 24.4612 61.0634 23.9737
-34 2 37 o 38.3468 19.5194 75.1015 19.953 74.5238 24.8639 78.7446 24.5221
-34 2 38 o 361.964 30.8079 236.675 10.1856 233.356 14.6206 237.864 14.3943
-34 2 39 o 28.0786 19.1937 65.42 20.5553 71.5985 24.7111 66.3378 24.2266
-34 2 40 o 68.7518 19.9349 101.486 15.8526 102.825 22.152 96.785 22.985
-34 2 41 o 511.524 36.5078 281.234 10.1505 281.869 14.3961 277.85 14.5069
-34 3 1 o 66.2879 41.4702 98.1621 30.1132 99.3059 37.2412 103.842 34.7665
-34 3 2 o 254.835 62.5856 193.766 25.8599 159.288 43.0361 213.008 33.0287
-34 3 3 o 213.806 60.1284 176.799 27.4387 139.354 43.7565 200.003 33.6718
-34 3 4 o 39.3704 50.2855 86.6273 32.8843 80.0078 34.6614 119.919 41.7095
-34 3 5 o 128.705 44.032 137.099 26.0239 117.988 37.3494 150.479 32.7477
-34 3 6 o 259.26 46.5674 198.529 18.5251 169.284 31.1049 220.14 24.075
-34 3 7 o 447.685 53.8772 262.12 16.124 259.662 24.0634 259.934 22.3084
-34 3 8 o 181.454 50.9541 164.029 25.0429 179.909 41.5048 151.392 32.2934
-34 3 9 o 466.564 58.7392 267.405 17.24 273.837 30.7021 260.779 21.3236
-34 3 10 o 977.716 70.9832 388.529 14.2867 361.931 21.291 411.286 19.5375
-34 3 11 o 1205.02 78.3174 431.458 14.1896 423.554 20.5647 434.569 19.8629
-34 3 12 o 1335.61 82.7959 454.277 14.2457 456.042 20.4495 447.971 20.1142
-34 3 13 o 771.866 59.2539 345.463 13.4153 324.648 19.6351 364.23 18.6167
-34 3 14 o 1321.57 79.8751 452.081 13.8091 438.508 19.7171 462.06 19.5796
-34 3 15 o 2001.99 108.585 555.974 15.2612 560.742 21.6981 545.23 21.7551
-34 3 16 o 1402.33 82.9594 465.713 13.9218 462.796 19.7907 464.192 19.8217
-34 3 17 f 664.929 70.8918 319.633 17.3796 285.373 25.5055 357.728 24.3199
-34 3 18 o 447.611 53.6176 262.421 16.0267 240.012 21.3043 300.073 25.0511
-34 3 19 o 631.566 58.3715 312.242 14.6346 313.953 17.8398 303.245 26.3167
-34 3 20 o 1499.84 105.98 480.552 17.2444 480.642 19.6898 465.398 37.1774
-34 3 21 o 721.512 74.9093 332.978 17.625 332.978 17.625 ? ?
-34 3 22 o 38.0052 31.0342 78.092 26.2567 84.4716 30.867 83.0373 31.005
-34 3 23 o 120.919 31.2743 135.213 18.5443 115.587 29.2835 150.493 24.2188
-34 3 24 o 74.5222 28.4589 104.929 21.8824 126.75 25.3782 82.3332 29.9078
-34 3 25 o 278.806 33.433 207.546 12.6352 213.355 17.6431 199.56 18.5149
-34 3 26 o 867.298 57.1627 366.588 12.1899 354.839 17.6907 375.583 16.9923
-34 3 27 o 214.231 30.7942 181.689 13.3239 179.46 19.4368 181.401 18.8399
-34 3 28 o 348.16 34.1934 232.157 11.534 222.629 16.9992 239.533 15.9313
-34 3 29 o 414.595 42.451 253.056 13.1408 235.802 25.0235 258.921 15.6548
-34 3 30 o 40.5889 24.3236 77.8879 22.8771 97.4273 27.2603 67.5845 26.5248
-34 3 31 o 373.505 34.253 240.485 11.1495 245.158 15.8567 234.136 15.9056
-34 3 32 o 317.772 31.7877 221.749 11.2272 218.028 16.0887 223.507 15.9264
-34 3 33 o 88.9121 22.7985 116.059 15.7405 119.315 23.1916 110.291 22.4298
-34 3 34 o 105.211 22.7005 126.707 14.2318 122.233 21.9536 127.736 19.6888
-34 3 35 o 84.6268 21.5665 113.225 15.2575 109.589 22.9272 113.411 21.3571
-34 3 36 o 65.3036 20.4111 98.8542 16.7139 101.505 23.0945 93.6619 23.6685
-34 3 37 o 235.345 26.4326 190.66 10.8678 187.043 15.6712 192.197 15.3853
-34 3 38 o 78.5149 20.8892 108.806 15.4189 114.752 21.0351 99.2632 23.4286
-34 3 39 o 97.897 21.0133 122.066 13.6735 120.067 20.2587 120.761 19.6793
-34 3 40 o 32.5681 18.6825 69.3881 19.9545 67.2505 24.1693 76.2444 24.0872
-34 3 41 f 53.2581 19.6773 88.5074 17.9701 95.2963 23.4766 80.5899 24.3365
-34 4 1 o 46.8085 42.8243 86.9629 30.771 82.3532 35.0135 105.583 35.6595
-34 4 2 o 751.859 67.4563 339.551 15.55 316.555 23.0838 357.236 21.5233
-34 4 3 o 122.984 58.6646 131.304 34.4533 118.478 44.1494 143.119 40.4856
-34 4 4 o -6.56393 56.6883 72.8016 31.8794 71.3421 34.1899 105.026 39.7289
-34 4 5 o 277.221 57.8651 203.956 22.5229 218.045 30.6241 180.791 36.0463
-34 4 6 o 158.517 51.2084 152.183 27.2701 112.553 44.0022 170.755 29.2391
-34 4 7 o 1130.69 88.4776 416.795 16.6051 410.222 28.9025 415.031 20.6082
-34 4 8 o 751.541 65.1393 340.27 14.9812 330.714 22.8936 343.934 20.1476
-34 4 9 o 851.587 67.3435 362.445 14.5343 355.885 21.509 364.134 20.024
-34 4 10 o 581.362 55.3261 299.413 14.4679 294.06 21.5115 300.59 19.8995
-34 4 11 o 2029.31 113.142 559.327 15.8072 561.068 22.7429 550.752 22.3095
-34 4 12 o 1073.05 77.6816 406.914 14.9284 390.102 21.7925 419.109 20.7973
-34 4 13 o 877.764 68.4436 368.116 14.5433 344.208 21.4946 388.842 20.0427
-34 4 14 o 1185.69 74.9983 428.215 13.6901 419.694 19.6161 432.739 19.3485
-34 4 15 o 1197.38 77.6977 430.219 14.1178 425.235 19.4172 431.357 20.8508
-34 4 16 o 2634.53 135.166 637.251 16.5724 628.186 23.4581 638.303 23.7674
-34 4 17 f 839.035 65.6579 360.049 14.2641 362.756 20.1016 353.504 20.5526
-34 4 18 o 762.648 85.5729 341.661 19.6351 341.661 19.6351 ? ?
-34 4 19 o 385.71 51.9332 243.363 16.7615 254.53 19.2689 207.609 36.615
-34 4 20 o 1759.62 117.393 520.371 17.6366 521.983 22.7734 508.395 28.5169
-34 4 21 o 378.513 46.6107 241.45 15.1465 239.434 18.8076 240.405 26.5333
-34 4 22 o 282.902 37.695 208.799 14.1775 203.746 20.6017 211.057 20.0632
-34 4 23 o 217.719 33.8793 182.974 14.5749 177.452 21.108 185.809 20.8776
-34 4 24 o 679.917 50.2471 324.566 12.1068 318.122 17.2501 328.715 17.1908
-34 4 25 o 707.577 50.3144 331.144 11.8806 330.624 16.8168 329.17 16.9722
-34 4 26 o 1153.44 68.6253 422.666 12.6893 417.343 18.2218 424.516 17.8632
-34 4 27 o 279.447 33.7859 207.728 12.7585 209.389 18.026 203.698 18.4744
-34 4 28 o 361.21 34.5317 236.486 11.433 235.094 16.3419 235.864 16.2387
-34 4 29 o 402.773 36.6572 249.719 11.4903 247.507 16.6616 249.745 16.0866
-34 4 30 o 383.751 41.5866 243.342 13.3929 218.723 26.7207 252.038 15.719
-34 4 31 o 557.407 50.0513 293.39 13.3527 264.478 27.4051 302.582 15.4769
-34 4 32 o 574.946 43.0651 298.425 11.2858 290.689 16.7299 303.183 15.4572
-34 4 33 o 415.731 38.9482 253.529 12.0271 265.042 19.5287 245.135 15.4631
-34 4 34 o 633.554 48.3763 313.035 12.0869 301.164 20.1782 318.01 15.2582
-34 4 35 o -25.4132 20.6167 35.273 16.7656 45.4877 21.4358 44.3309 20.4115
-34 4 36 o 389.961 36.0704 245.49 11.5023 250.868 18.3277 240.05 14.9757
-34 4 37 o 48.5217 21.5669 84.2768 20.2338 73.0404 26.828 95.3634 23.5175
-34 4 38 o 213.235 27.3312 181.2 11.8398 171.242 19.1348 186.375 15.4204
-34 4 39 o 10.652 18.9803 50.992 19.9757 73.7797 25.5331 47.5346 20.9535
-34 4 40 o 99.8929 21.2352 123.255 13.6798 123.631 19.853 119.509 20.1121
-34 4 41 f 315.36 29.4519 220.642 10.4501 215.362 15.2551 223.251 14.5886
-34 5 1 o 831.864 69.886 357.131 15.312 342.688 22.7239 364.468 21.1853
-34 5 2 o 3.78987 42.5395 66.6186 28.3785 74.2821 33.3249 81.3635 33.409
-34 5 3 o 179.271 46.2395 163.197 22.7352 116.788 39.7293 189.093 25.8133
-34 5 4 o 375.408 88.9698 233.92 30.4109 ? ? 233.92 30.4109
-34 5 5 o 162.69 75.5262 150.06 38.9541 ? ? 150.06 38.9541
-34 5 6 o 145.713 75.6136 142.267 39.8902 ? ? 142.267 39.8902
-34 5 7 o 840.696 67.6182 359.911 14.6975 344.964 22.1901 368.709 19.9394
-34 5 8 o 256.182 45.3465 197.521 18.124 169.608 31.4397 215.167 23.0671
-34 5 9 o 245.38 45.1 193.244 18.4426 188.036 28.7123 192.742 25.3218
-34 5 10 o 368.798 48.287 237.962 15.9328 222.92 24.8804 247.181 21.317
-34 5 11 o 533.142 53.1149 286.705 14.5096 265.175 22.3592 303.139 19.4135
-34 5 12 o 987.839 69.4046 390.699 13.8898 374.179 20.4218 402.975 19.196
-34 5 13 o 766.776 59.811 344.259 13.5897 350.994 19.457 334.749 19.2612
-34 5 14 o 1557.59 91.0766 490.559 14.5095 493.599 20.7395 482.596 20.5674
-34 5 15 o 824.481 65.5415 356.833 14.3681 344.443 20.8267 365.534 20.1461
-34 5 16 o 430.06 69.5243 255.66 21.4261 255.66 21.4261 ? ?
-34 5 17 o 1175.24 86.3206 425.698 15.8574 416.006 19.1247 440.66 29.1278
-34 5 18 o 253.654 39.2243 197.344 15.6443 198.723 21.9427 192.333 23.2111
-34 5 19 o 587.082 48.6923 301.445 12.6379 301.496 17.5458 298.616 18.4796
-34 5 20 o 448.423 44.1684 263.292 13.1374 263.779 18.5769 260.129 18.903
-34 5 21 o 383.189 47.685 242.878 15.4063 232.523 19.9498 256.82 25.0531
-34 5 22 o 355.826 45.1538 234.068 15.1408 225.443 19.717 244.395 24.4222
-34 5 23 o 146.826 31.3655 149.619 16.6469 136.268 25.1791 160.624 23.3846
-34 5 24 o 403.982 39.0497 250.031 12.2293 242.924 17.2918 255.573 17.5729
-34 5 25 o 200.572 30.6448 175.705 13.7243 175.842 19.3989 172.895 20.1135
-34 5 26 o 626.889 46.269 311.69 11.6088 298.322 16.7763 323.465 16.2561
-34 5 27 o 291.541 33.8615 212.221 12.5115 211.874 17.7386 210.25 18.0239
-34 5 28 o 451.62 43.2709 264.205 12.8237 267.2 21.5935 260.501 16.1468
-34 5 29 o 470.66 54.8246 268.949 15.9856 279.948 21.2825 251.446 24.9977
-34 5 30 o 81.755 36.2006 109.018 26.2404 117.314 32.4634 101.409 33.9827
-34 5 31 o 1055.87 88.2805 402.655 17.1549 419.626 23.4449 378.212 25.7865
-34 5 32 o 485.987 84.5414 270.191 24.6992 ? ? 270.191 24.6992
-34 5 33 o -36.9662 31.1309 43.5637 20.6762 59.705 26.6379 51.152 24.5964
-34 5 34 o 120.241 34.4759 133.957 20.7628 152.486 24.4587 104.57 33.8859
-34 5 35 o 153.163 33.1847 152.377 17.3075 139.457 23.2858 170.78 27.9386
-34 5 36 o 133.849 32.9912 141.901 18.597 134.129 23.9211 150.566 31.9304
-34 5 37 o 158.103 34.1173 154.599 17.5372 161.792 20.0037 128.358 36.5682
-34 5 38 o 153.586 32.5697 152.414 16.9694 137.81 21.9398 182.794 29.2001
-34 5 39 o 105.993 30.1812 125.525 19.3944 118.77 23.4951 136.467 35.4082
-34 5 40 o 273.111 38.3322 204.215 14.7527 201.897 17.9508 201.769 27.6314
-34 5 41 o 174.689 33.0419 162.626 16.071 160.967 19.1885 157.627 32.3295
-34 6 1 o 12.3004 41.186 69.0562 28.5666 57.9195 28.176 110.557 33.832
-34 6 2 o 261.203 51.7884 198.063 20.7183 181.247 43.9845 198.753 24.1844
-34 6 3 o 273.239 53.307 202.699 20.8261 193.147 43.7649 200.794 24.5024
-34 6 4 o 308.141 55.2153 215.715 20.2176 150.548 48.0881 233.261 22.012
-34 6 5 o 357.26 68.4199 231.338 23.4103 184.106 45.1754 252.739 28.2004
-34 6 6 o 256.998 62.6739 195.168 25.6924 189.361 42.2331 190.575 34.2409
-34 6 7 o 274.816 64.2386 202.182 25.3599 160.339 45.2748 223.428 30.7589
-34 6 8 o 221.574 45.6764 183.101 19.7883 144.188 36.6558 205.738 23.884
-34 6 9 o 263.618 44.6098 200.563 17.5399 205.434 26.3548 192.394 24.6105
-34 6 10 o 1218.32 78.5577 433.742 14.1579 449.398 20.2081 415.414 20.119
-34 6 11 o 1056.36 71.5878 403.993 13.8538 410.317 19.9022 394.158 19.5577
-34 6 12 o 1098.3 72.7124 412.002 13.7969 407.057 19.818 412.676 19.4705
-34 6 13 o 2052.42 112.535 562.643 15.6291 558.538 22.3645 559.812 22.1622
-34 6 14 o 993.509 79.266 391.265 15.848 389.972 21.2075 386.936 24.3443
-34 6 15 o 2465.49 151.919 614.913 19.3106 609.536 23.4105 608.857 35.3254
-34 6 16 o 912.77 98.0795 373.405 20.5846 373.405 20.5846 ? ?
-34 6 17 o 316.074 44.251 220.374 15.78 214.389 23.2137 222.587 22.1895
-34 6 18 o 225.298 37.9701 185.811 16.1116 172.084 25.0288 195.241 21.9051
-34 6 19 o 706.49 53.6273 330.712 12.6824 337.342 17.742 321.275 18.3722
-34 6 20 o 283.702 38.3886 209.026 14.4256 197.709 21.8656 216.816 19.7041
-34 6 21 o 163.373 33.8398 157.835 17.0053 135.979 28.0043 174.568 22.2336
-34 6 22 o 506.758 44.3335 280.07 12.388 278.089 17.7374 279.588 17.5506
-34 6 23 o 315.983 41.4286 220.574 14.7471 219.089 18.302 218.798 25.952
-34 6 24 o 541.276 51.6429 289.112 13.986 284.523 17.427 293.393 24.0398
-34 6 25 o 301.309 36.0223 215.668 13.1008 214.449 18.3934 214.378 19.0981
-34 6 26 o 1151.4 95.8345 420.542 17.8303 413.994 24.1233 421 27.1211
-34 6 27 o 927.206 82.6377 377.489 17.1343 372.535 23.0333 376.999 26.2846
-34 6 28 o 784.462 72.5758 347.349 16.3571 351.542 22.1541 336.64 24.8466
-34 6 29 o 278.534 45.8013 206.265 17.4996 200.026 24.3884 208.729 26.4177
-34 6 30 o 408.227 49.773 250.451 15.5916 249.527 20.9371 246.925 24.1242
-34 6 31 o 65.5688 27.5409 98.0405 22.4187 81.4362 28.0544 122.028 28.4913
-34 6 32 o 52.5994 23.4791 87.8839 21.1194 91.9103 28.3551 86.0437 25.7296
-34 6 33 o 78.3781 27.4843 107.674 20.6782 110.174 37.1181 106.783 23.0875
-34 6 34 o 44.7072 22.7545 81.0497 21.5476 71.8733 27.6594 92.269 24.4885
-34 6 35 o 590.946 41.4407 302.517 10.7108 287.802 15.6063 315.363 14.8902
-34 6 36 o 590.599 41.3505 302.363 10.6929 290.87 15.5458 311.435 14.9014
-34 6 37 o 0.614607 19.8061 45.4703 19.3666 49.497 22.0241 58.4398 23.7714
-34 6 38 o 212.045 26.1891 180.755 11.3683 178.774 16.3023 180.294 16.2612
-34 6 39 o 416.934 33.7454 253.871 10.3988 251.885 14.9585 253.273 14.6745
-34 6 40 o 108.553 22.7452 128.421 14.0559 130.546 20.6067 122.982 20.4782
-34 7 1 o -13.2929 44.9846 62.2923 27.7809 61.9061 30.7566 88.6998 33.2848
-34 7 2 o 154.798 47.0993 150.341 25.3579 159.738 45.5639 142.632 30.3479
-34 7 3 o 53.7828 41.0131 90.5284 30.1804 76.0634 33.9144 116.366 33.1793
-34 7 4 o 184.813 44.9446 166.119 21.6346 136.522 38.4246 179.694 26.2371
-34 7 5 o 852.24 69.9998 361.93 15.1318 347.988 22.6668 369.164 20.7145
-34 7 6 o 246.385 61.9005 190.833 25.9975 168.446 45.0269 196.869 32.5861
-34 7 7 o 121.164 57.8265 130.885 34.1397 93.3549 40.4485 170.674 35.8702
-34 7 8 o 57.6451 53.6749 96.9243 34.4344 97.8444 40.6889 110.876 39.249
-34 7 9 o 354.4 59.095 231.963 20.0858 225.524 29.022 231.794 29.4066
-34 7 10 o 421.637 49.9931 254.582 15.402 239.161 24.0241 264.009 20.5468
-34 7 11 f 1200.36 78.1775 430.525 14.1951 428.187 20.1708 428.046 20.2641
-34 7 12 o 1680.21 97.8058 509.177 15.0117 520.633 21.2091 492.387 21.5588
-34 7 13 o 1373.77 131.354 457.11 22.5019 457.11 22.5019 ? ?
-34 7 14 o 1768.94 116.932 521.496 17.5291 519.562 21.2375 512.648 32.0014
-34 7 15 o 886.7 74.0708 369.654 15.6783 342.375 21.2548 407.266 23.6889
-34 7 16 o 2172.35 117.131 578.868 15.8109 584.533 22.4387 566.413 22.6026
-34 7 17 o 735.652 66.2023 336.762 15.3872 352.616 24.9276 324.479 19.8536
-34 7 18 o 248.042 40.32 194.974 16.2925 202.859 23.1241 184.085 23.9846
-34 7 19 o 433.364 43.5351 258.785 13.1762 256.153 18.9759 258.684 18.6287
-34 7 20 o 376.126 40.1618 241.069 13.0543 238.5 18.9547 241.008 18.3357
-34 7 21 o 373.982 39.839 240.391 12.9857 231.953 19.1898 245.994 17.9506
-34 7 22 o 220.689 34.6391 184.14 14.81 168.889 23.4618 194.891 19.7369
-34 7 23 f 298.947 36.483 214.777 13.3262 213.476 19.0316 213.491 19.1035
-34 7 24 o 332.267 67.0237 223.733 23.7484 223.733 23.7484 ? ?
-34 7 25 o 130.689 55.5777 136.992 32.2157 136.992 32.2157 ? ?
-34 7 26 o 63.4275 38.6744 96.8461 28.9494 111.765 34.1372 89.7628 34.5748
-34 7 27 o 169.61 41.7146 159.784 20.8795 131.478 32.6968 186.987 27.6639
-34 7 28 o 621.835 44.5825 310.418 11.2303 312.222 16.1355 306.453 15.8105
-34 7 29 o 808.72 51.7777 353.986 11.4337 348.048 16.3822 357.239 16.1299
-34 7 30 o -24.3824 22.5763 38.0169 17.9122 49.1793 22.7022 46.9601 21.7016
-34 7 31 o 161.376 25.8527 157.529 12.9252 145.831 20.5658 165.251 17.1707
-34 7 32 o 66.8809 22.6834 99.7756 18.4264 82.2979 27.4782 112.573 21.9076
-34 7 33 o 343.306 32.1152 230.5 10.9077 231.165 16.4391 228.123 14.7786
-34 7 34 o 29.3609 24.2901 68.7156 23.2294 81.882 32.9631 70.9121 24.6165
-34 7 35 o 433.944 38.5996 258.936 11.6672 257.147 19.8193 257.792 14.6146
-34 7 36 o 5.22342 20.1634 48.6003 20.0348 63.8386 25.2169 50.7274 22.0907
-34 7 37 o -6.07767 19.8161 41.931 18.5843 50.9861 22.4814 50.3345 22.1075
-34 7 38 o 505.143 37.5814 279.487 10.5159 270.179 15.3658 285.961 14.6093
-34 7 39 f 530.856 39.0728 286.411 10.6685 271.736 15.8107 297.926 14.6475
-34 7 40 o 5.99688 18.8266 47.5706 19.457 53.1906 22.7954 56.5653 22.8616
-34 8 1 o 192.108 46.1853 168.992 21.8459 132.022 40.9235 183.418 25.3639
-34 8 2 o 42.7788 41.1823 84.1 30.1308 69.8145 32.251 114.98 33.336
-34 8 3 o 155.387 42.6004 151.649 22.6205 127.892 38.6261 161.191 27.298
-34 8 4 o 131.307 42.1461 138.598 24.642 117.967 38.576 148.428 29.5239
-34 8 5 o 400.81 52.0188 247.513 16.5009 208.957 29.353 271.788 20.5515
-34 8 6 o 336.753 50.7347 226.527 17.6226 173.169 36.0375 254.994 20.7593
-34 8 7 o 190.058 50.4639 167.894 24.1587 121.419 44.7621 185.129 26.2076
-34 8 8 o 104.734 55.6232 122.012 34.2141 124.625 44.243 123.59 39.761
-34 8 9 o 90.8175 55.898 114.565 34.9261 106.931 42.2882 129.243 40.2293
-34 8 10 o 844.182 89.6801 358.944 19.5783 374.222 28.2464 338.332 28.0324
-34 8 11 o 1987.49 133.396 551.72 18.9028 545.548 22.5899 548.27 35.9093
-34 8 12 o 2513.39 155.112 620.235 19.5475 617.856 23.657 605.224 36.0308
-34 8 13 o 1664.41 106.702 506.153 16.479 501.961 23.6667 503.025 23.3527
-34 8 14 o 1083.85 77.4587 408.951 14.8107 398.147 21.5065 414.785 20.7324
-34 8 15 o 1157.01 79.9035 422.587 14.7836 430.729 23.149 413.086 19.4564
-34 8 16 o 1034.58 74.3523 399.673 14.547 388.43 21.0952 406.399 20.3769
-34 8 17 o 958.32 65.0139 385.035 13.201 408.187 18.5212 361.279 19.0628
-34 8 18 o 345.692 41.4669 230.848 14.0899 233.2 19.9898 225.552 20.3482
-34 8 19 o 459.89 44.4112 266.608 13.0436 273.556 18.1905 256.956 19.047
-34 8 20 o 687.62 52.2136 326.249 12.517 328.536 17.8464 321.272 17.7824
-34 8 21 o 579.365 48.3452 299.402 12.6338 295.676 18.7998 300.067 17.2815
-34 8 22 o 844.487 79.8198 360.214 17.3496 350.88 23.9751 365.102 25.7587
-34 8 23 o 641.144 68.0295 313.843 16.985 308.046 23.0768 315.392 25.7947
-34 8 24 o 294.716 48.7714 212.132 18.1215 210.483 25.2039 208.683 27.4545
-34 8 25 o 130.432 40.5718 139.078 23.6171 128.39 32.7853 146.526 33.4175
-34 8 26 o 82.5058 29.7808 110.396 21.833 105.032 27.2337 116.804 32.4672
-34 8 27 o 657.575 46.2776 319.198 11.336 320.27 16.2046 315.762 16.0378
-34 8 28 o 684.966 47.257 325.766 11.3418 318.656 16.8518 329.7 15.4912
-34 8 29 o 21.536 23.8154 62.7698 22.8557 63.3036 26.315 75.2244 26.7322
-34 8 30 o 365.49 32.9837 237.906 10.8517 228.037 16.0943 245.43 14.8864
-34 8 31 o 23.6439 22.844 63.7085 22.4803 63.1731 25.9611 75.9472 26.2516
-34 8 32 o 412.596 34.467 252.795 10.6677 254.788 15.514 249.089 14.8747
-34 8 33 o 206.557 27.1112 178.462 11.9279 174.879 18.4027 179.239 16.0296
-34 8 34 o 20.8586 21.2779 60.5264 21.6612 59.4408 25.3911 72.76 24.5667
-34 8 35 o 109.299 24.7821 128.792 15.3213 144.985 23.8725 116.775 21.0974
-34 8 36 o -77.2978 23.3533 27.4204 13.8516 44.8381 22.6106 32.6028 16.1513
-34 8 37 o 889.556 53.7697 370.776 11.3343 364.378 16.3849 373.234 15.8914
-34 8 38 o 367.362 33.3646 238.144 10.9666 221.807 16.7226 250.868 14.7547
-34 8 39 o 569.818 40.1021 296.742 10.5668 284.318 15.4834 306.091 14.6469
-34 8 40 o 10.8275 18.874 50.9053 19.9262 70.7316 24.895 48.2352 21.2525
-34 9 1 o 688.463 67.2549 324.242 16.2442 299.639 24.6646 341.251 22.1837
-34 9 2 o 149.486 44.1608 148.028 24.1187 104.402 39.0569 172.433 26.5306
-34 9 3 o -22.1073 39.9651 55.6635 25.373 58.1622 28.2348 79.6605 32.0717
-34 9 4 o 39.9229 40.8403 82.5118 29.947 61.4486 29.4897 127.04 31.7219
-34 9 5 o 1184 84.3664 426.381 15.4722 414.665 22.1979 431.228 22.0198
-34 9 6 o 332.599 48.9509 225.217 17.0952 203.559 29.6867 235.326 21.6481
-34 9 7 o 524.048 56.2508 283.577 15.5447 267.565 24.1859 292.522 20.766
-34 9 8 o 933.342 72.2141 379.018 14.9028 384.591 21.092 368.198 21.4634
-34 9 9 o 460.999 108.798 258.444 33.6629 258.444 33.6629 ? ?
-34 9 10 o 378.901 104.64 232.876 36.2576 232.876 36.2576 ? ?
-34 9 11 o 1223.56 113.209 431.837 20.5241 465.94 30.3784 398.774 28.6636
-34 9 12 o 1435.74 124.472 467.823 20.8228 467.98 30.9742 457.125 28.9281
-34 9 13 o 1570.09 102.575 491.564 16.3125 479.244 23.8178 496.391 22.766
-34 9 14 o 1702.85 95.9851 512.706 14.6298 518.152 20.8858 501.858 20.7778
-34 9 15 o 1051.3 70.3304 403.089 13.6404 397.238 19.3418 404.975 19.4987
-34 9 16 o 1309.41 79.0546 449.902 13.7334 458.404 19.5709 437.653 19.518
-34 9 17 o 917.496 62.4185 376.757 12.9526 367.857 18.529 382.456 18.3363
-34 9 18 o 1085.34 68.2087 409.802 13.0099 420.912 18.3965 395.833 18.6206
-34 9 19 o 992.413 63.8485 391.928 12.7344 398.488 18.1984 382.573 18.0304
-34 9 20 o 1127.22 72.7093 417.473 13.6145 435.539 20.2491 400.434 18.6074
-34 9 21 o 516.96 63.3836 281.493 17.6671 274.926 24.9026 283.226 25.8734
-34 9 22 o 153.74 43.5966 151.384 23.2218 132.805 34.6642 165.202 31.3663
-34 9 23 o 200.638 42.5763 174.403 19.385 164.956 28.773 178.915 27.9569
-34 9 24 o 214.728 31.757 181.758 13.7415 180.89 20.0584 179.885 19.4761
-34 9 25 o 112.745 26.6336 130.862 16.2363 120.865 25.115 136.814 22.2885
-34 9 26 o 155.599 27.6224 154.466 14.1159 153.534 20.659 152.484 20.2343
-34 9 27 o 160.723 29.9058 156.803 15.0744 156.549 19.4461 152.791 25.4992
-34 9 28 o 485.963 44.2535 274.032 12.6409 277.836 16.4021 265.176 20.2517
-34 9 29 o 558.313 41.7342 294.09 11.0982 292.545 16.3659 293.257 15.2667
-34 9 30 o 54.241 23.2048 89.2828 20.694 88.3526 27.3377 90.7435 25.9475
-34 9 31 o 414.9 35.0234 253.477 10.8113 250.619 16.0897 253.985 14.7763
-34 9 32 o 138.789 25.5118 145.776 13.8273 139.144 22.643 147.982 18.1848
-34 9 33 o 553.772 39.7048 292.865 10.6011 280.163 15.4221 303.596 14.7595
-34 9 34 o 272.999 28.6563 205.39 10.9312 193.664 16.5542 214.269 14.8027
-34 9 35 o 106.18 22.9073 127.11 14.3175 122.208 22.1927 128.131 19.7825
-34 9 36 o 912.449 54.924 375.524 11.4311 362.568 16.5795 384.798 15.9769
-34 9 37 o 22.6723 24.6683 63.7148 23.252 72.4591 32.8576 70.4386 24.2967
-34 9 38 o 380.273 32.794 242.361 10.5886 227.283 16.0686 253.934 14.2837
-34 9 39 o 270.94 27.8292 204.429 10.6641 199.451 16.2355 206.244 14.3983
-34 10 1 o 406.645 54.247 248.555 17.1428 208.293 31.202 271.39 21.2471
-34 10 2 o 438.771 56.5419 258.376 17.1812 230.526 29.9176 271.738 21.6877
-34 10 3 o 806.88 69.985 351.586 15.578 342.907 22.1566 353.879 22.4621
-34 10 4 o 875.687 74.0081 366.31 15.8093 362.404 22.4304 363.235 22.8412
-34 10 5 o 236.146 47.2304 188.604 19.8463 156.777 36.5283 204.045 24.4273
-34 10 6 o 93.5675 42.5962 115.622 28.854 98.6674 37.9358 130.55 32.8682
-34 10 7 o 329.682 57.6982 223.144 20.4112 221.248 26.3248 215.848 35.1598
-34 10 8 o 195.567 51.0752 170.294 24.0852 163.157 31.9652 171.048 39.1073
-34 10 9 o 144.964 42.5472 146.461 23.4706 124.707 37.2257 158.172 29.1917
-34 10 10 o 366.947 48.6378 237.102 16.1096 250.559 23.2305 221.863 23.1144
-34 10 11 o 471.282 70.6244 267.355 20.7849 315.867 30.4419 232.086 29.8675
-34 10 12 o 717.535 83.7966 330.667 19.8749 338.546 31.0007 318.382 26.7111
-34 10 13 o 614.753 101.913 303.248 26.5017 ? ? 303.248 26.5017
-34 10 14 o 946.965 94.1321 380.388 19.3822 415.533 28.8845 349.966 26.863
-34 10 15 o 886.235 86.1897 368.428 18.32 340.374 27.0102 392.028 25.5704
-34 10 16 o 1322.13 79.8032 451.988 13.7994 458.952 19.8047 441.106 19.4845
-34 10 17 o 577.448 56.5466 298.28 14.846 315.348 19.7847 275.35 23.0126
-34 10 18 o 538.197 50.1276 288.251 13.6143 303.573 17.904 266.723 21.4233
-34 10 19 o 785.223 58.9114 348.4 13.2242 353.527 19.5586 341.01 18.1825
-34 10 20 o 616.968 68.9353 307.562 17.5703 319.202 24.4634 290.532 26.0177
-34 10 21 o 308.074 52.8859 216.534 19.2676 202.414 29.6345 224.366 26.622
-34 10 22 o 298.508 37.2102 214.48 13.6139 212.477 18.6939 213.724 20.4173
-34 10 23 o 719.199 49.6018 333.77 11.6191 338.161 16.7848 327.309 16.2759
-34 10 24 o 276.705 35.7246 206.454 13.5839 178.176 24.7858 222.389 16.6042
-34 10 25 o -47.7662 23.9436 33.313 16.3499 45.9322 21.863 41.5351 20.0856
-34 10 26 o 52.2419 24.3224 87.5539 21.7769 85.4289 27.9982 91.4981 26.8524
-34 10 27 o 69.6814 23.6148 101.831 18.7957 107.599 24.9518 93.924 26.402
-34 10 28 o 84.7147 27.2962 112.316 19.6897 112.52 25.3197 108.521 29.7112
-34 10 29 o 489.194 42.7929 275.009 12.1776 274.038 15.7572 273.021 19.5641
-34 10 30 o 967.07 59.7108 386.84 12.0646 386.483 17.8369 383.909 16.5572
-34 10 31 o 431.589 36.1457 258.474 10.9416 252.018 16.3191 262.098 14.9321
-34 10 32 o 1547.33 85.4928 488.602 13.6729 476.72 20.6017 493.278 18.5131
-34 10 33 o 153.964 25.4064 153.689 13.0277 160.561 19.2311 145.737 18.4291
-34 10 34 o -62.0013 18.9704 24.8766 12.5567 31.246 15.8131 36.0387 17.3678
-34 10 35 o 215.752 25.8598 182.414 11.1197 183.27 16.5219 179.589 15.3628
-34 10 36 o -51.7935 18.1156 25.5784 12.8247 34.5754 17.1703 33.8238 16.4814
-34 10 37 o 807.928 49.8558 353.322 11.029 338.221 15.9711 365.379 15.4431
-34 10 38 f 2.93875 23.5099 50.4287 21.2719 48.6753 24.5786 68.6383 23.4815
-34 11 1 o 560.984 59.2965 292.504 15.8851 272.078 24.8981 303.581 21.2273
-34 11 2 o 51.6236 41.5219 88.9743 30.3673 90.5019 37.2136 98.1766 33.9189
-34 11 3 o 33.1291 41.0436 78.757 29.7517 66.9425 31.4431 109.907 33.4159
-34 11 4 o 113.746 43.247 127.788 27.2518 93.4266 37.5789 152.849 29.4456
-34 11 5 o 1.28064 48.7347 69.926 30.0925 69.4827 31.9879 100.271 39.1521
-34 11 6 f 21.0699 48.8883 77.6261 31.502 69.3775 31.7761 121.467 41.1732
-34 11 7 f 74.638 39.8129 103.593 28.9086 81.8336 34.2843 130.448 31.9361
-34 11 8 o 540.249 53.9708 288.148 14.6701 292.746 21.0308 279.434 20.9545
-34 11 9 o 287.924 44.1835 209.665 16.5861 205.878 25.8454 208.26 22.4735
-34 11 10 o 196.752 42.652 172.28 19.6796 154.424 34.0462 179.413 25.1331
-34 11 11 o 157.306 41.5947 153.247 21.8032 134.026 36.711 161.267 27.2051
-34 11 12 o 75.6817 39.6552 104.606 28.7222 107.646 37.1291 105.855 33.7298
-34 11 13 o 167.087 47.9809 157.237 24.6297 160.449 46.4969 152.594 28.9479
-34 11 14 o 349.483 62.0809 229.89 21.3243 240.589 34.0262 217.005 28.8721
-34 11 15 o 698.003 79.0608 326.505 18.9849 361.092 28.827 299.44 25.9703
-34 11 16 o 393.174 82.8163 241.793 27.21 ? ? 241.793 27.21
-34 11 17 o 847.231 96.2497 359.049 21.0189 378.498 27.7413 326.028 33.7257
-34 11 18 o 610.451 67.1633 305.942 17.207 300.012 25.8793 305.77 23.6283
-34 11 19 o 423.786 64.2456 253.929 19.9102 237.329 29.7327 264.456 28.0314
-34 11 20 o 896.524 85.698 370.613 18.1062 357.362 25.1763 379 26.7858
-34 11 21 o 638.442 58.9036 313.652 14.7015 333.93 21.056 293.391 20.9352
-34 11 22 o 590.674 45.5103 302.377 11.772 298.792 17.1668 303.172 16.3718
-34 11 23 o 612.97 45.147 308.101 11.4591 316.95 16.5082 298.056 16.1048
-34 11 24 o 188.851 29.7302 170.336 13.742 165.516 20.8669 171.871 18.9004
-34 11 25 o 60.2192 24.8258 94.0784 21.1194 90.171 28.3309 97.6896 26.4453
-34 11 26 o 127.286 25.6984 139.449 14.6026 154.573 19.5567 121.733 23.2912
-34 11 27 f 459.476 37.8338 266.736 11.0971 265.153 16.54 266.014 15.145
-34 11 28 f 296.087 30.6169 213.991 11.2084 224.128 16.345 204.074 15.6542
-34 11 29 o 110.89 23.7101 130.05 14.4777 125.123 22.4983 131.278 19.9181
-34 11 30 o 22.7854 23.4285 63.3441 22.7225 80.6912 26.6298 59.3864 25.4253
-34 11 31 o 1016.24 61.2838 396.416 12.0826 390.14 18.0578 398.208 16.4403
-34 11 32 o -18.1031 19.6068 36.5308 17.0443 42.9492 20.4357 48.7513 21.3493
-34 11 33 o 32.7186 19.7734 69.8829 20.6533 87.8813 26.1391 62.4026 23.4247
-34 11 34 o 143.72 23.4157 148.496 12.4236 126.645 23.0206 160.423 15.1915
-34 11 35 o 86.4151 20.8585 114.391 14.5646 109.843 24.4285 114.5 18.8336
-34 11 36 o 215.263 25.0438 182.201 10.7784 186.405 16.0052 176.776 14.8889
-34 11 37 o 69.054 21.4062 101.349 17.096 110.767 27.8575 94.6604 21.5007
-34 11 38 o 111.252 21.8999 130.162 13.3223 106.248 26.6756 139.927 15.5976
-34 12 1 o 789.532 70.3127 346.949 15.8627 328.471 23.0642 358.221 22.5047
-34 12 2 o 310.113 50.095 216.402 18.2411 176.281 35.0272 236.247 22.2047
-34 12 3 o 170.17 54.0501 156.353 28.0157 139.168 38.5405 167.34 39.4836
-34 12 4 o 31.6995 49.5338 82.205 32.2502 105.659 38.1922 79.4548 35.5675
-34 12 5 o 283.631 46.924 207.424 17.8332 208.329 27.6142 201.229 24.538
-34 12 6 o 589.422 56.9163 300.787 14.8175 305.312 20.5813 290.68 21.9066
-34 12 7 o 494.433 51.3104 275.556 14.5883 269.017 22.4185 276.613 19.6402
-34 12 8 o 166.078 40.1492 157.761 20.34 150.843 33.4625 157.08 26.867
-34 12 9 o 222.912 41.4236 183.939 17.8028 188.624 27.5574 175.831 24.6374
-34 12 10 o 462.203 49.253 266.56 14.4787 280.231 20.9242 251.563 20.5352
-34 12 11 f 557.506 52.8755 292.97 14.131 303.461 20.4718 280.31 19.9265
-34 12 12 o 964.854 68.9065 385.701 13.9697 404.656 19.7123 364.217 20.1308
-34 12 13 o 380.079 46.822 241.556 15.2091 238.63 24.5817 240.011 19.8315
-34 12 14 o 539.967 50.7451 288.508 13.7705 293.282 20.4968 281.314 18.9244
-34 12 15 o 334.259 45.5631 226.362 15.8128 220.114 25.0408 227.273 20.9965
-34 12 16 o 647.118 75.0484 314.346 18.7226 329.91 28.1519 296.99 25.8448
-34 12 17 f 783.834 88.3429 345.558 20.0437 340.642 35.0258 341.47 25.1083
-34 12 20 o 375.245 55.3366 239.291 18.1891 264.095 26.2459 216.145 26.3202
-34 12 21 o 289.926 49.413 210.066 18.5536 229.078 27.9851 192.848 26.0163
-34 12 22 o 253.646 45.7973 196.415 18.4171 204.703 29.1467 186.665 24.9531
-34 12 23 f 120.963 36.2203 134.132 21.8305 135.165 31.8356 128.711 30.0727
-34 12 24 o 236.675 36.4886 190.495 15.076 192.468 20.8775 184.527 22.7382
-34 12 25 o 401.791 35.836 249.365 11.2477 247.873 16.6747 248.58 15.441
-34 12 26 o 214.079 28.8904 181.634 12.493 162.186 20.6758 195.282 16.0601
-34 12 27 o 397.414 35.0907 248.014 11.0732 234.27 17.3094 257.307 14.5863
-34 12 28 o 60.5906 22.7484 94.6097 19.4216 88.9359 27.3131 98.4123 24.3538
-34 12 29 o 255.687 28.3649 198.768 11.1854 200.171 16.5401 195.642 15.4624
-34 12 30 o 382.966 33.5559 243.432 10.7877 232.133 16.3278 251.499 14.5598
-34 12 31 o 74.1984 23.516 105.139 18.1143 70.0244 26.5947 137.352 19.6729
-34 12 32 o 498.248 42.7083 277.317 12.0513 276.586 16.2798 274.604 18.2665
-34 12 33 o 126.031 22.6923 138.892 12.9019 123.357 23.881 145.664 15.815
-34 12 34 o 40.0977 21.0998 76.6429 20.9136 89.2138 29.9225 73.4058 23.3843
-34 12 35 o -3.92206 20.3618 43.5892 19.0963 51.134 24.8889 53.8305 21.413
-34 12 36 o 104.645 26.7196 125.286 17.0944 63.1928 29.2775 148.824 16.1845
-34 12 37 o -23.1432 18.4335 33.1194 15.7735 49.0061 24.3679 39.0166 17.7398
-34 13 1 o 45.723 51.2417 88.3911 33.2756 83.649 35.7621 113.317 41.3387
-34 13 2 o 182.897 56.1988 161.592 28.1736 127.61 39.662 195.773 37.4805
-34 13 3 o 388.162 52.4221 242.782 16.9628 219.611 28.1218 254.748 22.0771
-34 13 4 o -22.1541 38.2844 54.0942 24.7249 69.467 31.9 63.5553 28.4285
-34 13 5 o 196.264 42.44 171.606 19.6611 143.154 34.8309 186.379 24.5708
-34 13 6 o 131.486 40.4885 138.879 23.6029 152.29 33.3245 123.012 32.8465
-34 13 7 o 42.7874 38.4099 83.1733 29.1662 72.2748 32.2829 108.355 32.811
-34 13 8 o 157.041 39.2235 153.245 20.4944 145.553 34.1989 152.995 26.6264
-34 13 9 o 110.158 37.9802 126.864 24.2548 138.408 34.7937 115.378 31.6763
-34 13 10 o 517.486 51.2226 282.122 14.2196 274.406 21.197 284.997 19.5764
-34 13 11 o 77.5552 37.4219 105.679 27.4134 101.18 36.1228 111.344 32.1171
-34 13 12 o 328.117 43.8961 224.245 15.3744 234.617 22.6536 212.327 21.607
-34 13 13 o 250.457 41.1574 195.495 16.5916 201.522 24.6281 186.397 23.4946
-34 13 14 o 565.564 49.8913 295.372 13.2195 304.478 19.518 284.918 18.2676
-34 13 15 o 539.466 48.6349 288.49 13.1956 311.417 18.6542 266.517 19.0117
-34 13 16 o 285.084 41.1797 209.009 15.4909 209.512 24.4041 205.204 20.6865
-34 13 17 o 445.331 64.7232 260.219 19.5601 259.159 27.6912 253.964 28.9809
-34 13 18 o 129.333 50.6552 136.353 29.8326 137.091 39.9758 132.42 38.4573
-34 13 19 o 127.849 37.9098 137.811 22.231 132.105 34.0374 137.552 29.3399
-34 13 20 o 207.252 45.4912 176.757 20.4693 181.349 32.7684 168.436 27.8569
-34 13 21 o 157.891 41.6287 153.62 21.7631 162.265 33.5777 142.734 29.8856
-34 13 22 o 550.032 77.1444 288.864 20.9916 ? ? 288.864 20.9916
-34 13 23 o 54.4695 35.2624 90.1038 27.7911 101.963 35.3249 88.4137 31.5974
-34 13 24 o 39.8836 32.6725 79.6359 26.941 79.6722 31.8704 90.732 31.1335
-34 13 25 o 20.2936 28.5482 64.9701 24.7504 62.4098 27.4667 84.2881 29.2195
-34 13 26 o 308.885 39.3677 217.92 14.1797 208.856 23.4265 221.095 18.2352
-34 13 27 o 272.14 47.907 203.299 18.6019 ? ? 203.299 18.6019
-34 13 28 o 217.41 33.2535 182.58 14.333 176.36 23.5387 183.915 18.6544
-34 13 29 o 634.496 74.2313 310.854 18.7288 ? ? 310.854 18.7288
-34 13 30 o 105.972 31.7238 125.46 20.4428 ? ? 125.46 20.4428
-34 13 32 o -76.0567 29.233 33.5042 16.7222 40.0529 20.1403 49.7534 23.3475
-34 13 33 o 33.0784 19.0294 69.9808 20.1432 68.0457 28.1473 75.9329 21.3556
-34 13 34 o 182.378 30.9211 166.768 14.6223 ? ? 166.768 14.6223
-34 13 35 o 342.178 44.2582 228.543 15.2042 ? ? 228.543 15.2042
-34 13 36 o 69.0945 21.0996 101.405 16.8333 ? ? 101.405 16.8333
-34 14 1 o 615.949 59.7279 306.239 15.2739 297.042 22.5953 307.246 21.3825
-34 14 2 o 486.782 55.8528 271.973 16.1038 267.984 25.8459 268.297 21.2651
-34 14 3 o 411.128 52.8167 249.845 16.597 232.465 28.6542 254.933 21.0657
-34 14 4 o 280.262 44.7422 206.048 17.1056 172.322 31.6223 223.87 21.1538
-34 14 5 o -20.8663 34.9079 51.543 23.5779 64.0201 29.8959 62.4906 27.5105
-34 14 6 o 576.113 56.2663 297.138 14.8294 285.327 21.5775 303.624 20.9365
-34 14 7 o 397.898 48.9926 246.653 15.5859 245.127 22.9114 242.969 21.9553
-34 14 8 o 289.313 44.2813 209.94 16.6009 188.069 28.198 221.731 21.3294
-34 14 9 o 243.75 41.8793 192.489 17.1643 202.472 25.7758 180.416 24.2191
-34 14 10 o 148.146 39.0489 148.617 21.1044 146.701 32.8483 144.433 28.746
-34 14 11 o 301.256 42.5958 214.696 15.5946 212.93 23.6927 212.055 21.4293
-34 14 12 o 422.433 46.5811 254.817 14.3283 272.748 20.0333 235.236 21.0504
-34 14 13 o 495.786 48.8594 276.282 13.8497 275.233 20.1527 273.462 19.4602
-34 14 14 o 1029.34 66.8829 398.634 13.1157 406.754 18.7202 386.803 18.6441
-34 14 15 o 398.473 45.0856 247.545 14.2787 222.353 24.5337 261.769 17.9244
-34 14 16 o 764.735 80.4513 341.696 18.4487 327.733 25.7817 350.221 27.296
-34 14 17 o 375.283 58.5761 238.772 19.316 241.088 26.8722 229.076 29.3536
-34 14 18 o 328.008 43.9806 224.275 15.4023 270.996 21.5879 190.748 22.7785
-34 14 19 o 126.1 31.3807 137.896 18.2098 142.741 27.8198 130.301 25.3787
-34 14 20 o 189.839 31.9376 170.496 14.7689 170.607 23.0162 167.381 20.0326
-34 14 21 o 447.243 39.6892 262.954 11.813 261.516 17.4945 261.752 16.2475
-34 14 22 o 408.867 40.9442 251.184 12.7669 242.012 22.2033 253.918 15.8366
-34 14 23 o 253.578 30.9003 197.759 12.2582 202.581 18.2813 191.75 16.887
-34 14 24 o 186.211 27.4879 169.245 12.7733 162.551 20.0579 172.239 17.0555
-34 14 25 o 139.114 24.2046 146.079 13.0731 145.872 20.0611 143.807 17.9463
-34 14 26 o 258.275 28.0095 199.791 10.9866 189.115 16.9339 207.114 14.6825
-34 14 27 o 160.518 24.2074 157.144 12.1193 143.26 20.7557 164.729 15.3516
-34 14 28 o 19.8571 19.2714 58.4341 20.6452 69.2421 26.0568 59.8221 22.8602
-34 14 29 o 408.323 33.0918 251.402 10.2975 245.048 16.289 254.088 13.44
-34 14 30 o 249.766 25.6034 196.51 10.2062 195.894 16.7874 195.311 13.0362
-34 14 31 o 483.883 36.1363 273.626 10.3282 274.907 16.0707 270.602 13.6309
-34 14 32 o 46.7831 17.3982 83.151 16.9107 72.7237 30.2743 87.9009 17.2682
-34 14 33 o 109.141 19.8716 129.25 12.1446 120.504 30.2864 129.747 13.4055
-34 14 34 o 44.5836 18.4878 80.8124 18.2876 82.4013 30.8452 81.8481 19.6839
-34 14 35 o 445.605 51.0349 260.753 15.347 266.302 19.9225 245.606 25.1553
-34 15 1 o 144.156 38.272 145.341 21.179 101.144 36.2952 168.661 23.7129
-34 15 2 o 602.774 58.2502 303.04 15.0529 280.241 22.7173 318.439 20.7035
-34 15 3 o 406.122 50.4271 248.393 15.9324 213.302 27.2108 270.807 20.3399
-34 15 4 o 195.092 41.4304 170.759 19.2772 139.162 36.6798 183.129 23.138
-34 15 5 o 148.269 39.0211 148.063 21.176 124.737 36.9494 156.63 25.6004
-34 15 6 o 52.5691 35.2234 88.0159 27.8711 88.1093 35.3323 95.2685 30.9561
-34 15 7 o -12.5191 33.787 53.3923 23.9248 64.2703 29.8468 64.8752 27.7904
-34 15 8 o 52.6641 34.8872 88.236 27.711 103.828 36.0944 84.6956 30.8395
-34 15 9 o 68.7356 34.4794 99.3994 26.5691 121.864 35.0503 87.5623 30.8561
-34 15 10 o 70.2718 34.5678 100.551 26.4776 121.398 35.3449 89.6098 30.8702
-34 15 11 o 256.449 40.4284 197.79 16.0956 207.368 24.1667 186.566 22.5138
-34 15 12 o 201.78 38.5768 174.968 17.444 187.463 26.3731 161.797 24.6567
-34 15 13 o 1336.32 82.5753 453.662 14.227 467.377 19.4258 432.548 21.2758
-34 15 14 o 959.967 66.4148 384.743 13.4967 372.877 21.0011 389.627 17.8602
-34 15 15 o 473.363 47.329 269.966 13.7311 257.872 22.2097 275.287 17.7857
-34 15 16 o 454.859 63.414 263.012 18.9492 264.629 26.7333 254.029 28.1237
-34 15 17 o 322.696 53.037 221.356 18.8848 232.779 24.7795 200.06 31.2553
-34 15 18 o 143.678 31.2921 147.626 16.8488 139.136 28.9254 149.403 21.6273
-34 15 19 o 347.44 36.7721 231.522 12.4447 235.671 18.6379 225.761 17.0292
-34 15 20 o 446.998 38.8617 262.889 11.5684 244.726 17.5732 277.676 15.5807
-34 15 21 o 498.054 39.8455 277.597 11.2285 286.637 16.3352 267.771 15.6614
-34 15 22 o 193.464 31.5039 172.15 14.4186 172.465 26.8807 169.565 17.6
-34 15 23 o 137.115 28.391 144.455 15.5895 112.491 33.5378 154.679 17.4108
-34 15 24 o 337.158 34.2539 228.171 11.7591 237.281 15.9251 215.681 17.8097
-34 15 25 o 1364.61 77.8586 458.868 13.2597 471.632 20.1325 444.973 17.8442
-34 15 26 o 378.418 38.8696 241.516 12.6076 223.378 21.6231 250.529 15.7782
-34 15 27 o 350.815 30.2845 233.02 10.1703 220.357 16.4842 240.374 13.0745
-34 15 28 o 346.123 32.9821 231.215 11.1688 210.313 16.5487 252.392 15.3865
-34 15 29 o 78.2392 17.6348 109.159 12.858 89.5456 24.7262 117.545 15.0089
-34 15 30 o 458.815 33.3882 266.534 9.79578 261.051 15.3673 268.596 12.8446
-34 15 31 o 20.5866 12.7266 55.7231 16.5948 68.1569 29.1952 57.5458 16.8852
-34 15 32 o 73.7841 33.2119 102.797 25.3766 92.9546 31.5495 114.682 32.3063
-34 15 33 o 8.52149 31.3032 60.0225 24.874 57.5632 26.1275 87.0173 32.0989
-34 15 34 o 34.8195 32.5103 75.488 26.8009 67.1789 28.3643 104.285 33.8064
-34 16 1 o 8.91202 33.6184 61.3643 25.6316 59.7613 28.4494 81.9714 29.8557
-34 16 2 o 75.9711 35.2837 103.223 26.5383 85.6341 34.2719 118.089 29.7266
-34 16 3 o 223.488 40.5953 183.252 17.5062 155.993 32.1772 195.17 21.8138
-34 16 4 o 185.444 40.1292 166.289 19.1905 132.343 36.5104 180.147 22.8584
-34 16 5 o 91.3645 35.6778 114.232 25.0714 92.9902 35.7953 127.14 27.9759
-34 16 6 o 204.415 39.4601 175.441 17.8047 162.873 31.4001 177.725 22.7225
-34 16 7 o 110.828 37.0647 126.849 23.681 100.27 36.1881 141.663 27.0885
-34 16 8 o 244.675 41.1808 192.619 16.8598 167.7 29.4348 206.199 21.4688
-34 16 9 o 84.6354 35.135 110.246 25.4017 110.987 35.4119 108.645 30.7574
-34 16 10 o 136.514 35.5895 142.656 20.0264 131.448 34.1619 144.702 25.222
-34 16 11 o 35.2018 33.9874 76.7484 27.3867 78.0692 32.8819 87.9281 30.7731
-34 16 12 o 312.02 41.5998 218.552 14.9493 221.713 22.4687 212.061 20.6707
-34 16 13 o 350.553 41.7166 231.988 14.1046 218.205 22.8553 238.776 18.3557
-34 16 14 o 1174.3 73.5593 425.421 13.5154 443.714 19.0904 403.662 19.4473
-34 16 15 o 650.153 73.7634 314.665 18.3801 324.239 25.4998 296.794 27.5622
-34 16 16 o 830.433 82.197 355.926 18.0876 359.78 25.4155 343.455 26.5984
-34 16 17 o 481.503 44.9626 272.445 12.9203 291.328 17.8969 251.936 19.0591
-34 16 18 o 219.758 32.9803 183.552 14.1355 185.127 22.0293 179.439 19.0441
-34 16 19 o 335.45 36.4539 227.386 12.5641 241.899 18.3657 213.743 17.5855
-34 16 20 o 299.835 33.4565 215.018 12.1969 220.15 17.8729 208.218 17.0361
-34 16 21 o 290.712 32.3418 211.754 11.9719 220.171 17.6065 202.75 16.6607
-34 16 22 o 310.18 35.3357 218.584 12.6742 206.527 23.4444 222.189 15.334
-34 16 23 o 536.236 42.5621 287.871 11.5657 276.872 19.1652 292.454 14.6773
-34 16 24 o 1069.09 65.4389 406.234 12.5905 403.38 16.6286 404.607 19.5993
-34 16 25 o 305.438 28.107 217.391 10.1211 223.925 14.7727 210.166 14.0947
-34 16 26 o 353.277 29.9244 233.832 10.0136 228.743 15.7291 235.764 13.1388
-34 16 27 o 273.059 25.8201 205.538 9.83532 207.309 15.4595 202.742 12.9163
-34 16 28 o 52.9574 15.4859 89.2639 14.0035 85.5577 22.1457 89.8381 18.0132
-34 16 29 o 305.15 29.115 217.122 10.4993 221.074 21.8797 214.439 12.1022
-34 16 30 o 8.06692 31.383 59.9331 24.8773 82.9296 31.5081 59.3682 26.7344
-34 16 31 o 94.7969 33.5901 117.305 23.1763 111.601 31.2609 118.994 31.4326
-34 16 32 o 29.2022 31.2932 71.4616 26.1715 96.2 30.782 63.5684 28.2067
-34 16 33 o -2.69106 30.5886 54.2218 23.5861 60.7311 26.9201 68.3019 29.1688
-34 17 1 o 166.876 38.5039 156.843 19.5906 109.977 36.7681 178.336 22.2455
-34 17 2 o -6.38599 31.4942 53.1156 23.4907 66.0623 30.0295 61.2773 26.5166
-34 17 3 o 31.9114 32.3002 73.0418 26.6143 75.5054 32.3525 82.5446 29.5448
-34 17 4 o 77.3436 34.4341 104.438 25.8732 83.7868 33.9579 120.778 28.4751
-34 17 5 o 5.78582 32.0007 58.9861 24.8461 59.3783 27.8946 78.0167 29.3098
-34 17 6 o -46.8657 32.4146 41.994 20.24 55.5806 26.7557 51.9445 24.2384
-34 17 7 o 16.4719 33.663 65.5563 26.3042 72.7825 31.8285 75.6345 29.6845
-34 17 8 f 60.5891 34.1082 93.1922 27.0113 96.6785 35.3548 94.8087 30.6923
-34 17 9 o 76.2018 36.5371 104.06 27.1343 84.9521 34.6011 121.84 29.9557
-34 17 10 o 219.639 41.7688 181.985 18.1596 169.692 30.5856 184.938 23.8119
-34 17 11 o 270.747 41.0552 203.049 15.9114 211.159 25.1645 193.59 21.3552
-34 17 12 o 135.241 36.2768 141.758 20.5782 128.924 35.3496 144.514 25.5078
-34 17 13 o 167.243 36.2389 158.74 18.1473 148.037 32.7879 160.123 22.6914
-34 17 14 o 398.326 44.8096 247.213 14.2099 236.957 22.706 250.961 18.6482
-34 17 15 o 658.177 74.5938 316.285 18.4919 312.289 26.0873 311.482 27.2695
-34 17 16 o 233.355 53.717 186.238 23.0052 191.808 32.9542 171.636 34.8672
-34 17 17 f 69.9226 30.9146 100.543 24.2798 103.616 34.1743 99.2629 28.5303
-34 17 18 o 67.5644 29.513 98.9427 23.6147 113.406 33.1824 90.8613 28.1341
-34 17 19 o 56.186 28.1839 90.2959 23.9695 105.682 30.3957 81.0886 28.6439
-34 17 20 o 88.9005 26.789 115.039 18.8299 124.202 26.6918 104.164 26.3967
-34 17 21 o 123.314 26.5195 136.821 15.3982 125.065 25.6379 142.226 20.1249
-34 17 22 o 163.837 28.9864 158.156 14.4677 150 28.1306 159.04 17.412
-34 17 23 o 264.579 31.477 201.822 12.2328 194.242 22.5518 203.248 14.8361
-34 17 24 o 288.711 30.682 211.031 11.3923 208.242 15.698 211.496 16.928
-34 17 25 o 740.586 47.7836 338.359 11.0393 333.566 16.8258 339.12 14.7955
-34 17 26 f 155.834 20.2764 155.041 10.2673 153.002 15.8557 154.906 13.7782
-34 17 27 o 651.352 46.8767 317.076 11.5606 307.826 15.9509 324.398 17.0522
-34 17 28 o 674.067 47.2878 322.553 11.463 333.162 21.3924 315.92 13.7197
-34 17 29 o 360.879 47.0143 234.538 15.7397 231.711 22.0569 231.538 23.4022
-34 17 30 o 203.106 38.6528 175.071 17.4685 185.638 23.5886 157.121 28.1103
-34 17 31 o 145.703 35.9724 147.275 19.5501 140.744 28.1053 147.18 29.2012
-34 18 1 o 82.3994 35.1363 107.056 25.9047 101.432 36.7483 108.861 29.8308
-34 18 2 o 165.275 37.911 156.144 19.369 123.475 37.118 166.818 22.7152
-34 18 3 o 29.9623 33.1705 72.0876 26.8472 70.0076 31.3494 86.6369 29.9646
-34 18 4 o 74.1429 34.5908 101.945 26.3111 91.2999 35.4668 109.949 29.5658
-34 18 5 o 246.981 41.489 192.83 16.9694 157.979 32.9839 208.142 20.5721
-34 18 6 o 196.22 39.0237 171.424 18.0413 157.454 32.1199 173.852 22.975
-34 18 7 o 94.7994 36.0888 116.276 24.9748 96.3722 35.8623 127.862 28.5307
-34 18 8 o 156.96 38.365 152.568 20.1204 148.895 33.5649 148.544 26.5174
-34 18 9 o 257.287 42.3824 197.26 16.9366 180.927 29.6379 202.388 21.5886
-34 18 10 f 242.765 41.6928 191.565 17.1724 206.036 25.8045 175.953 24.3712
-34 18 11 o 127.37 35.7067 137.121 20.9959 145.678 30.5062 124.402 29.8105
-34 18 12 o 298.977 38.6771 213.86 14.1988 223.918 20.8803 201.964 20.0095
-34 18 13 o 244.827 36.6686 193.264 14.9273 208.199 21.6526 177.665 21.5072
-34 18 14 o 322.098 41.9719 221.883 14.8526 214.624 23.6432 223.023 19.6796
-34 18 15 o 1042.56 94.524 397.814 18.6006 388.065 25.8681 396.821 27.7908
-34 18 16 o 440.586 49.041 259.731 14.8012 286.798 25.301 244.422 18.6535
-34 18 17 o 276.392 35.5134 205.896 13.54 207.733 20.9095 201.297 18.2623
-34 18 18 o 368.511 37.3631 238.222 12.2854 234.268 18.9515 238.322 16.442
-34 18 19 o 554.94 45.3955 292.506 12.1418 288.05 16.8502 293.622 17.8365
-34 18 20 o 315.59 33.4646 220.504 11.8915 212.18 18.1813 224.825 16.0296
-34 18 21 o 96.8247 24.8058 120.687 16.4751 122.816 25.286 115.372 22.7744
-34 18 22 o 177.512 27.5893 164.897 13.1707 175.512 17.676 150.192 20.7394
-34 18 23 o 203.299 27.6904 176.728 12.3085 173.727 22.8888 175.926 14.938
-34 18 24 f 309.745 29.9254 218.685 10.7153 217.27 14.3034 217.672 16.5174
-34 18 25 o 115.029 18.8085 132.911 11.1499 139.892 16.5339 125.583 15.6798
-34 18 26 o 147.714 20.0617 150.853 10.4463 130.381 21.1073 159.063 12.2809
-34 18 27 o 95.3283 16.5483 120.956 10.7937 156.763 26.9436 115.205 12.0002
-34 18 28 o 437.547 51.0885 258.342 15.5093 246.489 22.1258 265.408 22.5225
-34 18 29 o 425.708 50.4392 254.733 15.5314 256.269 21.3652 246.254 23.5284
-34 18 30 o 15.5985 31.8092 63.8577 25.5879 62.4831 27.8476 84.7082 31.2785
-34 19 3 o 242.976 40.526 190.906 16.7412 154.422 31.6026 209.577 20.6238
-34 19 4 o 46.0993 32.6756 82.0958 26.9217 79.6767 32.6686 91.4411 30.3135
-34 19 5 o 104.743 34.7063 122.665 22.9303 94.2361 34.9468 137.894 25.9629
-34 19 6 o 14.7219 32.1304 63.2507 25.5855 66.6422 29.9471 76.4943 29.3264
-34 19 7 o 52.4981 33.0996 86.9428 26.944 88.7513 33.7326 91.0647 30.6923
-34 19 8 o 143.259 35.9016 145.603 19.758 105.471 34.7233 167.955 22.8206
-34 19 9 o 151.428 37.0652 149.834 19.7953 122.815 34.0185 163.502 24.5874
-34 19 10 o 143.608 36.6411 145.801 20.1572 121.604 34.3431 156.933 24.993
-34 19 11 o 173.797 36.4859 161.498 17.939 162.113 27.9315 155.069 25.0981
-34 19 12 o 437.163 43.5175 258.972 13.1612 266.216 19.3838 248.899 18.3588
-34 19 13 o 66.1988 32.3545 97.1952 25.6263 80.7458 33.1478 112.213 27.9638
-34 19 14 o 189.758 51.5109 166.27 24.9543 160.092 36.1732 161.563 36.2938
-34 19 15 o 356.664 57.4128 231.592 19.5348 235.218 27.5448 218.567 29.6849
-34 19 16 o 656.078 50.1897 317.839 12.3508 328.67 17.3473 303.256 17.9215
-34 19 17 o 682.732 49.6404 324.393 11.9665 324.667 17.2379 320.025 16.8993
-34 19 18 o 549.884 45.6574 290.991 12.2763 292.257 16.9271 285.269 18.1963
-34 19 19 o 269.234 34.0286 203.209 13.1431 198.984 19.1547 203.663 18.6144
-34 19 20 o 439.165 38.9214 260.164 11.7089 260.49 16.0313 256.09 17.4959
-34 19 21 o 476.011 36.9332 271.17 10.6532 273.166 15.1922 266.393 15.1665
-34 19 22 o 284.679 28.7938 209.569 10.7619 206.191 15.9742 210.165 14.8294
-34 19 23 o 731.442 53.2678 335.593 12.4126 334.307 22.8254 332.758 14.9809
-34 19 24 o 476.374 35.7857 271.329 10.3149 277.868 13.4763 259.456 16.313
-34 19 25 o 380.357 26.9472 242.768 8.67924 238.955 12.2642 244.905 12.4224
-34 19 26 o 296.384 33.0543 213.437 12.1398 221.821 22.5093 207.801 14.6745
-34 19 27 o 514.834 56.1608 280.084 15.7163 281.107 21.4476 271.221 24.0003
-34 19 28 o 244.843 41.6543 192.32 17.0858 203.928 22.7929 172.167 27.8379
-34 20 6 o 143.461 35.7297 145.341 19.6976 136.41 32.7091 144.33 25.9252
-34 20 7 o 27.8354 32.4165 70.5623 26.4872 88.8458 33.7142 69.5006 28.6112
-34 20 8 o 36.0847 33.1925 76.0039 27.0706 72.3453 30.9886 91.2547 31.1101
-34 20 9 o 153.184 35.8115 150.846 18.9503 147.66 29.1969 146.346 26.7918
-34 20 10 o 61.5266 32.7769 93.393 26.2907 113.789 32.7197 80.8253 30.54
-34 20 11 o 145.741 33.8693 147.444 18.3269 159.267 27.0023 132.498 26.8237
-34 20 12 o 120.454 32.4343 133.488 19.5471 131.841 30.338 128.91 26.6265
-34 20 13 o 155.873 33.6683 152.932 17.5011 169.847 27.1472 137.845 24.5114
-34 20 14 o 279.58 54.0678 203.92 20.9983 198.713 31.1925 198.518 30.952
-34 20 15 o 884.365 76.3835 366.898 16.2929 361.939 20.8214 362.439 27.2992
-34 20 16 o 437.101 42.5325 259.037 12.8581 249.187 18.5264 264.956 18.2905
-34 20 17 o 881.665 60.0413 368.184 12.7497 372.338 17.234 357.015 19.3555
-34 20 18 o 509.229 46.6603 279.599 13.064 289.448 19.1979 267.397 18.2253
-34 20 19 o 376.173 39.5079 240.286 12.8827 257.911 18.9482 223.847 17.9975
-34 20 20 o 379.526 36.3373 241.695 11.7721 240.614 16.2644 239.17 17.451
-34 20 21 o 147.752 26.3769 150.02 13.8832 134.612 24.73 156.764 17.4303
-34 20 22 o 54.78 20.463 89.6208 18.44 88.0119 26.3004 89.4541 23.1045
-34 20 23 o 79.2752 20.4894 109.204 15.0465 98.3246 27.8241 111.936 17.8406
-34 20 24 o 92.0921 15.7853 118.881 10.4726 123.321 14.1222 111.508 16.4295
-34 20 25 o 260.484 27.0976 200.377 10.5947 176.552 26.8284 204.629 11.6988
-34 21 9 o 35.5514 31.1968 74.8147 26.2814 75.6086 31.3365 84.2394 29.7725
-34 21 10 o 101.817 31.7191 121.695 21.1124 98.4227 32.9737 134.101 25.1686
-34 21 11 o 64.0903 30.5692 95.2548 24.8103 80.0956 31.4794 109.989 28.2878
-34 21 12 o 132.846 31.4214 140.741 17.8281 156.535 24.9998 121.852 27.1443
-34 21 13 o 168.812 34.7649 159.116 17.3364 133.247 32.7439 169.069 21.0516
-34 21 14 o 240.918 52.1271 188.416 22.0119 193.81 31.5181 171.821 33.9188
-34 21 15 o 205.487 33.8508 176.572 15.1112 166.412 23.7474 180.371 20.5599
-34 21 16 o 163.719 30.9737 157.351 15.5708 165.301 22.888 146.131 22.6753
-34 21 17 o 154.779 29.6847 153.038 15.3493 160.802 22.6182 142.252 22.2967
-34 21 18 o 315.395 35.2521 219.934 12.565 216.366 18.0386 219.507 18.0015
-34 21 19 o 402.87 40.2555 248.619 12.682 233.207 19.5689 258.106 17.0294
-34 21 20 o 437.811 37.9069 259.62 11.4263 261.373 15.487 253.478 17.303
-34 21 21 o 441.744 34.7192 261.095 10.4016 270.343 14.3613 248.7 15.3482
-34 21 22 o 341.646 28.8265 229.711 9.81914 232.181 13.9764 224.874 14.0197
-33 0 1 o 106.936 62.8859 106.084 45.3626 106.084 45.3626 106.084 45.3626
-33 0 2 o 342.272 70.0605 225.279 25.0719 225.279 25.0719 225.279 25.0719
-33 0 3 o 802.583 94.2121 350.013 21.1925 350.013 21.1925 350.013 21.1925
-33 0 4 o 1051.37 109.775 401.042 21.5107 401.042 21.5107 401.042 21.5107
-33 0 5 o 509.109 80.3489 277.314 22.9953 277.314 22.9953 277.314 22.9953
-33 0 6 o 174.704 61.903 151.735 36.7462 151.735 36.7462 151.735 36.7462
-33 0 7 o 620.392 84.402 307.241 21.6986 307.241 21.6986 307.241 21.6986
-33 0 8 o 447.484 71.2439 260.246 21.7322 260.246 21.7322 260.246 21.7322
-33 0 9 o 1732.41 153.432 515.32 23.3528 515.32 23.3528 515.32 23.3528
-33 0 10 o 1007.5 99.8698 393.387 19.9361 393.387 19.9361 393.387 19.9361
-33 0 11 o 690.327 85.219 324.866 20.6725 324.866 20.6725 324.866 20.6725
-33 0 12 o 1217.45 108.254 432.899 19.6137 432.899 19.6137 432.899 19.6137
-33 0 13 o 1355.98 114.622 457.022 19.662 457.022 19.662 457.022 19.662
-33 0 14 o 535.293 72.9315 285.819 20.1542 285.819 20.1542 285.819 20.1542
-33 0 15 o 339.824 61.4706 226.249 21.6975 226.249 21.6975 226.249 21.6975
-33 0 16 o 1774.58 189.026 519.826 28.5862 519.826 28.5862 519.826 28.5862
-33 0 17 o 1636.39 177.06 499.333 27.8817 499.333 27.8817 499.333 27.8817
-33 0 18 o 1181.4 112.058 426.206 20.6357 426.206 20.6357 426.206 20.6357
-33 0 19 o 622.548 70.6621 309.237 17.9786 309.237 17.9786 309.237 17.9786
-33 0 20 o 431.692 61.2439 256.68 18.8658 256.68 18.8658 256.68 18.8658
-33 0 21 o 66.1058 42.6488 83.6045 37.4137 83.6045 37.4137 83.6045 37.4137
-33 0 22 o 103.813 41.3371 114.961 32.4239 114.961 32.4239 114.961 32.4239
-33 0 23 o 348.226 52.7015 230.32 18.1285 230.32 18.1285 230.32 18.1285
-33 0 24 o 565.36 61.8181 294.928 16.4814 294.928 16.4814 294.928 16.4814
-33 0 25 o 895.404 81.0372 371.623 17.106 371.623 17.106 371.623 17.106
-33 0 26 o 1026.53 89.7766 397.899 17.6935 397.899 17.6935 397.899 17.6935
-33 0 27 o 34.4544 49.8627 64.364 37.2428 64.364 37.2428 64.364 37.2428
-33 0 28 o 116 52.3712 117.729 39.0463 117.729 39.0463 117.729 39.0463
-33 0 29 o 138.676 37.2665 141.625 22.1597 141.625 22.1597 141.625 22.1597
-33 0 30 o 120.609 35.7201 130.702 23.6243 130.702 23.6243 130.702 23.6243
-33 0 31 o 508.638 54.5695 279.848 15.3284 279.848 15.3284 279.848 15.3284
-33 0 32 o 66.5982 33.3053 87.6029 32.142 87.6029 32.142 87.6029 32.142
-33 0 33 o 598.925 58.272 303.881 15.0545 303.881 15.0545 303.881 15.0545
-33 0 34 o 408.578 47.9629 250.533 15.0713 250.533 15.0713 250.533 15.0713
-33 0 35 o 244.881 39.5429 192.874 16.282 192.874 16.282 192.874 16.282
-33 0 36 o 181.381 35.2775 165.072 17.1449 165.072 17.1449 165.072 17.1449
-33 0 37 o 598.337 57.2228 303.677 14.7905 303.677 14.7905 303.677 14.7905
-33 0 38 o 3.86705 26.9913 39.1494 24.8336 39.1494 24.8336 39.1494 24.8336
-33 0 39 o 149.031 32.3995 148.831 17.6467 148.831 17.6467 148.831 17.6467
-33 0 40 o 94.5227 30.0654 114.326 23.1887 114.326 23.1887 114.326 23.1887
-33 0 41 o -8.78653 25.3858 32.6041 21.8372 32.6041 21.8372 32.6041 21.8372
-33 0 42 o 325.723 41.1241 223.205 14.5261 223.205 14.5261 223.205 14.5261
-33 0 43 o 26.2995 27.2426 52.7666 28.6489 52.7666 28.6489 52.7666 28.6489
-33 1 1 o 45.6834 42.5065 86.7108 30.6589 96.1081 36.1907 91.3579 35.5133
-33 1 2 o 283.471 47.9321 207.725 18.197 196.505 27.4277 213.35 25.5453
-33 1 3 o 2159.18 132.075 575.379 17.9415 573.577 25.7156 566.688 25.5714
-33 1 4 o 390.841 52.7795 244.624 16.948 222.49 26.4347 261.03 22.7896
-33 1 5 o 659.369 62.5519 318.569 15.3738 308.04 22.0162 325.097 21.9305
-33 1 6 o 230.697 45.7062 187.1 19.3493 163.209 31.9537 203.409 25.4502
-33 1 7 o 228.932 45.2065 186.456 19.2013 184.499 27.9056 182.912 28.2076
-33 1 8 o 607.389 56.8938 306.081 14.5524 295.548 21.1967 312.904 20.3757
-33 1 9 o 584.016 55.8139 300.162 14.5594 297.582 20.4622 299.142 21.1223
-33 1 10 o 1135.26 74.8036 418.959 13.9578 413.207 20.1728 420.454 19.5742
-33 1 11 o 566.034 52.6167 295.708 13.9297 302.15 19.848 286.672 19.8864
-33 1 12 o 2129.79 120.251 573.131 16.396 562.537 24.6649 575.514 22.2386
-33 1 13 o 1568.83 98.9383 492.122 15.7148 479.622 22.329 499.702 22.4368
-33 1 14 o 694.261 58.2133 327.637 13.902 322.175 19.95 329.899 19.6657
-33 1 15 o 572.794 56.3388 297.353 14.8378 300.14 25.1475 293.228 18.6416
-33 1 16 f 1033.02 76.0169 399.549 14.8785 366.676 25.7656 416.672 18.4262
-33 1 17 f 1887.97 102.826 540.334 14.87 539.726 21.1003 535.722 21.2055
-33 1 18 o 701.818 62.7766 329.231 14.9241 313.487 19.2643 353.494 24.0941
-33 1 19 o 881.444 67.8079 369.186 14.3656 370.717 17.8893 361.343 24.5921
-33 1 20 o 947.79 61.4926 383.282 12.5415 383.481 17.6408 380.217 18.0192
-33 1 21 o 410.407 40.339 252.04 12.5337 255.88 17.5708 245.95 18.1742
-33 1 22 o 493.49 42.0503 276.541 11.8983 281.639 16.7905 269.548 17.0794
-33 1 23 o 302.532 35.4061 216.242 12.8398 225.521 17.7777 204.927 18.9749
-33 1 24 o 182.604 30.1718 167.577 14.1887 160.639 20.773 172.166 20.1779
-33 1 25 o 823.596 54.7847 357.343 11.9853 349.306 16.7166 363.871 17.372
-33 1 26 o 1016.83 73.2756 396.487 14.4516 393.091 17.3415 397.933 26.7414
-33 1 27 o 726.148 51.0534 335.523 11.8973 332.196 16.8969 336.507 16.9308
-33 1 28 o 127.171 27.6054 139.338 15.7415 151.625 21.136 123.65 24.9781
-33 1 29 o 243.391 35.0335 193.612 14.225 200.962 25.7286 188.544 17.4499
-33 1 30 o 146.395 27.1572 149.87 14.3198 159.296 19.804 138.083 21.85
-33 1 31 o 311.933 31.6267 219.793 11.2707 221.516 16.1538 216.403 15.975
-33 1 32 o 79.5116 23.9605 109.31 17.7178 109.108 24.6758 106.521 25.3558
-33 1 33 o 326.729 30.5662 225.01 10.6348 224.997 15.2689 223.341 15.0215
-33 1 34 o 28.5162 20.9324 66.761 21.5228 84.706 25.6467 59.8753 24.2834
-33 1 35 o 206.314 25.9372 178.526 11.4013 178.829 16.3407 176.315 16.2787
-33 1 36 o 660.43 43.7287 319.978 10.6835 317.888 15.2028 319.786 15.168
-33 1 37 o 247.745 27.1403 195.748 10.8664 192.957 15.7154 196.612 15.3109
-33 1 38 o 165.938 23.2676 159.956 11.431 164.078 15.9678 153.734 16.8708
-33 1 39 o 226.057 25.4224 186.907 10.6624 185.978 15.2277 185.879 15.2298
-33 1 40 o 392.372 31.7703 246.459 10.0845 249.862 14.1709 240.946 14.5482
-33 1 41 o 164.426 23.2369 159.058 11.482 162.279 16.4322 153.73 16.5583
-33 1 42 o 102.075 21.1705 124.662 13.471 136.78 17.9381 108.993 21.7176
-33 1 43 o 31.2574 19.4158 68.2249 20.539 82.4012 24.3735 61.1257 23.9806
-33 2 1 o 246.739 64.1888 190.641 27.0427 202.164 38.6857 170.833 39.9835
-33 2 2 o 448.107 53.4356 262.182 15.9866 252.362 23.7422 266.934 22.2208
-33 2 3 o 1030.6 78.6105 398.289 15.4371 367.227 22.1882 430.282 21.8868
-33 2 4 o 805.981 69.0509 352.236 15.3404 328.748 22.7519 371.553 21.157
-33 2 5 o 579.964 58.0278 298.768 15.2122 299.712 21.7612 293.565 21.7418
-33 2 6 o 95.3617 41.2453 117.513 27.8316 96.0269 35.544 141.281 33.0249
-33 2 7 o 360.595 48.6653 235.22 16.2511 217.365 24.8179 248.649 22.153
-33 2 8 o 486.474 52.458 273.732 15.018 278.633 20.9488 264.872 22.0543
-33 2 9 o 2600.06 143.768 632.303 17.7676 630.235 26.9149 625.198 24.0294
-33 2 10 o 1152.18 75.2304 422.072 13.9336 422.716 20.0571 417.436 19.6132
-33 2 11 o 1190.89 75.9322 429.183 13.8296 420.691 20.0067 433.484 19.3658
-33 2 12 f 894.77 82.0874 370.989 17.3211 327.722 27.4223 407.109 22.7608
-33 2 13 o 622.986 60.6782 309.973 15.3291 294.15 27.0118 315.669 18.8951
-33 2 14 f 603.487 58.5863 305.165 15.0335 311 25.692 299.456 18.8035
-33 2 15 o 735.637 57.822 337.4 13.4052 334.32 19.9478 337.218 18.3239
-33 2 16 o 455.381 44.5636 265.394 13.1493 246.713 19.441 282.803 18.1291
-33 2 17 o 624.291 49.8286 310.972 12.5345 305.513 17.784 314.179 17.8897
-33 2 18 o 884.091 60.1069 370.121 12.6965 365.114 17.9321 372.5 18.176
-33 2 19 f 578.592 49.5169 299.284 12.9467 294.799 18.1558 301.512 18.728
-33 2 20 o 329.508 44.0741 225.248 15.367 214.714 19.6315 241.7 25.6032
-33 2 21 f 966.811 64.1748 387.008 12.9634 389.399 17.9323 381.237 18.9781
-33 2 22 o 396.605 39.2451 247.77 12.4045 240.237 17.8823 253.371 17.4872
-33 2 23 o 457.542 41.4552 266.199 12.1895 269.23 16.931 260.764 17.8217
-33 2 24 o 230.914 35.4684 188.465 14.8105 185.922 18.2712 189.312 26.6684
-33 2 25 o 450.397 45.275 263.868 13.4389 261.077 16.3658 265.782 24.1955
-33 2 26 o 977.566 61.6223 389.255 12.3741 387.839 17.5485 387.81 17.6271
-33 2 27 o 28.8464 26.4963 69.7125 24.2391 96.9733 28.2197 59.4644 26.0341
-33 2 28 o 720.931 49.5286 334.371 11.5809 328.758 16.6144 337.73 16.3095
-33 2 29 o 194.728 28.9722 173.251 13.153 164.55 20.0297 179.052 17.9451
-33 2 30 o 839.713 63.0121 360.398 13.6738 363.172 25.3475 356.863 16.393
-33 2 31 o 417.572 40.4681 254.169 12.4674 258.026 20.1114 249.902 16.0959
-33 2 32 o 1139.43 65.9843 420.166 12.2728 416.034 17.5515 421.029 17.3374
-33 2 33 o 304.853 31.3655 217.217 11.3114 216.732 16.5445 215.823 15.743
-33 2 34 o 128.4 23.7091 140.352 13.3478 144.65 18.6926 133.402 20.0733
-33 2 35 o 1097.7 62.7946 412.317 11.9016 414.017 16.8642 407.298 16.974
-33 2 36 o 200.572 25.3876 176.011 11.3201 161.929 16.9166 189.209 15.5689
-33 2 37 o 15.6813 19.217 55.1524 20.4547 55.2366 23.066 68.1012 24.4526
-33 2 38 o 449.459 34.037 263.932 10.086 258.436 14.4756 267.542 14.2179
-33 2 39 o 31.761 19.106 68.9055 20.2854 70.4784 24.6006 72.7433 24.3726
-33 2 40 o 454.443 34.0693 265.27 10.0443 259.82 14.4636 268.513 14.1263
-33 2 41 o 151.189 22.5776 152.449 11.6497 156.679 16.7294 146.275 16.8008
-33 2 42 o 108.165 21.3777 128.428 13.1814 131.88 18.7531 121.91 19.6932
-33 2 43 o 45.8134 19.4762 81.7736 18.9623 69.8583 24.6692 94.5793 22.9872
-33 3 1 o 204.395 61.4622 172.519 28.8284 144.547 44.099 188.557 36.4686
-33 3 2 o 86.9958 44.117 111.806 30.1284 92.5355 36.5764 135.823 34.7848
-33 3 3 o 231.556 45.8173 187.305 19.3753 160.358 32.9253 204.848 24.9979
-33 3 4 o 303.374 47.6025 215.25 17.4127 183.119 29.5353 239.166 22.3645
-33 3 5 o 948.64 72.9416 382.38 14.9202 366.009 21.488 394.867 21.0852
-33 3 6 o 166.404 43.6091 157.818 22.1829 145.65 34.2515 162.809 30.1591
-33 3 7 o 66.7948 40.6197 99.204 29.6719 94.0561 35.7657 111.698 34.9515
-33 3 8 o 511.548 52.4538 280.801 14.6332 282.116 21.4215 276.184 20.4351
-33 3 9 o 916.39 67.6353 376.27 14.0572 367.277 20.4145 381.121 19.6554
-33 3 10 o 1367.64 85.5225 459.669 14.5426 433.072 21.2446 482.99 20.2033
-33 3 11 o 918.842 73.7937 376.502 15.3328 392.048 26.2276 365.647 19.1376
-33 3 12 o 949.385 75.6309 382.723 15.4586 396.697 26.476 372.539 19.2798
-33 3 13 o 615.134 56.7971 308.214 14.4258 301.944 21.3566 310.627 19.8786
-33 3 14 o 1669.12 94.7293 508.03 14.5715 510.698 20.8648 500.683 20.5992
-33 3 15 o 642.969 53.7782 315.404 13.3408 300.988 20.0601 325.869 18.094
-33 3 16 o 356.069 43.7265 234.311 14.6416 240.948 20.4323 224.701 21.5343
-33 3 17 o 917.804 62.4182 377.048 12.9425 370.849 18.3597 380.46 18.4525
-33 3 18 o 1216.86 73.4824 434.147 13.2286 433.331 18.7904 431.483 18.8225
-33 3 19 o 552.182 49.6879 292.283 13.306 294.492 18.9247 287.471 18.9929
-33 3 20 o 589.093 47.5705 302.106 12.3183 302.619 17.2466 299.149 17.8241
-33 3 21 o 895.514 67.2225 372.161 14.1264 371.67 17.6101 368.018 24.1171
-33 3 22 o 965.969 78.4471 386.056 15.897 389.414 17.6334 359.963 38.5991
-33 3 23 o 608.944 54.4555 306.824 13.8912 312.722 16.5565 288.85 26.2617
-33 3 24 o 542.859 44.226 290.041 11.929 298.584 16.66 279.533 17.305
-33 3 25 o 1119.27 66.7425 416.502 12.5239 414.043 17.7431 415.894 17.8543
-33 3 26 o 587.929 44.6427 301.922 11.5643 296.031 16.6472 305.692 16.2487
-33 3 27 o 572.848 42.8398 298.075 11.2398 295.582 16.0148 298.583 15.9437
-33 3 28 o 467.503 39.4538 269.192 11.4679 267.391 16.36 269.017 16.2757
-33 3 29 o 104.47 26.4017 125.902 16.7884 118.394 25.1107 129.994 23.5617
-33 3 30 o 188.008 28.0542 170.234 12.9625 156.673 20.1982 180.719 17.3874
-33 3 31 o 1430.22 91.6946 469.891 15.2539 469.802 28.1441 466.121 18.336
-33 3 32 o 105.435 30.053 125.866 19.2505 116.955 35.1692 127.718 22.4443
-33 3 33 o 1044.52 61.2509 402.293 11.8989 402.012 17.1413 399.551 16.6919
-33 3 34 o 582.397 41.4842 300.479 10.7953 301.483 15.3536 297.372 15.3423
-33 3 35 o 90.4538 23.4312 117.015 16.0547 101.58 25.6995 127.65 20.7874
-33 3 36 o 224.626 26.5722 186.326 11.1845 178.563 16.4322 192.206 15.5698
-33 3 37 o 356.729 31.1893 235.074 10.3832 233.351 14.6442 234.962 14.9236
-33 3 38 o 95.331 21.1263 120.536 13.9391 116.289 21.1287 121.53 19.588
-33 3 39 o -21.667 17.8223 32.9131 15.6278 45.6608 20.6095 38.6691 18.3861
-33 3 40 o 906.286 53.1013 374.416 11.0838 372.201 15.9182 373.097 15.6204
-33 3 41 o 91.5229 20.6958 117.899 13.9749 119.511 20.0278 112.941 20.7895
-33 3 42 o 127.266 21.6596 139.615 12.2345 140.057 18.0645 136.555 17.3718
-33 3 43 o 75.1449 20.0686 106.272 15.1723 101.304 22.6547 107.35 21.1945
-33 4 1 o 139.197 60.1864 140.139 33.9001 106.963 42.9221 171.44 37.9821
-33 4 2 o 161.239 58.8053 152.098 31.229 127.122 44.4065 168.194 37.3401
-33 4 3 o 84.1941 42.9981 110.128 29.773 129.155 37.1628 98.1043 35.5405
-33 4 4 o 362.524 48.543 235.75 16.1724 247.546 23.0667 221.363 23.4558
-33 4 5 o 339.649 48.5649 228.043 16.7418 195.312 28.0272 253.205 21.5589
-33 4 6 o 69.8027 41.5371 101.153 29.9442 86.6427 35.2942 123.706 34.2887
-33 4 7 o 155.576 42.5388 152.461 22.453 150.507 33.8476 148.586 31.0399
-33 4 8 o 1536.85 93.8191 486.957 15.0585 481.054 21.9173 486.842 21.0147
-33 4 9 o 807.715 64.6569 353.132 14.3232 337.913 22.1226 362.027 19.0569
-33 4 10 o 956.929 76.1436 384.112 15.507 376.848 26.865 384.222 19.2399
-33 4 11 o 2697.04 160.052 643.204 19.4478 617.598 33.5571 648.596 24.2402
-33 4 12 o 2013.23 121.621 556.849 17.0704 541.069 24.4577 565.54 24.2232
-33 4 13 o 1054.45 75.2556 403.649 14.5784 397.504 21.0371 405.471 20.4978
-33 4 14 o 976.851 68.0788 388.756 13.6922 367.35 20.5889 405.455 18.5444
-33 4 15 o 913.278 64.6569 375.957 13.4473 363.012 20.1672 384.363 18.2474
-33 4 16 o 843.015 59.0178 361.356 12.77 361.982 18.1377 357.854 18.1873
-33 4 17 o 939.216 67.9264 381.171 13.9351 396.606 21.6623 368.266 18.4024
-33 4 18 o 1595.99 93.2944 496.789 14.6764 485.141 21.9305 502.459 19.9693
-33 4 19 o 2521.3 128.719 623.921 16.1189 617.896 22.9566 622.926 22.9341
-33 4 20 o 572.888 48.975 297.798 12.8688 277.988 19.1341 315.557 17.6128
-33 4 21 o 490.166 50.572 275.109 14.4006 271.256 17.5119 278.815 26.0763
-33 4 22 o 395.647 47.1957 246.96 14.9894 246.913 17.5867 241.003 30.039
-33 4 23 o 877.267 65.3292 368.376 13.8692 364.156 17.1495 371.67 24.0389
-33 4 24 o 647.677 48.6944 316.827 12.02 312.336 16.893 319.237 17.3049
-33 4 25 o 215.482 30.7554 182.286 13.262 190.408 17.9173 170.993 20.4022
-33 4 26 o 683.972 49.5701 325.614 11.9044 313.983 17.2937 335.036 16.5827
-33 4 27 o 1251.14 72.4525 440.277 12.8604 426.262 18.4406 451.531 18.121
-33 4 28 o 628.681 45.9508 312.225 11.5088 310.547 16.559 311.711 16.172
-33 4 29 o 591.343 52.7196 302.362 13.6466 308.369 21.0751 295.615 18.1499
-33 4 30 o 1583.47 119.101 493.063 18.892 489.305 26.0143 488.33 28.1123
-33 4 31 o -123.905 46.7364 42.0713 21.0205 42.0713 21.0205 ? ?
-33 4 32 o 744.877 69.2469 338.639 16.0086 330.757 21.47 343.804 24.5933
-33 4 33 o 483.099 84.8379 269.576 24.8473 ? ? 269.576 24.8473
-33 4 34 o 414.922 48.2364 252.665 14.9706 238.471 19.9161 271.331 23.3657
-33 4 35 o 51.4984 30.2985 87.2807 25.5045 82.837 28.4208 104.382 34.8676
-33 4 36 o 339.819 43.0947 228.54 14.8001 224.258 18.3588 231.809 26.089
-33 4 37 o 225.657 36.2366 185.866 15.3566 181.594 18.557 190.127 29.3078
-33 4 38 o 427.477 47.5412 256.326 14.5386 262.829 17.9025 238.915 25.9411
-33 4 39 o 214.817 35.1563 181.152 15.293 177.853 18.5186 182.193 29.2104
-33 4 40 o 107.516 24.7863 127.609 15.4792 125.928 22.0998 125.247 23.1678
-33 4 41 o 123.701 22.9378 137.469 13.1874 135.54 20.8814 136.143 17.8057
-33 4 42 o 176.761 24.2137 164.851 11.5393 159.611 17.5753 166.93 15.7317
-33 4 43 o 209.819 24.7054 179.779 10.7773 175.445 16.1103 181.302 14.8272
-33 5 1 o 280.681 49.717 206.297 19.0279 158.591 37.133 233.407 22.7122
-33 5 2 o -26.5367 51.9396 63.9439 29.061 63.4832 30.9034 97.7137 37.9348
-33 5 3 o 261.843 61.9429 197.411 25.059 178.422 42.2463 202.754 32.5438
-33 5 4 o 548.488 59.688 290.2 16.1198 273.489 24.7059 300.531 21.7732
-33 5 5 o 670.513 61.1063 321.372 14.884 319.496 22.6852 318.897 20.0712
-33 5 6 o 121.229 43.3322 133.111 26.3458 115.834 38.8436 143.298 31.5136
-33 5 7 o 559.76 56.3323 293.608 15.0278 295.813 23.1044 288.431 20.158
-33 5 8 o 407.161 55.6582 249.685 17.5129 241.411 33.4961 249.614 21.0751
-33 5 9 o 1023.03 80.6712 396.964 15.8966 369.64 28.3425 407.781 19.466
-33 5 10 o 860.481 64.1051 364.679 13.7474 363.746 19.9837 361.945 19.1991
-33 5 11 o 714.535 59.0616 332.264 13.9073 310.751 20.7392 350.459 19.0158
-33 5 12 o 335.018 45.1433 226.956 15.6232 195.455 25.9014 252.173 20.1173
-33 5 13 o 486.857 48.3886 274.223 13.8197 261.262 20.6331 283.668 18.924
-33 5 14 o 1197.53 75.0616 430.475 13.6294 434.623 19.4562 422.774 19.3205
-33 5 15 o 408.13 44.8584 251.008 14.0069 256.318 19.8201 243.083 20.211
-33 5 16 o 563.548 48.9252 295.307 12.9652 300.603 18.4156 287.702 18.5191
-33 5 17 o 772.996 56.138 346.016 12.6869 339.815 18.1303 349.54 17.9653
-33 5 18 o 991.216 64.0137 391.868 12.7695 383.976 18.0949 397.106 18.2165
-33 5 19 o 442.124 63.7998 260.058 19.2891 260.058 19.2891 ? ?
-33 5 20 o 413.682 50.027 252.419 15.5473 237.217 20.0982 277.606 25.2956
-33 5 21 o 398.439 41.1612 248.216 12.9907 231.515 19.4766 262.564 17.7196
-33 5 22 o 1192.4 71.4973 429.772 13.002 427.981 18.6878 428.134 18.2857
-33 5 23 o 525.385 42.9743 285.344 11.7824 269.706 16.8506 301.143 16.6795
-33 5 24 o 141.593 34.4345 146.47 18.7848 141.566 23.8947 150.17 32.5344
-33 5 25 o 255.915 39.3402 198.289 15.6139 191.457 18.8166 211.254 29.6515
-33 5 26 o 1570.79 120.133 491.127 19.1319 489.319 26.1591 484.204 28.7085
-33 5 27 o 120.803 39.5932 133.843 23.9736 173.834 25.3669 87.4697 34.5606
-33 5 28 o 122.348 37.7404 135.054 22.614 141.685 29.7768 123.318 33.5903
-33 5 29 o 332.373 46.0166 226.017 15.9974 211.403 22.5078 241.255 23.4923
-33 5 30 o 1078.8 88.3085 407.49 16.9549 412.445 23.0488 395.419 25.5703
-33 5 31 o 349.432 62.0839 230.284 21.2871 230.284 21.2871 ? ?
-33 5 32 o 1392.98 106.728 462.446 18.0514 452.963 24.6547 465.454 27.1288
-33 5 33 o 373.588 40.3527 240.132 13.1688 231.502 17.5114 249.763 20.4503
-33 5 34 o 475.599 53.7644 270.387 15.5889 219.548 31.5872 294.746 18.2971
-33 5 35 o 111.095 27.5605 129.667 17.002 123.514 23.0189 134.164 26.858
-33 5 36 o 722.416 51.3478 334.326 12.0093 326.016 15.8882 342.826 18.6154
-33 5 37 o 250.635 31.3339 196.551 12.51 189.554 16.1943 205.346 20.3244
-33 5 38 f -4.76304 25.942 49.2941 21.5762 57.5986 23.8452 62.5773 29.4259
-33 5 39 o 294.836 36.3595 212.881 13.4014 211.17 15.8446 211.149 26.4632
-33 5 40 o 357.241 42.8041 234.033 14.347 235.5 17.6266 224.61 25.8941
-33 5 41 o 98.6768 29.1903 120.977 19.4989 124.76 21.9171 106.122 35.9437
-33 5 42 o 22.1728 26.1003 64.1196 23.8273 71.769 25.5372 70.6555 31.2552
-33 5 43 o 189.61 33.3009 169.613 15.498 168.539 18.6224 163.443 30.6358
-33 6 1 o 655.75 62.1837 317.345 15.3424 301.081 23.286 327.044 20.8312
-33 6 2 o 438.655 55.9339 259.021 16.9509 204.857 32.2001 293.905 20.5084
-33 6 3 o 6.4802 55.5345 76.4858 32.4975 81.7177 37.4971 96.6872 38.3913
-33 6 4 o 518.75 99.0463 277.44 28.2637 ? ? 277.44 28.2637
-33 6 5 o 394.524 66.0176 244.439 21.2962 194.566 37.4914 284.485 26.9579
-33 6 6 o 1226 92.6464 434.113 16.6915 429.883 29.4691 431.061 20.5561
-33 6 7 o 673.086 65.8936 321.719 16.0398 372.09 27.9301 299.763 19.9096
-33 6 8 o 734.953 61.991 336.733 14.4048 326.759 22.2517 341.004 19.184
-33 6 9 o 666.091 56.0057 320.764 13.6616 311.225 20.1595 326.361 18.8551
-33 6 10 o 777.471 60.6922 346.611 13.6964 338.749 20.3813 350.185 18.7472
-33 6 11 o 1993.22 109.373 554.606 15.4101 553.689 21.9634 549.007 21.9271
-33 6 12 o 1117.59 75.0666 415.611 14.1205 406.103 21.2254 419.802 19.1426
-33 6 13 o 880.195 64.7341 368.917 13.7221 354.113 20.6689 378.741 18.5759
-33 6 14 o 982.385 65.7882 389.936 13.1898 393.038 18.8826 383.69 18.6481
-33 6 15 o 1195.2 73.8086 430.105 13.4129 438.14 19.0961 418.979 19.0579
-33 6 16 o 474.227 47.6262 270.665 13.7818 277.549 19.6126 261.5 19.7227
-33 6 17 o 384.05 42.9106 243.505 13.8134 246.158 19.242 237.859 20.2755
-33 6 18 o 701.887 61.9777 329.211 14.7341 323.993 18.0361 334.792 26.206
-33 6 19 o 145.745 39.4802 147.98 21.4523 140.918 28.0083 153.783 34.9265
-33 6 20 o 202.973 35.115 176.428 15.7014 176.3 22.9416 173.318 22.505
-33 6 21 o 403.044 39.9212 249.724 12.5196 254.379 17.7967 243.104 17.9019
-33 6 22 o 317.091 37.3389 221.304 13.2318 207.096 20.2933 232.016 17.7909
-33 6 23 o 792.296 74.8092 349.267 16.7698 330.328 22.7181 371.398 25.4319
-33 6 24 o 749.439 71.8853 339.724 16.5685 336.807 22.2007 338.061 25.4902
-33 6 25 o 162.049 56.2575 153.901 29.6113 153.901 29.6113 ? ?
-33 6 26 o 783.875 97.1779 345.657 22.0625 345.657 22.0625 ? ?
-33 6 27 o 375.087 50.8045 240.043 16.625 251.496 21.3735 219.997 27.6278
-33 6 28 o 54.3586 25.2038 89.4598 22.1197 71.9959 27.5106 111.701 25.6678
-33 6 29 o 479.661 38.4982 272.714 11.0431 264.983 15.8537 278.814 15.5639
-33 6 30 o 198.782 28.0085 175.108 12.5702 168.832 18.9976 178.673 17.2032
-33 6 31 o 437.564 36.2871 260.429 10.9014 255.75 15.8076 263.084 15.2294
-33 6 32 o 1080.48 63.0877 409.111 12.0514 394.849 17.3128 420.83 16.9545
-33 6 33 o 1042.55 62.4983 401.777 12.1575 386.614 17.6332 413.914 16.96
-33 6 34 o 335.711 32.0217 227.967 10.998 219.829 16.5713 233.325 14.9055
-33 6 35 o 70.8024 27.3448 102.054 21.592 72.8268 32.9611 116.55 20.8929
-33 6 36 o 347.215 38.5953 231.382 13.0748 203.39 30.8384 237.791 14.6624
-33 6 37 f 688.444 45.5639 326.535 10.9084 316.001 15.769 334.622 15.2688
-33 6 38 o 165.48 24.4053 159.57 12.0283 156.346 17.4237 160.403 17.1691
-33 6 39 o 34.4864 19.6183 71.4562 20.4161 65.8581 24.781 81.9858 24.1778
-33 6 40 o 443.585 34.3515 261.964 10.2566 260.077 15.0097 261.36 14.2273
-33 6 41 o 104.39 21.2146 126.116 13.3334 126.374 19.57 122.716 19.3337
-33 6 42 o 117.396 21.5914 133.898 12.7417 116.834 22.3159 143.732 16.0908
-33 7 1 o 686.881 67.8174 324.373 16.3743 302.172 24.4579 340.779 22.5992
-33 7 2 o 1262.88 90.8297 440.37 16.1289 434.238 23.7105 438.853 22.4355
-33 7 3 o 239.212 50.0457 189.855 20.9247 141.18 41.4304 212.129 24.0692
-33 7 4 o 577.633 103.148 293.055 27.8099 ? ? 293.055 27.8099
-33 7 5 o 191.17 76.3983 163.964 37.2276 ? ? 163.964 37.2276
-33 7 6 o 191.262 60.2487 167.034 29.2218 112.223 44.1648 203.493 31.3085
-33 7 7 o 628.022 59.0023 311.062 14.8504 282.52 23.4143 332.678 19.5433
-33 7 8 o 183.945 42.1258 166.666 20.1394 141.663 35.1845 179.811 25.1077
-33 7 9 o 405.392 47.8885 249.776 15.0368 253.214 22.1943 243.501 20.9347
-33 7 10 o 660.058 55.1434 319.355 13.5102 314.091 19.5712 321.144 18.9531
-33 7 11 o 1384.3 84.0989 462.504 14.2118 450.644 20.3538 469.906 20.1077
-33 7 12 o 2449.23 128.725 614.391 16.3706 620.008 23.4833 601.394 23.1725
-33 7 13 f 419.274 48.0652 254.17 14.8271 236.982 23.861 264.522 19.3044
-33 7 14 o 406.974 45.6611 250.536 14.2869 249.808 20.4864 248.151 20.3682
-33 7 15 o 264.266 40.6283 201.403 15.8761 209.73 21.822 189.168 24.1327
-33 7 16 o 338.181 48.5691 227.795 16.7621 231.676 20.3389 213.556 31.4232
-33 7 17 o 641.253 59.5307 314.584 14.8145 316.788 18.018 304.338 26.7913
-33 7 18 o 338.392 40.8492 228.471 14.0252 225.674 19.9341 228.504 20.2054
-33 7 19 o 743.176 54.0257 339.287 12.4517 342.774 17.6382 333.206 17.787
-33 7 20 f 370.493 40.2136 239.273 13.171 230.738 19.8319 244.528 17.9263
-33 7 21 o 163.388 40.7729 156.997 20.7841 171.086 31.687 143.572 28.9667
-33 7 22 o 357.227 51.9996 234.029 17.4717 233.291 24.3022 230.166 26.1337
-33 7 23 o 205.809 43.1892 176.85 19.3819 164.783 29.2394 184.388 27.439
-33 7 24 o 649.76 65.5578 316.347 16.2321 312.313 22.1057 316.448 24.48
-33 7 25 o 475.691 45.2508 271.24 13.062 278.251 16.9464 258.644 20.9247
-33 7 26 o 240.647 30.8495 192.79 12.5601 190.423 17.7565 193.11 18.2
-33 7 27 o 96.1811 27.7698 120.309 18.6202 110.584 24.7451 132.734 28.8462
-33 7 28 o 235.238 29.5853 190.649 12.178 191.299 16.9866 187.832 17.8867
-33 7 29 o 103.234 24.7868 125.305 15.7923 119.325 23.8894 127.773 22.1044
-33 7 30 o 110.849 23.8143 130.139 14.5332 128.525 21.7363 128.765 20.6456
-33 7 31 o 118.585 24.1411 134.695 14.2053 144.181 20.0548 123.626 21.3004
-33 7 32 o 786.72 50.2731 349.196 11.2536 340.266 16.2507 355.591 15.7527
-33 7 33 o 423.392 40.1443 255.829 12.2858 273.99 16.0802 232.477 19.4443
-33 7 34 o 294.646 31.1995 213.448 11.4527 202.756 17.2339 221.432 15.5804
-33 7 35 o 101.311 23.8904 124.071 15.3596 108.491 25.6711 133.455 19.6555
-33 7 36 o 99.7931 25.4074 122.815 16.5724 120.069 28.1445 121.572 21.1097
-33 7 37 o 477.199 45.7667 271.215 13.2131 203.338 33.9902 291.595 14.5578
-33 7 38 o 39.7979 20.2767 76.4552 20.3472 73.1374 25.9356 82.493 24.1752
-33 7 39 o 211.36 25.7078 180.533 11.1713 176.419 16.742 181.997 15.3315
-33 7 40 o 62.9341 20.0388 96.8069 16.7664 105.49 22.3799 86.0683 24.0072
-33 7 41 o 258.732 26.7288 199.84 10.478 189.2 16.4261 206.381 13.8364
-33 7 42 o 2.66631 18.0689 44.6287 18.7264 49.7709 21.9912 54.5831 22.0836
-33 8 1 o 314.088 52.3621 218.177 18.9225 177.54 36.0782 239.496 23.0212
-33 8 2 o 695.846 76.5128 325.765 18.4102 287.263 34.1488 341.625 22.4313
-33 8 3 o 453.14 61.0491 262.858 18.244 243.41 37.6401 265.851 21.4405
-33 8 4 o 148.2 46.2813 147.615 25.3911 82.8548 36.1573 194.389 24.7335
-33 8 5 o 123.051 58.0726 132.103 34.0897 110.657 43.9504 151.584 38.281
-33 8 6 o 471.683 71.586 267.521 21.0593 246.858 36.5657 274.301 26.8104
-33 8 7 o 365.131 64.1142 235.086 21.5294 231.961 34.3688 230.701 29.1121
-33 8 8 o 593.144 58.3937 302.224 15.1314 287.673 23.431 310.5 20.1887
-33 8 9 o 164.472 40.6337 157.35 20.6579 143.812 33.585 162.922 27.148
-33 8 10 o 816.634 62.2984 355.207 13.7174 350.357 19.9602 356.122 19.1496
-33 8 11 o 849.633 62.609 362.406 13.5102 361.631 19.6761 359.624 18.83
-33 8 12 o 1357.55 83.519 458.004 14.253 454.525 20.0607 456.738 20.5257
-33 8 13 o 1581.8 111.752 493.106 17.7207 541.692 28.8407 463.231 22.8096
-33 8 14 o 265.712 63.7336 199.274 25.555 199.274 25.555 ? ?
-33 8 15 o 492.016 55.1319 275.212 15.7037 271.595 19.3872 276.626 27.75
-33 8 16 o 608.801 51.4646 306.862 13.1229 314.767 18.2566 296.009 19.1647
-33 8 17 o 758.506 60.4303 342.428 13.805 382.422 21.0164 316.312 18.5402
-33 8 18 o 481.67 46.1823 272.875 13.2517 254.556 20.1336 287.613 17.8687
-33 8 19 o 1447.2 86.6312 473.037 14.3133 484.086 21.3815 460.41 19.4835
-33 8 20 o 661.642 70.2979 318.912 17.2725 327.616 23.695 304.384 25.913
-33 8 21 o 297.529 53.341 212.877 19.7876 208.225 28.5399 212.073 29.0398
-33 8 22 o 477.637 56.8029 271.037 16.438 266.236 22.567 272.301 24.6831
-33 8 23 o 79.1428 30.6602 108.013 22.8725 97.4415 29.8499 120.005 30.2711
-33 8 24 o 342.983 34.9788 230.413 11.8913 221.258 17.1661 238.081 16.7494
-33 8 25 o 511.25 40.0689 281.565 11.1313 275.831 16.2134 285.159 15.4719
-33 8 26 o 341.523 35.0975 229.905 11.9586 239.155 16.9927 219.727 17.1123
-33 8 27 o 1295.45 74.938 447.875 13.0758 442.435 19.4792 449.06 17.8134
-33 8 28 o 535.187 46.4069 287.772 12.6198 292.451 16.2456 277.75 20.4153
-33 8 29 o 121.517 28.4299 135.896 16.681 136.361 21.6283 130.541 27.9311
-33 8 30 o 14.7403 22.472 57.1116 21.9089 63.8963 25.7183 64.5786 25.5425
-33 8 31 o 411.73 34.7042 252.599 10.7499 252.951 15.6397 250.466 14.9769
-33 8 32 o 242.826 28.622 193.711 11.5877 189.295 17.725 195.462 15.5994
-33 8 33 o 711.802 46.8609 332.133 11.0296 317.923 16.0399 344.275 15.3433
-33 8 34 o 747.401 48.5009 340.296 11.1414 329.057 15.9943 349.439 15.69
-33 8 35 o 674.228 44.9924 323.209 10.8826 308.614 15.6599 336.467 15.2936
-33 8 36 o 165.479 25.1479 159.55 12.4018 144.963 20.1149 169.596 16.2303
-33 8 37 o 248.892 28.8226 195.981 11.532 177.747 18.9407 208.234 14.8111
-33 8 38 o 175.143 30.9214 163.487 14.9297 102.433 40.079 174.174 15.3144
-33 8 39 o 97.5168 21.9302 121.685 14.3444 108.152 24.331 128.747 18.3623
-33 8 40 o 159.828 23.232 156.727 11.6553 154.762 18.1374 155.963 15.665
-33 8 41 o 39.5551 19.2302 75.9751 19.6226 64.903 24.6988 89.1824 22.7868
-33 8 42 o 70.9029 19.7874 103.068 15.4639 89.1744 24.8267 111.036 19.5216
-33 9 1 o 456.554 62.4051 263.346 18.6192 227.393 39.2517 273.28 21.8095
-33 9 2 o 309.424 51.196 216.686 18.6249 187.299 33.598 231.391 23.2894
-33 9 3 f 260.679 48.82 198.62 19.4367 179.874 33.4527 206.303 25.0319
-33 9 4 o 66.6705 41.8623 98.9512 30.2363 87.4805 36.4935 116.907 33.6527
-33 9 5 o 70.7641 40.44 101.483 29.4111 96.7022 37.4721 110.941 33.2918
-33 9 6 o 160.899 49.0442 153.94 25.782 130.647 45.5082 161.147 28.9806
-33 9 7 o 466.227 69.372 266.186 20.5029 250.376 33.5821 271.366 26.9422
-33 9 8 o 376.473 66.0015 238.66 21.8306 227.321 36.4359 239.741 28.6538
-33 9 9 o 253.508 59.8996 194.664 24.5675 156.953 44.9962 211.163 29.2909
-33 9 10 o 155.306 41.7999 152.469 22.0407 139.497 35.7924 157.013 28.4052
-33 9 11 o 477.613 49.8374 271.362 14.3887 267.752 20.8151 271.441 20.318
-33 9 12 o 1025.41 80.8119 397.45 15.9049 390.988 19.4186 403.192 28.5039
-33 9 13 o 1253.89 91.2103 439.485 16.2295 438.028 19.6243 433.003 29.6973
-33 9 14 o 423.31 46.8072 255.484 14.3602 246.042 22.5009 259.949 19.0073
-33 9 15 o 605.707 51.9411 306.018 13.2819 315.956 18.7028 293.739 19.1576
-33 9 16 o 302.612 42.4851 215.669 15.4813 192.609 25.9144 230.735 19.8406
-33 9 17 o 1064.25 68.1521 405.87 13.1257 412.895 18.5213 395.579 18.8224
-33 9 18 o 788.873 58.3463 349.4 13.0591 360.11 19.1564 337.918 18.0637
-33 9 19 o 484.687 62.099 272.624 17.8807 249.604 26.49 293.572 24.9725
-33 9 20 o 1863.6 141.07 534.086 20.6587 517.422 28.4452 542.927 30.8529
-33 9 21 o 850.959 75.6328 362.051 16.3502 354.024 21.6033 367.798 25.596
-33 9 22 o 169.336 32.2167 160.981 15.8275 136.483 26.7504 179.928 20.3321
-33 9 23 o 453.855 39.4129 265.172 11.6313 262.318 16.8396 265.874 16.2878
-33 9 24 o 2061.72 111.5 564.253 15.4407 560.839 23.3874 561.348 20.7997
-33 9 25 o 159.504 28.6549 156.451 14.4618 142.391 23.412 165.906 19.105
-33 9 26 o 190.087 28.1626 171.165 12.9403 146.652 21.8092 190.6 16.5179
-33 9 27 o 596.349 42.3417 304.135 10.8858 294.461 15.8489 311.728 15.122
-33 9 28 o 358.941 33.8444 235.782 11.2379 237.517 16.4399 232.469 15.6075
-33 9 29 o 402.172 38.378 249.437 12.0466 249.87 15.9883 246.161 18.6642
-33 9 30 f 110.723 28.1464 129.411 17.421 122.593 23.941 134.471 26.8727
-33 9 31 o 337.698 32.3865 228.642 11.0908 236.888 16.1808 220.118 15.4516
-33 9 32 o 444.515 36.1592 262.432 10.7792 253.144 15.7379 269.647 14.9686
-33 9 33 o 833.379 52.2143 359.31 11.3586 354.183 16.3069 361.576 15.9945
-33 9 34 o -36.1229 21.0563 32.7127 15.8962 35.8587 17.8942 51.5081 22.3082
-33 9 35 o 20.2641 20.1589 59.403 21.1029 73.5558 25.7208 58.0079 23.5482
-33 9 36 o 640.659 42.7238 315.015 10.6027 302.012 15.4677 325.664 14.716
-33 9 37 o 95.1102 22.2238 120.145 14.7492 97.4682 25.9871 133.997 17.9493
-33 9 38 o 111.72 22.7023 130.506 13.7882 99.2471 26.6127 148.091 16.1457
-33 9 39 o -19.5309 22.5898 39.5385 18.3964 52.4538 26.4724 48.3856 20.8492
-33 9 40 o 22.5453 18.8339 60.2661 20.4541 61.2005 24.7953 67.968 23.1261
-33 9 41 o 240.077 26.4951 192.359 10.7959 179.851 17.3614 199.784 14.0481
-33 10 1 o 28.0812 40.6534 76.14 29.4002 72.336 33.0752 97.64 33.4764
-33 10 2 o 142.491 43.301 144.664 24.2222 117.672 39.7364 157.038 28.1797
-33 10 3 o 114.431 42.7512 128.647 26.8129 111.76 39.2459 138.112 31.3516
-33 10 4 o 337.82 50.2691 226.992 17.4214 223.036 27.0522 225.164 23.6605
-33 10 5 o 212.89 44.5216 179.342 19.7039 160.715 35.0701 186.115 24.7762
-33 10 6 o 350.252 48.7885 231.553 16.5577 211.411 27.8228 242.178 21.2376
-33 10 7 o 709.33 61.7838 330.612 14.6248 310.814 21.5497 346.812 20.2676
-33 10 8 o 1828.52 148.376 527.369 22.0122 546.326 33.1432 501.191 30.3088
-33 10 9 o 789.764 87.7839 347.206 19.8196 371.781 29.1656 322.192 27.8685
-33 10 10 o 1641.27 195.842 493.708 31.1251 493.708 31.1251 ? ?
-33 10 11 o 621.989 115.61 303.737 30.1095 303.737 30.1095 ? ?
-33 10 12 o 660.731 59.9692 319.217 14.7052 313.282 20.3761 321.859 21.6596
-33 10 13 o 418.56 54.9293 253.368 17.0231 280.847 27.4423 235.953 22.2631
-33 10 14 f 463.122 48.1937 267.302 14.1251 262.612 20.8349 268.484 19.5793
-33 10 15 o 1116.01 70.564 415.54 13.2736 422.36 18.9215 405.509 18.8455
-33 10 16 o 1766.7 96.8502 522.522 14.4835 529.886 20.5346 510.178 20.6866
-33 10 17 o 1157.84 78.5344 422.932 14.5176 430.295 20.7877 411.853 20.5622
-33 10 18 o 878.345 83.6381 367.309 17.8292 342.638 24.9816 393.281 26.0731
-33 10 19 f 2173.44 160.717 576.102 21.8177 573.189 30.3374 565.567 32.2988
-33 10 20 o 1070.48 77.1047 406.593 14.8289 429.296 21.3278 384.039 20.9291
-33 10 21 o 328.859 38.2118 225.338 13.2972 213.456 20.1883 233.802 18.0184
-33 10 22 o 188.699 30.2847 170.354 14.0016 170.838 20.6719 167.394 19.7225
-33 10 23 o 367.78 39.1289 238.427 12.8591 234.092 22.0165 238.929 16.0701
-33 10 24 o 471.775 39.2856 270.395 11.3675 266.649 16.5127 271.976 15.8577
-33 10 25 o 226.525 29.3968 187.028 12.3392 177.394 18.6942 193.94 16.7934
-33 10 26 o 1451.56 81.8575 473.909 13.4979 463.384 20.3108 478.837 18.249
-33 10 27 o 224.13 29.1575 186.012 12.306 179.576 18.4796 189.813 16.8726
-33 10 28 o 127.888 25.3008 139.911 14.3187 126.494 23.3221 148.719 18.9002
-33 10 29 o 875.51 54.9076 368.308 11.6527 359.708 17.4128 373.159 15.8309
-33 10 30 o 225.024 27.9121 186.423 11.748 182.517 17.888 187.76 15.8992
-33 10 31 o -50.9416 23.1992 31.7931 15.6981 40.8202 19.9402 42.8792 20.4715
-33 10 32 o 371.591 33.5662 239.858 10.9536 231.957 16.1522 245.399 15.104
-33 10 33 o 733.766 48.3933 337.135 11.2214 329.102 16.6494 341.805 15.344
-33 10 34 o 316.744 33.8005 221.167 11.9753 209.85 17.3766 230.906 16.8402
-33 10 35 o 626.602 43.3072 311.493 10.8702 307.386 16.1812 312.616 14.8315
-33 10 36 o 169.299 23.9979 161.466 11.6815 152.992 18.164 166.587 15.6712
-33 10 37 f 179.163 24.2754 166.116 11.4787 156.539 18.5216 171.345 14.9866
-33 10 38 o 264.353 29.0926 201.912 11.2931 193.496 18.6813 205.343 14.4273
-33 10 39 o 2.23244 18.9951 45.4461 19.1426 41.7986 20.0221 68.2551 23.1936
-33 10 40 o -1.10886 22.719 47.5192 20.4989 76.8802 35.2656 50.2655 21.2942
-33 10 41 o 204.355 25.157 177.318 11.1317 163.002 19.3482 184.19 13.9061
-33 11 1 o 367.958 50.8064 236.741 16.8639 223.75 28.2363 240.395 21.7556
-33 11 2 o -9.44343 38.561 58.682 25.9707 64.8384 30.5906 75.7285 30.916
-33 11 3 o 33.9547 40.0773 79.02 29.4942 71.6861 32.8826 102.696 33.0631
-33 11 4 o 1074.26 82.3775 406.09 15.8666 406.246 21.8618 398.463 23.6019
-33 11 5 o 137.962 43.3604 142.395 24.6645 131.809 38.5331 144.928 30.9263
-33 11 6 o 13.8432 38.26 68.1724 27.7927 78.2206 33.5726 78.2973 31.7201
-33 11 7 f 253.394 44.2941 196.447 17.7948 228.156 23.9643 165.535 28.2585
-33 11 8 o 446.926 53.5001 261.912 16.0229 248.187 23.5916 271.507 22.4321
-33 11 9 o 158.886 52.658 152.313 28.0213 111.251 37.8738 212.417 34.6206
-33 11 10 o 144.365 65.3743 142.927 35.7901 117.285 44.5797 170.745 42.4386
-33 11 11 o 460.247 69.4751 264.544 20.6656 293.62 29.4519 236.106 30.4691
-33 11 12 o 1283.93 112.459 443.093 19.8638 465.782 29.3695 417.776 27.6557
-33 11 13 o 621.019 100.66 305.511 25.967 ? ? 305.511 25.967
-33 11 14 o 554.378 64.5118 291.65 17.3462 281.851 24.7074 297.064 25.061
-33 11 15 o 1251.08 77.7471 439.803 13.8174 461.505 19.4221 416.15 19.9152
-33 11 16 o 377.281 46.0378 241.009 14.9863 250.959 21.6383 229.416 21.3038
-33 11 17 o 848.705 82.6281 360.954 17.9265 349.654 24.8075 368.016 26.6113
-33 11 18 o 383.898 59.4894 242.047 19.3476 214.929 29.692 266.662 26.5791
-33 11 19 o 957.28 66.5985 384.787 13.5326 398.278 18.0066 365.022 20.8241
-33 11 20 o 965.012 60.6007 386.673 12.2502 396.145 17.3436 374.915 17.4869
-33 11 21 o 695.98 48.8432 328.449 11.6274 331.227 16.6953 323.551 16.3724
-33 11 22 o 760.844 51.0772 343.427 11.6273 345.66 16.885 339.079 16.1931
-33 11 23 o 749.706 49.6726 340.943 11.3895 333.252 16.605 345.976 15.8006
-33 11 24 o 429.587 37.8222 257.955 11.4749 233.627 17.5477 280.517 15.3529
-33 11 25 o 263.235 31.0974 201.69 12.092 184.429 19.096 214.963 15.9139
-33 11 26 f 937.057 58.3133 381.02 11.9624 381.25 17.877 378.131 16.2506
-33 11 27 o 548.86 41.4861 291.65 11.1249 292.595 16.5927 288.887 15.1512
-33 11 28 o 1270.39 73.0905 443.346 12.8836 443.634 19.405 439.475 17.4064
-33 11 29 o 369.693 33.5711 239.265 10.9826 236.526 16.4724 239.73 14.9255
-33 11 30 o 138.064 24.5266 145.557 13.301 133.857 22.8206 151.321 16.9426
-33 11 31 o 345.282 31.4662 231.244 10.6513 225.365 16.2853 234.311 14.2562
-33 11 32 o 1007.13 68.9388 394.308 13.6692 388.929 17.938 396.673 21.4857
-33 11 33 o -10.4797 21.2973 41.7471 18.8263 50.3675 22.8281 51.7623 22.673
-33 11 34 o 185.039 25.2468 168.883 11.7434 162.908 19.2118 171.068 15.1856
-33 11 35 o 33.7205 18.7645 70.6866 19.8901 75.4094 25.7751 71.078 23.1052
-33 11 36 o 334.22 31.3431 227.292 10.7959 213.244 17.6326 235.412 13.8416
-33 11 37 o 79.5759 20.9484 109.533 15.351 103.41 25.8225 110.625 19.444
-33 11 38 o 59.1102 20.1194 93.5775 17.4253 72.9958 26.5738 106.791 19.5611
-33 11 39 f 209.187 24.7699 179.555 10.8195 167.72 18.3478 185.309 13.6585
-33 11 40 o 567.423 41.4991 295.917 10.9668 281.085 17.8003 303.419 14.1019
-33 12 1 o 40.5993 40.2118 82.4356 29.7436 84.4537 36.0559 93.8653 33.0959
-33 12 2 o 172.213 43.414 160.028 21.74 142.181 38.3491 164.726 26.8303
-33 12 3 o 216.778 44.6738 180.663 19.6184 155.621 36.2799 190.305 24.123
-33 12 4 o 645.499 62.7119 314.622 15.6091 297.245 23.1627 326.332 21.6344
-33 12 5 o 147.437 42.2502 147.718 23.0831 126.727 37.307 157.81 28.6774
-33 12 6 o 186.865 52.3663 165.961 25.4425 142.67 36.2554 189.549 36.413
-33 12 7 o 162.268 49.894 154.288 26.1798 137.678 35.4476 170.612 38.4293
-33 12 8 o 364.063 48.0917 236.238 15.9862 239.92 23.0369 228.567 22.9345
-33 12 9 o 1543.45 92.0847 487.85 14.7523 514.678 20.8502 458.798 21.1964
-33 12 10 o 1418.2 86.0684 467.832 14.379 474.313 20.7217 456.757 20.2486
-33 12 11 o 1026.17 75.8566 397.76 14.9143 386.145 22.3772 403.214 20.31
-33 12 12 o 996.833 94.6833 390.587 18.9809 432.649 27.7473 355.017 26.7043
-33 12 13 o 417.53 84.33 249.708 26.7818 ? ? 249.708 26.7818
-33 12 14 o 659.275 76.1996 317.611 18.8134 314.119 28.4746 314.485 25.7793
-33 12 15 o 349.32 80.0635 227.814 28.0255 ? ? 227.814 28.0255
-33 12 17 o 442.282 119.535 252.093 38.2128 235.945 47.0997 262.361 70.6327
-33 12 18 o 423.659 60.2383 254.509 18.6054 270.252 24.034 228.419 30.9986
-33 12 19 o 1073.52 66.3059 407.687 12.712 421.089 18.1625 392.605 17.9931
-33 12 20 o 516.45 43.7199 282.753 12.0987 289.014 17.3489 274.792 17.1075
-33 12 21 o 387.734 38.1578 244.902 12.2017 245.14 18.1092 242.566 16.7635
-33 12 22 o 424.148 38.4634 256.25 11.749 247.948 17.7398 261.418 15.8856
-33 12 23 o 899.71 56.6743 373.376 11.8645 375.97 17.0976 368.25 16.6436
-33 12 24 o 1031.24 61.3176 399.711 11.9892 385.463 17.3419 411.223 16.7569
-33 12 25 o 599.544 43.7556 304.817 11.2253 292.955 17.0019 313.022 15.0962
-33 12 26 o 593.567 42.7877 303.311 11.031 302.481 16.438 301.948 15.0279
-33 12 27 o 678.885 49.8473 324.162 12.0252 326.839 16.7749 318.472 17.4717
-33 12 28 o 916.047 56.6817 376.654 11.7623 372.066 17.6941 377.63 15.8985
-33 12 29 o 1055.17 62.4955 404.151 12.0852 394.928 18.3166 408.595 16.2414
-33 12 30 o 316.464 29.866 221.374 10.5624 219.794 16.5335 220.924 13.9008
-33 12 31 o 176.661 24.4116 165.071 11.619 176.976 18.0357 156.077 15.5488
-33 12 32 o 348.292 31.2836 232.229 10.5437 237.241 16.1728 227.003 14.0757
-33 12 33 o 446.449 39.0384 262.713 11.6292 273.343 15.8709 248.977 17.381
-33 12 34 o 315.05 32.6681 220.558 11.6035 237.518 16.1295 203.301 17.0475
-33 12 35 o 489.176 36.8843 275.157 10.4837 270.805 16.1869 276.335 13.9128
-33 12 36 o -113.209 30.3833 ? ? ? ? 45.4957 21.5564
-33 12 37 o 570.989 43.2971 296.913 11.4051 287.371 20.1792 299.262 13.9846
-33 12 38 o 101.537 27.8139 123.078 18.1889 ? ? 123.078 18.1889
-33 12 39 o 25.9724 23.1213 65.1408 22.6432 ? ? 65.1408 22.6432
-33 13 1 o 371.002 51.1339 237.575 16.9129 236.646 26.5127 232.732 22.7953
-33 13 2 o -5.73278 39.7831 60.8961 26.6851 63.1058 30.0286 82.5786 32.3184
-33 13 3 o 151.959 43.4711 149.603 23.4544 113.779 38.9824 168.514 26.9844
-33 13 4 o 175.56 50.7735 160.345 25.5783 162.215 32.2723 147.019 41.6246
-33 13 5 o -22.3593 46.9479 61.2163 27.7452 73.7631 32.6752 74.9287 34.2272
-33 13 6 o 83.4394 40.5013 109.38 28.5914 86.1243 35.1499 134.821 31.7739
-33 13 7 o 110.84 39.7544 127.09 25.3089 133.656 35.2146 118.457 33.1772
-33 13 8 o 247.379 42.1229 194.174 17.1098 204.549 25.7078 182.328 24.0428
-33 13 9 o 461.463 49.3495 266.468 14.5124 271.195 21.51 259.017 20.0929
-33 13 10 o 388.352 47.0991 244.272 15.1264 239.994 22.9903 244.134 20.5948
-33 13 11 o 350.442 47.7757 231.764 16.1943 287.609 24.1957 200.736 22.4769
-33 13 12 o 628.674 53.7654 311.543 13.5045 321.394 19.5076 299.824 19.0158
-33 13 13 o 136.944 38.0932 143.094 21.4414 149.607 32.1852 133.746 29.6103
-33 13 14 o 182.801 39.0722 166.515 18.6372 162.377 30.4828 165.108 24.8015
-33 13 15 o 370.971 65.3149 236.981 21.7585 233.782 41.3479 232.884 26.6433
-33 13 17 o 1820.56 318.599 501.665 50.254 501.665 50.254 ? ?
-33 13 18 o 985.853 98.7354 388.142 19.925 441.563 25.8774 326.872 32.4904
-33 13 19 o 278.497 48.9052 205.981 18.7397 244.564 25.7066 173.153 29.0292
-33 13 20 o 308.29 48.139 217.134 17.4542 246.201 25.0378 192.802 25.4169
-33 13 21 o 426.894 52.7761 256.059 16.1726 275.756 24.546 239.655 22.0512
-33 13 22 o 1294.94 137.866 442.622 24.41 ? ? 442.622 24.41
-33 13 23 o 460.573 46.6252 266.582 13.6996 241.671 20.7346 289.737 18.5793
-33 13 24 o 417.476 38.6364 254.13 11.9017 252.015 17.781 253.722 16.2464
-33 13 25 o 76.1515 24.9009 106.559 18.9364 104.872 27.3893 105.522 25.1588
-33 13 26 o 622.865 43.7366 310.679 11.0073 305.514 16.1048 313.209 15.2355
-33 13 27 o 472.208 37.3311 270.482 10.7961 268.417 16.4852 270.215 14.4386
-33 13 28 o 308.468 30.1126 218.514 10.7913 210.494 17.1303 222.781 14.0785
-33 13 29 o -1.98716 19.074 43.3057 18.7322 61.7581 25.4782 45.5417 20.2093
-33 13 30 o 889.712 55.1559 371.147 11.6156 374.261 17.7124 366.084 15.5367
-33 13 31 o 222.833 27.6973 185.436 11.7201 193.33 17.5376 177.648 16.0968
-33 13 32 o 309.414 34.2043 218.477 12.2711 194.224 21.4778 232.473 15.2144
-33 13 33 o 130.188 27.7879 140.655 15.6896 ? ? 140.655 15.6896
-33 13 34 o 102.26 25.2438 124.27 16.2467 ? ? 124.27 16.2467
-33 13 35 o 172.31 29.3294 162.259 14.2557 ? ? 162.259 14.2557
-33 13 36 o 406.18 48.6927 249.197 15.328 ? ? 249.197 15.328
-33 13 37 o 9.74185 15.8343 47.3287 18.3287 ? ? 47.3287 18.3287
-33 13 38 o 183.265 29.2489 167.296 13.7702 ? ? 167.296 13.7702
-33 14 1 o -10.3352 35.4769 55.5976 24.7409 67.5113 30.7089 66.2074 28.6691
-33 14 2 f 343.421 59.7183 227.07 20.7603 220.88 27.3052 224.815 34.9408
-33 14 3 o -0.205102 47.7835 68.6508 29.672 70.0704 31.7803 96.5256 39.1539
-33 14 4 o 262.015 43.9508 199.475 17.3735 200.299 27.2625 193.874 23.6484
-33 14 5 o 308.632 45.3101 216.967 16.4247 230.627 24.3712 202.343 23.1409
-33 14 6 o 272.218 44.5016 203.513 17.2322 196.196 28.0475 204 22.7931
-33 14 7 o 300.378 46.1528 213.989 16.9761 184.046 29.3503 233.2 21.5949
-33 14 8 o 146.551 41.1164 147.49 22.4717 123.116 36.4687 160.998 27.7795
-33 14 9 o 67.1407 38.023 98.7813 28.4858 103.737 36.522 99.9067 32.9803
-33 14 10 f 66.5168 37.2673 98.3756 28.1491 113.503 36.0072 91.9311 32.6336
-33 14 11 f 239.773 41.6791 191.173 17.2035 180.624 27.7095 195.137 22.9391
-33 14 12 o 315.291 42.8953 219.951 15.3203 242.734 21.379 197.665 22.7565
-33 14 13 o 160.331 37.8056 155.53 19.3963 153.161 30.3578 152.55 26.6622
-33 14 14 o 124.931 38.6108 136.071 22.9683 134.884 34.1821 132.572 30.6364
-33 14 15 o 419.561 63.219 252.689 19.686 239.573 29.1775 259.438 27.8846
-33 14 16 o 300.15 57.4564 213.006 21.3448 197.079 33.6527 220.552 29.2557
-33 14 17 o 692.65 52.3826 327.311 12.5166 340.229 17.8348 313.039 17.8068
-33 14 18 o 159.566 34.7183 155.644 17.7292 163.406 26.7698 145.916 25.1274
-33 14 19 o 188.277 43.4927 168.483 20.5786 194.027 29.3557 145.472 30.5808
-33 14 20 o 208.525 42.6582 177.849 19.0194 191.342 28.579 163.724 27.0888
-33 14 21 o 334.878 47.0326 226.557 16.3155 248.254 23.883 207.491 23.1062
-33 14 22 f 340.084 45.3685 228.489 15.5941 237.35 23.8822 218.942 21.1687
-33 14 23 f 1088.98 116.981 406.405 22.5591 ? ? 406.405 22.5591
-33 14 24 o 870.967 72.9597 366.101 15.5933 350.153 23.1884 376.072 21.4575
-33 14 25 o 734.434 84.1098 334.63 19.7092 ? ? 334.63 19.7092
-33 14 26 o 200.276 40.2154 174.365 18.2763 ? ? 174.365 18.2763
-33 14 27 o 479.432 59.2541 270.914 17.1627 ? ? 270.914 17.1627
-33 14 28 o 111.75 25.4304 130.342 15.5365 111.474 29.4225 137.707 18.4266
-33 14 29 o 715.77 77.472 330.69 18.3608 ? ? 330.69 18.3608
-33 14 30 o 54.2415 23.2526 89.1942 20.7445 ? ? 89.1942 20.7445
-33 14 31 f 306.442 59.8365 214.552 22.087 214.552 22.087 ? ?
-33 14 32 o 682.811 71.9167 322.944 17.4493 ? ? 322.944 17.4493
-33 14 35 o 218.382 69.4219 175.859 31.9954 175.859 31.9954 ? ?
-33 14 36 o 1.65245 38.4058 62.4909 26.8006 62.4909 26.8006 ? ?
-33 14 37 o 431.617 50.0763 256.677 15.2996 261.591 19.3714 241.101 26.1748
-33 14 38 o 118.334 33.3497 132.178 20.3485 141.356 23.2408 106.875 36.0219
-33 15 1 o 112.026 49.8964 124.889 31.2643 102.511 37.1802 157.287 40.4166
-33 15 2 o 247.665 42.428 193.647 17.2857 169.875 30.2377 205.636 22.0224
-33 15 3 o 76.6261 38.2376 104.497 28.001 90.1605 35.9778 118.679 31.3125
-33 15 4 o 164.436 39.9109 156.723 20.361 131.974 36.414 166.715 24.7632
-33 15 5 o 100.426 37.9122 120.505 25.3642 91.6791 36.2097 139.544 27.5792
-33 15 6 o 237.081 41.9954 189.7 17.4784 169.999 30.9574 198.053 22.0787
-33 15 7 o 291.212 43.7574 210.795 16.3324 226.444 24.4186 195.58 22.8671
-33 15 8 o 132.861 38.6566 140.27 22.2563 149.127 34.1558 129.784 29.8413
-33 15 9 o 126.652 38.3991 136.798 22.7088 138.06 35.1297 131.401 29.6815
-33 15 10 o 387.664 45.0694 244.062 14.481 246.277 21.9882 238.826 19.7079
-33 15 11 o 1335.5 81.5808 453.779 14.0516 467.66 19.8396 435.289 20.2152
-33 15 12 o 875.006 66.8485 367.201 14.2387 374.945 21.156 356.681 19.5628
-33 15 13 o 1082.38 69.295 408.848 13.2487 419.308 18.8782 394.995 18.8561
-33 15 14 o 357.485 45.4077 234.268 15.2136 237.257 23.0669 228.381 20.7919
-33 15 15 o 217.764 53.8113 180.16 23.9066 164.446 37.0896 186.863 32.9283
-33 15 16 o 218.854 40.5641 182.523 17.566 189.22 28.8209 174.78 23.2118
-33 15 17 o 70.0112 30.3548 101.064 23.8365 101.558 33.103 101.456 28.4487
-33 15 18 o 86.6262 29.7171 113.2 21.2744 122.638 30.9269 104.633 27.6278
-33 15 19 o 179.77 31.6816 165.866 15.0756 186.879 21.6691 147.935 22.0282
-33 15 20 o 322.321 34.7416 223.113 12.2023 240.018 17.6913 208.127 17.1719
-33 15 21 o 552.961 41.8293 292.632 11.1794 307.81 16.2002 278.334 15.6276
-33 15 22 o 780.369 50.722 347.648 11.4052 347.169 16.546 345.37 15.9099
-33 15 23 o 681.212 46.1025 324.851 11.0953 335.716 16.1241 313.503 15.4525
-33 15 24 o 279.503 29.4421 207.908 11.0951 192.866 17.4702 218.827 14.5872
-33 15 25 o 326.678 29.8287 224.939 10.3801 219.799 15.8402 227.469 13.9127
-33 15 26 o 171.074 23.0642 162.498 11.1478 157.06 17.8034 164.814 14.6167
-33 15 27 o 396.783 32.2196 247.971 10.1648 242.828 15.9576 250.109 13.3224
-33 15 28 o 285.994 25.8506 210.535 9.61066 197.639 14.7773 220.509 12.8007
-33 15 29 o 196.123 21.7473 174.221 9.7839 169.993 16.4102 175.509 12.3614
-33 15 30 o 273.034 27.5585 205.502 10.5037 199.957 24.0335 205.69 11.8074
-33 15 31 o 176.817 39.0062 163.221 19.0114 139.001 30.4076 182.896 25.489
-33 15 32 o 17.1317 33.4227 66.1982 26.3275 68.4652 29.4582 82.6406 31.9055
-33 15 33 o 283.311 42.632 207.786 16.1435 214.291 21.5775 194.191 25.6938
-33 15 34 o 214.497 39.4272 180.206 17.2919 171 24.6806 185.064 25.8958
-33 15 35 o 122.113 33.0097 134.73 19.7095 140.456 24.3128 118.443 33.4895
-33 15 36 o 193.343 36.1432 171.008 16.7125 164.994 21.7606 173.851 28.3632
-33 15 37 o 74.246 38.1691 102.428 28.2005 102.428 28.2005 ? ?
-33 16 1 o 216.459 40.7109 180.436 17.847 179.239 28.7601 175.209 24.2043
-33 16 2 o 175.332 40.2791 161.668 19.8671 138.139 35.751 170.302 24.5283
-33 16 3 o 292.034 44.5419 210.583 16.6475 196.26 27.6722 215.693 21.7164
-33 16 4 o 87.6997 37.6942 111.918 26.6724 70.1205 31.6135 151.865 25.8258
-33 16 5 o 121.36 37.8655 133.428 22.9836 130.084 36.1837 130.959 29.1287
-33 16 6 o 105.332 37.0018 123.811 24.1983 152.369 32.7696 102.38 31.8058
-33 16 7 o 563.416 54.4871 294.159 14.5048 295.65 20.7186 287.856 20.7988
-33 16 8 o 266.326 42.7536 201.412 16.7216 209.73 25.3302 190.829 23.2733
-33 16 9 o 118.394 38.2985 131.836 23.542 135.577 35.4877 125.133 30.5514
-33 16 10 o 159.846 38.2069 154.942 19.6944 153.563 31.8265 150.816 26.4575
-33 16 11 o 28.3495 34.9262 73.4024 27.5059 78.5639 33.2067 83.6115 30.9548
-33 16 12 o 477.35 49.6499 270.943 14.3567 252.769 21.2896 285.793 19.8755
-33 16 13 o 395.047 45.0628 246.443 14.3364 237.816 23.3635 249.043 18.5449
-33 16 14 o 672.525 78.1606 320.07 19.151 324.909 25.6332 304.948 30.0714
-33 16 15 o 794.919 83.3221 348.286 18.745 348.914 25.2331 338.252 29.0528
-33 16 16 o 671.48 54.3987 321.913 13.2201 367.184 20.6794 295.805 17.4273
-33 16 17 o 670.525 49.4387 322.02 12.0062 332.254 17.3753 310.491 16.8247
-33 16 18 o 171.604 31.5656 161.899 15.406 172.003 23.574 151.911 21.3496
-33 16 19 o 178.637 31.7022 165.275 15.1423 168.138 24.9837 160.681 19.8113
-33 16 20 o 196.529 30.0975 173.745 13.6322 185.25 20.0107 162.451 19.2819
-33 16 21 o 180.24 28.2869 166.395 13.3838 147.384 22.9634 178.236 16.9853
-33 16 22 o 424.549 35.9454 256.362 10.9712 256.666 16.3127 254.076 15.0117
-33 16 23 o 412.767 33.3992 252.895 10.3317 244.097 15.3119 259.253 14.1583
-33 16 24 o 419.165 32.5229 254.911 9.9793 255.33 14.612 252.815 13.808
-33 16 25 o 575.474 40.1122 298.625 10.5024 294.772 15.9758 299.659 14.0723
-33 16 26 o 208.644 22.7752 179.702 9.93258 181.515 14.9578 176.854 13.4948
-33 16 27 o 251.641 27.1604 197.239 10.7909 195.71 15.1504 196.828 15.6679
-33 16 28 o 208.787 24.472 179.606 10.685 168.337 25.7736 181.183 11.9053
-33 16 29 o 99.0593 33.5622 120.628 22.549 119.661 30.4922 117.491 31.3632
-33 16 30 o 58.3196 31.7396 92.0134 25.8604 100.437 31.4713 88.2018 31.4308
-33 16 31 o 47.7916 31.8123 84.3712 26.4566 110.349 30.696 70.5385 29.5748
-33 16 32 o -0.186459 30.6663 55.5896 23.8963 69.157 28.8791 62.2033 27.6398
-33 16 33 o 93.4458 33.4397 116.545 23.2148 118.403 30.0628 110.392 32.5224
-33 16 34 o 62.4174 33.5449 94.6195 26.5832 82.6862 31.0971 114.405 32.8689
-33 16 35 o 47.1087 30.3891 83.24 25.8207 78.6003 28.92 98.834 33.318
-33 16 36 f 213.066 37.5001 179.547 16.4887 179.03 21.4531 172.701 27.9157
-33 17 1 o 103.429 36.7322 121.685 24.415 94.9757 36.5619 135.667 27.0227
-33 17 2 o 57.4399 36.1287 90.9708 28.1428 79.5489 34.2327 106.759 30.6348
-33 17 3 o 129.462 38.9569 137.459 22.9318 109.536 37.7127 149.917 26.5211
-33 17 4 o 270.537 45.0774 202.263 17.5723 158.74 35.3927 222.752 20.8645
-33 17 5 o 365.638 47.9465 236.086 15.9479 219.294 26.704 242.883 20.5308
-33 17 6 o 35.8222 36.3085 78.0227 28.2481 74.725 32.9404 94.417 31.6174
-33 17 7 o 186.66 40.9468 167.429 19.4536 147.134 35.807 173.808 23.9011
-33 17 8 o 130.574 39.3598 138.636 22.9669 106.845 37.7072 154.689 26.0504
-33 17 9 o 532.309 54.6111 285.771 14.9706 285.648 22.279 281.153 20.7032
-33 17 10 o 340.347 46.8122 228.043 16.1292 235.845 24.4347 217.904 22.2192
-33 17 11 f 294.015 44.344 211.814 16.4727 202.366 27.214 214.045 21.4506
-33 17 12 o 549.704 51.4752 290.891 13.8541 271.299 22.6805 301.51 17.8008
-33 17 13 o 1369.82 85.9106 459.209 14.6235 470.109 22.1542 445.505 19.7655
-33 17 14 o 1282.26 110.453 441.904 19.5608 434.056 27.0824 438.896 29.2422
-33 17 15 o 1615.28 128.545 495.693 20.2872 496.07 28.4453 481.695 29.9086
-33 17 16 o 398.532 44.341 247.611 14.0371 276.361 20.501 225.062 19.7104
-33 17 17 o 281.91 35.4085 208.29 13.341 215.675 20.3167 200.392 18.1155
-33 17 18 o 477.751 41.0888 271.749 11.832 286.51 17.2281 257.727 16.5174
-33 17 19 o 385.904 36.9789 244.18 11.8578 246.717 17.3239 239.539 16.5323
-33 17 20 o 283.399 32.0686 209.135 12.0212 221.648 17.3742 196.918 16.997
-33 17 21 o 99.77 24.9277 122.855 16.237 106.142 27.7831 131.512 20.1669
-33 17 22 f 299.224 33.514 214.867 12.2268 209.511 22.0285 215.531 14.9354
-33 17 23 o 70.9761 21.1681 103.204 16.5728 89.9141 26.2022 111.02 20.5975
-33 17 24 o 215.507 24.1346 182.557 10.3631 180.06 15.4911 183.052 14.1857
-33 17 25 o 332.086 27.1653 226.906 9.3662 224.093 13.7643 227.917 12.9226
-33 17 26 o 537.852 41.8872 288.401 11.3604 283.718 21.3377 288.37 13.5532
-33 17 27 o 204.425 23.9177 177.708 10.5544 168.706 25.7225 178.625 11.7327
-33 17 28 o 76.4028 32.8647 105.074 24.8158 102.829 31.8412 107.021 31.7782
-33 17 29 o 125.268 33.922 136.652 19.9683 131.004 29.0806 136.542 28.607
-33 17 30 o 41.9147 30.977 79.9918 26.2115 72.1185 29.4762 99.9382 31.2744
-33 17 31 o 111.409 33.6252 128.205 21.2162 118.795 29.8878 133.016 30.0536
-33 17 32 o 13.9858 30.4973 62.2767 25.0201 83.7006 30.4277 60.4905 27.2062
-33 17 33 o 19.5855 31.3443 65.8538 25.7074 72.934 29.6833 74.7504 30.2948
-33 17 34 o 180.95 37.8052 164.853 18.2054 155.698 26.4053 168.339 27.1828
-33 17 35 o 150.861 34.9031 150.157 18.5392 120.909 28.2109 187.963 25.6071
-33 18 1 o 166.909 39.0367 157.111 19.838 141.144 35.7773 159.471 24.7516
-33 18 2 o 5.27828 34.2372 60.4187 25.587 74.5527 32.756 67.1768 28.3124
-33 18 3 o 441.008 51.1786 259.038 15.4944 230.381 25.8414 275.652 19.9752
-33 18 4 o 135.33 37.5726 141.071 21.468 117.245 37.1112 149.7 25.4374
-33 18 5 o 2.50617 35.4207 60.433 25.8238 67.6796 31.2859 73.5602 29.5655
-33 18 6 o 174.416 40.6793 161.271 20.1284 143.934 36.164 165.519 25.0142
-33 18 7 o 427.182 48.8138 255.628 14.9727 232.154 22.8874 274.299 20.366
-33 18 8 o 133.246 37.0927 140.467 21.2803 151.242 30.8395 126.419 30.2923
-33 18 9 o 225.728 41.0636 184.921 17.5451 174.049 28.5829 188.062 23.3974
-33 18 10 o 537.352 52.4792 287.266 14.3064 284.457 20.0442 285.268 20.9386
-33 18 11 o 554.961 51.1047 292.196 13.6916 295.643 19.3851 284.482 19.7596
-33 18 12 o 472.833 45.8166 269.812 13.2972 273.441 19.7343 263.355 18.3502
-33 18 13 f 804.186 70.6434 351.186 15.7434 352.961 25.6544 344.956 20.3291
-33 18 14 o 679.734 75.6759 321.798 18.4355 324.469 25.6881 310.544 27.4785
-33 18 15 o 1008.97 68.0545 394.42 13.4896 398.442 18.307 384.313 20.3081
-33 18 16 o 518.401 44.678 282.888 12.3591 293.897 17.9272 270.817 17.3384
-33 18 17 o 365.633 38.475 237.415 12.6973 235.936 19.6339 235.833 16.9547
-33 18 18 o 934.03 59.645 379.924 12.2718 391.321 17.5434 366.069 17.3969
-33 18 19 o 287.976 33.2868 210.695 12.3879 207.23 19.1261 210.945 16.5904
-33 18 20 f 565.503 42.0019 295.813 11.1041 295.98 16.1311 293.105 15.4975
-33 18 21 o 145.302 25.8342 149.153 13.6735 154.18 20.0566 142.103 19.5924
-33 18 22 o 102.404 25.7274 124.345 16.5636 146.279 26.5323 111.223 22.1884
-33 18 23 o 179.432 23.5552 166.361 11.1171 162.701 16.6629 167.634 15.2829
-33 18 24 o 407.961 31.9557 251.382 9.94334 254.319 15.2858 247.534 13.2315
-33 18 25 o 270.047 23.4763 204.594 8.97954 198.625 13.0534 209.039 12.5214
-33 18 26 o 570.636 48.5047 296.563 12.7982 294.572 21.3717 294.643 16.2118
-33 18 27 o 603.856 60.4197 304.087 15.5628 304.224 21.4476 297.483 23.2963
-33 18 28 o 168.494 36.8307 159.267 18.3901 168.456 25.5323 144.23 28.5558
-33 18 29 o 273.33 41.6339 204.014 16.0605 217.001 21.5669 184.633 25.4557
-33 18 30 o 160.958 36.1716 155.453 18.529 158.542 25.5129 145.147 29.1574
-33 18 31 o 55.1776 31.6426 89.3281 26.0531 93.3755 31.2802 90.0616 31.7261
-33 18 32 o 124.191 34.7567 135.462 20.6847 137.974 28.1862 125.724 31.3155
-33 18 33 o 136.314 36.34 141.983 20.5798 130.335 30.0797 147.45 29.5697
-33 19 1 o 81.6581 33.3126 107.315 24.7397 97.9092 36.1729 111.432 28.077
-33 19 2 o 123.041 35.7365 133.849 21.5763 151.147 32.0331 116.707 29.6724
-33 19 3 o 32.3377 33.7527 74.0584 27.171 64.0205 29.5176 98.4806 30.4107
-33 19 4 o 21.357 33.7343 67.9589 26.6284 66.7505 30.243 85.2636 30.5649
-33 19 5 o 608.759 55.9149 305.071 14.3485 292.084 20.4004 312.957 20.7596
-33 19 6 o 387.488 47.2405 243.017 15.2522 220.614 24.1119 257.641 20.3406
-33 19 7 o 605.483 55.9422 304.476 14.3838 297.547 20.365 305.698 20.8694
-33 19 8 o 43.1548 34.97 81.7742 27.8695 94.3264 35.2486 82.063 30.8902
-33 19 9 o 149.89 37.9655 149.325 20.3793 150.748 31.2037 141.958 28.5128
-33 19 10 o 346.671 43.4528 230.288 14.8086 221.238 22.4377 233.812 20.3234
-33 19 11 o 617.524 53.5875 308.121 13.6105 320.823 18.9989 291.324 19.9441
-33 19 12 o 416.01 47.8316 252.445 14.857 239.849 24.0778 257.325 19.355
-33 19 13 o 318.689 58.7463 218.689 21.2378 218.142 30.382 209.826 32.1124
-33 19 14 o 379.471 59.5735 239.514 19.5879 227.298 28.8758 244.178 28.1648
-33 19 15 o 275.111 36.4679 205.442 13.94 215.281 20.7941 194.885 19.3492
-33 19 16 o 424.091 40.3637 255.717 12.3589 272.668 17.9817 239.887 17.3299
-33 19 17 o 420.398 40.2129 254.605 12.3669 248.341 19.0848 256.659 16.5133
-33 19 18 o 883.494 56.4396 369.461 11.9411 355.366 17.0527 380.813 16.95
-33 19 19 o 1237.93 70.7441 437.129 12.6473 436.632 17.8909 432.546 18.1316
-33 19 20 o 947.269 56.9334 382.671 11.628 374.826 16.269 387.428 16.841
-33 19 21 o 269.972 29.0841 204.151 11.164 207.231 15.8638 198.895 16.0322
-33 19 22 o 593.972 47.0527 302.761 12.157 296.708 22.6338 302.811 14.5802
-33 19 23 o 192.277 22.8612 172.308 10.406 175.406 15.3697 167.968 14.4304
-33 19 24 o 595.108 36.6437 303.717 9.4301 296.364 13.2428 309.607 13.5671
-33 19 25 o 747.734 50.7998 339.799 11.6882 357.159 21.7524 330.774 13.9976
-33 19 26 o 747.27 68.2428 338.092 15.801 320.859 22.3011 351.301 23.0219
-33 19 27 o 295.362 44.2418 211.974 16.4213 212.05 23.386 206.096 24.197
-33 19 28 o 92.4655 34.8714 115.529 24.3332 97.6172 33.1426 130.492 30.0451
-33 19 29 o 497.738 53.9741 275.746 15.3409 276.167 21.1238 268.651 23.0937
-33 19 30 o 196.782 38.446 172.211 17.6788 158.508 26.7573 180.403 25.1706
-33 19 31 o 14.8845 32.108 63.733 25.6489 59.2256 26.925 91.1355 31.9945
-33 19 32 o 661.058 63.9318 317.371 15.7751 321.199 21.2607 303.97 24.419
-33 20 1 o 323.492 42.5652 221.202 15.1127 209.321 25.3513 223.031 19.5711
-33 20 2 o 40.7456 32.2702 78.4298 26.7712 65.1384 29.9487 100.639 28.8218
-33 20 3 o 119.158 34.6724 131.729 21.2721 125.837 35.1662 129.384 26.7697
-33 20 4 o 87.6042 34.8225 111.37 25.0212 86.3049 34.2134 128.812 27.6907
-33 20 5 o 105.419 35.9746 123.085 23.676 95.7692 35.0204 139.633 27.2225
-33 20 6 o 32.276 34.2226 74.3889 27.3483 64.4009 29.4534 100.111 31.0751
-33 20 7 o 512.376 52.0127 279.743 14.5649 261.251 21.7325 292.334 20.1893
-33 20 8 o 123.461 37.1057 134.313 22.3518 113.228 35.5177 144.13 27.3654
-33 20 9 o 43.7929 34.463 81.8831 27.6694 98.5965 34.7232 78.5253 30.6367
-33 20 10 o 383.309 45.1037 242.065 14.614 221.237 22.5621 257.098 19.752
-33 20 11 o 1514.77 92.0273 481.752 14.9306 476.55 19.8694 477.936 23.2141
-33 20 12 o 1124.34 80.0511 414.998 15.0836 412 21.5135 409.923 21.6482
-33 20 13 o 155.168 51.9325 149.045 28.2341 156.774 37.3675 133.11 39.7431
-33 20 14 o 169.797 47.0814 157.833 24.0454 163.166 31.1444 140.938 38.4231
-33 20 15 o 199.082 33.5805 174.173 15.2033 174.843 23.7569 169.829 20.6901
-33 20 16 o 250.49 34.184 195.941 13.7058 207.051 20.1785 184.171 19.2874
-33 20 17 o 284.06 35.5494 208.816 13.3602 203.865 20.0179 209.777 18.4384
-33 20 18 o 1142.2 67.1598 419.709 12.5056 418.519 17.4551 415.576 18.2033
-33 20 19 o 214.801 29.454 181.62 12.741 179.879 19.46 180.214 17.3489
-33 20 20 o 334.599 36.1852 226.926 12.4964 217.274 18.6444 232.836 17.2073
-33 20 21 o 274.03 28.65 205.652 10.9146 202.148 16.0237 206.571 15.1884
-33 20 22 o 430.466 35.905 257.872 10.8941 243.466 17.9524 265.387 13.882
-33 20 23 o 421.894 32.3609 255.509 9.90596 252.519 12.929 257.12 15.663
-33 20 24 o 247.992 26.853 195.608 10.7582 198.186 23.7408 193.437 12.2294
-33 20 25 o 159.442 37.8013 154.347 19.5575 144.617 29.5229 157.156 27.896
-33 20 26 o 214.114 40.7929 179.688 17.963 154.596 29.1332 198.765 24.0801
-33 20 27 o 734.738 68.3818 334.813 15.9902 340.22 22.0917 320.82 23.9422
-33 20 28 o 641.063 62.5474 312.764 15.6616 320.479 21.5356 296.942 23.5987
-33 20 29 o 140.211 36.0278 144.228 20.0412 151.693 27.5181 129.438 30.8462
-33 20 30 o 55.0818 33.2822 89.1386 26.9035 76.6336 30.6541 111.394 32.2827
-33 21 2 o 293.388 41.8108 210.331 15.63 190.722 27.014 217.333 20.0265
-33 21 3 o 118.201 34.977 130.812 21.6287 87.4563 34.9774 152.04 22.9492
-33 21 4 o 368.409 44.8887 236.436 14.8969 201.384 25.7727 258.29 18.8992
-33 21 5 o 27.3986 31.3596 69.8037 26.0828 54.6964 26.2996 103.178 28.3048
-33 21 6 o 272.219 40.8573 202.943 15.8419 186.648 25.6124 210.352 21.1042
-33 21 7 o 53.6376 33.6089 87.8426 27.1383 79.2825 32.2689 102.174 31.1115
-33 21 8 o 75.9775 34.731 103.582 26.1701 93.2611 34.2945 112.272 30.7248
-33 21 9 o 67.4201 33.3214 97.7663 26.1131 88.2803 33.5511 107.501 30.1476
-33 21 10 o 520.851 47.9666 282.601 13.2875 291.06 18.5794 269.171 19.5085
-33 21 11 o 508.675 51.4092 278.888 14.4395 265.422 22.5983 284.392 19.2521
-33 21 12 o 369.109 45.4234 237.301 15.0202 217.209 24.3611 248.444 19.6731
-33 21 13 o 588.813 79.4905 297.005 21.0295 282.765 36.2304 295.312 27.0821
-33 21 14 o 783.817 64.0708 346.519 14.466 343.914 17.4281 341.394 27.0102
-33 21 15 o 998.057 66.2963 391.717 13.2312 404.503 20.4333 377.967 17.6476
-33 21 16 o 1710.22 91.2997 512.519 13.9194 517.253 19.7206 499.462 20.0229
-33 21 17 o 1035.05 72.1525 398.536 14.1558 381.5 25.1629 402.057 17.3932
-33 21 18 o 851.568 65.5031 361.447 14.1749 338.026 23.7826 371.573 17.9668
-33 21 19 o 488.312 40.3979 274.418 11.5179 267.274 15.8723 279.394 17.0526
-33 21 20 o 255.177 29.8402 198.148 11.8099 187.561 17.0109 207.033 16.8227
-33 21 21 o 1119.38 62.3792 415.574 11.7297 413.044 16.4387 413.105 16.9878
-33 21 22 o 371.974 31.5661 239.733 10.3031 235.176 16.3624 240.763 13.438
-33 21 23 o 353.828 38.1965 233.11 12.8412 217.146 23.5493 238.332 15.6183
-33 21 24 o 329.511 35.0783 225.09 12.2116 215.383 23.0015 226.867 14.6649
-33 21 25 o 77.7407 34.2469 105.262 25.6396 101.142 33.0996 108.523 32.0013
-33 21 26 o 172.849 37.9475 160.84 18.7708 168.631 26.1539 145.927 29.2221
-33 21 27 o 323.081 45.6882 221.46 16.2177 193.344 24.963 247.571 22.2714
-33 21 28 o 147.795 37.1681 147.991 20.1275 128.885 31.3922 159.69 27.3203
-33 22 5 o 63.0152 31.6665 94.0032 25.6081 93.9318 34.5348 95.5623 29.1281
-33 22 6 o 200.474 37.7786 173.255 17.2514 148.585 30.3914 185.096 22.053
-33 22 7 o 116.56 34.315 130.279 21.2973 132.692 31.6821 121.755 29.2042
-33 22 8 o 109.685 34.2662 126.123 22.0097 116.296 32.703 128.114 28.9888
-33 22 9 o 164.025 35.9116 156.438 18.2638 165.553 26.1858 141.442 27.6554
-33 22 10 o 219.917 37.3714 182.286 16.1723 166.999 26.4546 189.048 21.5128
-33 22 11 o 451.584 44.7689 262.953 13.3345 249.004 19.3287 272.81 18.9168
-33 22 12 o 727.868 59.9516 333.719 14.0557 325.772 20.631 334.547 19.6746
-33 22 13 o 1106.34 96.9614 408.736 18.5674 393.365 25.9366 411.945 27.7571
-33 22 14 o 282.419 36.2504 207.786 13.6957 215.261 19.4234 196.562 20.0199
-33 22 15 o 179.91 31.4277 165.294 15.0061 177.706 21.6126 150.961 22.0931
-33 22 16 o 128.921 30.7849 138.928 17.6999 123.137 32.0012 143.436 21.7094
-33 22 17 o 196.246 29.859 173.133 13.5718 174.259 20.5685 168.683 18.7789
-33 22 18 o 263.511 32.4377 201.039 12.6602 183.072 19.0584 216.75 17.419
-33 22 19 o 286.887 31.7498 210.025 11.8493 200.904 17.0037 216.707 16.9331
-33 22 20 o 739.227 49.421 337.598 11.4446 333.818 15.0883 337.777 17.8974
-33 22 21 o 150.414 23.2299 151.816 12.0437 140.314 17.7734 161.87 17.0161
-33 22 22 o 417.897 33.7084 254.011 10.3815 246.75 16.3214 256.904 13.6372
-33 22 23 o 493.256 45.2403 275.182 12.8697 262.243 22.3538 278.82 16.0256
-33 22 24 o 247.224 42.7179 193.079 17.4602 177.688 26.9524 201.38 24.3132
-33 22 25 o 388.165 48.7686 242.923 15.7573 229.553 23.2737 250.065 22.2561
-33 22 26 o 452.484 52.491 262.332 15.6921 261.465 22.0232 255.898 23.2703
-33 23 8 o 207.898 36.3933 176.851 16.2461 167.451 25.6537 178.367 22.2952
-33 23 9 o 310.924 39.1501 217.509 14.1277 214.629 20.4314 214.599 20.3369
-33 23 10 o 499.853 46.6013 276.477 13.1964 272.763 18.2856 274.452 19.636
-33 23 11 o 761.572 57.034 341.536 13.0605 340.421 17.6206 335.413 19.9834
-33 23 12 f 260.706 39.1812 198.747 15.5128 193.627 25.5412 196.95 20.3748
-33 23 13 o 595.757 69.1962 299.569 18.1167 284.493 26.1462 304.748 26.3765
-33 23 14 o 537.349 49.3175 286.782 13.4624 276.725 20.5259 289.951 18.264
-33 23 15 o 166.608 30.5498 158.822 15.2014 159.454 22.1158 153.158 22.3112
-33 23 16 o 412.031 37.045 251.769 11.517 242.596 16.4923 257.802 16.4259
-33 23 17 o 409.083 37.9029 250.775 11.8324 241.101 16.262 258.901 17.6625
-33 23 18 o 226.405 29.9983 186.181 12.6535 179.767 18.1894 189.229 18.2257
-33 23 19 o 431.322 36.754 257.741 11.1586 247.505 15.2085 267.503 16.7678
-33 23 20 o 207.427 26.2274 178.469 11.5341 165.2 16.762 190.955 16.3615
-33 23 21 f 375.334 31.8858 240.62 10.3692 232.585 13.8035 248.932 16.0272
-33 23 22 o 831.021 52.1193 357.797 11.3861 356.419 17.5976 354.589 15.1463
-32 0 1 o -14.5783 57.928 50.2517 33.4449 50.2517 33.4449 50.2517 33.4449
-32 0 2 o 629.192 83.7496 309.476 21.3637 309.476 21.3637 309.476 21.3637
-32 0 3 o 333.286 68.7803 222.459 24.9404 222.459 24.9404 222.459 24.9404
-32 0 4 o -40.4246 55.9984 43.5907 30.0623 43.5907 30.0623 43.5907 30.0623
-32 0 5 o 999.025 103.073 391.432 20.6892 391.432 20.6892 391.432 20.6892
-32 0 6 o 233.091 64.2728 182.389 29.9288 182.389 29.9288 182.389 29.9288
-32 0 7 o 1796.41 148.665 525.467 22.1763 525.467 22.1763 525.467 22.1763
-32 0 8 o 864.15 93.0878 364.156 20.0965 364.156 20.0965 364.156 20.0965
-32 0 9 o 449.335 69.1733 261.24 20.9923 261.24 20.9923 261.24 20.9923
-32 0 10 o 573.089 76.1415 295.869 20.3136 295.869 20.3136 295.869 20.3136
-32 0 11 o 745.76 80.3824 338.559 18.6654 338.559 18.6654 338.559 18.6654
-32 0 12 o 744.431 78.8647 338.37 18.3184 338.37 18.3184 338.37 18.3184
-32 0 13 o 629.657 72.5601 310.953 18.3644 310.953 18.3644 310.953 18.3644
-32 0 14 o 657.767 73.5889 317.944 18.2062 317.944 18.2062 317.944 18.2062
-32 0 15 o 640.686 71.6127 313.829 17.9492 313.829 17.9492 313.829 17.9492
-32 0 16 o 643.201 76.0098 314.154 19.0501 314.154 19.0501 314.154 19.0501
-32 0 17 o 807.941 79.7952 352.837 17.7579 352.837 17.7579 352.837 17.7579
-32 0 18 o 255.442 53.0686 195.324 21.918 195.324 21.918 195.324 21.918
-32 0 19 o 876.953 110.008 365.936 23.6992 365.936 23.6992 365.936 23.6992
-32 0 20 o 413.924 76.053 249.454 24.3713 249.454 24.3713 249.454 24.3713
-32 0 21 o 159.297 44.9531 151.005 25.3964 151.005 25.3964 151.005 25.3964
-32 0 22 o 852.963 78.8322 362.793 17.0492 362.793 17.0492 362.793 17.0492
-32 0 23 o 182.632 43.4908 164.067 21.7605 164.067 21.7605 164.067 21.7605
-32 0 24 o 726.07 69.9119 334.68 16.3974 334.68 16.3974 334.68 16.3974
-32 0 25 o 465.441 56.2164 267.38 16.5604 267.38 16.5604 267.38 16.5604
-32 0 26 o 324.184 45.6919 222.688 16.2197 222.688 16.2197 222.688 16.2197
-32 0 27 o 262.215 40.916 199.896 16.2332 199.896 16.2332 199.896 16.2332
-32 0 28 o 35.785 32.1711 61.2416 31.7413 61.2416 31.7413 61.2416 31.7413
-32 0 29 o -1.10423 31.7093 40.1373 26.0173 40.1373 26.0173 40.1373 26.0173
-32 0 30 o 230.227 58.5182 182.913 26.6178 182.913 26.6178 182.913 26.6178
-32 0 31 o 151.383 37.953 148.835 21.136 148.835 21.136 148.835 21.136
-32 0 32 o 593.381 59.7356 302.44 15.5126 302.44 15.5126 302.44 15.5126
-32 0 33 o -4.53665 27.6065 36.007 23.6697 36.007 23.6697 36.007 23.6697
-32 0 34 o 197.59 35.96 172.79 16.6227 172.79 16.6227 172.79 16.6227
-32 0 35 o -27.2653 26.7605 28.2304 19.7666 28.2304 19.7666 28.2304 19.7666
-32 0 36 o 322.732 41.5957 222.447 14.7485 222.447 14.7485 222.447 14.7485
-32 0 37 o 811.878 69.6985 353.96 15.439 353.96 15.439 353.96 15.439
-32 0 38 o 453.654 48.314 264.259 14.3704 264.259 14.3704 264.259 14.3704
-32 0 39 o 419.215 46.247 253.928 14.3228 253.928 14.3228 253.928 14.3228
-32 0 40 o 155.363 32.7228 152.234 17.3638 152.234 17.3638 152.234 17.3638
-32 0 41 o 272.458 38.3844 203.944 14.8786 203.944 14.8786 203.944 14.8786
-32 0 42 o 197.119 34.8989 172.463 16.1406 172.463 16.1406 172.463 16.1406
-32 0 43 o -25.2019 26.0769 28.1151 19.6479 28.1151 19.6479 28.1151 19.6479
-32 0 44 o 193.966 34.7648 170.875 16.2403 170.875 16.2403 170.875 16.2403
-32 0 45 o -14.4399 25.9453 31.0275 21.1498 31.0275 21.1498 31.0275 21.1498
-32 1 1 o 322.227 50.0262 221.745 17.7601 221.257 25.5481 216.954 25.846
-32 1 2 f 714.18 64.5951 331.607 15.2475 322.749 21.9514 335.971 21.6152
-32 1 3 o 873.054 70.8585 366.842 15.1113 369.678 21.6354 359.516 21.4872
-32 1 4 o 267.541 47.9789 201.874 18.7686 214.271 25.8017 184.359 29.0829
-32 1 5 o 452.167 51.715 263.847 15.3677 245.861 22.6844 279.382 21.376
-32 1 6 o 549.197 55.7507 291.006 15.0065 286.337 21.7726 291.894 21.1191
-32 1 7 o 1016.01 73.6749 396.232 14.5401 365.593 21.1612 427.429 20.2848
-32 1 8 o 681.78 58.762 324.601 14.1662 318.593 20.062 327.553 20.322
-32 1 9 o 957.763 67.0761 385.006 13.6221 387.278 19.7244 379.692 19.0583
-32 1 10 o 431.549 46.148 258.19 14.0056 264.118 20.0415 250.098 19.9553
-32 1 11 o 460.798 47.9758 266.825 14.0863 276.382 20.1978 255.822 20.0159
-32 1 12 o 807.799 60.5359 353.668 13.3863 353.843 19.5888 350.72 18.5483
-32 1 13 f 1139.05 71.0467 420.116 13.2183 419.378 18.7801 417.642 18.7997
-32 1 14 o 886.727 60.3099 370.745 12.7179 374.12 18.1246 364.896 18.0349
-32 1 15 o 1235.66 74.2265 437.611 13.2566 431.646 18.9949 440.302 18.69
-32 1 16 o 1879.73 101.15 539.423 14.652 539.215 20.8742 535.006 20.7888
-32 1 17 o 1141.85 72.7493 420.616 13.5197 402.166 20.1749 434.728 18.3901
-32 1 18 o 804.901 63.7055 352.949 14.1189 337.514 23.9096 359.766 17.6776
-32 1 19 f 486.248 44.335 274.454 12.6446 270.408 18.7257 275.986 17.3631
-32 1 20 o 580.905 47.0516 300.099 12.2655 295.588 17.0004 302.998 17.9311
-32 1 21 o 82.8535 33.5477 110.483 24.3606 97.1908 29.9762 133.659 33.9734
-32 1 22 o 99.0542 32.9277 121.529 21.9595 112.773 27.8353 134.192 33.8208
-32 1 23 o 528.934 41.9015 286.465 11.4417 285.866 16.0986 285.222 16.4419
-32 1 24 o 789.33 51.0285 350.037 11.3956 356.065 16.1611 342.33 16.2102
-32 1 25 o 91.9396 26.6751 117.745 18.2781 110.051 26.7608 122.349 25.1534
-32 1 26 o 480.391 38.8487 273.005 11.1321 270.787 16.0147 273.439 15.6493
-32 1 27 o 134.05 25.7342 143.431 14.1923 139.385 20.1161 145.322 21.096
-32 1 28 o 111.523 29.5129 129.892 18.2391 141.095 20.3162 102.119 34.1726
-32 1 29 o 164.777 30.7842 158.929 15.3103 155.377 19.0297 161.853 27.6166
-32 1 30 f 528.762 40.0453 286.417 10.9348 286.001 15.6775 285.02 15.4136
-32 1 31 o 407.756 41.0417 251.143 12.7996 258.503 23.8719 246.637 15.3405
-32 1 32 o 121.518 26.7424 136.185 15.6115 142.796 25.6034 129.945 20.6378
-32 1 33 f 220.82 26.2436 184.863 11.134 180.474 16.276 187.475 15.5491
-32 1 34 o 194.657 25.7442 173.431 11.6558 170.001 17.1095 174.881 16.2899
-32 1 35 o 81.4083 21.4151 111.101 15.466 110.159 22.62 109.089 22.0496
-32 1 36 o 342.187 30.328 230.319 10.3056 225.344 14.8393 233.673 14.5003
-32 1 37 o 397.45 32.0841 248.255 10.1102 252.998 14.1995 241.887 14.5672
-32 1 38 o 94.3592 21.0277 119.976 13.9416 119.26 20.2257 117.778 20.4117
-32 1 39 o 666.341 42.8313 321.419 10.4165 320.762 14.861 319.816 14.7474
-32 1 40 o 41.6448 19.0777 78.2713 19.1801 80.7297 24.3078 77.4785 24.2667
-32 1 41 o 376.525 30.9564 241.483 10.0293 237.5 14.5546 243.379 14.0109
-32 1 42 o 315.175 28.6917 220.804 10.1713 213.74 14.7031 225.969 14.2949
-32 1 43 o 289.566 28.1231 211.508 10.412 211.08 14.882 209.679 14.8265
-32 1 44 o 385.923 31.9236 244.21 10.2275 244.601 14.7487 241.383 14.4061
-32 1 45 o 91.9203 21.6253 117.831 14.6422 126.334 19.8478 105.153 23.0059
-32 2 1 o 164.011 44.7085 156.274 23.0228 118.841 37.2966 184.095 27.6752
-32 2 2 o 138.087 43.4123 142.762 24.6284 119.231 36.7679 159.909 30.9314
-32 2 3 o 648.082 60.3009 316.013 14.9386 291.029 22.2344 338.513 20.541
-32 2 4 o 430.885 53.318 257.262 16.2624 254.746 23.654 255.444 23.024
-32 2 5 o 137.143 43.5502 142.449 24.7651 106.388 37.2417 171.139 28.6645
-32 2 6 o 437.101 49.247 259.552 14.8743 262.454 21.2263 253.42 21.3262
-32 2 7 o 192.712 42.8208 170.909 19.9329 154.861 32.5356 179.408 26.3707
-32 2 8 o 284.174 44.0136 208.8 16.592 177.435 28.4735 232.018 21.0785
-32 2 9 o 608.724 53.4925 306.821 13.6444 293.148 20.2332 317.137 18.7392
-32 2 10 o 771.244 58.421 345.549 13.2227 354.122 18.9992 335.18 18.6392
-32 2 11 o 1560.19 91.0366 491.318 14.4806 495.893 20.7636 482.721 20.4334
-32 2 12 o 1298.99 78.5568 448.518 13.689 448.115 19.6811 445.312 19.2519
-32 2 13 o 849.769 64.1902 362.665 13.8427 355.231 19.9385 366.919 19.4731
-32 2 14 o 548.938 50.7392 291.427 13.6294 287.153 19.7294 292.921 19.1299
-32 2 15 o 406.481 42.2204 250.771 13.1897 242.28 19.2544 256.926 18.4017
-32 2 16 o 1094.83 77.5258 411.545 14.7295 390.123 25.184 421.287 18.3407
-32 2 17 o 826.734 68.0568 357.524 14.8929 351.737 24.2942 358.309 19.0748
-32 2 18 o 688.465 51.6188 326.721 12.3559 315.183 17.8422 336.37 17.3081
-32 2 19 o 652.377 49.5598 318.063 12.1865 319.037 17.2022 314.881 17.4562
-32 2 20 o 1081.36 66.176 409.519 12.6301 395.447 17.879 422.358 18.0108
-32 2 21 o 339.91 36.5421 229.389 12.483 222.028 18.1076 234.889 17.5169
-32 2 22 o 732.351 57.6094 336.791 13.38 336.19 16.7428 334.036 22.6488
-32 2 23 o 662.864 54.6547 320.39 13.3462 320.879 16.5481 315.653 23.0066
-32 2 24 o 2400.69 121.761 609.298 15.6134 609.735 22.1968 603.013 22.2177
-32 2 25 o 605.615 45.7277 306.5 11.6682 298.26 16.7187 313.037 16.4598
-32 2 26 o 259.376 34.0785 200.122 13.3704 194.265 18.2433 205.239 20.189
-32 2 27 o 2616.39 150.921 634.649 18.5842 623.002 22.6616 646.337 33.3225
-32 2 28 o 855.807 56.076 364.299 12.033 374.923 16.9828 351.959 17.2205
-32 2 29 o 912.416 57.8649 376.141 12.0249 372.373 17.0999 377.348 17.0759
-32 2 30 o 318.825 32.6127 222.214 11.4962 226.234 16.1111 216.374 16.6753
-32 2 31 o 2007.18 102.764 557.221 14.4091 557.571 20.6256 551.79 20.3594
-32 2 32 o 153.958 30.4319 153.473 15.7005 141.176 33.2922 155.721 18.1218
-32 2 33 o 573.441 48.1757 297.941 12.6517 293.421 24.3759 297.898 14.942
-32 2 34 o 19.5526 20.6771 59.3476 21.3395 63.3381 25.2194 67.0506 24.7118
-32 2 35 o 329.437 30.0195 225.993 10.3976 218.206 14.9502 232.572 14.6544
-32 2 36 o 110.269 21.9297 129.978 13.3611 124.937 20.0868 132.279 18.8059
-32 2 37 o 81.1837 20.5363 111.014 14.8104 112.52 21.373 106.677 21.5582
-32 2 38 o 146.264 22.3756 150.118 11.729 144.487 17.3403 153.64 16.4318
-32 2 39 o 336.31 29.6281 228.273 10.1578 214.336 14.928 241.21 14.0348
-32 2 40 o 301.429 28.187 216.036 10.2144 219.897 14.5833 210.689 14.5193
-32 2 41 o 708.864 44.366 331.354 10.4656 333.045 15.0261 327.184 14.7382
-32 2 42 o 78.9604 20.59 109.171 15.1295 103.639 22.7769 111.013 21.0465
-32 2 43 o 121.947 21.6848 136.615 12.5308 128.937 19.1898 141.072 17.297
-32 2 44 o 227.19 25.4484 187.166 10.6584 183.453 15.4591 188.457 15.0321
-32 2 45 o 78.4931 21.3183 108.442 15.8119 111.991 22.7366 101.498 22.826
-32 3 1 o 101.915 41.8544 121.408 27.5467 114.707 37.3924 125.986 33.9173
-32 3 2 o 12.017 38.9314 67.9267 27.9032 68.4381 31.0285 89.5941 33.5561
-32 3 3 o 305.017 47.793 215.925 17.427 191.894 28.1666 233.535 23.0337
-32 3 4 o 1226.38 86.8301 434.771 15.6162 423.798 22.5534 440.129 21.9949
-32 3 5 o 75.379 43.3218 105.001 30.4439 119.468 38.1984 99.2745 35.5727
-32 3 6 o 859.832 66.978 364.439 14.3754 347.543 21.419 376.682 19.6632
-32 3 7 o 65.8417 37.9886 98.5083 28.4928 110.117 35.0151 94.3471 33.8714
-32 3 8 o 220.044 41.7029 183.26 17.9966 185.159 27.3586 177.783 25.1509
-32 3 9 o 259.551 42.7068 199.451 16.8737 198.041 25.1211 197.049 23.7158
-32 3 10 o 1472.81 88.7517 477.284 14.5333 480.637 20.8359 469.755 20.5211
-32 3 11 o 670.848 54.7358 322.241 13.2887 318.054 19.4215 323.409 18.4538
-32 3 12 o 764.372 57.328 344.081 13.0302 337.06 19.0924 347.965 18.0292
-32 3 13 o 675.598 56.9434 323.317 13.7807 308.38 20.3215 335.205 19.0003
-32 3 14 o 851.948 70.4429 362.822 15.1903 356.099 24.8557 363.959 19.4303
-32 3 15 o 683.837 61.9736 325.068 14.9229 301.142 25.1608 338.213 18.7802
-32 3 16 o 634.179 51.4966 313.449 12.8527 302.516 18.9598 321.488 17.6863
-32 3 17 o 665.62 52.5187 321.156 12.7917 311.711 18.814 327.729 17.64
-32 3 18 o 1214.35 72.892 433.866 13.1306 435.702 18.6593 428.963 18.6597
-32 3 19 o 746.867 52.7598 340.357 12.1206 337.272 17.2848 341.184 17.1702
-32 3 20 o 413.149 39.6386 252.993 12.2678 239.602 17.8679 265.272 17.1071
-32 3 21 o 633.952 47.0965 313.606 11.7444 309.101 16.7764 316.137 16.6129
-32 3 22 o 341.895 35.2219 230.13 11.9894 221.19 17.3823 237.573 16.8097
-32 3 23 o 1105.87 66.2412 414.15 12.5005 402.47 17.4999 424.616 18.0293
-32 3 24 o 771.613 59.3638 345.678 13.4319 334.893 16.7088 364.283 22.9749
-32 3 25 o 294.824 38.7192 213.268 14.2548 212.611 16.8487 210.18 28.063
-32 3 26 o 12.3788 26.5221 59.0304 23.4605 72.2948 26.6126 62.3014 27.9304
-32 3 27 o 180.699 26.5748 166.997 12.5138 165.913 17.5525 166.084 18.3982
-32 3 28 o 850.278 54.8477 363.157 11.806 363.486 17.2754 360.596 16.3159
-32 3 29 o 547.278 41.6503 291.359 11.1804 287.889 16.0058 292.901 15.7865
-32 3 30 o 356.927 37.4498 234.985 12.4862 227.583 20.891 237.759 15.7906
-32 3 31 o 157.095 31.5094 154.969 16.1076 144.959 26.2032 159.73 21.3364
-32 3 32 o 739.525 58.1633 338.248 13.4506 344.328 20.5765 331.17 17.9854
-32 3 33 o 508.089 45.7826 280.387 12.7805 275.514 19.518 281.978 17.1332
-32 3 34 o 173.787 38.7991 162.365 19.0144 ? ? 162.365 19.0144
-32 3 35 o 117.01 24.8201 133.701 14.7361 129.714 24.7885 133.76 19.106
-32 3 36 o 171.699 26.1918 162.605 12.6746 165.412 19.8077 158.681 16.9736
-32 3 37 o 1050.94 67.2058 403.095 13.0326 406.605 21.8683 398.1 16.3903
-32 3 38 o 478.97 36.074 272.486 10.3538 265.347 15.0398 277.566 14.4276
-32 3 39 o 533.181 37.833 287.493 10.2897 280.744 14.9055 292.091 14.3685
-32 3 40 f 304.764 29.0339 217.178 10.4672 216.588 15.2508 215.863 14.6039
-32 3 41 o 328.743 30.2651 225.507 10.506 216.412 16.2445 231.017 13.9613
-32 3 42 o 118.099 21.9103 134.405 12.8836 138.54 18.3632 127.661 19.0779
-32 3 43 o -8.42145 18.1373 38.6988 17.4194 57.1581 23.0743 40.2091 18.944
-32 3 44 o 176.268 23.7398 164.638 11.3256 175.153 15.8773 152.832 16.6796
-32 3 45 o 774.461 49.8865 345.574 11.2845 342.726 17.3642 343.905 15.0493
-32 4 1 o 280.606 47.0683 206.759 17.9491 201.5 28.2874 206.093 24.2774
-32 4 2 o 132.905 42.61 139.944 24.6705 102.466 37.3071 167.162 27.834
-32 4 3 o 86.2644 40.7992 111.692 28.4436 99.4861 36.6938 124.863 33.3689
-32 4 4 o 75.9153 42.289 105.163 29.9515 72.9672 32.5718 151.634 30.8286
-32 4 5 o 2027.3 119.039 558.752 16.6501 564.022 25.137 547.806 22.5526
-32 4 6 o 544.467 55.9095 289.685 15.1191 267.979 23.686 305.063 20.0027
-32 4 7 o 166.561 42.294 158.339 21.3994 144.825 34.4503 164.124 28.1651
-32 4 8 o 401.921 47.0346 248.915 14.8182 254.402 21.5016 241.099 20.9145
-32 4 9 o 1034.56 71.3176 400.053 13.9381 404.393 20.0845 392.54 19.5962
-32 4 10 o 1702.76 98.3385 513.059 14.9789 516.205 21.5585 505.2 21.0779
-32 4 11 o 794.032 59.7222 350.609 13.3218 340.311 19.6732 357.323 18.3155
-32 4 12 f 443.796 48.4428 261.759 14.504 263.731 21.4459 257.336 20.0623
-32 4 13 o 1031.54 76.1972 399.328 14.9222 393.01 25.6355 399.643 18.5466
-32 4 14 o 1099.6 72.4943 412.638 13.7341 406.256 20.605 414.848 18.6128
-32 4 15 o 431.496 43.9357 258.357 13.3207 250.829 19.5895 263.176 18.4577
-32 4 16 o 864.919 60.5915 366.11 12.9403 355.691 19.2145 372.96 17.6818
-32 4 17 o 1803.34 102.649 528.149 15.1883 516.691 22.6711 533.495 20.6763
-32 4 18 o 1465.96 82.6746 476.612 13.5553 465.5 19.2132 484.785 19.3147
-32 4 19 o 458.787 41.5562 266.636 12.1992 251.994 17.7658 280.296 16.9963
-32 4 20 f 318.551 36.1083 221.993 12.7514 202.425 19.3559 240.137 17.2444
-32 4 21 o 787.336 53.0288 349.509 11.8616 350.329 16.8335 346.494 16.8742
-32 4 22 o 393.277 38.3147 246.83 12.1553 236.467 17.5238 255.959 17.1166
-32 4 23 o 500.838 41.8911 278.676 11.7614 272.559 16.4525 283.558 17.0243
-32 4 24 o 383.55 41.8555 243.518 13.4703 250.209 16.0114 225.08 25.8246
-32 4 25 o 862.44 64.7113 365.361 13.8517 368.737 17.44 355.444 23.2008
-32 4 26 o 77.2958 48.9602 107.176 32.6895 107.176 32.6895 ? ?
-32 4 27 o 738.677 68.0424 337.591 15.778 324.314 21.3236 351.533 23.9324
-32 4 28 o 305.201 44.292 216.586 16.0792 218.847 21.1459 209.286 25.8121
-32 4 29 o 561.586 57.316 294.321 15.2545 292.169 20.4422 292.947 23.4442
-32 4 30 o 434.272 51.3044 258.64 15.5572 247.871 20.9341 270.17 23.8946
-32 4 31 o 1246.27 97.9607 437.978 17.4958 433.53 23.7778 436.39 26.3809
-32 4 32 o 846.084 74.3852 361.122 16.1208 364.209 21.2648 351.484 25.2786
-32 4 33 o 30.9336 31.0073 73.3754 26.1612 70.9827 28.1689 95.4986 34.2246
-32 4 34 o 173.226 35.8293 162.44 17.4944 142.702 24.7382 192.053 26.2678
-32 4 35 o 205.171 63.7521 173.208 29.8083 ? ? 173.208 29.8083
-32 4 36 o 125.359 33.6658 137.261 19.7117 124.523 25.8832 157.587 32.0919
-32 4 37 o 30.9233 28.6979 72.0196 25.2139 92.1384 26.6663 62.4795 29.0998
-32 4 38 o 89.3838 28.9133 115.26 20.3254 113.079 23.7505 117.331 35.6285
-32 4 39 o 250.673 36.525 196.12 14.6445 191.839 17.8335 200.448 27.1495
-32 4 40 o 574.731 54.2873 297.385 14.2926 273.645 18.6891 339.272 22.7501
-32 4 41 o 773.844 66.0621 344.723 14.9962 329.866 19.7899 361.266 23.594
-32 4 42 o 208.959 26.2363 179.415 11.4759 171.16 18.5168 183.298 14.9458
-32 4 43 f 150.384 23.191 151.916 12.015 140.251 19.7925 158.43 15.611
-32 4 44 o 688.194 44.3204 326.072 10.625 327.175 15.6054 321.881 14.6917
-32 4 45 o 39.6141 20.1047 75.9013 20.2883 74.5248 25.8258 79.6507 24.2924
-32 5 1 o 94.5219 56.5561 116.544 35.0474 103.373 42.1981 135.921 39.7673
-32 5 2 o 382.459 51.5875 242.004 16.7443 244.992 25.0318 235.181 23.2612
-32 5 3 o 56.3925 41.3494 92.8078 30.2757 79.4856 34.1784 118.729 34.2502
-32 5 4 o 293.797 45.7102 212.028 16.9714 195.163 28.2175 220.772 21.9946
-32 5 5 f 699.592 60.0974 328.601 14.3116 319.397 20.9548 333.721 19.9092
-32 5 6 o 1246.72 81.2736 438.856 14.4771 414.67 20.9756 460.388 20.2716
-32 5 7 o 414.45 49.2293 252.623 15.2844 235.804 24.2839 263.088 20.0969
-32 5 8 o 2101.34 116.621 569.432 16.0039 563.647 23.0109 568.394 22.5797
-32 5 9 o 1346.02 83.5035 456.25 14.3054 444.482 20.8692 463.307 19.8777
-32 5 10 o 1284.17 83.2376 445.587 14.6027 422.347 22.2215 462.15 19.5947
-32 5 11 o 603.068 59.9032 305.022 15.3809 309.653 25.7714 299.63 19.4591
-32 5 12 o 582.643 57.3632 299.914 14.9786 300.818 25.784 296.839 18.6618
-32 5 13 o 775.105 57.9298 346.479 13.0757 334.914 19.0592 355.173 18.1782
-32 5 14 o 1303.88 78.342 449.386 13.625 452.728 19.5559 442.757 19.1904
-32 5 15 o 1269.58 79.1006 443.364 13.945 437.169 20.7935 445.206 18.9906
-32 5 16 o 805.508 58.8499 353.267 13.0271 336.676 19.4215 366.342 17.7502
-32 5 17 o 646.525 51.6039 316.498 12.7544 301.426 18.9855 328.556 17.4128
-32 5 18 o 568.168 46.5392 296.759 12.2691 283.12 17.8082 308.916 17.1233
-32 5 19 o 414.003 41.0512 253.171 12.6987 251.699 18.1617 252.469 18.0367
-32 5 20 o 343.749 38.0024 230.6 12.9167 229.343 18.5557 229.679 18.3167
-32 5 21 o 417.073 39.6244 254.192 12.2048 258.433 16.9464 247.734 17.857
-32 5 22 o 206.932 37.001 178.123 16.4003 163.864 21.9746 200.349 25.9857
-32 5 23 o 509.874 56.9565 280.371 15.9243 273.243 21.6989 285.519 24.0188
-32 5 24 o 1477 113.037 476.752 18.5446 465.366 25.3348 483.283 27.7838
-32 5 25 o 781.164 72.1271 347.094 16.2675 344.527 21.7891 345.454 24.9785
-32 5 26 o 211.477 40.4868 179.746 17.8181 176.503 24.5384 179.174 27.5502
-32 5 27 f 238.115 53.3268 189.689 22.3765 189.689 22.3765 ? ?
-32 5 28 o 441.042 40.7218 261.338 12.1979 257.002 15.735 265.563 19.6598
-32 5 29 o 509.884 39.2928 281.246 10.9273 275.114 15.6545 285.698 15.4184
-32 5 30 o -14.7625 23.6858 42.8497 19.5326 46.4363 21.8284 61.3808 25.6782
-32 5 31 o 3262.36 158.102 709.182 17.4036 705.321 24.9336 703.113 24.7182
-32 5 32 f 533.621 41.7694 287.632 11.3589 268.288 17.0991 304.539 15.3537
-32 5 33 o 378.242 33.1692 242.168 10.719 236.264 16.1317 245.652 14.5048
-32 5 34 o 57.2576 21.4077 92.1997 18.7648 81.778 26.109 101.336 23.375
-32 5 35 o -16.0583 20.3906 38.3887 17.7276 48.0272 21.9977 47.6133 21.4244
-32 5 36 o 263.728 35.126 201.51 13.6892 153.957 36.2916 213.093 14.9436
-32 5 37 o 89.0564 29.0159 115.04 20.4389 77.2172 34.3139 129.834 19.9261
-32 5 38 o 1292.83 70.0518 447.288 12.2377 435.994 17.5712 454.813 17.2372
-32 5 39 o -67.1828 17.9648 ? ? 30.9549 15.4905 31.3521 15.6188
-32 5 40 f 1288.44 69.7728 446.29 12.2162 441.565 17.5939 446.46 17.1752
-32 5 41 o 284.561 35.4678 209.123 13.3092 202.666 15.8594 221.501 25.6801
-32 5 42 o -20.8626 25.2965 42.1273 19.5554 44.2086 20.5926 71.4774 31.4031
-32 5 43 o 387.389 43.3248 243.673 13.9381 227.601 17.8552 271.409 23.1196
-32 5 44 o 1518.31 111.879 479.762 18.2378 465.111 25.096 481.913 27.5633
-32 5 45 o 228.303 37.3828 186.027 15.838 195.556 17.975 149.744 36.2665
-32 6 1 o 372.74 97.8249 231.973 33.9237 ? ? 231.973 33.9237
-32 6 3 o 606.204 59.0451 305.464 15.137 301.297 22.9095 304.848 20.5584
-32 6 4 o 175.197 41.8808 162.464 20.5856 123.862 37.3082 183.841 24.0838
-32 6 5 o 72.7994 40.0313 103.048 29.071 83.5422 34.8557 127.809 32.0562
-32 6 6 o 461.95 49.8752 266.839 14.6475 253.04 22.8806 274.999 19.431
-32 6 7 o 304.017 44.2551 216.027 16.1084 178.261 29.2095 241.511 19.8688
-32 6 8 o 739.039 61.6446 337.885 14.2747 311.921 22.1058 357.995 18.9549
-32 6 9 o 1241.93 89.0481 437.705 15.9084 405.807 27.8171 452.261 19.6287
-32 6 10 o 721.653 63.6842 333.794 14.9319 311.69 26.6483 342.946 18.261
-32 6 11 o 471.771 48.0589 269.978 13.9437 264.654 20.8872 271.901 19.0412
-32 6 12 o 1440.98 85.6154 472.214 14.1698 472.074 20.1904 468.146 20.1172
-32 6 13 o 579.904 53.8507 299.405 14.0802 298.688 20.8488 297.207 19.381
-32 6 14 o 448.213 47.6988 263.129 14.204 258.238 20.9196 264.89 19.6978
-32 6 15 o 784.845 56.7166 348.74 12.7173 342.948 18.2654 351.882 17.9112
-32 6 16 f 660.986 55.0328 319.864 13.4613 310.069 19.5002 326.974 18.8503
-32 6 17 o 753.667 55.7257 341.745 12.7519 330.253 19.0499 349.668 17.3438
-32 6 18 o 444.14 42.3873 262.241 12.6555 258.243 17.8119 264.281 18.2583
-32 6 19 o 762.229 53.8989 343.788 12.2587 345.684 17.1141 339.358 17.7563
-32 6 20 o 1114.93 82.9327 415.033 15.6271 411.554 19.5703 415.171 26.4913
-32 6 21 o 665.494 68.5012 320.224 16.7578 316.169 23.236 320.271 24.739
-32 6 22 o 1462.61 114.046 474.331 18.807 461.621 25.6231 482.647 28.288
-32 6 23 o 692.11 68.0507 326.667 16.3141 328.722 21.7878 319.3 25.1851
-32 6 24 o 393.927 50.1146 246.284 15.9711 237.167 22.0541 254.062 23.8292
-32 6 25 o 132.264 27.4535 142.253 15.3065 145.766 21.2964 135.357 23.3739
-32 6 26 o 548.304 41.2193 291.67 11.0524 285.054 15.8315 296.608 15.5915
-32 6 27 o 219.464 27.9346 184.199 11.9027 190.222 16.5605 176.351 17.5289
-32 6 28 o 88.9963 27.1097 115.581 18.9679 115.227 23.5631 112.609 30.8817
-32 6 29 o 53.8925 26.7039 89.096 23.1801 85.5616 27.2493 98.6521 31.1133
-32 6 30 o 2525.42 125.244 624.524 15.6679 618.206 22.3714 623.986 22.2266
-32 6 31 o 332.496 33.5998 226.905 11.5983 227.648 16.9367 224.443 16.1537
-32 6 32 o 321.049 32.1207 222.994 11.2814 229.051 16.5479 216.38 15.6417
-32 6 33 o 104.111 23.9009 125.978 15.1121 116.068 25.0094 130.702 19.6626
-32 6 34 o 912.717 54.3296 376.207 11.2865 368.645 16.195 381.248 15.8811
-32 6 35 o 663.936 44.5145 320.853 10.8462 304.842 16.0269 334.497 14.8706
-32 6 36 f 961.946 56.7578 386.058 11.4899 374.936 16.5572 394.41 16.1146
-32 6 37 f 1138.85 64.3532 419.895 11.9766 404.146 17.242 432.843 16.8223
-32 6 38 o 374.248 40.2925 240.229 13.1437 165.907 40.1448 256.149 14.0295
-32 6 39 o 363.836 31.5029 237.365 10.386 227.983 15.7677 243.686 13.9718
-32 6 40 o 164.471 23.2486 159.177 11.4789 155.384 17.7157 160.241 15.4732
-32 6 41 o 577.466 39.3081 298.998 10.2783 298.163 15.0509 297.324 14.2262
-32 6 42 o 79.4765 20.0778 109.585 14.6712 110.995 22.2444 105.374 20.4855
-32 6 43 o 223.414 25.3629 185.6 10.7135 191.945 15.8648 178.514 14.8299
-32 6 44 o 168.851 23.6229 161.033 11.5282 172.378 16.9493 150.243 16.2218
-32 7 1 o 286.233 59.0468 207.336 22.5974 168.573 45.9369 219.504 26.2916
-32 7 2 o 745.192 135.695 330.411 32.4798 ? ? 330.411 32.4798
-32 7 3 o 147.613 76.7149 143.455 40.1639 ? ? 143.455 40.1639
-32 7 4 o 258.97 48.1721 198.343 19.1997 167.572 34.6294 215.53 23.9116
-32 7 5 o 84.0489 39.3906 110.37 27.8623 105.208 37.6842 116.263 32.2831
-32 7 6 o 170.207 41.3997 160.162 20.6596 137.983 36.82 169.451 25.1861
-32 7 7 o 795.092 70.7116 349.977 15.8137 338.253 28.4361 352.194 19.3018
-32 7 8 o 378.478 51.3205 241.026 16.7259 225.208 33.4861 244.465 19.7587
-32 7 9 o 685.458 56.683 325.548 13.6225 305.286 20.4415 342.165 18.5181
-32 7 10 o 440.898 46.4764 260.927 13.9558 239.633 21.4999 278.322 18.667
-32 7 11 f 568.7 50.9034 296.57 13.4341 295.674 19.609 294.664 18.7109
-32 7 12 o 200.252 40.1586 174.735 18.2083 182.341 26.6745 164.387 26.4048
-32 7 13 o 554.461 50.0973 292.873 13.3889 300.282 19.0708 283.453 19.0856
-32 7 14 o 1895.56 103.553 541.424 14.9452 551.472 21.328 527.137 21.1917
-32 7 15 o 862.225 64.535 365.286 13.8167 351.773 20.0382 375.855 19.3132
-32 7 16 o 819.887 61.8301 356.259 13.5734 364.154 19.339 346.028 19.2942
-32 7 17 o 481.523 44.7148 273.032 12.8207 280.552 17.7821 263.065 18.79
-32 7 18 o 1010.23 65.2888 395.682 12.8983 398.822 18.1443 389.555 18.5321
-32 7 19 o 1225.8 89.6729 435.024 16.1198 429.178 20.2438 438.829 27.2099
-32 7 20 o 1267.98 103.406 441.738 18.314 432.078 25.1638 446.414 27.2689
-32 7 21 f 450.708 58.1899 263.197 17.3563 256.622 24.227 266.342 25.6498
-32 7 22 o 510.627 57.7458 280.493 16.1397 283.52 21.5277 272.345 25.0591
-32 7 23 o 297.312 34.3172 214.433 12.5482 192.196 19.2866 235.536 16.8214
-32 7 24 o 409.173 36.7874 251.849 11.4328 253.022 16.5242 249.014 16.0325
-32 7 25 o 269.457 30.4631 204.223 11.6936 192.434 17.3616 214.377 16.0913
-32 7 26 o 149.799 26.0838 151.773 13.5591 160.798 18.4983 140.134 20.9101
-32 7 27 o 598.534 41.8672 304.781 10.7405 310.105 15.3689 298.139 15.1541
-32 7 28 o 434.239 36.3317 259.503 10.9542 259.938 15.7076 257.356 15.4593
-32 7 29 o 364.656 37.8667 237.508 12.4902 245.496 15.6792 222.221 21.1849
-32 7 30 o 228.109 33.3026 187.438 13.9705 194.507 17.5056 172.889 24.3187
-32 7 31 o 1142.81 66.9237 420.837 12.428 405.965 18.0371 432.741 17.3103
-32 7 32 o 1069.59 64.0177 407.116 12.2896 399.009 18.3314 411.282 16.7154
-32 7 33 o 197.046 27.1865 174.38 12.2487 161.99 19.7107 182.411 16.0034
-32 7 34 o 202.365 25.8726 176.825 11.4845 157.604 18.4012 192.598 15.0057
-32 7 35 f 97.8312 22.7055 122.048 14.8269 94.7819 26.1821 140.939 17.8044
-32 7 36 o 509.992 37.7834 281.169 10.5089 268.825 15.5585 291.099 14.3973
-32 7 37 o 13.3159 20.0468 54.0516 20.7036 68.7039 25.5883 54.619 22.867
-32 7 38 o 81.1812 21.9268 110.712 15.9182 113.916 24.0219 105.445 21.9774
-32 7 39 o 104.587 26.0831 125.709 16.6031 127.955 39.698 124.236 18.124
-32 7 40 o 684.241 44.63 325.449 10.7201 315.093 15.9817 332.135 14.6083
-32 7 41 o 267.658 26.991 203.379 10.3947 194.211 16.0919 209.04 13.8306
-32 7 42 o 121.069 21.2729 136.15 12.331 136.801 19.0292 133.184 16.8936
-32 7 43 o 646.797 42.0191 316.194 10.3883 310.719 15.4398 317.994 14.2113
-32 7 44 o 400.073 32.4862 248.557 10.2249 238.132 15.9223 254.396 13.522
-32 8 1 o 336.932 52.6345 226.533 18.2939 213.598 30.0817 230.878 23.974
-32 8 2 o 579.96 87.0739 295.75 23.1687 ? ? 295.75 23.1687
-32 8 3 o 1197.3 186.409 417.536 35.1794 ? ? 417.536 35.1794
-32 8 4 o 219.322 64.5587 179.132 29.1349 165.35 48.9629 180.103 35.655
-32 8 5 o 82.3155 68.1967 112.654 38.9019 ? ? 112.654 38.9019
-32 8 6 o 1150.7 88.1693 420.812 16.3878 413.162 28.5506 420.099 20.2998
-32 8 7 o 250.327 43.3934 195.541 17.509 192.444 28.6828 193.839 23.0238
-32 8 8 o 657.277 55.3897 318.716 13.5983 313.326 19.8986 320.568 18.8982
-32 8 9 o 193.721 39.0907 171.771 18.0344 173.153 27.8875 166.746 24.9637
-32 8 10 o 290.605 42.1412 211.318 15.6796 191.137 25.6613 224.776 20.3916
-32 8 11 o 1619 92.8034 500.328 14.4953 496.344 20.5674 499.429 20.6801
-32 8 12 o 2304.79 128.249 596.133 16.8114 618.673 23.1268 565.772 24.873
-32 8 13 o 791.997 62.0554 349.996 13.8687 353.116 20.1411 344.07 19.3787
-32 8 14 o 1219.4 74.1695 434.567 13.3396 438.61 19.1962 427.451 18.7441
-32 8 15 o 1289.56 76.8892 446.896 13.4466 447.764 19.1594 442.446 19.0754
-32 8 16 o 1299.28 81.1419 448.401 14.1443 432.865 21.0123 458.903 19.3327
-32 8 17 o 932.027 71.2484 379.58 14.6808 381.251 17.9728 370.529 26.0086
-32 8 18 o 513.085 61.5878 280.898 17.1986 263.291 24.7238 297.081 24.5763
-32 8 19 o 1387.06 110.885 461.809 18.7834 450.748 25.9338 467.286 27.8339
-32 8 20 o 1418.45 113.289 466.936 18.98 461.435 26.1871 465.326 28.1574
-32 8 21 o 522.178 48.2492 284.239 13.2883 269.084 18.246 302.186 19.7078
-32 8 22 o 612.013 45.8893 308.074 11.6493 290.831 17.1874 323.527 16.0026
-32 8 23 o 127.456 28.4454 139.425 16.23 128.041 25.0076 147.431 22.3845
-32 8 24 o 210.297 29.2671 180.166 12.764 178.488 18.8812 179.646 17.7661
-32 8 25 o 810.593 51.6628 354.626 11.3875 346.162 16.5578 360.621 15.8232
-32 8 26 o 1520.19 84.9152 485.109 13.6785 483.715 20.57 482.461 18.4922
-32 8 27 o 332.918 33.0737 227.088 11.4062 235.125 16.2366 218.161 16.2683
-32 8 28 o 999.318 61.1114 393.594 12.1353 404.354 17.9909 382.657 16.5851
-32 8 29 o 11.3872 22.0897 54.6166 21.5034 51.7727 23.2505 75.3857 25.9929
-32 8 30 o 790.615 50.6441 350.202 11.3042 349.769 16.3351 348.396 15.8002
-32 8 31 o 108.343 28.0951 128.051 17.5925 134.106 23.3256 116.957 27.754
-32 8 32 o 45.4081 22.0375 81.8475 20.9371 74.7438 26.748 91.4506 24.9463
-32 8 33 o 292.164 29.7027 212.701 10.9382 199.275 16.8427 223.014 14.5874
-32 8 34 o 216.264 26.1313 182.848 11.2105 163.486 17.919 198.675 14.6408
-32 8 35 o 583.047 40.6215 300.664 10.5636 289.781 15.363 309.537 14.6928
-32 8 36 o 457.696 35.5239 266.344 10.4322 250.485 15.5693 280.033 14.2037
-32 8 37 o 28.3623 19.9951 66.1866 21.0041 66.2413 25.1742 73.7146 24.5794
-32 8 38 o 289.586 28.752 211.675 10.6378 191.622 16.8481 227.713 13.9142
-32 8 39 o 231.03 26.3821 188.904 10.9495 177.927 17.6801 195.299 14.1912
-32 8 40 o 304.482 35.3766 216.457 12.816 191.591 36.8961 219.053 13.8625
-32 8 41 o 484.884 35.8967 273.896 10.2493 255.783 15.741 287.834 13.6604
-32 8 42 o 18.42 18.5921 56.6276 20.2501 61.6868 24.3804 62.0712 23.0947
-32 8 43 o 321.865 29.1347 222.946 10.2289 219.255 15.8362 223.57 13.5976
-32 8 44 o 535.094 38.3197 287.422 10.4251 271.315 16.2185 297.851 13.7866
-32 9 1 o 335.106 52.8409 225.847 18.4248 179.479 35.3373 253.148 22.2972
-32 9 2 o 241.014 49.6483 190.707 20.6527 146.455 40.2272 211.903 24.196
-32 9 3 o 241.82 56.1936 190.149 23.5749 120.529 47.2334 213.764 24.6391
-32 9 4 o 275.133 84.347 198.813 34.362 ? ? 198.813 34.362
-32 9 5 o 159.227 56.3302 151.824 30.0282 120.296 45.5501 168.662 33.3217
-32 9 6 o 234.741 60.2905 186.74 25.9005 151.986 45.6499 201.859 30.9491
-32 9 7 o 541.547 54.2993 288.901 14.721 272.973 22.1887 300.263 20.0466
-32 9 8 o 1328.73 82.2263 453.12 14.1838 449.813 20.3137 451.666 20.0703
-32 9 9 f 1054.66 70.7227 403.836 13.6912 401.16 19.8923 402.52 19.1058
-32 9 10 f 521.14 49.9458 283.72 13.7838 283.05 20.4015 281.416 19.0021
-32 9 11 o 206.39 39.1442 177.514 17.4393 191.543 25.1406 162.58 25.5852
-32 9 12 o 180.346 38.8468 165.576 18.6388 150.177 31.1897 173.228 24.2248
-32 9 13 o 736.972 56.3784 337.751 13.0555 349.254 18.4746 324.405 18.6903
-32 9 14 o 1209.18 74.5592 432.664 13.4691 446.982 18.9294 415.624 19.3881
-32 9 15 o 952.892 98.7457 381.996 20.2523 381.996 20.2523 ? ?
-32 9 16 o 1729.85 110.428 516.502 16.7124 515.891 20.4302 507.885 29.7513
-32 9 17 o 1186.72 138.02 424.18 25.519 424.18 25.519 ? ?
-32 9 18 o 1792.46 135.899 524.315 20.2723 509.81 28.148 531.26 29.9172
-32 9 19 o 628.002 67.6283 310.865 17.0483 300.302 23.9528 318.28 24.8621
-32 9 20 o 1032.02 64.0245 399.958 12.512 397.698 17.7969 399.298 17.768
-32 9 21 o 1126.38 66.7972 417.861 12.4932 403.488 17.9268 429.976 17.5843
-32 9 22 f 1560.07 88.6421 491.352 14.098 496.693 21.2357 483.337 19.0407
-32 9 23 f 336.137 34.5087 228.128 11.8495 210.317 18.1075 243.437 15.9004
-32 9 24 o 782.938 51.7952 348.46 11.6199 358.26 17.141 338.554 15.9488
-32 9 25 o 1275.74 73.7095 444.55 12.9576 433.943 19.4386 450.417 17.5439
-32 9 26 o 666.969 46.4445 321.639 11.2901 320.186 16.6356 320.909 15.5149
-32 9 27 o 60.4274 22.6999 94.7194 19.363 90.9805 26.7988 97.3047 24.7981
-32 9 28 o 160.116 25.3898 157.066 12.7283 157.055 18.4872 154.96 18.1565
-32 9 29 o 448.13 36.5395 263.628 10.8432 265.881 15.924 260.047 14.964
-32 9 30 o 246.161 28.5682 195.153 11.4786 186.572 17.7318 200.674 15.3179
-32 9 31 o 227.42 27.4116 187.536 11.4654 174.268 18.1534 196.942 15.0569
-32 9 32 o 393.505 37.6308 246.764 11.9402 239.496 15.687 255.306 18.7526
-32 9 33 o 87.0914 24.7692 114.518 17.4342 102.988 26.1293 122.775 23.466
-32 9 34 o 91.8967 22.1527 118.2 14.9658 103.658 25.0737 126.696 19.0377
-32 9 35 o 22.6384 19.726 61.1537 20.9294 59.6301 24.66 72.3588 23.91
-32 9 36 o 518.144 37.4003 283.42 10.3188 272.098 15.3447 292.076 14.0802
-32 9 37 o 84.9286 20.7931 113.562 14.6335 105.45 23.7069 117.09 19.2419
-32 9 38 o 192.195 24.5837 172.218 11.2045 166.428 17.7098 174.777 14.7762
-32 9 39 o 143.07 22.9251 148.255 12.1788 136.791 19.9684 154.981 15.877
-32 9 40 o 518.004 37.8638 283.1 10.459 264.025 16.1405 297.603 13.8885
-32 9 41 o 205.557 31.2494 177.327 13.8673 114.681 43.9745 184.447 14.202
-32 9 42 f 52.7496 19.9678 88.0065 18.3092 81.4775 26.5681 91.8637 22.0614
-32 9 43 o 152.666 22.7596 153.034 11.6988 145.995 19.1648 155.616 15.2311
-32 10 1 o 93.2667 46.4391 115.466 30.8216 100.304 42.7484 128.153 32.2816
-32 10 2 o 32.949 45.1153 81.2893 31.0781 105.448 43.7147 83.7146 32.7595
-32 10 3 o -1.16833 40.2173 63.3346 27.2971 68.021 31.7474 81.7343 32.2607
-32 10 4 o 178.864 43.9197 163.823 21.4431 145.776 37.3459 170.137 26.7514
-32 10 5 o 278.959 64.2091 203.986 25.1016 207.322 38.4008 192.79 35.6696
-32 10 6 o 43.415 52.9327 90.0564 33.8378 84.0607 38.0198 115.022 38.411
-32 10 7 o 251.883 60.2436 193.929 24.8191 168.622 43.2236 203.724 31.1045
-32 10 8 o 698.173 82.153 326.527 19.7331 299.819 32.0577 341.062 25.7644
-32 10 9 o 894.518 66.0692 371.77 13.8979 368.62 20.0418 370.95 19.5596
-32 10 10 o 865.204 62.259 365.815 13.3084 363.94 19.3909 364.202 18.5274
-32 10 11 o 1101.14 71.1188 412.738 13.4695 424.694 19.2675 398.497 19.0631
-32 10 12 o 333.858 42.1504 226.792 14.5862 231.879 21.0839 219.354 20.7171
-32 10 13 o 623.498 54.3369 310.449 13.6973 316.785 18.7145 300.187 20.4447
-32 10 14 o 2191.66 134.555 580.632 18.113 585.239 22.0764 558.092 32.5814
-32 10 15 o 861.229 70.5507 364.625 15.1377 377.08 20.1198 345.317 23.4238
-32 10 16 o 872.434 114.235 363.689 24.6664 363.689 24.6664 ? ?
-32 10 17 o 573.391 66.645 296.793 17.6088 283.835 24.8844 306.862 25.6127
-32 10 18 o 1541.9 112.047 487.072 17.9893 485.296 23.3469 480.677 28.8883
-32 10 19 o 1024.06 66.6194 398.24 13.0769 380.88 19.7664 410.613 17.613
-32 10 20 o 2748.7 145.215 650.782 17.4352 669.818 26.9438 630.615 23.1734
-32 10 21 o 1120.64 66.1291 416.774 12.4004 418.159 17.7519 412.48 17.4942
-32 10 22 o 354.771 34.9521 234.396 11.6776 229.864 17.2547 236.668 16.0875
-32 10 23 o 216.668 29.7762 182.855 12.7929 180.489 18.7279 182.947 17.9704
-32 10 24 o 395.85 34.8848 247.725 11.0208 244.763 16.0542 248.778 15.3382
-32 10 25 o 437.292 36.3323 260.409 10.9159 253.323 16.1646 265.206 14.9606
-32 10 26 o 82.4595 23.2366 111.604 16.7719 92.4011 25.9486 128.193 21.3536
-32 10 27 o 463.908 36.7495 268.259 10.716 277.655 15.765 259.262 14.7578
-32 10 28 o 112.395 23.9084 131.104 14.477 114.001 24.6391 142.161 18.4426
-32 10 29 o 206.973 26.574 178.859 11.6622 181.027 17.2342 175.331 16.1802
-32 10 30 o 115.909 26.1078 132.913 15.6329 84.4743 31.4384 153.354 16.4916
-32 10 31 o 125.711 26.8776 138.51 15.409 174.095 18.0522 96.6632 27.9396
-32 10 32 o 197.411 26.9207 174.529 12.1166 173.419 18.8178 173.503 16.2076
-32 10 33 o 633.871 50.4283 313.085 12.5997 310.93 16.3541 312.531 20.1135
-32 10 34 o 4.60184 21.3498 49.5644 20.5413 55.6975 24.0079 59.8293 24.3604
-32 10 35 o 138.351 22.6075 145.888 12.2093 136.113 20.251 151.051 15.7919
-32 10 36 o 20.7076 18.6324 58.8554 20.3335 58.6144 24.3605 68.5647 22.9448
-32 10 37 o 104.328 21.1743 126.297 13.2869 119.827 21.8709 128.571 17.4626
-32 10 38 o 44.1874 19.2351 80.5818 18.954 89.1127 25.0009 74.7557 23.5879
-32 10 39 o 113.947 21.928 131.972 13.1458 125.616 21.3692 134.137 17.4259
-32 10 40 o 968.208 56.5205 386.773 11.4205 375.21 16.9333 393.472 15.6538
-32 10 41 o 27.5202 19.5613 64.9555 20.7931 53.3121 23.4776 84.7868 22.6969
-32 10 42 o 297.836 36.0266 213.661 13.2279 174.808 51.1629 215.2 13.7526
-32 10 43 o 128.193 24.5744 139.584 13.9296 123.872 32.31 141.748 15.634
-32 11 1 o 453.33 54.3877 263.491 16.1919 240.369 26.8402 276.359 20.8367
-32 11 2 o 112.302 40.7552 127.906 25.7661 123.121 38.8922 128.458 31.1165
-32 11 3 o 114.527 39.9939 129.482 25.0182 117.284 38.5515 134.599 29.711
-32 11 4 o 171.891 41.6899 160.73 20.7309 161.905 34.1353 155.174 27.4214
-32 11 5 o 270.94 44.0199 203.435 17.0487 209.891 25.4299 194.167 23.9917
-32 11 6 o 234.296 46.3152 188.479 19.4628 139.465 36.8095 220.73 23.1014
-32 11 7 o 227.699 57.0615 184.2 24.8137 202.723 38.7013 166.596 34.2399
-32 11 8 o 875.386 91.5473 365.721 19.6131 373.785 29.3667 352.232 27.101
-32 11 9 o 774.631 85.3616 344.099 19.4451 342.776 29.4093 338.395 26.6613
-32 11 10 o 757.853 85.2793 340.331 19.6449 351.835 28.5031 323.698 27.9642
-32 11 11 o 259.746 44.4382 199.207 17.5952 226.223 22.775 167.037 29.4971
-32 11 12 o 660.38 62.8994 319.007 15.4382 320.695 18.9691 309.402 27.396
-32 11 13 o 815.834 70.7708 354.628 15.6173 356.986 19.0072 342.741 28.2155
-32 11 14 o 921.351 65.866 377.484 13.6439 375.696 20.6182 375.657 18.4131
-32 11 15 o 1881.73 114.779 538.52 16.6588 551.598 23.6269 519.49 23.8663
-32 11 16 o 1140.51 135.044 415.445 25.4987 415.445 25.4987 ? ?
-32 11 17 o 642.545 69.6641 314.235 17.3743 317.801 24.0326 305.071 25.83
-32 11 18 o 847.31 57.1264 362.332 12.326 380.647 17.3379 343.322 17.7207
-32 11 19 o 154.824 32.7768 153.639 16.9348 142.55 27.1228 159.465 22.7201
-32 11 20 o 325.924 36.0194 224.474 12.5768 237.617 17.8138 211.067 18.1022
-32 11 21 o 117.811 29.1179 133.674 17.4187 131.02 26.726 132.396 24.0689
-32 11 22 o 556.417 42.1018 293.74 11.2097 299.034 16.3809 287.388 15.5301
-32 11 23 o 573.434 42.0192 298.238 11.0177 289.139 16.0161 305.325 15.3299
-32 11 24 o 51.5725 23.8689 87.1742 21.5091 71.7927 26.8941 106.89 25.3248
-32 11 25 o 80.2247 23.86 109.882 17.5407 88.4657 27.1869 127.183 21.4495
-32 11 26 o 612.77 43.3945 308.309 11.0054 320.302 16.2256 297.221 15.1153
-32 11 27 o 396.85 33.6157 248.089 10.6022 243.892 15.6288 250.299 14.5886
-32 11 28 o 433.832 35.3333 259.394 10.6564 268.96 15.7753 250.486 14.6026
-32 11 29 o 868.534 54.5005 366.947 11.6092 374.669 17.4304 358.775 15.701
-32 11 30 o 1575.1 86.796 493.548 13.7421 490.299 20.7827 491.87 18.5105
-32 11 31 o 1031.51 61.781 399.719 12.0798 404.436 18.1805 393.233 16.3159
-32 11 32 o 203.76 26.1623 177.393 11.5766 185.142 17.7019 170.388 15.6223
-32 11 33 o -44.464 18.2248 27.2259 13.5254 40.0978 19.5515 33.287 16.1901
-32 11 34 o 214.296 26.9605 181.89 11.6322 167.335 17.636 194.612 15.8158
-32 11 35 o 71.4826 21.435 103.594 16.7221 123.491 22.5 86.5817 23.955
-32 11 36 o 65.249 19.8285 98.955 16.2029 86.2795 26.6425 105.139 19.329
-32 11 37 o 96.3346 20.9949 121.181 13.7688 86.8468 26.6083 140.211 15.615
-32 11 38 o 28.7245 18.1543 65.7796 19.8733 74.8103 25.8522 64.78 22.4646
-32 11 39 o 912.319 56.8025 375.342 11.8288 353.977 18.58 388.774 15.5209
-32 11 40 o 416.76 34.2716 253.778 10.5655 242.221 17.3237 259.371 13.4977
-32 11 41 o -13.2829 16.9437 34.9002 16.132 54.3412 23.2218 37.0546 17.4033
-32 11 42 o 235.621 25.7531 190.569 10.5913 169.844 18.91 201.449 13.0124
-32 12 1 o 121.483 42.6881 132.867 26.0127 105.265 39.1129 148.781 29.228
-32 12 2 o 15.7021 39.0246 69.4627 28.1613 83.6377 35.4495 76.4411 31.2362
-32 12 3 o 108.893 39.9696 125.952 25.6458 126.058 38.0173 123.463 31.5228
-32 12 4 f 112.014 38.8364 128.17 24.5479 118.509 36.8314 132.031 30.1799
-32 12 5 o 50.6512 37.9873 88.3016 29.0313 79.424 33.8797 107.582 32.5449
-32 12 6 o 38.7726 37.6099 81.0031 28.8195 85.8859 35.2121 90.066 32.312
-32 12 7 o 390.515 48.8323 244.905 15.6476 243.36 23.2047 242.381 21.7732
-32 12 8 o 729.136 62.4223 335.304 14.5679 325.384 20.8443 341.481 20.7314
-32 12 9 o 1838.99 163.09 527.732 24.1897 541.48 31.2195 488.381 40.2069
-32 12 10 o 496.425 103.184 270.983 30.2404 270.983 30.2404 ? ?
-32 12 11 o 241.632 89.4059 184.649 39.0223 184.649 39.0223 ? ?
-32 12 12 o 95.1869 53.1895 117.243 33.6547 129.45 43.3499 113.341 38.9668
-32 12 13 o 457.207 54.3241 265.123 16.0712 260.175 20.8998 267.595 25.989
-32 12 14 o 589.747 52.4752 301.866 13.6056 308.944 20.7065 293.971 18.3077
-32 12 15 o 412.958 60.8719 251.172 19.0616 256.747 26.6455 239.717 28.5033
-32 12 16 o 415.037 60.4999 251.874 18.8888 240.625 27.2239 258.644 27.292
-32 12 17 o 137.805 34.8167 144.27 19.3253 153.33 27.2119 131.704 28.8146
-32 12 18 o 279.313 37.5686 207.427 14.2252 190.524 23.1127 218.345 18.4908
-32 12 19 o 1179.56 69.2437 427.454 12.6599 446.296 18.2448 408.705 17.7572
-32 12 20 o 998.413 61.2541 393.357 12.1711 398.645 17.5881 385.852 17.0238
-32 12 21 o 444.853 38.8776 262.521 11.5896 253.773 17.6052 268.063 15.5789
-32 12 22 o 654.208 45.6092 318.531 11.1953 319.991 16.4202 315.263 15.4485
-32 12 23 o 444.834 37.1099 262.608 11.0564 244.618 16.6958 278.248 14.9169
-32 12 24 o 436.233 35.8859 260.097 10.7943 253.728 16.0739 264.097 14.7223
-32 12 25 o 446.963 35.7233 263.308 10.613 248.487 15.8826 275.919 14.4095
-32 12 26 o 233.023 27.553 189.865 11.381 179.076 17.783 197.262 15.0707
-32 12 27 o 314.349 30.0102 220.728 10.6452 212.313 16.0885 226.614 14.376
-32 12 28 f 491.316 37.3414 276.059 10.5792 272.314 15.986 277.459 14.2452
-32 12 29 o 78.9238 21.7524 109.233 16.0218 107.08 26.0557 108.316 20.6262
-32 12 30 o 431.764 34.3329 258.752 10.3793 269.259 15.7332 249.848 13.9483
-32 12 31 o 151.933 22.9832 153.031 11.8159 152.4 19.5617 151.765 15.2129
-32 12 32 o 198.466 24.9054 175.11 11.1612 195.568 17.1779 161.971 14.9654
-32 12 33 o 1293.8 73.0765 447.304 12.7667 439.113 19.4413 449.998 17.1061
-32 12 34 o 387.439 37.7881 244.671 12.0943 237.03 19.5654 247.71 15.6086
-32 12 35 o 201.315 25.9547 176.243 11.5603 195.273 18.8337 165.334 14.9266
-32 12 36 o -26.5844 15.976 28.7786 13.9522 56.9187 24.6199 29.7257 14.5243
-32 12 37 o 98.1244 20.8141 122.331 13.5072 131.445 23.512 116.103 17.2235
-32 12 38 o 237.468 27.3626 191.385 11.2103 161.54 21.5987 206.589 13.3573
-32 12 39 o 378.271 33.4777 241.713 10.8398 251.746 18.169 234.581 13.6794
-32 12 40 o 35.7386 17.4978 72.3363 18.7357 62.2824 26.0265 81.2363 19.6837
-32 12 41 o 527.963 61.1737 283.147 16.9435 ? ? 283.147 16.9435
-32 12 42 o -201.854 70.0925 48.9147 24.6196 48.9147 24.6196 ? ?
-32 13 1 o 535.805 58.8922 286.35 16.1205 267.775 25.1078 297.012 21.5862
-32 13 2 o 39.1283 41.098 82.3483 30.0185 90.4548 37.1243 89.7096 33.3738
-32 13 3 o 270.093 45.9146 202.689 17.8667 191.111 29.201 206.506 23.6182
-32 13 4 o 286.304 45.217 209.038 17.0339 199.827 27.0291 211.873 22.8219
-32 13 5 o 105.651 40.1588 123.977 26.1132 100.827 37.0792 140.575 29.8912
-32 13 6 o 195.984 42.7129 172.091 19.7324 164.232 32.0908 172.79 26.4111
-32 13 7 o 550.571 55.0907 291.158 14.8197 289.362 21.1661 288.827 21.2049
-32 13 8 o 424.798 58.268 254.836 17.9648 256.341 22.4298 244.225 31.7347
-32 13 9 o 3.60345 46.5922 69.8781 29.7309 75.3222 32.9296 90.739 37.893
-32 13 10 o 155.122 41.3988 152.41 21.8271 119.948 36.536 172.945 26.1969
-32 13 11 o 690.542 77.3671 325.098 18.6564 361.907 27.4173 294.983 26.1931
-32 13 12 o 772.817 79.8422 344.186 18.1736 370.82 26.9369 319.994 25.241
-32 13 13 f 953.856 89.1829 382.487 18.2549 434.403 27.222 345.531 25.1669
-32 13 16 f 1310.4 102.626 448.698 17.8909 466.002 23.2197 417.74 28.8192
-32 13 17 o 719.339 52.5772 333.756 12.3189 344.936 17.6147 321.311 17.4387
-32 13 18 o 402.588 39.444 249.549 12.3778 256.233 18.1809 241.95 17.1581
-32 13 19 f 725.904 50.3961 335.415 11.7475 345.6 16.7323 323.873 16.6734
-32 13 20 o 780.468 52.1167 347.819 11.7139 339.864 16.9091 353.227 16.4057
-32 13 21 o 368.744 35.5166 238.945 11.6386 240.436 17.1473 235.8 16.0714
-32 13 22 o 91.1231 25.812 117.199 17.7482 92.6393 28.6744 134.992 21.2812
-32 13 23 o 354.813 33.229 234.468 11.095 225.863 16.4916 240.764 15.1902
-32 13 24 o 487.242 38.2158 274.881 10.8747 264.152 16.5286 282.381 14.5837
-32 13 25 o 689.174 46.5389 326.933 11.1289 315.827 16.7936 334.537 14.9922
-32 13 26 o 300.5 29.5733 215.775 10.7331 212.708 15.8721 216.922 14.7685
-32 13 27 o 1079.01 63.7038 408.857 12.1769 408.004 18.3905 406.665 16.3977
-32 13 28 o 590.61 41.2192 302.658 10.6484 302.928 16.2477 300.67 14.2227
-32 13 29 o 351.117 30.7311 233.299 10.3086 228.478 16.445 235.204 13.3702
-32 13 30 o 346.757 29.8064 231.863 10.0594 239.704 15.7703 225.497 13.1957
-32 13 31 o 251.323 25.711 197.286 10.2085 201.339 16.5163 193.553 13.1514
-32 13 32 o 77.5962 18.8203 108.66 13.8345 87.3526 28.3701 115.366 15.263
-32 13 33 o 756.159 51.7077 342.078 11.818 348.647 21.2774 337.038 14.3367
-32 13 34 o 49.8229 16.3828 86.3701 15.3711 93.1102 30.252 84.7956 17.0222
-32 13 35 o 283.384 28.4363 209.363 10.638 201.246 20.8522 211.158 12.5162
-32 13 36 o 11.9057 14.642 48.1586 17.8558 68.5624 28.2208 49.0317 18.4451
-32 13 37 o 107.902 38.2474 125.194 24.7269 ? ? 125.194 24.7269
-32 13 41 o 102.294 41.4131 120.178 27.4982 ? ? 120.178 27.4982
-32 14 1 o 217.834 41.6824 181.504 18.1719 164.555 32.6811 186.904 22.8257
-32 14 2 o 13.0121 36.1802 66.1068 26.9979 56.7571 27.3922 101.104 31.598
-32 14 3 o 20.9387 36.9597 70.5841 27.8072 66.5428 30.8361 93.4954 31.9058
-32 14 4 o 141.07 39.9531 144.747 22.2596 113.796 37.6228 160.445 25.8179
-32 14 5 o 79.5118 38.1833 107.095 27.6453 106.643 36.7061 109.466 32.6024
-32 14 6 o -24.9348 44.7524 58.997 26.876 66.5246 30.4499 79.434 35.0528
-32 14 7 f 197.585 49.5203 171.795 23.0864 163.802 31.4659 174.357 36.4863
-32 14 8 o 826.662 65.7361 357.047 14.4022 350.286 19.9677 360.11 21.1684
-32 14 9 o 905.743 69.3168 373.768 14.5051 370.422 19.9105 372.689 21.5534
-32 14 10 f 700.783 58.7752 328.873 13.9835 320.389 20.4358 333.28 19.4822
-32 14 11 o 1325.35 82.8079 452.386 14.3077 463.609 19.9403 436.164 20.8401
-32 14 12 o 948.01 71.1215 382.49 14.5423 383.611 21.3996 377.319 20.1169
-32 14 13 o 975.332 70.0938 388.123 14.1219 374.298 22.0303 395.093 18.6309
-32 14 16 f 342.719 73.9164 226.461 25.9485 ? ? 226.461 25.9485
-32 14 17 o 446.426 57.7775 261.65 17.3361 266.003 27.0769 254.567 23.1917
-32 14 18 o 911.004 81.5868 374.278 17.0619 402.364 25.317 349.686 23.5524
-32 14 19 o 329.078 49.0188 224.535 17.173 235.791 25.9897 212.773 23.6807
-32 14 20 o 470.333 54.1222 269.022 15.7746 280.2 23.7376 257.428 21.5881
-32 14 21 o 495.644 54.6701 276.258 15.5111 289.469 24.2671 264.761 20.5677
-32 14 22 f 344.531 40.4498 230.545 13.7594 237.23 20.2067 222.504 19.1911
-32 14 23 o 233.001 33.8917 189.37 14.072 165.716 23.3291 207.377 18.1426
-32 14 24 o 644.057 50.1865 315.743 12.4326 313.468 17.2522 315.37 18.1767
-32 14 25 f 377.473 32.9371 241.891 10.656 225.535 16.1361 255.864 14.3533
-32 14 26 o 907.809 57.2159 375.018 11.9255 374.663 17.8859 372.642 16.1546
-32 14 27 o 201.844 25.9371 176.577 11.53 166.31 18.9782 182.186 14.8053
-32 14 28 o 398.252 32.2094 248.508 10.1395 239.185 15.4533 254.851 13.5729
-32 14 29 o 476.629 42.0399 271.492 12.1188 251.264 19.2694 285.663 15.7912
-32 14 30 o 471.108 41.3957 269.909 12.0028 254.603 19.4521 278.758 15.4463
-32 14 31 o 145.945 24.3147 149.752 12.7977 ? ? 149.752 12.7977
-32 14 38 o 75.0024 55.2786 104.612 35.0414 104.612 35.0414 ? ?
-32 14 39 o 35.357 34.809 76.8314 27.6797 76.8314 27.6797 ? ?
-32 14 40 o 185.71 35.5044 167.414 16.7819 167.853 20.0713 156.216 33.6319
-32 15 1 o 163.535 39.4449 156.33 20.1667 149.314 33.8119 155.262 26.3332
-32 15 2 o 584.689 56.8507 299.492 14.8652 301.263 21.4814 292.683 21.0998
-32 15 3 o 403.296 51.0762 248.288 16.1467 232.676 25.9778 255.621 21.2316
-32 15 4 o 135.566 50.0045 139.529 28.9276 141.135 35.647 131.715 41.8186
-32 15 5 o 325.267 46.2017 222.991 16.2868 226.568 24.6894 215.928 22.4417
-32 15 6 o -32.9813 35.286 48.5762 22.7301 60.4399 28.6878 61.0724 27.2921
-32 15 7 o 85.7818 37.2507 111.415 26.4905 104.156 36.7482 117.202 30.8895
-32 15 8 o 341.721 46.0772 228.898 15.8118 213.281 25.4219 237.495 20.7809
-32 15 9 o 1968.54 117.503 550.083 16.6948 545.437 22.013 546.148 26.182
-32 15 10 o 1907.73 107.098 542.207 15.4353 544.544 21.7449 532.618 22.2605
-32 15 11 o 1962.44 108.278 550.027 15.383 556.969 22.0243 536.772 21.8142
-32 15 12 o 569.605 52.6889 296.471 13.9126 300.297 21.8042 290.921 18.3469
-32 15 13 o 300.87 59.9415 213.078 22.2902 215.677 31.4084 202.365 34.1277
-32 15 14 o 1124.32 100.08 414.996 18.8755 406.808 26.0883 415.923 28.0949
-32 15 15 f 234.467 39.579 189.414 16.4759 199.781 25.0318 178.752 22.816
-32 15 16 o 193.46 34.1442 172.11 15.6583 167.223 25.5119 172.517 20.6314
-32 15 17 f 326.849 37.8867 224.597 13.2273 228.45 20.2526 219.488 17.8046
-32 15 18 o 174.793 41.9922 162.359 20.6579 194.223 29.7504 138.191 30.1259
-32 15 19 o 293.936 45.379 212.183 16.8335 213.923 26.5371 207.39 22.5374
-32 15 20 o 795.516 95.3392 348.062 21.488 ? ? 348.062 21.488
-32 15 21 o 254.531 40.7802 197.481 16.2647 191.376 26.9532 198.272 21.1027
-32 15 22 o 243.049 38.5746 193.053 15.7349 187.552 26.1501 193.616 20.3553
-32 15 23 o 117.293 30.1589 133.112 18.1602 131.43 28.0712 130.739 24.8266
-32 15 24 o 800.134 66.0343 351.306 14.7063 340.408 22.4371 356.423 19.7714
-32 15 25 o 371.158 38.867 239.437 12.7177 230.399 19.7338 244.358 16.9091
-32 15 26 o 617.839 70.2565 307.595 17.9081 ? ? 307.595 17.9081
-32 15 27 o 746.669 79.6515 337.97 18.4684 ? ? 337.97 18.4684
-32 15 28 o 178.564 24.3631 165.993 11.5295 160.642 21.2465 167.024 14.0022
-32 15 29 o 261.698 34.0984 200.738 13.3363 ? ? 200.738 13.3363
-32 15 34 o 1.91331 31.862 57.6876 24.5666 60.11 26.6946 78.876 32.0061
-32 15 35 o 28.668 31.0639 71.3446 26.0839 65.8054 27.5499 98.9271 33.7991
-32 15 36 o 78.5209 31.8823 106.526 23.948 110.91 28.2654 99.1965 34.0411
-32 15 37 o 419.832 48.1344 253.411 14.8939 259.242 19.1855 238.502 24.6349
-32 15 38 o -1.78915 28.8304 53.0952 22.9983 63.6779 26.0644 62.3174 28.9108
-32 15 39 o 118.393 36.989 131.327 22.8151 131.327 22.8151 ? ?
-32 16 1 o -0.327346 46.3256 67.5236 29.2004 67.2174 30.8484 98.1576 38.8001
-32 16 2 o 22.6898 47.3311 77.1928 31.1146 74.2971 32.8569 107.163 40.048
-32 16 3 o 192.676 40.7758 170.332 19.012 144.801 33.8861 182.768 23.7585
-32 16 4 o 113.112 38.2309 128.528 24.1061 123.735 36.3817 127.967 30.2574
-32 16 5 o 344.883 46.1921 229.685 15.796 204.735 26.5122 244.895 20.2714
-32 16 6 o 296.949 45.2578 212.849 16.7334 193.264 29.2644 221.506 21.1242
-32 16 7 o 772.956 63.0131 344.999 14.2894 350.913 20.1655 334.458 20.6421
-32 16 8 o 1136.06 78.4078 418.312 14.6552 429.319 20.021 400.473 21.9164
-32 16 9 o 2326.31 132.451 597.405 17.3262 596.059 23.2963 587.056 26.5193
-32 16 10 o 1770.57 113.283 521.412 16.9834 510.459 24.22 523.844 24.2971
-32 16 11 o 1203.16 76.2487 431.004 13.8284 433.706 19.947 423.852 19.4515
-32 16 12 o 1049.82 72.2832 402.545 14.0394 399.799 21.4634 400.53 18.8057
-32 16 13 o 713.281 78.1628 330.305 18.5478 332.546 25.7596 320.626 27.6063
-32 16 14 o 77.156 50.0415 106.593 33.1452 113.969 39.5718 108.086 39.4313
-32 16 15 o 222.734 35.6523 184.813 15.1937 191.741 22.169 175.826 21.7072
-32 16 16 o 255.716 35.4016 198.364 14.0226 208.739 20.8933 188.109 19.4488
-32 16 17 o 606.893 48.7483 306.404 12.446 303.179 19.4667 306.261 16.3784
-32 16 18 o 913.857 58.4495 376.175 12.1456 392.572 17.3783 359.269 17.168
-32 16 19 o 174.744 30.1101 163.708 14.5083 158.492 23.1973 164.919 19.3114
-32 16 20 o 188.809 28.815 170.447 13.3027 175.276 19.7687 164.261 18.5689
-32 16 21 o 616.491 43.7197 309.115 11.059 319.878 16.03 298.052 15.4355
-32 16 22 o 385.353 33.8125 244.332 10.8302 237.972 16.1368 248.202 14.7883
-32 16 23 o 579.673 40.5215 299.806 10.5678 296.549 15.4506 300.792 14.6274
-32 16 24 o 384.556 32.0022 244.157 10.2551 239.893 15.4082 246.132 13.8906
-32 16 25 o 471.835 34.1504 270.548 9.87053 275.898 14.2903 264.241 13.7818
-32 16 26 o 804.997 50.4227 353.169 11.1596 350.844 17.2151 352.524 14.7883
-32 16 27 o 320.782 31.0584 222.809 10.9152 203.698 25.31 226.908 12.2301
-32 16 28 o 426.02 52.1617 255.616 16.0106 255.454 21.8394 250.657 24.3397
-32 16 29 o 94.7755 35.6834 117.656 24.4744 120.545 31.6949 112.095 33.3403
-32 16 30 o 70.0058 34.5371 100.711 26.44 92.3715 32.3003 113.354 33.0011
-32 16 31 o 36.9175 33.5724 77.9503 27.2726 69.7389 29.6011 103.741 32.9177
-32 16 32 o 86.4187 34.6653 111.971 24.8206 103.71 32.4465 119.316 32.1598
-32 16 33 o 588.798 59.018 300.476 15.3845 304.476 20.8466 289.766 23.475
-32 16 34 o 52.9923 31.4268 88.0207 26.0436 78.7157 29.551 108.869 33.0413
-32 16 35 o 52.7352 30.4707 87.6172 25.5695 85.7889 29.1652 96.8859 33.4145
-32 16 36 o 601.06 57.9013 303.328 14.9477 301.692 19.9524 298.358 23.2947
-32 16 37 o 340.006 43.2567 227.84 14.903 225.085 19.3885 225.403 24.3957
-32 16 38 o 150.999 33.9227 150.446 17.9564 146.149 22.65 149.945 32.3433
-32 17 1 o 42.4773 37.4025 82.2548 28.7858 96.5216 37.0578 83.0668 31.463
-32 17 2 o 200.992 41.7828 173.831 19.0773 179.059 31.0386 165.039 25.7572
-32 17 3 o 292.948 45.1022 211.088 16.8189 197.943 28.9494 214.741 21.4706
-32 17 4 o 184.593 39.6617 166.705 18.9065 174.746 30.0564 156.437 25.922
-32 17 5 o 188.49 40.3325 168.5 19.0178 153.125 34.5543 172.351 23.67
-32 17 6 o 71.1804 37.207 101.206 27.8345 93.3293 36.7104 110.657 30.9648
-32 17 7 o 147.155 40.5217 147.83 22.0737 105.838 38.1041 169.158 24.4073
-32 17 8 o 131.084 39.6993 139.116 23.0864 104.968 38.3313 155.808 25.5674
-32 17 9 o 954.367 74.4638 383.072 15.205 367.85 22.4191 392.03 21.0815
-32 17 10 o 1114.66 82.5349 413.958 15.5926 397 22.6409 424.949 21.9161
-32 17 11 o 1077.55 78.8475 407.244 15.1408 400.559 21.8347 407.966 21.3921
-32 17 12 o 877.371 65.4971 367.873 13.9241 376.565 21.0871 357.54 18.8108
-32 17 13 o 512.176 68.1925 279.364 19.1719 278.77 26.9606 272.714 28.4306
-32 17 14 o 695.158 58.3467 327.445 13.9422 326.465 20.327 324.469 19.4792
-32 17 15 o 491.143 43.1428 275.548 12.2534 292.89 17.6996 259.395 17.2361
-32 17 16 o 311.261 36.4238 219.088 13.0375 222.809 19.8322 213.888 17.6563
-32 17 17 o 887.882 57.5512 370.697 12.1361 374.46 17.3951 364.032 17.1357
-32 17 18 o 404.98 38.8586 250.198 12.1609 252.329 17.9955 246.078 16.756
-32 17 19 o 445.256 38.7779 262.494 11.5609 266.265 16.7766 256.949 16.1736
-32 17 20 o 363.637 34.5522 237.194 11.4053 237.128 16.9761 235.238 15.6203
-32 17 21 o 658.769 45.3397 319.477 11.0958 317.256 15.9463 319.185 15.6155
-32 17 22 o 119.15 23.6647 135.009 13.8811 131.028 22.4358 135.381 18.476
-32 17 23 o 267.302 27.2076 203.42 10.4766 201.99 15.8038 202.986 14.1966
-32 17 24 o 1061.59 58.89 405.537 11.3474 404.299 16.0772 403.583 16.1785
-32 17 25 o 1524.28 83.7449 485.215 13.4867 481.05 20.5758 483.756 18.0632
-32 17 26 o 360.825 32.507 236.346 10.7654 232.446 22.5271 236.226 12.3727
-32 17 27 o 371.071 47.5736 238.559 15.6544 251.063 20.8818 219.903 24.5713
-32 17 28 o 1.3527 31.6778 57.4151 24.4744 61.6896 27.5167 74.6487 30.3498
-32 17 29 o 262.052 41.3458 200.083 16.2721 195.932 22.7222 200.039 24.4446
-32 17 30 o 345.987 45.3319 230.239 15.46 217.188 21.9146 241.504 22.5619
-32 17 31 o 191.738 38.0079 170.462 17.6619 169.38 24.5472 165.841 27.3383
-32 17 32 o 221.277 38.9905 183.403 16.7821 170.209 24.4402 193.851 24.414
-32 17 33 o 627.304 60.2065 310.037 15.206 307.548 20.709 306.482 23.0549
-32 17 34 o 132.149 35.0361 140.234 20.0759 99.609 30.6404 195.247 24.8382
-32 17 35 o 855.975 73.1498 361.65 15.8284 352.088 21.4355 365.168 24.2083
-32 17 36 o 552.098 55.6561 290.492 15.0077 296.622 19.9294 275.688 23.6308
-32 17 37 o 180.797 35.5964 165.079 17.0799 161.554 22.0076 162.86 29.6863
-32 18 1 o 288.776 41.3518 209.659 15.5069 203.409 25.9235 209.095 20.0514
-32 18 2 o 161.265 39.0333 155.006 20.1336 127.929 35.8935 166.75 24.4524
-32 18 3 f 352.342 46.3703 231.87 15.7045 216.97 25.1301 238.849 20.7837
-32 18 4 o 142.886 38.8582 145.526 21.4906 119.188 37.0017 157.067 25.5639
-32 18 5 o 394.728 47.5527 245.815 15.1757 216.304 24.4945 268.352 19.8757
-32 18 6 o 561.289 54.3146 293.581 14.4874 284.107 20.8975 298.396 20.5773
-32 18 7 o 150.055 38.7245 149.621 20.7635 133.28 35.0011 155.46 26.2393
-32 18 8 o 396.999 47.6667 246.676 15.1583 217.541 24.0425 270.652 20.0597
-32 18 9 o 261.285 41.7434 199.616 16.4715 193.303 25.6827 200.282 22.3813
-32 18 10 o 627.522 55.0981 310.856 13.8718 305.868 19.7455 311.597 19.8775
-32 18 11 o 1222.64 79.8784 433.956 14.3895 435.018 19.4458 426.045 21.7982
-32 18 12 o 1161.44 104.364 420.71 19.4179 417.024 27.1644 413.803 28.6828
-32 18 13 o 344.391 60.3609 228.103 20.8895 256.124 27.1978 190.89 35.2663
-32 18 14 o 236.646 36.4507 190.401 15.0678 210.838 21.6862 172.135 21.8048
-32 18 15 o 212.945 34.4105 180.581 15.0113 198.953 21.7247 163.967 21.6645
-32 18 16 o 133.252 31.5301 141.942 17.7263 142.632 28.4009 137.645 23.8869
-32 18 17 o 375.129 38.9073 240.602 12.6685 249.623 18.817 231.172 17.446
-32 18 18 o 759.499 51.6658 342.826 11.7824 341.681 16.7989 340.889 16.7306
-32 18 19 o 910.673 55.6936 375.486 11.5929 383.595 16.3535 364.6 16.6213
-32 18 20 o 503.556 39.4809 279.221 11.0601 276.05 16.0557 279.918 15.4443
-32 18 21 o 97.1599 23.8629 121.357 15.7193 113.371 24.9944 124.667 21.0148
-32 18 22 o 218.023 25.7637 183.548 11.0082 178.609 16.462 186.14 15.0933
-32 18 23 o 217.947 24.8998 183.576 10.6341 182.331 16.5415 182.916 14.1181
-32 18 24 o 350.957 26.5788 233.388 8.90661 233.95 12.647 231.441 12.6696
-32 18 25 o 385.22 32.8122 244.247 10.5119 266.901 21.1616 236.623 12.2137
-32 18 26 o 390.933 49.7865 244.745 15.9674 240.037 22.3999 245.043 23.5437
-32 18 27 o 164.961 38.431 157.609 19.4474 144.811 29.8932 164.514 27.0971
-32 18 28 o 227.262 39.9462 186.002 16.9516 167.946 25.7249 201.28 23.6987
-32 18 29 f 322.488 44.2243 222.134 15.6419 220.111 21.6295 219.466 23.5542
-32 18 30 o 28.3103 31.5639 71.4489 26.265 66.7932 28.648 93.4511 31.7654
-32 18 31 o 94.5818 33.9993 117.39 23.4311 89.837 31.7876 146.606 28.1152
-32 18 32 o 611.894 59.8304 306.088 15.3079 299.176 20.9233 307.959 23.1335
-32 18 33 o 535.428 55.2333 286.232 15.1177 281.606 20.6918 285.355 22.8497
-32 18 34 o 340.286 43.9141 227.914 15.1272 216.817 20.6584 237.404 23.131
-32 18 35 o 552 55.7716 290.415 15.0431 277.392 20.2949 301.711 23.1813
-32 18 36 o 1008.4 82.1608 391.765 16.4082 392.827 22.4881 379.52 24.8296
-32 19 1 o 38.9041 32.3883 77.8548 26.8124 74.8094 32.4464 90.3431 29.4732
-32 19 2 f 5.64196 31.5767 58.7515 24.7103 75.4079 32.6998 63.904 26.9122
-32 19 3 f 212.346 41.3128 178.764 18.2991 117.773 37.0786 211.784 20.5723
-32 19 4 o 117.057 37.5276 130.709 23.2661 115.377 36.8549 136.286 28.0735
-32 19 5 o 142.863 39.0243 145.414 21.6058 108.351 36.9021 164.961 24.7038
-32 19 6 o 205.998 40.3689 176.4 18.1227 161.013 31.1271 181.886 23.4034
-32 19 7 o 649.545 58.4256 315.833 14.4798 295.925 20.6097 334.363 20.8172
-32 19 8 o 612.383 55.3242 306.83 14.1137 311.985 19.3901 296.166 21.0726
-32 19 9 o 292.061 42.381 211.244 15.7759 222.203 23.0511 198.248 22.4944
-32 19 10 o 180.312 38.3203 165.014 18.4438 153.04 30.4293 169.033 24.4278
-32 19 11 o 504.817 51.855 278.49 14.5867 253.159 22.7647 297.755 19.4117
-32 19 12 o 538.082 69.4182 286.008 19.0563 282.085 26.5785 282.032 28.5711
-32 19 13 o 206.299 54.2341 174.584 24.9605 161.194 37.5707 178.655 35.0173
-32 19 14 o 314.891 38.3159 220.069 13.6592 222.661 20.5231 214.972 18.7522
-32 19 15 o 425.166 41.0273 256.132 12.5427 255.9 18.7024 253.511 17.2012
-32 19 16 o 353.751 38.0512 233.538 12.7681 245.057 18.7908 222.032 17.7536
-32 19 17 o 891.824 57.0666 371.371 12.0117 387.808 17.261 354.276 16.9303
-32 19 18 o 887.581 55.7881 370.565 11.7676 374.547 16.7149 363.383 16.7682
-32 19 19 o 659.284 45.8232 319.46 11.2151 320.706 15.9117 315.481 16.0004
-32 19 20 o 1107.08 62.8677 413.877 11.8704 415.061 16.7401 408.881 17.0288
-32 19 21 o 140.24 25.119 146.584 13.5301 125.163 25.7879 156.751 16.3214
-32 19 22 o 103.16 20.8849 125.604 13.1763 131.033 19.7446 118.996 18.6489
-32 19 23 o 336.743 29.1883 228.404 10.0004 225.819 13.1508 229.948 15.642
-32 19 24 o 204.197 24.6192 177.599 10.8738 169.305 26.6963 178.296 12.0735
-32 19 25 o 74.0866 34.5034 103.463 26.0533 119.562 32.291 91.0543 32.2852
-32 19 26 o 135.226 36.5348 142.049 20.6854 117.848 32.7165 159.555 26.4759
-32 19 27 o 353.534 46.5216 232.588 15.7065 238.243 21.3196 220.989 24.1691
-32 19 28 o 214.483 39.0581 180.472 17.099 170.653 25.0023 185.955 24.8609
-32 19 29 f 81.1873 33.5516 108.277 24.7336 95.2146 32.1552 121.367 31.0238
-32 19 30 f 287.26 42.5913 209.248 16.0115 209.579 22.186 203.281 24.2661
-32 19 31 o 373.754 46.5407 238.984 15.2829 234.105 21.4236 238.899 22.6099
-32 19 32 o 16.5156 31.4973 64.3168 25.5649 61.154 27.3554 88.317 31.5585
-32 19 33 o 563.016 57.6296 293.222 15.3969 292.182 20.9531 287.102 23.4939
-32 19 34 o 817.397 71.4806 353.074 15.8449 353.558 21.5112 343.122 24.2247
-32 19 35 o 428.749 48.6652 255.734 14.9204 235.463 20.4489 280.147 22.641
-32 20 1 o 334.981 43.7224 225.563 15.2211 199.788 26.5982 238.066 19.2173
-32 20 2 o 138.735 35.7993 143.197 20.0664 111.729 36.4 155.495 23.1465
-32 20 3 o 250.079 39.6386 194.714 16.034 177.451 28.8016 200.32 20.099
-32 20 4 o 271.233 41.1049 202.986 15.9361 180.804 29.2414 211.591 19.7224
-32 20 5 o 86.5155 35.8473 111.2 25.6835 108.861 35.8174 111.514 30.9123
-32 20 6 o 396.481 47.1491 246.198 15.0217 240.942 22.2175 245.934 21.0282
-32 20 7 o 570.231 54.0598 295.777 14.3107 289.024 20.3761 297.523 20.6044
-32 20 8 o 381.604 46.2684 241.674 15.0199 247.058 21.8548 232.39 21.3275
-32 20 9 o 580.53 53.1203 298.72 13.9204 298.37 19.6999 294.277 20.1169
-32 20 10 o 361.249 43.2821 235.396 14.4231 238.003 21.0865 229.088 20.3341
-32 20 11 o 136.137 37.7683 142.196 21.3973 114.003 36.3925 156.009 25.1926
-32 20 12 o 255.281 54.5656 195.376 22.1955 192.586 31.5695 188.989 34.0132
-32 20 13 o 361.458 52.778 234.571 17.6951 242.21 22.3822 214.883 30.8619
-32 20 14 o 274.004 35.9004 205.16 13.7397 202.814 21.3279 203.919 18.4452
-32 20 15 o 678.791 50.4996 323.808 12.1966 333.822 16.9975 310.515 17.7814
-32 20 16 o 433.895 40.5063 258.784 12.2541 254.389 18.0252 259.922 16.9931
-32 20 17 o 997.885 60.991 392.742 12.1378 395.79 16.946 385.518 17.6236
-32 20 18 o 1419.86 77.1728 468.268 12.8778 476.115 18.1427 455.509 18.5264
-32 20 19 o 636.694 47.1925 313.738 11.7635 300.537 18.4608 321.194 15.4446
-32 20 20 o 709.126 48.892 331.183 11.5423 331.983 15.4241 326.583 17.6575
-32 20 21 o 828.447 49.8998 358.166 10.8888 356.154 15.257 357.231 15.7179
-32 20 22 o 238.1 24.0217 191.983 9.80029 187.63 14.3132 194.531 13.6523
-32 20 23 o 129.153 20.4274 140.969 11.4097 138.697 16.5348 141.092 16.3355
-32 20 24 o 91.8111 21.6879 118.038 14.6583 107.081 33.9576 119.462 15.9767
-32 20 25 o 179.58 38.4156 164.6 18.5418 152.923 29.3084 169.337 25.3926
-32 20 26 o 208.997 39.7462 177.919 17.6729 170.006 26.488 180.088 25.2372
-32 20 27 o 42.2514 32.3233 80.6581 26.7904 87.531 32.0968 83.7912 31.1023
-32 20 28 o 109.975 34.0263 127.264 21.6467 125.756 30.5543 123.336 30.3074
-32 20 29 o 53.6104 31.8481 88.3402 26.2376 85.4059 31.6166 96.9884 31.295
-32 20 30 o 114.088 35.2916 129.377 22.0871 101.565 32.9436 151.926 27.1388
-32 20 31 o 161.725 36.9302 155.582 18.9187 139.66 29.3565 165.088 26.2853
-32 20 32 o 251.777 41.7013 195.233 16.839 181.309 24.6527 204.883 24.4065
-32 20 33 o 851.212 74.5776 360.002 16.2136 355.97 22.2673 354.643 24.4856
-32 21 1 o 68.2815 32.8943 97.9024 25.8517 78.0397 33.0963 114.524 27.6688
-32 21 2 o 102.255 33.9454 121.435 22.6553 100.847 35.8562 129.869 26.0256
-32 21 3 o 377.031 44.6944 239.654 14.6286 222.067 23.6934 248 19.1826
-32 21 4 o 139.194 35.221 143.619 19.6603 134.3 33.8767 143.472 24.9637
-32 21 5 o 82.5117 32.8115 108.706 24.1868 101.688 34.9545 111.751 28.4725
-32 21 6 o -32.2644 30.2909 43.6742 20.6295 51.224 24.9254 58.5163 25.7142
-32 21 7 o 149.623 37.9658 149.045 20.4219 98.0949 35.0228 182.758 22.6884
-32 21 8 o 139.394 36.182 143.947 20.1755 125.952 33.6103 151.375 25.6084
-32 21 9 o 201.26 38.2969 174.446 17.3686 165.203 28.8729 175.928 22.9176
-32 21 10 o 337.777 42.2215 227.402 14.571 226.139 21.4808 224.177 20.4524
-32 21 11 o 348.133 44.6002 230.739 15.1738 214.833 24.5187 238.79 19.8946
-32 21 12 o 108.322 49.3698 123.529 31.1972 136.639 38.3784 110.461 39.2429
-32 21 13 o 141.193 44.6817 143.476 25.2321 155.626 30.4689 119.838 39.1456
-32 21 14 o 374.184 39.7072 239.985 12.9646 248.978 17.823 227.223 19.3713
-32 21 15 o 402.126 38.4105 249.053 12.0757 256.987 17.7902 239.96 16.737
-32 21 16 o 756.828 51.9063 341.931 11.8686 341.755 17.0025 338.499 16.8046
-32 21 17 o 269.149 34.6783 203.351 13.3873 196.461 22.3455 204.965 17.1253
-32 21 18 o 158.494 27.9396 155.649 14.1682 140.567 24.4627 163.306 18.0409
-32 21 19 o 308.709 31.0883 218.356 11.1515 218.065 16.0531 216.28 15.7824
-32 21 20 o 373.275 33.3696 240.215 10.8727 234.116 14.9489 245.086 16.111
-32 21 21 o 395.469 31.3257 247.465 9.90203 239.483 14.0597 254.115 14.1253
-32 21 22 o 239.919 23.2137 192.724 9.43166 180.937 13.5975 204.518 13.2893
-32 21 23 o 79.7043 18.5904 110.066 13.4655 110.452 33.1307 109.127 14.6709
-32 21 24 o 91.6823 35.4809 115.1 24.7973 108.722 33.2415 118.648 32.0161
-32 21 25 o 46.9815 32.9831 83.9662 27.0121 78.867 31.4449 98.325 31.7626
-32 21 26 o 120.187 34.9853 133.253 21.2059 129.624 30.5737 130.712 29.9282
-32 21 27 o 29.3879 31.7219 71.9228 26.3486 77.5245 30.8024 79.77 30.6582
-32 21 28 o 26.9983 31.5711 70.3301 26.1921 79.2442 30.9703 75.5729 30.1142
-32 21 29 o 288.831 42.9825 209.517 16.1395 207.637 22.7834 205.42 24.0313
-32 21 30 o 392.662 48.5785 244.593 15.5856 242.127 21.7342 240.805 23.2744
-32 21 31 o 375.329 47.821 238.981 15.7083 240.032 21.6461 230.979 23.8561
-32 21 32 o 184.902 38.4231 166.432 18.3255 152.555 27.7263 174.096 26.2776
-32 22 1 o 241.163 38.7301 190.518 16.018 179.236 27.7778 191.57 20.5946
-32 22 2 o 252.106 38.9242 195.086 15.7086 184.119 26.7732 196.519 20.3083
-32 22 3 o 179.508 35.8963 163.915 17.3594 140.808 32.8553 171.336 21.2385
-32 22 4 o 44.7517 31.0072 81.1515 26.198 92.0105 34.3894 80.7232 28.8384
-32 22 5 o 151.355 34.8616 150.166 18.5148 126.723 33.9599 158.46 22.5201
-32 22 6 o 160.368 37.3912 154.435 19.3226 119.609 34.129 174.544 23.4472
-32 22 7 o 294.288 41.3344 211.548 15.3578 193.786 23.4925 223.816 21.1367
-32 22 8 o 304.234 40.0938 215.445 14.6143 212.24 21.3768 213.482 20.7753
-32 22 9 o 475.383 45.7962 270.089 13.2774 275.907 18.2271 258.844 19.9059
-32 22 10 o 344.05 40.9598 229.5 13.9993 223.752 20.3105 230.638 19.9207
-32 22 11 o 99.5973 35.2937 120.108 23.7813 119.901 35.233 116.746 29.7544
-32 22 12 o 158.841 50.3661 151.275 26.9812 152.938 36.7343 140.5 38.5244
-32 22 13 o 656.827 58.861 317.338 14.5184 315.678 17.5208 311.428 27.0121
-32 22 14 o 390.565 41.2323 244.98 13.1878 250.828 18.7158 235.604 19.0537
-32 22 15 o 413.342 41.0761 252.186 12.7567 258.747 20.741 245.376 16.4699
-32 22 16 o 435.934 38.7154 259.314 11.6852 257.971 16.9838 257.487 16.3811
-32 22 17 o 517.306 41.1276 282.615 11.3838 282.523 15.932 279.421 16.5381
-32 22 18 o 453.706 36.6646 264.785 10.8326 257.312 15.6521 269.592 15.2271
-32 22 19 o 603.149 41.7106 305.394 10.6786 296.507 14.9708 312.42 15.4414
-32 22 20 o 244.78 28.2492 194.223 11.4046 182.473 16.1427 206.091 16.4985
-32 22 21 o 204.636 23.3328 177.743 10.2919 168.157 14.9522 186.118 14.4802
-32 22 22 o 581.098 44.4593 299.444 11.6126 298.438 21.749 297.341 13.8902
-32 22 23 o 113.95 36.1064 129.149 22.6505 124.029 31.9487 128.349 31.3311
-32 22 24 o 161.676 37.6751 155.505 19.3294 148.17 28.962 155.903 27.8443
-32 22 25 o 169.818 37.706 159.552 18.8098 179.514 24.5208 132.344 31.1202
-32 22 26 o 39.6271 32.2992 78.5805 26.7841 76.2149 30.6846 92.1309 31.7399
-32 22 27 o 150.403 36.4294 149.716 19.4548 145.633 28.5511 146.686 28.532
-32 22 28 o 86.0399 33.5505 111.128 24.2515 107.553 32.3808 111.567 31.3627
-32 22 29 o 127.708 35.3379 137.213 20.7526 125.504 31.272 141.484 28.4978
-32 22 30 o 65.5327 33.6627 96.4331 26.4571 78.8464 31.2621 120.124 31.1108
-32 23 2 o 9.3288 31.563 59.8222 24.8997 67.1773 30.1017 69.9005 28.242
-32 23 3 o 152.167 34.803 150.137 18.4861 122.759 34.2748 160.076 22.2798
-32 23 4 o 58.1898 31.7066 90.5991 25.977 91.3533 34.1756 93.0158 29.4038
-32 23 5 o 525.652 50.1092 283.219 13.854 280.839 19.2111 278.826 20.6565
-32 23 6 o 7.09835 32.763 60.0303 25.2043 65.2848 29.3294 73.3519 29.5515
-32 23 7 o 231.205 37.216 187.084 15.6733 202.596 22.0999 168.35 23.6075
-32 23 8 o 75.5529 33.3015 103.478 25.331 90.834 33.1485 114.218 30.0492
-32 23 9 o 211.527 36.9805 178.804 16.3255 146.8 28.6889 200.929 20.7286
-32 23 10 o 287.577 38.5171 209.426 14.4461 198.596 21.3631 215.448 20.3529
-32 23 11 o 317.206 42.044 219.85 15.0195 196.945 25.2285 232.592 19.3261
-32 23 12 o 421.424 59.788 252.068 18.6484 251.808 26.1528 242.718 28.201
-32 23 13 o 257.331 38.123 197.952 15.1496 193.534 25.4941 196.491 19.5277
-32 23 14 o 304.95 36.5151 216.211 13.2478 217.989 18.6893 210.307 19.3698
-32 23 15 o 101.611 28.8341 122.827 18.9338 107.268 29.9804 130.844 24.1764
-32 23 16 o 369.821 35.9534 238.635 11.7982 231.698 17.176 242.186 16.5644
-32 23 17 o 334.587 33.6253 227.014 11.6015 228.035 16.3968 222.828 16.7748
-32 23 18 o 208.824 27.4879 179.106 12.0511 185.022 17.491 171.3 17.1251
-32 23 19 o 301.305 30.8677 215.494 11.2209 206.042 15.8759 223.54 16.1997
-32 23 20 o 436.472 35.2718 259.625 10.6282 253.355 14.0426 265.381 16.5645
-32 23 21 o 373.18 34.0574 239.897 11.1129 238.589 16.017 238.205 15.7122
-32 23 22 o 266.971 28.1582 202.869 10.8752 227.318 22.061 194.766 12.6639
-32 23 23 o 156.165 38.0458 152.411 19.9669 153.617 29.1012 144.009 29.4733
-32 23 24 o 368.609 48.8317 236.692 16.2034 240.878 22.4624 225.385 24.508
-32 23 25 o 294.773 44.0361 211.442 16.3862 198.704 24.2684 218.482 23.3094
-32 23 26 o 82.6772 34.0047 108.614 24.9643 114.798 32.4803 101.01 32.0148
-32 23 27 o 207.064 39.3533 176.475 17.6447 173.168 25.5494 172.746 26.2983
-32 23 28 o 78.0621 34.0133 105.226 25.5033 99.6957 32.7889 109.463 32.0292
-32 24 4 o 129.105 34.9686 137.206 20.5257 101.417 34.5066 156.025 23.8393
-32 24 5 o 1.28057 33.1113 57.4751 24.77 62.2463 28.4951 72.2571 29.5603
-32 24 6 o 284.479 39.803 207.571 15.0722 192.865 23.5656 214.545 20.477
-32 24 7 o 146.385 35.1484 147.179 19.0926 114.65 33.4722 164.763 23.161
-32 24 8 f 475.529 46.3954 269.564 13.4788 260.329 19.2623 273.473 19.4277
-32 24 9 o 381.085 44.8131 240.87 14.5923 229.369 23.0624 244.345 19.4569
-32 24 10 o 73.0854 32.8399 101.677 25.3126 83.939 33.4002 115.893 28.1947
-32 24 11 o 122.254 33.3708 134.245 20.0165 112.208 34.1165 143.069 24.1898
-32 24 12 o 65.5968 45.1415 97.0217 31.6324 99.5598 37.8229 102.112 36.7735
-32 24 13 f 282.087 35.9769 207.628 13.6017 188.42 21.2055 221.637 18.297
-32 24 14 o 208.922 32.3958 178.374 14.2976 187.574 20.2016 165.607 21.2678
-32 24 15 o 109.734 28.1672 127.97 17.6525 134.95 25.3697 116.806 25.9345
-32 24 16 o 443.982 39.6136 261.35 11.8636 254.267 16.2428 265.938 17.765
-32 24 17 o 131.581 26.006 141.267 14.5804 146.227 21.2112 132.849 21.42
-32 24 18 o 150.105 25.8062 151.283 13.4569 151.752 19.8504 147.276 19.2397
-32 24 19 f 505.148 39.4296 279.082 11.0512 273.406 14.6727 282.905 17.1367
-32 24 20 o 406.997 38.046 250.199 11.905 242.543 17.5236 253.796 16.558
-32 24 21 o 165.485 20.987 159.64 10.3181 161.122 13.4126 154.743 16.7061
-32 24 22 o 227.792 30.858 186.712 12.9828 160.246 28.4862 194.214 14.9407
-32 24 23 o 628.541 63.0117 309.222 15.9618 304.501 22.0681 305.804 23.9921
-32 24 24 f 278.974 43.8029 205.339 16.7996 209.015 23.7339 194.609 25.2581
-32 24 25 o 456.375 53.3888 263.296 15.9035 263.496 22.0455 255.159 23.9645
-32 25 9 o 642.56 51.6996 313.552 12.8993 299.288 17.7806 324.969 19.2598
-32 25 10 o 239.152 35.028 190.537 14.4594 184.432 21.5052 190.917 20.4463
-32 25 11 o 143.967 34.3658 146.111 18.7962 125.038 33.8916 152.798 23.0433
-32 25 12 o 589.858 67.8977 298.004 17.8687 289.869 25.6143 295.076 26.2073
-32 25 13 o 371.308 39.085 238.414 12.8453 237.81 17.9811 234.064 18.9136
-32 25 14 o 420.463 39.6086 254.008 12.2088 254.604 16.8594 248.59 18.1692
-32 25 15 o 516.258 42.6427 281.679 11.8446 278.837 16.1745 280.134 17.7972
-32 25 16 o 510.5 41.4351 280.219 11.5682 276.878 15.4671 279.727 17.8322
-32 25 17 o 472.283 37.8671 269.716 10.9831 268.84 15.6227 266.885 15.7291
-32 25 18 o 420.001 36.4243 254.256 11.2111 251.3 15.394 253.742 16.7154
-32 25 19 o 270.897 32.6352 203.697 12.5684 193.896 20.1933 207.497 16.4854
-32 25 20 o 217.827 24.7453 183.1 10.5956 184.35 14.1764 178.466 16.407
-32 25 21 o 319.894 31.3078 221.869 11.0505 225.074 15.9296 215.83 15.6725
-31 0 1 o 2354.33 200.844 599.769 26.2565 599.769 26.2565 599.769 26.2565
-31 0 2 o 851.975 99.233 360.907 21.6445 360.907 21.6445 360.907 21.6445
-31 0 3 o 1537.46 145.355 485.344 23.506 485.344 23.506 485.344 23.506
-31 0 4 o 780.983 121.226 343.049 28.0315 343.049 28.0315 343.049 28.0315
-31 0 5 o 366.644 70.89 234.216 24.2786 234.216 24.2786 234.216 24.2786
-31 0 6 o 221.065 80.3976 169.599 42.7943 169.599 42.7943 169.599 42.7943
-31 0 7 o 273.064 65.4312 199.971 26.9125 199.971 26.9125 199.971 26.9125
-31 0 8 o 735.631 83.1143 335.986 19.4621 335.986 19.4621 335.986 19.4621
-31 0 9 o 323.768 61.4823 220.5 22.3347 220.5 22.3347 220.5 22.3347
-31 0 10 o 609.242 71.9193 305.758 18.5195 305.758 18.5195 305.758 18.5195
-31 0 11 o 1296.99 109.598 447.214 19.2123 447.214 19.2123 447.214 19.2123
-31 0 12 f 536.042 71.163 286.291 19.6197 286.291 19.6197 286.291 19.6197
-31 0 13 o 434.336 64.4403 257.234 19.8348 257.234 19.8348 257.234 19.8348
-31 0 14 o 998.155 91.2488 392.315 18.2476 392.315 18.2476 392.315 18.2476
-31 0 15 o 448.542 61.3157 261.902 18.4922 261.902 18.4922 261.902 18.4922
-31 0 16 o 707.973 73.41 330.197 17.468 330.197 17.468 330.197 17.468
-31 0 17 o 715.204 72.4872 331.981 17.1505 331.981 17.1505 331.981 17.1505
-31 0 18 o 640.93 89.0821 312.563 22.5233 312.563 22.5233 312.563 22.5233
-31 0 19 f 3986.51 272.05 782.455 27.2172 782.455 27.2172 782.455 27.2172
-31 0 20 o 3616.11 248.483 745.618 26.0885 745.618 26.0885 745.618 26.0885
-31 0 21 o 841.453 79.8109 360.27 17.3866 360.27 17.3866 360.27 17.3866
-31 0 22 o 703.672 92.9068 327.806 22.3684 327.806 22.3684 327.806 22.3684
-31 0 23 o 275.593 60.5995 202.231 24.3246 202.231 24.3246 202.231 24.3246
-31 0 24 o 1111.81 91.29 414.508 17.2612 414.508 17.2612 414.508 17.2612
-31 0 25 o 48.716 33.4307 71.6621 33.0891 71.6621 33.0891 71.6621 33.0891
-31 0 26 o 105.658 33.3011 121.466 24.0862 121.466 24.0862 121.466 24.0862
-31 0 27 o 138.756 35.0781 142.536 20.4266 142.536 20.4266 142.536 20.4266
-31 0 28 o 657.429 62.954 318.576 15.5108 318.576 15.5108 318.576 15.5108
-31 0 29 o 104.683 32.6065 121.093 23.5853 121.093 23.5853 121.093 23.5853
-31 0 30 o -12.3495 28.2977 33.7029 22.7179 33.7029 22.7179 33.7029 22.7179
-31 0 31 o 157.913 35.4778 153.169 18.8462 153.169 18.8462 153.169 18.8462
-31 0 32 o 73.47 49.6492 87.5434 40.3301 87.5434 40.3301 87.5434 40.3301
-31 0 33 o 284.987 51.3897 207.359 19.7866 207.359 19.7866 207.359 19.7866
-31 0 34 o 202.545 36.1094 175.075 16.4547 175.075 16.4547 175.075 16.4547
-31 0 35 o -52.9102 26.1763 22.8335 16.5505 22.8335 16.5505 22.8335 16.5505
-31 0 36 o 496.476 58.1368 276.121 16.5747 276.121 16.5747 276.121 16.5747
-31 0 37 o 1168.06 90.7064 424.709 16.7318 424.709 16.7318 424.709 16.7318
-31 0 38 o -38.2551 25.2636 24.6474 17.6151 24.6474 17.6151 24.6474 17.6151
-31 0 39 o 594.972 55.393 302.97 14.3466 302.97 14.3466 302.97 14.3466
-31 0 40 o 85.1527 29.203 107.351 24.3576 107.351 24.3576 107.351 24.3576
-31 0 41 o 166.304 33.2853 157.868 16.9527 157.868 16.9527 157.868 16.9527
-31 0 42 o -30.5269 26.9515 27.5541 19.4059 27.5541 19.4059 27.5541 19.4059
-31 0 43 o 902.002 74.3781 372.787 15.6383 372.787 15.6383 372.787 15.6383
-31 0 44 o -30.0916 26.9942 27.6443 19.4595 27.6443 19.4595 27.6443 19.4595
-31 0 45 o 114.722 31.086 128.323 20.4702 128.323 20.4702 128.323 20.4702
-31 0 46 o 1.77416 26.6509 37.7528 24.2352 37.7528 24.2352 37.7528 24.2352
-31 0 47 o -56.8073 25.761 21.8621 15.9175 21.8621 15.9175 21.8621 15.9175
-31 1 1 o 1382.2 95.3759 461.44 16.1605 448.547 22.9825 468.851 23.1167
-31 1 2 f 964.423 75.813 385.673 15.3764 398.022 21.8997 370.01 21.9586
-31 1 3 o 191.28 50.0407 169.21 23.7384 163.506 31.7738 169.483 37.7993
-31 1 4 o 1529.1 98.2204 485.776 15.8053 475.935 22.2128 490.637 22.833
-31 1 5 o 166.704 44.0164 158.232 22.3365 147.822 33.8872 162.456 30.7836
-31 1 6 o 1723.87 106.062 515.825 16.0711 513.033 22.2655 512.599 23.5715
-31 1 7 o 351.247 47.7585 232.42 16.1415 228.562 23.7819 232.517 22.6184
-31 1 8 o 1805.8 111.36 527.89 16.4883 518.296 23.5737 531.399 23.4019
-31 1 9 o 1041.36 78.8406 401.086 15.3736 481.728 23.1327 356.212 20.8442
-31 1 10 o 1511.38 88.2812 483.67 14.2644 492.773 20.5589 471.595 20.0213
-31 1 11 o 1064.44 81.5886 405.46 15.7386 442.586 25.4496 383.114 20.2696
-31 1 12 o 755.95 59.1063 342.115 13.5138 350.301 19.1281 331.603 19.3398
-31 1 13 o 743.719 56.4005 339.45 12.9948 331.154 19.317 344.386 17.7534
-31 1 14 o 1740.45 94.8436 519.147 14.2754 518.528 20.2956 515.477 20.2899
-31 1 15 f 954.78 66.8317 384.568 13.5879 380.481 19.2657 385.659 19.386
-31 1 16 f 1477.11 82.9719 478.458 13.5514 473.081 19.231 480.368 19.2823
-31 1 17 o 766.334 53.3516 344.79 12.0983 354.86 17.0227 333.085 17.3696
-31 1 18 o 729.034 51.5225 336.312 11.9787 334.138 17.1407 336.318 16.9083
-31 1 19 o 2039.02 106.307 561.875 14.7828 548.809 20.9374 571.032 21.0907
-31 1 20 o 1064.19 73.5409 405.95 14.1639 387.446 24.0068 414.425 17.7016
-31 1 21 o 514.582 48.8101 282.227 13.5407 283.4 23.1814 279.732 16.8755
-31 1 22 o 815.723 54.5853 355.787 11.9941 345.593 17.2679 364.034 16.8212
-31 1 23 o 259.527 34.7104 200.2 13.6159 205.909 16.6482 186.425 24.6843
-31 1 24 o 280.6 34.5653 208.299 13.0193 207.466 16.229 206.884 22.4908
-31 1 25 o 51.3983 22.9738 87.212 20.848 91.5275 26.0256 84.531 27.0251
-31 1 26 o 812.322 51.0336 355.172 11.2311 357.241 15.8602 351.188 16.0359
-31 1 27 o 749.223 48.4393 341.096 11.101 341.133 15.8161 339.221 15.7122
-31 1 28 o 155.966 25.9401 155.014 13.1886 159.346 18.3005 148.299 19.8101
-31 1 29 f 207.1 26.8652 178.981 11.7833 170.691 17.0803 186.192 16.6338
-31 1 30 o 166.776 25.439 160.418 12.4776 166.537 16.8076 151.417 19.3193
-31 1 31 f 210.423 31.1129 180.109 13.5856 175.761 16.6531 186.335 24.6135
-31 1 32 o 182.242 24.3876 167.86 11.4096 171.008 16.184 163.171 16.479
-31 1 33 o 180.599 26.1848 166.946 12.3313 158.413 20.5959 170.976 15.766
-31 1 34 o 203.098 30.7057 176.862 13.6591 164.928 31.6531 178.596 15.4169
-31 1 35 o 107.278 21.8516 128.227 13.506 113.397 21.6704 140.14 17.9645
-31 1 36 o 889.13 51.9274 371.456 10.925 380.729 15.5538 360.814 15.4769
-31 1 37 o -22.3254 18.4069 33.5387 15.9125 39.6628 18.9048 46.1432 20.7237
-31 1 38 o 313.9 28.4601 220.603 10.098 215.508 14.5126 224.222 14.2371
-31 1 39 o 230.57 25.2471 188.909 10.4742 184.033 15.3277 191.977 14.5874
-31 1 40 o 108.279 21.2282 128.783 13.048 109.563 21.995 143.602 16.7605
-31 1 41 o 94.8765 21.2454 120.245 14.058 115.705 20.9293 121.737 20.0749
-31 1 42 o 212.741 25.7764 181.228 11.1575 181.312 16.286 179.158 15.6498
-31 1 43 o 665.922 43.3921 321.076 10.5646 320.64 15.2224 318.807 14.8384
-31 1 44 o 83.0215 21.4134 111.896 15.3429 103.755 23.1749 116.292 21.2924
-31 1 45 o 370.06 31.2959 239.143 10.2399 235.868 14.7924 239.882 14.4025
-31 1 46 o 49.967 20 85.4351 18.7871 90.197 24.5002 80.2637 24.5501
-31 1 47 f 110.43 22.1394 129.507 13.5456 129.057 19.6696 126.172 19.9223
-31 2 1 f 580.645 61.5107 298.838 16.1282 271.326 24.3155 323.741 22.0279
-31 2 2 o 1604.53 104.329 497.207 16.403 511.96 23.796 478.594 23.0014
-31 2 3 o 415.822 53.6939 252.721 16.6793 255.494 25.0081 246.653 23.0073
-31 2 4 o 599.447 58.5958 304.086 15.09 296.561 22.1354 307.608 21.0032
-31 2 5 o 342.812 47.7959 229.504 16.3651 213.501 25.2684 240.707 22.1124
-31 2 6 o 1225.92 83.2604 435.25 14.9556 412.776 21.1001 457.478 21.4948
-31 2 7 o 399.928 47.4269 248.32 14.9795 215.276 24.6252 275.104 19.2657
-31 2 8 o 130.913 44.1166 139.098 25.7061 155.24 30.7843 115.555 38.3876
-31 2 9 o 1747.13 98.9906 519.828 14.8813 514.503 21.2839 520.19 21.0559
-31 2 10 o 1715.51 110.071 514.501 16.7234 552.375 25.2218 484.373 22.6366
-31 2 11 o 1173.81 75.7936 426.309 13.8979 435.367 19.133 413.036 20.4667
-31 2 12 o 1071.39 70.1473 407.388 13.4604 398.135 19.9996 412.58 18.3821
-31 2 13 f 1390.6 83.8766 464.024 14.1275 456.896 21.1441 466.478 19.1763
-31 2 14 o 1089.87 67.2654 411.074 12.7897 410.002 18.1969 409.263 18.1517
-31 2 15 o 714.226 56.3133 332.613 13.2434 323.236 18.9823 339.707 18.71
-31 2 16 o 1257.58 73.9835 441.552 13.0946 441.671 18.5679 438.304 18.6444
-31 2 17 o 889.555 58.5036 371.466 12.3119 360.469 17.4276 381.048 17.5614
-31 2 18 f 540.076 46.0132 289.324 12.4444 281.732 17.5094 295.596 17.9144
-31 2 19 o 995.758 70.0458 392.705 13.9465 378.817 23.6297 398.338 17.4329
-31 2 20 o 519.52 48.3548 283.61 13.3474 282.023 22.7103 282.606 16.6842
-31 2 21 o 417.919 38.1679 254.563 11.7364 250.607 16.8604 256.742 16.552
-31 2 22 o 227.947 31.4391 187.634 13.1638 188.074 18.6507 185.069 19.0789
-31 2 23 o 175.999 27.3442 164.773 13.0619 175.447 17.5749 151.462 20.2918
-31 2 24 o 368.507 33.6058 239.114 11.001 234.084 15.6412 242.884 15.6632
-31 2 25 o 287.87 35.1496 210.981 13.0699 208.814 16.2319 212.161 22.726
-31 2 26 o 192.094 30.6711 172.028 14.0405 171.77 17.4561 168.984 24.8938
-31 2 27 o -32.263 20.7791 33.5136 16.1658 37.1988 18.2016 52.1075 22.9552
-31 2 28 o 266.694 29.7944 203.252 11.4903 201.272 16.0718 203.714 16.7257
-31 2 29 o 916.848 65.246 376.837 13.5384 374.861 16.3777 376.324 24.507
-31 2 30 f -6.79423 24.7971 47.4617 20.9233 47.8782 21.8492 76.0646 30.4276
-31 2 31 o 31.1985 21.522 69.4278 21.7595 71.4668 25.826 75.3186 26.0333
-31 2 32 o 279.707 27.7977 208.256 10.4535 208.163 15.0234 206.918 14.7541
-31 2 33 o 149.161 23.4688 151.658 12.1829 148.129 18.3256 152.932 16.8201
-31 2 34 o 75.4177 21.4339 106.759 16.1795 106.068 23.8251 104.769 22.4249
-31 2 35 o 641.068 51.472 315.011 12.7822 278.949 25.5345 328.998 14.909
-31 2 36 o 837.62 50.7659 360.506 11.006 352.192 15.8018 366.687 15.4695
-31 2 37 o 1079.36 60.5311 409.088 11.5626 404.507 16.4177 410.884 16.4357
-31 2 38 o 687.058 43.5391 326.486 10.4239 327.191 14.8584 323.744 14.7597
-31 2 39 o 118.618 21.6732 134.94 12.6873 135.999 18.26 131.522 18.4984
-31 2 40 o 681.165 42.7532 325.012 10.2819 324.585 14.6396 323.228 14.5805
-31 2 41 o 174.388 23.4963 164.037 11.2501 160.434 16.3235 165.65 15.9267
-31 2 42 f 7.03667 18.7584 48.3975 19.5594 54.2412 22.7396 57.1599 23.1806
-31 2 43 o 299.108 28.5325 215.074 10.3872 215.171 15.192 213.017 14.4531
-31 2 44 o 158.223 23.9911 155.869 12.1107 158.222 17.5357 151.14 17.3575
-31 2 45 o 279.48 28.6598 207.631 10.8128 204.595 15.8965 207.963 15.0311
-31 2 46 o 339.441 30.7712 228.856 10.5246 228.767 15.5834 226.389 14.5093
-31 2 47 o 297.896 28.8578 214.27 10.5463 222.221 15.3535 205.156 14.7913
-31 3 1 o 460.517 54.0256 266.082 15.9234 258.422 23.7051 269.095 22.0266
-31 3 2 o 1845.56 116.741 532.952 17.1221 534.755 24.5049 523.635 24.3483
-31 3 3 o 535.43 58.5765 287.075 15.9922 254.499 24.6943 317.354 21.4398
-31 3 4 o 921.858 72.1994 377.278 14.9691 394.134 21.3676 358.791 21.3027
-31 3 5 o 239.947 44.8892 191.32 18.549 166.922 31.7562 206.546 23.7546
-31 3 6 o 789.182 62.6666 349.331 14.0327 336.296 20.9531 358.036 19.1435
-31 3 7 o 217.264 41.2966 182.152 17.9309 152.99 31.5454 201.54 22.5119
-31 3 8 o 636.953 55.0868 313.884 13.7338 319.656 19.7842 305.898 19.3545
-31 3 9 o 1602.14 91.9874 497.907 14.4377 496.523 20.7842 494.834 20.2917
-31 3 10 o 1783.83 99.0621 525.338 14.7352 520.664 21.1327 525.128 20.7855
-31 3 11 o 760.211 56.9234 343.176 12.9723 334.772 18.8195 348.773 18.1082
-31 3 12 o 1476.5 84.5373 478.219 13.8145 482.986 19.7761 470.045 19.5013
-31 3 13 o 763.033 58.8905 343.751 13.3996 333.176 19.1761 352.067 18.9606
-31 3 14 o 830.056 59.0494 358.674 12.873 355.007 18.9801 359.411 17.6963
-31 3 15 o 780.726 56.6655 347.876 12.7376 333.065 19.0156 359.226 17.3272
-31 3 16 o 1974.83 104.641 552.898 14.7878 550.468 21.0714 550.54 20.9766
-31 3 17 o 719.349 59.6639 333.673 13.9899 315.37 23.853 342.466 17.4587
-31 3 18 o 1011.51 71.2457 395.762 14.0759 387.173 23.811 398.078 17.6118
-31 3 19 o 513.509 43.4128 282.176 12.0381 269.419 17.5742 293.31 16.7114
-31 3 20 o 537.435 43.139 288.747 11.6872 288.771 16.5497 286.848 16.6877
-31 3 21 o 436.635 38.3683 260.24 11.5382 260.488 16.5916 258.318 16.245
-31 3 22 o 1137.34 66.8694 420.082 12.4403 417.513 17.7263 420.003 17.6124
-31 3 23 o 1711.27 91.8177 514.976 13.9315 502.872 19.8918 523.648 19.7003
-31 3 24 o 939.904 59.5457 381.9 12.1875 377.613 17.4656 383.788 17.1635
-31 3 25 o 249.391 29.97 196.478 11.9646 204.3 16.4578 186.781 17.7976
-31 3 26 o 74.3279 35.46 104.455 26.4723 112.671 30.1747 97.4252 35.8622
-31 3 27 o 30.8472 41.7892 79.2683 30.0037 79.2683 30.0037 ? ?
-31 3 28 o 474.051 51.0655 270.587 14.7889 265.737 19.8567 273.654 22.6573
-31 3 29 o 271.754 41.0351 204.444 15.7913 195.168 22.1117 212.657 23.3827
-31 3 30 o 44.4467 30.8721 82.6422 26.0831 82.0374 29.876 93.8869 32.4268
-31 3 31 o 434.496 48.435 258.958 14.6611 247.064 19.7256 273.015 22.4335
-31 3 32 o 31.4642 30.3846 73.4677 25.9262 78.7053 29.1214 81.9477 32.0143
-31 3 33 o 457.657 48.1323 265.822 14.1867 258.477 18.2007 274.675 23.2144
-31 3 34 o 339.787 42.3008 228.86 14.5037 230 17.8043 222.078 26.0141
-31 3 35 o 309.935 41.5472 218.433 14.9385 216.441 18.4774 217.66 26.5041
-31 3 36 o 1082.84 130.058 404.781 25.208 ? ? 404.781 25.208
-31 3 37 o 1656.4 120.445 504.115 18.684 490.475 25.7524 510.97 27.7846
-31 3 38 o 195.704 29.3525 173.542 13.3053 182.717 18.3748 161.997 20.0163
-31 3 39 o 675.303 47.8624 323.363 11.5735 324.944 19.1584 320.32 14.659
-31 3 40 o 23.971 19.5174 62.1511 20.8216 65.7551 24.5257 67.6806 24.5734
-31 3 41 o 101.389 21.4047 124.429 13.6532 123.576 20.2943 122.409 19.5203
-31 3 42 o 90.5266 20.6707 117.369 14.026 103.154 22.9448 126.94 18.3268
-31 3 43 o 142.943 22.9923 148.148 12.2243 147.884 18.4336 145.996 16.9358
-31 3 44 o 160.509 24.0842 156.997 12.0682 175.669 16.4952 138.507 18.4547
-31 3 45 o 282.682 28.5068 208.838 10.6916 207.271 15.9936 207.829 14.6342
-31 3 46 f -28.106 18.8227 32.0249 15.4322 43.5052 20.2179 38.9914 18.6262
-31 4 1 o -10.5717 38.9259 58.9962 26.1023 58.9646 28.188 86.6243 33.0932
-31 4 2 o 3465.8 197.349 727.785 21.1911 715.409 30.3076 724.414 30.3611
-31 4 3 o 136.79 47.1744 141.694 26.9754 98.471 38.3613 177.264 29.2473
-31 4 4 o 3507.7 187.749 733.442 20.0021 734.551 30.4938 720.849 26.9793
-31 4 5 o 573.204 57.1734 297.368 15.0582 287.816 22.7434 302.309 20.4492
-31 4 6 o 956.965 71.4369 384.597 14.5264 394.378 21.2161 372.861 20.1976
-31 4 7 o 653.183 55.8962 317.836 13.7616 305.121 20.5784 326.636 18.761
-31 4 8 o 453.33 47.4705 264.637 14.0537 249.18 21.5343 275.821 18.8619
-31 4 9 o 2293.08 122.186 595.134 16.0421 600.344 23.0527 584.093 22.6196
-31 4 10 o 2777.48 142.405 654.653 16.9958 651.226 24.3495 650.294 24.056
-31 4 11 o 1310.89 85.8162 450.257 14.8993 447.072 21.3325 449.094 21.0771
-31 4 12 o 643.054 62.0068 315.083 15.4097 289.457 20.427 358.55 23.963
-31 4 13 o 563.616 49.7629 295.398 13.1842 285.155 19.8369 302.11 17.8706
-31 4 14 o 407.601 41.9031 251.143 13.0702 253.927 18.6004 246.224 18.6774
-31 4 15 o 653.406 51.827 318.206 12.7405 312.37 18.9427 321.081 17.4057
-31 4 16 o 554.243 51.5799 292.842 13.7889 268.987 23.9201 305.536 17.0809
-31 4 17 o 525.749 46.124 285.411 12.6472 280.124 18.6338 288.126 17.4335
-31 4 18 o 546.844 51.069 290.9 13.7437 265.684 18.7965 328.726 20.4743
-31 4 19 o 1825.58 97.6693 531.754 14.3517 534.213 20.483 525.203 20.3139
-31 4 20 o 1322.25 75.0547 452.843 12.952 443.589 18.3735 459.508 18.4237
-31 4 21 o 184.657 31.2464 168.547 14.6166 169.915 20.8679 164.583 21.3315
-31 4 22 o 533.522 45.1365 287.601 12.28 277.674 16.6762 298.651 18.3909
-31 4 23 o 315.815 44.5395 220.532 15.8726 202.631 23.0767 239.132 22.5196
-31 4 24 o 178.071 38.0817 164.794 18.3509 165.783 25.6117 159.357 28.0459
-31 4 25 o 198.759 38.1466 174.416 17.3015 164.383 25.2853 182.002 24.9909
-31 4 26 o 641.116 61.3897 314.717 15.2733 306.428 20.615 322.017 23.1829
-31 4 27 o 296.391 42.5159 213.62 15.6455 210.551 20.8267 214.238 24.5862
-31 4 28 o 247.722 51.2034 194.042 20.9305 194.042 20.9305 ? ?
-31 4 29 o 134.874 27.5736 143.709 15.2091 141.571 19.4088 143.511 26.222
-31 4 30 o 524.708 42.4473 285.242 11.6415 287.338 15.1067 279.803 18.5299
-31 4 31 o -23.7861 19.8802 34.9785 16.5785 47.4431 21.8345 42.0707 19.6504
-31 4 32 o 18.5763 21.3775 59.1194 21.6345 56.3535 24.4629 75.1133 25.0295
-31 4 33 o 518.645 37.7581 283.729 10.4064 278.476 14.9704 287.295 14.6103
-31 4 34 o 200.632 25.3141 176.156 11.2775 175.065 16.222 175.538 16.025
-31 4 35 o 149.762 23.5771 151.941 12.2165 156.096 16.9978 145.629 18.2202
-31 4 36 o 148.986 28.0073 151.102 14.6535 141.134 19.4555 165.543 23.6305
-31 4 37 o 346.741 52.7954 230.231 18.0457 224.149 30.116 229.944 23.3157
-31 4 38 o 330.578 71.7926 222.188 25.6973 ? ? 222.188 25.6973
-31 4 39 o 295.53 39.247 213.145 14.4601 206.41 18.1478 221.944 24.9422
-31 4 40 o 115.364 29.584 131.883 17.9793 126.996 21.7372 138.544 33.8409
-31 4 41 o 115.146 29.3303 131.737 17.8387 118.803 22.925 159.133 30.5361
-31 4 42 o 174.466 33.6648 162.897 16.3543 174.033 18.5225 128.674 35.344
-31 4 43 o 301.005 30.1937 215.613 10.9681 212.693 17.7436 215.552 14.1638
-31 4 44 o 512.426 36.9297 281.539 10.2571 279.938 15.0241 280.463 14.2104
-31 4 45 o -73.9873 18.063 ? ? 30.8005 15.4586 29.4637 14.7954
-31 4 46 o 22.9392 19.1749 60.6502 20.6377 67.6196 24.5892 62.719 23.9263
-31 5 1 o 395.729 50.3718 246.523 16.0381 244.35 23.5746 244.502 22.5077
-31 5 2 o 371.87 56.9876 238.284 18.8228 222.2 25.8434 256.079 28.8007
-31 5 3 o 365.251 49.0936 236.848 16.2803 209.883 27.6008 254.029 20.7041
-31 5 4 o 391.335 55.4018 244.874 17.7833 232.651 24.262 256.86 27.1938
-31 5 5 o 823.539 65.6829 356.726 14.4036 336.822 21.9049 371.227 19.3758
-31 5 6 o 447.083 51.2357 262.497 15.3036 210.923 26.6888 306.867 19.07
-31 5 7 o 504.688 50.536 279.217 14.1756 258.968 22.0429 294.347 18.8082
-31 5 8 o 403.219 46.2246 249.443 14.5293 244.806 22.1276 250.524 19.6413
-31 5 9 o 1013.89 68.9387 396.197 13.6037 395.027 19.5146 394.014 19.1916
-31 5 10 o 1093.8 70.411 411.61 13.3718 393.369 19.3431 427.544 18.7005
-31 5 11 o 1219.64 74.9758 434.658 13.4821 433.933 19.3615 431.969 18.9785
-31 5 12 o 395.87 43.1414 247.368 13.6679 248.814 19.9225 243.682 19.1268
-31 5 13 o 447.32 45.6831 263.019 13.6052 247.053 21.437 273.734 17.8687
-31 5 14 o 326.349 45.5931 224.116 15.9862 171.718 34.8728 248.062 18.3329
-31 5 15 o 278.543 43.0104 206.9 16.3613 206.885 28.1958 204.291 20.6573
-31 5 16 o 927.168 60.9305 379.182 12.5616 381.838 17.7613 373.971 17.9438
-31 5 17 o 899.596 58.719 373.559 12.2877 381.853 17.3848 363.354 17.535
-31 5 18 o 549.441 45.2884 291.873 12.1395 286.05 17.6218 295.503 16.9362
-31 5 19 o 773.15 53.9759 346.313 12.1862 333.513 18.0582 356.162 16.6642
-31 5 20 o 606.763 50.7048 306.615 12.9388 291.373 17.9509 323.722 18.9122
-31 5 21 o 589.27 61.9433 301.53 16.0953 302.271 21.9974 296.719 24.1387
-31 5 22 o 294.534 44.6101 212.809 16.4931 203.214 23.228 220.948 24.2808
-31 5 23 o 311.078 44.6963 218.824 16.0572 214.771 22.4126 220.069 23.7864
-31 5 24 o 232.357 40.8199 188.757 17.0663 190.028 23.776 183.572 25.7608
-31 5 25 o 408.145 41.4137 251.368 12.9047 248.758 15.8385 253.514 22.8001
-31 5 26 o 656.004 44.7725 319.16 10.9675 306.149 15.6502 331.722 15.5061
-31 5 27 o 368.408 33.6755 239.053 11.0268 237.76 15.4986 238.797 15.8911
-31 5 28 o 153.676 25.2385 153.89 12.9223 157.696 18.1168 147.939 19.16
-31 5 29 o 209.93 29.811 180.001 13.0168 177.587 16.6078 181.265 21.7529
-31 5 30 o 379.268 37.6875 242.338 12.1795 241.193 15.229 241.552 20.7345
-31 5 31 o -13.8339 19.9648 38.8121 17.7831 47.7886 21.9565 48.4544 21.44
-31 5 32 o 484.613 36.2696 274.266 10.3421 273.221 15.1252 273.667 14.3032
-31 5 33 o 125.057 22.5494 138.669 12.8403 125.191 20.3584 149.342 17.1783
-31 5 34 o 757.591 47.0196 342.915 10.7173 340.119 15.3479 343.651 15.0972
-31 5 35 o 316.153 29.3877 221.412 10.3905 218.166 15.2632 222.907 14.3586
-31 5 36 o 262.72 27.1619 201.748 10.5468 197.042 15.5413 204.599 14.5694
-31 5 37 o 881.626 52.1992 369.765 11.0328 357.462 15.8577 380.088 15.4968
-31 5 38 o 290.619 28.2795 212.169 10.4372 211.547 15.6964 211.122 14.1612
-31 5 39 o 534.611 45.15 287.482 12.2888 294.363 26.3091 283.774 14.0317
-31 5 40 o 155.709 22.7906 154.918 11.5681 156.744 17.5567 151.668 15.8065
-31 5 41 o 635.932 41.6566 313.932 10.373 310.632 15.3758 314.598 14.1882
-31 5 42 o 18.9175 26.6456 62.6697 23.9024 68.2992 25.689 74.2563 31.9049
-31 5 43 o 252.266 37.1815 196.38 14.8915 195.005 17.9942 192.371 28.3983
-31 5 44 o 717.544 62.9711 331.551 14.8647 326.004 19.4917 331.885 23.6933
-31 5 45 o 199.923 35.5706 174.064 16.1367 186.107 17.944 131.119 37.4129
-31 5 46 o 79.4115 20.727 109.208 15.23 122.894 22.4649 96.8987 21.5949
-31 6 1 o 51.2992 41.3132 89.8279 30.2949 81.16 34.7822 111.118 34.3138
-31 6 2 o 770.064 65.7597 344.609 14.9322 334.266 22.9567 349.074 19.968
-31 6 3 o 154.536 42.3558 152.081 22.413 116.591 37.7466 173.471 26.1321
-31 6 4 o 915.091 68.2583 376.047 14.1956 367.935 20.762 379.919 19.7179
-31 6 5 o 2422.67 130.347 611.158 16.6653 603.426 23.7099 611.191 23.7765
-31 6 6 o 540.779 55.0731 288.85 14.935 257.639 24.4689 311.432 19.172
-31 6 7 o 485.448 51.2079 273.722 14.658 248.553 23.2955 292.756 19.1887
-31 6 8 o 942.43 65.4437 381.984 13.3954 382.708 19.4747 378.247 18.6629
-31 6 9 o 1926.85 105.264 545.837 15.0694 540.646 21.5172 545.682 21.3592
-31 6 10 o 2174.6 127.25 579.113 17.1725 653.913 27.4928 537.222 22.2556
-31 6 11 o 1340.29 80.7111 455.565 13.8467 439.559 20.0536 468.103 19.3423
-31 6 12 o 489.212 53.8519 274.723 15.3638 288.469 25.3692 264.897 19.6274
-31 6 13 o 821.848 65.7937 356.533 14.4359 346.478 25.1062 359.311 17.8328
-31 6 14 f 1685.6 93.4637 510.872 14.2961 509.817 20.4439 507.664 20.2063
-31 6 15 f 943.33 66.8183 382.222 13.6691 370.981 19.7602 390.474 19.142
-31 6 16 f 1566.32 87.3753 492.606 13.8605 499.75 19.829 482.304 19.5719
-31 6 17 f 1579.38 96.391 494.275 15.2422 486.799 21.6703 497.295 21.6992
-31 6 18 o 1194.56 73.489 430.286 13.349 423.796 19.8104 432.988 18.2327
-31 6 19 o 295.513 48.2025 212.872 17.8411 215.351 24.5312 205.751 27.2305
-31 6 20 o 218.893 43.4665 182.79 18.8329 174.561 27.5834 187.199 27.2787
-31 6 21 o 224.955 43.5452 185.386 18.5873 169.385 28.5729 197.713 25.6964
-31 6 22 o 804.364 69.7662 352.56 15.4857 334.687 20.783 375.35 23.6326
-31 6 23 o 1661.54 103.567 506.804 15.9729 496.25 19.5166 522.46 28.3405
-31 6 24 o 515.645 47.3192 282.577 13.1082 271.042 16.1803 306.044 22.8133
-31 6 25 o 33.5394 23.1072 71.9824 22.5447 78.5328 26.554 73.5225 27.1215
-31 6 26 o 85.5468 22.2693 114.027 15.6592 105.368 23.7802 119.678 21.4371
-31 6 27 o 65.9038 21.8654 99.398 17.8277 102.478 24.42 94.6625 24.7151
-31 6 28 o 67.3019 22.0684 100.465 17.7996 103.201 24.4628 95.9083 24.7509
-31 6 29 o 322.019 30.1245 223.498 10.552 223.364 15.1749 222.186 14.8651
-31 6 30 o 73.9166 24.6493 105.124 19.0041 105.79 24.2902 101.902 28.3106
-31 6 31 o 11.3564 22.9852 55.3905 21.8956 52.12 23.1783 79.3695 27.519
-31 6 32 o 900.105 53.7566 373.719 11.2419 360.582 16.19 385.071 15.7534
-31 6 33 o 773.743 48.3252 346.524 10.9003 326.373 15.6379 367.429 15.3318
-31 6 34 o 932.687 54.6975 380.402 11.2373 368.759 16.1496 390.036 15.7785
-31 6 35 o 94.5789 22.0347 120.09 14.6251 112.375 22.7538 124.299 19.9662
-31 6 36 o -25.5474 19.1281 33.402 15.9523 44.6007 20.6191 41.0341 19.3503
-31 6 37 o 1380.91 73.0431 462.434 12.3418 456.272 17.6754 464.775 17.4127
-31 6 38 o 346.644 30.2293 231.789 10.2061 230.173 15.2804 231.557 13.8726
-31 6 39 o -16.0891 18.0772 35.3846 16.4614 43.6452 20.3923 44.963 20.071
-31 6 40 o 374.072 37.6585 240.337 12.2728 273.174 28.4556 232.636 13.7465
-31 6 41 o 147.236 23.009 150.49 12.036 146.256 20.0623 151.268 15.4882
-31 6 42 o 10.3299 18.3174 50.2338 19.6398 67.6465 25.1065 49.6578 21.1563
-31 6 43 o 178.278 23.6498 165.71 11.2073 167.843 16.6794 161.855 15.5243
-31 6 44 o 766.17 48.5994 344.024 11.0424 328.064 16.5028 355.405 15.0446
-31 6 45 o -3.32882 25.0117 48.7263 21.2596 50.3788 22.1218 77.4714 33.4385
-31 6 46 o 371.691 44.417 238.091 14.6342 238.677 17.7951 227.74 27.2997
-31 7 1 o 502.684 78.9467 275.777 22.5444 303.022 32.9711 248.481 32.6243
-31 7 2 o 1492.56 105.496 479.006 17.2211 482.308 24.2435 468.07 24.9548
-31 7 3 o 821.502 68.0968 355.979 14.9669 360.607 22.3609 348.38 20.4619
-31 7 4 o 149.163 50.309 147.933 27.5624 153.901 35.0058 135.259 40.4624
-31 7 5 o 947.285 78.0678 382.125 15.984 375.665 20.831 385.826 25.478
-31 7 6 o 1985.29 112.206 553.579 15.8395 534.049 22.5175 568.46 22.5925
-31 7 7 o 875.461 65.7834 367.964 13.9818 357.348 20.9022 374.083 19.0427
-31 7 8 f 160.315 38.5622 155.796 19.767 118.454 35.0965 179.561 23.3015
-31 7 9 o 573.178 51.8971 297.742 13.6433 279.609 20.8224 311.583 18.3102
-31 7 10 o 478.674 52.1991 271.766 15.0531 271.263 26.7699 269.582 18.4867
-31 7 11 o 508.943 53.3495 280.299 14.9119 267.033 26.8477 284.641 18.1993
-31 7 12 o 713.652 55.0466 332.489 12.9492 321.753 19.0861 340.104 17.8264
-31 7 13 o 1924.12 103.951 545.623 14.8869 548.695 21.3663 537.917 20.9804
-31 7 14 o 1203.47 87.4922 431.165 15.8682 413.342 25.873 439.35 20.3288
-31 7 15 o 1104.64 74.7298 413.532 14.1281 399.05 20.1624 425.585 20.0332
-31 7 16 o 3135.24 155.506 695.554 17.467 699.945 25.081 683.483 24.6648
-31 7 17 o 1197.1 79.1265 430.475 14.3695 423.556 20.3992 433.898 20.4815
-31 7 18 o 1903.13 204.648 535.739 29.9395 ? ? 535.739 29.9395
-31 7 19 o 594.05 64.032 302.617 16.5816 285.741 23.1763 320.091 24.2675
-31 7 20 o 591.857 60.5765 302.26 15.6991 294.867 21.2168 308.111 23.8423
-31 7 21 o 281.029 34.8773 208.425 13.1301 197.722 18.9917 218.072 18.5629
-31 7 22 o 842.961 64.067 361.285 13.8692 351.641 17.2121 377.045 23.8322
-31 7 23 f 755.594 51.9332 342.405 11.8582 340.003 17.2162 342.568 16.5053
-31 7 24 o 47.496 24.6114 83.9035 22.4564 85.628 28.0116 86.2441 27.5058
-31 7 25 o 49.7572 21.9616 85.8101 20.2992 69.6709 26.0673 104.576 23.5468
-31 7 26 o 71.0199 21.3625 103.505 16.6788 98.5834 23.7582 106.175 23.2936
-31 7 27 o 114.952 22.8708 132.82 13.6358 122.766 21.3218 139.897 18.5197
-31 7 28 o 625.756 41.7775 311.736 10.4769 301.563 15.1673 320.385 14.6061
-31 7 29 o -20.5137 19.8757 36.1138 16.95 47.395 21.6015 43.9431 20.3735
-31 7 30 o 17.1776 20.4365 57.39 21.1278 59.4231 24.5796 67.9067 24.5993
-31 7 31 o 763.795 48.3202 344.291 10.9703 338.035 15.7275 348.506 15.4412
-31 7 32 o 333.986 34.2108 227.384 11.7855 221.304 15.5307 234.212 18.4438
-31 7 33 o 249.418 27.4971 196.529 10.9659 184.878 16.5433 206.081 14.8775
-31 7 34 o 851.732 51.486 363.529 11.0692 350.837 15.8358 374.787 15.6121
-31 7 35 o 229.092 26.7146 188.275 11.1265 181.901 16.6577 192.431 15.2169
-31 7 36 o 1529.7 79.8613 486.637 12.8224 473.322 18.3139 496.402 18.1436
-31 7 37 o 23.6666 20.1576 62.2818 21.1604 60.1135 24.4571 74.6671 24.7373
-31 7 38 o 17.9731 18.6616 56.6004 20.2823 71.7938 25.1344 54.9224 22.3476
-31 7 39 o 812.317 49.0307 354.821 10.8 344.549 15.8466 362.034 14.896
-31 7 40 o 96.4957 21.3499 121.28 13.9992 107.066 25.1484 127.665 17.2479
-31 7 41 o 288.374 33.7188 210.793 12.5442 194.447 36.3331 211.836 13.5458
-31 7 42 o 45.1477 18.789 81.4599 18.4373 82.5089 25.9139 81.0847 22.2778
-31 7 43 o 174.691 23.5244 163.993 11.2667 162.414 17.6204 163.092 15.0219
-31 7 44 o 180.503 23.8906 166.645 11.2577 181.275 16.3774 153.721 15.9371
-31 7 45 o 488.96 35.9654 274.841 10.2334 265.472 15.4199 280.305 13.8604
-31 7 46 o 316.051 28.7616 220.811 10.1959 218.015 15.4234 220.653 13.8112
-31 8 1 o 286.491 69.6812 206.078 27.0487 141.311 48.7179 241.24 30.3995
-31 8 2 o 644.349 121.134 308.542 31.0713 ? ? 308.542 31.0713
-31 8 3 o -31.7147 64.5018 71.4905 32.4492 71.4905 32.4492 ? ?
-31 8 4 o 485.651 53.2663 273.493 15.2649 255.912 23.0271 286.902 20.8204
-31 8 5 o 290.496 45.1219 210.997 16.8339 170.17 31.9466 235.983 20.3715
-31 8 6 o 365.966 46.9854 237.307 15.542 211.543 26.1718 253.962 19.7781
-31 8 7 o 1116.46 75.0286 415.533 14.116 390.039 20.7101 438.484 19.524
-31 8 8 o 565.754 53.0281 295.684 14.0404 295.488 21.6142 293.139 18.7376
-31 8 9 o 115.503 40.8325 130.53 25.3344 126.539 40.7604 131.273 29.6389
-31 8 10 o 84.9673 35.7354 111.61 25.5481 95.1289 34.8751 125.957 29.4445
-31 8 11 o 561.594 49.3871 294.84 13.1091 286.681 19.0057 300.44 18.3531
-31 8 12 o 634.892 51.6126 313.585 12.8761 321.366 18.637 304.507 18.0284
-31 8 13 f 891.848 62.8703 371.69 13.2256 355.167 20.1044 383.38 17.739
-31 8 14 o 1733.77 94.4464 518.119 14.2439 528.014 20.3369 504.848 20.1623
-31 8 15 o 846.39 62.8546 362.031 13.5775 357.74 19.5711 363.239 19.0744
-31 8 16 o 510.67 54.6909 280.758 15.2643 273.563 19.6064 288.858 24.9515
-31 8 17 o 548.41 62.3576 290.642 16.821 278.548 23.7212 300.654 24.4347
-31 8 18 f 925.673 83.1258 377.753 17.2239 370.528 23.83 380.979 25.4221
-31 8 19 o 2116.45 118.694 571.902 16.2183 580.073 21.5704 555.009 24.96
-31 8 20 o 1067.2 75.5075 406.395 14.5278 404.405 17.7784 404.946 25.6846
-31 8 21 o 1232.03 82.8049 436.608 14.827 429.709 18.1654 445.305 26.1408
-31 8 22 o 1555.43 87.6615 490.872 13.9554 509.075 21.1415 474.678 18.7436
-31 8 23 o 1348.81 77.5174 457.25 13.2484 460.416 19.9389 451.814 17.8791
-31 8 24 o 292.506 30.8568 212.901 11.3555 215.01 16.4652 209.458 15.9179
-31 8 25 o 388.913 33.9227 245.65 10.8068 250.513 15.5836 239.872 15.1678
-31 8 26 o -8.65407 20.2547 41.47 18.5577 50.4447 22.3186 50.7811 22.4667
-31 8 27 o 98.5273 22.6426 122.664 14.7028 124.591 21.0609 118.008 21.7319
-31 8 28 o 206.248 26.4435 178.601 11.6214 176.831 17.0247 178.568 16.2403
-31 8 29 o 148.158 24.8133 151.037 12.95 149.98 19.133 149.885 18.2481
-31 8 30 o 65.7648 24.5363 98.7862 20.0751 89.9523 30.2966 104.189 23.4207
-31 8 31 o 1092.14 62.7068 411.532 11.9077 389.633 17.1135 433.076 16.7265
-31 8 32 o 107.474 28.9166 127.401 18.2384 174.426 21.6898 88.9627 28.3891
-31 8 33 o 90.88 24.8462 117.206 17.0483 107.867 24.7356 124.477 24.1462
-31 8 34 o 564.754 44.6817 295.795 11.8161 280.873 15.3995 319.203 18.6956
-31 8 35 o -53.2146 18.3556 25.6774 12.8793 32.8247 16.4089 36.0815 17.3886
-31 8 36 o 504.005 37.1909 279.586 10.4025 274.738 15.2844 282.229 14.3378
-31 8 37 o 788.499 48.0392 349.66 10.738 337.044 15.5799 360.05 14.9552
-31 8 38 o 292.026 28.2006 212.655 10.3838 206.375 15.7574 216.35 13.9908
-31 8 39 o 266.141 27.4108 202.935 10.581 193.048 16.4927 209.342 13.9965
-31 8 40 o 16.527 18.6545 55.3467 20.2167 60.2431 24.2014 61.8863 23.1261
-31 8 41 f 51.4707 19.7512 87.1512 18.2768 68.0125 26.0212 101.575 20.1413
-31 8 42 o 66.1304 24.8235 98.4748 20.3519 74.1097 34.7452 108.251 19.4734
-31 8 43 o 212.819 25.1698 181.133 10.8982 176.389 17.6321 182.387 14.1363
-31 8 44 o 311.984 29.2982 219.453 10.4522 208.448 16.6607 225.557 13.6264
-31 8 45 o -42.8011 16.8318 25.7038 12.8067 37.6512 18.1767 31.3819 15.4448
-31 9 1 o 236.339 54.0082 188.231 22.8676 142.425 47.9509 201.027 25.1334
-31 9 2 o 351.557 70.8944 229.631 24.4782 193.1 44.7459 245.995 30.3606
-31 9 3 o 37.2573 52.8065 87.3253 33.563 92.5895 40.607 101.593 37.484
-31 9 4 o 419.086 62.6997 252.828 19.5105 243.864 27.0053 257.417 29.5803
-31 9 5 o 273.617 45.5684 204.539 17.5618 189.372 29.0362 212.078 22.9096
-31 9 6 o 479.538 51.1892 271.935 14.7503 258.542 23.7476 278.785 19.1564
-31 9 7 o 607.986 60.5661 306.144 15.4945 295.789 27.5717 308.435 19.019
-31 9 8 o 673.732 62.509 322.427 15.1772 320.318 26.6853 320.588 18.7037
-31 9 9 o 403.582 44.8584 249.618 14.0861 245.564 21.4178 250.336 19.0454
-31 9 10 o 959.301 65.1075 385.437 13.2062 391.182 18.8736 377.051 18.6934
-31 9 11 o 1038.93 67.797 401.157 13.2114 404.158 18.9621 395.254 18.6145
-31 9 12 o 1587.27 89.8887 495.686 14.1711 503.646 20.255 484.21 20.0463
-31 9 13 o 566.981 49.6024 296.27 13.1024 292.191 19.8465 297.281 17.6628
-31 9 14 o 846.609 58.3401 362.265 12.591 369.88 17.8878 352.624 17.912
-31 9 15 o 462.596 50.3533 267.258 14.7655 281.037 19.4347 247.74 23.2803
-31 9 16 o 798.503 76.4752 350.786 17.0704 353.204 23.5499 343.202 25.3144
-31 9 17 o 1451.19 115.066 472.466 19.0515 466.616 26.217 471.583 28.324
-31 9 18 o 769.223 65.3264 344.848 14.823 341.151 18.7198 346.651 24.7713
-31 9 19 o 1224.6 83.1734 435.226 14.9408 437.702 18.2733 424.153 26.4595
-31 9 20 o 599.933 46.6929 305.018 11.9738 309.916 17.0185 298.354 17.0348
-31 9 21 o 110.645 28.2538 129.582 17.4656 111.498 28.154 142.542 22.4905
-31 9 22 o 295.826 31.8763 214.061 11.669 214.399 17.2616 212.167 16.0782
-31 9 23 o 478.175 38.4539 272.397 11.0433 271.129 16.0893 271.938 15.339
-31 9 24 o 360.48 32.4361 236.486 10.7353 228.958 15.7314 242.309 14.8543
-31 9 25 o 243.87 27.9048 194.339 11.2575 197.15 15.9985 190.06 16.1284
-31 9 26 o -3.88241 20.7305 44.3503 19.3525 53.3871 23.1782 53.159 23.0875
-31 9 27 o 207.424 26.2161 179.13 11.4856 178.32 16.7552 178.244 16.102
-31 9 28 o 54.4423 21.755 89.8273 19.4694 87.5 26.2199 92.0142 24.815
-31 9 29 o 73.1826 21.535 105.067 16.5474 107.667 24.0341 100.471 22.9508
-31 9 30 o 182.911 25.3541 168.082 11.8517 157.073 19.364 174.669 15.3242
-31 9 31 o 399.711 33.5191 249.004 10.5324 231.368 16.1359 263.764 14.0452
-31 9 32 o -8.40498 19.7783 40.9683 18.3353 51.488 23.1286 48.79 21.3252
-31 9 33 o 301.932 29.4181 216.323 10.649 201.344 16.1835 229.066 14.3246
-31 9 34 o 78.0026 23.2354 108.322 17.3292 99.5563 24.9726 114.853 23.9199
-31 9 35 o 980.807 64.4682 389.551 12.9373 379.019 16.429 403.962 21.3277
-31 9 36 o 1087.26 61.4682 410.424 11.7036 392.734 16.86 426.078 16.417
-31 9 37 o 25.7052 19.9144 63.8584 21.0211 71.9604 26.1323 65.3581 23.839
-31 9 38 o 509.415 36.8262 281.019 10.2473 272.905 15.3406 286.292 13.9053
-31 9 39 o 399.903 32.5413 248.917 10.2274 242.406 15.6729 252.426 13.6446
-31 9 40 o 210.383 24.5696 180.292 10.6864 176.656 16.7689 181.307 14.1166
-31 9 41 o 425.2 34.9809 256.455 10.6716 244.186 17.1343 263.307 13.8027
-31 9 42 o 457.954 35.14 266.152 10.3266 272.467 15.808 259.529 13.8007
-31 9 43 o 76.4262 25.1812 106.17 19.223 99.8134 41.3945 108.522 19.6518
-31 9 44 o 97.9351 23.6155 121.466 15.5326 109.154 31.9323 123.436 17.7246
-31 9 45 o 264.152 27.27 201.751 10.589 198.89 16.7452 201.464 13.9162
-31 10 1 o 449.165 52.538 262.599 15.69 266.126 23.9546 256.015 21.2807
-31 10 2 o 407.152 53.5913 249.731 16.8512 240.795 28.314 251.318 21.5451
-31 10 3 o 61.0007 52.9861 98.6168 34.2779 89.4674 39.8031 121.199 37.7554
-31 10 4 f 137.188 61.0267 139.775 34.3361 116.632 46.7097 156.898 37.6316
-31 10 5 o 782.148 133.795 340.654 31.0003 ? ? 340.654 31.0003
-31 10 6 o 367.445 52.8534 237.257 17.514 203.065 35.8536 249.943 20.5953
-31 10 7 o -16.4478 36.1079 54.6208 24.583 56.5663 27.1673 78.9227 31.1715
-31 10 8 o 249.338 41.4622 195.449 16.7212 185.596 26.754 199.729 22.2393
-31 10 9 o 250.881 40.3055 196.196 16.1811 181.652 26.5926 204.204 21.0906
-31 10 10 o 718.821 56.005 333.573 13.1324 334.002 18.8201 330.327 18.5665
-31 10 11 o 2150.8 113.846 576.518 15.4296 594.485 22.1119 555.149 21.8019
-31 10 12 o 976.876 69.9063 388.764 14.0607 402.515 20.1395 373.445 19.8864
-31 10 13 o 1024.19 71.7723 398.092 14.0967 397.977 20.5299 394.757 19.6216
-31 10 14 o 196.845 38.1223 173.458 17.3915 176.745 25.9749 167.161 24.6693
-31 10 15 o 118.614 45.4403 131.82 27.7876 116.695 37.818 145.007 34.8614
-31 10 16 o 866.868 81.2528 365.39 17.4098 364.385 23.7001 361.003 26.2384
-31 10 17 o 1318.73 94.474 451.183 16.3734 433.126 20.699 479.932 27.3064
-31 10 18 o 1610.77 99.0818 498.993 15.5198 520.558 21.9518 474.981 22.227
-31 10 19 o 723.041 52.7958 334.81 12.3311 323.552 18.5442 342.5 16.6713
-31 10 20 o 162.812 30.8066 158.002 15.4168 126.592 28.5989 178.341 18.6773
-31 10 21 o 80.0111 26.8167 109.333 19.8796 92.8793 29.6131 121.52 24.2103
-31 10 22 o 408.555 37.6383 251.643 11.7084 282.447 17.6848 231.893 15.8048
-31 10 23 o 1972.37 105.911 552.368 14.982 554.94 22.8094 545.898 20.0683
-31 10 24 o 831.924 53.1898 359.288 11.5721 374.689 17.2143 345.888 15.7591
-31 10 25 o 176.664 26.2507 165.11 12.5046 164.24 18.3473 163.98 17.5827
-31 10 26 o 589.175 41.7794 302.401 10.8028 309.19 15.904 295.247 14.848
-31 10 27 f 120.188 23.9716 135.744 13.9858 123.635 22.4342 144.05 18.6396
-31 10 28 o 741.169 48.3887 339.113 11.1545 337.638 16.5511 338.386 15.2265
-31 10 29 o 248.455 27.2054 196.168 10.869 184.062 17.0818 204.731 14.2974
-31 10 30 o 22.7469 19.613 61.3127 20.8719 71.9361 25.9128 61.9043 23.474
-31 10 31 o 321.146 30.0498 223.14 10.5427 209.464 16.4332 233.247 13.9037
-31 10 32 o 257.294 27.5427 199.629 10.811 186.675 16.806 209.375 14.3262
-31 10 33 f 456.56 35.2336 266.145 10.3545 259.144 15.3373 270.916 14.1724
-31 10 34 o 46.9507 19.8538 83.2941 19.0259 75.1603 26.3474 90.6133 22.2667
-31 10 35 o 576.58 40.2925 299.027 10.5354 283.676 15.767 311.597 14.2923
-31 10 36 o 465.661 43.0752 268.237 12.5712 252.363 18.2904 282.72 17.5862
-31 10 37 o 197.617 24.9919 174.698 11.2273 169.915 17.4971 176.679 14.9387
-31 10 38 o 240.869 26.6798 192.987 10.8358 174.34 17.9974 205.512 13.7896
-31 10 39 f 175.531 23.3363 164.57 11.1354 151.763 18.7147 171.864 14.1582
-31 10 40 o 63.8475 20.2017 97.6576 16.7517 80.0561 26.2714 108.84 19.7802
-31 10 41 o 339.492 30.881 229.09 10.5515 221.851 16.8816 232.249 13.6978
-31 10 42 o -9.40959 18.1241 38.2155 17.2878 48.9843 21.9384 45.0032 20.085
-31 10 43 o 143.077 22.1538 148.156 11.7698 128.262 22.3304 157.509 14.2423
-31 10 44 o 47.6289 22.162 83.0433 20.863 78.3602 35.8684 88.6974 20.6652
-31 11 1 o 31.0694 38.3701 76.909 28.828 70.3375 32.3237 99.975 32.227
-31 11 2 f 41.6891 41.7025 84.3163 30.3069 87.1337 39.3329 96.3019 32.1814
-31 11 3 f 720.92 73.3261 332.493 17.2754 303.946 32.455 342.153 20.8078
-31 11 4 o 72.4042 63.1288 106.954 37.3997 112.961 54.6504 119.812 37.9809
-31 11 5 o 152.909 57.837 148.488 31.3903 111.312 44.3267 173.684 34.0142
-31 11 6 o 1330.09 129.222 449.887 22.4942 423.089 29.8346 479.901 35.6317
-31 11 7 o 1278.38 111.144 442.479 19.658 462.224 29.5526 420.762 26.9359
-31 11 8 o -11.5322 37.3889 57.4427 25.4897 63.4348 29.6123 75.6052 31.045
-31 11 9 o 786.114 60.4901 348.7 13.5682 341.841 19.5497 352.248 19.0967
-31 11 10 o 616.306 51.539 308.822 13.0577 320.526 18.916 296.546 18.2894
-31 11 11 o 159.325 37.2214 155.44 19.0941 175.439 26.4579 135.07 29.0478
-31 11 12 o 240.326 39.1486 192.051 16.0602 195.707 23.4782 185.61 22.904
-31 11 13 o 170.584 39.1105 160.885 19.3665 178.918 26.2292 139.859 30.3022
-31 11 14 o 598.821 68.6276 303.381 17.7365 294.542 25.0353 308.24 25.8076
-31 11 15 o 999.768 88.9848 392.278 17.7545 392.43 24.5786 386.101 26.232
-31 11 16 o 647.967 52.9406 316.75 13.0757 324.263 17.5404 305.046 19.9119
-31 11 17 o 1032.62 64.6838 400.094 12.6368 416.45 17.8089 382.464 18.1139
-31 11 18 o 291.512 35.3036 212.251 13.0477 212.956 19.1114 209.524 18.2226
-31 11 19 o 740.466 50.2608 338.942 11.5932 340.364 16.7505 335.57 16.2089
-31 11 20 o 1378.79 76.2432 462.319 12.8867 465.383 18.5084 456.258 18.1159
-31 11 21 o 596.238 43.1865 304.183 11.102 295.657 16.2869 310.483 15.3121
-31 11 22 o 758.202 49.3585 343.033 11.2479 339.113 16.3824 344.68 15.6017
-31 11 23 o 944.133 58.9607 382.658 12.0435 393.022 18.0164 372.534 16.3306
-31 11 24 o 136.491 25.2939 144.79 13.8044 140.124 21.0101 146.583 19.1155
-31 11 25 o 667.086 44.2389 321.797 10.7471 323.048 15.6133 318.897 14.9397
-31 11 26 o 2377.65 124.234 605.869 16.0215 612.093 24.5888 595.427 21.3656
-31 11 27 o 1034.59 62.2147 400.483 12.1415 414.884 18.2977 387.602 16.3686
-31 11 28 f 1355.45 76.8359 458.169 13.1052 461.27 19.6511 452.35 17.7526
-31 11 29 f 937.232 57.3237 381.221 11.7527 392.528 17.5082 370.249 15.9927
-31 11 30 o 221.864 26.5442 185.276 11.2372 166.867 18.6995 197.901 14.3005
-31 11 31 f 659.595 44.1378 319.914 10.786 316.4 16.29 320.948 14.513
-31 11 32 o 121.573 22.3135 136.667 12.8982 130.799 22.5367 138.244 16.2593
-31 11 33 o 89.8119 20.3743 117.098 13.8507 99.0081 25.8214 125.4 16.4986
-31 11 34 o 198.52 25.1594 175.151 11.2735 173.836 18.3044 174.473 14.5783
-31 11 35 o 197.506 25.1268 174.67 11.2905 154.834 20.6093 185.014 13.7554
-31 11 36 o 27.6712 18.9884 65.2184 20.4385 61.9443 25.7983 74.5482 22.2855
-31 11 37 o 102.88 21.9576 125.318 13.9124 105.449 24.709 137.2 17.1994
-31 11 38 o 244.399 27.2595 194.351 10.9942 187.696 17.881 197.19 14.167
-31 11 39 o 412.407 33.8644 252.669 10.4857 233.015 17.1353 265.474 13.4053
-31 11 40 o 466.181 36.3196 268.561 10.5781 260.965 17.2449 271.496 13.5409
-31 11 41 o 267.035 27.5718 203.063 10.6368 188.697 17.9306 210.752 13.4179
-31 11 42 o 354.237 30.895 233.949 10.3348 229.455 16.6116 234.901 13.3758
-31 11 43 o -3.40835 16.5201 39.1831 17.1824 46.6153 21.2794 47.5063 19.9048
-31 11 44 o 7.68196 16.6663 46.461 18.5537 43.6315 20.5315 62.9092 21.1838
-31 12 1 o 245.194 49.6871 192.376 20.4772 220.963 38.9985 179.21 25.1733
-31 12 2 o 360.408 49.977 234.839 16.7229 225.055 28.1934 237.029 21.3951
-31 12 3 o 195.9 41.6667 172.185 19.2182 176.751 30.2358 164.29 26.4256
-31 12 4 o 41.3597 38.0325 82.7159 29.0212 70.793 32.0105 109.549 32.1826
-31 12 5 o 185.484 42.9491 167.265 20.4713 126.656 37.7452 189.412 23.8893
-31 12 6 o 1040.6 110.787 397.956 21.8161 376.401 30.0678 415.465 32.931
-31 12 7 o 2637.43 219.6 630.253 27.265 624.295 34.8873 608.814 46.2992
-31 12 8 o 2999.53 213.77 674.508 24.7833 704.678 36.7531 634.074 34.6325
-31 12 9 o 655.07 98.8822 314.651 24.7315 ? ? 314.651 24.7315
-31 12 10 o 524.115 49.5229 284.592 13.6241 308.302 19.2415 262.585 19.6257
-31 12 11 o 585.611 50.198 301.007 13.0498 306.888 18.7603 293.089 18.4201
-31 12 12 o 760.605 56.8683 343.159 12.9603 363.575 18.0598 321.888 18.8511
-31 12 13 o 822.919 72.2041 356.254 15.8618 355.76 20.1848 351.183 26.2697
-31 12 14 o 1090.05 95.0363 409.404 18.1669 409.189 25.2509 402.978 26.7425
-31 12 15 f 623.192 67.9678 309.62 17.2046 311.816 23.8318 302.313 25.5086
-31 12 16 f 1719.47 92.5476 515.917 14.0168 536.025 20.0283 494.307 19.8293
-31 12 17 o 1195.45 69.9722 430.457 12.7037 443.976 18.3241 415.975 17.7925
-31 12 18 o 339.152 36.0112 229.097 12.3162 240.423 17.9457 218.254 17.2109
-31 12 19 o 593.623 45.316 303.393 11.682 305.82 17.1848 299.382 16.0915
-31 12 20 o 161.736 29.378 157.559 14.7264 156.277 21.781 156.005 20.905
-31 12 21 o 974.102 58.6642 388.724 11.7949 396.176 16.9752 379.686 16.5436
-31 12 22 o 1519.75 81.2758 485.263 13.087 479.129 18.7338 487.663 18.4628
-31 12 23 o 1233.35 71.4704 437.183 12.7758 426.5 19.2681 443.185 17.2178
-31 12 24 o 969.439 58.6857 387.751 11.829 385.697 17.8269 387.044 15.9423
-31 12 25 o 427.278 34.1758 257.495 10.3825 253.704 15.4854 259.275 14.1295
-31 12 26 o 107.034 22.079 128.053 13.6714 142.548 19.0838 113.856 20.6804
-31 12 27 o 49.5376 20.2028 85.6584 18.9178 81.4955 25.9706 89.5617 23.2715
-31 12 28 o 314.517 29.5689 220.827 10.483 213.698 16.3314 224.982 13.8286
-31 12 29 o 512.773 37.8982 282.077 10.5068 288.113 15.8622 276.036 14.1491
-31 12 30 o 948.518 56.8317 383.522 11.5813 380.692 17.6721 383.381 15.4582
-31 12 31 o 143.402 27.2303 148.237 14.5265 184.579 22.167 129.098 20.0716
-31 12 32 o -24.9119 16.8534 30.5728 14.6993 41.9594 20.239 37.5921 17.3823
-31 12 33 o 611.029 41.9143 307.833 10.6454 304.893 16.6585 308.142 13.9576
-31 12 34 o 367.127 38.547 238.1 12.6841 194.688 21.3779 278.062 16.0303
-31 12 35 o 441.108 35.8831 261.404 10.739 261.439 19.0244 259.857 13.1304
-31 12 36 o 273.091 28.6161 205.526 10.9084 203.782 19.3533 204.918 13.3784
-31 12 37 o 286.331 29.3994 210.432 10.9442 182.277 20.0684 226.07 13.2413
-31 12 38 o 171.008 25.879 162.148 12.5571 175.505 19.0326 151.289 17.2359
-31 12 39 o 801.037 56.7372 351.58 12.6185 348.558 20.3539 350.096 16.2856
-31 12 40 o -16.6406 16.6565 33.1709 15.5522 42.3795 20.1717 41.344 18.4774
-31 12 41 o -3.14815 16.4534 39.2976 17.1923 51.1845 22.678 44.5188 19.177
-31 12 42 o -56.6534 28.2317 35.8524 17.6278 47.1795 23.1147 46.3455 21.9958
-31 12 43 o 197.639 32.5816 173.354 14.8141 108.202 41.7471 183.366 15.2564
-31 13 1 o 6.18846 37.8814 64.4753 27.0881 59.0212 28.2129 96.4452 32.9167
-31 13 2 o 568.862 56.8864 295.774 15.064 288.637 22.3548 297.919 20.8254
-31 13 3 o 480.66 53.8718 271.726 15.542 246.804 24.5695 289.831 20.532
-31 13 4 o 330.112 47.0875 224.827 16.4641 214.774 26.0196 228.726 21.9566
-31 13 5 o 520.058 53.9333 282.932 14.934 269.191 22.4139 291.911 20.4437
-31 13 6 o 1349.37 90.0567 456.008 15.4394 453.828 20.7184 451.911 23.5885
-31 13 7 o 1184.02 86.8623 427.036 15.9069 413.807 21.2408 439.011 24.4943
-31 13 8 o 439.658 99.3804 254.59 31.1194 ? ? 254.59 31.1194
-31 13 9 o 562.157 74.7269 292.903 20.0372 279.098 31.5164 297.809 26.8363
-31 13 10 o 88.7002 67.3973 115.831 38.6904 ? ? 115.831 38.6904
-31 13 11 o 738.712 118.544 332.781 28.0702 332.781 28.0702 ? ?
-31 13 12 o 675.211 71.1482 322.141 17.3051 327.39 21.2435 304.73 31.0101
-31 13 13 o 158.317 53.7852 152.31 28.6177 177.299 35.1463 123.035 40.8516
-31 13 14 o 167.632 49.7988 157.779 25.5094 153.962 36.2523 155.374 36.1307
-31 13 15 o 340.77 38.8135 229.44 13.2626 249.339 18.5843 210.557 19.3401
-31 13 16 o 624.849 47.7675 311.182 12.0059 323.444 17.0617 298.096 17.0924
-31 13 17 o 335.68 39.4108 227.668 13.5753 263.779 20.8647 206.716 18.2033
-31 13 18 o 886.222 55.7902 370.733 11.7627 388.189 16.8389 353.699 16.5906
-31 13 19 o 1108.54 64.5642 414.582 12.1706 421.759 17.457 405.302 17.1313
-31 13 20 o 1273.46 71.1643 444.286 12.5168 435.465 17.7341 450.319 17.8359
-31 13 21 o 845.907 55.1424 362.157 11.9025 341.897 18.244 377.544 15.8429
-31 13 22 o 101.469 24.8283 124.216 15.9731 138.199 21.595 108.377 24.6861
-31 13 23 o 565.268 40.1843 296.183 10.6086 290.271 15.3802 300.153 14.7861
-31 13 24 o 421.207 33.7622 255.651 10.3309 244.182 15.2974 265.202 14.1473
-31 13 25 o 509.012 37.2905 281.065 10.3752 276.61 15.7643 283.12 13.8995
-31 13 26 o 616.613 41.9915 309.34 10.6128 310.038 16.1964 307.156 14.1633
-31 13 27 o 1270.09 71.9683 443.572 12.6789 444.206 19.2504 439.993 17.0004
-31 13 28 o 653.949 43.3425 318.565 10.6362 314.052 16.1834 320.412 14.2258
-31 13 29 o 1620.3 87.9082 500.695 13.7191 495.948 20.925 500.32 18.3484
-31 13 30 o 686.877 44.3683 326.47 10.6235 333.343 16.1992 319.77 14.1838
-31 13 31 o 342.1 29.4108 230.356 9.9908 215.662 17.0048 238.346 12.4625
-31 13 32 o 262.604 26.6003 201.696 10.3299 212.333 20.8823 197.471 12.0027
-31 13 33 o 1092.67 68.0205 411.068 12.9338 412.254 23.0334 407.62 15.772
-31 13 34 o 948.092 60.4121 382.985 12.3301 371.693 21.6559 386.153 15.1344
-31 13 35 o 293.275 32.2543 212.828 11.878 204.948 20.2182 215.623 14.9109
-31 13 36 o -47.862 28.7607 38.4401 18.6559 45.839 21.7717 55.2595 26.3385
-31 13 37 o 122.752 33.841 135.436 20.1162 124.678 25.5665 153.343 34.3512
-31 13 38 o 150.632 36.2883 150.421 19.2753 160.8 21.5309 117.82 38.4685
-31 13 40 o 267.728 56.4072 199.542 22.4574 ? ? 199.542 22.4574
-31 13 41 o 51.6668 21.6982 86.7626 19.9415 ? ? 86.7626 19.9415
-31 13 42 o 317.131 42.1305 219.848 15.0508 ? ? 219.848 15.0508
-31 13 43 o 67.7114 22.2132 99.8948 18.0221 129.956 32.1939 89.9286 21.503
-31 14 1 o 617.969 59.8688 308.159 15.2136 287.065 23.2274 323.153 20.5562
-31 14 2 o 190.37 40.179 169.725 18.795 150.529 34.3714 176.629 23.1906
-31 14 3 o -74.0733 34.3824 38.7868 19.1437 46.7607 23.4471 55.3609 25.4938
-31 14 4 o 440.135 49.8149 260.135 15.0131 252.959 23.0732 262.266 20.2205
-31 14 5 o 801.21 64.6727 351.468 14.3951 347.193 20.4303 351.338 20.6429
-31 14 6 o 993.346 73.9358 391.33 14.7758 389.719 20.3268 387.779 21.9062
-31 14 7 o 95.2164 38.8817 117.664 26.4423 84.184 34.8767 146.177 27.8113
-31 14 8 o 485.06 51.2869 273.349 14.701 269.577 21.4987 273.245 20.5738
-31 14 9 o 281.281 53.1918 206.559 20.3677 206.265 25.6048 198.128 36.5513
-31 14 10 o 997.218 140.057 386.301 28.5042 386.301 28.5042 ? ?
-31 14 11 o 1193.29 105.903 427.515 19.3886 481.542 28.4619 385.572 27.1258
-31 14 12 o 624.253 139.778 301.132 37.0137 301.132 37.0137 ? ?
-31 14 14 o 833.511 115.339 354.821 25.5472 574.298 43.9597 301.567 32.5079
-31 14 15 o 976.192 82.3683 387.72 16.6231 374.385 26.0536 393.14 21.9445
-31 14 16 o 529.536 47.8537 286.18 13.0884 285.47 20.4814 284.341 17.2396
-31 14 17 o 563.024 46.7873 295.254 12.3982 285.729 19.5247 300.186 16.231
-31 14 18 o 547.156 43.2876 291.205 11.6278 286.357 17.2318 293.457 15.9277
-31 14 19 o 557.842 43.1894 294.063 11.4877 304.174 16.5709 283.493 16.1153
-31 14 20 o 462.716 38.221 267.831 11.1649 261.755 16.2248 271.858 15.5631
-31 14 21 o 1072.41 65.2637 407.611 12.5141 414.409 19.1432 399.977 16.6863
-31 14 22 o 525.97 39.6312 285.627 10.8514 290.31 15.8139 279.846 15.0667
-31 14 23 o 2205.3 116.935 583.445 15.6602 584.133 23.9472 577.036 20.9461
-31 14 24 o 357.489 31.1709 235.472 10.3594 227.812 15.5533 240.783 14.0401
-31 14 25 o 390.985 32.2885 246.291 10.2568 231.169 16.0339 257.447 13.4735
-31 14 26 o 89.2088 20.1219 116.752 13.7157 102.252 23.7871 124.827 17.1712
-31 14 27 o 197.336 23.1914 174.802 10.4042 180.993 16.2772 169.573 13.7411
-31 14 28 o 23.1025 15.8107 59.7699 18.6379 62.9307 24.1672 63.6964 20.7186
-31 14 29 o 183.888 23.3334 168.639 10.8591 178.188 24.229 165.36 12.3097
-31 14 30 o 184.327 22.1357 168.91 10.2792 167.236 25.2134 168.349 11.3948
-31 14 31 o 159.793 37.4139 155.421 19.2003 145.117 28.0603 161.937 28.0153
-31 14 32 o 935.362 78.1599 379.269 16.1246 367.144 22.2436 387.92 23.9234
-31 14 33 o 176.634 39.481 163.387 19.2318 144.444 29.4387 179.397 26.8092
-31 14 34 o 97.7721 35.0815 119.755 23.708 122.862 28.7817 112.08 35.4587
-31 14 40 o 201.967 64.2731 169.134 30.8003 169.134 30.8003 ? ?
-31 14 41 o 18.0175 33.3743 66.2187 26.3173 66.2187 26.3173 ? ?
-31 14 42 o 22.9734 27.6966 65.3986 24.4968 66.4284 25.9889 83.5744 33.5574
-31 15 1 o 859.457 69.2284 363.532 14.8978 362.312 21.3209 359.146 21.2452
-31 15 2 o 399.08 50.0001 247.295 15.8676 247.32 24.9485 243.229 21.1254
-31 15 3 o 215.627 40.4224 181.074 17.6509 163.007 30.7461 189.261 22.4677
-31 15 4 o 165.612 39.4352 157.906 19.9397 130.155 36.6737 169.841 23.7158
-31 15 5 o 495.422 51.6057 276.149 14.6409 265.993 22.2152 281.264 19.8659
-31 15 6 o 577.461 54.3562 298.33 14.265 296.596 20.7218 296.154 20.0402
-31 15 7 o 25.8187 45.1665 78.1177 30.7506 88.9773 35.1294 87.1011 36.7257
-31 15 8 o -14.4583 42.8119 60.763 27.1001 66.0969 30.1107 83.2349 35.4166
-31 15 9 o 304.59 42.993 216.211 15.6286 219.86 23.3253 209.791 21.7245
-31 15 10 o 718.636 58.754 333.13 13.7983 336.789 19.1553 325.443 20.2268
-31 15 11 f 232.584 40.9333 188.482 17.1411 165.164 32.6437 197.967 20.7687
-31 15 12 o 871.868 91.0451 365.15 19.5357 360.984 27.5007 361.592 28.6159
-31 15 14 o 614.447 88.9151 305.243 22.9071 ? ? 305.243 22.9071
-31 15 15 o 537.503 80.8575 285.646 22.2739 ? ? 285.646 22.2739
-31 15 16 o 679.198 68.0394 323.242 16.4865 354.068 24.7464 299.367 22.5578
-31 15 17 o 520.948 58.4506 283.071 16.187 310.063 24.2078 261.844 22.2622
-31 15 18 o 200.854 53.9598 173.015 25.0773 ? ? 173.015 25.0773
-31 15 19 o 116.401 37.9828 131.36 23.4322 129.796 34.8555 129.157 30.4419
-31 15 20 f 105.416 34.6278 125.111 22.4308 142.995 31.5202 109.966 30.2667
-31 15 21 o 465.364 50.0855 267.876 14.6519 276.627 22.6693 259.113 19.5551
-31 15 22 o 500.937 51.0985 278.013 14.3974 301.508 17.733 240.093 25.4813
-31 15 23 o 286.501 33.9856 210.37 12.6703 199.163 19.1745 218.605 17.2139
-31 15 24 o 435.663 37.1624 259.843 11.1911 259.997 15.3782 257.585 16.537
-31 15 25 o 514.353 40.1026 282.386 11.108 286.121 15.2941 276.242 16.3557
-31 15 26 o 812.202 60.9709 354.407 13.4545 341.47 20.8945 361.588 17.7933
-31 15 27 o 194.665 24.5166 173.498 11.0893 207.539 17.4462 156.657 14.6133
-31 15 28 o 212.237 29.97 180.855 13.0237 ? ? 180.855 13.0237
-31 15 37 o 107.956 34.3972 126.054 22.108 123.486 27.0176 124.859 36.2302
-31 15 38 o 546.109 54.6438 289.294 14.7947 278.556 19.5509 299.21 23.3555
-31 15 39 o 128.368 33.6964 138.236 19.5763 134.999 24.3678 136.215 34.5838
-31 15 40 o 83.3336 30.0548 110.024 22.093 103.32 27.0577 118.197 33.8326
-31 15 41 o 36.5569 32.2377 76.338 26.7238 76.338 26.7238 ? ?
-31 16 1 o 329.125 46.7387 224.146 16.3915 223.017 26.0374 220.486 21.8322
-31 16 2 o 618.184 60.5603 308.031 15.3969 298.307 23.3778 311.376 20.9184
-31 16 3 o 29.24 36.5194 74.8189 28.1075 89.0201 35.6389 78.6505 30.8522
-31 16 4 o 67.5125 35.9107 98.9886 27.3924 91.557 34.9003 109.464 31.4179
-31 16 5 o -20.5577 44.0693 59.7478 26.9998 64.5343 29.8166 84.0782 35.8673
-31 16 6 o 445.139 57.7904 260.951 17.3877 241.436 22.7096 292.714 28.1738
-31 16 7 o 364.778 45.0545 236.801 14.929 251.485 21.5819 221.694 21.2399
-31 16 8 o 502.279 50.1963 278.251 14.1292 283.035 20.2578 270.374 20.1149
-31 16 9 o 629.643 54.8492 311.737 13.7694 327.371 19.1269 293.44 20.1992
-31 16 10 o 1804.06 105.819 527.247 15.6853 524.574 20.8736 522.617 24.2112
-31 16 11 o 828.141 66.4676 357.423 14.5477 359.908 21.0367 350.99 20.4686
-31 16 12 o 248.953 56.6186 193.312 23.336 188.949 34.8771 189.695 33.7001
-31 16 13 o 221.706 50.4809 182.705 22.0123 188.43 29.1872 167.652 36.0467
-31 16 14 o 221.547 35.56 184.368 15.1916 197.816 21.8834 170.624 21.9714
-31 16 15 o 426.015 43.3098 256.513 13.2253 263.704 20.6028 249.373 17.5205
-31 16 16 o 208.779 35.9725 178.816 15.8691 185.163 25.8939 172.229 20.8464
-31 16 17 o 269.683 43.4988 203.187 16.8643 182.353 40.6221 206.186 18.8731
-31 16 18 o 328.813 48.3855 224.479 16.952 237.459 24.9737 210.765 23.9162
-31 16 19 o 118.523 37.2615 132.729 22.7328 149.365 32.6886 118.03 30.8491
-31 16 20 o 31.5211 31.1014 73.7417 26.2104 90.0022 33.3719 73.9694 28.7789
-31 16 21 o 382.477 44.2157 242.835 14.2773 246.855 22.0294 237.295 19.1231
-31 16 22 o 956.537 75.402 384.093 15.3562 386.909 22.9542 377.519 20.9791
-31 16 23 o 527.446 48.1144 285.537 13.1901 296.189 19.5854 274.85 18.1072
-31 16 24 o 195.993 27.8101 173.858 12.5722 162.343 20.4422 180.699 16.3406
-31 16 25 o 366.58 34.7779 238.246 11.4289 247.952 16.8939 229.005 15.7319
-31 16 26 o 274.932 37.5212 205.701 14.3293 ? ? 205.701 14.3293
-31 16 32 o 249.016 43.1111 194.769 17.4646 199.575 23.347 183.146 28.0435
-31 16 33 o 318.137 45.6031 220.617 16.2507 230.829 21.2282 202.504 26.5556
-31 16 34 o 263.136 40.8975 200.518 16.0563 194.948 21.2025 203.502 25.9145
-31 16 35 o 724.225 65.7422 333.374 15.4366 336.443 20.7011 322.995 23.8091
-31 16 36 o 149.161 34.7559 149.791 18.5067 141.83 25.0912 155.117 29.6932
-31 16 37 o 176.675 35.309 163.483 17.1139 148.325 23.4556 183.677 26.9916
-31 16 38 o -31.0144 27.0589 40.7875 19.3346 46.1398 21.5525 60.7768 28.232
-31 16 39 o 159.572 34.239 154.917 17.5632 145.889 22.95 164.075 29.9717
-31 16 40 o 110.766 31.5939 127.879 19.937 128.493 23.9811 118.692 34.9816
-31 17 1 o 324.213 47.0189 222.258 16.6356 211.415 27.6148 224.911 21.6002
-31 17 2 o 155.965 41.6736 152.194 22.0146 112.391 38.7994 171.283 24.7916
-31 17 3 o 236.849 54.1305 187.924 22.9627 178.418 31.2162 191.332 37.1668
-31 17 4 o 177.766 51.2468 161.671 25.5968 141.856 36.1425 179.33 36.7584
-31 17 5 o 93.8503 37.8722 116.624 26.013 120.509 37.2227 113.143 31.4834
-31 17 6 o 49.7212 36.2896 87.1576 28.3581 80.2435 34.3488 102.65 31.1113
-31 17 7 o 79.9329 36.8672 107.563 26.8441 89.4081 35.868 123.172 29.3382
-31 17 8 o 117.485 38.5891 131.623 23.7614 98.6893 37.0274 150.888 26.1244
-31 17 9 o 480.071 51.6836 271.81 14.9008 258.569 23.7345 278.369 19.5275
-31 17 10 o 961.762 72.9874 385.061 14.8248 380.205 21.5532 384.845 20.7568
-31 17 11 o 386.001 48.8802 243.478 15.7569 211.667 27.4775 263.247 19.7152
-31 17 12 f 1947.37 148.138 544.904 21.2637 542.852 29.7911 533.422 31.2767
-31 17 13 o 1491.1 89.3856 479.789 14.5606 491.5 19.5463 460.237 22.1732
-31 17 14 o 1934.72 101.569 546.625 14.5182 556.013 20.5961 531.874 20.7341
-31 17 15 o 1227.88 71.1417 435.96 12.7528 447.913 18.1286 421.409 18.1406
-31 17 16 o 909.031 57.8464 375.244 12.0499 390.169 17.2877 359.725 16.9821
-31 17 17 o 1059.17 63.703 405.025 12.2925 420.883 17.581 388.25 17.3733
-31 17 18 o 1141.02 65.685 420.427 12.2094 432.911 17.3009 405.777 17.4086
-31 17 19 f 1066.45 66.2801 406.307 12.7505 399.163 17.0997 411.798 19.3811
-31 17 20 o 259.572 29.8592 200.34 11.6858 207.286 16.9088 192.61 16.4776
-31 17 21 o 263.527 28.6865 201.956 11.1317 195.839 16.8445 205.562 15.0679
-31 17 22 o 668.81 43.2139 322.143 10.4861 327.754 15.1815 315.338 14.6275
-31 17 23 o 164.796 22.6629 159.55 11.159 169.309 15.8638 149.622 16.1139
-31 17 24 o 507.943 37.2515 280.694 10.3781 272.179 16.3594 285.367 13.5425
-31 17 25 o 758.194 53.4413 342.596 12.1969 339.961 22.6334 341.606 14.6032
-31 17 26 o 57.4872 35.4891 92.3316 27.7621 105.262 34.1477 88.2108 32.4098
-31 17 27 o 51.2909 34.7648 87.9631 27.6675 90.2334 33.3621 94.4092 32.4634
-31 17 28 o 217.468 40.6496 181.943 17.6633 189.556 24.7453 169.652 26.8392
-31 17 29 o 298.158 44.5767 213.582 16.419 217.816 22.7985 204.461 24.7148
-31 17 30 o 626.212 61.6041 310.211 15.5525 315.744 21.3327 298.882 23.3081
-31 17 31 o 462.934 53.0159 266.563 15.5943 242.327 22.2628 294.279 22.4596
-31 17 32 o 217.649 38.6236 182.115 16.7437 178.219 23.5416 181.613 25.2299
-31 17 33 o 16.8205 31.07 64.5618 25.4767 68.5466 28.5732 78.5483 31.1477
-31 17 34 o 279.712 39.9538 206.894 15.1811 184.536 21.3445 237.912 22.4508
-31 17 35 o 116.244 32.1789 131.622 19.6896 112.531 27.981 154.494 28.2111
-31 17 36 o 20.1998 28.3321 64.4038 24.6268 75.6362 27.7951 67.7061 29.4055
-31 17 37 o 135.366 32.7877 142.389 18.4063 128.208 25.2193 160.162 29.0535
-31 17 38 o 189.801 35.1759 169.484 16.4073 144.96 23.273 210.707 24.6555
-31 17 39 o 168.327 34.4042 159.178 17.1428 147.651 22.4235 174.526 29.1929
-31 18 1 o -107.598 41.0479 39.3938 19.6853 46.7506 23.4012 59.0223 28.0042
-31 18 2 o 400.415 49.3383 247.426 15.6469 214.507 25.3381 273.902 20.4901
-31 18 3 o 433.781 49.2613 257.867 14.9776 258.629 21.9261 252.602 21.0776
-31 18 4 o 297.234 44.0089 213.01 16.2515 207.502 26.0386 212.677 21.5578
-31 18 5 o 51.497 36.0749 88.0531 28.2423 68.9432 31.2971 117.273 29.9445
-31 18 6 o 470.899 49.6784 269.085 14.4656 273.729 20.8778 260.922 20.5346
-31 18 7 o 170.44 38.8021 160.331 19.2791 137.734 34.4445 170.373 23.7917
-31 18 8 o 267.672 41.1555 202.371 16.0062 203.981 24.7703 197.47 21.749
-31 18 9 o 312.709 42.9931 219.014 15.4231 220.939 22.8147 213.664 21.601
-31 18 10 o 496.555 49.7227 276.626 14.0784 263.418 20.643 286.486 19.6303
-31 18 11 o 975.681 93.9574 386.195 19.0514 383.549 26.3405 380.259 28.4493
-31 18 12 o 739.667 79.0479 336.425 18.4128 337.239 25.1502 327.905 27.9244
-31 18 13 o 1236.26 88.3224 436.294 15.8297 452.14 21.951 414.562 23.2812
-31 18 14 o 451.681 46.5073 263.95 13.8029 286.294 20.0415 244.624 19.4077
-31 18 15 o 147.271 31.8755 149.665 16.9228 173.383 23.3 127.723 26.0228
-31 18 16 o 186.68 32.2729 169.136 15.0528 177.765 22.5355 159.822 21.106
-31 18 17 o 399.923 38.5546 248.694 12.1391 256.587 17.6353 239.864 16.9968
-31 18 18 o 158.891 29.4144 155.973 14.9031 127.017 27.3468 174.596 18.2341
-31 18 19 o 252.165 30.6617 197.336 12.1892 194.316 18.2444 197.885 16.7203
-31 18 20 o 197.59 27.8953 174.525 12.5617 176.989 18.281 170.155 17.7806
-31 18 21 o 696.207 45.2525 328.582 10.7658 328.506 15.2549 326.414 15.3433
-31 18 22 o 332.531 30.4519 226.993 10.5012 222.048 16.5083 229.097 13.7676
-31 18 23 o 339.116 27.2127 229.415 9.27909 226.038 13.3814 231.354 13.0088
-31 18 24 o 356.518 32.3825 234.983 10.7868 237.847 22.3614 232.864 12.427
-31 18 25 o 148.633 37.6937 149.473 20.2032 134.74 31.5516 157.899 27.2481
-31 18 26 o 142.89 37.7864 146.328 20.7394 108.444 33.9693 176.851 24.7205
-31 18 27 o 735.212 68.2918 336.105 15.9069 346.924 21.7485 318.966 23.9143
-31 18 28 o 68.6183 34.019 99.7823 26.2624 95.0885 33.1102 107.148 31.833
-31 18 29 o 274.887 42.8649 204.957 16.4651 195.792 23.9395 210.186 23.6718
-31 18 30 o 92.5806 34.2385 116.365 23.7736 105.787 32.1365 124.978 31.0714
-31 18 31 o 237.607 39.2068 190.445 16.2257 187.88 22.6978 188.547 24.4204
-31 18 32 o 90.3546 33.0364 114.924 23.2407 129.646 28.519 96.992 32.4463
-31 18 33 o 241.099 39.3331 191.704 16.1678 186.729 22.331 192.574 24.7283
-31 18 34 o 51.5977 29.4063 86.7559 25.061 72.7892 27.943 117.635 31.9862
-31 18 35 o 47.7034 28.9474 83.6555 25.0549 81.4421 28.4781 94.257 32.4041
-31 18 36 o 261.597 38.113 199.764 15.0038 183.415 20.6693 219.826 22.8259
-31 18 37 o 134.535 32.8714 141.772 18.5445 130.014 25.3678 153.463 29.387
-31 18 38 f 342.734 42.7143 228.672 14.6593 211.936 19.386 252.506 23.3766
-31 19 1 o 878.281 68.3872 367.051 14.5738 371.212 20.0521 355.549 21.7371
-31 19 2 o 278.112 41.7883 205.862 15.9715 227.837 24.449 188.481 21.9431
-31 19 3 o 30.8062 33.3818 73.774 27.0287 64.3952 29.947 97.2969 29.6322
-31 19 4 o 184.081 39.8592 166.452 19.0358 134.971 35.7927 180.579 22.7844
-31 19 5 f 128.899 38.2217 137.978 22.392 136.66 35.2724 134.009 29.0706
-31 19 6 o 290.238 43.7505 210.458 16.3568 203.573 26.0974 211.224 21.7849
-31 19 7 o 357.497 45.2844 234.102 15.1828 240.292 22.225 224.85 21.4255
-31 19 8 o 147.369 38.4702 148.431 20.8034 134.025 34.5308 153.519 26.5581
-31 19 9 o 183.103 39.0411 166.415 18.6338 171.578 28.8684 157.95 25.9576
-31 19 10 o 395.89 47.4635 246.567 15.0998 236.752 23.9822 250.3 19.9077
-31 19 11 o 883.192 86.9629 367.379 18.539 366.698 25.3811 359.386 28.0334
-31 19 12 o 748.469 78.0291 338.369 18.0677 332.076 24.9808 338.121 26.9963
-31 19 13 o 264.598 36.9519 201.629 14.4016 213.965 21.2972 189.56 20.1467
-31 19 14 o 196.634 33.4822 173.506 15.2186 192.342 21.8324 156.359 22.2341
-31 19 15 o 116.737 30.8439 132.562 18.6813 142.942 27.5236 121.093 26.4807
-31 19 16 o 167.744 31.7235 160.071 15.672 168.84 23.2162 150.02 22.3809
-31 19 17 o 170.349 30.0463 161.536 14.6807 160.264 22.3312 159.612 20.3466
-31 19 18 o 77.3555 27.3347 106.995 20.6923 105.697 29.6056 106.086 26.6788
-31 19 19 o 381.615 34.3184 243.072 11.0507 245.862 15.9686 238.586 15.519
-31 19 20 o 842.246 54.6448 361.112 11.8291 361.368 18.0475 358.228 15.8198
-31 19 21 o 638.148 41.5019 314.596 10.3125 315.038 14.5449 312.007 14.766
-31 19 22 o 118.449 19.664 135.037 11.4765 131.701 17.6283 135.991 15.6456
-31 19 23 o 370.43 26.9654 239.826 8.79235 236.018 12.2721 242.675 12.7224
-31 19 24 o 157.791 25.3489 155.74 12.8197 154.298 28.5021 154.547 14.657
-31 19 25 o 798.529 72.1957 350.183 16.1378 352.824 22.0705 340.828 24.2568
-31 19 26 f 449.941 52.6392 262.754 15.7111 235.652 22.7924 293.687 22.2964
-31 19 27 o 765.131 69.5703 342.794 15.8867 323.117 22.2681 361.564 23.2121
-31 19 28 o 508.148 54.8065 279.337 15.376 289.2 21.128 264.29 23.0599
-31 19 29 o 246.45 41.9064 193.763 17.0578 179.786 25.6496 203.537 23.9808
-31 19 30 o 1171.72 92.6689 423.534 17.1159 423.959 23.9043 414.298 25.1583
-31 19 31 o 205.833 38.6694 176.751 17.3004 164.844 25.6078 184.626 24.9085
-31 19 32 o 61.4574 32.2551 94.2523 25.9137 85.6034 31.1277 108.27 31.9009
-31 19 33 o 56.7683 31.8242 90.7108 26.0303 91.7101 30.8557 94.5692 32.4788
-31 19 34 o 281.68 40.596 207.275 15.3996 174.081 22.9281 254.323 21.6463
-31 19 35 o 1264.11 97.212 438.575 17.3377 434.692 23.971 430.603 25.953
-31 19 36 o 139.783 33.4077 144.552 18.4627 130.982 25.9832 157.538 28.2929
-31 19 37 o 658.911 60.9687 317.142 15.0506 312.904 20.1804 314.25 23.3793
-31 20 1 o 180.894 38.3239 164.814 18.4698 117.48 36.8547 185.943 20.8857
-31 20 2 o -33.3082 32.2172 45.3539 21.3779 51.0179 25.1738 63.167 26.9315
-31 20 3 f 663.107 58.8429 318.969 14.4389 302.543 21.0757 330.532 20.2741
-31 20 4 o 64.0528 33.7216 96.0336 26.5327 98.4232 36.167 98.0404 29.8379
-31 20 5 o 641.596 56.8966 313.978 14.1831 307.138 20.3466 315.83 20.2157
-31 20 6 o 454.32 49.6565 263.978 14.7433 258.264 21.4946 264.807 20.7987
-31 20 7 o 383.854 45.4852 242.638 14.7033 240.152 22.082 240.646 20.24
-31 20 8 o 300.265 42.9174 214.249 15.7477 218.603 23.2335 206.302 22.2241
-31 20 9 o 564.43 52.0937 294.764 13.8351 279.206 19.7113 308.459 19.8268
-31 20 10 o 271.336 41.9188 203.565 16.2093 202.518 26.1615 200.354 21.4168
-31 20 11 o 224.569 52.9601 183.015 23.1041 176.974 33.9339 180.445 33.9917
-31 20 12 f 250.709 48.4483 194.695 19.6966 198.641 25.6743 181.004 33.3408
-31 20 13 o 991.982 63.1628 391.534 12.6101 395.324 17.7619 383.701 18.1466
-31 20 14 o 839.196 56.0051 360.242 12.1539 362.72 17.1545 354.283 17.4456
-31 20 15 o 637.108 47.1308 313.945 11.7402 334.993 16.7091 293.999 16.7153
-31 20 16 o 622.644 46.5116 310.369 11.7199 317.919 16.8153 300.92 16.5543
-31 20 17 o 628.435 44.8072 311.931 11.232 312.765 15.9381 308.485 16.0212
-31 20 18 o 721.319 51.3165 334.022 12.0129 323.045 18.7198 339.712 15.839
-31 20 19 f 1044.64 60.4318 402.126 11.7443 400.485 16.542 400.278 16.8628
-31 20 20 o 128.242 23.8746 140.158 13.4632 141.715 20.3238 136.327 18.8333
-31 20 21 o 61.2361 19.4317 95.7555 16.4334 82.9591 24.5654 105.283 20.7822
-31 20 22 o 296.396 24.9757 214.418 9.11399 215.255 12.7028 212.068 13.2407
-31 20 23 o 168.774 22.4119 161.415 10.9031 189.611 24.6992 155.023 12.3171
-31 20 24 o 298.231 45.802 213.384 16.8942 190.527 25.8828 233.665 23.2191
-31 20 25 o 155.136 38.1521 152.649 19.9911 149.783 29.1201 149.576 29.2586
-31 20 26 o 389.899 49.1251 244.44 15.773 248.952 21.6417 234.525 23.8573
-31 20 27 o 496.654 54.699 276.029 15.5324 269.61 21.709 278.124 22.8729
-31 20 28 f 1037.69 85.5449 398.662 16.7889 390.894 23.4239 399.19 24.7032
-31 20 29 o 472.79 52.7499 269.207 15.3603 267.469 21.3194 265.769 22.828
-31 20 30 o 194.396 37.6925 171.627 17.3841 163.912 25.7521 174.125 25.1055
-31 20 31 o 141.045 34.5354 145.387 18.9978 149.022 26.3693 135.312 29.2357
-31 20 32 o 123.544 34.3539 135.385 20.4456 127.956 29.44 137.025 29.3882
-31 20 33 o 200.605 37.6183 174.185 17.0789 154.44 25.6144 193.026 24.3543
-31 20 34 o 215.424 37.5486 180.676 16.4023 182.286 21.2786 171.066 27.8201
-31 20 35 o 114.245 32.5095 129.874 20.1973 106.45 28.9921 157.824 27.87
-31 20 36 o 39.2101 29.4877 77.1526 25.5871 70.99 27.6792 99.6864 33.5128
-31 21 1 o 121.679 35.2307 133.66 21.2905 106.56 36.1114 145.104 24.5721
-31 21 2 o 280.576 40.959 206.61 15.591 191.691 26.5378 212.023 19.9892
-31 21 3 o 55.7749 32.6605 89.8335 26.5421 99.6086 35.6475 88.4796 29.6749
-31 21 4 f 106.522 34.5964 124.853 22.4573 103.432 35.7168 134.976 25.9976
-31 21 5 o 43.1662 32.9017 81.3617 27.0292 87.6981 34.4108 85.6657 29.9588
-31 21 6 o 134.326 35.4486 141.491 20.125 120.204 35.3401 149.663 24.1806
-31 21 7 o 553.302 51.7778 291.639 13.8998 270.436 20.4262 310.306 19.3747
-31 21 8 o 294.23 41.6577 212.081 15.4396 191.999 25.1003 224.715 20.2463
-31 21 9 o 364.471 43.1467 236.52 14.3079 243.917 20.1626 225.443 20.9087
-31 21 10 o 38.6125 35.8944 79.7807 28.1768 88.5165 34.7558 84.6073 31.57
-31 21 11 o 150.919 50.3287 147.842 27.5898 139.874 38.4499 148.744 37.4639
-31 21 12 o 376.21 52.2963 239.554 17.1558 247.459 21.6432 219.847 29.8772
-31 21 13 o 731.514 51.581 336.235 11.995 350.535 16.9533 320.103 17.2112
-31 21 14 o 504.531 42.3894 279.205 11.8792 288.517 17.4149 269.031 16.4843
-31 21 15 o 623.087 46.8743 310.362 11.8119 312.598 17.0811 305.363 16.5732
-31 21 16 o 135.625 31.2915 143.213 17.4145 128.582 31.3894 148.085 21.4551
-31 21 17 o 560.41 42.1551 294.48 11.1955 293.81 15.7724 292.464 16.1043
-31 21 18 o 420.542 36.1435 255.065 11.0887 252.892 16.0601 254.808 15.5442
-31 21 19 o 231.139 28.0097 188.854 11.6347 180.793 17.7632 193.772 15.7204
-31 21 20 o 459.412 36.609 266.69 10.7381 269.492 14.1767 260.362 16.7026
-31 21 21 o 457.187 32.9039 266.256 9.66336 262.543 13.4851 268.444 14.0048
-31 21 22 o 242.22 27.7797 193.413 11.2612 187.291 25.9673 193.627 12.6704
-31 21 23 o 264.738 43.6481 200.841 17.1291 196.452 25.1243 200.061 24.5825
-31 21 24 o 147.664 38.4399 148.57 20.7645 130.435 32.7735 159.35 27.4688
-31 21 25 o 297.207 44.5565 213.013 16.4567 213.088 22.881 207.653 24.8007
-31 21 26 o 762.083 70.56 341.718 16.1653 344.049 22.0263 331.896 24.4826
-31 21 27 f 293.94 44.3429 211.718 16.48 196.638 24.7515 222.278 23.0249
-31 21 28 o 164.389 37.9052 157.132 19.2323 152.847 28.4105 155.073 28.0311
-31 21 29 o 253.328 40.912 196.329 16.4179 203.349 22.6345 183.53 25.234
-31 21 30 o 47.4912 32.4206 84.139 26.7508 76.003 30.5016 102.713 31.9329
-31 21 31 o 66.3253 32.7575 97.4748 25.8255 93.3992 31.8984 103.81 32.0375
-31 21 32 o 39.8136 32.9294 78.9276 27.0406 75.1667 30.4497 95.1308 32.5203
-31 21 33 o 786.291 69.546 346.36 15.7158 341.143 21.4796 343.678 23.817
-31 21 34 o 142.323 34.297 145.666 18.8199 138.684 25.989 147.306 29.5786
-31 21 35 o 157.505 34.5007 153.565 17.8721 146.843 24.3206 155.295 28.859
-31 22 1 o 457.993 49.512 264.166 14.6895 237.881 23.4338 281.385 19.4198
-31 22 2 o 167.788 35.3359 158.616 17.692 161.74 30.0791 151.712 23.2313
-31 22 3 o 153.329 35.7019 151.278 18.8301 125.727 34.7364 160.903 22.6521
-31 22 4 o 181.144 37.0096 165.084 17.7813 139.172 32.7967 176.402 21.8674
-31 22 5 o 435.132 47.2433 258.116 14.3449 235.623 21.5267 277.111 19.7649
-31 22 6 o 410.396 46.3381 250.687 14.4917 229.345 21.7881 268.366 19.9496
-31 22 7 o 299.015 41.0689 213.74 15.097 200.044 23.6884 221.073 20.2595
-31 22 8 o 182.738 36.6494 166.224 17.473 163.461 27.4463 163.344 24.0658
-31 22 9 o 370.65 42.1271 238.566 13.8447 241.159 19.6348 231.98 20.0643
-31 22 10 o 28.0828 34.6081 72.8887 27.3664 93.2737 35.0451 72.1034 29.5756
-31 22 11 o 117.586 50.3342 129.003 30.8721 118.687 39.4356 137.782 39.1685
-31 22 12 o 328.057 51.0057 223.253 17.9875 225.357 23.3633 212.2 30.1093
-31 22 13 o 362.447 41.0458 236.073 13.6311 228.854 22.7648 237.561 17.3687
-31 22 14 o 150.01 34.0895 150.456 18.0474 138.81 32.6589 152.868 22.3627
-31 22 15 o 328.133 37.5046 224.747 13.0838 213.993 19.3375 232.283 18.1801
-31 22 16 o 568.492 43.3314 296.481 11.4309 295.338 16.0253 294.688 16.5436
-31 22 17 o 279.921 31.6787 207.785 11.9522 210.313 17.8641 203.422 16.4076
-31 22 18 o 266.167 30.1092 202.664 11.647 202.552 17.0107 200.455 16.3097
-31 22 19 o 384.116 32.4436 243.843 10.4107 244.109 14.4966 241.355 15.1744
-31 22 20 o 707.527 47.5282 330.861 11.2304 326.324 14.6064 334.002 17.8307
-31 22 21 o 268.131 27.2067 203.633 10.4652 191.327 16.7183 211.431 13.6161
-31 22 22 o 215.133 28.8923 181.947 12.4718 193.207 24.32 176.434 14.8098
-31 22 23 o 235.228 42.1613 188.954 17.6219 194.56 24.4718 177.289 27.106
-31 22 24 o 196.492 39.2926 172.394 18.0607 159.279 28.3759 178.965 24.8176
-31 22 25 o 360.103 47.3944 234.576 15.8659 214.32 23.7212 251.669 22.0856
-31 22 26 o 209.629 40.4759 178.025 17.996 159.883 28.0017 190.947 24.8987
-31 22 27 o 369.739 47.039 237.674 15.5354 244.432 21.5003 225.256 23.3546
-31 22 28 o 88.6868 34.3762 113.122 24.4381 109.048 32.3434 114.422 32.0377
-31 22 29 o 248.939 40.4666 194.43 16.4005 197.702 22.7933 185.015 25.0318
-31 22 30 o 343.436 45.2853 228.79 15.5441 220.014 21.8474 233.141 23.0444
-31 22 31 o 188.205 37.8054 168.274 17.8085 148.802 27.869 182.504 24.6241
-31 22 32 o 550.946 57.3789 289.794 15.5134 283.131 21.522 289.946 23.1857
-31 22 33 o 284.717 41.3936 207.917 15.6569 188.023 22.3818 229.149 22.9916
-31 23 1 o 227.39 38.5115 185.021 16.4194 147.218 32.6702 201.995 19.6578
-31 23 2 o 13.0229 30.6928 61.3989 24.9444 60.381 28.1296 79.4915 28.7572
-31 23 3 o 39.5075 31.6799 77.8501 26.5262 67.113 30.024 98.3672 29.2334
-31 23 4 o 286.675 39.0879 208.936 14.6983 197.703 23.3485 213.043 19.6093
-31 23 5 o -7.04134 32.6693 54.2126 23.9527 53.5489 25.6198 79.5634 30.4338
-31 23 6 o 298.105 41.1841 213.102 15.1865 188.266 24.211 232.001 20.2327
-31 23 7 o 213.235 37.5051 179.735 16.4728 183.99 23.931 170.475 24.1297
-31 23 8 o 147.618 34.7632 148.684 18.6622 157.294 27.2295 135.864 27.4535
-31 23 9 o 232.911 37.301 188.31 15.6034 183.473 23.7681 187.865 21.6374
-31 23 10 o 124.606 35.743 135.723 21.256 103.294 35.4456 152.949 24.3473
-31 23 11 o 268.494 53.8151 200.407 21.2882 200.245 30.8676 191.421 31.9511
-31 23 12 o 102.535 43.2337 120.806 28.4167 99.9429 35.3119 147.141 36.03
-31 23 13 o 198.424 33.7195 173.936 15.2894 160.486 24.4664 181.474 20.4563
-31 23 14 o 214.159 33.353 180.972 14.5089 179.101 21.8063 178.938 20.2164
-31 23 15 o 247.578 33.5504 194.924 13.5205 203.915 19.1527 183.542 19.7367
-31 23 16 o 370.368 36.1299 239.033 11.8364 229.908 17.5175 244.938 16.3447
-31 23 17 o 545.562 41.4625 290.402 11.1667 291.767 15.6701 286.021 16.1487
-31 23 18 o 304.201 31.0089 216.717 11.2081 225.658 15.668 205.85 16.3589
-31 23 19 o 619.948 41.9687 309.739 10.5932 306.852 14.845 309.972 15.3097
-31 23 20 o 518.086 40.2709 282.978 11.1313 258.302 18.0353 299.962 14.3193
-31 23 21 o 618.834 38.9704 309.628 9.83799 309.316 13.612 307.409 14.394
-31 23 22 o 411.366 39.7362 251.761 12.3591 267.901 21.5026 242.247 15.3283
-31 23 23 o 448.127 52.9749 261.649 15.8804 239.755 23.1679 281.744 22.5294
-31 23 24 o 371.326 48.2606 238.025 15.9196 231.759 22.6859 238.966 23.2127
-31 23 25 o 78.0467 34.5137 105.718 25.7322 94.8429 32.8768 116.889 31.8104
-31 23 26 o 69.7481 33.7445 99.8636 26.0948 91.6819 32.5736 109.91 31.8462
-31 23 27 o 203.843 38.662 175.437 17.4342 167.32 26.1775 177.307 24.9453
-31 23 28 o 313.747 43.7829 218.525 15.7465 219.845 22.1336 211.21 23.4442
-31 23 29 o 103.712 34.0867 122.877 22.484 121.406 30.9735 118.744 31.2132
-31 23 30 o 19.3957 32.0326 66.0119 25.9234 66.6383 28.9164 82.5914 31.1281
-31 23 31 o 184.08 38.0235 166.088 18.168 164.533 26.1535 160.272 27.4249
-31 24 1 o 234.711 37.3543 188.08 15.6461 172.148 27.101 192.943 20.1026
-31 24 2 o 134.53 33.7984 140.832 19.2374 132.189 32.7022 139.849 24.8059
-31 24 3 o 102.463 32.7431 121.766 21.7921 127.219 32.5345 112.703 28.6967
-31 24 4 o 47.6633 32.6004 83.456 26.8556 89.1504 33.268 85.5095 30.5809
-31 24 5 o 191.009 36.8902 169.377 17.2428 162.668 27.2338 168.498 23.7938
-31 24 6 o 378.659 43.4705 240.422 14.1779 229.965 20.9277 245.309 19.8984
-31 24 7 f 277.284 39.5672 205.356 15.148 216.648 21.5701 190.304 22.282
-31 24 8 o 359.725 45.2029 234.115 15.1544 208.774 25.5588 248.298 19.4259
-31 24 9 o 249.667 40.2462 194.554 16.2986 177.312 28.274 201.17 20.8165
-31 24 10 o 415.303 42.4965 252.453 13.1868 241.288 18.7685 260.543 19.0116
-31 24 11 o 56.6827 45.2009 92.5976 31.6821 80.2572 34.6757 120.001 37.0697
-31 24 12 o 241.737 40.5118 191.449 16.6857 197.773 19.9974 169.151 33.1269
-31 24 13 o 412.916 40.3752 252.031 12.5455 246.67 17.8989 253.771 17.9813
-31 24 14 o 330.666 36.5571 225.446 12.7102 228.237 18.0838 219.208 18.3265
-31 24 15 o 268.156 32.6531 202.985 12.6204 208.559 17.6725 194.176 18.5623
-31 24 16 o 359.727 35.7422 235.417 11.8908 240.397 16.5363 227.084 17.4892
-31 24 17 o 350.187 33.149 232.452 11.1652 237.646 15.7057 224.648 16.1781
-31 24 18 o 194.306 26.9854 172.754 12.2744 166.362 18.0065 176.283 17.3065
-31 24 19 o 184.98 28.6694 168.263 13.412 171.468 22.2474 163.676 17.3709
-31 24 20 o 335.796 28.8989 227.884 9.92358 236.684 13.6583 216.795 14.675
-31 24 21 o 949.096 63.0856 382.225 12.9031 393.602 18.3595 366.65 18.4579
-31 24 22 o 542.224 59.727 287.481 16.2855 277.154 23.8077 290.782 23.0757
-31 24 23 o 471.046 55.7884 267.822 16.3391 242.791 24.7879 287.489 22.4824
-31 24 24 f 385.662 49.0224 242.367 15.8774 235.591 22.2713 243.602 23.5804
-31 24 25 o 371.405 47.6125 237.833 15.7163 228.837 22.3328 241.645 23.0229
-31 24 26 o 285.493 42.6094 208.205 16.1012 192.316 24.2234 218.919 22.5612
-31 24 27 o 131.849 35.9866 139.467 20.7763 117.721 32.3464 153.624 27.1827
-31 24 28 o 183.793 38.4433 165.918 18.3966 150.941 29.0165 173.086 25.415
-31 24 29 o 319.38 44.5661 220.138 15.9114 238.361 21.2955 194.853 25.3565
-31 25 2 o 234.046 37.2989 187.696 15.6556 172.715 26.7469 191.96 20.2977
-31 25 3 o 190.426 35.7816 168.849 16.7644 148.585 29.9188 176.225 21.3114
-31 25 4 o 208.298 37.7682 176.733 16.8879 152.411 29.1566 189.487 21.8568
-31 25 5 o 168.471 36.3638 158.355 18.2606 160.697 30.1689 150.539 24.5972
-31 25 6 o 47.4518 33.2283 83.3808 27.1361 79.1548 32.9682 94.3529 30.3077
-31 25 7 o 195.75 38.271 171.251 17.7009 135.687 34.1319 187.412 21.254
-31 25 8 o 92.5805 32.5793 115.488 22.8319 99.8133 32.5174 125.156 28.4629
-31 25 9 o 420.361 42.9686 253.697 13.2681 235.016 19.2121 270.442 18.8523
-31 25 10 f 96.2127 30.9471 118.504 21.1633 136.186 28.1333 99.4382 29.7468
-31 25 11 o 168.801 48.5183 156.241 25.0912 130.779 38.9072 169.317 32.2166
-31 25 12 o 278.649 45.8686 205.018 17.6368 196.293 23.5122 209.473 28.7304
-31 25 13 o 157.355 30.2901 154.364 15.5292 151.688 23.0903 152.013 22.363
-31 25 14 o 97.9768 27.5998 120.636 18.4454 143.249 23.4876 95.7775 28.1813
-31 25 15 o 113.011 27.3576 130.254 16.7862 131.03 24.7855 124.647 24.3193
-31 25 16 o 115.2 27.8432 131.498 16.9213 130.755 24.7623 127.055 24.7419
-31 25 17 o 42.8474 23.6797 78.9873 22.3847 70.4983 26.9504 92.3755 26.542
-31 25 18 o 203.622 29.697 176.503 13.231 177.061 21.6175 173.139 17.2701
-31 25 19 o 294.648 28.6412 213.215 10.519 217.188 14.6961 206.608 15.3617
-31 25 20 o 564.626 40.4117 295.255 10.7026 296.735 13.9721 289.131 16.9562
-31 25 21 f 783.347 62.3166 346.453 14.0709 346.149 23.6136 341.45 17.8504
-31 25 22 o 317.666 47.7181 219.252 17.126 206.286 26.3398 224.362 23.6549
-31 25 23 o 868.558 77.9558 363.299 16.7966 373.427 23.4157 343.073 24.9935
-31 25 24 o 459.775 54.5143 264.317 16.1782 255.632 23.4431 265.819 23.2386
-31 25 25 o 99.4701 37.4509 119.121 25.324 95.6306 34.5846 137.726 30.107
-31 25 26 o 208.407 39.3239 177 17.5757 177.017 25.1651 169.716 26.5196
-31 25 27 o 128.478 36.358 137.186 21.3866 141.35 29.7374 125.422 31.5953
-31 26 5 o 197.632 34.8969 172.335 15.9903 152.548 26.5878 182.832 21.17
-31 26 6 o 371.011 39.6573 237.969 13.0596 229.294 19.0977 241.177 18.4598
-31 26 7 o 337.865 38.9006 226.986 13.4389 207.815 20.6679 240.316 18.252
-31 26 8 o 179.66 34.1841 164.303 16.4634 154.678 25.8815 166.46 22.7743
-31 26 9 o 553.43 47.8841 291.112 12.8726 276.978 17.8455 302.977 19.0914
-31 26 10 o 113.807 31.1967 129.525 19.3987 129.397 28.8959 123.361 27.2637
-31 26 11 o 79.5904 44.6638 105.037 31.0398 113.321 38.3445 100.723 36.47
-31 26 12 o 446.236 52.5981 260.245 15.853 256.341 20.0302 256.624 27.4641
-31 26 13 o 251.945 33.3945 196.179 13.3685 188.436 19.819 199.381 18.7519
-31 26 14 o 215.624 30.9203 181.433 13.3987 188.615 18.5464 169.936 20.2631
-31 26 15 o 201.284 30.4402 175.199 13.6718 171.381 20.1034 174.658 19.463
-31 26 16 o 138.251 27.6097 144.607 15.1287 155.656 20.4543 128.392 24.196
-31 26 17 o 236.368 33.3759 189.909 13.8142 188.135 22.2718 187.315 18.2187
-31 26 18 o 107.303 23.4207 127.362 14.6204 129.26 21.8695 121.773 21
-31 26 19 o 454.398 35.8326 264.739 10.5876 274.641 13.9002 248.836 16.6786
-31 26 20 o 627.6 47.2255 310.716 11.8871 305.073 17.3066 311.533 16.6575
-31 26 21 o 347.617 38.1459 230.759 12.9568 235.661 24.8229 225.86 15.4947
-31 26 22 o 394.418 51.7292 244.359 16.625 238.69 24.744 242.064 23.4585
-31 26 23 o 200.171 42.1331 172.643 19.3863 155.775 32.0425 178.516 25.9429
-31 26 24 o 654.194 65.1954 315.081 16.2075 318.077 22.8765 302.801 23.8645
-31 27 10 o 29.8703 28.113 69.7065 24.9039 78.6508 29.9987 72.1388 28.2265
-31 27 11 o 30.479 43.5979 77.3179 30.279 99.2846 37.1611 74.6932 32.7229
-31 27 12 o 252.169 43.2589 194.429 17.5579 194.552 22.0598 182.219 32.1294
-31 27 13 o 349.465 36.4635 231.361 12.3482 222.945 16.8452 237.44 18.7183
-31 27 14 o 433.325 38.7563 257.941 11.7605 245.684 16.2036 269.248 17.5196
-31 27 15 o 478.767 40.2311 271.231 11.6061 271.865 15.7692 265.639 17.5557
-31 27 16 o 310.426 36.4619 217.805 13.1296 215.532 20.999 215.317 17.2941
-31 27 17 o 280.258 31.4565 207.32 11.8947 213.884 16.479 196.837 17.71
-31 27 18 o 770.709 50.6541 344.325 11.5005 340.132 15.2485 343.979 17.8909
-30 0 1 o 713.326 87.971 330.165 20.9974 330.165 20.9974 330.165 20.9974
-30 0 2 o 1710.24 156.186 511.929 23.937 511.929 23.937 511.929 23.937
-30 0 3 o 745.066 90.9671 337.494 21.2366 337.494 21.2366 337.494 21.2366
-30 0 4 o 179.513 58.0978 156.852 32.8164 156.852 32.8164 156.852 32.8164
-30 0 5 o 592.026 76.358 300.835 20.0211 300.835 20.0211 300.835 20.0211
-30 0 6 o 1458.07 127.175 473.621 21.0568 473.621 21.0568 473.621 21.0568
-30 0 7 o 747.113 84.5621 338.556 19.6515 338.556 19.6515 338.556 19.6515
-30 0 8 o 1113.48 107.967 413.753 20.4859 413.753 20.4859 413.753 20.4859
-30 0 9 o 877.766 91.5792 367.295 19.5926 367.295 19.5926 367.295 19.5926
-30 0 10 o 2464.95 178.385 616.124 22.6719 616.124 22.6719 616.124 22.6719
-30 0 11 o 1585.07 138.03 493.816 21.9192 493.816 21.9192 493.816 21.9192
-30 0 12 f 866.975 88.677 365.217 19.0743 365.217 19.0743 365.217 19.0743
-30 0 13 o 631.647 68.5251 311.772 17.2805 311.772 17.2805 311.772 17.2805
-30 0 14 o 1423.69 112.875 468.835 18.8644 468.835 18.8644 468.835 18.8644
-30 0 15 o 2250.25 191.673 587.662 25.5725 587.662 25.5725 587.662 25.5725
-30 0 16 o 3981.37 270.918 781.934 27.1216 781.934 27.1216 781.934 27.1216
-30 0 17 o 1107.5 102.139 413.11 19.399 413.11 19.399 413.11 19.399
-30 0 18 f 1146.38 95.7985 420.764 17.847 420.764 17.847 420.764 17.847
-30 0 19 o 648.334 65.1808 316.203 16.1895 316.203 16.1895 316.203 16.1895
-30 0 20 o 967.383 83.5384 386.564 16.9447 386.564 16.9447 386.564 16.9447
-30 0 21 o 509.744 57.5342 280.095 16.1596 280.095 16.1596 280.095 16.1596
-30 0 22 o 168.482 40.5144 157.552 21.1422 157.552 21.1422 157.552 21.1422
-30 0 23 o 953.941 81.4563 383.938 16.6336 383.938 16.6336 383.938 16.6336
-30 0 24 o 1186.75 96.3171 428.226 17.6266 428.226 17.6266 428.226 17.6266
-30 0 25 o 194.997 53.6272 167.399 27.1506 167.399 27.1506 167.399 27.1506
-30 0 26 o 536.334 55.366 287.631 15.1228 287.631 15.1228 287.631 15.1228
-30 0 27 o 8.54086 28.7299 42.7075 26.4499 42.7075 26.4499 42.7075 26.4499
-30 0 28 o 167.543 33.9623 158.614 17.2304 158.614 17.2304 158.614 17.2304
-30 0 29 o 120.564 31.2903 132.646 19.689 132.646 19.689 132.646 19.689
-30 0 30 o -10.1488 27.0853 33.5719 22.5072 33.5719 22.5072 33.5719 22.5072
-30 0 31 o 331.21 40.5338 225.684 14.1499 225.684 14.1499 225.684 14.1499
-30 0 32 o -16.4548 24.7433 29.6578 20.3323 29.6578 20.3323 29.6578 20.3323
-30 0 33 o -9.24083 26.9362 33.7684 22.5789 33.7684 22.5789 33.7684 22.5789
-30 0 34 o 545.802 62.9519 289.585 17.1083 289.585 17.1083 289.585 17.1083
-30 0 35 o 1147.44 131.813 418.452 24.7918 418.452 24.7918 418.452 24.7918
-30 0 36 o 372.042 43.4479 239.225 14.2963 239.225 14.2963 239.225 14.2963
-30 0 37 o 640.252 58.5224 314.432 14.6016 314.432 14.6016 314.432 14.6016
-30 0 38 f 63.6341 28.1665 88.0959 28.296 88.0959 28.296 88.0959 28.296
-30 0 39 o 482.373 49.2942 272.691 14.2003 272.691 14.2003 272.691 14.2003
-30 0 40 o 471.314 50.5149 269.34 14.7429 269.34 14.7429 269.34 14.7429
-30 0 41 o 479.748 49.4748 271.823 14.2997 271.823 14.2997 271.823 14.2997
-30 0 42 o 753.658 66.9055 340.854 15.3951 340.854 15.3951 340.854 15.3951
-30 0 43 o 1326.43 99.9725 452.076 17.3213 452.076 17.3213 452.076 17.3213
-30 0 44 o 139.538 32.1451 143.519 18.2965 143.519 18.2965 143.519 18.2965
-30 0 45 o 182.948 34.0149 165.859 16.4049 165.859 16.4049 165.859 16.4049
[truncated: 36,430,373 more chars]
