# Supplementary material for: Structural and Functional Characteristics of Potent Dioxygenase from Moesziomyces aphidis
Source: JACS Au. 2025 Jun 12;5(7):3014–20. doi: 10.1021/jacsau.5c00456 (PMC12308385; doi:10.1021/jacsau.5c00456)
Supplement: Supplementary file 5 [file au5c00456_si_005.pdb]

HEADER                                                        XXXX              
EXPDTA    X-RAY DIFFRACTION                                                     
REMARK   3
REMARK   3 REFINEMENT.
REMARK   3   PROGRAM     : REFMAC 5.8.0430   
REMARK   3   AUTHORS     : MURSHUDOV,SKUBAK,LEBEDEV,PANNU,
REMARK   3                 STEINER,NICHOLLS,WINN,LONG,VAGIN
REMARK   3
REMARK   3    REFINEMENT TARGET : MAXIMUM LIKELIHOOD
REMARK   3
REMARK   3  DATA USED IN REFINEMENT.
REMARK   3   RESOLUTION RANGE HIGH (ANGSTROMS) :   1.84
REMARK   3   RESOLUTION RANGE LOW  (ANGSTROMS) :  48.76
REMARK   3   DATA CUTOFF            (SIGMA(F)) : NONE
REMARK   3   COMPLETENESS FOR RANGE        (%) :  96.34
REMARK   3   NUMBER OF REFLECTIONS             :   96311
REMARK   3
REMARK   3  FIT TO DATA USED IN REFINEMENT.
REMARK   3   CROSS-VALIDATION METHOD          : THROUGHOUT
REMARK   3   FREE R VALUE TEST SET SELECTION  : RANDOM
REMARK   3   R VALUE     (WORKING + TEST SET) : 0.21199
REMARK   3   R VALUE            (WORKING SET) :  0.20952
REMARK   3   FREE R VALUE                     :  0.25932
REMARK   3   FREE R VALUE TEST SET SIZE   (%) :  5.0
REMARK   3   FREE R VALUE TEST SET COUNT      :  5064
REMARK   3
REMARK   3  FIT IN THE HIGHEST RESOLUTION BIN.
REMARK   3   TOTAL NUMBER OF BINS USED           :      20
REMARK   3   BIN RESOLUTION RANGE HIGH           :    1.844
REMARK   3   BIN RESOLUTION RANGE LOW            :    1.892
REMARK   3   REFLECTION IN BIN     (WORKING SET) :     5420
REMARK   3   BIN COMPLETENESS (WORKING+TEST) (%) :    73.81
REMARK   3   BIN R VALUE           (WORKING SET) :    0.218
REMARK   3   BIN FREE R VALUE SET COUNT          :      290
REMARK   3   BIN FREE R VALUE                    :    0.280
REMARK   3
REMARK   3  NUMBER OF NON-HYDROGEN ATOMS USED IN REFINEMENT.
REMARK   3   ALL ATOMS                :     9440
REMARK   3
REMARK   3  B VALUES.
REMARK   3   FROM WILSON PLOT           (A**2) : NULL
REMARK   3   MEAN B VALUE      (OVERALL, A**2) :  20.601
REMARK   3   OVERALL ANISOTROPIC B VALUE.
REMARK   3    B11 (A**2) :    -1.08
REMARK   3    B22 (A**2) :    -0.46
REMARK   3    B33 (A**2) :     0.77
REMARK   3    B12 (A**2) :     0.00
REMARK   3    B13 (A**2) :     0.90
REMARK   3    B23 (A**2) :     0.00
REMARK   3
REMARK   3  ESTIMATED OVERALL COORDINATE ERROR.
REMARK   3   ESU BASED ON R VALUE                            (A):   0.160
REMARK   3   ESU BASED ON FREE R VALUE                       (A):   0.154
REMARK   3   ESU BASED ON MAXIMUM LIKELIHOOD                 (A):   0.109
REMARK   3   ESU FOR B VALUES BASED ON MAXIMUM LIKELIHOOD (A**2):   3.507
REMARK   3
REMARK   3 CORRELATION COEFFICIENTS.
REMARK   3   CORRELATION COEFFICIENT FO-FC      :   0.922
REMARK   3   CORRELATION COEFFICIENT FO-FC FREE :   0.881
REMARK   3
REMARK   3  RMS DEVIATIONS FROM IDEAL VALUES        COUNT    RMS    WEIGHT
REMARK   3   BOND LENGTHS REFINED ATOMS        (A):  8706 ; 0.014 ; 0.012
REMARK   3   BOND ANGLES REFINED ATOMS   (DEGREES): 11850 ; 2.344 ; 1.820
REMARK   3   TORSION ANGLES, PERIOD 1    (DEGREES):  1048 ; 7.961 ; 5.000
REMARK   3   TORSION ANGLES, PERIOD 2    (DEGREES):    60 ;10.327 ; 6.000
REMARK   3   TORSION ANGLES, PERIOD 3    (DEGREES):  1358 ;13.668 ;10.000
REMARK   3   CHIRAL-CENTER RESTRAINTS       (A**3):  1216 ; 0.164 ; 0.200
REMARK   3   GENERAL PLANES REFINED ATOMS      (A):  6978 ; 0.014 ; 0.020
REMARK   3
REMARK   3  ISOTROPIC THERMAL FACTOR RESTRAINTS.     COUNT   RMS    WEIGHT
REMARK   3   MAIN-CHAIN BOND REFINED ATOMS  (A**2):  4198 ; 2.476 ; 1.838
REMARK   3   MAIN-CHAIN ANGLE REFINED ATOMS (A**2):  5244 ; 3.197 ; 3.295
REMARK   3   SIDE-CHAIN BOND REFINED ATOMS  (A**2):  4508 ; 3.321 ; 2.024
REMARK   3   LONG RANGE B REFINED ATOMS (A**2)    : 14228 ; 6.382 ;  21.45
REMARK   3
REMARK   3  NCS RESTRAINTS STATISTICS
REMARK   3   NCS TYPE: LOCAL
REMARK   3   NUMBER OF DIFFERENT NCS PAIRS  :   1
REMARK   3  GROUP  CHAIN1    RANGE     CHAIN2     RANGE    COUNT RMS  WEIGHT
REMARK   3    1     A  _p     32  5      5  6 B_p     32  17538  0.08  0.05
REMARK   3
REMARK   3  TWIN DETAILS
REMARK   3   NUMBER OF TWIN DOMAINS  : NULL
REMARK   3
REMARK   3
REMARK   3  TLS DETAILS
REMARK   3   NUMBER OF TLS GROUPS  : NULL
REMARK   3
REMARK   3
REMARK   3  BULK SOLVENT MODELLING.
REMARK   3   METHOD USED :  MASK
REMARK   3   PARAMETERS FOR MASK CALCULATION
REMARK   3   VDW PROBE RADIUS   :   1.20
REMARK   3   ION PROBE RADIUS   :   0.80
REMARK   3   SHRINKAGE RADIUS   :   0.80
REMARK   3
REMARK   3  OTHER REFINEMENT REMARKS:
REMARK   3  HYDROGENS HAVE BEEN USED IF PRESENT IN THE INPUT
REMARK   3  U VALUES      : REFINED INDIVIDUALLY
REMARK   3
SEQRES   1 A  525  TYR VAL HIS PRO THR ASP ILE LEU PRO SER GLY TRP PRO          
SEQRES   2 A  525  THR ALA THR ASP LEU SER GLY GLY ALA GLN PRO ARG ARG          
SEQRES   3 A  525  PHE GLU GLY THR ILE PHE ASP VAL MET THR ARG GLY THR          
SEQRES   4 A  525  ILE PRO LYS GLU LEU HIS GLY THR PHE TYR ARG ILE MET          
SEQRES   5 A  525  PRO ASP TYR ALA GLN PRO PRO THR TYR TYR LYS GLY GLY          
SEQRES   6 A  525  GLU LEU ASN ALA PRO ILE ASP GLY ASP GLY THR VAL ALA          
SEQRES   7 A  525  ALA PHE ARG PHE LYS ASP GLY LYS VAL ASP TYR ARG GLN          
SEQRES   8 A  525  ARG PHE VAL GLU THR ASP ARG PHE LYS VAL GLU ARG ARG          
SEQRES   9 A  525  ALA ARG LYS SER MET TYR GLY LEU TYR ARG ASN PRO TYR          
SEQRES  10 A  525  THR HIS HIS PRO CYS VAL ARG GLN THR VAL GLU SER THR          
SEQRES  11 A  525  ALA ASN THR ASN VAL VAL MET HIS ALA GLY ARG PHE LEU          
SEQRES  12 A  525  ALA MET LYS GLU ASN GLY ASN ALA TYR GLU MET ASP PRO          
SEQRES  13 A  525  HIS THR LEU LYS THR LEU GLY TYR ASN PRO PHE ASN LEU          
SEQRES  14 A  525  PRO SER LYS THR MET THR ALA HIS PRO LYS GLN CYS SER          
SEQRES  15 A  525  VAL THR GLY ASN LEU VAL GLY PHE GLY TYR GLU ALA LYS          
SEQRES  16 A  525  GLY LEU ALA THR LYS ASP VAL TYR TYR PHE GLU VAL ASP          
SEQRES  17 A  525  PRO SER GLY LYS VAL VAL ARG ASP LEU TRP LEU GLU ALA          
SEQRES  18 A  525  PRO TRP CYS ALA PHE ILE HIS ASP CYS ALA LEU THR PRO          
SEQRES  19 A  525  ASN TYR LEU VAL LEU MET LEU TRP PRO PHE GLU ALA ASN          
SEQRES  20 A  525  LEU GLU ARG MET LYS ALA GLY GLY HIS HIS TRP ALA TYR          
SEQRES  21 A  525  ASP TYR THR LYS PRO ILE THR TRP ILE THR ILE PRO ARG          
SEQRES  22 A  525  GLY ALA LYS SER LYS ASP GLU VAL LYS TYR TRP HIS TRP          
SEQRES  23 A  525  LYS ASN GLY MET PRO ILE HIS THR ALA SER GLY PHE GLU          
SEQRES  24 A  525  ASP GLU GLN GLY ARG ILE ILE ILE ASP SER SER LEU VAL          
SEQRES  25 A  525  HIS GLY ASN ALA PHE PRO PHE PHE PRO PRO ASP SER ASP          
SEQRES  26 A  525  GLU GLN LYS LYS LYS GLN GLU ALA ASP GLY THR PRO LYS          
SEQRES  27 A  525  ALA GLN PHE VAL ARG TRP THR ILE ASP PRO ARG LYS ASP          
SEQRES  28 A  525  ASN ASN GLU GLN LEU PRO ASP PRO GLU VAL ILE LEU ASP          
SEQRES  29 A  525  THR PRO SER GLU PHE PRO GLN ILE ASP ASN ARG PHE MET          
SEQRES  30 A  525  GLY VAL GLU TYR SER SER ALA PHE ILE ASN VAL PHE VAL          
SEQRES  31 A  525  PRO ASP ARG SER ASP GLY ASN LYS ASN VAL PHE GLN GLY          
SEQRES  32 A  525  LEU ASN GLY LEU ALA HIS TYR LYS ARG LYS GLU GLY THR          
SEQRES  33 A  525  THR GLU TRP TYR TYR ALA GLY ASP ASN CYS LEU ILE GLN          
SEQRES  34 A  525  GLU PRO VAL PHE SER PRO ARG SER LYS ASP ALA PRO GLU          
SEQRES  35 A  525  GLY ASP GLY PHE VAL LEU ALA ILE VAL ASP ARG LEU ASP          
SEQRES  36 A  525  LEU ASN ARG SER GLU VAL VAL VAL ILE ASP THR ARG ASP          
SEQRES  37 A  525  PHE THR LYS ALA VAL ALA ALA VAL GLN LEU PRO PHE ALA          
SEQRES  38 A  525  ILE ARG SER GLY ILE HIS GLY GLN TRP ILE PRO GLY GLU          
SEQRES  39 A  525  VAL THR PRO ASP PHE GLU THR LYS GLY LEU VAL ASP LEU          
SEQRES  40 A  525  PRO LYS GLU GLU HIS TRP ALA PRO LEU SER GLN SER PRO          
SEQRES  41 A  525  TYR ASP PRO ASP ALA                                          
SEQRES   1 B  525  TYR VAL HIS PRO THR ASP ILE LEU PRO SER GLY TRP PRO          
SEQRES   2 B  525  THR ALA THR ASP LEU SER GLY GLY ALA GLN PRO ARG ARG          
SEQRES   3 B  525  PHE GLU GLY THR ILE PHE ASP VAL MET THR ARG GLY THR          
SEQRES   4 B  525  ILE PRO LYS GLU LEU HIS GLY THR PHE TYR ARG ILE MET          
SEQRES   5 B  525  PRO ASP TYR ALA GLN PRO PRO THR TYR TYR LYS GLY GLY          
SEQRES   6 B  525  GLU LEU ASN ALA PRO ILE ASP GLY ASP GLY THR VAL ALA          
SEQRES   7 B  525  ALA PHE ARG PHE LYS ASP GLY LYS VAL ASP TYR ARG GLN          
SEQRES   8 B  525  ARG PHE VAL GLU THR ASP ARG PHE LYS VAL GLU ARG ARG          
SEQRES   9 B  525  ALA ARG LYS SER MET TYR GLY LEU TYR ARG ASN PRO TYR          
SEQRES  10 B  525  THR HIS HIS PRO CYS VAL ARG GLN THR VAL GLU SER THR          
SEQRES  11 B  525  ALA ASN THR ASN VAL VAL MET HIS ALA GLY ARG PHE LEU          
SEQRES  12 B  525  ALA MET LYS GLU ASN GLY ASN ALA TYR GLU MET ASP PRO          
SEQRES  13 B  525  HIS THR LEU LYS THR LEU GLY TYR ASN PRO PHE ASN LEU          
SEQRES  14 B  525  PRO SER LYS THR MET THR ALA HIS PRO LYS GLN CYS SER          
SEQRES  15 B  525  VAL THR GLY ASN LEU VAL GLY PHE GLY TYR GLU ALA LYS          
SEQRES  16 B  525  GLY LEU ALA THR LYS ASP VAL TYR TYR PHE GLU VAL ASP          
SEQRES  17 B  525  PRO SER GLY LYS VAL VAL ARG ASP LEU TRP LEU GLU ALA          
SEQRES  18 B  525  PRO TRP CYS ALA PHE ILE HIS ASP CYS ALA LEU THR PRO          
SEQRES  19 B  525  ASN TYR LEU VAL LEU MET LEU TRP PRO PHE GLU ALA ASN          
SEQRES  20 B  525  LEU GLU ARG MET LYS ALA GLY GLY HIS HIS TRP ALA TYR          
SEQRES  21 B  525  ASP TYR THR LYS PRO ILE THR TRP ILE THR ILE PRO ARG          
SEQRES  22 B  525  GLY ALA LYS SER LYS ASP GLU VAL LYS TYR TRP HIS TRP          
SEQRES  23 B  525  LYS ASN GLY MET PRO ILE HIS THR ALA SER GLY PHE GLU          
SEQRES  24 B  525  ASP GLU GLN GLY ARG ILE ILE ILE ASP SER SER LEU VAL          
SEQRES  25 B  525  HIS GLY ASN ALA PHE PRO PHE PHE PRO PRO ASP SER ASP          
SEQRES  26 B  525  GLU GLN LYS LYS LYS GLN GLU ALA ASP GLY THR PRO LYS          
SEQRES  27 B  525  ALA GLN PHE VAL ARG TRP THR ILE ASP PRO ARG LYS ASP          
SEQRES  28 B  525  ASN ASN GLU GLN LEU PRO ASP PRO GLU VAL ILE LEU ASP          
SEQRES  29 B  525  THR PRO SER GLU PHE PRO GLN ILE ASP ASN ARG PHE MET          
SEQRES  30 B  525  GLY VAL GLU TYR SER SER ALA PHE ILE ASN VAL PHE VAL          
SEQRES  31 B  525  PRO ASP ARG SER ASP GLY ASN LYS ASN VAL PHE GLN GLY          
SEQRES  32 B  525  LEU ASN GLY LEU ALA HIS TYR LYS ARG LYS GLU GLY THR          
SEQRES  33 B  525  THR GLU TRP TYR TYR ALA GLY ASP ASN CYS LEU ILE GLN          
SEQRES  34 B  525  GLU PRO VAL PHE SER PRO ARG SER LYS ASP ALA PRO GLU          
SEQRES  35 B  525  GLY ASP GLY PHE VAL LEU ALA ILE VAL ASP ARG LEU ASP          
SEQRES  36 B  525  LEU ASN ARG SER GLU VAL VAL VAL ILE ASP THR ARG ASP          
SEQRES  37 B  525  PHE THR LYS ALA VAL ALA ALA VAL GLN LEU PRO PHE ALA          
SEQRES  38 B  525  ILE ARG SER GLY ILE HIS GLY GLN TRP ILE PRO GLY GLU          
SEQRES  39 B  525  VAL THR PRO ASP PHE GLU THR LYS GLY LEU VAL ASP LEU          
SEQRES  40 B  525  PRO LYS GLU GLU HIS TRP ALA PRO LEU SER GLN SER PRO          
SEQRES  41 B  525  TYR ASP PRO ASP ALA                                          
CRYST1   71.883   84.937  107.020  90.00 108.40  90.00 P 1 21 1                 
ATOM      1  N   TYR A  32       4.245  19.154  20.787  1.00 50.74           N  
ATOM      2  CA  TYR A  32       4.796  18.161  19.814  1.00 52.25           C  
ATOM      3  CB  TYR A  32       6.322  17.975  19.813  1.00 47.63           C  
ATOM      4  CG  TYR A  32       6.819  16.978  18.767  1.00 48.91           C  
ATOM      5  CD1 TYR A  32       6.838  17.307  17.406  1.00 41.88           C  
ATOM      6  CD2 TYR A  32       7.220  15.692  19.132  1.00 42.34           C  
ATOM      7  CE1 TYR A  32       7.250  16.393  16.440  1.00 45.95           C  
ATOM      8  CE2 TYR A  32       7.645  14.774  18.176  1.00 45.19           C  
ATOM      9  CZ  TYR A  32       7.662  15.127  16.830  1.00 47.92           C  
ATOM     10  OH  TYR A  32       8.084  14.249  15.869  1.00 45.52           O  
ATOM     11  C   TYR A  32       4.120  16.801  19.999  1.00 52.74           C  
ATOM     12  O   TYR A  32       4.021  16.302  21.116  1.00 58.54           O  
ATOM     13  N   VAL A  33       3.697  16.192  18.879  1.00 53.67           N  
ATOM     14  CA  VAL A  33       3.204  14.819  18.877  1.00 50.04           C  
ATOM     15  CB  VAL A  33       1.671  14.586  18.833  1.00 58.35           C  
ATOM     16  CG1 VAL A  33       1.269  13.108  18.780  1.00 54.80           C  
ATOM     17  CG2 VAL A  33       0.932  15.254  19.998  1.00 51.60           C  
ATOM     18  C   VAL A  33       3.933  14.046  17.777  1.00 54.27           C  
ATOM     19  O   VAL A  33       3.997  14.472  16.624  1.00 47.44           O  
ATOM     20  N   HIS A  34       4.442  12.874  18.177  1.00 54.02           N  
ATOM     21  CA  HIS A  34       5.132  11.927  17.323  1.00 41.17           C  
ATOM     22  CB  HIS A  34       5.999  11.018  18.200  1.00 46.62           C  
ATOM     23  CG  HIS A  34       7.147  10.430  17.476  1.00 41.22           C  
ATOM     24  ND1 HIS A  34       6.991   9.501  16.460  1.00 39.31           N  
ATOM     25  CE1 HIS A  34       8.209   9.180  15.992  1.00 34.13           C  
ATOM     26  NE2 HIS A  34       9.110   9.889  16.678  1.00 25.57           N  
ATOM     27  CD2 HIS A  34       8.473  10.681  17.602  1.00 28.08           C  
ATOM     28  C   HIS A  34       4.077  11.106  16.574  1.00 43.80           C  
ATOM     29  O   HIS A  34       3.260  10.437  17.208  1.00 34.72           O  
ATOM     30  N   PRO A  35       4.057  11.122  15.210  1.00 44.62           N  
ATOM     31  CA  PRO A  35       3.012  10.459  14.421  1.00 44.18           C  
ATOM     32  CB  PRO A  35       3.379  10.702  12.961  1.00 45.48           C  
ATOM     33  CG  PRO A  35       4.805  11.212  13.005  1.00 41.48           C  
ATOM     34  CD  PRO A  35       5.006  11.864  14.354  1.00 50.18           C  
ATOM     35  C   PRO A  35       2.729   8.994  14.739  1.00 39.66           C  
ATOM     36  O   PRO A  35       1.592   8.586  14.687  1.00 43.77           O  
ATOM     37  N   THR A  36       3.746   8.208  15.094  1.00 37.15           N  
ATOM     38  CA  THR A  36       3.564   6.829  15.549  1.00 37.04           C  
ATOM     39  CB  THR A  36       4.909   6.074  15.594  1.00 32.60           C  
ATOM     40  OG1 THR A  36       5.681   6.681  16.628  1.00 28.40           O  
ATOM     41  CG2 THR A  36       5.749   6.245  14.333  1.00 32.30           C  
ATOM     42  C   THR A  36       2.793   6.748  16.888  1.00 35.25           C  
ATOM     43  O   THR A  36       2.160   5.725  17.167  1.00 27.86           O  
ATOM     44  N   ASP A  37       2.801   7.826  17.701  1.00 32.92           N  
ATOM     45  CA  ASP A  37       2.123   7.798  18.994  1.00 35.79           C  
ATOM     46  CB  ASP A  37       2.672   8.818  19.971  1.00 23.57           C  
ATOM     47  CG  ASP A  37       4.112   8.568  20.387  1.00 26.13           C  
ATOM     48  OD1 ASP A  37       4.675   7.498  20.032  1.00 30.02           O  
ATOM     49  OD2 ASP A  37       4.724   9.481  20.971  1.00 24.17           O  
ATOM     50  C   ASP A  37       0.593   7.830  18.877  1.00 39.64           C  
ATOM     51  O   ASP A  37      -0.089   7.351  19.788  1.00 32.72           O  
ATOM     52  N   ILE A  38       0.073   8.313  17.739  1.00 48.18           N  
ATOM     53  CA  ILE A  38      -1.374   8.392  17.519  1.00 52.51           C  
ATOM     54  CB  ILE A  38      -1.843   9.707  16.848  1.00 45.16           C  
ATOM     55  CG1 ILE A  38      -1.297   9.926  15.404  1.00 42.86           C  
ATOM     56  CG2 ILE A  38      -1.596  10.909  17.760  1.00 44.20           C  
ATOM     57  CD1 ILE A  38      -2.062   9.240  14.280  1.00 43.88           C  
ATOM     58  C   ILE A  38      -1.901   7.137  16.815  1.00 51.95           C  
ATOM     59  O   ILE A  38      -3.118   7.001  16.629  1.00 51.26           O  
ATOM     60  N   LEU A  39      -0.982   6.241  16.408  1.00 41.30           N  
ATOM     61  CA  LEU A  39      -1.333   4.908  15.956  1.00 34.75           C  
ATOM     62  CB  LEU A  39      -0.155   4.102  15.394  1.00 34.62           C  
ATOM     63  CG  LEU A  39       0.541   4.601  14.117  1.00 36.74           C  
ATOM     64  CD1 LEU A  39       1.800   3.786  13.832  1.00 42.90           C  
ATOM     65  CD2 LEU A  39      -0.323   4.551  12.860  1.00 42.58           C  
ATOM     66  C   LEU A  39      -2.014   4.175  17.102  1.00 38.61           C  
ATOM     67  O   LEU A  39      -1.549   4.293  18.248  1.00 41.84           O  
ATOM     68  N   PRO A  40      -3.102   3.401  16.802  1.00 40.02           N  
ATOM     69  CA  PRO A  40      -3.891   2.683  17.794  1.00 38.36           C  
ATOM     70  CB  PRO A  40      -5.159   2.269  17.042  1.00 42.93           C  
ATOM     71  CG  PRO A  40      -4.602   2.061  15.652  1.00 48.90           C  
ATOM     72  CD  PRO A  40      -3.663   3.215  15.450  1.00 47.05           C  
ATOM     73  C   PRO A  40      -3.203   1.497  18.472  1.00 37.17           C  
ATOM     74  O   PRO A  40      -2.620   0.597  17.859  1.00 29.19           O  
ATOM     75  N   SER A  41      -3.259   1.597  19.786  1.00 35.18           N  
ATOM     76  CA  SER A  41      -3.103   0.512  20.711  1.00 34.42           C  
ATOM     77  CB  SER A  41      -2.743   1.119  22.023  1.00 39.19           C  
ATOM     78  OG  SER A  41      -2.437   0.096  22.936  1.00 28.02           O  
ATOM     79  C   SER A  41      -4.451  -0.211  20.825  1.00 35.53           C  
ATOM     80  O   SER A  41      -5.532   0.413  20.824  1.00 38.16           O  
ATOM     81  N   GLY A  42      -4.353  -1.540  20.940  1.00 26.64           N  
ATOM     82  CA  GLY A  42      -5.483  -2.385  21.278  1.00 25.86           C  
ATOM     83  C   GLY A  42      -5.474  -2.726  22.774  1.00 26.66           C  
ATOM     84  O   GLY A  42      -6.171  -3.668  23.176  1.00 23.05           O  
ATOM     85  N   TRP A  43      -4.647  -1.999  23.556  1.00 25.42           N  
ATOM     86  CA  TRP A  43      -4.568  -2.165  25.004  1.00 25.27           C  
ATOM     87  CB  TRP A  43      -3.141  -1.906  25.505  1.00 23.42           C  
ATOM     88  CG  TRP A  43      -2.277  -3.130  25.491  1.00 19.91           C  
ATOM     89  CD1 TRP A  43      -1.638  -3.706  24.429  1.00 22.02           C  
ATOM     90  NE1 TRP A  43      -0.959  -4.836  24.831  1.00 21.46           N  
ATOM     91  CE2 TRP A  43      -1.152  -5.003  26.176  1.00 21.16           C  
ATOM     92  CZ2 TRP A  43      -0.690  -5.988  27.051  1.00 24.23           C  
ATOM     93  CH2 TRP A  43      -1.061  -5.883  28.383  1.00 21.96           C  
ATOM     94  CZ3 TRP A  43      -1.850  -4.835  28.859  1.00 21.72           C  
ATOM     95  CE3 TRP A  43      -2.318  -3.857  27.993  1.00 20.40           C  
ATOM     96  CD2 TRP A  43      -1.981  -3.942  26.635  1.00 21.00           C  
ATOM     97  C   TRP A  43      -5.547  -1.247  25.733  1.00 28.53           C  
ATOM     98  O   TRP A  43      -5.535  -0.025  25.549  1.00 28.00           O  
ATOM     99  N   PRO A  44      -6.372  -1.788  26.657  1.00 23.06           N  
ATOM    100  CA  PRO A  44      -7.069  -0.955  27.621  1.00 26.56           C  
ATOM    101  CB  PRO A  44      -8.100  -1.917  28.206  1.00 30.86           C  
ATOM    102  CG  PRO A  44      -7.280  -3.197  28.226  1.00 22.47           C  
ATOM    103  CD  PRO A  44      -6.661  -3.215  26.860  1.00 19.83           C  
ATOM    104  C   PRO A  44      -6.108  -0.406  28.664  1.00 23.54           C  
ATOM    105  O   PRO A  44      -4.949  -0.849  28.776  1.00 25.21           O  
ATOM    106  N   THR A  45      -6.599   0.575  29.411  1.00 24.02           N  
ATOM    107  CA  THR A  45      -5.837   1.050  30.554  1.00 25.09           C  
ATOM    108  CB  THR A  45      -6.444   2.317  31.154  1.00 26.26           C  
ATOM    109  OG1 THR A  45      -6.586   3.111  29.976  1.00 25.55           O  
ATOM    110  CG2 THR A  45      -5.468   2.913  32.160  1.00 25.06           C  
ATOM    111  C   THR A  45      -5.738  -0.056  31.594  1.00 24.24           C  
ATOM    112  O   THR A  45      -6.748  -0.449  32.191  1.00 23.20           O  
ATOM    113  N   ALA A  46      -4.531  -0.581  31.768  1.00 22.56           N  
ATOM    114  CA  ALA A  46      -4.306  -1.660  32.727  1.00 20.66           C  
ATOM    115  CB  ALA A  46      -3.703  -2.877  32.051  1.00 23.02           C  
ATOM    116  C   ALA A  46      -3.454  -1.141  33.882  1.00 18.20           C  
ATOM    117  O   ALA A  46      -2.197  -1.172  33.803  1.00 17.43           O  
ATOM    118  N   THR A  47      -4.124  -0.603  34.920  1.00 19.60           N  
ATOM    119  CA  THR A  47      -3.393   0.028  36.013  1.00 20.87           C  
ATOM    120  CB  THR A  47      -4.173   1.140  36.740  1.00 24.02           C  
ATOM    121  OG1 THR A  47      -5.057   0.479  37.648  1.00 23.01           O  
ATOM    122  CG2 THR A  47      -4.782   2.193  35.826  1.00 19.11           C  
ATOM    123  C   THR A  47      -2.851  -1.032  36.985  1.00 22.25           C  
ATOM    124  O   THR A  47      -3.357  -2.161  37.039  1.00 22.62           O  
ATOM    125  N   ASP A  48      -1.824  -0.636  37.741  1.00 15.85           N  
ATOM    126  CA  ASP A  48      -1.444  -1.308  38.970  1.00 14.56           C  
ATOM    127  CB  ASP A  48       0.041  -1.692  38.914  1.00 18.11           C  
ATOM    128  CG  ASP A  48       0.981  -0.491  38.861  1.00 22.71           C  
ATOM    129  OD1 ASP A  48       0.827   0.415  39.702  1.00 22.01           O  
ATOM    130  OD2 ASP A  48       1.815  -0.422  37.946  1.00 24.54           O  
ATOM    131  C   ASP A  48      -1.872  -0.448  40.155  1.00 12.45           C  
ATOM    132  O   ASP A  48      -2.374   0.675  39.985  1.00 17.96           O  
ATOM    133  N   LEU A  49      -1.648  -0.937  41.383  1.00 15.61           N  
ATOM    134  CA  LEU A  49      -2.092  -0.283  42.606  1.00 14.28           C  
ATOM    135  CB  LEU A  49      -1.910  -0.963  43.965  1.00 14.88           C  
ATOM    136  CG  LEU A  49      -2.968  -2.001  44.364  1.00 17.10           C  
ATOM    137  CD1 LEU A  49      -2.556  -2.536  45.707  1.00 18.88           C  
ATOM    138  CD2 LEU A  49      -4.329  -1.341  44.498  1.00 13.36           C  
ATOM    139  C   LEU A  49      -1.643   1.163  42.705  1.00 17.67           C  
ATOM    140  O   LEU A  49      -2.374   1.966  43.312  1.00 18.99           O  
ATOM    141  N   SER A  50      -0.432   1.463  42.180  1.00 16.85           N  
ATOM    142  CA  SER A  50       0.168   2.802  42.252  1.00 17.19           C  
ATOM    143  CB  SER A  50       1.690   2.704  41.915  1.00 15.51           C  
ATOM    144  OG  SER A  50       1.949   2.734  40.487  1.00 16.62           O  
ATOM    145  C   SER A  50      -0.573   3.818  41.384  1.00 18.91           C  
ATOM    146  O   SER A  50      -0.426   5.039  41.576  1.00 20.01           O  
ATOM    147  N   GLY A  51      -1.290   3.317  40.372  1.00 18.96           N  
ATOM    148  CA  GLY A  51      -1.999   4.098  39.399  1.00 17.84           C  
ATOM    149  C   GLY A  51      -1.249   4.081  38.065  1.00 20.61           C  
ATOM    150  O   GLY A  51      -1.744   4.590  37.063  1.00 23.16           O  
ATOM    151  N   GLY A  52      -0.055   3.484  38.070  1.00 17.84           N  
ATOM    152  CA  GLY A  52       0.784   3.352  36.889  1.00 18.75           C  
ATOM    153  C   GLY A  52       0.105   2.490  35.849  1.00 17.92           C  
ATOM    154  O   GLY A  52      -0.507   1.481  36.217  1.00 16.96           O  
ATOM    155  N   ALA A  53       0.279   2.828  34.571  1.00 17.07           N  
ATOM    156  CA  ALA A  53      -0.456   2.046  33.581  1.00 16.49           C  
ATOM    157  CB  ALA A  53      -1.608   2.882  33.001  1.00 24.24           C  
ATOM    158  C   ALA A  53       0.418   1.504  32.467  1.00 19.25           C  
ATOM    159  O   ALA A  53      -0.123   1.108  31.431  1.00 21.72           O  
ATOM    160  N   GLN A  54       1.762   1.460  32.651  1.00 18.31           N  
ATOM    161  CA  GLN A  54       2.552   0.985  31.545  1.00 18.17           C  
ATOM    162  CB  GLN A  54       3.824   1.840  31.487  1.00 21.55           C  
ATOM    163  CG  GLN A  54       4.883   1.265  30.564  1.00 32.45           C  
ATOM    164  CD  GLN A  54       4.503   1.215  29.105  1.00 38.23           C  
ATOM    165  OE1 GLN A  54       3.795   2.094  28.580  1.00 34.62           O  
ATOM    166  NE2 GLN A  54       4.939   0.122  28.477  1.00 32.11           N  
ATOM    167  C   GLN A  54       2.719  -0.537  31.679  1.00 16.68           C  
ATOM    168  O   GLN A  54       3.328  -0.964  32.674  1.00 16.54           O  
ATOM    169  N   PRO A  55       2.257  -1.368  30.701  1.00 14.86           N  
ATOM    170  CA  PRO A  55       2.565  -2.797  30.700  1.00 14.82           C  
ATOM    171  CB  PRO A  55       1.930  -3.278  29.414  1.00 17.25           C  
ATOM    172  CG  PRO A  55       0.723  -2.353  29.307  1.00 16.77           C  
ATOM    173  CD  PRO A  55       1.386  -1.019  29.558  1.00 15.82           C  
ATOM    174  C   PRO A  55       4.080  -2.999  30.604  1.00 13.38           C  
ATOM    175  O   PRO A  55       4.711  -2.221  29.881  1.00 13.11           O  
ATOM    176  N   ARG A  56       4.614  -4.029  31.291  1.00 14.35           N  
ATOM    177  CA  ARG A  56       6.052  -4.267  31.296  1.00 13.48           C  
ATOM    178  CB  ARG A  56       6.667  -4.082  32.685  1.00 15.33           C  
ATOM    179  CG  ARG A  56       6.617  -2.653  33.218  1.00 19.40           C  
ATOM    180  CD  ARG A  56       7.329  -1.660  32.325  1.00 17.19           C  
ATOM    181  NE  ARG A  56       7.044  -0.389  32.995  1.00 18.01           N  
ATOM    182  CZ  ARG A  56       7.464   0.827  32.635  1.00 22.84           C  
ATOM    183  NH1 ARG A  56       8.267   0.933  31.574  1.00 21.55           N  
ATOM    184  NH2 ARG A  56       7.024   1.876  33.336  1.00 19.97           N  
ATOM    185  C   ARG A  56       6.301  -5.635  30.660  1.00 17.16           C  
ATOM    186  O   ARG A  56       6.559  -5.688  29.458  1.00 17.04           O  
ATOM    187  N   ARG A  57       6.003  -6.706  31.415  1.00 14.78           N  
ATOM    188  CA  ARG A  57       5.807  -8.067  30.891  1.00 15.23           C  
ATOM    189  CB  ARG A  57       4.760  -8.242  29.761  1.00 16.46           C  
ATOM    190  CG  ARG A  57       3.524  -7.426  30.098  1.00 13.33           C  
ATOM    191  CD  ARG A  57       2.579  -7.426  28.925  1.00 14.69           C  
ATOM    192  NE  ARG A  57       3.120  -6.834  27.696  1.00 18.41           N  
ATOM    193  CZ  ARG A  57       3.003  -7.302  26.446  1.00 15.84           C  
ATOM    194  NH1 ARG A  57       2.286  -8.333  26.128  1.00 15.49           N  
ATOM    195  NH2 ARG A  57       3.598  -6.707  25.441  1.00 13.92           N  
ATOM    196  C   ARG A  57       7.090  -8.742  30.397  1.00 16.20           C  
ATOM    197  O   ARG A  57       7.016  -9.765  29.731  1.00 20.78           O  
ATOM    198  N   PHE A  58       8.255  -8.251  30.791  1.00 14.50           N  
ATOM    199  CA  PHE A  58       9.438  -8.978  30.357  1.00 17.61           C  
ATOM    200  CB  PHE A  58      10.644  -8.041  30.198  1.00 24.37           C  
ATOM    201  CG  PHE A  58      10.759  -7.008  31.311  1.00 24.38           C  
ATOM    202  CD1 PHE A  58      11.209  -7.350  32.580  1.00 31.57           C  
ATOM    203  CD2 PHE A  58      10.435  -5.659  31.069  1.00 34.13           C  
ATOM    204  CE1 PHE A  58      11.290  -6.376  33.574  1.00 35.30           C  
ATOM    205  CE2 PHE A  58      10.575  -4.674  32.062  1.00 25.15           C  
ATOM    206  CZ  PHE A  58      10.999  -5.048  33.300  1.00 32.71           C  
ATOM    207  C   PHE A  58       9.701 -10.142  31.318  1.00 13.39           C  
ATOM    208  O   PHE A  58       9.425 -10.080  32.523  1.00 15.15           O  
ATOM    209  N   GLU A  59      10.289 -11.191  30.740  1.00 12.26           N  
ATOM    210  CA  GLU A  59      10.739 -12.332  31.531  1.00 12.23           C  
ATOM    211  CB  GLU A  59       9.884 -13.571  31.247  1.00 12.81           C  
ATOM    212  CG  GLU A  59       8.369 -13.338  31.352  1.00 15.52           C  
ATOM    213  CD  GLU A  59       7.610 -14.619  31.073  1.00 14.04           C  
ATOM    214  OE1 GLU A  59       7.443 -15.059  29.905  1.00 13.59           O  
ATOM    215  OE2 GLU A  59       7.311 -15.274  32.075  1.00 11.06           O  
ATOM    216  C   GLU A  59      12.196 -12.596  31.198  1.00 10.64           C  
ATOM    217  O   GLU A  59      12.568 -12.813  30.026  1.00  9.79           O  
ATOM    218  N   GLY A  60      13.044 -12.538  32.204  1.00 10.39           N  
ATOM    219  CA  GLY A  60      14.468 -12.721  31.976  1.00 11.24           C  
ATOM    220  C   GLY A  60      15.352 -12.268  33.130  1.00 13.09           C  
ATOM    221  O   GLY A  60      14.845 -12.115  34.257  1.00 13.81           O  
ATOM    222  N   THR A  61      16.651 -12.040  32.820  1.00 14.44           N  
ATOM    223  CA  THR A  61      17.672 -11.792  33.847  1.00 12.07           C  
ATOM    224  CB  THR A  61      18.509 -13.060  34.145  1.00 12.04           C  
ATOM    225  OG1 THR A  61      19.134 -13.418  32.911  1.00 12.79           O  
ATOM    226  CG2 THR A  61      17.593 -14.235  34.530  1.00 12.23           C  
ATOM    227  C   THR A  61      18.580 -10.630  33.482  1.00 11.22           C  
ATOM    228  O   THR A  61      18.738 -10.262  32.341  1.00 10.85           O  
ATOM    229  N   ILE A  62      19.205 -10.101  34.525  1.00 11.25           N  
ATOM    230  CA  ILE A  62      20.424  -9.279  34.471  1.00 13.08           C  
ATOM    231  CB  ILE A  62      20.056  -7.808  34.820  1.00 13.99           C  
ATOM    232  CG1 ILE A  62      19.048  -7.234  33.828  1.00 15.28           C  
ATOM    233  CG2 ILE A  62      21.342  -6.970  34.885  1.00 15.87           C  
ATOM    234  CD1 ILE A  62      18.530  -5.877  34.255  1.00 18.17           C  
ATOM    235  C   ILE A  62      21.407  -9.832  35.497  1.00 15.10           C  
ATOM    236  O   ILE A  62      21.079  -9.909  36.686  1.00 17.02           O  
ATOM    237  N   PHE A  63      22.586 -10.251  35.004  1.00 14.66           N  
ATOM    238  CA  PHE A  63      23.623 -10.707  35.923  1.00 15.39           C  
ATOM    239  CB  PHE A  63      24.480 -11.693  35.145  1.00 15.17           C  
ATOM    240  CG  PHE A  63      25.654 -12.256  35.937  1.00 17.05           C  
ATOM    241  CD1 PHE A  63      25.477 -13.405  36.727  1.00 18.77           C  
ATOM    242  CD2 PHE A  63      26.922 -11.681  35.864  1.00 18.13           C  
ATOM    243  CE1 PHE A  63      26.540 -13.935  37.465  1.00 16.57           C  
ATOM    244  CE2 PHE A  63      27.997 -12.226  36.566  1.00 17.72           C  
ATOM    245  CZ  PHE A  63      27.801 -13.350  37.370  1.00 17.04           C  
ATOM    246  C   PHE A  63      24.451  -9.497  36.358  1.00 15.34           C  
ATOM    247  O   PHE A  63      24.912  -8.737  35.508  1.00 12.97           O  
ATOM    248  N   ASP A  64      24.711  -9.396  37.674  1.00 15.63           N  
ATOM    249  CA  ASP A  64      25.561  -8.327  38.164  1.00 15.27           C  
ATOM    250  CB  ASP A  64      27.022  -8.505  37.738  1.00 18.61           C  
ATOM    251  CG  ASP A  64      28.041  -7.878  38.693  1.00 25.27           C  
ATOM    252  OD1 ASP A  64      27.639  -7.451  39.784  1.00 29.72           O  
ATOM    253  OD2 ASP A  64      29.265  -7.853  38.375  1.00 27.38           O  
ATOM    254  C   ASP A  64      24.902  -6.973  37.905  1.00 16.03           C  
ATOM    255  O   ASP A  64      25.470  -6.134  37.208  1.00 17.22           O  
ATOM    256  N   VAL A  65      23.667  -6.795  38.451  1.00 15.13           N  
ATOM    257  CA  VAL A  65      22.916  -5.523  38.372  1.00 15.91           C  
ATOM    258  CB  VAL A  65      21.535  -5.579  39.048  1.00 15.78           C  
ATOM    259  CG1 VAL A  65      20.670  -4.341  38.784  1.00 15.09           C  
ATOM    260  CG2 VAL A  65      20.757  -6.837  38.625  1.00 15.61           C  
ATOM    261  C   VAL A  65      23.800  -4.322  38.783  1.00 17.10           C  
ATOM    262  O   VAL A  65      24.517  -4.374  39.784  1.00 14.87           O  
ATOM    263  N   MET A  66      23.779  -3.261  37.981  1.00 16.20           N  
ATOM    264  CA  MET A  66      24.514  -2.038  38.301  1.00 22.66           C  
ATOM    265  CB  MET A  66      24.213  -0.998  37.224  1.00 22.23           C  
ATOM    266  CG  MET A  66      24.885   0.321  37.413  1.00 36.48           C  
ATOM    267  SD  MET A  66      24.766   1.308  35.896  1.00 50.70           S  
ATOM    268  CE  MET A  66      24.269   0.058  34.728  1.00 17.07           C  
ATOM    269  C   MET A  66      24.135  -1.503  39.689  1.00 21.41           C  
ATOM    270  O   MET A  66      22.954  -1.447  40.018  1.00 17.61           O  
ATOM    271  N   THR A  67      25.151  -1.217  40.539  1.00 16.49           N  
ATOM    272  CA  THR A  67      24.834  -0.651  41.852  1.00 21.68           C  
ATOM    273  CB  THR A  67      25.063  -1.662  42.982  1.00 18.65           C  
ATOM    274  OG1 THR A  67      26.478  -1.791  42.982  1.00 28.58           O  
ATOM    275  CG2 THR A  67      24.404  -3.019  42.809  1.00 16.21           C  
ATOM    276  C   THR A  67      25.533   0.709  42.055  1.00 23.35           C  
ATOM    277  O   THR A  67      26.561   1.005  41.411  1.00 27.93           O  
ATOM    278  N   ARG A  68      24.890   1.582  42.845  1.00 22.46           N  
ATOM    279  CA  ARG A  68      25.477   2.832  43.282  1.00 20.25           C  
ATOM    280  CB  ARG A  68      24.639   4.088  42.986  1.00 20.06           C  
ATOM    281  CG  ARG A  68      24.360   4.337  41.500  1.00 20.08           C  
ATOM    282  CD  ARG A  68      23.660   5.642  41.268  1.00 21.04           C  
ATOM    283  NE  ARG A  68      22.431   5.959  42.016  1.00 20.76           N  
ATOM    284  CZ  ARG A  68      21.206   5.469  41.710  1.00 21.19           C  
ATOM    285  NH1 ARG A  68      21.066   4.607  40.681  1.00 23.45           N  
ATOM    286  NH2 ARG A  68      20.143   5.873  42.402  1.00 22.03           N  
ATOM    287  C   ARG A  68      25.697   2.668  44.795  1.00 23.98           C  
ATOM    288  O   ARG A  68      24.825   2.132  45.498  1.00 19.65           O  
ATOM    289  N   GLY A  69      26.875   3.098  45.278  1.00 21.60           N  
ATOM    290  CA  GLY A  69      27.261   2.884  46.676  1.00 26.08           C  
ATOM    291  C   GLY A  69      27.717   1.453  46.899  1.00 22.57           C  
ATOM    292  O   GLY A  69      27.996   0.761  45.929  1.00 27.93           O  
ATOM    293  N   THR A  70      27.707   0.990  48.162  1.00 22.07           N  
ATOM    294  CA  THR A  70      28.257  -0.299  48.518  1.00 27.39           C  
ATOM    295  CB  THR A  70      29.380  -0.090  49.554  1.00 36.81           C  
ATOM    296  OG1 THR A  70      30.509   0.466  48.870  1.00 37.79           O  
ATOM    297  CG2 THR A  70      29.771  -1.352  50.305  1.00 28.40           C  
ATOM    298  C   THR A  70      27.138  -1.192  49.063  1.00 29.60           C  
ATOM    299  O   THR A  70      26.471  -0.813  50.041  1.00 29.62           O  
ATOM    300  N   ILE A  71      26.988  -2.360  48.438  1.00 22.52           N  
ATOM    301  CA  ILE A  71      26.052  -3.403  48.893  1.00 26.50           C  
ATOM    302  CB  ILE A  71      25.822  -4.437  47.783  1.00 21.52           C  
ATOM    303  CG1 ILE A  71      25.184  -3.817  46.487  1.00 21.41           C  
ATOM    304  CG2 ILE A  71      25.090  -5.705  48.265  1.00 21.37           C  
ATOM    305  CD1 ILE A  71      23.834  -3.149  46.619  1.00 19.40           C  
ATOM    306  C   ILE A  71      26.606  -4.064  50.154  1.00 22.43           C  
ATOM    307  O   ILE A  71      27.696  -4.654  50.118  1.00 21.03           O  
ATOM    308  N   PRO A  72      25.890  -4.011  51.302  1.00 24.00           N  
ATOM    309  CA  PRO A  72      26.419  -4.637  52.512  1.00 28.37           C  
ATOM    310  CB  PRO A  72      25.316  -4.381  53.548  1.00 26.20           C  
ATOM    311  CG  PRO A  72      24.392  -3.325  52.989  1.00 23.63           C  
ATOM    312  CD  PRO A  72      24.569  -3.369  51.483  1.00 20.82           C  
ATOM    313  C   PRO A  72      26.697  -6.126  52.312  1.00 27.22           C  
ATOM    314  O   PRO A  72      25.845  -6.851  51.805  1.00 29.49           O  
ATOM    315  N   LYS A  73      27.890  -6.590  52.707  1.00 25.26           N  
ATOM    316  CA  LYS A  73      28.234  -8.002  52.667  1.00 26.86           C  
ATOM    317  CB  LYS A  73      29.726  -8.251  52.966  1.00 36.02           C  
ATOM    318  CG  LYS A  73      30.599  -8.227  51.686  1.00 46.24           C  
ATOM    319  CD  LYS A  73      30.637  -9.554  50.931  1.00 49.35           C  
ATOM    320  CE  LYS A  73      31.728  -9.716  49.920  1.00 56.66           C  
ATOM    321  NZ  LYS A  73      33.048  -9.836  50.541  1.00 61.65           N  
ATOM    322  C   LYS A  73      27.355  -8.834  53.594  1.00 22.67           C  
ATOM    323  O   LYS A  73      27.266 -10.048  53.421  1.00 22.89           O  
ATOM    324  N   GLU A  74      26.580  -8.163  54.450  1.00 23.75           N  
ATOM    325  CA  GLU A  74      25.733  -8.884  55.402  1.00 25.88           C  
ATOM    326  CB  GLU A  74      25.264  -8.113  56.642  1.00 27.98           C  
ATOM    327  CG  GLU A  74      26.469  -7.621  57.446  1.00 30.28           C  
ATOM    328  CD  GLU A  74      26.974  -6.213  57.137  1.00 30.69           C  
ATOM    329  OE1 GLU A  74      27.111  -5.778  55.981  1.00 26.49           O  
ATOM    330  OE2 GLU A  74      27.238  -5.495  58.145  1.00 32.49           O  
ATOM    331  C   GLU A  74      24.474  -9.404  54.727  1.00 29.23           C  
ATOM    332  O   GLU A  74      23.882 -10.357  55.239  1.00 20.73           O  
ATOM    333  N   LEU A  75      24.125  -8.823  53.559  1.00 26.32           N  
ATOM    334  CA  LEU A  75      22.951  -9.341  52.856  1.00 24.45           C  
ATOM    335  CB  LEU A  75      22.361  -8.364  51.820  1.00 21.67           C  
ATOM    336  CG  LEU A  75      21.760  -7.089  52.403  1.00 21.54           C  
ATOM    337  CD1 LEU A  75      21.485  -6.237  51.211  1.00 21.47           C  
ATOM    338  CD2 LEU A  75      20.457  -7.438  53.076  1.00 20.57           C  
ATOM    339  C   LEU A  75      23.297 -10.689  52.248  1.00 23.09           C  
ATOM    340  O   LEU A  75      24.194 -10.749  51.423  1.00 26.06           O  
ATOM    341  N   HIS A  76      22.531 -11.746  52.601  1.00 20.11           N  
ATOM    342  CA  HIS A  76      22.708 -13.074  52.032  1.00 18.45           C  
ATOM    343  CB  HIS A  76      23.670 -13.913  52.899  1.00 21.03           C  
ATOM    344  CG  HIS A  76      24.045 -15.275  52.396  1.00 22.28           C  
ATOM    345  ND1 HIS A  76      25.098 -15.408  51.521  1.00 27.26           N  
ATOM    346  CE1 HIS A  76      25.289 -16.684  51.247  1.00 25.12           C  
ATOM    347  NE2 HIS A  76      24.372 -17.367  51.853  1.00 25.01           N  
ATOM    348  CD2 HIS A  76      23.591 -16.513  52.578  1.00 21.96           C  
ATOM    349  C   HIS A  76      21.345 -13.743  51.818  1.00 17.54           C  
ATOM    350  O   HIS A  76      20.801 -14.449  52.685  1.00 15.28           O  
ATOM    351  N   GLY A  77      20.804 -13.595  50.589  1.00 15.83           N  
ATOM    352  CA  GLY A  77      19.396 -13.969  50.464  1.00 19.01           C  
ATOM    353  C   GLY A  77      18.771 -13.357  49.225  1.00 17.36           C  
ATOM    354  O   GLY A  77      19.510 -12.965  48.301  1.00 16.58           O  
ATOM    355  N   THR A  78      17.419 -13.362  49.179  1.00 20.04           N  
ATOM    356  CA  THR A  78      16.776 -12.940  47.941  1.00 15.99           C  
ATOM    357  CB  THR A  78      16.250 -14.104  47.086  1.00 14.44           C  
ATOM    358  OG1 THR A  78      17.229 -15.114  46.951  1.00 13.43           O  
ATOM    359  CG2 THR A  78      15.834 -13.598  45.685  1.00 14.86           C  
ATOM    360  C   THR A  78      15.612 -12.036  48.322  1.00 15.26           C  
ATOM    361  O   THR A  78      14.827 -12.440  49.198  1.00 17.45           O  
ATOM    362  N   PHE A  79      15.518 -10.842  47.680  1.00 10.82           N  
ATOM    363  CA  PHE A  79      14.313 -10.016  47.796  1.00 10.95           C  
ATOM    364  CB  PHE A  79      14.712  -8.557  47.686  1.00 12.73           C  
ATOM    365  CG  PHE A  79      13.613  -7.506  47.784  1.00 11.81           C  
ATOM    366  CD1 PHE A  79      12.393  -7.767  48.412  1.00 12.58           C  
ATOM    367  CD2 PHE A  79      13.864  -6.222  47.322  1.00 13.22           C  
ATOM    368  CE1 PHE A  79      11.408  -6.771  48.504  1.00 11.53           C  
ATOM    369  CE2 PHE A  79      12.913  -5.187  47.507  1.00 14.13           C  
ATOM    370  CZ  PHE A  79      11.660  -5.478  48.062  1.00 14.04           C  
ATOM    371  C   PHE A  79      13.420 -10.403  46.626  1.00 13.77           C  
ATOM    372  O   PHE A  79      13.800 -10.140  45.476  1.00 13.86           O  
ATOM    373  N   TYR A  80      12.301 -11.070  46.946  1.00 13.79           N  
ATOM    374  CA  TYR A  80      11.335 -11.458  45.942  1.00 14.30           C  
ATOM    375  CB  TYR A  80      10.779 -12.876  46.143  1.00 10.76           C  
ATOM    376  CG  TYR A  80      11.723 -14.030  45.915  1.00 11.48           C  
ATOM    377  CD1 TYR A  80      11.952 -14.548  44.628  1.00 10.74           C  
ATOM    378  CD2 TYR A  80      12.364 -14.623  46.975  1.00 11.86           C  
ATOM    379  CE1 TYR A  80      12.829 -15.621  44.464  1.00 12.46           C  
ATOM    380  CE2 TYR A  80      13.267 -15.652  46.831  1.00 12.79           C  
ATOM    381  CZ  TYR A  80      13.503 -16.174  45.565  1.00 16.06           C  
ATOM    382  OH  TYR A  80      14.347 -17.281  45.431  1.00 15.81           O  
ATOM    383  C   TYR A  80      10.152 -10.517  45.998  1.00 15.11           C  
ATOM    384  O   TYR A  80       9.643 -10.244  47.080  1.00 15.19           O  
ATOM    385  N   ARG A  81       9.716 -10.036  44.816  1.00 11.13           N  
ATOM    386  CA  ARG A  81       8.654  -9.045  44.840  1.00 11.84           C  
ATOM    387  CB  ARG A  81       9.289  -7.728  44.413  1.00 16.37           C  
ATOM    388  CG  ARG A  81       8.361  -6.553  44.658  1.00 19.67           C  
ATOM    389  CD  ARG A  81       8.578  -5.761  45.914  1.00 15.32           C  
ATOM    390  NE  ARG A  81       7.706  -4.639  45.518  1.00 14.70           N  
ATOM    391  CZ  ARG A  81       6.584  -4.349  46.141  1.00 12.45           C  
ATOM    392  NH1 ARG A  81       6.354  -4.879  47.354  1.00 13.33           N  
ATOM    393  NH2 ARG A  81       5.711  -3.536  45.584  1.00 11.80           N  
ATOM    394  C   ARG A  81       7.652  -9.498  43.826  1.00 12.99           C  
ATOM    395  O   ARG A  81       8.101 -10.081  42.822  1.00 17.92           O  
ATOM    396  N   ILE A  82       6.343  -9.263  44.072  1.00 12.01           N  
ATOM    397  CA  ILE A  82       5.395  -9.799  43.100  1.00 13.25           C  
ATOM    398  CB  ILE A  82       4.629 -11.035  43.625  1.00 12.40           C  
ATOM    399  CG1 ILE A  82       3.848 -11.706  42.522  1.00 12.29           C  
ATOM    400  CG2 ILE A  82       3.785 -10.713  44.877  1.00 11.35           C  
ATOM    401  CD1 ILE A  82       3.428 -13.138  42.836  1.00 11.73           C  
ATOM    402  C   ILE A  82       4.532  -8.653  42.625  1.00 12.42           C  
ATOM    403  O   ILE A  82       4.162  -7.788  43.400  1.00 13.08           O  
ATOM    404  N   MET A  83       4.273  -8.633  41.315  1.00 13.58           N  
ATOM    405  CA  MET A  83       3.506  -7.539  40.753  1.00 13.86           C  
ATOM    406  CB  MET A  83       4.400  -6.686  39.845  1.00 13.07           C  
ATOM    407  CG  MET A  83       5.526  -5.996  40.580  1.00 16.01           C  
ATOM    408  SD  MET A  83       7.121  -6.108  39.744  1.00 22.36           S  
ATOM    409  CE  MET A  83       7.369  -7.831  40.056  1.00 20.38           C  
ATOM    410  C   MET A  83       2.352  -8.056  39.890  1.00 13.57           C  
ATOM    411  O   MET A  83       2.481  -9.132  39.304  1.00 12.17           O  
ATOM    412  N   PRO A  84       1.253  -7.255  39.683  1.00 13.82           N  
ATOM    413  CA  PRO A  84       0.284  -7.557  38.690  1.00 10.76           C  
ATOM    414  CB  PRO A  84      -0.978  -6.913  39.277  1.00 12.34           C  
ATOM    415  CG  PRO A  84      -0.438  -5.587  39.808  1.00 13.71           C  
ATOM    416  CD  PRO A  84       0.963  -5.972  40.366  1.00 14.51           C  
ATOM    417  C   PRO A  84       0.698  -6.957  37.351  1.00 11.69           C  
ATOM    418  O   PRO A  84       1.012  -5.773  37.290  1.00 11.89           O  
ATOM    419  N   ASP A  85       0.673  -7.732  36.270  1.00 11.33           N  
ATOM    420  CA  ASP A  85       1.187  -7.139  35.046  1.00 14.10           C  
ATOM    421  CB  ASP A  85       2.715  -7.270  34.986  1.00 13.48           C  
ATOM    422  CG  ASP A  85       3.487  -6.450  33.951  1.00 16.00           C  
ATOM    423  OD1 ASP A  85       2.916  -5.498  33.327  1.00 14.29           O  
ATOM    424  OD2 ASP A  85       4.702  -6.725  33.822  1.00 18.04           O  
ATOM    425  C   ASP A  85       0.560  -7.949  33.918  1.00 15.26           C  
ATOM    426  O   ASP A  85       1.145  -8.913  33.460  1.00 16.68           O  
ATOM    427  N   TYR A  86      -0.694  -7.671  33.604  1.00 15.73           N  
ATOM    428  CA  TYR A  86      -1.405  -8.468  32.605  1.00 17.48           C  
ATOM    429  CB  TYR A  86      -2.558  -7.596  32.090  1.00 20.33           C  
ATOM    430  CG  TYR A  86      -3.903  -7.774  32.774  1.00 17.03           C  
ATOM    431  CD1 TYR A  86      -4.495  -9.031  32.847  1.00 14.67           C  
ATOM    432  CD2 TYR A  86      -4.543  -6.694  33.399  1.00 16.31           C  
ATOM    433  CE1 TYR A  86      -5.736  -9.231  33.428  1.00 13.58           C  
ATOM    434  CE2 TYR A  86      -5.778  -6.875  34.019  1.00 17.55           C  
ATOM    435  CZ  TYR A  86      -6.377  -8.131  33.988  1.00 16.98           C  
ATOM    436  OH  TYR A  86      -7.608  -8.262  34.520  1.00 15.90           O  
ATOM    437  C   TYR A  86      -0.512  -8.796  31.393  1.00 17.42           C  
ATOM    438  O   TYR A  86       0.101  -7.904  30.848  1.00 15.48           O  
ATOM    439  N   ALA A  87      -0.397 -10.095  31.036  1.00 12.68           N  
ATOM    440  CA  ALA A  87       0.505 -10.575  30.002  1.00 11.01           C  
ATOM    441  CB  ALA A  87       0.809 -12.060  30.184  1.00  8.63           C  
ATOM    442  C   ALA A  87      -0.114 -10.322  28.626  1.00 11.42           C  
ATOM    443  O   ALA A  87       0.616 -10.091  27.656  1.00 11.81           O  
ATOM    444  N   GLN A  88      -1.452 -10.357  28.555  1.00 12.83           N  
ATOM    445  CA  GLN A  88      -2.225 -10.126  27.308  1.00 16.50           C  
ATOM    446  CB  GLN A  88      -3.043 -11.357  26.865  1.00 13.94           C  
ATOM    447  CG  GLN A  88      -2.209 -12.615  26.530  1.00 11.36           C  
ATOM    448  CD  GLN A  88      -1.214 -12.428  25.389  1.00 14.05           C  
ATOM    449  OE1 GLN A  88      -0.010 -12.704  25.520  1.00 16.31           O  
ATOM    450  NE2 GLN A  88      -1.651 -11.861  24.270  1.00 13.46           N  
ATOM    451  C   GLN A  88      -3.162  -8.944  27.616  1.00 13.61           C  
ATOM    452  O   GLN A  88      -3.485  -8.753  28.789  1.00 14.10           O  
ATOM    453  N   PRO A  89      -3.529  -8.094  26.622  1.00 12.49           N  
ATOM    454  CA  PRO A  89      -4.450  -6.992  26.875  1.00 13.94           C  
ATOM    455  CB  PRO A  89      -4.615  -6.276  25.509  1.00 12.61           C  
ATOM    456  CG  PRO A  89      -4.101  -7.262  24.536  1.00 12.46           C  
ATOM    457  CD  PRO A  89      -3.181  -8.250  25.201  1.00 11.50           C  
ATOM    458  C   PRO A  89      -5.782  -7.585  27.361  1.00 14.95           C  
ATOM    459  O   PRO A  89      -6.272  -8.503  26.739  1.00 16.23           O  
ATOM    460  N   PRO A  90      -6.263  -7.221  28.594  1.00 15.68           N  
ATOM    461  CA  PRO A  90      -7.356  -7.923  29.272  1.00 15.09           C  
ATOM    462  CB  PRO A  90      -7.108  -7.531  30.741  1.00 13.62           C  
ATOM    463  CG  PRO A  90      -6.635  -6.077  30.580  1.00 14.49           C  
ATOM    464  CD  PRO A  90      -5.658  -6.176  29.435  1.00 15.36           C  
ATOM    465  C   PRO A  90      -8.759  -7.624  28.680  1.00 15.64           C  
ATOM    466  O   PRO A  90      -9.624  -7.148  29.379  1.00 14.60           O  
ATOM    467  N   THR A  91      -8.955  -7.835  27.372  1.00 15.55           N  
ATOM    468  CA  THR A  91     -10.070  -7.228  26.680  1.00 14.82           C  
ATOM    469  CB  THR A  91      -9.767  -6.913  25.198  1.00 13.84           C  
ATOM    470  OG1 THR A  91      -9.167  -8.099  24.703  1.00 16.35           O  
ATOM    471  CG2 THR A  91      -8.677  -5.882  25.064  1.00 17.33           C  
ATOM    472  C   THR A  91     -11.321  -8.121  26.720  1.00 16.97           C  
ATOM    473  O   THR A  91     -12.341  -7.638  26.279  1.00 20.54           O  
ATOM    474  N   TYR A  92     -11.293  -9.330  27.315  1.00 13.78           N  
ATOM    475  CA  TYR A  92     -12.395 -10.297  27.211  1.00 16.78           C  
ATOM    476  CB  TYR A  92     -12.190 -11.659  27.891  1.00 13.24           C  
ATOM    477  CG  TYR A  92     -13.285 -12.614  27.460  1.00 16.81           C  
ATOM    478  CD1 TYR A  92     -13.267 -13.168  26.165  1.00 19.00           C  
ATOM    479  CD2 TYR A  92     -14.389 -12.875  28.267  1.00 24.85           C  
ATOM    480  CE1 TYR A  92     -14.281 -14.015  25.722  1.00 22.01           C  
ATOM    481  CE2 TYR A  92     -15.431 -13.687  27.807  1.00 21.46           C  
ATOM    482  CZ  TYR A  92     -15.389 -14.248  26.534  1.00 22.53           C  
ATOM    483  OH  TYR A  92     -16.443 -15.037  26.105  1.00 19.82           O  
ATOM    484  C   TYR A  92     -13.756  -9.692  27.599  1.00 14.48           C  
ATOM    485  O   TYR A  92     -14.717  -9.736  26.815  1.00 14.54           O  
ATOM    486  N   TYR A  93     -13.880  -9.203  28.842  1.00 18.16           N  
ATOM    487  CA  TYR A  93     -15.127  -8.601  29.284  1.00 18.73           C  
ATOM    488  CB  TYR A  93     -15.337  -9.100  30.710  1.00 20.24           C  
ATOM    489  CG  TYR A  93     -16.698  -8.748  31.298  1.00 20.66           C  
ATOM    490  CD1 TYR A  93     -17.854  -9.400  30.898  1.00 22.66           C  
ATOM    491  CD2 TYR A  93     -16.803  -7.781  32.289  1.00 22.43           C  
ATOM    492  CE1 TYR A  93     -19.100  -9.085  31.447  1.00 22.11           C  
ATOM    493  CE2 TYR A  93     -18.028  -7.482  32.874  1.00 22.59           C  
ATOM    494  CZ  TYR A  93     -19.176  -8.153  32.475  1.00 23.11           C  
ATOM    495  OH  TYR A  93     -20.374  -7.857  33.139  1.00 24.29           O  
ATOM    496  C   TYR A  93     -15.157  -7.072  29.147  1.00 20.11           C  
ATOM    497  O   TYR A  93     -14.340  -6.364  29.748  1.00 22.39           O  
ATOM    498  N   LYS A  94     -16.146  -6.560  28.386  1.00 20.26           N  
ATOM    499  CA  LYS A  94     -16.405  -5.117  28.263  1.00 18.87           C  
ATOM    500  CB  LYS A  94     -17.062  -4.492  29.508  1.00 17.64           C  
ATOM    501  CG  LYS A  94     -18.431  -4.951  29.933  1.00 21.04           C  
ATOM    502  CD  LYS A  94     -18.868  -4.414  31.291  1.00 28.01           C  
ATOM    503  CE  LYS A  94     -20.266  -4.671  31.691  1.00 33.17           C  
ATOM    504  NZ  LYS A  94     -20.493  -4.001  32.983  1.00 37.57           N  
ATOM    505  C   LYS A  94     -15.124  -4.371  27.843  1.00 20.76           C  
ATOM    506  O   LYS A  94     -14.783  -3.306  28.402  1.00 19.19           O  
ATOM    507  N   GLY A  95     -14.342  -5.016  26.951  1.00 17.94           N  
ATOM    508  CA  GLY A  95     -13.093  -4.508  26.409  1.00 19.94           C  
ATOM    509  C   GLY A  95     -12.077  -4.223  27.509  1.00 19.03           C  
ATOM    510  O   GLY A  95     -11.122  -3.484  27.283  1.00 21.25           O  
ATOM    511  N   GLY A  96     -12.310  -4.836  28.691  1.00 18.63           N  
ATOM    512  CA  GLY A  96     -11.390  -4.726  29.812  1.00 19.63           C  
ATOM    513  C   GLY A  96     -11.558  -3.391  30.546  1.00 21.64           C  
ATOM    514  O   GLY A  96     -10.706  -3.036  31.375  1.00 18.11           O  
ATOM    515  N   GLU A  97     -12.713  -2.689  30.335  1.00 20.78           N  
ATOM    516  CA  GLU A  97     -12.762  -1.334  30.865  1.00 21.02           C  
ATOM    517  CB  GLU A  97     -13.630  -0.338  30.091  1.00 33.61           C  
ATOM    518  CG  GLU A  97     -12.809   0.617  29.213  1.00 38.14           C  
ATOM    519  CD  GLU A  97     -13.480   0.986  27.901  1.00 58.32           C  
ATOM    520  OE1 GLU A  97     -14.681   1.396  27.854  1.00 57.05           O  
ATOM    521  OE2 GLU A  97     -12.756   0.853  26.889  1.00 61.90           O  
ATOM    522  C   GLU A  97     -12.946  -1.369  32.379  1.00 19.08           C  
ATOM    523  O   GLU A  97     -12.704  -0.345  33.000  1.00 15.69           O  
ATOM    524  N   LEU A  98     -13.283  -2.545  32.933  1.00 15.41           N  
ATOM    525  CA  LEU A  98     -13.462  -2.606  34.387  1.00 16.07           C  
ATOM    526  CB  LEU A  98     -14.865  -3.169  34.669  1.00 16.94           C  
ATOM    527  CG  LEU A  98     -16.061  -2.256  34.368  1.00 18.22           C  
ATOM    528  CD1 LEU A  98     -17.305  -2.993  34.885  1.00 21.49           C  
ATOM    529  CD2 LEU A  98     -15.985  -0.902  35.008  1.00 22.95           C  
ATOM    530  C   LEU A  98     -12.373  -3.406  35.094  1.00 19.62           C  
ATOM    531  O   LEU A  98     -12.599  -3.844  36.215  1.00 19.94           O  
ATOM    532  N   ASN A  99     -11.211  -3.633  34.440  1.00 17.58           N  
ATOM    533  CA  ASN A  99     -10.125  -4.386  35.062  1.00 17.19           C  
ATOM    534  CB  ASN A  99      -9.052  -4.715  34.028  1.00 15.75           C  
ATOM    535  CG  ASN A  99      -8.077  -3.565  33.824  1.00 21.09           C  
ATOM    536  OD1 ASN A  99      -7.253  -3.275  34.704  1.00 17.99           O  
ATOM    537  ND2 ASN A  99      -8.170  -2.871  32.689  1.00 19.21           N  
ATOM    538  C   ASN A  99      -9.708  -3.612  36.317  1.00 15.80           C  
ATOM    539  O   ASN A  99      -9.739  -2.356  36.313  1.00 18.52           O  
ATOM    540  N   ALA A 100      -9.402  -4.331  37.410  1.00 13.12           N  
ATOM    541  CA  ALA A 100      -9.060  -3.704  38.670  1.00 13.80           C  
ATOM    542  CB  ALA A 100      -9.682  -4.440  39.859  1.00 15.10           C  
ATOM    543  C   ALA A 100      -7.504  -3.662  38.781  1.00 14.24           C  
ATOM    544  O   ALA A 100      -6.821  -4.505  38.193  1.00 14.63           O  
ATOM    545  N   PRO A 101      -6.866  -2.702  39.493  1.00 14.97           N  
ATOM    546  CA  PRO A 101      -5.407  -2.736  39.696  1.00 15.04           C  
ATOM    547  CB  PRO A 101      -5.113  -1.517  40.547  1.00 19.78           C  
ATOM    548  CG  PRO A 101      -6.466  -1.267  41.267  1.00 19.90           C  
ATOM    549  CD  PRO A 101      -7.495  -1.561  40.204  1.00 15.98           C  
ATOM    550  C   PRO A 101      -4.835  -4.030  40.303  1.00 15.08           C  
ATOM    551  O   PRO A 101      -3.668  -4.313  40.087  1.00 14.67           O  
ATOM    552  N   ILE A 102      -5.692  -4.816  40.982  1.00 15.52           N  
ATOM    553  CA  ILE A 102      -5.361  -6.051  41.659  1.00 13.80           C  
ATOM    554  CB  ILE A 102      -6.061  -6.200  43.020  1.00 12.47           C  
ATOM    555  CG1 ILE A 102      -7.625  -6.301  42.853  1.00 14.37           C  
ATOM    556  CG2 ILE A 102      -5.637  -5.089  43.983  1.00 14.89           C  
ATOM    557  CD1 ILE A 102      -8.376  -6.608  44.153  1.00 15.34           C  
ATOM    558  C   ILE A 102      -5.551  -7.242  40.742  1.00 13.49           C  
ATOM    559  O   ILE A 102      -5.347  -8.361  41.215  1.00 14.41           O  
ATOM    560  N   ASP A 103      -5.904  -7.031  39.446  1.00 13.66           N  
ATOM    561  CA  ASP A 103      -6.216  -8.162  38.601  1.00 14.05           C  
ATOM    562  CB  ASP A 103      -7.184  -7.877  37.460  1.00 15.68           C  
ATOM    563  CG  ASP A 103      -8.652  -8.089  37.784  1.00 17.97           C  
ATOM    564  OD1 ASP A 103      -9.002  -9.199  38.241  1.00 16.58           O  
ATOM    565  OD2 ASP A 103      -9.415  -7.134  37.575  1.00 18.61           O  
ATOM    566  C   ASP A 103      -5.025  -8.836  37.916  1.00 13.31           C  
ATOM    567  O   ASP A 103      -5.117 -10.024  37.632  1.00 13.71           O  
ATOM    568  N   GLY A 104      -3.996  -8.093  37.522  1.00 12.87           N  
ATOM    569  CA  GLY A 104      -3.176  -8.597  36.399  1.00 12.94           C  
ATOM    570  C   GLY A 104      -2.335  -9.833  36.776  1.00 11.41           C  
ATOM    571  O   GLY A 104      -2.069 -10.074  37.967  1.00 11.29           O  
ATOM    572  N   ASP A 105      -2.007 -10.634  35.756  1.00 11.12           N  
ATOM    573  CA  ASP A 105      -1.194 -11.852  35.873  1.00 13.19           C  
ATOM    574  CB  ASP A 105      -0.683 -12.245  34.496  1.00 13.20           C  
ATOM    575  CG  ASP A 105      -1.821 -12.592  33.582  1.00 16.48           C  
ATOM    576  OD1 ASP A 105      -2.559 -13.548  33.994  1.00 13.21           O  
ATOM    577  OD2 ASP A 105      -1.956 -11.931  32.470  1.00 14.53           O  
ATOM    578  C   ASP A 105       0.037 -11.612  36.739  1.00 12.51           C  
ATOM    579  O   ASP A 105       0.735 -10.596  36.569  1.00 10.73           O  
ATOM    580  N   GLY A 106       0.226 -12.463  37.752  1.00 13.06           N  
ATOM    581  CA  GLY A 106       1.373 -12.336  38.633  1.00 13.04           C  
ATOM    582  C   GLY A 106       2.752 -12.520  37.999  1.00 11.62           C  
ATOM    583  O   GLY A 106       2.990 -13.461  37.259  1.00 12.97           O  
ATOM    584  N   THR A 107       3.661 -11.568  38.264  1.00 10.76           N  
ATOM    585  CA  THR A 107       5.034 -11.744  37.814  1.00 13.16           C  
ATOM    586  CB  THR A 107       5.291 -10.856  36.601  1.00 11.89           C  
ATOM    587  OG1 THR A 107       6.646 -11.068  36.233  1.00 15.38           O  
ATOM    588  CG2 THR A 107       5.006  -9.375  36.836  1.00 11.04           C  
ATOM    589  C   THR A 107       5.945 -11.497  39.013  1.00 13.52           C  
ATOM    590  O   THR A 107       5.650 -10.593  39.777  1.00 15.92           O  
ATOM    591  N   VAL A 108       7.009 -12.305  39.154  1.00 12.64           N  
ATOM    592  CA  VAL A 108       7.877 -12.286  40.332  1.00 12.46           C  
ATOM    593  CB  VAL A 108       8.107 -13.664  40.993  1.00 12.54           C  
ATOM    594  CG1 VAL A 108       9.171 -13.652  42.112  1.00 15.51           C  
ATOM    595  CG2 VAL A 108       6.798 -14.242  41.474  1.00 11.77           C  
ATOM    596  C   VAL A 108       9.199 -11.684  39.892  1.00 12.62           C  
ATOM    597  O   VAL A 108       9.715 -12.140  38.867  1.00 12.66           O  
ATOM    598  N   ALA A 109       9.656 -10.655  40.595  1.00 11.16           N  
ATOM    599  CA  ALA A 109      10.995 -10.090  40.371  1.00 12.35           C  
ATOM    600  CB  ALA A 109      10.978  -8.564  40.413  1.00 12.41           C  
ATOM    601  C   ALA A 109      11.881 -10.640  41.481  1.00 13.46           C  
ATOM    602  O   ALA A 109      11.489 -10.493  42.640  1.00 16.08           O  
ATOM    603  N   ALA A 110      13.029 -11.284  41.157  1.00 13.34           N  
ATOM    604  CA  ALA A 110      13.867 -11.722  42.273  1.00 11.54           C  
ATOM    605  CB  ALA A 110      14.155 -13.196  42.139  1.00 10.72           C  
ATOM    606  C   ALA A 110      15.182 -10.935  42.225  1.00 14.09           C  
ATOM    607  O   ALA A 110      15.730 -10.720  41.143  1.00 13.91           O  
ATOM    608  N   PHE A 111      15.646 -10.460  43.398  1.00 11.69           N  
ATOM    609  CA  PHE A 111      16.920  -9.754  43.473  1.00 13.39           C  
ATOM    610  CB  PHE A 111      16.729  -8.298  43.924  1.00 14.33           C  
ATOM    611  CG  PHE A 111      15.877  -7.416  43.015  1.00 15.59           C  
ATOM    612  CD1 PHE A 111      16.441  -6.721  41.940  1.00 16.98           C  
ATOM    613  CD2 PHE A 111      14.482  -7.322  43.190  1.00 16.32           C  
ATOM    614  CE1 PHE A 111      15.641  -5.905  41.108  1.00 15.88           C  
ATOM    615  CE2 PHE A 111      13.710  -6.513  42.374  1.00 15.11           C  
ATOM    616  CZ  PHE A 111      14.288  -5.813  41.335  1.00 15.52           C  
ATOM    617  C   PHE A 111      17.799 -10.447  44.505  1.00 16.00           C  
ATOM    618  O   PHE A 111      17.578 -10.309  45.731  1.00 12.77           O  
ATOM    619  N   ARG A 112      18.782 -11.178  43.991  1.00 16.44           N  
ATOM    620  CA  ARG A 112      19.538 -12.052  44.864  1.00 20.05           C  
ATOM    621  CB  ARG A 112      19.629 -13.419  44.214  1.00 15.35           C  
ATOM    622  CG  ARG A 112      20.389 -14.293  45.208  1.00 19.01           C  
ATOM    623  CD  ARG A 112      20.382 -15.756  44.752  1.00 17.06           C  
ATOM    624  NE  ARG A 112      19.059 -16.310  45.020  1.00 16.16           N  
ATOM    625  CZ  ARG A 112      18.563 -17.486  44.621  1.00 15.18           C  
ATOM    626  NH1 ARG A 112      19.364 -18.403  44.089  1.00 17.40           N  
ATOM    627  NH2 ARG A 112      17.263 -17.754  44.817  1.00 16.97           N  
ATOM    628  C   ARG A 112      20.895 -11.391  45.212  1.00 19.20           C  
ATOM    629  O   ARG A 112      21.629 -10.956  44.327  1.00 16.87           O  
ATOM    630  N   PHE A 113      21.145 -11.312  46.525  1.00 14.03           N  
ATOM    631  CA  PHE A 113      22.252 -10.659  47.168  1.00 18.37           C  
ATOM    632  CB  PHE A 113      21.753  -9.663  48.219  1.00 17.08           C  
ATOM    633  CG  PHE A 113      20.967  -8.429  47.782  1.00 17.19           C  
ATOM    634  CD1 PHE A 113      19.599  -8.553  47.459  1.00 16.75           C  
ATOM    635  CD2 PHE A 113      21.566  -7.171  47.695  1.00 15.34           C  
ATOM    636  CE1 PHE A 113      18.856  -7.452  47.077  1.00 16.61           C  
ATOM    637  CE2 PHE A 113      20.834  -6.058  47.287  1.00 17.70           C  
ATOM    638  CZ  PHE A 113      19.477  -6.195  46.985  1.00 18.43           C  
ATOM    639  C   PHE A 113      23.144 -11.759  47.769  1.00 21.61           C  
ATOM    640  O   PHE A 113      22.761 -12.496  48.652  1.00 24.29           O  
ATOM    641  N   LYS A 114      24.326 -11.907  47.202  1.00 20.41           N  
ATOM    642  CA  LYS A 114      25.312 -12.895  47.599  1.00 22.83           C  
ATOM    643  CB  LYS A 114      25.104 -14.289  47.012  1.00 24.52           C  
ATOM    644  CG  LYS A 114      26.063 -15.373  47.477  1.00 29.48           C  
ATOM    645  CD  LYS A 114      25.591 -16.759  47.100  1.00 31.73           C  
ATOM    646  CE  LYS A 114      26.740 -17.707  47.326  1.00 30.42           C  
ATOM    647  NZ  LYS A 114      26.003 -18.932  47.071  1.00 39.11           N  
ATOM    648  C   LYS A 114      26.685 -12.251  47.466  1.00 27.74           C  
ATOM    649  O   LYS A 114      27.102 -11.874  46.374  1.00 20.76           O  
ATOM    650  N   ASP A 115      27.340 -12.094  48.620  1.00 27.64           N  
ATOM    651  CA  ASP A 115      28.713 -11.610  48.649  1.00 28.83           C  
ATOM    652  CB  ASP A 115      29.706 -12.606  48.060  1.00 28.33           C  
ATOM    653  CG  ASP A 115      29.812 -13.973  48.705  1.00 31.37           C  
ATOM    654  OD1 ASP A 115      29.798 -14.038  49.928  1.00 32.62           O  
ATOM    655  OD2 ASP A 115      29.977 -14.950  47.971  1.00 33.55           O  
ATOM    656  C   ASP A 115      28.820 -10.247  47.957  1.00 30.23           C  
ATOM    657  O   ASP A 115      29.795  -9.976  47.236  1.00 32.48           O  
ATOM    658  N   GLY A 116      27.823  -9.390  48.183  1.00 23.43           N  
ATOM    659  CA  GLY A 116      27.812  -8.047  47.674  1.00 20.46           C  
ATOM    660  C   GLY A 116      27.464  -7.965  46.173  1.00 18.81           C  
ATOM    661  O   GLY A 116      27.363  -6.863  45.669  1.00 22.22           O  
ATOM    662  N   LYS A 117      27.304  -9.077  45.468  1.00 19.41           N  
ATOM    663  CA  LYS A 117      26.813  -9.018  44.080  1.00 18.52           C  
ATOM    664  CB  LYS A 117      27.321 -10.174  43.208  1.00 18.55           C  
ATOM    665  CG  LYS A 117      26.860 -10.186  41.694  1.00 23.11           C  
ATOM    666  CD  LYS A 117      27.201 -11.072  40.478  1.00 19.97           C  
ATOM    667  CE  LYS A 117      27.530 -12.498  40.677  1.00 23.50           C  
ATOM    668  NZ  LYS A 117      26.320 -13.287  40.899  1.00 24.28           N  
ATOM    669  C   LYS A 117      25.285  -9.150  44.110  1.00 18.14           C  
ATOM    670  O   LYS A 117      24.773  -9.914  44.933  1.00 19.04           O  
ATOM    671  N   VAL A 118      24.601  -8.587  43.088  1.00 15.30           N  
ATOM    672  CA  VAL A 118      23.143  -8.581  43.034  1.00 13.64           C  
ATOM    673  CB  VAL A 118      22.481  -7.220  43.296  1.00 17.44           C  
ATOM    674  CG1 VAL A 118      20.955  -7.336  43.274  1.00 18.00           C  
ATOM    675  CG2 VAL A 118      22.956  -6.589  44.616  1.00 19.21           C  
ATOM    676  C   VAL A 118      22.769  -9.055  41.635  1.00 14.77           C  
ATOM    677  O   VAL A 118      23.226  -8.431  40.660  1.00 11.34           O  
ATOM    678  N   ASP A 119      21.908 -10.090  41.570  1.00 15.23           N  
ATOM    679  CA  ASP A 119      21.388 -10.479  40.254  1.00 12.85           C  
ATOM    680  CB  ASP A 119      21.708 -11.936  39.948  1.00 12.25           C  
ATOM    681  CG  ASP A 119      23.175 -12.335  39.824  1.00 12.28           C  
ATOM    682  OD1 ASP A 119      23.978 -11.484  39.485  1.00 15.78           O  
ATOM    683  OD2 ASP A 119      23.495 -13.511  40.054  1.00 16.97           O  
ATOM    684  C   ASP A 119      19.872 -10.366  40.287  1.00 14.33           C  
ATOM    685  O   ASP A 119      19.269 -10.348  41.366  1.00 14.48           O  
ATOM    686  N   TYR A 120      19.268 -10.342  39.072  1.00 12.29           N  
ATOM    687  CA  TYR A 120      17.846 -10.129  39.010  1.00 13.47           C  
ATOM    688  CB  TYR A 120      17.614  -8.693  38.484  1.00 15.14           C  
ATOM    689  CG  TYR A 120      16.319  -8.355  37.754  1.00 15.83           C  
ATOM    690  CD1 TYR A 120      15.147  -8.081  38.466  1.00 17.68           C  
ATOM    691  CD2 TYR A 120      16.285  -8.369  36.333  1.00 17.50           C  
ATOM    692  CE1 TYR A 120      13.954  -7.782  37.807  1.00 19.00           C  
ATOM    693  CE2 TYR A 120      15.086  -8.061  35.680  1.00 16.26           C  
ATOM    694  CZ  TYR A 120      13.952  -7.779  36.416  1.00 20.63           C  
ATOM    695  OH  TYR A 120      12.788  -7.436  35.816  1.00 22.43           O  
ATOM    696  C   TYR A 120      17.308 -11.121  38.000  1.00 12.42           C  
ATOM    697  O   TYR A 120      17.901 -11.254  36.926  1.00 15.78           O  
ATOM    698  N   ARG A 121      16.084 -11.600  38.316  1.00 13.08           N  
ATOM    699  CA  ARG A 121      15.261 -12.417  37.456  1.00 11.91           C  
ATOM    700  CB  ARG A 121      15.423 -13.929  37.641  1.00 11.23           C  
ATOM    701  CG  ARG A 121      14.546 -14.821  36.779  1.00 11.72           C  
ATOM    702  CD  ARG A 121      14.822 -16.307  37.075  1.00  9.40           C  
ATOM    703  NE  ARG A 121      16.042 -16.875  36.494  1.00 12.30           N  
ATOM    704  CZ  ARG A 121      16.198 -17.290  35.215  1.00 15.54           C  
ATOM    705  NH1 ARG A 121      15.289 -17.064  34.249  1.00 11.33           N  
ATOM    706  NH2 ARG A 121      17.331 -17.866  34.887  1.00 14.91           N  
ATOM    707  C   ARG A 121      13.778 -11.979  37.610  1.00 12.62           C  
ATOM    708  O   ARG A 121      13.295 -11.704  38.719  1.00 10.38           O  
ATOM    709  N   GLN A 122      13.119 -11.827  36.451  1.00  8.62           N  
ATOM    710  CA  GLN A 122      11.681 -11.685  36.459  1.00 12.42           C  
ATOM    711  CB  GLN A 122      11.362 -10.287  35.915  1.00 13.94           C  
ATOM    712  CG  GLN A 122       9.853 -10.047  35.941  1.00 15.71           C  
ATOM    713  CD  GLN A 122       9.528  -8.674  36.457  1.00 20.09           C  
ATOM    714  OE1 GLN A 122      10.409  -7.854  36.744  1.00 22.22           O  
ATOM    715  NE2 GLN A 122       8.248  -8.379  36.533  1.00 27.04           N  
ATOM    716  C   GLN A 122      11.027 -12.791  35.633  1.00 12.61           C  
ATOM    717  O   GLN A 122      11.506 -13.093  34.527  1.00 14.72           O  
ATOM    718  N   ARG A 123       9.895 -13.340  36.157  1.00 11.60           N  
ATOM    719  CA  ARG A 123       9.181 -14.347  35.416  1.00 11.64           C  
ATOM    720  CB  ARG A 123       9.657 -15.788  35.598  1.00 10.89           C  
ATOM    721  CG  ARG A 123       9.303 -16.697  34.418  1.00 12.91           C  
ATOM    722  CD  ARG A 123      10.219 -17.898  34.731  1.00 14.73           C  
ATOM    723  NE  ARG A 123       9.994 -18.881  33.676  1.00 15.16           N  
ATOM    724  CZ  ARG A 123      10.695 -20.010  33.419  1.00 19.96           C  
ATOM    725  NH1 ARG A 123      11.729 -20.378  34.151  1.00 21.15           N  
ATOM    726  NH2 ARG A 123      10.417 -20.739  32.335  1.00 23.74           N  
ATOM    727  C   ARG A 123       7.692 -14.345  35.835  1.00 13.23           C  
ATOM    728  O   ARG A 123       7.358 -14.156  37.046  1.00 10.71           O  
ATOM    729  N   PHE A 124       6.839 -14.515  34.826  1.00 13.66           N  
ATOM    730  CA  PHE A 124       5.402 -14.696  35.111  1.00 13.52           C  
ATOM    731  CB  PHE A 124       4.566 -14.733  33.835  1.00 14.00           C  
ATOM    732  CG  PHE A 124       4.274 -13.344  33.292  1.00 13.18           C  
ATOM    733  CD1 PHE A 124       3.363 -12.534  33.964  1.00 12.57           C  
ATOM    734  CD2 PHE A 124       4.827 -12.930  32.077  1.00 13.79           C  
ATOM    735  CE1 PHE A 124       3.096 -11.245  33.544  1.00 13.63           C  
ATOM    736  CE2 PHE A 124       4.508 -11.656  31.597  1.00 16.72           C  
ATOM    737  CZ  PHE A 124       3.588 -10.840  32.296  1.00 14.72           C  
ATOM    738  C   PHE A 124       5.131 -16.047  35.762  1.00 14.02           C  
ATOM    739  O   PHE A 124       5.806 -17.035  35.446  1.00 13.95           O  
ATOM    740  N   VAL A 125       4.206 -16.028  36.746  1.00 13.90           N  
ATOM    741  CA  VAL A 125       3.658 -17.239  37.325  1.00 13.48           C  
ATOM    742  CB  VAL A 125       2.823 -17.048  38.600  1.00 12.30           C  
ATOM    743  CG1 VAL A 125       2.383 -18.380  39.184  1.00 10.51           C  
ATOM    744  CG2 VAL A 125       3.617 -16.267  39.646  1.00  9.93           C  
ATOM    745  C   VAL A 125       2.841 -17.931  36.220  1.00 13.92           C  
ATOM    746  O   VAL A 125       1.974 -17.332  35.589  1.00 14.69           O  
ATOM    747  N   GLU A 126       3.138 -19.208  35.965  1.00 12.99           N  
ATOM    748  CA  GLU A 126       2.395 -19.967  34.972  1.00 13.36           C  
ATOM    749  CB  GLU A 126       3.145 -21.156  34.377  1.00 18.26           C  
ATOM    750  CG  GLU A 126       4.353 -20.818  33.549  1.00 20.80           C  
ATOM    751  CD  GLU A 126       4.683 -22.162  32.847  1.00 24.75           C  
ATOM    752  OE1 GLU A 126       4.194 -23.323  33.011  1.00 24.06           O  
ATOM    753  OE2 GLU A 126       5.575 -21.972  32.092  1.00 21.46           O  
ATOM    754  C   GLU A 126       1.119 -20.504  35.586  1.00 13.43           C  
ATOM    755  O   GLU A 126       0.897 -21.706  35.607  1.00 11.24           O  
ATOM    756  N   THR A 127       0.200 -19.590  35.973  1.00 13.48           N  
ATOM    757  CA  THR A 127      -1.125 -19.986  36.449  1.00 11.71           C  
ATOM    758  CB  THR A 127      -1.889 -18.748  36.958  1.00 12.31           C  
ATOM    759  OG1 THR A 127      -2.219 -17.945  35.822  1.00 11.65           O  
ATOM    760  CG2 THR A 127      -1.097 -17.981  37.987  1.00 10.95           C  
ATOM    761  C   THR A 127      -1.890 -20.621  35.296  1.00 11.20           C  
ATOM    762  O   THR A 127      -1.572 -20.400  34.126  1.00 11.61           O  
ATOM    763  N   ASP A 128      -2.936 -21.398  35.673  1.00 13.57           N  
ATOM    764  CA  ASP A 128      -3.779 -21.993  34.652  1.00 14.88           C  
ATOM    765  CB  ASP A 128      -4.804 -22.930  35.269  1.00 13.22           C  
ATOM    766  CG  ASP A 128      -4.229 -24.245  35.783  1.00 14.31           C  
ATOM    767  OD1 ASP A 128      -3.053 -24.555  35.435  1.00 14.96           O  
ATOM    768  OD2 ASP A 128      -4.972 -25.040  36.381  1.00 16.26           O  
ATOM    769  C   ASP A 128      -4.329 -20.931  33.715  1.00 14.49           C  
ATOM    770  O   ASP A 128      -4.385 -21.117  32.480  1.00 14.88           O  
ATOM    771  N   ARG A 129      -4.738 -19.809  34.335  1.00 14.44           N  
ATOM    772  CA  ARG A 129      -5.271 -18.670  33.589  1.00 14.84           C  
ATOM    773  CB  ARG A 129      -5.774 -17.683  34.634  1.00 12.49           C  
ATOM    774  CG  ARG A 129      -5.863 -16.268  34.089  1.00 14.40           C  
ATOM    775  CD  ARG A 129      -6.760 -15.504  35.032  1.00 13.54           C  
ATOM    776  NE  ARG A 129      -7.070 -14.121  34.685  1.00 11.36           N  
ATOM    777  CZ  ARG A 129      -7.883 -13.326  35.363  1.00 11.14           C  
ATOM    778  NH1 ARG A 129      -8.389 -13.736  36.500  1.00 11.14           N  
ATOM    779  NH2 ARG A 129      -7.995 -12.053  35.024  1.00 11.18           N  
ATOM    780  C   ARG A 129      -4.246 -18.093  32.603  1.00 12.07           C  
ATOM    781  O   ARG A 129      -4.568 -17.876  31.420  1.00 13.17           O  
ATOM    782  N   PHE A 130      -2.996 -17.924  33.081  1.00 13.99           N  
ATOM    783  CA  PHE A 130      -1.899 -17.427  32.274  1.00 13.91           C  
ATOM    784  CB  PHE A 130      -0.611 -17.264  33.077  1.00 14.17           C  
ATOM    785  CG  PHE A 130       0.637 -16.931  32.269  1.00 14.27           C  
ATOM    786  CD2 PHE A 130       1.484 -17.962  31.844  1.00 12.03           C  
ATOM    787  CD1 PHE A 130       0.992 -15.601  31.994  1.00 13.65           C  
ATOM    788  CE2 PHE A 130       2.688 -17.665  31.203  1.00 15.20           C  
ATOM    789  CE1 PHE A 130       2.198 -15.298  31.309  1.00 14.09           C  
ATOM    790  CZ  PHE A 130       3.044 -16.330  30.937  1.00 14.96           C  
ATOM    791  C   PHE A 130      -1.698 -18.317  31.078  1.00 13.32           C  
ATOM    792  O   PHE A 130      -1.488 -17.764  29.970  1.00 12.70           O  
ATOM    793  N   LYS A 131      -1.689 -19.666  31.351  1.00 12.98           N  
ATOM    794  CA  LYS A 131      -1.406 -20.573  30.282  1.00 12.54           C  
ATOM    795  CB  LYS A 131      -1.195 -21.967  30.858  1.00 16.97           C  
ATOM    796  CG  LYS A 131       0.009 -22.128  31.844  1.00 16.41           C  
ATOM    797  CD  LYS A 131       0.413 -23.575  32.075  1.00 13.87           C  
ATOM    798  CE  LYS A 131      -0.581 -24.512  32.701  1.00 17.57           C  
ATOM    799  NZ  LYS A 131      -1.455 -24.976  31.597  1.00 14.42           N  
ATOM    800  C   LYS A 131      -2.442 -20.507  29.183  1.00 15.93           C  
ATOM    801  O   LYS A 131      -2.057 -20.533  27.990  1.00 15.12           O  
ATOM    802  N   VAL A 132      -3.733 -20.498  29.588  1.00 15.64           N  
ATOM    803  CA  VAL A 132      -4.857 -20.370  28.669  1.00 15.11           C  
ATOM    804  CB  VAL A 132      -6.197 -20.300  29.444  1.00 15.13           C  
ATOM    805  CG1 VAL A 132      -7.376 -19.709  28.612  1.00 15.66           C  
ATOM    806  CG2 VAL A 132      -6.625 -21.703  29.937  1.00 18.42           C  
ATOM    807  C   VAL A 132      -4.656 -19.154  27.776  1.00 13.38           C  
ATOM    808  O   VAL A 132      -4.686 -19.249  26.538  1.00 13.22           O  
ATOM    809  N   GLU A 133      -4.490 -17.993  28.412  1.00 11.94           N  
ATOM    810  CA  GLU A 133      -4.352 -16.711  27.692  1.00 12.63           C  
ATOM    811  CB  GLU A 133      -4.454 -15.490  28.633  1.00 12.36           C  
ATOM    812  CG  GLU A 133      -5.866 -15.358  29.196  1.00 13.29           C  
ATOM    813  CD  GLU A 133      -6.121 -14.121  30.027  1.00 13.02           C  
ATOM    814  OE1 GLU A 133      -5.173 -13.364  30.440  1.00 14.21           O  
ATOM    815  OE2 GLU A 133      -7.328 -13.881  30.185  1.00 13.02           O  
ATOM    816  C   GLU A 133      -3.102 -16.632  26.800  1.00 14.76           C  
ATOM    817  O   GLU A 133      -3.188 -16.097  25.677  1.00 17.27           O  
ATOM    818  N   ARG A 134      -1.976 -17.230  27.251  1.00 14.22           N  
ATOM    819  CA  ARG A 134      -0.763 -17.133  26.447  1.00 15.00           C  
ATOM    820  CB  ARG A 134       0.505 -17.414  27.271  1.00 14.21           C  
ATOM    821  CG  ARG A 134       1.734 -17.586  26.357  1.00 14.94           C  
ATOM    822  CD  ARG A 134       3.047 -17.350  27.171  1.00 11.30           C  
ATOM    823  NE  ARG A 134       3.157 -15.923  27.489  1.00 12.19           N  
ATOM    824  CZ  ARG A 134       4.267 -15.344  27.947  1.00 15.81           C  
ATOM    825  NH1 ARG A 134       5.310 -16.133  28.091  1.00 12.89           N  
ATOM    826  NH2 ARG A 134       4.307 -14.084  28.391  1.00 14.35           N  
ATOM    827  C   ARG A 134      -0.937 -18.047  25.234  1.00 14.77           C  
ATOM    828  O   ARG A 134      -0.624 -17.636  24.085  1.00 17.71           O  
ATOM    829  N   ARG A 135      -1.521 -19.248  25.466  1.00 16.60           N  
ATOM    830  CA  ARG A 135      -1.615 -20.208  24.367  1.00 16.45           C  
ATOM    831  CB  ARG A 135      -1.956 -21.605  24.891  1.00 19.16           C  
ATOM    832  CG  ARG A 135      -0.833 -22.283  25.682  1.00 19.00           C  
ATOM    833  CD  ARG A 135      -1.315 -23.544  26.384  1.00 20.17           C  
ATOM    834  NE  ARG A 135      -1.732 -24.529  25.369  1.00 22.29           N  
ATOM    835  CZ  ARG A 135      -0.977 -25.202  24.515  1.00 23.41           C  
ATOM    836  NH1 ARG A 135       0.331 -25.268  24.651  1.00 23.00           N  
ATOM    837  NH2 ARG A 135      -1.550 -25.876  23.539  1.00 26.60           N  
ATOM    838  C   ARG A 135      -2.591 -19.708  23.307  1.00 20.10           C  
ATOM    839  O   ARG A 135      -2.351 -19.910  22.081  1.00 17.82           O  
ATOM    840  N   ALA A 136      -3.687 -19.084  23.804  1.00 20.05           N  
ATOM    841  CA  ALA A 136      -4.753 -18.485  23.011  1.00 19.61           C  
ATOM    842  CB  ALA A 136      -6.052 -18.371  23.757  1.00 21.08           C  
ATOM    843  C   ALA A 136      -4.342 -17.155  22.371  1.00 17.22           C  
ATOM    844  O   ALA A 136      -5.016 -16.753  21.426  1.00 21.99           O  
ATOM    845  N   ARG A 137      -3.264 -16.514  22.867  1.00 16.06           N  
ATOM    846  CA  ARG A 137      -2.858 -15.149  22.533  1.00 17.72           C  
ATOM    847  CB  ARG A 137      -2.270 -15.098  21.094  1.00 15.97           C  
ATOM    848  CG  ARG A 137      -1.653 -13.710  20.889  1.00 15.99           C  
ATOM    849  CD  ARG A 137      -1.766 -13.169  19.459  1.00 18.30           C  
ATOM    850  NE  ARG A 137      -1.299 -11.776  19.393  1.00 19.32           N  
ATOM    851  CZ  ARG A 137      -1.210 -11.005  18.303  1.00 26.20           C  
ATOM    852  NH1 ARG A 137      -1.824 -11.307  17.196  1.00 19.95           N  
ATOM    853  NH2 ARG A 137      -0.502  -9.902  18.304  1.00 25.19           N  
ATOM    854  C   ARG A 137      -4.109 -14.270  22.697  1.00 18.95           C  
ATOM    855  O   ARG A 137      -4.376 -13.392  21.863  1.00 16.37           O  
ATOM    856  N   LYS A 138      -4.804 -14.415  23.846  1.00 12.47           N  
ATOM    857  CA  LYS A 138      -6.142 -13.811  23.939  1.00 16.80           C  
ATOM    858  CB  LYS A 138      -7.202 -14.550  23.107  1.00 20.74           C  
ATOM    859  CG  LYS A 138      -8.633 -13.946  22.962  1.00 23.03           C  
ATOM    860  CD  LYS A 138      -9.574 -14.699  22.041  1.00 25.32           C  
ATOM    861  CE  LYS A 138     -10.896 -13.968  22.100  1.00 25.31           C  
ATOM    862  NZ  LYS A 138     -11.864 -14.350  21.067  1.00 25.57           N  
ATOM    863  C   LYS A 138      -6.616 -13.746  25.385  1.00 16.61           C  
ATOM    864  O   LYS A 138      -6.495 -14.727  26.084  1.00 16.55           O  
ATOM    865  N   SER A 139      -7.220 -12.609  25.770  1.00 13.93           N  
ATOM    866  CA  SER A 139      -7.843 -12.532  27.090  1.00 16.57           C  
ATOM    867  CB  SER A 139      -8.175 -11.085  27.419  1.00 16.69           C  
ATOM    868  OG  SER A 139      -9.099 -10.972  28.497  1.00 12.45           O  
ATOM    869  C   SER A 139      -9.099 -13.410  27.057  1.00 14.30           C  
ATOM    870  O   SER A 139      -9.891 -13.386  26.097  1.00 14.29           O  
ATOM    871  N   MET A 140      -9.297 -14.189  28.133  1.00 12.68           N  
ATOM    872  CA  MET A 140     -10.393 -15.137  28.262  1.00 14.19           C  
ATOM    873  CB  MET A 140      -9.936 -16.599  28.096  1.00 13.73           C  
ATOM    874  CG  MET A 140      -9.297 -16.852  26.700  1.00 18.21           C  
ATOM    875  SD  MET A 140     -10.479 -17.064  25.349  1.00 24.77           S  
ATOM    876  CE  MET A 140     -11.013 -18.781  25.419  1.00 20.11           C  
ATOM    877  C   MET A 140     -11.048 -15.014  29.634  1.00 12.79           C  
ATOM    878  O   MET A 140     -11.980 -15.797  29.868  1.00 12.68           O  
ATOM    879  N   TYR A 141     -10.585 -14.020  30.423  1.00 11.81           N  
ATOM    880  CA  TYR A 141     -11.087 -13.832  31.783  1.00 12.54           C  
ATOM    881  CB  TYR A 141     -10.014 -14.150  32.815  1.00 10.72           C  
ATOM    882  CG  TYR A 141      -9.673 -15.640  32.859  1.00 11.06           C  
ATOM    883  CD1 TYR A 141      -8.770 -16.203  31.971  1.00 12.47           C  
ATOM    884  CD2 TYR A 141     -10.233 -16.452  33.868  1.00 12.23           C  
ATOM    885  CE1 TYR A 141      -8.471 -17.558  32.014  1.00 13.78           C  
ATOM    886  CE2 TYR A 141      -9.896 -17.800  33.957  1.00 15.22           C  
ATOM    887  CZ  TYR A 141      -9.039 -18.354  33.009  1.00 14.09           C  
ATOM    888  OH  TYR A 141      -8.673 -19.683  33.052  1.00 13.80           O  
ATOM    889  C   TYR A 141     -11.691 -12.444  31.926  1.00 13.51           C  
ATOM    890  O   TYR A 141     -11.168 -11.520  31.323  1.00 15.92           O  
ATOM    891  N   GLY A 142     -12.775 -12.328  32.700  1.00 16.05           N  
ATOM    892  CA  GLY A 142     -13.426 -11.033  32.924  1.00 11.99           C  
ATOM    893  C   GLY A 142     -13.013 -10.381  34.244  1.00 11.96           C  
ATOM    894  O   GLY A 142     -11.868 -10.041  34.435  1.00 14.33           O  
ATOM    895  N   LEU A 143     -14.012  -9.991  35.035  1.00 13.17           N  
ATOM    896  CA  LEU A 143     -13.844  -9.228  36.258  1.00 12.55           C  
ATOM    897  CB  LEU A 143     -15.194  -8.698  36.779  1.00 13.25           C  
ATOM    898  CG  LEU A 143     -16.086  -7.864  35.839  1.00 13.82           C  
ATOM    899  CD1 LEU A 143     -17.372  -7.458  36.621  1.00 18.15           C  
ATOM    900  CD2 LEU A 143     -15.336  -6.550  35.422  1.00 13.33           C  
ATOM    901  C   LEU A 143     -13.119 -10.053  37.333  1.00 14.71           C  
ATOM    902  O   LEU A 143     -13.191 -11.280  37.395  1.00 14.13           O  
ATOM    903  N   TYR A 144     -12.460  -9.335  38.235  1.00 13.62           N  
ATOM    904  CA  TYR A 144     -11.815  -9.923  39.394  1.00 14.28           C  
ATOM    905  CB  TYR A 144     -11.576  -8.761  40.353  1.00 11.61           C  
ATOM    906  CG  TYR A 144     -10.952  -9.125  41.672  1.00 12.90           C  
ATOM    907  CD1 TYR A 144      -9.599  -9.528  41.670  1.00 12.80           C  
ATOM    908  CD2 TYR A 144     -11.682  -9.023  42.862  1.00 12.41           C  
ATOM    909  CE1 TYR A 144      -9.013  -9.835  42.864  1.00 12.56           C  
ATOM    910  CE2 TYR A 144     -11.081  -9.330  44.063  1.00 11.37           C  
ATOM    911  CZ  TYR A 144      -9.746  -9.728  44.021  1.00 11.93           C  
ATOM    912  OH  TYR A 144      -9.006 -10.038  45.079  1.00 12.58           O  
ATOM    913  C   TYR A 144     -12.824 -10.799  40.124  1.00 12.93           C  
ATOM    914  O   TYR A 144     -13.846 -10.306  40.567  1.00 13.87           O  
ATOM    915  N   ARG A 145     -12.482 -12.073  40.368  1.00 11.42           N  
ATOM    916  CA  ARG A 145     -13.346 -12.990  41.114  1.00 10.94           C  
ATOM    917  CB  ARG A 145     -13.209 -12.769  42.646  1.00  9.96           C  
ATOM    918  CG  ARG A 145     -11.753 -12.687  43.037  1.00  9.44           C  
ATOM    919  CD  ARG A 145     -11.763 -12.696  44.635  1.00 11.96           C  
ATOM    920  NE  ARG A 145     -12.285 -13.961  45.145  1.00  9.97           N  
ATOM    921  CZ  ARG A 145     -12.141 -14.421  46.405  1.00 13.46           C  
ATOM    922  NH1 ARG A 145     -11.606 -13.629  47.354  1.00 12.62           N  
ATOM    923  NH2 ARG A 145     -12.507 -15.690  46.642  1.00 10.24           N  
ATOM    924  C   ARG A 145     -14.756 -13.102  40.563  1.00 11.68           C  
ATOM    925  O   ARG A 145     -15.726 -13.411  41.289  1.00 13.43           O  
ATOM    926  N   ASN A 146     -14.911 -12.930  39.210  1.00 11.02           N  
ATOM    927  CA  ASN A 146     -16.240 -13.256  38.716  1.00 10.79           C  
ATOM    928  CB  ASN A 146     -16.994 -11.971  38.342  1.00 10.74           C  
ATOM    929  CG  ASN A 146     -18.460 -12.302  38.188  1.00 10.00           C  
ATOM    930  OD1 ASN A 146     -18.845 -13.470  38.085  1.00 11.02           O  
ATOM    931  ND2 ASN A 146     -19.291 -11.276  38.148  1.00 11.41           N  
ATOM    932  C   ASN A 146     -16.171 -14.226  37.545  1.00  9.90           C  
ATOM    933  O   ASN A 146     -16.179 -13.768  36.403  1.00 10.10           O  
ATOM    934  N   PRO A 147     -16.208 -15.555  37.795  1.00 11.67           N  
ATOM    935  CA  PRO A 147     -16.279 -16.553  36.729  1.00 11.13           C  
ATOM    936  CB  PRO A 147     -16.410 -17.846  37.540  1.00 11.21           C  
ATOM    937  CG  PRO A 147     -15.529 -17.497  38.795  1.00 11.95           C  
ATOM    938  CD  PRO A 147     -15.987 -16.153  39.130  1.00 10.14           C  
ATOM    939  C   PRO A 147     -17.467 -16.399  35.762  1.00 13.29           C  
ATOM    940  O   PRO A 147     -17.370 -16.842  34.626  1.00 15.31           O  
ATOM    941  N   TYR A 148     -18.563 -15.727  36.170  1.00 13.00           N  
ATOM    942  CA  TYR A 148     -19.723 -15.556  35.297  1.00 17.14           C  
ATOM    943  CB  TYR A 148     -20.963 -15.163  36.101  1.00 15.48           C  
ATOM    944  CG  TYR A 148     -21.408 -16.257  37.074  1.00 13.78           C  
ATOM    945  CD1 TYR A 148     -22.081 -17.422  36.633  1.00 15.99           C  
ATOM    946  CD2 TYR A 148     -21.121 -16.126  38.432  1.00 14.86           C  
ATOM    947  CE1 TYR A 148     -22.416 -18.437  37.540  1.00 13.59           C  
ATOM    948  CE2 TYR A 148     -21.510 -17.100  39.335  1.00 12.30           C  
ATOM    949  CZ  TYR A 148     -22.143 -18.249  38.879  1.00 11.79           C  
ATOM    950  OH  TYR A 148     -22.436 -19.118  39.892  1.00 14.51           O  
ATOM    951  C   TYR A 148     -19.407 -14.618  34.111  1.00 14.66           C  
ATOM    952  O   TYR A 148     -20.216 -14.479  33.175  1.00 13.21           O  
ATOM    953  N   THR A 149     -18.294 -13.886  34.230  1.00 10.93           N  
ATOM    954  CA  THR A 149     -17.791 -12.973  33.197  1.00 15.33           C  
ATOM    955  CB  THR A 149     -17.452 -11.609  33.807  1.00 16.34           C  
ATOM    956  OG1 THR A 149     -16.349 -11.631  34.720  1.00 16.36           O  
ATOM    957  CG2 THR A 149     -18.651 -10.962  34.481  1.00 17.15           C  
ATOM    958  C   THR A 149     -16.554 -13.533  32.483  1.00 14.65           C  
ATOM    959  O   THR A 149     -15.980 -12.836  31.653  1.00 16.12           O  
ATOM    960  N   HIS A 150     -16.172 -14.785  32.768  1.00 11.76           N  
ATOM    961  CA  HIS A 150     -15.068 -15.399  32.058  1.00 14.36           C  
ATOM    962  CB  HIS A 150     -14.270 -16.352  32.943  1.00 13.40           C  
ATOM    963  CG  HIS A 150     -13.687 -15.756  34.196  1.00 15.38           C  
ATOM    964  ND1 HIS A 150     -13.399 -14.438  34.420  1.00 14.15           N  
ATOM    965  CE1 HIS A 150     -12.988 -14.299  35.668  1.00 13.66           C  
ATOM    966  NE2 HIS A 150     -12.853 -15.513  36.237  1.00 13.67           N  
ATOM    967  CD2 HIS A 150     -13.277 -16.426  35.306  1.00 12.93           C  
ATOM    968  C   HIS A 150     -15.650 -16.045  30.821  1.00 14.42           C  
ATOM    969  O   HIS A 150     -16.885 -16.153  30.734  1.00 15.56           O  
ATOM    970  N   HIS A 151     -14.780 -16.405  29.866  1.00 13.56           N  
ATOM    971  CA  HIS A 151     -15.206 -17.127  28.671  1.00 15.87           C  
ATOM    972  CB  HIS A 151     -14.046 -17.433  27.728  1.00 14.51           C  
ATOM    973  CG  HIS A 151     -14.413 -18.064  26.414  1.00 17.62           C  
ATOM    974  ND1 HIS A 151     -14.698 -19.410  26.318  1.00 17.94           N  
ATOM    975  CE1 HIS A 151     -14.926 -19.714  25.029  1.00 16.15           C  
ATOM    976  NE2 HIS A 151     -14.715 -18.645  24.332  1.00 15.74           N  
ATOM    977  CD2 HIS A 151     -14.462 -17.583  25.166  1.00 16.62           C  
ATOM    978  C   HIS A 151     -15.761 -18.488  29.134  1.00 17.69           C  
ATOM    979  O   HIS A 151     -15.191 -19.099  30.053  1.00 16.11           O  
ATOM    980  N   PRO A 152     -16.951 -18.928  28.602  1.00 19.45           N  
ATOM    981  CA  PRO A 152     -17.594 -20.187  28.991  1.00 20.22           C  
ATOM    982  CB  PRO A 152     -18.824 -20.316  28.054  1.00 20.75           C  
ATOM    983  CG  PRO A 152     -18.669 -19.210  27.073  1.00 22.91           C  
ATOM    984  CD  PRO A 152     -17.745 -18.194  27.609  1.00 18.59           C  
ATOM    985  C   PRO A 152     -16.648 -21.372  29.153  1.00 17.88           C  
ATOM    986  O   PRO A 152     -16.790 -22.126  30.132  1.00 17.13           O  
ATOM    987  N   CYS A 153     -15.607 -21.437  28.315  1.00 17.05           N  
ATOM    988  CA  CYS A 153     -14.689 -22.586  28.325  1.00 19.75           C  
ATOM    989  CB  CYS A 153     -13.865 -22.692  27.055  1.00 24.58           C  
ATOM    990  SG  CYS A 153     -14.893 -23.279  25.688  1.00 31.21           S  
ATOM    991  C   CYS A 153     -13.768 -22.571  29.547  1.00 18.85           C  
ATOM    992  O   CYS A 153     -13.274 -23.642  29.900  1.00 21.83           O  
ATOM    993  N   VAL A 154     -13.588 -21.408  30.201  1.00 16.65           N  
ATOM    994  CA  VAL A 154     -12.684 -21.287  31.351  1.00 14.74           C  
ATOM    995  CB  VAL A 154     -11.530 -20.278  31.078  1.00 17.21           C  
ATOM    996  CG1 VAL A 154     -10.878 -20.517  29.714  1.00 18.75           C  
ATOM    997  CG2 VAL A 154     -11.993 -18.841  31.063  1.00 16.38           C  
ATOM    998  C   VAL A 154     -13.388 -21.070  32.701  1.00 18.06           C  
ATOM    999  O   VAL A 154     -12.699 -20.884  33.721  1.00 14.01           O  
ATOM   1000  N   ARG A 155     -14.734 -21.133  32.753  1.00 15.90           N  
ATOM   1001  CA  ARG A 155     -15.420 -20.694  33.967  1.00 16.81           C  
ATOM   1002  CB  ARG A 155     -16.956 -20.802  33.844  1.00 17.62           C  
ATOM   1003  CG  ARG A 155     -17.528 -19.598  33.121  1.00 24.53           C  
ATOM   1004  CD  ARG A 155     -19.019 -19.425  33.234  1.00 23.75           C  
ATOM   1005  NE  ARG A 155     -19.092 -18.263  32.333  1.00 28.14           N  
ATOM   1006  CZ  ARG A 155     -20.028 -17.924  31.455  1.00 30.69           C  
ATOM   1007  NH1 ARG A 155     -21.179 -18.614  31.471  1.00 33.46           N  
ATOM   1008  NH2 ARG A 155     -19.804 -16.888  30.616  1.00 22.12           N  
ATOM   1009  C   ARG A 155     -15.087 -21.608  35.141  1.00 15.84           C  
ATOM   1010  O   ARG A 155     -15.052 -21.148  36.291  1.00 13.04           O  
ATOM   1011  N   GLN A 156     -14.821 -22.891  34.840  1.00 18.06           N  
ATOM   1012  CA  GLN A 156     -14.520 -23.872  35.866  1.00 19.15           C  
ATOM   1013  CB  GLN A 156     -15.443 -25.068  35.584  1.00 21.02           C  
ATOM   1014  CG  GLN A 156     -15.775 -25.786  36.891  1.00 27.51           C  
ATOM   1015  CD  GLN A 156     -16.807 -26.896  36.755  1.00 27.57           C  
ATOM   1016  OE1 GLN A 156     -17.388 -27.136  35.683  1.00 26.95           O  
ATOM   1017  NE2 GLN A 156     -17.052 -27.540  37.887  1.00 26.74           N  
ATOM   1018  C   GLN A 156     -13.026 -24.125  36.011  1.00 18.37           C  
ATOM   1019  O   GLN A 156     -12.598 -25.220  36.375  1.00 23.18           O  
ATOM   1020  N   THR A 157     -12.213 -23.101  35.722  1.00 15.16           N  
ATOM   1021  CA  THR A 157     -10.778 -23.161  35.936  1.00 16.05           C  
ATOM   1022  CB  THR A 157      -9.962 -22.498  34.836  1.00 15.23           C  
ATOM   1023  OG1 THR A 157     -10.490 -21.169  34.766  1.00 17.17           O  
ATOM   1024  CG2 THR A 157     -10.019 -23.232  33.515  1.00 15.31           C  
ATOM   1025  C   THR A 157     -10.473 -22.511  37.283  1.00 15.51           C  
ATOM   1026  O   THR A 157     -11.315 -21.790  37.829  1.00 13.42           O  
ATOM   1027  N   VAL A 158      -9.243 -22.708  37.739  1.00 15.98           N  
ATOM   1028  CA  VAL A 158      -8.714 -21.876  38.828  1.00 15.17           C  
ATOM   1029  CB  VAL A 158      -7.447 -22.528  39.455  1.00 17.65           C  
ATOM   1030  CG1 VAL A 158      -6.610 -21.563  40.299  1.00 14.77           C  
ATOM   1031  CG2 VAL A 158      -7.815 -23.755  40.247  1.00 16.42           C  
ATOM   1032  C   VAL A 158      -8.428 -20.524  38.156  1.00 12.76           C  
ATOM   1033  O   VAL A 158      -7.700 -20.477  37.150  1.00 14.58           O  
ATOM   1034  N   GLU A 159      -9.076 -19.469  38.666  1.00  9.81           N  
ATOM   1035  CA  GLU A 159      -9.044 -18.141  38.045  1.00 10.14           C  
ATOM   1036  CB  GLU A 159     -10.409 -17.440  38.133  1.00  9.47           C  
ATOM   1037  CG  GLU A 159     -10.776 -17.175  39.608  1.00 12.18           C  
ATOM   1038  CD  GLU A 159     -11.849 -16.102  39.761  1.00 12.35           C  
ATOM   1039  OE1 GLU A 159     -12.373 -15.548  38.731  1.00 14.98           O  
ATOM   1040  OE2 GLU A 159     -12.122 -15.850  40.969  1.00 14.11           O  
ATOM   1041  C   GLU A 159      -7.926 -17.250  38.638  1.00 11.83           C  
ATOM   1042  O   GLU A 159      -7.708 -16.132  38.174  1.00 11.73           O  
ATOM   1043  N   SER A 160      -7.215 -17.748  39.654  1.00 11.46           N  
ATOM   1044  CA  SER A 160      -6.158 -17.003  40.331  1.00 13.83           C  
ATOM   1045  CB  SER A 160      -5.626 -17.849  41.497  1.00 11.63           C  
ATOM   1046  OG  SER A 160      -4.460 -17.172  41.859  1.00 10.35           O  
ATOM   1047  C   SER A 160      -5.024 -16.538  39.401  1.00 12.23           C  
ATOM   1048  O   SER A 160      -4.518 -17.289  38.560  1.00 13.92           O  
ATOM   1049  N   THR A 161      -4.643 -15.250  39.509  1.00 12.12           N  
ATOM   1050  CA  THR A 161      -3.472 -14.718  38.811  1.00 12.79           C  
ATOM   1051  CB  THR A 161      -3.733 -13.259  38.329  1.00 10.08           C  
ATOM   1052  OG1 THR A 161      -4.361 -12.615  39.425  1.00 11.77           O  
ATOM   1053  CG2 THR A 161      -4.709 -13.159  37.155  1.00  9.61           C  
ATOM   1054  C   THR A 161      -2.239 -14.814  39.722  1.00 12.24           C  
ATOM   1055  O   THR A 161      -1.213 -14.295  39.333  1.00 13.76           O  
ATOM   1056  N   ALA A 162      -2.394 -15.267  40.998  1.00 11.14           N  
ATOM   1057  CA  ALA A 162      -1.233 -15.504  41.865  1.00 10.39           C  
ATOM   1058  CB  ALA A 162      -0.439 -16.754  41.424  1.00 10.82           C  
ATOM   1059  C   ALA A 162      -0.283 -14.300  41.877  1.00 10.64           C  
ATOM   1060  O   ALA A 162       0.909 -14.414  41.563  1.00 12.54           O  
ATOM   1061  N   ASN A 163      -0.794 -13.159  42.290  1.00 11.14           N  
ATOM   1062  CA  ASN A 163      -0.069 -11.900  42.048  1.00 10.04           C  
ATOM   1063  CB  ASN A 163      -0.719 -11.103  40.932  1.00 11.93           C  
ATOM   1064  CG  ASN A 163      -2.131 -10.628  41.309  1.00 10.80           C  
ATOM   1065  OD1 ASN A 163      -2.656 -10.927  42.393  1.00 11.08           O  
ATOM   1066  ND2 ASN A 163      -2.680  -9.795  40.466  1.00 10.89           N  
ATOM   1067  C   ASN A 163       0.029 -11.012  43.283  1.00 10.35           C  
ATOM   1068  O   ASN A 163       0.421  -9.851  43.155  1.00 12.56           O  
ATOM   1069  N   THR A 164      -0.198 -11.556  44.488  1.00 12.29           N  
ATOM   1070  CA  THR A 164      -0.279 -10.744  45.697  1.00 12.92           C  
ATOM   1071  CB  THR A 164      -1.590 -11.124  46.400  1.00 16.32           C  
ATOM   1072  OG1 THR A 164      -2.640 -10.905  45.464  1.00 19.48           O  
ATOM   1073  CG2 THR A 164      -1.769 -10.551  47.784  1.00 15.52           C  
ATOM   1074  C   THR A 164       0.926 -10.868  46.613  1.00 13.18           C  
ATOM   1075  O   THR A 164       1.459  -9.851  47.001  1.00 11.24           O  
ATOM   1076  N   ASN A 165       1.436 -12.084  46.867  1.00 11.71           N  
ATOM   1077  CA  ASN A 165       2.450 -12.238  47.911  1.00 10.63           C  
ATOM   1078  CB  ASN A 165       1.856 -12.127  49.314  1.00  8.97           C  
ATOM   1079  CG  ASN A 165       2.868 -12.015  50.437  1.00 11.28           C  
ATOM   1080  OD1 ASN A 165       4.064 -11.678  50.246  1.00 12.21           O  
ATOM   1081  ND2 ASN A 165       2.412 -12.295  51.662  1.00 11.65           N  
ATOM   1082  C   ASN A 165       3.199 -13.557  47.674  1.00 10.73           C  
ATOM   1083  O   ASN A 165       2.744 -14.410  46.905  1.00 11.68           O  
ATOM   1084  N   VAL A 166       4.361 -13.702  48.350  1.00 12.39           N  
ATOM   1085  CA  VAL A 166       5.186 -14.885  48.200  1.00 11.77           C  
ATOM   1086  CB  VAL A 166       6.389 -14.740  47.270  1.00 12.35           C  
ATOM   1087  CG1 VAL A 166       5.898 -14.471  45.817  1.00 10.52           C  
ATOM   1088  CG2 VAL A 166       7.356 -13.653  47.799  1.00 13.97           C  
ATOM   1089  C   VAL A 166       5.607 -15.381  49.583  1.00 10.27           C  
ATOM   1090  O   VAL A 166       5.519 -14.635  50.586  1.00 10.82           O  
ATOM   1091  N   VAL A 167       5.939 -16.696  49.626  1.00 11.22           N  
ATOM   1092  CA  VAL A 167       6.432 -17.277  50.890  1.00 11.53           C  
ATOM   1093  CB  VAL A 167       5.273 -17.653  51.831  1.00 11.35           C  
ATOM   1094  CG1 VAL A 167       4.383 -18.799  51.334  1.00 10.28           C  
ATOM   1095  CG2 VAL A 167       5.754 -17.862  53.282  1.00 11.85           C  
ATOM   1096  C   VAL A 167       7.342 -18.470  50.563  1.00 11.64           C  
ATOM   1097  O   VAL A 167       7.138 -19.129  49.537  1.00 14.06           O  
ATOM   1098  N   MET A 168       8.339 -18.740  51.423  1.00 14.07           N  
ATOM   1099  CA  MET A 168       9.179 -19.939  51.296  1.00 11.82           C  
ATOM   1100  CB  MET A 168      10.673 -19.506  51.346  1.00 15.95           C  
ATOM   1101  CG  MET A 168      11.640 -20.736  51.283  1.00 14.61           C  
ATOM   1102  SD  MET A 168      11.539 -21.640  49.716  1.00 19.60           S  
ATOM   1103  CE  MET A 168      12.613 -20.519  48.819  1.00 20.11           C  
ATOM   1104  C   MET A 168       8.896 -20.736  52.564  1.00 15.07           C  
ATOM   1105  O   MET A 168       9.187 -20.225  53.678  1.00 13.02           O  
ATOM   1106  N   HIS A 169       8.243 -21.910  52.388  1.00 13.50           N  
ATOM   1107  CA  HIS A 169       7.847 -22.711  53.545  1.00 16.64           C  
ATOM   1108  CB  HIS A 169       6.361 -22.540  53.894  1.00 14.74           C  
ATOM   1109  CG  HIS A 169       6.019 -23.255  55.182  1.00 13.40           C  
ATOM   1110  ND1 HIS A 169       6.463 -22.818  56.420  1.00 16.60           N  
ATOM   1111  CE1 HIS A 169       6.072 -23.629  57.391  1.00 13.24           C  
ATOM   1112  NE2 HIS A 169       5.493 -24.649  56.807  1.00 13.68           N  
ATOM   1113  CD2 HIS A 169       5.456 -24.425  55.402  1.00 15.07           C  
ATOM   1114  C   HIS A 169       8.144 -24.168  53.257  1.00 14.90           C  
ATOM   1115  O   HIS A 169       7.805 -24.687  52.168  1.00 15.42           O  
ATOM   1116  N   ALA A 170       8.806 -24.798  54.229  1.00 15.53           N  
ATOM   1117  CA  ALA A 170       9.190 -26.218  54.136  1.00 16.65           C  
ATOM   1118  CB  ALA A 170       7.903 -27.038  54.312  1.00 17.10           C  
ATOM   1119  C   ALA A 170       9.878 -26.517  52.786  1.00 16.31           C  
ATOM   1120  O   ALA A 170       9.649 -27.557  52.162  1.00 18.24           O  
ATOM   1121  N   GLY A 171      10.811 -25.627  52.421  1.00 14.56           N  
ATOM   1122  CA  GLY A 171      11.657 -25.724  51.242  1.00 14.35           C  
ATOM   1123  C   GLY A 171      10.910 -25.419  49.951  1.00 15.78           C  
ATOM   1124  O   GLY A 171      11.514 -25.610  48.876  1.00 14.22           O  
ATOM   1125  N   ARG A 172       9.647 -24.948  50.063  1.00 16.05           N  
ATOM   1126  CA  ARG A 172       8.790 -24.703  48.887  1.00 15.42           C  
ATOM   1127  CB  ARG A 172       7.434 -25.373  49.090  1.00 15.68           C  
ATOM   1128  CG  ARG A 172       7.589 -26.884  49.226  1.00 19.20           C  
ATOM   1129  CD  ARG A 172       6.301 -27.418  48.834  1.00 22.89           C  
ATOM   1130  NE  ARG A 172       6.388 -28.869  48.802  1.00 29.85           N  
ATOM   1131  CZ  ARG A 172       6.181 -29.717  47.822  1.00 29.78           C  
ATOM   1132  NH1 ARG A 172       5.885 -29.414  46.576  1.00 23.33           N  
ATOM   1133  NH2 ARG A 172       6.323 -30.981  48.147  1.00 43.61           N  
ATOM   1134  C   ARG A 172       8.457 -23.220  48.744  1.00 16.27           C  
ATOM   1135  O   ARG A 172       8.071 -22.550  49.713  1.00 15.67           O  
ATOM   1136  N   PHE A 173       8.631 -22.717  47.508  1.00 16.77           N  
ATOM   1137  CA  PHE A 173       8.444 -21.306  47.205  1.00 18.96           C  
ATOM   1138  CB  PHE A 173       9.562 -20.749  46.298  1.00 17.88           C  
ATOM   1139  CG  PHE A 173       9.466 -19.261  46.036  1.00 15.75           C  
ATOM   1140  CD1 PHE A 173       9.531 -18.339  47.084  1.00 14.86           C  
ATOM   1141  CD2 PHE A 173       9.273 -18.776  44.714  1.00 13.93           C  
ATOM   1142  CE1 PHE A 173       9.387 -16.958  46.846  1.00 15.56           C  
ATOM   1143  CE2 PHE A 173       9.122 -17.405  44.491  1.00 14.73           C  
ATOM   1144  CZ  PHE A 173       9.208 -16.506  45.536  1.00 16.78           C  
ATOM   1145  C   PHE A 173       7.106 -21.116  46.521  1.00 16.18           C  
ATOM   1146  O   PHE A 173       6.882 -21.648  45.430  1.00 14.00           O  
ATOM   1147  N   LEU A 174       6.280 -20.246  47.112  1.00 18.33           N  
ATOM   1148  CA  LEU A 174       4.883 -20.116  46.722  1.00 15.35           C  
ATOM   1149  CB  LEU A 174       3.898 -20.487  47.831  1.00 15.97           C  
ATOM   1150  CG  LEU A 174       3.536 -21.960  48.075  1.00 16.59           C  
ATOM   1151  CD1 LEU A 174       4.700 -22.949  48.086  1.00 21.52           C  
ATOM   1152  CD2 LEU A 174       2.918 -22.001  49.476  1.00 15.30           C  
ATOM   1153  C   LEU A 174       4.563 -18.690  46.283  1.00 14.49           C  
ATOM   1154  O   LEU A 174       4.897 -17.747  46.980  1.00 12.50           O  
ATOM   1155  N   ALA A 175       3.797 -18.579  45.162  1.00 12.24           N  
ATOM   1156  CA  ALA A 175       3.063 -17.381  44.783  1.00 13.31           C  
ATOM   1157  CB  ALA A 175       3.275 -17.165  43.249  1.00 12.56           C  
ATOM   1158  C   ALA A 175       1.590 -17.561  45.124  1.00 11.80           C  
ATOM   1159  O   ALA A 175       0.963 -18.584  44.780  1.00 10.61           O  
ATOM   1160  N   MET A 176       0.998 -16.515  45.736  1.00 11.43           N  
ATOM   1161  CA  MET A 176      -0.272 -16.611  46.406  1.00 11.72           C  
ATOM   1162  CB  MET A 176       0.006 -16.385  47.905  1.00 11.39           C  
ATOM   1163  CG  MET A 176       0.837 -17.470  48.533  1.00  9.07           C  
ATOM   1164  SD  MET A 176       1.033 -17.264  50.331  1.00 12.83           S  
ATOM   1165  CE  MET A 176       2.188 -15.882  50.436  1.00 11.95           C  
ATOM   1166  C   MET A 176      -1.226 -15.520  45.910  1.00 10.83           C  
ATOM   1167  O   MET A 176      -0.806 -14.413  45.541  1.00 11.66           O  
ATOM   1168  N   LYS A 177      -2.492 -15.875  45.823  1.00 11.66           N  
ATOM   1169  CA  LYS A 177      -3.618 -14.960  45.686  1.00 11.69           C  
ATOM   1170  CB  LYS A 177      -3.829 -14.676  44.165  1.00  9.53           C  
ATOM   1171  CG  LYS A 177      -4.737 -13.398  44.027  1.00 13.10           C  
ATOM   1172  CD  LYS A 177      -5.122 -13.138  42.572  1.00 13.22           C  
ATOM   1173  CE  LYS A 177      -6.065 -11.892  42.418  1.00 15.11           C  
ATOM   1174  NZ  LYS A 177      -5.261 -10.731  42.935  1.00 11.94           N  
ATOM   1175  C   LYS A 177      -4.813 -15.615  46.392  1.00 11.26           C  
ATOM   1176  O   LYS A 177      -5.072 -16.791  46.189  1.00 10.31           O  
ATOM   1177  N   GLU A 178      -5.614 -14.799  47.101  1.00 11.41           N  
ATOM   1178  CA  GLU A 178      -6.566 -15.296  48.067  1.00 12.62           C  
ATOM   1179  CB  GLU A 178      -6.991 -14.220  49.070  1.00 13.03           C  
ATOM   1180  CG  GLU A 178      -7.893 -13.159  48.442  1.00 11.72           C  
ATOM   1181  CD  GLU A 178      -7.719 -11.888  49.235  1.00 14.20           C  
ATOM   1182  OE1 GLU A 178      -6.593 -11.297  49.272  1.00 15.49           O  
ATOM   1183  OE2 GLU A 178      -8.732 -11.562  49.872  1.00 14.83           O  
ATOM   1184  C   GLU A 178      -7.766 -16.019  47.448  1.00 11.53           C  
ATOM   1185  O   GLU A 178      -8.458 -16.654  48.236  1.00 12.58           O  
ATOM   1186  N   ASN A 179      -7.973 -15.939  46.080  1.00 10.86           N  
ATOM   1187  CA  ASN A 179      -9.058 -16.631  45.422  1.00 10.21           C  
ATOM   1188  CB  ASN A 179      -9.635 -15.823  44.242  1.00 10.88           C  
ATOM   1189  CG  ASN A 179      -8.608 -15.518  43.194  1.00 11.65           C  
ATOM   1190  OD1 ASN A 179      -7.419 -15.497  43.481  1.00 13.20           O  
ATOM   1191  ND2 ASN A 179      -9.021 -15.284  41.962  1.00 13.25           N  
ATOM   1192  C   ASN A 179      -8.660 -18.052  44.974  1.00 10.50           C  
ATOM   1193  O   ASN A 179      -9.421 -18.713  44.256  1.00 13.83           O  
ATOM   1194  N   GLY A 180      -7.455 -18.511  45.311  1.00  9.73           N  
ATOM   1195  CA  GLY A 180      -7.074 -19.903  45.029  1.00  9.98           C  
ATOM   1196  C   GLY A 180      -6.024 -20.419  45.993  1.00 11.26           C  
ATOM   1197  O   GLY A 180      -5.540 -19.710  46.842  1.00 13.56           O  
ATOM   1198  N   ASN A 181      -5.644 -21.694  45.851  1.00 12.92           N  
ATOM   1199  CA  ASN A 181      -4.439 -22.188  46.472  1.00 11.76           C  
ATOM   1200  CB  ASN A 181      -4.450 -23.711  46.581  1.00  9.93           C  
ATOM   1201  CG  ASN A 181      -5.204 -24.120  47.834  1.00 10.48           C  
ATOM   1202  OD1 ASN A 181      -4.746 -23.859  48.961  1.00 11.42           O  
ATOM   1203  ND2 ASN A 181      -6.398 -24.739  47.713  1.00 14.31           N  
ATOM   1204  C   ASN A 181      -3.244 -21.563  45.764  1.00 11.65           C  
ATOM   1205  O   ASN A 181      -3.348 -21.055  44.631  1.00 10.89           O  
ATOM   1206  N   ALA A 182      -2.079 -21.744  46.387  1.00 12.82           N  
ATOM   1207  CA  ALA A 182      -0.832 -21.182  45.893  1.00 12.19           C  
ATOM   1208  CB  ALA A 182       0.175 -21.241  47.043  1.00 11.14           C  
ATOM   1209  C   ALA A 182      -0.310 -21.990  44.705  1.00 13.48           C  
ATOM   1210  O   ALA A 182      -0.642 -23.175  44.555  1.00 13.20           O  
ATOM   1211  N   TYR A 183       0.518 -21.326  43.889  1.00 13.91           N  
ATOM   1212  CA  TYR A 183       1.328 -22.000  42.891  1.00 14.92           C  
ATOM   1213  CB  TYR A 183       1.244 -21.294  41.547  1.00 12.08           C  
ATOM   1214  CG  TYR A 183      -0.073 -21.401  40.811  1.00 13.07           C  
ATOM   1215  CD2 TYR A 183      -0.229 -22.388  39.842  1.00 12.50           C  
ATOM   1216  CD1 TYR A 183      -1.117 -20.498  41.032  1.00 11.74           C  
ATOM   1217  CE2 TYR A 183      -1.375 -22.512  39.071  1.00 11.54           C  
ATOM   1218  CE1 TYR A 183      -2.295 -20.612  40.282  1.00 13.89           C  
ATOM   1219  CZ  TYR A 183      -2.410 -21.618  39.318  1.00 11.22           C  
ATOM   1220  OH  TYR A 183      -3.527 -21.765  38.564  1.00 10.71           O  
ATOM   1221  C   TYR A 183       2.765 -22.074  43.410  1.00 14.08           C  
ATOM   1222  O   TYR A 183       3.327 -21.073  43.866  1.00 15.41           O  
ATOM   1223  N   GLU A 184       3.399 -23.242  43.226  1.00 11.16           N  
ATOM   1224  CA  GLU A 184       4.818 -23.322  43.535  1.00 13.84           C  
ATOM   1225  CB  GLU A 184       5.109 -24.767  43.997  1.00 17.73           C  
ATOM   1226  CG  GLU A 184       6.528 -24.972  44.542  1.00 17.06           C  
ATOM   1227  CD  GLU A 184       6.782 -26.419  44.974  1.00 20.46           C  
ATOM   1228  OE1 GLU A 184       5.908 -27.332  44.842  1.00 24.33           O  
ATOM   1229  OE2 GLU A 184       7.889 -26.597  45.450  1.00 22.06           O  
ATOM   1230  C   GLU A 184       5.666 -22.961  42.323  1.00 16.72           C  
ATOM   1231  O   GLU A 184       5.279 -23.207  41.156  1.00 15.83           O  
ATOM   1232  N   MET A 185       6.822 -22.362  42.610  1.00 15.57           N  
ATOM   1233  CA  MET A 185       7.795 -22.019  41.584  1.00 17.00           C  
ATOM   1234  CB  MET A 185       7.844 -20.490  41.403  1.00 15.03           C  
ATOM   1235  CG  MET A 185       6.464 -19.824  41.288  1.00 16.31           C  
ATOM   1236  SD  MET A 185       6.555 -18.009  41.122  1.00 17.43           S  
ATOM   1237  CE  MET A 185       6.861 -17.650  39.377  1.00 14.89           C  
ATOM   1238  C   MET A 185       9.157 -22.445  42.091  1.00 15.85           C  
ATOM   1239  O   MET A 185       9.451 -22.516  43.314  1.00 13.48           O  
ATOM   1240  N   ASP A 186      10.001 -22.722  41.133  1.00 13.98           N  
ATOM   1241  CA  ASP A 186      11.412 -22.926  41.425  1.00 16.91           C  
ATOM   1242  CB  ASP A 186      12.163 -23.442  40.200  1.00 18.40           C  
ATOM   1243  CG  ASP A 186      13.604 -23.795  40.529  1.00 18.56           C  
ATOM   1244  OD1 ASP A 186      14.414 -22.877  40.571  1.00 15.61           O  
ATOM   1245  OD2 ASP A 186      13.873 -25.000  40.780  1.00 18.92           O  
ATOM   1246  C   ASP A 186      12.019 -21.623  41.933  1.00 18.15           C  
ATOM   1247  O   ASP A 186      11.789 -20.607  41.310  1.00 15.72           O  
ATOM   1248  N   PRO A 187      12.757 -21.557  43.076  1.00 17.40           N  
ATOM   1249  CA  PRO A 187      13.212 -20.267  43.582  1.00 19.50           C  
ATOM   1250  CB  PRO A 187      13.482 -20.557  45.055  1.00 21.25           C  
ATOM   1251  CG  PRO A 187      13.991 -21.978  44.970  1.00 16.00           C  
ATOM   1252  CD  PRO A 187      13.113 -22.667  43.995  1.00 15.80           C  
ATOM   1253  C   PRO A 187      14.421 -19.647  42.858  1.00 16.14           C  
ATOM   1254  O   PRO A 187      14.750 -18.476  43.092  1.00 18.04           O  
ATOM   1255  N   HIS A 188      14.959 -20.367  41.872  1.00 15.56           N  
ATOM   1256  CA  HIS A 188      16.141 -19.899  41.183  1.00 16.63           C  
ATOM   1257  CB  HIS A 188      17.253 -20.977  41.187  1.00 16.04           C  
ATOM   1258  CG  HIS A 188      17.465 -21.544  42.563  1.00 15.58           C  
ATOM   1259  ND1 HIS A 188      17.994 -20.845  43.627  1.00 17.31           N  
ATOM   1260  CE1 HIS A 188      18.018 -21.638  44.691  1.00 17.25           C  
ATOM   1261  NE2 HIS A 188      17.528 -22.820  44.337  1.00 17.72           N  
ATOM   1262  CD2 HIS A 188      17.199 -22.778  43.014  1.00 16.43           C  
ATOM   1263  C   HIS A 188      15.796 -19.525  39.732  1.00 16.39           C  
ATOM   1264  O   HIS A 188      16.257 -18.489  39.277  1.00 18.63           O  
ATOM   1265  N   THR A 189      15.023 -20.374  39.054  1.00 16.84           N  
ATOM   1266  CA  THR A 189      14.662 -20.154  37.651  1.00 15.56           C  
ATOM   1267  CB  THR A 189      14.646 -21.433  36.803  1.00 17.67           C  
ATOM   1268  OG1 THR A 189      13.603 -22.255  37.332  1.00 16.63           O  
ATOM   1269  CG2 THR A 189      15.949 -22.220  36.868  1.00 20.72           C  
ATOM   1270  C   THR A 189      13.286 -19.474  37.595  1.00 15.42           C  
ATOM   1271  O   THR A 189      12.886 -18.999  36.523  1.00 15.56           O  
ATOM   1272  N   LEU A 190      12.549 -19.498  38.726  1.00 14.18           N  
ATOM   1273  CA  LEU A 190      11.137 -19.087  38.818  1.00 14.26           C  
ATOM   1274  CB  LEU A 190      10.963 -17.562  38.659  1.00 13.48           C  
ATOM   1275  CG  LEU A 190      11.749 -16.716  39.654  1.00 13.13           C  
ATOM   1276  CD1 LEU A 190      11.599 -15.215  39.238  1.00 12.40           C  
ATOM   1277  CD2 LEU A 190      11.106 -17.026  41.057  1.00 13.35           C  
ATOM   1278  C   LEU A 190      10.220 -19.884  37.872  1.00 12.76           C  
ATOM   1279  O   LEU A 190       9.091 -19.477  37.648  1.00 15.01           O  
ATOM   1280  N   LYS A 191      10.656 -21.068  37.387  1.00 13.35           N  
ATOM   1281  CA  LYS A 191       9.753 -21.970  36.672  1.00 15.08           C  
ATOM   1282  CB  LYS A 191      10.567 -23.162  36.131  1.00 16.61           C  
ATOM   1283  CG  LYS A 191       9.648 -24.038  35.272  1.00 21.61           C  
ATOM   1284  CD  LYS A 191      10.447 -25.110  34.499  1.00 26.61           C  
ATOM   1285  CE  LYS A 191       9.615 -26.002  33.615  1.00 30.60           C  
ATOM   1286  NZ  LYS A 191       9.025 -25.396  32.408  1.00 26.06           N  
ATOM   1287  C   LYS A 191       8.610 -22.433  37.588  1.00 15.26           C  
ATOM   1288  O   LYS A 191       8.879 -22.702  38.781  1.00 13.07           O  
ATOM   1289  N   THR A 192       7.356 -22.419  37.050  1.00 12.74           N  
ATOM   1290  CA  THR A 192       6.177 -22.949  37.745  1.00 12.46           C  
ATOM   1291  CB  THR A 192       4.879 -22.421  37.156  1.00 14.20           C  
ATOM   1292  OG1 THR A 192       5.019 -20.990  37.249  1.00 15.61           O  
ATOM   1293  CG2 THR A 192       3.623 -22.945  37.841  1.00 18.63           C  
ATOM   1294  C   THR A 192       6.263 -24.486  37.819  1.00 11.12           C  
ATOM   1295  O   THR A 192       6.497 -25.096  36.811  1.00  9.36           O  
ATOM   1296  N   LEU A 193       6.134 -25.014  39.032  1.00  9.76           N  
ATOM   1297  CA  LEU A 193       6.270 -26.453  39.317  1.00 14.01           C  
ATOM   1298  CB  LEU A 193       7.140 -26.611  40.575  1.00 14.91           C  
ATOM   1299  CG  LEU A 193       8.537 -25.973  40.497  1.00 19.14           C  
ATOM   1300  CD1 LEU A 193       9.213 -26.236  41.817  1.00 20.37           C  
ATOM   1301  CD2 LEU A 193       9.356 -26.480  39.312  1.00 19.36           C  
ATOM   1302  C   LEU A 193       4.898 -27.112  39.570  1.00 15.91           C  
ATOM   1303  O   LEU A 193       4.779 -28.339  39.423  1.00 15.76           O  
ATOM   1304  N   GLY A 194       3.855 -26.356  39.973  1.00 17.39           N  
ATOM   1305  CA  GLY A 194       2.633 -27.020  40.428  1.00 18.82           C  
ATOM   1306  C   GLY A 194       1.701 -26.094  41.180  1.00 16.18           C  
ATOM   1307  O   GLY A 194       2.072 -24.954  41.424  1.00 16.77           O  
ATOM   1308  N   TYR A 195       0.488 -26.587  41.474  1.00 14.40           N  
ATOM   1309  CA  TYR A 195      -0.580 -25.903  42.226  1.00 12.77           C  
ATOM   1310  CB  TYR A 195      -1.792 -25.873  41.298  1.00 13.45           C  
ATOM   1311  CG  TYR A 195      -3.043 -25.289  41.939  1.00 11.53           C  
ATOM   1312  CD1 TYR A 195      -3.215 -23.907  42.059  1.00 11.98           C  
ATOM   1313  CD2 TYR A 195      -4.025 -26.134  42.466  1.00 14.50           C  
ATOM   1314  CE1 TYR A 195      -4.369 -23.378  42.639  1.00 12.63           C  
ATOM   1315  CE2 TYR A 195      -5.176 -25.617  43.040  1.00 12.21           C  
ATOM   1316  CZ  TYR A 195      -5.336 -24.234  43.151  1.00 13.54           C  
ATOM   1317  OH  TYR A 195      -6.461 -23.705  43.756  1.00 12.02           O  
ATOM   1318  C   TYR A 195      -0.910 -26.667  43.505  1.00 12.61           C  
ATOM   1319  O   TYR A 195      -0.915 -27.920  43.518  1.00 12.73           O  
ATOM   1320  N   ASN A 196      -1.150 -25.904  44.575  1.00 12.10           N  
ATOM   1321  CA  ASN A 196      -1.515 -26.417  45.892  1.00 13.74           C  
ATOM   1322  CB  ASN A 196      -2.974 -26.943  45.833  1.00  9.66           C  
ATOM   1323  CG  ASN A 196      -3.540 -27.211  47.202  1.00 10.67           C  
ATOM   1324  OD1 ASN A 196      -3.116 -26.667  48.215  1.00 10.78           O  
ATOM   1325  ND2 ASN A 196      -4.634 -27.954  47.263  1.00 15.82           N  
ATOM   1326  C   ASN A 196      -0.537 -27.488  46.363  1.00 13.59           C  
ATOM   1327  O   ASN A 196      -0.930 -28.618  46.680  1.00 14.76           O  
ATOM   1328  N   PRO A 197       0.763 -27.126  46.558  1.00 14.81           N  
ATOM   1329  CA  PRO A 197       1.759 -28.051  47.026  1.00 18.32           C  
ATOM   1330  CB  PRO A 197       3.026 -27.176  47.090  1.00 15.48           C  
ATOM   1331  CG  PRO A 197       2.507 -25.764  47.290  1.00 15.85           C  
ATOM   1332  CD  PRO A 197       1.347 -25.779  46.345  1.00 16.35           C  
ATOM   1333  C   PRO A 197       1.522 -28.655  48.402  1.00 18.63           C  
ATOM   1334  O   PRO A 197       1.997 -29.768  48.622  1.00 21.51           O  
ATOM   1335  N   PHE A 198       0.881 -27.904  49.302  1.00 16.69           N  
ATOM   1336  CA  PHE A 198       0.547 -28.451  50.624  1.00 16.24           C  
ATOM   1337  CB  PHE A 198       0.666 -27.392  51.716  1.00 14.50           C  
ATOM   1338  CG  PHE A 198       2.066 -26.799  51.828  1.00 17.72           C  
ATOM   1339  CD1 PHE A 198       3.187 -27.634  52.000  1.00 15.16           C  
ATOM   1340  CD2 PHE A 198       2.263 -25.422  51.694  1.00 18.19           C  
ATOM   1341  CE1 PHE A 198       4.456 -27.079  52.045  1.00 13.88           C  
ATOM   1342  CE2 PHE A 198       3.533 -24.855  51.793  1.00 17.12           C  
ATOM   1343  CZ  PHE A 198       4.626 -25.703  51.901  1.00 17.29           C  
ATOM   1344  C   PHE A 198      -0.804 -29.207  50.652  1.00 19.72           C  
ATOM   1345  O   PHE A 198      -1.254 -29.689  51.729  1.00 17.47           O  
ATOM   1346  N   ASN A 199      -1.450 -29.352  49.486  1.00 13.79           N  
ATOM   1347  CA  ASN A 199      -2.680 -30.135  49.368  1.00 19.80           C  
ATOM   1348  CB  ASN A 199      -2.362 -31.636  49.385  1.00 21.36           C  
ATOM   1349  CG  ASN A 199      -3.503 -32.476  48.861  1.00 27.76           C  
ATOM   1350  OD1 ASN A 199      -4.162 -32.111  47.863  1.00 25.72           O  
ATOM   1351  ND2 ASN A 199      -3.791 -33.576  49.557  1.00 29.51           N  
ATOM   1352  C   ASN A 199      -3.769 -29.752  50.384  1.00 18.17           C  
ATOM   1353  O   ASN A 199      -4.449 -30.603  50.952  1.00 15.86           O  
ATOM   1354  N   LEU A 200      -3.967 -28.449  50.582  1.00 14.80           N  
ATOM   1355  CA  LEU A 200      -5.054 -27.908  51.379  1.00 12.92           C  
ATOM   1356  CB  LEU A 200      -4.913 -26.415  51.673  1.00 12.32           C  
ATOM   1357  CG  LEU A 200      -3.514 -25.944  52.128  1.00 10.70           C  
ATOM   1358  CD1 LEU A 200      -3.793 -24.426  52.280  1.00 12.80           C  
ATOM   1359  CD2 LEU A 200      -3.043 -26.547  53.450  1.00 12.45           C  
ATOM   1360  C   LEU A 200      -6.421 -28.330  50.821  1.00 13.49           C  
ATOM   1361  O   LEU A 200      -6.644 -28.376  49.617  1.00 12.26           O  
ATOM   1362  N   PRO A 201      -7.348 -28.719  51.702  1.00 15.04           N  
ATOM   1363  CA  PRO A 201      -8.690 -29.133  51.281  1.00 14.28           C  
ATOM   1364  CB  PRO A 201      -9.133 -29.957  52.503  1.00 14.02           C  
ATOM   1365  CG  PRO A 201      -8.461 -29.292  53.674  1.00 15.05           C  
ATOM   1366  CD  PRO A 201      -7.110 -28.867  53.160  1.00 14.94           C  
ATOM   1367  C   PRO A 201      -9.633 -28.001  50.874  1.00 15.75           C  
ATOM   1368  O   PRO A 201     -10.703 -28.251  50.293  1.00 16.92           O  
ATOM   1369  N   SER A 202      -9.256 -26.744  51.208  1.00 14.13           N  
ATOM   1370  CA  SER A 202     -10.080 -25.591  50.862  1.00 14.85           C  
ATOM   1371  CB  SER A 202      -9.679 -24.479  51.792  1.00 15.88           C  
ATOM   1372  OG  SER A 202      -8.256 -24.337  51.744  1.00 17.05           O  
ATOM   1373  C   SER A 202      -9.818 -25.283  49.367  1.00 13.07           C  
ATOM   1374  O   SER A 202      -8.907 -25.824  48.774  1.00 14.49           O  
ATOM   1375  N   LYS A 203     -10.681 -24.509  48.734  1.00 14.00           N  
ATOM   1376  CA  LYS A 203     -10.493 -24.093  47.347  1.00 10.86           C  
ATOM   1377  CB  LYS A 203     -11.852 -23.846  46.737  1.00 14.06           C  
ATOM   1378  CG  LYS A 203     -12.734 -25.091  46.585  1.00 17.01           C  
ATOM   1379  CD  LYS A 203     -13.968 -24.499  45.902  1.00 19.30           C  
ATOM   1380  CE  LYS A 203     -15.091 -25.512  45.724  1.00 20.24           C  
ATOM   1381  NZ  LYS A 203     -15.079 -26.012  44.360  1.00 23.91           N  
ATOM   1382  C   LYS A 203      -9.628 -22.814  47.318  1.00  9.75           C  
ATOM   1383  O   LYS A 203      -9.221 -22.396  46.195  1.00  8.81           O  
ATOM   1384  N   THR A 204      -9.308 -22.257  48.526  1.00  8.60           N  
ATOM   1385  CA  THR A 204      -8.508 -21.023  48.562  1.00 10.20           C  
ATOM   1386  CB  THR A 204      -9.466 -19.854  48.852  1.00  9.71           C  
ATOM   1387  OG1 THR A 204     -10.054 -20.029  50.146  1.00 15.19           O  
ATOM   1388  CG2 THR A 204     -10.532 -19.644  47.781  1.00 12.31           C  
ATOM   1389  C   THR A 204      -7.481 -21.084  49.698  1.00 10.99           C  
ATOM   1390  O   THR A 204      -7.633 -21.851  50.686  1.00 10.18           O  
ATOM   1391  N   MET A 205      -6.446 -20.217  49.558  1.00 10.97           N  
ATOM   1392  CA  MET A 205      -5.556 -19.956  50.654  1.00 11.32           C  
ATOM   1393  CB  MET A 205      -4.210 -20.705  50.479  1.00 12.17           C  
ATOM   1394  CG  MET A 205      -3.347 -20.528  51.756  1.00 12.05           C  
ATOM   1395  SD  MET A 205      -1.702 -21.279  51.611  1.00 14.35           S  
ATOM   1396  CE  MET A 205      -0.705 -20.025  50.791  1.00 14.53           C  
ATOM   1397  C   MET A 205      -5.300 -18.448  50.642  1.00 10.58           C  
ATOM   1398  O   MET A 205      -5.135 -17.837  49.582  1.00  8.92           O  
ATOM   1399  N   THR A 206      -5.263 -17.871  51.854  1.00  9.10           N  
ATOM   1400  CA  THR A 206      -4.899 -16.460  52.006  1.00 10.27           C  
ATOM   1401  CB  THR A 206      -4.894 -16.112  53.522  1.00 12.17           C  
ATOM   1402  OG1 THR A 206      -4.561 -14.727  53.672  1.00 12.96           O  
ATOM   1403  CG2 THR A 206      -3.730 -16.757  54.236  1.00 12.81           C  
ATOM   1404  C   THR A 206      -3.564 -16.194  51.354  1.00 11.59           C  
ATOM   1405  O   THR A 206      -2.694 -17.079  51.280  1.00 13.33           O  
ATOM   1406  N   ALA A 207      -3.357 -14.936  50.895  1.00 11.99           N  
ATOM   1407  CA  ALA A 207      -2.001 -14.543  50.476  1.00 11.44           C  
ATOM   1408  CB  ALA A 207      -2.004 -13.594  49.325  1.00 11.69           C  
ATOM   1409  C   ALA A 207      -1.230 -13.969  51.644  1.00 12.16           C  
ATOM   1410  O   ALA A 207      -0.111 -13.514  51.474  1.00 12.45           O  
ATOM   1411  N   HIS A 208      -1.827 -14.032  52.853  1.00 13.12           N  
ATOM   1412  CA  HIS A 208      -1.184 -13.508  54.029  1.00 12.85           C  
ATOM   1413  CB  HIS A 208      -1.950 -12.242  54.501  1.00 13.10           C  
ATOM   1414  CG  HIS A 208      -1.621 -11.022  53.708  1.00 10.62           C  
ATOM   1415  ND1 HIS A 208      -0.317 -10.619  53.681  1.00  9.05           N  
ATOM   1416  CE1 HIS A 208      -0.181  -9.554  52.909  1.00  9.16           C  
ATOM   1417  NE2 HIS A 208      -1.394  -9.272  52.390  1.00 11.32           N  
ATOM   1418  CD2 HIS A 208      -2.265 -10.243  52.790  1.00 10.72           C  
ATOM   1419  C   HIS A 208      -1.112 -14.548  55.135  1.00 14.17           C  
ATOM   1420  O   HIS A 208      -1.490 -14.240  56.271  1.00 13.19           O  
ATOM   1421  N   PRO A 209      -0.516 -15.757  54.893  1.00 15.02           N  
ATOM   1422  CA  PRO A 209      -0.150 -16.661  55.967  1.00 15.17           C  
ATOM   1423  CB  PRO A 209       0.094 -17.952  55.200  1.00 17.83           C  
ATOM   1424  CG  PRO A 209       0.778 -17.496  53.947  1.00 14.86           C  
ATOM   1425  CD  PRO A 209      -0.108 -16.329  53.579  1.00 13.51           C  
ATOM   1426  C   PRO A 209       1.036 -16.133  56.746  1.00 15.43           C  
ATOM   1427  O   PRO A 209       1.771 -15.272  56.281  1.00 12.13           O  
ATOM   1428  N   LYS A 210       1.048 -16.518  57.996  1.00 14.32           N  
ATOM   1429  CA  LYS A 210       2.097 -16.070  58.886  1.00 16.67           C  
ATOM   1430  CB  LYS A 210       1.451 -15.355  60.072  1.00 16.00           C  
ATOM   1431  CG  LYS A 210       0.488 -14.222  59.801  1.00 17.16           C  
ATOM   1432  CD  LYS A 210       1.027 -13.028  58.980  1.00 16.63           C  
ATOM   1433  CE  LYS A 210      -0.181 -12.308  58.454  1.00 15.15           C  
ATOM   1434  NZ  LYS A 210       0.162 -10.995  57.879  1.00 11.74           N  
ATOM   1435  C   LYS A 210       2.972 -17.255  59.332  1.00 14.92           C  
ATOM   1436  O   LYS A 210       2.474 -18.291  59.742  1.00 15.11           O  
ATOM   1437  N   GLN A 211       4.288 -17.046  59.340  1.00 15.23           N  
ATOM   1438  CA  GLN A 211       5.239 -18.088  59.740  1.00 12.94           C  
ATOM   1439  CB  GLN A 211       6.417 -18.023  58.790  1.00 16.24           C  
ATOM   1440  CG  GLN A 211       6.107 -18.800  57.515  1.00 17.21           C  
ATOM   1441  CD  GLN A 211       7.332 -18.968  56.630  1.00 22.02           C  
ATOM   1442  OE1 GLN A 211       7.965 -17.991  56.207  1.00 22.12           O  
ATOM   1443  NE2 GLN A 211       7.726 -20.212  56.371  1.00 24.03           N  
ATOM   1444  C   GLN A 211       5.708 -17.821  61.173  1.00 14.20           C  
ATOM   1445  O   GLN A 211       6.521 -16.936  61.457  1.00 15.38           O  
ATOM   1446  N   CYS A 212       5.113 -18.592  62.043  1.00 12.60           N  
ATOM   1447  CA  CYS A 212       5.280 -18.563  63.488  1.00 13.21           C  
ATOM   1448  CB  CYS A 212       4.532 -19.797  64.015  1.00 11.41           C  
ATOM   1449  SG  CYS A 212       4.624 -19.851  65.862  1.00 17.35           S  
ATOM   1450  C   CYS A 212       6.767 -18.721  63.851  1.00 14.77           C  
ATOM   1451  O   CYS A 212       7.363 -19.723  63.503  1.00 16.73           O  
ATOM   1452  N   SER A 213       7.315 -17.783  64.641  1.00 18.28           N  
ATOM   1453  CA  SER A 213       8.726 -17.856  64.979  1.00 23.46           C  
ATOM   1454  CB  SER A 213       9.276 -16.490  65.346  1.00 23.39           C  
ATOM   1455  OG  SER A 213       8.722 -16.020  66.577  1.00 26.14           O  
ATOM   1456  C   SER A 213       9.012 -18.896  66.063  1.00 26.06           C  
ATOM   1457  O   SER A 213      10.177 -19.176  66.282  1.00 26.22           O  
ATOM   1458  N   VAL A 214       7.964 -19.463  66.706  1.00 22.85           N  
ATOM   1459  CA  VAL A 214       8.150 -20.392  67.815  1.00 23.81           C  
ATOM   1460  CB  VAL A 214       7.259 -20.103  69.050  1.00 23.50           C  
ATOM   1461  CG1 VAL A 214       7.397 -21.117  70.197  1.00 22.48           C  
ATOM   1462  CG2 VAL A 214       7.440 -18.673  69.552  1.00 20.21           C  
ATOM   1463  C   VAL A 214       8.112 -21.821  67.277  1.00 24.51           C  
ATOM   1464  O   VAL A 214       9.077 -22.545  67.420  1.00 25.74           O  
ATOM   1465  N   THR A 215       7.049 -22.174  66.548  1.00 20.61           N  
ATOM   1466  CA  THR A 215       6.782 -23.491  65.995  1.00 17.12           C  
ATOM   1467  CB  THR A 215       5.271 -23.814  66.027  1.00 15.92           C  
ATOM   1468  OG1 THR A 215       4.701 -23.013  65.002  1.00 17.26           O  
ATOM   1469  CG2 THR A 215       4.551 -23.423  67.306  1.00 15.48           C  
ATOM   1470  C   THR A 215       7.362 -23.617  64.587  1.00 19.24           C  
ATOM   1471  O   THR A 215       7.636 -24.731  64.155  1.00 19.10           O  
ATOM   1472  N   GLY A 216       7.544 -22.510  63.853  1.00 17.43           N  
ATOM   1473  CA  GLY A 216       7.886 -22.650  62.426  1.00 19.09           C  
ATOM   1474  C   GLY A 216       6.688 -22.994  61.536  1.00 18.11           C  
ATOM   1475  O   GLY A 216       6.844 -23.142  60.296  1.00 20.83           O  
ATOM   1476  N   ASN A 217       5.471 -23.117  62.118  1.00 19.00           N  
ATOM   1477  CA  ASN A 217       4.232 -23.377  61.374  1.00 18.95           C  
ATOM   1478  CB  ASN A 217       3.001 -23.690  62.236  1.00 19.62           C  
ATOM   1479  CG  ASN A 217       3.138 -24.962  63.031  1.00 21.28           C  
ATOM   1480  OD1 ASN A 217       4.139 -25.680  62.894  1.00 18.87           O  
ATOM   1481  ND2 ASN A 217       2.198 -25.189  63.940  1.00 20.78           N  
ATOM   1482  C   ASN A 217       3.856 -22.236  60.438  1.00 15.97           C  
ATOM   1483  O   ASN A 217       3.937 -21.068  60.810  1.00 17.42           O  
ATOM   1484  N   LEU A 218       3.512 -22.597  59.188  1.00 14.31           N  
ATOM   1485  CA  LEU A 218       2.833 -21.656  58.306  1.00 11.97           C  
ATOM   1486  CB  LEU A 218       2.983 -22.169  56.845  1.00 11.04           C  
ATOM   1487  CG  LEU A 218       2.447 -21.250  55.755  1.00 12.77           C  
ATOM   1488  CD1 LEU A 218       3.134 -19.874  55.637  1.00 12.00           C  
ATOM   1489  CD2 LEU A 218       2.556 -22.071  54.413  1.00 13.67           C  
ATOM   1490  C   LEU A 218       1.380 -21.567  58.769  1.00 14.29           C  
ATOM   1491  O   LEU A 218       0.618 -22.527  58.612  1.00 17.43           O  
ATOM   1492  N   VAL A 219       0.980 -20.424  59.367  1.00 13.12           N  
ATOM   1493  CA  VAL A 219      -0.346 -20.380  59.966  1.00 15.47           C  
ATOM   1494  CB  VAL A 219      -0.321 -19.805  61.394  1.00 16.10           C  
ATOM   1495  CG1 VAL A 219      -1.723 -19.827  62.015  1.00 20.24           C  
ATOM   1496  CG2 VAL A 219       0.696 -20.559  62.259  1.00 15.66           C  
ATOM   1497  C   VAL A 219      -1.220 -19.517  59.073  1.00 14.30           C  
ATOM   1498  O   VAL A 219      -0.813 -18.415  58.691  1.00 13.23           O  
ATOM   1499  N   GLY A 220      -2.413 -20.016  58.754  1.00 17.58           N  
ATOM   1500  CA  GLY A 220      -3.198 -19.276  57.764  1.00 15.05           C  
ATOM   1501  C   GLY A 220      -4.629 -19.777  57.726  1.00 16.13           C  
ATOM   1502  O   GLY A 220      -5.081 -20.454  58.649  1.00 16.69           O  
ATOM   1503  N   PHE A 221      -5.306 -19.434  56.630  1.00 15.02           N  
ATOM   1504  CA  PHE A 221      -6.721 -19.678  56.510  1.00 12.13           C  
ATOM   1505  CB  PHE A 221      -7.570 -18.682  57.294  1.00 11.99           C  
ATOM   1506  CG  PHE A 221      -7.458 -17.231  56.877  1.00 12.42           C  
ATOM   1507  CD1 PHE A 221      -6.282 -16.470  57.138  1.00 15.28           C  
ATOM   1508  CD2 PHE A 221      -8.485 -16.675  56.100  1.00 10.85           C  
ATOM   1509  CE1 PHE A 221      -6.203 -15.136  56.712  1.00 13.51           C  
ATOM   1510  CE2 PHE A 221      -8.446 -15.355  55.726  1.00 13.01           C  
ATOM   1511  CZ  PHE A 221      -7.265 -14.602  55.933  1.00 11.03           C  
ATOM   1512  C   PHE A 221      -7.011 -19.554  55.009  1.00 13.71           C  
ATOM   1513  O   PHE A 221      -6.164 -19.093  54.244  1.00 16.93           O  
ATOM   1514  N   GLY A 222      -8.227 -19.900  54.633  1.00 13.55           N  
ATOM   1515  CA  GLY A 222      -8.698 -19.500  53.308  1.00 12.91           C  
ATOM   1516  C   GLY A 222     -10.180 -19.208  53.491  1.00 13.92           C  
ATOM   1517  O   GLY A 222     -10.841 -19.969  54.201  1.00 16.32           O  
ATOM   1518  N   TYR A 223     -10.691 -18.086  52.962  1.00 12.89           N  
ATOM   1519  CA  TYR A 223     -12.134 -17.801  53.037  1.00 12.52           C  
ATOM   1520  CB  TYR A 223     -12.334 -16.417  53.690  1.00 13.79           C  
ATOM   1521  CG  TYR A 223     -11.998 -15.285  52.728  1.00 12.60           C  
ATOM   1522  CD1 TYR A 223     -10.687 -14.847  52.542  1.00 12.93           C  
ATOM   1523  CD2 TYR A 223     -12.992 -14.695  51.938  1.00 14.33           C  
ATOM   1524  CE1 TYR A 223     -10.395 -13.856  51.599  1.00 14.96           C  
ATOM   1525  CE2 TYR A 223     -12.714 -13.705  50.995  1.00 12.76           C  
ATOM   1526  CZ  TYR A 223     -11.411 -13.261  50.849  1.00 13.95           C  
ATOM   1527  OH  TYR A 223     -11.140 -12.301  49.906  1.00 14.43           O  
ATOM   1528  C   TYR A 223     -12.740 -17.981  51.637  1.00 11.27           C  
ATOM   1529  O   TYR A 223     -11.983 -18.206  50.663  1.00 15.70           O  
ATOM   1530  N   GLU A 224     -14.104 -17.990  51.563  1.00 11.32           N  
ATOM   1531  CA  GLU A 224     -14.795 -18.529  50.392  1.00 12.23           C  
ATOM   1532  CB  GLU A 224     -14.747 -17.645  49.133  1.00 10.56           C  
ATOM   1533  CG  GLU A 224     -15.462 -16.301  49.411  1.00 12.60           C  
ATOM   1534  CD  GLU A 224     -15.696 -15.376  48.262  1.00 12.49           C  
ATOM   1535  OE1 GLU A 224     -16.098 -15.994  47.233  1.00 13.96           O  
ATOM   1536  OE2 GLU A 224     -15.650 -14.086  48.365  1.00 15.48           O  
ATOM   1537  C   GLU A 224     -14.272 -19.925  50.067  1.00 10.54           C  
ATOM   1538  O   GLU A 224     -14.046 -20.289  48.868  1.00  9.56           O  
ATOM   1539  N   ALA A 225     -14.139 -20.708  51.151  1.00 13.24           N  
ATOM   1540  CA  ALA A 225     -13.290 -21.905  51.133  1.00 12.86           C  
ATOM   1541  CB  ALA A 225     -12.945 -22.293  52.537  1.00 13.24           C  
ATOM   1542  C   ALA A 225     -13.994 -23.031  50.378  1.00 13.62           C  
ATOM   1543  O   ALA A 225     -13.349 -23.986  49.912  1.00 14.21           O  
ATOM   1544  N   LYS A 226     -15.315 -22.866  50.201  1.00 14.55           N  
ATOM   1545  CA  LYS A 226     -16.125 -23.879  49.550  1.00 13.30           C  
ATOM   1546  CB  LYS A 226     -17.269 -24.379  50.423  1.00 13.67           C  
ATOM   1547  CG  LYS A 226     -16.770 -25.126  51.667  1.00 18.34           C  
ATOM   1548  CD  LYS A 226     -17.839 -25.970  52.390  1.00 16.51           C  
ATOM   1549  CE  LYS A 226     -17.269 -26.576  53.712  1.00 20.23           C  
ATOM   1550  NZ  LYS A 226     -17.980 -27.771  54.271  1.00 17.63           N  
ATOM   1551  C   LYS A 226     -16.607 -23.362  48.191  1.00 13.52           C  
ATOM   1552  O   LYS A 226     -17.389 -24.037  47.540  1.00 16.29           O  
ATOM   1553  N   GLY A 227     -16.137 -22.198  47.736  1.00 12.58           N  
ATOM   1554  CA  GLY A 227     -16.509 -21.690  46.394  1.00 14.40           C  
ATOM   1555  C   GLY A 227     -17.076 -20.267  46.456  1.00 14.26           C  
ATOM   1556  O   GLY A 227     -17.145 -19.694  47.545  1.00 11.32           O  
ATOM   1557  N   LEU A 228     -17.423 -19.679  45.278  1.00 13.95           N  
ATOM   1558  CA  LEU A 228     -17.885 -18.287  45.181  1.00 14.18           C  
ATOM   1559  CB  LEU A 228     -18.374 -18.265  43.729  1.00 17.90           C  
ATOM   1560  CG  LEU A 228     -18.037 -17.133  42.779  1.00 19.01           C  
ATOM   1561  CD1 LEU A 228     -16.584 -16.651  42.674  1.00 11.32           C  
ATOM   1562  CD2 LEU A 228     -18.574 -17.607  41.356  1.00 18.55           C  
ATOM   1563  C   LEU A 228     -18.991 -17.963  46.188  1.00 17.31           C  
ATOM   1564  O   LEU A 228     -20.041 -18.640  46.287  1.00 15.31           O  
ATOM   1565  N   ALA A 229     -18.706 -16.927  46.993  1.00 16.84           N  
ATOM   1566  CA  ALA A 229     -19.657 -16.277  47.880  1.00 18.75           C  
ATOM   1567  CB  ALA A 229     -20.936 -15.791  47.147  1.00 19.16           C  
ATOM   1568  C   ALA A 229     -20.002 -17.155  49.085  1.00 18.72           C  
ATOM   1569  O   ALA A 229     -20.883 -16.767  49.858  1.00 16.19           O  
ATOM   1570  N   THR A 230     -19.240 -18.236  49.314  1.00 15.12           N  
ATOM   1571  CA  THR A 230     -19.404 -19.022  50.544  1.00 12.56           C  
ATOM   1572  CB  THR A 230     -18.850 -20.447  50.398  1.00 15.05           C  
ATOM   1573  OG1 THR A 230     -17.431 -20.445  50.141  1.00 12.24           O  
ATOM   1574  CG2 THR A 230     -19.579 -21.256  49.334  1.00 15.04           C  
ATOM   1575  C   THR A 230     -18.835 -18.296  51.767  1.00 16.04           C  
ATOM   1576  O   THR A 230     -17.791 -17.618  51.733  1.00 14.77           O  
ATOM   1577  N   LYS A 231     -19.511 -18.533  52.900  1.00 13.64           N  
ATOM   1578  CA  LYS A 231     -19.084 -18.017  54.189  1.00 18.42           C  
ATOM   1579  CB  LYS A 231     -20.328 -17.835  55.066  1.00 19.10           C  
ATOM   1580  CG  LYS A 231     -21.285 -16.727  54.673  1.00 22.10           C  
ATOM   1581  CD  LYS A 231     -22.395 -16.444  55.714  1.00 26.53           C  
ATOM   1582  CE  LYS A 231     -23.522 -17.426  55.796  1.00 36.65           C  
ATOM   1583  NZ  LYS A 231     -24.314 -17.031  56.974  1.00 47.12           N  
ATOM   1584  C   LYS A 231     -18.016 -18.865  54.849  1.00 17.72           C  
ATOM   1585  O   LYS A 231     -17.423 -18.447  55.858  1.00 14.52           O  
ATOM   1586  N   ASP A 232     -17.794 -20.095  54.334  1.00 19.11           N  
ATOM   1587  CA  ASP A 232     -16.823 -21.008  54.931  1.00 17.37           C  
ATOM   1588  CB  ASP A 232     -16.831 -22.331  54.197  1.00 15.69           C  
ATOM   1589  CG  ASP A 232     -18.254 -22.889  54.118  1.00 17.41           C  
ATOM   1590  OD1 ASP A 232     -18.728 -23.536  55.110  1.00 20.19           O  
ATOM   1591  OD2 ASP A 232     -18.912 -22.624  53.119  1.00 18.84           O  
ATOM   1592  C   ASP A 232     -15.400 -20.440  54.972  1.00 14.15           C  
ATOM   1593  O   ASP A 232     -14.902 -19.872  53.989  1.00 13.85           O  
ATOM   1594  N   VAL A 233     -14.811 -20.537  56.180  1.00 12.08           N  
ATOM   1595  CA  VAL A 233     -13.365 -20.350  56.343  1.00 12.73           C  
ATOM   1596  CB  VAL A 233     -13.082 -19.195  57.325  1.00 13.25           C  
ATOM   1597  CG1 VAL A 233     -11.564 -18.953  57.531  1.00 14.87           C  
ATOM   1598  CG2 VAL A 233     -13.901 -18.012  56.801  1.00 12.30           C  
ATOM   1599  C   VAL A 233     -12.748 -21.661  56.799  1.00 14.97           C  
ATOM   1600  O   VAL A 233     -13.209 -22.259  57.786  1.00 17.37           O  
ATOM   1601  N   TYR A 234     -11.599 -21.968  56.193  1.00 14.65           N  
ATOM   1602  CA  TYR A 234     -10.725 -23.049  56.653  1.00 15.10           C  
ATOM   1603  CB  TYR A 234     -10.428 -23.916  55.415  1.00 11.38           C  
ATOM   1604  CG  TYR A 234      -9.435 -25.039  55.729  1.00 13.71           C  
ATOM   1605  CD1 TYR A 234      -9.817 -26.129  56.526  1.00 15.12           C  
ATOM   1606  CD2 TYR A 234      -8.146 -25.043  55.169  1.00 13.36           C  
ATOM   1607  CE1 TYR A 234      -8.939 -27.187  56.779  1.00 15.79           C  
ATOM   1608  CE2 TYR A 234      -7.258 -26.103  55.400  1.00 13.99           C  
ATOM   1609  CZ  TYR A 234      -7.637 -27.140  56.261  1.00 17.12           C  
ATOM   1610  OH  TYR A 234      -6.793 -28.204  56.462  1.00 21.31           O  
ATOM   1611  C   TYR A 234      -9.424 -22.496  57.272  1.00 16.53           C  
ATOM   1612  O   TYR A 234      -8.669 -21.832  56.592  1.00 14.54           O  
ATOM   1613  N   TYR A 235      -9.186 -22.736  58.590  1.00 14.09           N  
ATOM   1614  CA  TYR A 235      -7.964 -22.430  59.297  1.00 13.38           C  
ATOM   1615  CB  TYR A 235      -8.385 -22.058  60.745  1.00 12.45           C  
ATOM   1616  CG  TYR A 235      -7.310 -22.376  61.785  1.00 15.77           C  
ATOM   1617  CD1 TYR A 235      -6.166 -21.539  61.936  1.00 17.06           C  
ATOM   1618  CD2 TYR A 235      -7.439 -23.504  62.642  1.00 18.14           C  
ATOM   1619  CE1 TYR A 235      -5.213 -21.800  62.930  1.00 16.77           C  
ATOM   1620  CE2 TYR A 235      -6.469 -23.757  63.623  1.00 18.90           C  
ATOM   1621  CZ  TYR A 235      -5.340 -22.940  63.736  1.00 17.69           C  
ATOM   1622  OH  TYR A 235      -4.456 -23.271  64.757  1.00 18.93           O  
ATOM   1623  C   TYR A 235      -7.004 -23.620  59.262  1.00 11.95           C  
ATOM   1624  O   TYR A 235      -7.406 -24.778  59.363  1.00 12.01           O  
ATOM   1625  N   PHE A 236      -5.695 -23.336  59.168  1.00 10.75           N  
ATOM   1626  CA  PHE A 236      -4.707 -24.404  59.046  1.00 11.97           C  
ATOM   1627  CB  PHE A 236      -4.596 -24.926  57.596  1.00 12.29           C  
ATOM   1628  CG  PHE A 236      -4.035 -23.826  56.696  1.00 13.58           C  
ATOM   1629  CD1 PHE A 236      -2.669 -23.546  56.709  1.00 13.71           C  
ATOM   1630  CD2 PHE A 236      -4.852 -23.031  55.906  1.00 14.72           C  
ATOM   1631  CE1 PHE A 236      -2.141 -22.522  55.965  1.00 13.81           C  
ATOM   1632  CE2 PHE A 236      -4.306 -22.052  55.084  1.00 13.79           C  
ATOM   1633  CZ  PHE A 236      -2.950 -21.767  55.154  1.00 16.16           C  
ATOM   1634  C   PHE A 236      -3.402 -23.912  59.690  1.00 14.42           C  
ATOM   1635  O   PHE A 236      -3.146 -22.706  59.790  1.00 14.26           O  
ATOM   1636  N   GLU A 237      -2.596 -24.868  60.150  1.00 14.15           N  
ATOM   1637  CA  GLU A 237      -1.182 -24.703  60.438  1.00 13.98           C  
ATOM   1638  CB  GLU A 237      -0.886 -24.636  61.953  1.00 15.42           C  
ATOM   1639  CG  GLU A 237      -1.667 -23.521  62.640  1.00 15.52           C  
ATOM   1640  CD  GLU A 237      -1.198 -23.105  64.017  1.00 15.38           C  
ATOM   1641  OE1 GLU A 237      -0.029 -23.391  64.309  1.00 15.80           O  
ATOM   1642  OE2 GLU A 237      -1.935 -22.442  64.777  1.00 17.40           O  
ATOM   1643  C   GLU A 237      -0.423 -25.832  59.756  1.00 16.09           C  
ATOM   1644  O   GLU A 237      -0.740 -27.013  59.926  1.00 15.45           O  
ATOM   1645  N   VAL A 238       0.545 -25.452  58.900  1.00 17.73           N  
ATOM   1646  CA  VAL A 238       1.405 -26.362  58.167  1.00 17.78           C  
ATOM   1647  CB  VAL A 238       1.605 -25.976  56.696  1.00 17.29           C  
ATOM   1648  CG1 VAL A 238       2.568 -26.948  56.009  1.00 14.25           C  
ATOM   1649  CG2 VAL A 238       0.277 -25.878  55.923  1.00 15.90           C  
ATOM   1650  C   VAL A 238       2.730 -26.364  58.908  1.00 15.84           C  
ATOM   1651  O   VAL A 238       3.339 -25.314  58.996  1.00 16.73           O  
ATOM   1652  N   ASP A 239       3.204 -27.535  59.376  1.00 21.22           N  
ATOM   1653  CA  ASP A 239       4.461 -27.607  60.125  1.00 23.33           C  
ATOM   1654  CB  ASP A 239       4.464 -28.827  61.035  1.00 24.49           C  
ATOM   1655  CG  ASP A 239       4.818 -30.156  60.402  1.00 23.47           C  
ATOM   1656  OD1 ASP A 239       5.078 -30.255  59.183  1.00 25.42           O  
ATOM   1657  OD2 ASP A 239       4.887 -31.089  61.184  1.00 26.33           O  
ATOM   1658  C   ASP A 239       5.674 -27.448  59.213  1.00 22.89           C  
ATOM   1659  O   ASP A 239       5.484 -27.445  57.990  1.00 21.37           O  
ATOM   1660  N   PRO A 240       6.930 -27.304  59.736  1.00 19.94           N  
ATOM   1661  CA  PRO A 240       8.100 -27.110  58.866  1.00 23.68           C  
ATOM   1662  CB  PRO A 240       9.209 -26.918  59.887  1.00 21.89           C  
ATOM   1663  CG  PRO A 240       8.538 -26.355  61.142  1.00 20.80           C  
ATOM   1664  CD  PRO A 240       7.296 -27.201  61.196  1.00 19.98           C  
ATOM   1665  C   PRO A 240       8.419 -28.282  57.914  1.00 22.93           C  
ATOM   1666  O   PRO A 240       9.261 -28.185  57.029  1.00 18.20           O  
ATOM   1667  N   SER A 241       7.711 -29.410  58.079  1.00 18.89           N  
ATOM   1668  CA  SER A 241       7.894 -30.569  57.244  1.00 19.47           C  
ATOM   1669  CB  SER A 241       7.851 -31.829  58.144  1.00 23.39           C  
ATOM   1670  OG  SER A 241       6.544 -32.342  58.288  1.00 32.08           O  
ATOM   1671  C   SER A 241       6.872 -30.559  56.105  1.00 19.58           C  
ATOM   1672  O   SER A 241       6.861 -31.469  55.301  1.00 25.29           O  
ATOM   1673  N   GLY A 242       5.899 -29.627  56.132  1.00 23.17           N  
ATOM   1674  CA  GLY A 242       4.888 -29.519  55.082  1.00 21.07           C  
ATOM   1675  C   GLY A 242       3.566 -30.255  55.368  1.00 25.06           C  
ATOM   1676  O   GLY A 242       2.733 -30.387  54.463  1.00 22.52           O  
ATOM   1677  N   LYS A 243       3.311 -30.653  56.632  1.00 23.37           N  
ATOM   1678  CA  LYS A 243       2.105 -31.389  56.999  1.00 22.78           C  
ATOM   1679  CB  LYS A 243       2.554 -32.502  57.958  1.00 27.04           C  
ATOM   1680  CG  LYS A 243       1.523 -33.643  58.108  1.00 29.15           C  
ATOM   1681  CD  LYS A 243       1.887 -34.674  59.177  1.00 35.07           C  
ATOM   1682  CE  LYS A 243       1.617 -34.184  60.574  1.00 41.32           C  
ATOM   1683  NZ  LYS A 243       2.025 -35.009  61.718  1.00 45.40           N  
ATOM   1684  C   LYS A 243       1.117 -30.464  57.712  1.00 18.16           C  
ATOM   1685  O   LYS A 243       1.504 -29.684  58.570  1.00 17.97           O  
ATOM   1686  N   VAL A 244      -0.177 -30.641  57.440  1.00 20.57           N  
ATOM   1687  CA  VAL A 244      -1.175 -29.884  58.172  1.00 17.14           C  
ATOM   1688  CB  VAL A 244      -2.512 -29.870  57.417  1.00 17.52           C  
ATOM   1689  CG1 VAL A 244      -3.632 -29.247  58.211  1.00 16.36           C  
ATOM   1690  CG2 VAL A 244      -2.383 -29.322  55.983  1.00 21.77           C  
ATOM   1691  C   VAL A 244      -1.287 -30.598  59.523  1.00 21.31           C  
ATOM   1692  O   VAL A 244      -1.644 -31.793  59.585  1.00 20.52           O  
ATOM   1693  N   VAL A 245      -0.918 -29.863  60.558  1.00 18.99           N  
ATOM   1694  CA  VAL A 245      -0.883 -30.353  61.930  1.00 20.08           C  
ATOM   1695  CB  VAL A 245       0.451 -30.127  62.674  1.00 20.19           C  
ATOM   1696  CG1 VAL A 245       1.540 -31.005  62.075  1.00 19.90           C  
ATOM   1697  CG2 VAL A 245       0.946 -28.674  62.742  1.00 21.07           C  
ATOM   1698  C   VAL A 245      -2.080 -29.876  62.746  1.00 22.63           C  
ATOM   1699  O   VAL A 245      -2.362 -30.436  63.845  1.00 18.59           O  
ATOM   1700  N   ARG A 246      -2.737 -28.814  62.261  1.00 16.20           N  
ATOM   1701  CA  ARG A 246      -3.889 -28.207  62.934  1.00 18.35           C  
ATOM   1702  CB  ARG A 246      -3.554 -26.995  63.810  1.00 22.02           C  
ATOM   1703  CG  ARG A 246      -2.693 -27.304  65.035  1.00 24.33           C  
ATOM   1704  CD  ARG A 246      -2.047 -26.077  65.644  1.00 19.58           C  
ATOM   1705  NE  ARG A 246      -1.697 -26.110  67.067  1.00 23.25           N  
ATOM   1706  CZ  ARG A 246      -1.069 -25.164  67.761  1.00 21.32           C  
ATOM   1707  NH1 ARG A 246      -0.490 -24.115  67.178  1.00 18.52           N  
ATOM   1708  NH2 ARG A 246      -1.004 -25.258  69.094  1.00 27.08           N  
ATOM   1709  C   ARG A 246      -4.783 -27.696  61.824  1.00 19.26           C  
ATOM   1710  O   ARG A 246      -4.269 -27.152  60.834  1.00 17.96           O  
ATOM   1711  N   ASP A 247      -6.087 -27.907  61.972  1.00 16.89           N  
ATOM   1712  CA  ASP A 247      -7.043 -27.244  61.092  1.00 17.15           C  
ATOM   1713  CB  ASP A 247      -7.046 -27.862  59.683  1.00 15.88           C  
ATOM   1714  CG  ASP A 247      -7.691 -29.243  59.543  1.00 21.04           C  
ATOM   1715  OD1 ASP A 247      -8.145 -29.775  60.566  1.00 18.53           O  
ATOM   1716  OD2 ASP A 247      -7.751 -29.785  58.402  1.00 18.16           O  
ATOM   1717  C   ASP A 247      -8.398 -27.153  61.793  1.00 20.94           C  
ATOM   1718  O   ASP A 247      -8.605 -27.717  62.881  1.00 18.71           O  
ATOM   1719  N   LEU A 248      -9.322 -26.412  61.160  1.00 16.97           N  
ATOM   1720  CA  LEU A 248     -10.665 -26.165  61.650  1.00 15.75           C  
ATOM   1721  CB  LEU A 248     -10.702 -25.227  62.865  1.00 19.69           C  
ATOM   1722  CG  LEU A 248     -12.067 -25.050  63.535  1.00 19.46           C  
ATOM   1723  CD1 LEU A 248     -12.401 -26.368  64.242  1.00 19.47           C  
ATOM   1724  CD2 LEU A 248     -12.048 -23.908  64.556  1.00 19.63           C  
ATOM   1725  C   LEU A 248     -11.449 -25.557  60.495  1.00 17.93           C  
ATOM   1726  O   LEU A 248     -10.980 -24.603  59.871  1.00 16.58           O  
ATOM   1727  N   TRP A 249     -12.686 -26.038  60.343  1.00 15.49           N  
ATOM   1728  CA  TRP A 249     -13.660 -25.355  59.501  1.00 17.80           C  
ATOM   1729  CB  TRP A 249     -14.458 -26.385  58.727  1.00 16.25           C  
ATOM   1730  CG  TRP A 249     -13.702 -26.967  57.582  1.00 17.66           C  
ATOM   1731  CD1 TRP A 249     -12.937 -28.094  57.625  1.00 14.66           C  
ATOM   1732  NE1 TRP A 249     -12.528 -28.382  56.355  1.00 14.84           N  
ATOM   1733  CE2 TRP A 249     -12.879 -27.417  55.488  1.00 15.25           C  
ATOM   1734  CZ2 TRP A 249     -12.608 -27.298  54.125  1.00 16.17           C  
ATOM   1735  CH2 TRP A 249     -13.189 -26.230  53.494  1.00 20.65           C  
ATOM   1736  CZ3 TRP A 249     -13.976 -25.297  54.176  1.00 23.23           C  
ATOM   1737  CE3 TRP A 249     -14.208 -25.376  55.545  1.00 20.76           C  
ATOM   1738  CD2 TRP A 249     -13.687 -26.497  56.207  1.00 17.77           C  
ATOM   1739  C   TRP A 249     -14.597 -24.536  60.375  1.00 20.52           C  
ATOM   1740  O   TRP A 249     -14.932 -24.919  61.505  1.00 16.81           O  
ATOM   1741  N   LEU A 250     -14.916 -23.341  59.885  1.00 18.07           N  
ATOM   1742  CA  LEU A 250     -15.764 -22.358  60.561  1.00 16.69           C  
ATOM   1743  CB  LEU A 250     -14.905 -21.530  61.535  1.00 18.46           C  
ATOM   1744  CG  LEU A 250     -13.712 -20.768  60.910  1.00 18.61           C  
ATOM   1745  CD1 LEU A 250     -13.690 -19.273  61.415  1.00 22.23           C  
ATOM   1746  CD2 LEU A 250     -12.388 -21.508  61.145  1.00 20.48           C  
ATOM   1747  C   LEU A 250     -16.390 -21.478  59.471  1.00 17.14           C  
ATOM   1748  O   LEU A 250     -16.302 -21.786  58.291  1.00 15.38           O  
ATOM   1749  N   GLU A 251     -17.091 -20.407  59.885  1.00 17.43           N  
ATOM   1750  CA  GLU A 251     -17.728 -19.455  58.989  1.00 16.91           C  
ATOM   1751  CB  GLU A 251     -19.244 -19.684  58.897  1.00 19.26           C  
ATOM   1752  CG  GLU A 251     -19.631 -21.051  58.342  1.00 18.31           C  
ATOM   1753  CD  GLU A 251     -21.162 -21.156  58.316  1.00 26.47           C  
ATOM   1754  OE1 GLU A 251     -21.745 -21.325  59.411  1.00 28.28           O  
ATOM   1755  OE2 GLU A 251     -21.739 -20.921  57.244  1.00 29.83           O  
ATOM   1756  C   GLU A 251     -17.517 -18.050  59.508  1.00 18.19           C  
ATOM   1757  O   GLU A 251     -17.357 -17.818  60.711  1.00 18.99           O  
ATOM   1758  N   ALA A 252     -17.476 -17.148  58.540  1.00 17.61           N  
ATOM   1759  CA  ALA A 252     -17.501 -15.740  58.822  1.00 19.36           C  
ATOM   1760  CB  ALA A 252     -16.729 -14.987  57.719  1.00 17.46           C  
ATOM   1761  C   ALA A 252     -18.958 -15.290  58.983  1.00 16.65           C  
ATOM   1762  O   ALA A 252     -19.870 -15.948  58.443  1.00 14.22           O  
ATOM   1763  N   PRO A 253     -19.240 -14.206  59.759  1.00 17.25           N  
ATOM   1764  CA  PRO A 253     -20.629 -13.758  59.973  1.00 16.02           C  
ATOM   1765  CB  PRO A 253     -20.493 -12.556  60.904  1.00 17.37           C  
ATOM   1766  CG  PRO A 253     -19.018 -12.137  60.743  1.00 15.77           C  
ATOM   1767  CD  PRO A 253     -18.264 -13.375  60.490  1.00 16.74           C  
ATOM   1768  C   PRO A 253     -21.306 -13.290  58.678  1.00 17.10           C  
ATOM   1769  O   PRO A 253     -22.538 -13.348  58.552  1.00 18.34           O  
ATOM   1770  N   TRP A 254     -20.508 -12.763  57.745  1.00 15.69           N  
ATOM   1771  CA  TRP A 254     -20.986 -12.563  56.357  1.00 12.59           C  
ATOM   1772  CB  TRP A 254     -21.434 -11.117  56.046  1.00 12.56           C  
ATOM   1773  CG  TRP A 254     -20.379 -10.034  55.861  1.00 14.50           C  
ATOM   1774  CD1 TRP A 254     -19.801  -9.546  54.717  1.00 12.66           C  
ATOM   1775  NE1 TRP A 254     -18.888  -8.567  55.024  1.00 12.22           N  
ATOM   1776  CE2 TRP A 254     -18.861  -8.393  56.386  1.00 13.45           C  
ATOM   1777  CZ2 TRP A 254     -18.073  -7.562  57.183  1.00 13.44           C  
ATOM   1778  CH2 TRP A 254     -18.236  -7.644  58.567  1.00 14.11           C  
ATOM   1779  CZ3 TRP A 254     -19.182  -8.539  59.131  1.00 13.59           C  
ATOM   1780  CE3 TRP A 254     -19.951  -9.366  58.341  1.00 14.02           C  
ATOM   1781  CD2 TRP A 254     -19.771  -9.320  56.948  1.00 14.21           C  
ATOM   1782  C   TRP A 254     -19.904 -13.015  55.409  1.00 12.65           C  
ATOM   1783  O   TRP A 254     -18.774 -13.195  55.879  1.00 14.84           O  
ATOM   1784  N   CYS A 255     -20.233 -13.152  54.086  1.00 13.50           N  
ATOM   1785  CA  CYS A 255     -19.139 -13.414  53.158  1.00 13.82           C  
ATOM   1786  CB  CYS A 255     -19.612 -13.924  51.786  1.00 15.97           C  
ATOM   1787  SG  CYS A 255     -18.166 -14.424  50.781  1.00 15.43           S  
ATOM   1788  C   CYS A 255     -18.379 -12.103  52.942  1.00 12.95           C  
ATOM   1789  O   CYS A 255     -18.781 -11.300  52.058  1.00 15.87           O  
ATOM   1790  N   ALA A 256     -17.257 -11.993  53.683  1.00 11.28           N  
ATOM   1791  CA  ALA A 256     -16.448 -10.790  53.884  1.00 13.43           C  
ATOM   1792  CB  ALA A 256     -16.232 -10.662  55.412  1.00 14.47           C  
ATOM   1793  C   ALA A 256     -15.129 -10.915  53.134  1.00 12.01           C  
ATOM   1794  O   ALA A 256     -14.626 -12.029  52.971  1.00 12.98           O  
ATOM   1795  N   PHE A 257     -14.498  -9.773  52.797  1.00 16.89           N  
ATOM   1796  CA  PHE A 257     -13.178  -9.761  52.190  1.00 14.79           C  
ATOM   1797  CB  PHE A 257     -13.155  -8.453  51.392  1.00 15.20           C  
ATOM   1798  CG  PHE A 257     -12.113  -8.200  50.335  1.00 13.50           C  
ATOM   1799  CD1 PHE A 257     -10.857  -8.856  50.346  1.00 16.43           C  
ATOM   1800  CD2 PHE A 257     -12.391  -7.323  49.284  1.00 13.50           C  
ATOM   1801  CE1 PHE A 257      -9.890  -8.608  49.371  1.00 14.88           C  
ATOM   1802  CE2 PHE A 257     -11.430  -7.080  48.270  1.00 12.78           C  
ATOM   1803  CZ  PHE A 257     -10.175  -7.741  48.286  1.00 12.24           C  
ATOM   1804  C   PHE A 257     -12.206  -9.808  53.370  1.00 12.84           C  
ATOM   1805  O   PHE A 257     -11.889  -8.750  53.922  1.00 14.08           O  
ATOM   1806  N   ILE A 258     -11.666 -11.012  53.612  1.00 10.06           N  
ATOM   1807  CA  ILE A 258     -10.720 -11.294  54.698  1.00 12.58           C  
ATOM   1808  CB  ILE A 258     -11.083 -12.537  55.543  1.00 13.24           C  
ATOM   1809  CG1 ILE A 258     -12.612 -12.694  55.836  1.00 17.00           C  
ATOM   1810  CG2 ILE A 258     -10.206 -12.504  56.818  1.00 13.61           C  
ATOM   1811  CD1 ILE A 258     -12.935 -13.878  56.763  1.00 12.73           C  
ATOM   1812  C   ILE A 258      -9.315 -11.365  54.108  1.00 11.79           C  
ATOM   1813  O   ILE A 258      -8.768 -12.453  53.863  1.00 12.69           O  
ATOM   1814  N   HIS A 259      -8.726 -10.205  53.876  1.00 12.32           N  
ATOM   1815  CA  HIS A 259      -7.458 -10.117  53.147  1.00 13.79           C  
ATOM   1816  CB  HIS A 259      -7.331  -8.711  52.517  1.00 15.83           C  
ATOM   1817  CG  HIS A 259      -5.968  -8.532  51.910  1.00 13.84           C  
ATOM   1818  ND1 HIS A 259      -5.788  -9.223  50.733  1.00 16.38           N  
ATOM   1819  CE1 HIS A 259      -4.580  -9.066  50.258  1.00 17.65           C  
ATOM   1820  NE2 HIS A 259      -3.967  -8.241  51.089  1.00 15.41           N  
ATOM   1821  CD2 HIS A 259      -4.821  -7.906  52.152  1.00 14.70           C  
ATOM   1822  C   HIS A 259      -6.247 -10.554  53.982  1.00 13.30           C  
ATOM   1823  O   HIS A 259      -5.355 -11.283  53.506  1.00 11.08           O  
ATOM   1824  N   ASP A 260      -6.224 -10.127  55.265  1.00 13.03           N  
ATOM   1825  CA  ASP A 260      -5.046 -10.295  56.085  1.00 13.42           C  
ATOM   1826  CB  ASP A 260      -4.236  -8.996  56.085  1.00 12.21           C  
ATOM   1827  CG  ASP A 260      -2.777  -9.081  56.536  1.00 13.78           C  
ATOM   1828  OD1 ASP A 260      -2.331 -10.201  56.906  1.00 11.82           O  
ATOM   1829  OD2 ASP A 260      -2.106  -8.029  56.517  1.00 13.49           O  
ATOM   1830  C   ASP A 260      -5.475 -10.696  57.497  1.00 13.96           C  
ATOM   1831  O   ASP A 260      -6.656 -10.835  57.812  1.00 14.18           O  
ATOM   1832  N   CYS A 261      -4.479 -10.925  58.357  1.00 12.65           N  
ATOM   1833  CA  CYS A 261      -4.684 -11.478  59.693  1.00 12.57           C  
ATOM   1834  CB  CYS A 261      -4.913 -12.996  59.582  1.00 12.93           C  
ATOM   1835  SG  CYS A 261      -3.460 -13.862  58.957  1.00 15.93           S  
ATOM   1836  C   CYS A 261      -3.516 -11.071  60.573  1.00 12.56           C  
ATOM   1837  O   CYS A 261      -2.521 -10.451  60.137  1.00 12.57           O  
ATOM   1838  N   ALA A 262      -3.650 -11.394  61.859  1.00 14.83           N  
ATOM   1839  CA  ALA A 262      -2.515 -11.278  62.757  1.00 14.84           C  
ATOM   1840  CB  ALA A 262      -2.719 -10.093  63.681  1.00 14.75           C  
ATOM   1841  C   ALA A 262      -2.303 -12.590  63.514  1.00 15.63           C  
ATOM   1842  O   ALA A 262      -3.278 -13.256  63.895  1.00 18.38           O  
ATOM   1843  N   LEU A 263      -1.036 -13.005  63.689  1.00 15.27           N  
ATOM   1844  CA  LEU A 263      -0.757 -14.212  64.472  1.00 14.49           C  
ATOM   1845  CB  LEU A 263       0.293 -15.041  63.745  1.00 15.08           C  
ATOM   1846  CG  LEU A 263       0.764 -16.325  64.386  1.00 14.45           C  
ATOM   1847  CD1 LEU A 263      -0.371 -17.333  64.334  1.00 14.60           C  
ATOM   1848  CD2 LEU A 263       2.048 -16.820  63.740  1.00 16.97           C  
ATOM   1849  C   LEU A 263      -0.222 -13.761  65.830  1.00 16.19           C  
ATOM   1850  O   LEU A 263       0.657 -12.878  65.888  1.00 17.02           O  
ATOM   1851  N   THR A 264      -0.686 -14.472  66.864  1.00 14.18           N  
ATOM   1852  CA  THR A 264      -0.209 -14.303  68.245  1.00 18.82           C  
ATOM   1853  CB  THR A 264      -1.231 -13.629  69.150  1.00 17.89           C  
ATOM   1854  OG1 THR A 264      -2.154 -14.648  69.524  1.00 21.23           O  
ATOM   1855  CG2 THR A 264      -1.860 -12.389  68.531  1.00 17.82           C  
ATOM   1856  C   THR A 264       0.211 -15.670  68.778  1.00 18.56           C  
ATOM   1857  O   THR A 264       0.090 -16.658  68.060  1.00 19.42           O  
ATOM   1858  N   PRO A 265       0.751 -15.837  70.017  1.00 19.25           N  
ATOM   1859  CA  PRO A 265       1.079 -17.185  70.462  1.00 18.12           C  
ATOM   1860  CB  PRO A 265       1.700 -16.942  71.860  1.00 17.87           C  
ATOM   1861  CG  PRO A 265       2.323 -15.553  71.685  1.00 20.62           C  
ATOM   1862  CD  PRO A 265       1.322 -14.805  70.904  1.00 20.63           C  
ATOM   1863  C   PRO A 265      -0.104 -18.156  70.509  1.00 15.84           C  
ATOM   1864  O   PRO A 265       0.045 -19.340  70.241  1.00 15.42           O  
ATOM   1865  N   ASN A 266      -1.272 -17.662  70.911  1.00 15.37           N  
ATOM   1866  CA  ASN A 266      -2.451 -18.506  71.148  1.00 18.22           C  
ATOM   1867  CB  ASN A 266      -2.969 -18.336  72.578  1.00 20.44           C  
ATOM   1868  CG  ASN A 266      -1.890 -18.751  73.562  1.00 21.15           C  
ATOM   1869  OD1 ASN A 266      -1.461 -19.914  73.528  1.00 27.32           O  
ATOM   1870  ND2 ASN A 266      -1.355 -17.835  74.355  1.00 21.10           N  
ATOM   1871  C   ASN A 266      -3.601 -18.272  70.156  1.00 17.52           C  
ATOM   1872  O   ASN A 266      -4.642 -18.914  70.302  1.00 19.33           O  
ATOM   1873  N   TYR A 267      -3.452 -17.360  69.172  1.00 16.81           N  
ATOM   1874  CA  TYR A 267      -4.566 -17.024  68.282  1.00 15.43           C  
ATOM   1875  CB  TYR A 267      -5.335 -15.730  68.600  1.00 15.30           C  
ATOM   1876  CG  TYR A 267      -6.065 -15.821  69.938  1.00 17.50           C  
ATOM   1877  CD2 TYR A 267      -7.395 -16.289  70.000  1.00 17.10           C  
ATOM   1878  CD1 TYR A 267      -5.414 -15.449  71.121  1.00 17.70           C  
ATOM   1879  CE2 TYR A 267      -8.063 -16.401  71.204  1.00 18.10           C  
ATOM   1880  CE1 TYR A 267      -6.102 -15.519  72.330  1.00 21.27           C  
ATOM   1881  CZ  TYR A 267      -7.402 -16.012  72.369  1.00 21.23           C  
ATOM   1882  OH  TYR A 267      -8.049 -16.100  73.556  1.00 22.54           O  
ATOM   1883  C   TYR A 267      -4.070 -16.837  66.860  1.00 16.33           C  
ATOM   1884  O   TYR A 267      -2.944 -16.386  66.655  1.00 18.78           O  
ATOM   1885  N   LEU A 268      -4.954 -17.143  65.910  1.00 15.38           N  
ATOM   1886  CA  LEU A 268      -4.939 -16.481  64.615  1.00 13.58           C  
ATOM   1887  CB  LEU A 268      -5.019 -17.504  63.484  1.00 14.87           C  
ATOM   1888  CG  LEU A 268      -4.938 -16.854  62.084  1.00 13.42           C  
ATOM   1889  CD1 LEU A 268      -3.526 -16.282  61.921  1.00 14.08           C  
ATOM   1890  CD2 LEU A 268      -5.326 -17.913  61.028  1.00 15.16           C  
ATOM   1891  C   LEU A 268      -6.104 -15.491  64.613  1.00 16.53           C  
ATOM   1892  O   LEU A 268      -7.251 -15.876  64.922  1.00 18.79           O  
ATOM   1893  N   VAL A 269      -5.849 -14.225  64.215  1.00 14.89           N  
ATOM   1894  CA  VAL A 269      -6.946 -13.251  64.243  1.00 15.99           C  
ATOM   1895  CB  VAL A 269      -6.695 -12.046  65.157  1.00 14.75           C  
ATOM   1896  CG1 VAL A 269      -7.903 -11.130  65.279  1.00 13.10           C  
ATOM   1897  CG2 VAL A 269      -6.233 -12.498  66.557  1.00 16.97           C  
ATOM   1898  C   VAL A 269      -7.242 -12.835  62.804  1.00 14.64           C  
ATOM   1899  O   VAL A 269      -6.384 -12.203  62.203  1.00 14.89           O  
ATOM   1900  N   LEU A 270      -8.468 -13.086  62.339  1.00 17.71           N  
ATOM   1901  CA  LEU A 270      -8.817 -12.737  60.927  1.00 15.31           C  
ATOM   1902  CB  LEU A 270      -9.868 -13.716  60.430  1.00 17.57           C  
ATOM   1903  CG  LEU A 270      -9.529 -15.208  60.484  1.00 19.64           C  
ATOM   1904  CD1 LEU A 270     -10.585 -15.922  59.609  1.00 19.22           C  
ATOM   1905  CD2 LEU A 270      -8.149 -15.504  59.973  1.00 18.11           C  
ATOM   1906  C   LEU A 270      -9.365 -11.308  60.882  1.00 16.78           C  
ATOM   1907  O   LEU A 270     -10.100 -10.918  61.778  1.00 17.77           O  
ATOM   1908  N   MET A 271      -8.996 -10.495  59.879  1.00 13.13           N  
ATOM   1909  CA  MET A 271      -9.446  -9.108  59.796  1.00 11.39           C  
ATOM   1910  CB  MET A 271      -8.198  -8.214  59.708  1.00 12.91           C  
ATOM   1911  CG  MET A 271      -8.402  -6.715  59.559  1.00 15.92           C  
ATOM   1912  SD  MET A 271      -6.815  -5.867  59.767  1.00 17.45           S  
ATOM   1913  CE  MET A 271      -6.099  -6.222  58.144  1.00 17.64           C  
ATOM   1914  C   MET A 271     -10.414  -8.935  58.636  1.00 12.17           C  
ATOM   1915  O   MET A 271     -10.018  -9.166  57.475  1.00 12.52           O  
ATOM   1916  N   LEU A 272     -11.688  -8.598  58.956  1.00 11.71           N  
ATOM   1917  CA  LEU A 272     -12.751  -8.505  57.957  1.00 14.53           C  
ATOM   1918  CB  LEU A 272     -14.131  -9.031  58.397  1.00 13.04           C  
ATOM   1919  CG  LEU A 272     -14.275 -10.554  58.550  1.00 12.34           C  
ATOM   1920  CD1 LEU A 272     -13.160 -11.252  59.398  1.00 14.92           C  
ATOM   1921  CD2 LEU A 272     -15.709 -10.773  59.077  1.00 13.92           C  
ATOM   1922  C   LEU A 272     -12.852  -7.060  57.511  1.00 15.54           C  
ATOM   1923  O   LEU A 272     -13.129  -6.173  58.321  1.00 14.25           O  
ATOM   1924  N   TRP A 273     -12.742  -6.849  56.193  1.00 13.97           N  
ATOM   1925  CA  TRP A 273     -13.028  -5.560  55.575  1.00 13.04           C  
ATOM   1926  CB  TRP A 273     -12.305  -5.460  54.199  1.00 11.53           C  
ATOM   1927  CG  TRP A 273     -10.782  -5.412  54.264  1.00 12.40           C  
ATOM   1928  CD1 TRP A 273      -9.939  -5.317  55.330  1.00 13.63           C  
ATOM   1929  NE1 TRP A 273      -8.624  -5.278  54.903  1.00 15.39           N  
ATOM   1930  CE2 TRP A 273      -8.625  -5.295  53.516  1.00 12.77           C  
ATOM   1931  CZ2 TRP A 273      -7.572  -5.247  52.623  1.00 12.89           C  
ATOM   1932  CH2 TRP A 273      -7.865  -5.251  51.265  1.00 12.81           C  
ATOM   1933  CZ3 TRP A 273      -9.194  -5.346  50.809  1.00 10.90           C  
ATOM   1934  CE3 TRP A 273     -10.253  -5.434  51.706  1.00 10.90           C  
ATOM   1935  CD2 TRP A 273      -9.960  -5.385  53.089  1.00 13.15           C  
ATOM   1936  C   TRP A 273     -14.538  -5.483  55.327  1.00 13.49           C  
ATOM   1937  O   TRP A 273     -15.182  -6.523  55.146  1.00 14.44           O  
ATOM   1938  N   PRO A 274     -15.161  -4.291  55.315  1.00 11.07           N  
ATOM   1939  CA  PRO A 274     -16.600  -4.190  55.098  1.00 13.22           C  
ATOM   1940  CB  PRO A 274     -16.915  -2.839  55.680  1.00 13.97           C  
ATOM   1941  CG  PRO A 274     -15.632  -2.005  55.389  1.00 12.03           C  
ATOM   1942  CD  PRO A 274     -14.506  -2.986  55.503  1.00 12.72           C  
ATOM   1943  C   PRO A 274     -16.967  -4.240  53.603  1.00 15.53           C  
ATOM   1944  O   PRO A 274     -17.539  -3.284  53.073  1.00 15.49           O  
ATOM   1945  N   PHE A 275     -16.567  -5.349  52.945  1.00 16.07           N  
ATOM   1946  CA  PHE A 275     -17.113  -5.671  51.631  1.00 15.03           C  
ATOM   1947  CB  PHE A 275     -16.026  -5.950  50.574  1.00 14.62           C  
ATOM   1948  CG  PHE A 275     -15.172  -4.743  50.276  1.00 15.66           C  
ATOM   1949  CD1 PHE A 275     -14.099  -4.395  51.119  1.00 15.69           C  
ATOM   1950  CD2 PHE A 275     -15.421  -3.978  49.131  1.00 12.83           C  
ATOM   1951  CE1 PHE A 275     -13.267  -3.278  50.838  1.00 14.43           C  
ATOM   1952  CE2 PHE A 275     -14.638  -2.865  48.881  1.00 14.96           C  
ATOM   1953  CZ  PHE A 275     -13.492  -2.564  49.657  1.00 16.02           C  
ATOM   1954  C   PHE A 275     -17.914  -6.954  51.790  1.00 16.01           C  
ATOM   1955  O   PHE A 275     -17.523  -7.775  52.626  1.00 16.82           O  
ATOM   1956  N   GLU A 276     -18.977  -7.119  50.977  1.00 13.29           N  
ATOM   1957  CA  GLU A 276     -19.749  -8.349  51.012  1.00 12.22           C  
ATOM   1958  CB  GLU A 276     -21.131  -8.041  51.584  1.00 13.44           C  
ATOM   1959  CG  GLU A 276     -22.076  -9.247  51.708  1.00 17.05           C  
ATOM   1960  CD  GLU A 276     -23.206  -9.173  52.741  1.00 16.62           C  
ATOM   1961  OE1 GLU A 276     -23.614  -8.048  53.098  1.00 16.62           O  
ATOM   1962  OE2 GLU A 276     -23.745 -10.255  53.144  1.00 17.39           O  
ATOM   1963  C   GLU A 276     -19.848  -8.880  49.591  1.00 11.99           C  
ATOM   1964  O   GLU A 276     -19.879  -8.103  48.673  1.00 12.91           O  
ATOM   1965  N   ALA A 277     -19.761 -10.210  49.428  1.00 12.82           N  
ATOM   1966  CA  ALA A 277     -19.892 -10.870  48.123  1.00 13.86           C  
ATOM   1967  CB  ALA A 277     -19.048 -12.126  48.083  1.00 11.63           C  
ATOM   1968  C   ALA A 277     -21.341 -11.292  47.933  1.00 16.96           C  
ATOM   1969  O   ALA A 277     -22.002 -11.675  48.885  1.00 19.48           O  
ATOM   1970  N   ASN A 278     -21.802 -11.320  46.681  1.00 15.72           N  
ATOM   1971  CA  ASN A 278     -23.201 -11.600  46.398  1.00 15.38           C  
ATOM   1972  CB  ASN A 278     -24.003 -10.285  46.336  1.00 15.97           C  
ATOM   1973  CG  ASN A 278     -25.465 -10.552  46.027  1.00 17.06           C  
ATOM   1974  OD1 ASN A 278     -25.867 -10.735  44.866  1.00 13.71           O  
ATOM   1975  ND2 ASN A 278     -26.236 -10.531  47.091  1.00 19.14           N  
ATOM   1976  C   ASN A 278     -23.253 -12.345  45.067  1.00 14.68           C  
ATOM   1977  O   ASN A 278     -22.882 -11.771  44.033  1.00 14.77           O  
ATOM   1978  N   LEU A 279     -23.780 -13.581  45.115  1.00 15.56           N  
ATOM   1979  CA  LEU A 279     -23.774 -14.459  43.947  1.00 16.72           C  
ATOM   1980  CB  LEU A 279     -24.072 -15.907  44.402  1.00 15.31           C  
ATOM   1981  CG  LEU A 279     -23.873 -16.989  43.326  1.00 16.71           C  
ATOM   1982  CD1 LEU A 279     -22.382 -17.299  42.945  1.00 17.25           C  
ATOM   1983  CD2 LEU A 279     -24.635 -18.300  43.754  1.00 17.22           C  
ATOM   1984  C   LEU A 279     -24.663 -13.922  42.834  1.00 18.16           C  
ATOM   1985  O   LEU A 279     -24.286 -13.952  41.627  1.00 17.71           O  
ATOM   1986  N   GLU A 280     -25.848 -13.385  43.240  1.00 18.60           N  
ATOM   1987  CA  GLU A 280     -26.778 -12.889  42.234  1.00 20.73           C  
ATOM   1988  CB  GLU A 280     -28.189 -12.887  42.810  1.00 26.46           C  
ATOM   1989  CG  GLU A 280     -28.712 -14.329  42.833  1.00 32.72           C  
ATOM   1990  CD  GLU A 280     -29.442 -14.838  41.603  1.00 37.07           C  
ATOM   1991  OE1 GLU A 280     -30.632 -15.116  41.881  1.00 54.64           O  
ATOM   1992  OE2 GLU A 280     -28.972 -14.933  40.419  1.00 37.02           O  
ATOM   1993  C   GLU A 280     -26.198 -11.679  41.502  1.00 16.39           C  
ATOM   1994  O   GLU A 280     -26.235 -11.694  40.286  1.00 17.67           O  
ATOM   1995  N   ARG A 281     -25.547 -10.772  42.228  1.00 15.51           N  
ATOM   1996  CA  ARG A 281     -24.737  -9.713  41.610  1.00 16.46           C  
ATOM   1997  CB  ARG A 281     -24.070  -8.825  42.643  1.00 18.29           C  
ATOM   1998  CG  ARG A 281     -23.428  -7.606  41.982  1.00 18.39           C  
ATOM   1999  CD  ARG A 281     -22.846  -6.652  43.016  1.00 20.06           C  
ATOM   2000  NE  ARG A 281     -21.904  -7.380  43.899  1.00 17.17           N  
ATOM   2001  CZ  ARG A 281     -22.071  -7.339  45.236  1.00 15.56           C  
ATOM   2002  NH1 ARG A 281     -23.150  -6.754  45.782  1.00 13.92           N  
ATOM   2003  NH2 ARG A 281     -21.206  -7.955  45.987  1.00 16.02           N  
ATOM   2004  C   ARG A 281     -23.644 -10.235  40.664  1.00 16.54           C  
ATOM   2005  O   ARG A 281     -23.493  -9.680  39.559  1.00 17.81           O  
ATOM   2006  N   MET A 282     -22.958 -11.331  41.044  1.00 14.33           N  
ATOM   2007  CA  MET A 282     -21.938 -11.856  40.165  1.00 14.66           C  
ATOM   2008  CB  MET A 282     -21.097 -12.906  40.890  1.00 14.40           C  
ATOM   2009  CG  MET A 282     -20.156 -12.194  41.929  1.00 14.96           C  
ATOM   2010  SD  MET A 282     -19.181 -13.561  42.611  1.00 18.96           S  
ATOM   2011  CE  MET A 282     -19.367 -13.365  44.388  1.00 14.52           C  
ATOM   2012  C   MET A 282     -22.585 -12.434  38.923  1.00 14.05           C  
ATOM   2013  O   MET A 282     -22.105 -12.230  37.812  1.00 15.12           O  
ATOM   2014  N   LYS A 283     -23.721 -13.117  39.118  1.00 17.75           N  
ATOM   2015  CA  LYS A 283     -24.360 -13.771  38.000  1.00 13.84           C  
ATOM   2016  CB  LYS A 283     -25.495 -14.684  38.436  1.00 16.20           C  
ATOM   2017  CG  LYS A 283     -25.007 -15.968  39.074  1.00 17.15           C  
ATOM   2018  CD  LYS A 283     -26.262 -16.820  39.336  1.00 20.40           C  
ATOM   2019  CE  LYS A 283     -25.708 -18.170  39.864  1.00 20.94           C  
ATOM   2020  NZ  LYS A 283     -26.796 -19.131  40.087  1.00 29.38           N  
ATOM   2021  C   LYS A 283     -24.778 -12.713  37.004  1.00 18.03           C  
ATOM   2022  O   LYS A 283     -24.724 -12.956  35.793  1.00 14.47           O  
ATOM   2023  N   ALA A 284     -25.192 -11.554  37.539  1.00 18.32           N  
ATOM   2024  CA  ALA A 284     -25.632 -10.415  36.737  1.00 18.18           C  
ATOM   2025  CB  ALA A 284     -26.486  -9.530  37.634  1.00 17.62           C  
ATOM   2026  C   ALA A 284     -24.474  -9.629  36.108  1.00 18.95           C  
ATOM   2027  O   ALA A 284     -24.738  -8.599  35.465  1.00 19.84           O  
ATOM   2028  N   GLY A 285     -23.219 -10.119  36.233  1.00 14.90           N  
ATOM   2029  CA  GLY A 285     -22.088  -9.490  35.575  1.00 15.14           C  
ATOM   2030  C   GLY A 285     -21.534  -8.299  36.350  1.00 15.27           C  
ATOM   2031  O   GLY A 285     -20.741  -7.539  35.797  1.00 13.21           O  
ATOM   2032  N   GLY A 286     -21.895  -8.186  37.654  1.00 15.37           N  
ATOM   2033  CA  GLY A 286     -21.345  -7.137  38.493  1.00 13.83           C  
ATOM   2034  C   GLY A 286     -20.097  -7.636  39.245  1.00 17.83           C  
ATOM   2035  O   GLY A 286     -19.690  -8.776  39.100  1.00 17.41           O  
ATOM   2036  N   HIS A 287     -19.459  -6.753  40.018  1.00 17.49           N  
ATOM   2037  CA  HIS A 287     -18.298  -7.053  40.839  1.00 15.07           C  
ATOM   2038  CB  HIS A 287     -17.740  -5.768  41.445  1.00 15.35           C  
ATOM   2039  CG  HIS A 287     -16.837  -5.058  40.445  1.00 19.75           C  
ATOM   2040  ND1 HIS A 287     -16.933  -3.719  40.094  1.00 22.22           N  
ATOM   2041  CE1 HIS A 287     -15.939  -3.410  39.258  1.00 17.29           C  
ATOM   2042  NE2 HIS A 287     -15.234  -4.523  39.044  1.00 23.05           N  
ATOM   2043  CD2 HIS A 287     -15.741  -5.536  39.803  1.00 17.79           C  
ATOM   2044  C   HIS A 287     -18.609  -8.096  41.909  1.00 16.03           C  
ATOM   2045  O   HIS A 287     -19.716  -8.199  42.423  1.00 12.32           O  
ATOM   2046  N   HIS A 288     -17.562  -8.850  42.249  1.00 12.77           N  
ATOM   2047  CA  HIS A 288     -17.585  -9.839  43.313  1.00 14.03           C  
ATOM   2048  CB  HIS A 288     -16.181 -10.458  43.487  1.00 12.18           C  
ATOM   2049  CG  HIS A 288     -16.177 -11.709  44.393  1.00 13.96           C  
ATOM   2050  ND1 HIS A 288     -16.113 -13.025  43.951  1.00  9.55           N  
ATOM   2051  CE1 HIS A 288     -16.005 -13.812  45.007  1.00 11.85           C  
ATOM   2052  NE2 HIS A 288     -16.028 -13.067  46.133  1.00  9.93           N  
ATOM   2053  CD2 HIS A 288     -16.055 -11.752  45.770  1.00 13.65           C  
ATOM   2054  C   HIS A 288     -17.917  -9.155  44.640  1.00 11.45           C  
ATOM   2055  O   HIS A 288     -18.797  -9.599  45.346  1.00 15.00           O  
ATOM   2056  N   TRP A 289     -17.288  -8.003  44.873  1.00 11.71           N  
ATOM   2057  CA  TRP A 289     -17.351  -7.354  46.164  1.00 10.87           C  
ATOM   2058  CB  TRP A 289     -15.926  -6.996  46.658  1.00 10.81           C  
ATOM   2059  CG  TRP A 289     -15.074  -8.196  46.989  1.00 11.47           C  
ATOM   2060  CD1 TRP A 289     -13.905  -8.596  46.384  1.00 13.26           C  
ATOM   2061  NE1 TRP A 289     -13.406  -9.740  46.946  1.00 11.63           N  
ATOM   2062  CE2 TRP A 289     -14.214 -10.075  48.017  1.00 14.27           C  
ATOM   2063  CZ2 TRP A 289     -14.159 -11.150  48.914  1.00 13.14           C  
ATOM   2064  CH2 TRP A 289     -15.185 -11.269  49.848  1.00 13.33           C  
ATOM   2065  CZ3 TRP A 289     -16.245 -10.343  49.923  1.00 13.54           C  
ATOM   2066  CE3 TRP A 289     -16.323  -9.302  49.027  1.00 13.94           C  
ATOM   2067  CD2 TRP A 289     -15.309  -9.141  48.054  1.00 12.45           C  
ATOM   2068  C   TRP A 289     -18.145  -6.054  45.975  1.00 13.42           C  
ATOM   2069  O   TRP A 289     -18.022  -5.413  44.922  1.00 16.28           O  
ATOM   2070  N   ALA A 290     -18.760  -5.610  47.072  1.00 12.54           N  
ATOM   2071  CA  ALA A 290     -19.348  -4.267  47.141  1.00 12.13           C  
ATOM   2072  CB  ALA A 290     -20.854  -4.328  46.881  1.00 11.84           C  
ATOM   2073  C   ALA A 290     -19.096  -3.745  48.546  1.00 13.43           C  
ATOM   2074  O   ALA A 290     -19.410  -4.416  49.514  1.00 13.45           O  
ATOM   2075  N   TYR A 291     -18.537  -2.523  48.632  1.00 13.90           N  
ATOM   2076  CA  TYR A 291     -18.269  -1.904  49.918  1.00 15.94           C  
ATOM   2077  CB  TYR A 291     -17.539  -0.561  49.706  1.00 15.84           C  
ATOM   2078  CG  TYR A 291     -16.992   0.027  50.997  1.00 14.16           C  
ATOM   2079  CD1 TYR A 291     -15.681  -0.282  51.428  1.00 13.65           C  
ATOM   2080  CD2 TYR A 291     -17.748   0.921  51.747  1.00 17.11           C  
ATOM   2081  CE1 TYR A 291     -15.205   0.224  52.625  1.00 13.14           C  
ATOM   2082  CE2 TYR A 291     -17.266   1.445  52.943  1.00 15.13           C  
ATOM   2083  CZ  TYR A 291     -15.979   1.108  53.361  1.00 14.29           C  
ATOM   2084  OH  TYR A 291     -15.472   1.569  54.574  1.00 15.76           O  
ATOM   2085  C   TYR A 291     -19.607  -1.645  50.619  1.00 15.86           C  
ATOM   2086  O   TYR A 291     -20.572  -1.315  49.972  1.00 18.08           O  
ATOM   2087  N   ASP A 292     -19.618  -1.797  51.963  1.00 16.01           N  
ATOM   2088  CA  ASP A 292     -20.832  -1.545  52.693  1.00 18.52           C  
ATOM   2089  CB  ASP A 292     -21.508  -2.858  53.089  1.00 18.89           C  
ATOM   2090  CG  ASP A 292     -22.834  -2.778  53.836  1.00 19.54           C  
ATOM   2091  OD1 ASP A 292     -23.254  -1.682  54.217  1.00 19.21           O  
ATOM   2092  OD2 ASP A 292     -23.485  -3.844  53.966  1.00 17.73           O  
ATOM   2093  C   ASP A 292     -20.521  -0.672  53.888  1.00 16.78           C  
ATOM   2094  O   ASP A 292     -19.971  -1.184  54.843  1.00 14.71           O  
ATOM   2095  N   TYR A 293     -20.940   0.597  53.853  1.00 17.24           N  
ATOM   2096  CA  TYR A 293     -20.718   1.483  55.007  1.00 17.59           C  
ATOM   2097  CB  TYR A 293     -21.255   2.880  54.636  1.00 19.18           C  
ATOM   2098  CG  TYR A 293     -20.287   3.562  53.700  1.00 17.17           C  
ATOM   2099  CD1 TYR A 293     -19.220   4.319  54.197  1.00 18.24           C  
ATOM   2100  CD2 TYR A 293     -20.475   3.493  52.306  1.00 19.31           C  
ATOM   2101  CE1 TYR A 293     -18.307   4.904  53.341  1.00 23.52           C  
ATOM   2102  CE2 TYR A 293     -19.586   4.121  51.451  1.00 20.25           C  
ATOM   2103  CZ  TYR A 293     -18.510   4.820  51.966  1.00 27.02           C  
ATOM   2104  OH  TYR A 293     -17.675   5.367  51.018  1.00 30.96           O  
ATOM   2105  C   TYR A 293     -21.323   0.990  56.324  1.00 18.46           C  
ATOM   2106  O   TYR A 293     -20.955   1.507  57.393  1.00 15.57           O  
ATOM   2107  N   THR A 294     -22.338   0.104  56.269  1.00 22.11           N  
ATOM   2108  CA  THR A 294     -23.051  -0.338  57.470  1.00 23.05           C  
ATOM   2109  CB  THR A 294     -24.535  -0.676  57.198  1.00 22.38           C  
ATOM   2110  OG1 THR A 294     -24.708  -1.887  56.461  1.00 23.31           O  
ATOM   2111  CG2 THR A 294     -25.260   0.489  56.550  1.00 22.62           C  
ATOM   2112  C   THR A 294     -22.316  -1.495  58.151  1.00 24.69           C  
ATOM   2113  O   THR A 294     -22.650  -1.860  59.286  1.00 22.90           O  
ATOM   2114  N   LYS A 295     -21.331  -2.081  57.455  1.00 20.11           N  
ATOM   2115  CA  LYS A 295     -20.581  -3.173  58.068  1.00 21.14           C  
ATOM   2116  CB  LYS A 295     -19.975  -4.098  57.013  1.00 23.72           C  
ATOM   2117  CG  LYS A 295     -20.968  -4.955  56.314  1.00 23.51           C  
ATOM   2118  CD  LYS A 295     -21.517  -6.142  57.087  1.00 27.79           C  
ATOM   2119  CE  LYS A 295     -22.527  -6.824  56.159  1.00 29.51           C  
ATOM   2120  NZ  LYS A 295     -23.266  -7.898  56.812  1.00 35.28           N  
ATOM   2121  C   LYS A 295     -19.473  -2.638  58.971  1.00 18.24           C  
ATOM   2122  O   LYS A 295     -18.652  -1.840  58.538  1.00 18.86           O  
ATOM   2123  N   PRO A 296     -19.394  -3.049  60.263  1.00 15.76           N  
ATOM   2124  CA  PRO A 296     -18.301  -2.606  61.120  1.00 17.20           C  
ATOM   2125  CB  PRO A 296     -18.751  -2.910  62.547  1.00 15.48           C  
ATOM   2126  CG  PRO A 296     -19.739  -4.068  62.350  1.00 15.06           C  
ATOM   2127  CD  PRO A 296     -20.275  -4.039  60.916  1.00 17.48           C  
ATOM   2128  C   PRO A 296     -17.083  -3.468  60.803  1.00 18.58           C  
ATOM   2129  O   PRO A 296     -17.253  -4.617  60.365  1.00 15.57           O  
ATOM   2130  N   ILE A 297     -15.893  -2.913  60.976  1.00 17.26           N  
ATOM   2131  CA  ILE A 297     -14.693  -3.726  61.022  1.00 19.35           C  
ATOM   2132  CB  ILE A 297     -13.443  -2.860  61.301  1.00 16.96           C  
ATOM   2133  CG1 ILE A 297     -13.203  -1.887  60.105  1.00 17.63           C  
ATOM   2134  CG2 ILE A 297     -12.205  -3.749  61.629  1.00 14.74           C  
ATOM   2135  CD1 ILE A 297     -12.347  -0.685  60.478  1.00 24.66           C  
ATOM   2136  C   ILE A 297     -14.913  -4.825  62.061  1.00 18.72           C  
ATOM   2137  O   ILE A 297     -15.364  -4.538  63.180  1.00 18.62           O  
ATOM   2138  N   THR A 298     -14.674  -6.070  61.630  1.00 20.22           N  
ATOM   2139  CA  THR A 298     -14.952  -7.279  62.375  1.00 18.07           C  
ATOM   2140  CB  THR A 298     -16.154  -7.964  61.735  1.00 19.22           C  
ATOM   2141  OG1 THR A 298     -17.193  -6.999  61.832  1.00 18.53           O  
ATOM   2142  CG2 THR A 298     -16.580  -9.224  62.472  1.00 21.69           C  
ATOM   2143  C   THR A 298     -13.674  -8.134  62.372  1.00 22.22           C  
ATOM   2144  O   THR A 298     -12.928  -8.157  61.395  1.00 24.78           O  
ATOM   2145  N   TRP A 299     -13.384  -8.732  63.544  1.00 20.43           N  
ATOM   2146  CA  TRP A 299     -12.257  -9.610  63.766  1.00 19.18           C  
ATOM   2147  CB  TRP A 299     -11.343  -9.020  64.850  1.00 18.26           C  
ATOM   2148  CG  TRP A 299     -10.833  -7.637  64.580  1.00 19.61           C  
ATOM   2149  CD1 TRP A 299     -11.492  -6.481  64.879  1.00 21.52           C  
ATOM   2150  NE1 TRP A 299     -10.697  -5.406  64.567  1.00 21.16           N  
ATOM   2151  CE2 TRP A 299      -9.512  -5.832  64.042  1.00 15.86           C  
ATOM   2152  CZ2 TRP A 299      -8.420  -5.095  63.561  1.00 18.81           C  
ATOM   2153  CH2 TRP A 299      -7.307  -5.816  63.143  1.00 19.08           C  
ATOM   2154  CZ3 TRP A 299      -7.348  -7.217  63.091  1.00 17.87           C  
ATOM   2155  CE3 TRP A 299      -8.446  -7.933  63.529  1.00 13.55           C  
ATOM   2156  CD2 TRP A 299      -9.550  -7.248  64.029  1.00 16.61           C  
ATOM   2157  C   TRP A 299     -12.771 -10.968  64.229  1.00 19.26           C  
ATOM   2158  O   TRP A 299     -13.701 -10.992  65.000  1.00 18.76           O  
ATOM   2159  N   ILE A 300     -12.152 -12.066  63.749  1.00 17.28           N  
ATOM   2160  CA  ILE A 300     -12.467 -13.433  64.170  1.00 15.14           C  
ATOM   2161  CB  ILE A 300     -12.825 -14.313  62.947  1.00 17.87           C  
ATOM   2162  CG1 ILE A 300     -14.017 -13.735  62.194  1.00 18.17           C  
ATOM   2163  CG2 ILE A 300     -13.018 -15.790  63.348  1.00 16.23           C  
ATOM   2164  CD1 ILE A 300     -14.287 -14.343  60.838  1.00 20.88           C  
ATOM   2165  C   ILE A 300     -11.257 -13.985  64.906  1.00 16.90           C  
ATOM   2166  O   ILE A 300     -10.154 -14.113  64.348  1.00 13.76           O  
ATOM   2167  N   THR A 301     -11.420 -14.231  66.230  1.00 17.20           N  
ATOM   2168  CA  THR A 301     -10.339 -14.840  66.978  1.00 15.31           C  
ATOM   2169  CB  THR A 301     -10.248 -14.386  68.454  1.00 14.38           C  
ATOM   2170  OG1 THR A 301     -11.563 -14.481  68.965  1.00 14.86           O  
ATOM   2171  CG2 THR A 301      -9.857 -12.925  68.574  1.00 15.71           C  
ATOM   2172  C   THR A 301     -10.523 -16.351  66.867  1.00 16.27           C  
ATOM   2173  O   THR A 301     -11.621 -16.866  67.127  1.00 16.69           O  
ATOM   2174  N   ILE A 302      -9.454 -17.043  66.428  1.00 14.55           N  
ATOM   2175  CA  ILE A 302      -9.378 -18.495  66.310  1.00 13.44           C  
ATOM   2176  CB  ILE A 302      -9.102 -18.985  64.881  1.00 15.28           C  
ATOM   2177  CG1 ILE A 302     -10.025 -18.314  63.864  1.00 14.98           C  
ATOM   2178  CG2 ILE A 302      -9.217 -20.511  64.801  1.00 14.92           C  
ATOM   2179  CD1 ILE A 302      -9.771 -18.676  62.400  1.00 17.20           C  
ATOM   2180  C   ILE A 302      -8.278 -18.934  67.262  1.00 15.28           C  
ATOM   2181  O   ILE A 302      -7.079 -18.773  67.006  1.00 13.51           O  
ATOM   2182  N   PRO A 303      -8.646 -19.513  68.420  1.00 18.25           N  
ATOM   2183  CA  PRO A 303      -7.623 -20.112  69.293  1.00 17.84           C  
ATOM   2184  CB  PRO A 303      -8.454 -20.777  70.408  1.00 17.00           C  
ATOM   2185  CG  PRO A 303      -9.784 -20.060  70.387  1.00 18.60           C  
ATOM   2186  CD  PRO A 303     -10.034 -19.654  68.918  1.00 18.25           C  
ATOM   2187  C   PRO A 303      -6.757 -21.125  68.534  1.00 18.21           C  
ATOM   2188  O   PRO A 303      -7.295 -21.996  67.851  1.00 20.74           O  
ATOM   2189  N   ARG A 304      -5.422 -21.034  68.634  1.00 17.18           N  
ATOM   2190  CA  ARG A 304      -4.550 -21.924  67.876  1.00 21.69           C  
ATOM   2191  CB  ARG A 304      -3.058 -21.587  67.859  1.00 18.65           C  
ATOM   2192  CG  ARG A 304      -2.943 -20.255  67.110  1.00 18.18           C  
ATOM   2193  CD  ARG A 304      -1.550 -19.624  67.117  1.00 17.47           C  
ATOM   2194  NE  ARG A 304      -0.608 -20.554  66.488  1.00 16.74           N  
ATOM   2195  CZ  ARG A 304       0.680 -20.361  66.429  1.00 16.18           C  
ATOM   2196  NH1 ARG A 304       1.142 -19.236  66.954  1.00 18.29           N  
ATOM   2197  NH2 ARG A 304       1.467 -21.323  65.910  1.00 17.79           N  
ATOM   2198  C   ARG A 304      -4.764 -23.384  68.307  1.00 20.54           C  
ATOM   2199  O   ARG A 304      -4.769 -23.701  69.508  1.00 18.88           O  
ATOM   2200  N   GLY A 305      -4.984 -24.237  67.313  1.00 17.79           N  
ATOM   2201  CA  GLY A 305      -5.287 -25.656  67.538  1.00 18.09           C  
ATOM   2202  C   GLY A 305      -6.680 -25.901  68.155  1.00 20.93           C  
ATOM   2203  O   GLY A 305      -6.888 -26.910  68.840  1.00 21.23           O  
ATOM   2204  N   ALA A 306      -7.617 -24.951  67.964  1.00 21.31           N  
ATOM   2205  CA  ALA A 306      -8.992 -25.100  68.414  1.00 23.73           C  
ATOM   2206  CB  ALA A 306      -9.844 -23.939  67.922  1.00 31.16           C  
ATOM   2207  C   ALA A 306      -9.602 -26.441  67.996  1.00 25.14           C  
ATOM   2208  O   ALA A 306      -9.524 -26.885  66.841  1.00 23.34           O  
ATOM   2209  N   LYS A 307     -10.308 -27.015  68.967  1.00 25.31           N  
ATOM   2210  CA  LYS A 307     -10.984 -28.286  68.813  1.00 30.97           C  
ATOM   2211  CB  LYS A 307     -10.840 -29.097  70.115  1.00 34.75           C  
ATOM   2212  CG  LYS A 307      -9.387 -29.566  70.296  1.00 39.83           C  
ATOM   2213  CD  LYS A 307      -9.014 -30.801  69.469  1.00 46.51           C  
ATOM   2214  CE  LYS A 307      -7.671 -30.835  68.762  1.00 49.37           C  
ATOM   2215  NZ  LYS A 307      -7.621 -31.956  67.813  1.00 49.75           N  
ATOM   2216  C   LYS A 307     -12.402 -28.098  68.271  1.00 24.60           C  
ATOM   2217  O   LYS A 307     -12.903 -29.008  67.617  1.00 27.99           O  
ATOM   2218  N   SER A 308     -12.989 -26.913  68.485  1.00 22.08           N  
ATOM   2219  CA  SER A 308     -14.339 -26.632  68.016  1.00 22.57           C  
ATOM   2220  CB  SER A 308     -15.314 -26.792  69.178  1.00 22.21           C  
ATOM   2221  OG  SER A 308     -16.622 -26.548  68.706  1.00 26.84           O  
ATOM   2222  C   SER A 308     -14.467 -25.226  67.438  1.00 20.76           C  
ATOM   2223  O   SER A 308     -13.902 -24.301  68.003  1.00 20.65           O  
ATOM   2224  N   LYS A 309     -15.315 -25.070  66.381  1.00 24.52           N  
ATOM   2225  CA  LYS A 309     -15.745 -23.740  65.924  1.00 21.87           C  
ATOM   2226  CB  LYS A 309     -16.579 -23.852  64.652  1.00 20.39           C  
ATOM   2227  CG  LYS A 309     -17.985 -24.429  64.842  1.00 23.93           C  
ATOM   2228  CD  LYS A 309     -18.753 -24.508  63.533  1.00 25.64           C  
ATOM   2229  CE  LYS A 309     -20.229 -24.517  63.797  1.00 33.71           C  
ATOM   2230  NZ  LYS A 309     -20.803 -24.718  62.467  1.00 44.05           N  
ATOM   2231  C   LYS A 309     -16.432 -22.970  67.057  1.00 23.47           C  
ATOM   2232  O   LYS A 309     -16.495 -21.747  67.027  1.00 17.88           O  
ATOM   2233  N   ASP A 310     -16.908 -23.691  68.084  1.00 24.55           N  
ATOM   2234  CA  ASP A 310     -17.437 -23.069  69.307  1.00 26.89           C  
ATOM   2235  CB  ASP A 310     -17.910 -24.088  70.332  1.00 28.76           C  
ATOM   2236  CG  ASP A 310     -19.120 -24.944  69.962  1.00 31.14           C  
ATOM   2237  OD1 ASP A 310     -19.674 -24.816  68.836  1.00 31.27           O  
ATOM   2238  OD2 ASP A 310     -19.469 -25.782  70.795  1.00 30.09           O  
ATOM   2239  C   ASP A 310     -16.438 -22.140  70.009  1.00 22.24           C  
ATOM   2240  O   ASP A 310     -16.826 -21.290  70.797  1.00 22.09           O  
ATOM   2241  N   GLU A 311     -15.143 -22.311  69.778  1.00 20.21           N  
ATOM   2242  CA  GLU A 311     -14.104 -21.565  70.481  1.00 18.28           C  
ATOM   2243  CB  GLU A 311     -12.804 -22.357  70.469  1.00 18.98           C  
ATOM   2244  CG  GLU A 311     -12.862 -23.667  71.248  1.00 24.49           C  
ATOM   2245  CD  GLU A 311     -11.505 -24.351  71.321  1.00 22.33           C  
ATOM   2246  OE1 GLU A 311     -10.447 -23.770  71.630  1.00 22.21           O  
ATOM   2247  OE2 GLU A 311     -11.565 -25.535  71.033  1.00 22.11           O  
ATOM   2248  C   GLU A 311     -13.811 -20.214  69.802  1.00 21.03           C  
ATOM   2249  O   GLU A 311     -13.184 -19.346  70.409  1.00 17.34           O  
ATOM   2250  N   VAL A 312     -14.268 -20.055  68.536  1.00 19.49           N  
ATOM   2251  CA  VAL A 312     -14.053 -18.860  67.738  1.00 17.55           C  
ATOM   2252  CB  VAL A 312     -14.314 -19.332  66.286  1.00 18.24           C  
ATOM   2253  CG1 VAL A 312     -14.337 -18.195  65.268  1.00 18.77           C  
ATOM   2254  CG2 VAL A 312     -13.297 -20.380  65.835  1.00 20.37           C  
ATOM   2255  C   VAL A 312     -15.010 -17.751  68.215  1.00 18.71           C  
ATOM   2256  O   VAL A 312     -16.185 -18.012  68.518  1.00 21.65           O  
ATOM   2257  N   LYS A 313     -14.534 -16.489  68.212  1.00 13.83           N  
ATOM   2258  CA  LYS A 313     -15.340 -15.327  68.584  1.00 16.06           C  
ATOM   2259  CB  LYS A 313     -14.956 -14.836  69.995  1.00 14.55           C  
ATOM   2260  CG  LYS A 313     -15.015 -15.875  71.077  1.00 17.33           C  
ATOM   2261  CD  LYS A 313     -14.908 -15.191  72.446  1.00 21.37           C  
ATOM   2262  CE  LYS A 313     -15.121 -16.072  73.661  1.00 29.70           C  
ATOM   2263  NZ  LYS A 313     -16.317 -16.889  73.474  1.00 36.25           N  
ATOM   2264  C   LYS A 313     -15.283 -14.252  67.511  1.00 17.75           C  
ATOM   2265  O   LYS A 313     -14.266 -14.154  66.837  1.00 19.37           O  
ATOM   2266  N   TYR A 314     -16.397 -13.490  67.326  1.00 19.50           N  
ATOM   2267  CA  TYR A 314     -16.422 -12.275  66.518  1.00 20.99           C  
ATOM   2268  CB  TYR A 314     -17.673 -12.218  65.625  1.00 20.55           C  
ATOM   2269  CG  TYR A 314     -18.034 -13.472  64.828  1.00 20.57           C  
ATOM   2270  CD1 TYR A 314     -17.045 -14.323  64.311  1.00 19.02           C  
ATOM   2271  CD2 TYR A 314     -19.359 -13.747  64.494  1.00 20.31           C  
ATOM   2272  CE1 TYR A 314     -17.378 -15.463  63.595  1.00 19.32           C  
ATOM   2273  CE2 TYR A 314     -19.709 -14.849  63.721  1.00 17.72           C  
ATOM   2274  CZ  TYR A 314     -18.715 -15.713  63.288  1.00 19.24           C  
ATOM   2275  OH  TYR A 314     -19.003 -16.821  62.542  1.00 20.67           O  
ATOM   2276  C   TYR A 314     -16.402 -11.031  67.408  1.00 19.98           C  
ATOM   2277  O   TYR A 314     -17.082 -10.968  68.442  1.00 22.36           O  
ATOM   2278  N   TRP A 315     -15.553 -10.072  67.030  1.00 18.96           N  
ATOM   2279  CA  TRP A 315     -15.388  -8.791  67.681  1.00 18.61           C  
ATOM   2280  CB  TRP A 315     -13.955  -8.692  68.226  1.00 15.59           C  
ATOM   2281  CG  TRP A 315     -13.549  -9.893  69.032  1.00 14.93           C  
ATOM   2282  CD1 TRP A 315     -13.218 -11.149  68.590  1.00 17.33           C  
ATOM   2283  NE1 TRP A 315     -12.946 -11.953  69.672  1.00 18.22           N  
ATOM   2284  CE2 TRP A 315     -13.102 -11.240  70.832  1.00 15.31           C  
ATOM   2285  CZ2 TRP A 315     -12.971 -11.641  72.178  1.00 16.61           C  
ATOM   2286  CH2 TRP A 315     -13.289 -10.704  73.143  1.00 17.17           C  
ATOM   2287  CZ3 TRP A 315     -13.619  -9.379  72.821  1.00 15.73           C  
ATOM   2288  CE3 TRP A 315     -13.721  -8.980  71.482  1.00 14.43           C  
ATOM   2289  CD2 TRP A 315     -13.481  -9.930  70.478  1.00 14.79           C  
ATOM   2290  C   TRP A 315     -15.660  -7.708  66.640  1.00 24.11           C  
ATOM   2291  O   TRP A 315     -15.322  -7.865  65.464  1.00 21.25           O  
ATOM   2292  N   HIS A 316     -16.226  -6.577  67.069  1.00 19.56           N  
ATOM   2293  CA  HIS A 316     -16.570  -5.568  66.076  1.00 19.37           C  
ATOM   2294  CB  HIS A 316     -18.035  -5.762  65.676  1.00 21.32           C  
ATOM   2295  CG  HIS A 316     -18.979  -5.233  66.707  1.00 21.57           C  
ATOM   2296  ND1 HIS A 316     -19.343  -5.973  67.805  1.00 20.68           N  
ATOM   2297  CE1 HIS A 316     -20.081  -5.234  68.609  1.00 21.51           C  
ATOM   2298  NE2 HIS A 316     -20.195  -4.048  68.071  1.00 20.88           N  
ATOM   2299  CD2 HIS A 316     -19.486  -4.012  66.897  1.00 22.40           C  
ATOM   2300  C   HIS A 316     -16.126  -4.176  66.544  1.00 21.77           C  
ATOM   2301  O   HIS A 316     -16.058  -3.887  67.758  1.00 18.99           O  
ATOM   2302  N   TRP A 317     -15.874  -3.292  65.577  1.00 16.62           N  
ATOM   2303  CA  TRP A 317     -15.634  -1.903  65.923  1.00 19.97           C  
ATOM   2304  CB  TRP A 317     -14.152  -1.485  65.771  1.00 20.25           C  
ATOM   2305  CG  TRP A 317     -13.931  -0.032  66.096  1.00 19.10           C  
ATOM   2306  CD1 TRP A 317     -14.046   0.549  67.334  1.00 18.08           C  
ATOM   2307  NE1 TRP A 317     -13.826   1.896  67.223  1.00 16.79           N  
ATOM   2308  CE2 TRP A 317     -13.557   2.215  65.908  1.00 19.50           C  
ATOM   2309  CZ2 TRP A 317     -13.254   3.448  65.310  1.00 21.85           C  
ATOM   2310  CH2 TRP A 317     -13.027   3.469  63.939  1.00 21.75           C  
ATOM   2311  CZ3 TRP A 317     -13.110   2.293  63.181  1.00 20.19           C  
ATOM   2312  CE3 TRP A 317     -13.369   1.072  63.773  1.00 17.99           C  
ATOM   2313  CD2 TRP A 317     -13.597   1.018  65.166  1.00 18.37           C  
ATOM   2314  C   TRP A 317     -16.647  -1.015  65.223  1.00 18.66           C  
ATOM   2315  O   TRP A 317     -17.801  -1.039  65.629  1.00 20.81           O  
ATOM   2316  N   LYS A 318     -16.235  -0.277  64.160  1.00 17.66           N  
ATOM   2317  CA  LYS A 318     -17.140   0.548  63.386  1.00 18.02           C  
ATOM   2318  CB  LYS A 318     -16.988   1.981  63.912  1.00 20.43           C  
ATOM   2319  CG  LYS A 318     -17.300   2.211  65.386  1.00 27.19           C  
ATOM   2320  CD  LYS A 318     -17.076   3.663  65.797  1.00 27.59           C  
ATOM   2321  CE  LYS A 318     -17.192   3.762  67.288  1.00 33.72           C  
ATOM   2322  NZ  LYS A 318     -16.480   4.924  67.855  1.00 39.07           N  
ATOM   2323  C   LYS A 318     -16.680   0.447  61.933  1.00 16.57           C  
ATOM   2324  O   LYS A 318     -15.637  -0.152  61.669  1.00 16.67           O  
ATOM   2325  N   ASN A 319     -17.361   1.096  61.010  1.00 16.41           N  
ATOM   2326  CA  ASN A 319     -16.983   0.925  59.596  1.00 15.80           C  
ATOM   2327  CB  ASN A 319     -18.004   1.602  58.700  1.00 17.71           C  
ATOM   2328  CG  ASN A 319     -17.741   1.418  57.222  1.00 15.31           C  
ATOM   2329  OD1 ASN A 319     -17.440   2.379  56.501  1.00 16.56           O  
ATOM   2330  ND2 ASN A 319     -17.788   0.175  56.784  1.00 14.72           N  
ATOM   2331  C   ASN A 319     -15.625   1.564  59.276  1.00 16.00           C  
ATOM   2332  O   ASN A 319     -15.241   2.582  59.856  1.00 17.86           O  
ATOM   2333  N   GLY A 320     -14.898   0.968  58.320  1.00 17.69           N  
ATOM   2334  CA  GLY A 320     -13.629   1.498  57.804  1.00 16.45           C  
ATOM   2335  C   GLY A 320     -12.810   0.333  57.228  1.00 19.03           C  
ATOM   2336  O   GLY A 320     -13.296  -0.790  57.237  1.00 18.18           O  
ATOM   2337  N   MET A 321     -11.570   0.590  56.777  1.00 15.45           N  
ATOM   2338  CA  MET A 321     -10.854  -0.423  56.003  1.00 13.80           C  
ATOM   2339  CB  MET A 321     -11.018  -0.128  54.493  1.00 12.02           C  
ATOM   2340  CG  MET A 321     -10.439  -1.193  53.640  1.00 12.12           C  
ATOM   2341  SD  MET A 321     -10.902  -0.759  51.951  1.00 13.77           S  
ATOM   2342  CE  MET A 321      -9.610  -1.818  51.282  1.00 14.31           C  
ATOM   2343  C   MET A 321      -9.440  -0.501  56.544  1.00 14.23           C  
ATOM   2344  O   MET A 321      -8.575   0.332  56.219  1.00 15.03           O  
ATOM   2345  N   PRO A 322      -9.170  -1.410  57.511  1.00 15.15           N  
ATOM   2346  CA  PRO A 322      -7.806  -1.657  57.923  1.00 15.83           C  
ATOM   2347  CB  PRO A 322      -8.006  -2.364  59.296  1.00 15.63           C  
ATOM   2348  CG  PRO A 322      -9.333  -3.051  59.250  1.00 15.12           C  
ATOM   2349  CD  PRO A 322     -10.114  -2.375  58.118  1.00 17.25           C  
ATOM   2350  C   PRO A 322      -7.146  -2.627  56.950  1.00 14.68           C  
ATOM   2351  O   PRO A 322      -7.605  -3.772  56.909  1.00 12.95           O  
ATOM   2352  N   ILE A 323      -6.164  -2.138  56.150  1.00 17.32           N  
ATOM   2353  CA  ILE A 323      -5.762  -2.862  54.955  1.00 14.33           C  
ATOM   2354  CB  ILE A 323      -5.302  -1.960  53.781  1.00 16.17           C  
ATOM   2355  CG1 ILE A 323      -6.298  -0.873  53.453  1.00 15.56           C  
ATOM   2356  CG2 ILE A 323      -5.032  -2.815  52.523  1.00 15.43           C  
ATOM   2357  CD1 ILE A 323      -5.741   0.318  52.676  1.00 21.38           C  
ATOM   2358  C   ILE A 323      -4.862  -4.062  55.280  1.00 16.18           C  
ATOM   2359  O   ILE A 323      -5.184  -5.217  54.906  1.00 16.20           O  
ATOM   2360  N   HIS A 324      -3.755  -3.794  56.005  1.00 13.53           N  
ATOM   2361  CA  HIS A 324      -2.725  -4.752  56.324  1.00 15.11           C  
ATOM   2362  CB  HIS A 324      -1.534  -4.534  55.439  1.00 13.96           C  
ATOM   2363  CG  HIS A 324      -1.754  -5.063  54.044  1.00 11.52           C  
ATOM   2364  ND1 HIS A 324      -1.642  -4.179  53.011  1.00 11.88           N  
ATOM   2365  CE1 HIS A 324      -1.718  -4.820  51.847  1.00 11.04           C  
ATOM   2366  NE2 HIS A 324      -2.016  -6.068  52.167  1.00 12.78           N  
ATOM   2367  CD2 HIS A 324      -1.952  -6.260  53.527  1.00 13.32           C  
ATOM   2368  C   HIS A 324      -2.336  -4.549  57.787  1.00 16.27           C  
ATOM   2369  O   HIS A 324      -2.304  -3.412  58.275  1.00 18.20           O  
ATOM   2370  N   THR A 325      -2.136  -5.685  58.441  1.00 12.58           N  
ATOM   2371  CA  THR A 325      -1.553  -5.664  59.774  1.00 14.41           C  
ATOM   2372  CB  THR A 325      -1.971  -6.918  60.535  1.00 11.87           C  
ATOM   2373  OG1 THR A 325      -1.540  -8.107  59.847  1.00 15.99           O  
ATOM   2374  CG2 THR A 325      -3.452  -6.963  60.776  1.00 16.09           C  
ATOM   2375  C   THR A 325      -0.030  -5.572  59.641  1.00 15.73           C  
ATOM   2376  O   THR A 325       0.584  -6.037  58.666  1.00 15.54           O  
ATOM   2377  N   ALA A 326       0.582  -4.991  60.656  1.00 14.02           N  
ATOM   2378  CA  ALA A 326       2.018  -5.110  60.810  1.00 16.18           C  
ATOM   2379  CB  ALA A 326       2.460  -3.970  61.706  1.00 15.48           C  
ATOM   2380  C   ALA A 326       2.274  -6.492  61.402  1.00 15.57           C  
ATOM   2381  O   ALA A 326       2.760  -7.422  60.726  1.00 14.87           O  
ATOM   2382  N   SER A 327       1.993  -6.635  62.708  1.00 18.34           N  
ATOM   2383  CA  SER A 327       1.743  -7.935  63.298  1.00 17.21           C  
ATOM   2384  CB  SER A 327       3.056  -8.653  63.558  1.00 18.21           C  
ATOM   2385  OG  SER A 327       2.860 -10.033  63.790  1.00 15.75           O  
ATOM   2386  C   SER A 327       0.845  -7.824  64.554  1.00 15.25           C  
ATOM   2387  O   SER A 327       0.206  -6.774  64.753  1.00 14.52           O  
ATOM   2388  N   GLY A 328       0.761  -8.950  65.281  1.00 14.40           N  
ATOM   2389  CA  GLY A 328       0.081  -8.982  66.570  1.00 15.34           C  
ATOM   2390  C   GLY A 328       0.880  -9.703  67.624  1.00 15.57           C  
ATOM   2391  O   GLY A 328       1.894 -10.341  67.366  1.00 19.10           O  
ATOM   2392  N   PHE A 329       0.394  -9.598  68.866  1.00 18.42           N  
ATOM   2393  CA  PHE A 329       0.990 -10.369  69.932  1.00 18.45           C  
ATOM   2394  CB  PHE A 329       2.348  -9.788  70.328  1.00 17.19           C  
ATOM   2395  CG  PHE A 329       2.386  -8.411  70.978  1.00 19.28           C  
ATOM   2396  CD1 PHE A 329       2.357  -7.242  70.212  1.00 18.24           C  
ATOM   2397  CD2 PHE A 329       2.410  -8.321  72.389  1.00 16.84           C  
ATOM   2398  CE1 PHE A 329       2.377  -5.992  70.804  1.00 23.11           C  
ATOM   2399  CE2 PHE A 329       2.419  -7.074  72.989  1.00 16.38           C  
ATOM   2400  CZ  PHE A 329       2.387  -5.905  72.210  1.00 23.80           C  
ATOM   2401  C   PHE A 329       0.024 -10.375  71.102  1.00 16.95           C  
ATOM   2402  O   PHE A 329      -0.983  -9.692  71.027  1.00 17.09           O  
ATOM   2403  N   GLU A 330       0.408 -11.103  72.157  1.00 19.17           N  
ATOM   2404  CA  GLU A 330      -0.340 -11.097  73.403  1.00 19.13           C  
ATOM   2405  CB  GLU A 330      -0.756 -12.511  73.820  1.00 19.35           C  
ATOM   2406  CG  GLU A 330      -1.936 -13.039  72.999  1.00 18.45           C  
ATOM   2407  CD  GLU A 330      -1.976 -14.535  73.070  1.00 18.60           C  
ATOM   2408  OE1 GLU A 330      -1.961 -15.083  74.202  1.00 20.60           O  
ATOM   2409  OE2 GLU A 330      -1.967 -15.171  71.987  1.00 15.95           O  
ATOM   2410  C   GLU A 330       0.463 -10.365  74.447  1.00 17.54           C  
ATOM   2411  O   GLU A 330       1.623 -10.725  74.670  1.00 18.95           O  
ATOM   2412  N   ASP A 331      -0.135  -9.337  75.055  1.00 18.72           N  
ATOM   2413  CA  ASP A 331       0.575  -8.614  76.120  1.00 20.34           C  
ATOM   2414  CB  ASP A 331       0.009  -7.203  76.309  1.00 18.34           C  
ATOM   2415  CG  ASP A 331      -1.340  -7.089  77.013  1.00 20.14           C  
ATOM   2416  OD1 ASP A 331      -1.911  -8.122  77.510  1.00 24.27           O  
ATOM   2417  OD2 ASP A 331      -1.867  -5.990  76.957  1.00 22.78           O  
ATOM   2418  C   ASP A 331       0.577  -9.453  77.398  1.00 22.23           C  
ATOM   2419  O   ASP A 331      -0.002 -10.541  77.423  1.00 19.40           O  
ATOM   2420  N   GLU A 332       1.263  -8.927  78.449  1.00 20.24           N  
ATOM   2421  CA  GLU A 332       1.415  -9.581  79.761  1.00 28.20           C  
ATOM   2422  CB  GLU A 332       2.236  -8.722  80.726  1.00 24.83           C  
ATOM   2423  CG  GLU A 332       3.663  -8.468  80.209  1.00 28.75           C  
ATOM   2424  CD  GLU A 332       3.921  -7.194  79.382  1.00 33.51           C  
ATOM   2425  OE1 GLU A 332       2.975  -6.568  78.762  1.00 33.76           O  
ATOM   2426  OE2 GLU A 332       5.121  -6.772  79.368  1.00 31.90           O  
ATOM   2427  C   GLU A 332       0.118 -10.135  80.381  1.00 25.46           C  
ATOM   2428  O   GLU A 332       0.170 -11.144  81.121  1.00 26.78           O  
ATOM   2429  N   GLN A 333      -1.019  -9.491  80.083  1.00 23.45           N  
ATOM   2430  CA  GLN A 333      -2.352  -9.784  80.608  1.00 23.43           C  
ATOM   2431  CB  GLN A 333      -3.196  -8.504  80.638  1.00 24.97           C  
ATOM   2432  CG  GLN A 333      -2.711  -7.343  81.500  1.00 28.25           C  
ATOM   2433  CD  GLN A 333      -1.369  -6.688  81.177  1.00 24.15           C  
ATOM   2434  OE1 GLN A 333      -1.212  -5.896  80.227  1.00 24.84           O  
ATOM   2435  NE2 GLN A 333      -0.405  -6.911  82.057  1.00 19.78           N  
ATOM   2436  C   GLN A 333      -3.174 -10.630  79.633  1.00 24.74           C  
ATOM   2437  O   GLN A 333      -4.349 -10.876  79.878  1.00 24.57           O  
ATOM   2438  N   GLY A 334      -2.576 -11.007  78.505  1.00 25.33           N  
ATOM   2439  CA  GLY A 334      -3.218 -11.891  77.530  1.00 25.84           C  
ATOM   2440  C   GLY A 334      -4.001 -11.133  76.464  1.00 24.25           C  
ATOM   2441  O   GLY A 334      -4.690 -11.757  75.658  1.00 18.74           O  
ATOM   2442  N   ARG A 335      -3.875  -9.800  76.423  1.00 25.97           N  
ATOM   2443  CA  ARG A 335      -4.680  -9.031  75.486  1.00 17.26           C  
ATOM   2444  CB  ARG A 335      -4.921  -7.546  75.804  1.00 15.92           C  
ATOM   2445  CG  ARG A 335      -5.265  -7.318  77.297  1.00 20.33           C  
ATOM   2446  CD  ARG A 335      -5.667  -5.890  77.733  1.00 22.58           C  
ATOM   2447  NE  ARG A 335      -4.474  -5.024  77.813  1.00 20.40           N  
ATOM   2448  CZ  ARG A 335      -4.428  -3.675  77.755  1.00 19.40           C  
ATOM   2449  NH1 ARG A 335      -5.518  -2.930  77.763  1.00 21.36           N  
ATOM   2450  NH2 ARG A 335      -3.236  -3.074  77.707  1.00 22.13           N  
ATOM   2451  C   ARG A 335      -3.998  -9.138  74.111  1.00 19.16           C  
ATOM   2452  O   ARG A 335      -2.768  -9.118  74.005  1.00 19.26           O  
ATOM   2453  N   ILE A 336      -4.828  -9.308  73.084  1.00 21.60           N  
ATOM   2454  CA  ILE A 336      -4.406  -9.279  71.680  1.00 18.49           C  
ATOM   2455  CB  ILE A 336      -5.448  -9.963  70.796  1.00 16.67           C  
ATOM   2456  CG1 ILE A 336      -5.657 -11.439  71.241  1.00 17.67           C  
ATOM   2457  CG2 ILE A 336      -4.993  -9.856  69.335  1.00 16.72           C  
ATOM   2458  CD1 ILE A 336      -6.914 -12.119  70.717  1.00 17.74           C  
ATOM   2459  C   ILE A 336      -4.186  -7.838  71.245  1.00 17.21           C  
ATOM   2460  O   ILE A 336      -5.115  -7.022  71.292  1.00 18.72           O  
ATOM   2461  N   ILE A 337      -2.938  -7.517  70.865  1.00 17.59           N  
ATOM   2462  CA  ILE A 337      -2.631  -6.169  70.367  1.00 15.20           C  
ATOM   2463  CB  ILE A 337      -1.470  -5.583  71.186  1.00 21.48           C  
ATOM   2464  CG1 ILE A 337      -1.735  -5.590  72.758  1.00 20.58           C  
ATOM   2465  CG2 ILE A 337      -1.029  -4.187  70.710  1.00 20.39           C  
ATOM   2466  CD1 ILE A 337      -3.030  -4.966  73.209  1.00 22.64           C  
ATOM   2467  C   ILE A 337      -2.234  -6.359  68.906  1.00 14.91           C  
ATOM   2468  O   ILE A 337      -1.364  -7.164  68.634  1.00 15.45           O  
ATOM   2469  N   ILE A 338      -2.875  -5.632  68.031  1.00 17.49           N  
ATOM   2470  CA  ILE A 338      -2.557  -5.663  66.597  1.00 15.69           C  
ATOM   2471  CB  ILE A 338      -3.737  -6.321  65.882  1.00 16.41           C  
ATOM   2472  CG1 ILE A 338      -3.996  -7.745  66.412  1.00 21.40           C  
ATOM   2473  CG2 ILE A 338      -3.509  -6.300  64.349  1.00 13.88           C  
ATOM   2474  CD1 ILE A 338      -5.320  -8.361  65.992  1.00 20.16           C  
ATOM   2475  C   ILE A 338      -2.366  -4.216  66.123  1.00 15.06           C  
ATOM   2476  O   ILE A 338      -3.275  -3.388  66.362  1.00 17.09           O  
ATOM   2477  N   ASP A 339      -1.352  -3.933  65.271  1.00 13.97           N  
ATOM   2478  CA  ASP A 339      -1.326  -2.672  64.567  1.00 15.21           C  
ATOM   2479  CB  ASP A 339       0.034  -1.975  64.667  1.00 15.02           C  
ATOM   2480  CG  ASP A 339       0.476  -1.450  66.023  1.00 17.74           C  
ATOM   2481  OD1 ASP A 339      -0.229  -1.792  67.002  1.00 20.26           O  
ATOM   2482  OD2 ASP A 339       1.574  -0.755  66.093  1.00 18.52           O  
ATOM   2483  C   ASP A 339      -1.650  -2.908  63.084  1.00 15.63           C  
ATOM   2484  O   ASP A 339      -1.257  -3.955  62.527  1.00 16.47           O  
ATOM   2485  N   SER A 340      -2.325  -1.912  62.501  1.00 15.36           N  
ATOM   2486  CA  SER A 340      -2.707  -1.981  61.107  1.00 16.48           C  
ATOM   2487  CB  SER A 340      -4.079  -2.681  60.976  1.00 17.70           C  
ATOM   2488  OG  SER A 340      -5.165  -1.817  61.305  1.00 17.30           O  
ATOM   2489  C   SER A 340      -2.784  -0.593  60.521  1.00 16.03           C  
ATOM   2490  O   SER A 340      -2.959   0.400  61.242  1.00 17.79           O  
ATOM   2491  N   SER A 341      -2.836  -0.556  59.178  1.00 16.14           N  
ATOM   2492  CA  SER A 341      -3.286   0.678  58.611  1.00 15.20           C  
ATOM   2493  CB  SER A 341      -2.860   0.743  57.165  1.00 16.97           C  
ATOM   2494  OG  SER A 341      -3.434  -0.390  56.524  1.00 18.40           O  
ATOM   2495  C   SER A 341      -4.815   0.775  58.795  1.00 17.85           C  
ATOM   2496  O   SER A 341      -5.486  -0.198  59.119  1.00 21.52           O  
ATOM   2497  N   LEU A 342      -5.340   1.996  58.739  1.00 15.35           N  
ATOM   2498  CA  LEU A 342      -6.755   2.307  58.826  1.00 15.47           C  
ATOM   2499  CB  LEU A 342      -7.222   2.704  60.240  1.00 16.65           C  
ATOM   2500  CG  LEU A 342      -8.712   3.053  60.412  1.00 17.33           C  
ATOM   2501  CD1 LEU A 342      -9.535   1.865  59.925  1.00 16.92           C  
ATOM   2502  CD2 LEU A 342      -8.893   3.093  61.959  1.00 15.89           C  
ATOM   2503  C   LEU A 342      -7.019   3.462  57.893  1.00 18.82           C  
ATOM   2504  O   LEU A 342      -6.474   4.564  58.109  1.00 17.40           O  
ATOM   2505  N   VAL A 343      -7.863   3.142  56.895  1.00 19.04           N  
ATOM   2506  CA  VAL A 343      -8.457   4.054  55.964  1.00 17.33           C  
ATOM   2507  CB  VAL A 343      -8.238   3.627  54.495  1.00 17.01           C  
ATOM   2508  CG1 VAL A 343      -8.884   4.626  53.547  1.00 17.45           C  
ATOM   2509  CG2 VAL A 343      -6.743   3.589  54.177  1.00 15.84           C  
ATOM   2510  C   VAL A 343      -9.926   4.190  56.326  1.00 17.30           C  
ATOM   2511  O   VAL A 343     -10.680   3.200  56.371  1.00 14.85           O  
ATOM   2512  N   HIS A 344     -10.335   5.451  56.510  1.00 19.63           N  
ATOM   2513  CA  HIS A 344     -11.645   5.761  57.072  1.00 18.79           C  
ATOM   2514  CB  HIS A 344     -11.541   7.022  57.932  1.00 18.79           C  
ATOM   2515  CG  HIS A 344     -10.808   6.841  59.214  1.00 18.85           C  
ATOM   2516  ND1 HIS A 344     -11.381   6.400  60.385  1.00 24.77           N  
ATOM   2517  CE1 HIS A 344     -10.468   6.372  61.363  1.00 23.40           C  
ATOM   2518  NE2 HIS A 344      -9.322   6.773  60.829  1.00 22.99           N  
ATOM   2519  CD2 HIS A 344      -9.499   7.018  59.511  1.00 20.12           C  
ATOM   2520  C   HIS A 344     -12.767   5.765  56.023  1.00 21.99           C  
ATOM   2521  O   HIS A 344     -13.452   6.765  55.866  1.00 21.21           O  
ATOM   2522  N   GLY A 345     -12.994   4.631  55.354  1.00 16.45           N  
ATOM   2523  CA  GLY A 345     -13.785   4.551  54.138  1.00 18.45           C  
ATOM   2524  C   GLY A 345     -13.141   3.633  53.107  1.00 16.70           C  
ATOM   2525  O   GLY A 345     -12.317   2.808  53.470  1.00 13.96           O  
ATOM   2526  N   ASN A 346     -13.495   3.821  51.831  1.00 16.13           N  
ATOM   2527  CA  ASN A 346     -13.194   2.790  50.858  1.00 17.54           C  
ATOM   2528  CB  ASN A 346     -14.372   2.546  49.925  1.00 17.16           C  
ATOM   2529  CG  ASN A 346     -14.156   1.374  48.983  1.00 18.38           C  
ATOM   2530  OD1 ASN A 346     -13.128   0.658  49.058  1.00 18.22           O  
ATOM   2531  ND2 ASN A 346     -15.066   1.201  48.038  1.00 15.14           N  
ATOM   2532  C   ASN A 346     -11.872   3.058  50.148  1.00 19.83           C  
ATOM   2533  O   ASN A 346     -11.826   3.949  49.288  1.00 21.52           O  
ATOM   2534  N   ALA A 347     -10.846   2.244  50.442  1.00 16.81           N  
ATOM   2535  CA  ALA A 347      -9.538   2.386  49.793  1.00 18.24           C  
ATOM   2536  CB  ALA A 347      -8.384   1.919  50.660  1.00 17.53           C  
ATOM   2537  C   ALA A 347      -9.493   1.675  48.434  1.00 17.31           C  
ATOM   2538  O   ALA A 347      -8.503   1.888  47.687  1.00 18.99           O  
ATOM   2539  N   PHE A 348     -10.513   0.847  48.128  1.00 14.73           N  
ATOM   2540  CA  PHE A 348     -10.708   0.302  46.769  1.00 13.87           C  
ATOM   2541  CB  PHE A 348     -10.863  -1.235  46.888  1.00 14.94           C  
ATOM   2542  CG  PHE A 348      -9.611  -2.088  47.078  1.00 18.20           C  
ATOM   2543  CD1 PHE A 348      -8.350  -1.505  47.199  1.00 13.21           C  
ATOM   2544  CD2 PHE A 348      -9.714  -3.469  47.184  1.00 16.81           C  
ATOM   2545  CE1 PHE A 348      -7.207  -2.290  47.320  1.00 15.56           C  
ATOM   2546  CE2 PHE A 348      -8.555  -4.243  47.310  1.00 13.18           C  
ATOM   2547  CZ  PHE A 348      -7.330  -3.675  47.356  1.00 12.44           C  
ATOM   2548  C   PHE A 348     -12.003   0.855  46.160  1.00 14.36           C  
ATOM   2549  O   PHE A 348     -12.997   0.129  46.028  1.00 13.86           O  
ATOM   2550  N   PRO A 349     -12.046   2.146  45.749  1.00 17.79           N  
ATOM   2551  CA  PRO A 349     -13.256   2.744  45.246  1.00 17.15           C  
ATOM   2552  CB  PRO A 349     -12.836   4.213  45.011  1.00 21.26           C  
ATOM   2553  CG  PRO A 349     -11.349   4.149  44.708  1.00 18.69           C  
ATOM   2554  CD  PRO A 349     -10.944   3.131  45.820  1.00 15.44           C  
ATOM   2555  C   PRO A 349     -13.748   2.128  43.943  1.00 16.25           C  
ATOM   2556  O   PRO A 349     -14.916   2.297  43.654  1.00 18.22           O  
ATOM   2557  N   PHE A 350     -12.907   1.285  43.300  1.00 16.63           N  
ATOM   2558  CA  PHE A 350     -13.274   0.599  42.051  1.00 19.52           C  
ATOM   2559  CB  PHE A 350     -12.041   0.184  41.219  1.00 18.83           C  
ATOM   2560  CG  PHE A 350     -10.958  -0.487  42.072  1.00 18.27           C  
ATOM   2561  CD1 PHE A 350     -10.995  -1.862  42.368  1.00 20.15           C  
ATOM   2562  CD2 PHE A 350      -9.908   0.275  42.584  1.00 20.28           C  
ATOM   2563  CE1 PHE A 350     -10.055  -2.407  43.230  1.00 16.41           C  
ATOM   2564  CE2 PHE A 350      -8.965  -0.266  43.422  1.00 20.70           C  
ATOM   2565  CZ  PHE A 350      -9.039  -1.623  43.721  1.00 20.92           C  
ATOM   2566  C   PHE A 350     -14.224  -0.576  42.369  1.00 16.28           C  
ATOM   2567  O   PHE A 350     -14.807  -1.116  41.434  1.00 15.43           O  
ATOM   2568  N   PHE A 351     -14.357  -0.947  43.666  1.00 13.93           N  
ATOM   2569  CA  PHE A 351     -15.439  -1.821  44.157  1.00 13.93           C  
ATOM   2570  CB  PHE A 351     -15.009  -3.072  44.919  1.00 12.06           C  
ATOM   2571  CG  PHE A 351     -13.935  -3.928  44.241  1.00 13.35           C  
ATOM   2572  CD1 PHE A 351     -13.938  -4.096  42.841  1.00 13.49           C  
ATOM   2573  CD2 PHE A 351     -12.957  -4.624  45.009  1.00 13.50           C  
ATOM   2574  CE1 PHE A 351     -13.010  -4.931  42.203  1.00 14.93           C  
ATOM   2575  CE2 PHE A 351     -12.013  -5.439  44.371  1.00 15.64           C  
ATOM   2576  CZ  PHE A 351     -12.022  -5.556  42.957  1.00 14.38           C  
ATOM   2577  C   PHE A 351     -16.449  -1.003  44.973  1.00 14.19           C  
ATOM   2578  O   PHE A 351     -16.463  -1.063  46.203  1.00 19.60           O  
ATOM   2579  N   PRO A 352     -17.303  -0.171  44.341  1.00 14.67           N  
ATOM   2580  CA  PRO A 352     -18.219   0.663  45.114  1.00 15.32           C  
ATOM   2581  CB  PRO A 352     -18.801   1.615  44.031  1.00 17.85           C  
ATOM   2582  CG  PRO A 352     -18.755   0.757  42.787  1.00 14.60           C  
ATOM   2583  CD  PRO A 352     -17.499  -0.034  42.863  1.00 14.11           C  
ATOM   2584  C   PRO A 352     -19.334  -0.120  45.839  1.00 19.52           C  
ATOM   2585  O   PRO A 352     -19.581  -1.316  45.549  1.00 17.40           O  
ATOM   2586  N   PRO A 353     -20.127   0.551  46.731  1.00 20.85           N  
ATOM   2587  CA  PRO A 353     -21.365  -0.029  47.253  1.00 20.62           C  
ATOM   2588  CB  PRO A 353     -21.930   1.076  48.154  1.00 23.02           C  
ATOM   2589  CG  PRO A 353     -20.673   1.918  48.502  1.00 23.37           C  
ATOM   2590  CD  PRO A 353     -19.879   1.914  47.265  1.00 21.50           C  
ATOM   2591  C   PRO A 353     -22.358  -0.382  46.178  1.00 16.24           C  
ATOM   2592  O   PRO A 353     -22.208   0.068  45.034  1.00 17.69           O  
ATOM   2593  N   ASP A 354     -23.275  -1.317  46.510  1.00 18.25           N  
ATOM   2594  CA  ASP A 354     -24.427  -1.628  45.679  1.00 24.56           C  
ATOM   2595  CB  ASP A 354     -25.342  -2.695  46.305  1.00 28.37           C  
ATOM   2596  CG  ASP A 354     -25.210  -4.147  45.899  1.00 36.21           C  
ATOM   2597  OD1 ASP A 354     -25.072  -4.417  44.661  1.00 29.27           O  
ATOM   2598  OD2 ASP A 354     -25.328  -4.991  46.847  1.00 38.37           O  
ATOM   2599  C   ASP A 354     -25.432  -0.481  45.560  1.00 23.60           C  
ATOM   2600  O   ASP A 354     -25.960  -0.230  44.470  1.00 25.98           O  
ATOM   2601  N   SER A 355     -25.816   0.112  46.696  1.00 23.87           N  
ATOM   2602  CA  SER A 355     -26.997   0.983  46.667  1.00 22.04           C  
ATOM   2603  CB  SER A 355     -27.687   1.038  47.986  1.00 23.62           C  
ATOM   2604  OG  SER A 355     -26.974   1.844  48.898  1.00 23.31           O  
ATOM   2605  C   SER A 355     -26.630   2.367  46.157  1.00 25.88           C  
ATOM   2606  O   SER A 355     -25.489   2.814  46.335  1.00 19.55           O  
ATOM   2607  N   ASP A 356     -27.617   3.056  45.558  1.00 26.74           N  
ATOM   2608  CA  ASP A 356     -27.395   4.411  45.059  1.00 27.41           C  
ATOM   2609  CB  ASP A 356     -28.618   4.977  44.364  1.00 32.19           C  
ATOM   2610  CG  ASP A 356     -28.832   4.523  42.928  1.00 41.38           C  
ATOM   2611  OD1 ASP A 356     -27.853   4.067  42.257  1.00 46.47           O  
ATOM   2612  OD2 ASP A 356     -29.990   4.594  42.496  1.00 43.07           O  
ATOM   2613  C   ASP A 356     -26.960   5.313  46.203  1.00 24.86           C  
ATOM   2614  O   ASP A 356     -26.023   6.119  46.052  1.00 20.03           O  
ATOM   2615  N   GLU A 357     -27.618   5.111  47.344  1.00 24.39           N  
ATOM   2616  CA  GLU A 357     -27.390   5.847  48.574  1.00 20.90           C  
ATOM   2617  CB  GLU A 357     -28.450   5.472  49.611  1.00 24.87           C  
ATOM   2618  CG  GLU A 357     -28.032   5.851  51.031  1.00 31.28           C  
ATOM   2619  CD  GLU A 357     -28.840   5.731  52.291  1.00 37.80           C  
ATOM   2620  OE1 GLU A 357     -29.844   4.975  52.403  1.00 39.69           O  
ATOM   2621  OE2 GLU A 357     -28.398   6.496  53.185  1.00 37.15           O  
ATOM   2622  C   GLU A 357     -25.919   5.775  49.001  1.00 19.30           C  
ATOM   2623  O   GLU A 357     -25.284   6.808  49.260  1.00 14.51           O  
ATOM   2624  N   GLN A 358     -25.382   4.548  49.123  1.00 15.64           N  
ATOM   2625  CA  GLN A 358     -23.992   4.378  49.532  1.00 16.73           C  
ATOM   2626  CB  GLN A 358     -23.809   2.932  49.934  1.00 18.54           C  
ATOM   2627  CG  GLN A 358     -24.499   2.567  51.244  1.00 19.43           C  
ATOM   2628  CD  GLN A 358     -23.845   1.386  51.915  1.00 18.73           C  
ATOM   2629  OE1 GLN A 358     -22.642   1.158  51.726  1.00 16.74           O  
ATOM   2630  NE2 GLN A 358     -24.604   0.685  52.764  1.00 17.42           N  
ATOM   2631  C   GLN A 358     -23.028   4.809  48.446  1.00 15.87           C  
ATOM   2632  O   GLN A 358     -21.943   5.248  48.786  1.00 15.57           O  
ATOM   2633  N   LYS A 359     -23.420   4.671  47.161  1.00 13.42           N  
ATOM   2634  CA  LYS A 359     -22.621   5.176  46.061  1.00 14.58           C  
ATOM   2635  CB  LYS A 359     -23.119   4.929  44.631  1.00 15.93           C  
ATOM   2636  CG  LYS A 359     -22.749   3.483  44.283  1.00 23.01           C  
ATOM   2637  CD  LYS A 359     -22.959   3.386  42.776  1.00 27.27           C  
ATOM   2638  CE  LYS A 359     -22.611   2.039  42.334  1.00 32.40           C  
ATOM   2639  NZ  LYS A 359     -23.800   1.180  42.460  1.00 44.41           N  
ATOM   2640  C   LYS A 359     -22.384   6.668  46.207  1.00 17.65           C  
ATOM   2641  O   LYS A 359     -21.258   7.141  46.044  1.00 17.54           O  
ATOM   2642  N   LYS A 360     -23.445   7.386  46.568  1.00 16.25           N  
ATOM   2643  CA  LYS A 360     -23.307   8.817  46.663  1.00 16.49           C  
ATOM   2644  CB  LYS A 360     -24.738   9.379  46.791  1.00 16.20           C  
ATOM   2645  CG  LYS A 360     -25.517   9.472  45.500  1.00 19.66           C  
ATOM   2646  CD  LYS A 360     -26.895  10.158  45.673  1.00 17.20           C  
ATOM   2647  CE  LYS A 360     -27.815   9.823  44.519  1.00 17.59           C  
ATOM   2648  NZ  LYS A 360     -27.288  10.188  43.187  1.00 18.67           N  
ATOM   2649  C   LYS A 360     -22.404   9.163  47.856  1.00 15.24           C  
ATOM   2650  O   LYS A 360     -21.646  10.119  47.772  1.00 15.93           O  
ATOM   2651  N   LYS A 361     -22.479   8.379  48.944  1.00 15.27           N  
ATOM   2652  CA  LYS A 361     -21.632   8.610  50.111  1.00 15.39           C  
ATOM   2653  CB  LYS A 361     -22.093   7.691  51.237  1.00 12.99           C  
ATOM   2654  CG  LYS A 361     -21.304   8.040  52.501  1.00 18.34           C  
ATOM   2655  CD  LYS A 361     -21.887   7.346  53.705  1.00 18.50           C  
ATOM   2656  CE  LYS A 361     -20.931   7.645  54.863  1.00 22.84           C  
ATOM   2657  NZ  LYS A 361     -21.085   9.008  55.365  1.00 28.24           N  
ATOM   2658  C   LYS A 361     -20.151   8.405  49.788  1.00 14.67           C  
ATOM   2659  O   LYS A 361     -19.310   9.218  50.162  1.00 15.90           O  
ATOM   2660  N   GLN A 362     -19.831   7.339  49.049  1.00 18.26           N  
ATOM   2661  CA  GLN A 362     -18.456   7.159  48.570  1.00 15.83           C  
ATOM   2662  CB  GLN A 362     -18.265   5.856  47.780  1.00 18.07           C  
ATOM   2663  CG  GLN A 362     -16.799   5.560  47.449  1.00 16.73           C  
ATOM   2664  CD  GLN A 362     -16.641   4.319  46.581  1.00 18.65           C  
ATOM   2665  OE1 GLN A 362     -16.887   3.213  47.061  1.00 20.64           O  
ATOM   2666  NE2 GLN A 362     -16.344   4.498  45.290  1.00 16.54           N  
ATOM   2667  C   GLN A 362     -17.985   8.389  47.790  1.00 16.18           C  
ATOM   2668  O   GLN A 362     -16.894   8.864  48.046  1.00 16.39           O  
ATOM   2669  N   GLU A 363     -18.812   8.902  46.849  1.00 17.37           N  
ATOM   2670  CA  GLU A 363     -18.401  10.045  46.041  1.00 20.00           C  
ATOM   2671  CB  GLU A 363     -19.329  10.326  44.861  1.00 18.74           C  
ATOM   2672  CG  GLU A 363     -18.767  11.392  43.927  1.00 19.80           C  
ATOM   2673  CD  GLU A 363     -19.490  11.478  42.569  1.00 19.84           C  
ATOM   2674  OE1 GLU A 363     -20.597  10.919  42.440  1.00 24.85           O  
ATOM   2675  OE2 GLU A 363     -19.020  12.165  41.652  1.00 24.40           O  
ATOM   2676  C   GLU A 363     -18.196  11.254  46.965  1.00 19.97           C  
ATOM   2677  O   GLU A 363     -17.145  11.919  46.948  1.00 16.46           O  
ATOM   2678  N   ALA A 364     -19.161  11.408  47.879  1.00 20.55           N  
ATOM   2679  CA  ALA A 364     -19.168  12.520  48.817  1.00 20.50           C  
ATOM   2680  CB  ALA A 364     -20.423  12.526  49.652  1.00 22.46           C  
ATOM   2681  C   ALA A 364     -17.900  12.512  49.664  1.00 21.18           C  
ATOM   2682  O   ALA A 364     -17.260  13.556  49.797  1.00 20.82           O  
ATOM   2683  N   ASP A 365     -17.564  11.346  50.197  1.00 16.78           N  
ATOM   2684  CA  ASP A 365     -16.379  11.200  51.040  1.00 24.81           C  
ATOM   2685  CB  ASP A 365     -16.323   9.874  51.771  1.00 19.70           C  
ATOM   2686  CG  ASP A 365     -17.328   9.710  52.897  1.00 25.15           C  
ATOM   2687  OD1 ASP A 365     -18.014  10.711  53.248  1.00 23.68           O  
ATOM   2688  OD2 ASP A 365     -17.500   8.559  53.330  1.00 29.12           O  
ATOM   2689  C   ASP A 365     -15.041  11.482  50.363  1.00 22.48           C  
ATOM   2690  O   ASP A 365     -14.122  11.770  51.090  1.00 24.42           O  
ATOM   2691  N   GLY A 366     -14.914  11.358  49.034  1.00 20.64           N  
ATOM   2692  CA  GLY A 366     -13.634  11.498  48.342  1.00 24.05           C  
ATOM   2693  C   GLY A 366     -12.539  10.591  48.942  1.00 27.70           C  
ATOM   2694  O   GLY A 366     -12.827   9.472  49.343  1.00 27.16           O  
ATOM   2695  N   THR A 367     -11.312  11.122  49.105  1.00 26.07           N  
ATOM   2696  CA  THR A 367     -10.155  10.390  49.618  1.00 23.93           C  
ATOM   2697  CB  THR A 367      -8.898  11.194  49.263  1.00 24.41           C  
ATOM   2698  OG1 THR A 367      -8.788  11.130  47.850  1.00 23.75           O  
ATOM   2699  CG2 THR A 367      -7.623  10.593  49.855  1.00 23.55           C  
ATOM   2700  C   THR A 367     -10.308  10.297  51.130  1.00 21.96           C  
ATOM   2701  O   THR A 367     -10.334  11.346  51.746  1.00 21.88           O  
ATOM   2702  N   PRO A 368     -10.432   9.108  51.786  1.00 16.59           N  
ATOM   2703  CA  PRO A 368     -10.579   9.046  53.247  1.00 16.00           C  
ATOM   2704  CB  PRO A 368     -11.046   7.610  53.547  1.00 15.66           C  
ATOM   2705  CG  PRO A 368     -11.548   7.129  52.191  1.00 17.82           C  
ATOM   2706  CD  PRO A 368     -10.667   7.800  51.162  1.00 16.45           C  
ATOM   2707  C   PRO A 368      -9.366   9.465  54.042  1.00 18.23           C  
ATOM   2708  O   PRO A 368      -8.230   9.365  53.572  1.00 18.73           O  
ATOM   2709  N   LYS A 369      -9.610   9.786  55.323  1.00 21.16           N  
ATOM   2710  CA  LYS A 369      -8.546   9.859  56.289  1.00 20.06           C  
ATOM   2711  CB  LYS A 369      -9.241  10.103  57.630  1.00 23.00           C  
ATOM   2712  CG  LYS A 369      -8.303  10.265  58.797  1.00 31.44           C  
ATOM   2713  CD  LYS A 369      -8.842  10.979  60.042  1.00 34.46           C  
ATOM   2714  CE  LYS A 369      -9.644  10.122  60.991  1.00 31.98           C  
ATOM   2715  NZ  LYS A 369      -9.778  10.603  62.366  1.00 38.11           N  
ATOM   2716  C   LYS A 369      -7.796   8.524  56.323  1.00 19.31           C  
ATOM   2717  O   LYS A 369      -8.418   7.467  56.293  1.00 19.44           O  
ATOM   2718  N   ALA A 370      -6.459   8.596  56.447  1.00 19.99           N  
ATOM   2719  CA  ALA A 370      -5.606   7.409  56.455  1.00 20.22           C  
ATOM   2720  CB  ALA A 370      -4.974   7.194  55.087  1.00 18.97           C  
ATOM   2721  C   ALA A 370      -4.558   7.552  57.534  1.00 16.27           C  
ATOM   2722  O   ALA A 370      -3.878   8.570  57.545  1.00 17.05           O  
ATOM   2723  N   GLN A 371      -4.461   6.566  58.427  1.00 15.37           N  
ATOM   2724  CA  GLN A 371      -3.520   6.453  59.540  1.00 17.49           C  
ATOM   2725  CB  GLN A 371      -4.276   6.853  60.813  1.00 20.64           C  
ATOM   2726  CG  GLN A 371      -5.037   8.161  60.651  1.00 22.31           C  
ATOM   2727  CD  GLN A 371      -5.918   8.437  61.847  1.00 30.80           C  
ATOM   2728  OE1 GLN A 371      -6.738   7.582  62.225  1.00 30.19           O  
ATOM   2729  NE2 GLN A 371      -5.698   9.601  62.457  1.00 28.30           N  
ATOM   2730  C   GLN A 371      -2.975   5.038  59.752  1.00 19.21           C  
ATOM   2731  O   GLN A 371      -3.309   4.121  59.027  1.00 20.70           O  
ATOM   2732  N   PHE A 372      -2.038   4.883  60.687  1.00 19.89           N  
ATOM   2733  CA  PHE A 372      -1.563   3.629  61.218  1.00 20.14           C  
ATOM   2734  CB  PHE A 372      -0.018   3.594  61.161  1.00 20.23           C  
ATOM   2735  CG  PHE A 372       0.632   2.255  61.505  1.00 23.88           C  
ATOM   2736  CD1 PHE A 372       0.569   1.167  60.622  1.00 23.63           C  
ATOM   2737  CD2 PHE A 372       1.347   2.090  62.706  1.00 18.68           C  
ATOM   2738  CE1 PHE A 372       1.101  -0.080  60.992  1.00 18.63           C  
ATOM   2739  CE2 PHE A 372       1.930   0.869  63.047  1.00 17.58           C  
ATOM   2740  CZ  PHE A 372       1.832  -0.203  62.183  1.00 19.10           C  
ATOM   2741  C   PHE A 372      -2.076   3.602  62.660  1.00 21.80           C  
ATOM   2742  O   PHE A 372      -1.834   4.562  63.376  1.00 16.82           O  
ATOM   2743  N   VAL A 373      -2.752   2.501  63.056  1.00 19.02           N  
ATOM   2744  CA  VAL A 373      -3.453   2.428  64.345  1.00 19.48           C  
ATOM   2745  CB  VAL A 373      -4.985   2.639  64.141  1.00 19.97           C  
ATOM   2746  CG1 VAL A 373      -5.364   3.971  63.495  1.00 19.55           C  
ATOM   2747  CG2 VAL A 373      -5.702   1.433  63.501  1.00 17.49           C  
ATOM   2748  C   VAL A 373      -3.143   1.124  65.095  1.00 18.40           C  
ATOM   2749  O   VAL A 373      -2.738   0.107  64.524  1.00 14.24           O  
ATOM   2750  N   ARG A 374      -3.347   1.140  66.421  1.00 16.34           N  
ATOM   2751  CA  ARG A 374      -3.217  -0.024  67.292  1.00 18.82           C  
ATOM   2752  CB  ARG A 374      -2.302   0.334  68.463  1.00 22.39           C  
ATOM   2753  CG  ARG A 374      -2.159  -0.731  69.550  1.00 23.61           C  
ATOM   2754  CD  ARG A 374      -0.846  -0.649  70.332  1.00 27.20           C  
ATOM   2755  NE  ARG A 374       0.351  -0.556  69.492  1.00 24.97           N  
ATOM   2756  CZ  ARG A 374       1.375   0.305  69.638  1.00 26.06           C  
ATOM   2757  NH1 ARG A 374       1.642   0.938  70.809  1.00 20.22           N  
ATOM   2758  NH2 ARG A 374       2.189   0.446  68.585  1.00 22.83           N  
ATOM   2759  C   ARG A 374      -4.564  -0.422  67.913  1.00 20.36           C  
ATOM   2760  O   ARG A 374      -5.226   0.391  68.572  1.00 18.70           O  
ATOM   2761  N   TRP A 375      -4.931  -1.701  67.735  1.00 18.98           N  
ATOM   2762  CA  TRP A 375      -6.168  -2.316  68.212  1.00 18.97           C  
ATOM   2763  CB  TRP A 375      -6.694  -3.304  67.167  1.00 17.36           C  
ATOM   2764  CG  TRP A 375      -6.949  -2.697  65.818  1.00 17.07           C  
ATOM   2765  CD1 TRP A 375      -6.078  -2.692  64.767  1.00 20.50           C  
ATOM   2766  NE1 TRP A 375      -6.632  -2.049  63.696  1.00 16.96           N  
ATOM   2767  CE2 TRP A 375      -7.902  -1.628  64.008  1.00 19.99           C  
ATOM   2768  CZ2 TRP A 375      -8.861  -0.959  63.230  1.00 20.67           C  
ATOM   2769  CH2 TRP A 375     -10.082  -0.682  63.809  1.00 25.26           C  
ATOM   2770  CZ3 TRP A 375     -10.336  -1.065  65.135  1.00 27.44           C  
ATOM   2771  CE3 TRP A 375      -9.403  -1.722  65.921  1.00 20.21           C  
ATOM   2772  CD2 TRP A 375      -8.145  -2.014  65.359  1.00 21.72           C  
ATOM   2773  C   TRP A 375      -5.887  -3.118  69.471  1.00 17.57           C  
ATOM   2774  O   TRP A 375      -4.822  -3.684  69.609  1.00 22.17           O  
ATOM   2775  N   THR A 376      -6.833  -3.149  70.399  1.00 16.24           N  
ATOM   2776  CA  THR A 376      -6.761  -3.986  71.604  1.00 16.77           C  
ATOM   2777  CB  THR A 376      -6.604  -3.152  72.881  1.00 17.74           C  
ATOM   2778  OG1 THR A 376      -5.451  -2.329  72.812  1.00 22.54           O  
ATOM   2779  CG2 THR A 376      -6.497  -4.021  74.108  1.00 14.44           C  
ATOM   2780  C   THR A 376      -8.031  -4.848  71.678  1.00 18.82           C  
ATOM   2781  O   THR A 376      -9.139  -4.309  71.760  1.00 24.40           O  
ATOM   2782  N   ILE A 377      -7.870  -6.170  71.579  1.00 19.48           N  
ATOM   2783  CA  ILE A 377      -8.928  -7.183  71.658  1.00 14.75           C  
ATOM   2784  CB  ILE A 377      -8.921  -8.132  70.447  1.00 14.55           C  
ATOM   2785  CG1 ILE A 377      -9.064  -7.321  69.172  1.00 17.61           C  
ATOM   2786  CG2 ILE A 377     -10.009  -9.216  70.605  1.00 19.37           C  
ATOM   2787  CD1 ILE A 377      -9.017  -8.138  67.863  1.00 17.03           C  
ATOM   2788  C   ILE A 377      -8.617  -7.973  72.915  1.00 14.64           C  
ATOM   2789  O   ILE A 377      -7.686  -8.794  72.947  1.00 18.40           O  
ATOM   2790  N   ASP A 378      -9.237  -7.516  73.998  1.00 16.81           N  
ATOM   2791  CA  ASP A 378      -8.989  -8.141  75.295  1.00 16.98           C  
ATOM   2792  CB  ASP A 378      -9.092  -7.109  76.397  1.00 15.28           C  
ATOM   2793  CG  ASP A 378      -8.958  -7.603  77.837  1.00 18.69           C  
ATOM   2794  OD1 ASP A 378      -8.880  -8.840  78.043  1.00 18.65           O  
ATOM   2795  OD2 ASP A 378      -8.847  -6.700  78.734  1.00 19.90           O  
ATOM   2796  C   ASP A 378      -9.907  -9.370  75.457  1.00 17.66           C  
ATOM   2797  O   ASP A 378     -11.112  -9.202  75.609  1.00 21.67           O  
ATOM   2798  N   PRO A 379      -9.400 -10.635  75.419  1.00 19.00           N  
ATOM   2799  CA  PRO A 379     -10.270 -11.804  75.485  1.00 23.51           C  
ATOM   2800  CB  PRO A 379      -9.379 -12.976  75.097  1.00 24.88           C  
ATOM   2801  CG  PRO A 379      -7.953 -12.502  75.225  1.00 25.52           C  
ATOM   2802  CD  PRO A 379      -7.976 -10.976  75.328  1.00 20.27           C  
ATOM   2803  C   PRO A 379     -10.976 -12.046  76.832  1.00 26.55           C  
ATOM   2804  O   PRO A 379     -11.824 -12.950  76.921  1.00 22.98           O  
ATOM   2805  N   ARG A 380     -10.624 -11.250  77.875  1.00 26.72           N  
ATOM   2806  CA  ARG A 380     -11.377 -11.269  79.141  1.00 27.74           C  
ATOM   2807  CB  ARG A 380     -10.563 -10.647  80.286  1.00 24.29           C  
ATOM   2808  CG  ARG A 380      -9.318 -11.459  80.584  1.00 21.89           C  
ATOM   2809  CD  ARG A 380      -8.268 -10.655  81.324  1.00 25.62           C  
ATOM   2810  NE  ARG A 380      -7.890  -9.341  80.788  1.00 24.64           N  
ATOM   2811  CZ  ARG A 380      -7.079  -8.459  81.344  1.00 23.70           C  
ATOM   2812  NH1 ARG A 380      -6.454  -8.744  82.503  1.00 27.19           N  
ATOM   2813  NH2 ARG A 380      -6.947  -7.251  80.814  1.00 24.12           N  
ATOM   2814  C   ARG A 380     -12.735 -10.543  79.036  1.00 29.69           C  
ATOM   2815  O   ARG A 380     -13.537 -10.648  79.956  1.00 34.19           O  
ATOM   2816  N   LYS A 381     -12.964  -9.750  77.977  1.00 28.76           N  
ATOM   2817  CA  LYS A 381     -14.149  -8.910  77.830  1.00 28.19           C  
ATOM   2818  CB  LYS A 381     -13.887  -7.519  77.233  1.00 37.57           C  
ATOM   2819  CG  LYS A 381     -12.862  -6.647  77.950  1.00 38.05           C  
ATOM   2820  CD  LYS A 381     -13.029  -5.158  77.687  1.00 38.07           C  
ATOM   2821  CE  LYS A 381     -14.177  -4.566  78.472  1.00 38.26           C  
ATOM   2822  NZ  LYS A 381     -14.040  -4.593  79.935  1.00 42.10           N  
ATOM   2823  C   LYS A 381     -15.158  -9.660  76.975  1.00 32.46           C  
ATOM   2824  O   LYS A 381     -14.803 -10.619  76.310  1.00 27.73           O  
ATOM   2825  N   ASP A 382     -16.427  -9.217  77.031  1.00 28.53           N  
ATOM   2826  CA  ASP A 382     -17.512  -9.752  76.250  1.00 27.61           C  
ATOM   2827  CB  ASP A 382     -18.831  -9.273  76.847  1.00 34.32           C  
ATOM   2828  CG  ASP A 382     -20.107  -9.626  76.095  1.00 36.27           C  
ATOM   2829  OD1 ASP A 382     -20.013 -10.251  75.022  1.00 33.87           O  
ATOM   2830  OD2 ASP A 382     -21.206  -9.307  76.609  1.00 46.71           O  
ATOM   2831  C   ASP A 382     -17.304  -9.317  74.796  1.00 22.94           C  
ATOM   2832  O   ASP A 382     -17.290  -8.134  74.513  1.00 26.32           O  
ATOM   2833  N   ASN A 383     -17.210 -10.282  73.882  1.00 26.68           N  
ATOM   2834  CA  ASN A 383     -17.000  -9.970  72.466  1.00 25.67           C  
ATOM   2835  CB  ASN A 383     -16.577 -11.187  71.652  1.00 22.13           C  
ATOM   2836  CG  ASN A 383     -17.632 -12.261  71.624  1.00 26.37           C  
ATOM   2837  OD1 ASN A 383     -17.947 -12.814  72.682  1.00 26.21           O  
ATOM   2838  ND2 ASN A 383     -18.155 -12.582  70.443  1.00 20.49           N  
ATOM   2839  C   ASN A 383     -18.204  -9.285  71.824  1.00 28.00           C  
ATOM   2840  O   ASN A 383     -18.075  -8.779  70.704  1.00 28.75           O  
ATOM   2841  N   ASN A 384     -19.387  -9.328  72.485  1.00 27.48           N  
ATOM   2842  CA  ASN A 384     -20.548  -8.583  72.001  1.00 28.32           C  
ATOM   2843  CB  ASN A 384     -21.872  -9.147  72.499  1.00 32.74           C  
ATOM   2844  CG  ASN A 384     -22.061 -10.598  72.151  1.00 37.38           C  
ATOM   2845  OD1 ASN A 384     -22.378 -11.383  73.049  1.00 47.28           O  
ATOM   2846  ND2 ASN A 384     -21.917 -10.972  70.888  1.00 31.64           N  
ATOM   2847  C   ASN A 384     -20.421  -7.074  72.238  1.00 29.89           C  
ATOM   2848  O   ASN A 384     -21.169  -6.300  71.636  1.00 27.41           O  
ATOM   2849  N   GLU A 385     -19.489  -6.632  73.098  1.00 28.66           N  
ATOM   2850  CA  GLU A 385     -19.299  -5.207  73.295  1.00 28.95           C  
ATOM   2851  CB  GLU A 385     -18.700  -4.980  74.686  1.00 34.80           C  
ATOM   2852  CG  GLU A 385     -18.532  -3.511  75.078  1.00 33.89           C  
ATOM   2853  CD  GLU A 385     -17.885  -3.462  76.463  1.00 42.61           C  
ATOM   2854  OE1 GLU A 385     -18.536  -3.892  77.435  1.00 51.59           O  
ATOM   2855  OE2 GLU A 385     -16.703  -3.079  76.598  1.00 36.79           O  
ATOM   2856  C   GLU A 385     -18.402  -4.667  72.178  1.00 30.52           C  
ATOM   2857  O   GLU A 385     -17.361  -5.270  71.862  1.00 25.54           O  
ATOM   2858  N   GLN A 386     -18.784  -3.488  71.663  1.00 25.71           N  
ATOM   2859  CA  GLN A 386     -17.986  -2.760  70.695  1.00 25.50           C  
ATOM   2860  CB  GLN A 386     -18.656  -1.440  70.327  1.00 26.33           C  
ATOM   2861  CG  GLN A 386     -17.938  -0.602  69.268  1.00 23.71           C  
ATOM   2862  CD  GLN A 386     -18.764   0.605  68.893  1.00 29.66           C  
ATOM   2863  OE1 GLN A 386     -19.842   0.511  68.284  1.00 30.76           O  
ATOM   2864  NE2 GLN A 386     -18.299   1.763  69.324  1.00 37.65           N  
ATOM   2865  C   GLN A 386     -16.574  -2.564  71.231  1.00 25.88           C  
ATOM   2866  O   GLN A 386     -16.335  -2.162  72.397  1.00 22.24           O  
ATOM   2867  N   LEU A 387     -15.632  -2.855  70.336  1.00 21.29           N  
ATOM   2868  CA  LEU A 387     -14.221  -2.667  70.620  1.00 20.48           C  
ATOM   2869  CB  LEU A 387     -13.376  -3.150  69.432  1.00 21.17           C  
ATOM   2870  CG  LEU A 387     -13.169  -4.671  69.323  1.00 18.19           C  
ATOM   2871  CD1 LEU A 387     -12.389  -4.968  68.015  1.00 18.22           C  
ATOM   2872  CD2 LEU A 387     -12.435  -5.271  70.533  1.00 21.07           C  
ATOM   2873  C   LEU A 387     -13.906  -1.234  71.032  1.00 22.00           C  
ATOM   2874  O   LEU A 387     -14.562  -0.308  70.542  1.00 19.64           O  
ATOM   2875  N   PRO A 388     -12.850  -1.015  71.889  1.00 21.19           N  
ATOM   2876  CA  PRO A 388     -12.280   0.312  72.096  1.00 22.24           C  
ATOM   2877  CB  PRO A 388     -11.339   0.171  73.286  1.00 21.87           C  
ATOM   2878  CG  PRO A 388     -10.896  -1.262  73.134  1.00 22.30           C  
ATOM   2879  CD  PRO A 388     -12.121  -2.035  72.659  1.00 22.48           C  
ATOM   2880  C   PRO A 388     -11.787   0.924  70.793  1.00 25.14           C  
ATOM   2881  O   PRO A 388     -11.402   0.192  69.894  1.00 22.02           O  
ATOM   2882  N   ASP A 389     -11.911   2.264  70.672  1.00 28.24           N  
ATOM   2883  CA  ASP A 389     -11.343   2.957  69.525  1.00 24.02           C  
ATOM   2884  CB  ASP A 389     -11.614   4.459  69.536  1.00 29.25           C  
ATOM   2885  CG  ASP A 389     -13.068   4.873  69.337  1.00 29.61           C  
ATOM   2886  OD1 ASP A 389     -13.918   3.989  69.100  1.00 26.09           O  
ATOM   2887  OD2 ASP A 389     -13.378   6.067  69.546  1.00 35.32           O  
ATOM   2888  C   ASP A 389      -9.853   2.643  69.470  1.00 21.35           C  
ATOM   2889  O   ASP A 389      -9.209   2.549  70.513  1.00 20.95           O  
ATOM   2890  N   PRO A 390      -9.281   2.375  68.252  1.00 20.68           N  
ATOM   2891  CA  PRO A 390      -7.868   2.063  68.149  1.00 20.88           C  
ATOM   2892  CB  PRO A 390      -7.732   1.551  66.686  1.00 23.28           C  
ATOM   2893  CG  PRO A 390      -8.856   2.263  65.952  1.00 18.88           C  
ATOM   2894  CD  PRO A 390      -9.988   2.306  66.962  1.00 19.76           C  
ATOM   2895  C   PRO A 390      -7.029   3.312  68.402  1.00 22.51           C  
ATOM   2896  O   PRO A 390      -7.514   4.429  68.168  1.00 22.57           O  
ATOM   2897  N   GLU A 391      -5.783   3.114  68.826  1.00 19.80           N  
ATOM   2898  CA  GLU A 391      -4.934   4.253  69.138  1.00 24.57           C  
ATOM   2899  CB  GLU A 391      -4.038   3.816  70.282  1.00 21.58           C  
ATOM   2900  CG  GLU A 391      -2.934   4.797  70.658  1.00 30.84           C  
ATOM   2901  CD  GLU A 391      -1.919   4.213  71.618  1.00 29.75           C  
ATOM   2902  OE1 GLU A 391      -1.932   3.020  71.985  1.00 26.95           O  
ATOM   2903  OE2 GLU A 391      -1.065   5.019  72.007  1.00 38.86           O  
ATOM   2904  C   GLU A 391      -4.241   4.666  67.858  1.00 26.23           C  
ATOM   2905  O   GLU A 391      -3.870   3.799  67.068  1.00 22.87           O  
ATOM   2906  N   VAL A 392      -4.127   5.988  67.665  1.00 24.68           N  
ATOM   2907  CA  VAL A 392      -3.440   6.472  66.475  1.00 26.78           C  
ATOM   2908  CB  VAL A 392      -4.006   7.782  65.904  1.00 24.13           C  
ATOM   2909  CG1 VAL A 392      -3.201   8.349  64.737  1.00 22.86           C  
ATOM   2910  CG2 VAL A 392      -5.495   7.645  65.540  1.00 31.23           C  
ATOM   2911  C   VAL A 392      -1.935   6.448  66.769  1.00 24.42           C  
ATOM   2912  O   VAL A 392      -1.457   7.047  67.762  1.00 20.65           O  
ATOM   2913  N   ILE A 393      -1.221   5.654  65.942  1.00 18.45           N  
ATOM   2914  CA  ILE A 393       0.216   5.461  66.087  1.00 20.09           C  
ATOM   2915  CB  ILE A 393       0.650   3.975  65.949  1.00 20.82           C  
ATOM   2916  CG1 ILE A 393       0.015   3.095  67.054  1.00 18.61           C  
ATOM   2917  CG2 ILE A 393       2.182   3.866  65.959  1.00 16.79           C  
ATOM   2918  CD1 ILE A 393       0.335   3.469  68.512  1.00 18.27           C  
ATOM   2919  C   ILE A 393       0.953   6.444  65.185  1.00 20.91           C  
ATOM   2920  O   ILE A 393       1.771   7.212  65.674  1.00 21.12           O  
ATOM   2921  N   LEU A 394       0.643   6.399  63.895  1.00 17.74           N  
ATOM   2922  CA  LEU A 394       1.054   7.409  62.938  1.00 23.87           C  
ATOM   2923  CB  LEU A 394       1.929   6.785  61.859  1.00 25.95           C  
ATOM   2924  CG  LEU A 394       3.193   6.032  62.295  1.00 24.98           C  
ATOM   2925  CD1 LEU A 394       3.823   5.558  60.965  1.00 26.36           C  
ATOM   2926  CD2 LEU A 394       4.177   6.933  63.074  1.00 26.21           C  
ATOM   2927  C   LEU A 394      -0.166   8.073  62.310  1.00 23.22           C  
ATOM   2928  O   LEU A 394      -1.065   7.443  61.740  1.00 20.08           O  
ATOM   2929  N   ASP A 395      -0.155   9.394  62.373  1.00 21.45           N  
ATOM   2930  CA  ASP A 395      -1.242  10.151  61.833  1.00 20.54           C  
ATOM   2931  CB  ASP A 395      -1.602  11.323  62.711  1.00 29.43           C  
ATOM   2932  CG  ASP A 395      -2.896  12.028  62.335  1.00 33.97           C  
ATOM   2933  OD1 ASP A 395      -3.816  11.402  61.696  1.00 26.63           O  
ATOM   2934  OD2 ASP A 395      -2.887  13.241  62.565  1.00 39.31           O  
ATOM   2935  C   ASP A 395      -0.855  10.576  60.436  1.00 23.10           C  
ATOM   2936  O   ASP A 395      -0.780  11.796  60.133  1.00 23.20           O  
ATOM   2937  N   THR A 396      -0.594   9.573  59.594  1.00 18.51           N  
ATOM   2938  CA  THR A 396      -0.319   9.898  58.197  1.00 20.25           C  
ATOM   2939  CB  THR A 396       1.187  10.226  57.993  1.00 22.41           C  
ATOM   2940  OG1 THR A 396       1.448  10.932  56.778  1.00 21.77           O  
ATOM   2941  CG2 THR A 396       2.163   9.055  58.040  1.00 24.82           C  
ATOM   2942  C   THR A 396      -0.735   8.689  57.374  1.00 20.52           C  
ATOM   2943  O   THR A 396      -0.730   7.590  57.903  1.00 19.20           O  
ATOM   2944  N   PRO A 397      -1.045   8.858  56.086  1.00 21.11           N  
ATOM   2945  CA  PRO A 397      -1.350   7.718  55.234  1.00 24.83           C  
ATOM   2946  CB  PRO A 397      -1.600   8.349  53.864  1.00 24.22           C  
ATOM   2947  CG  PRO A 397      -2.007   9.803  54.188  1.00 24.21           C  
ATOM   2948  CD  PRO A 397      -1.194  10.142  55.381  1.00 21.15           C  
ATOM   2949  C   PRO A 397      -0.231   6.690  55.220  1.00 22.39           C  
ATOM   2950  O   PRO A 397       0.909   7.066  54.992  1.00 23.96           O  
ATOM   2951  N   SER A 398      -0.579   5.422  55.504  1.00 18.81           N  
ATOM   2952  CA  SER A 398       0.384   4.380  55.875  1.00 17.73           C  
ATOM   2953  CB  SER A 398       0.415   4.173  57.395  1.00 16.59           C  
ATOM   2954  OG  SER A 398       1.041   5.319  57.992  1.00 20.02           O  
ATOM   2955  C   SER A 398      -0.117   3.084  55.275  1.00 19.19           C  
ATOM   2956  O   SER A 398      -1.315   2.830  55.273  1.00 20.64           O  
ATOM   2957  N   GLU A 399       0.804   2.264  54.766  1.00 19.75           N  
ATOM   2958  CA  GLU A 399       0.402   1.005  54.161  1.00 20.87           C  
ATOM   2959  CB  GLU A 399      -0.425   1.161  52.869  1.00 15.72           C  
ATOM   2960  CG  GLU A 399      -1.851   0.646  53.062  1.00 16.50           C  
ATOM   2961  CD  GLU A 399      -1.820  -0.833  53.340  1.00 18.16           C  
ATOM   2962  OE1 GLU A 399      -1.298  -1.571  52.503  1.00 21.55           O  
ATOM   2963  OE2 GLU A 399      -2.112  -1.231  54.460  1.00 20.61           O  
ATOM   2964  C   GLU A 399       1.609   0.097  54.013  1.00 14.18           C  
ATOM   2965  O   GLU A 399       2.688   0.444  54.482  1.00 16.16           O  
ATOM   2966  N   PHE A 400       1.352  -1.118  53.522  1.00 14.75           N  
ATOM   2967  CA  PHE A 400       2.284  -2.228  53.414  1.00 13.54           C  
ATOM   2968  CB  PHE A 400       3.039  -2.086  52.097  1.00 14.60           C  
ATOM   2969  CG  PHE A 400       2.162  -2.232  50.859  1.00 16.28           C  
ATOM   2970  CD1 PHE A 400       1.630  -3.484  50.555  1.00 17.71           C  
ATOM   2971  CD2 PHE A 400       1.846  -1.131  50.051  1.00 15.74           C  
ATOM   2972  CE1 PHE A 400       0.823  -3.655  49.421  1.00 20.31           C  
ATOM   2973  CE2 PHE A 400       1.088  -1.309  48.893  1.00 14.72           C  
ATOM   2974  CZ  PHE A 400       0.569  -2.569  48.613  1.00 18.93           C  
ATOM   2975  C   PHE A 400       3.295  -2.244  54.527  1.00 12.64           C  
ATOM   2976  O   PHE A 400       4.500  -2.076  54.286  1.00 16.20           O  
ATOM   2977  N   PRO A 401       2.852  -2.491  55.777  1.00 14.56           N  
ATOM   2978  CA  PRO A 401       3.788  -2.674  56.853  1.00 13.77           C  
ATOM   2979  CB  PRO A 401       2.930  -2.451  58.091  1.00 13.05           C  
ATOM   2980  CG  PRO A 401       1.548  -2.891  57.672  1.00 14.85           C  
ATOM   2981  CD  PRO A 401       1.437  -2.649  56.187  1.00 15.53           C  
ATOM   2982  C   PRO A 401       4.438  -4.063  56.905  1.00 13.16           C  
ATOM   2983  O   PRO A 401       3.755  -5.072  56.677  1.00 14.54           O  
ATOM   2984  N   GLN A 402       5.718  -4.125  57.315  1.00 13.41           N  
ATOM   2985  CA  GLN A 402       6.361  -5.384  57.655  1.00 16.13           C  
ATOM   2986  CB  GLN A 402       7.332  -5.973  56.634  1.00 15.45           C  
ATOM   2987  CG  GLN A 402       6.703  -6.239  55.268  1.00 14.77           C  
ATOM   2988  CD  GLN A 402       7.429  -7.315  54.504  1.00 15.27           C  
ATOM   2989  OE1 GLN A 402       8.389  -7.887  54.992  1.00 24.02           O  
ATOM   2990  NE2 GLN A 402       6.926  -7.728  53.335  1.00 14.05           N  
ATOM   2991  C   GLN A 402       7.045  -5.224  59.015  1.00 17.84           C  
ATOM   2992  O   GLN A 402       7.125  -4.103  59.555  1.00 18.44           O  
ATOM   2993  N   ILE A 403       7.490  -6.344  59.558  1.00 14.42           N  
ATOM   2994  CA  ILE A 403       8.144  -6.354  60.869  1.00 16.66           C  
ATOM   2995  CB  ILE A 403       7.201  -7.010  61.908  1.00 13.19           C  
ATOM   2996  CG1 ILE A 403       6.970  -8.567  61.776  1.00 14.00           C  
ATOM   2997  CG2 ILE A 403       5.907  -6.217  62.023  1.00 13.80           C  
ATOM   2998  CD1 ILE A 403       6.787  -9.277  63.144  1.00 12.92           C  
ATOM   2999  C   ILE A 403       9.500  -7.057  60.747  1.00 16.66           C  
ATOM   3000  O   ILE A 403       9.917  -7.447  59.603  1.00 14.83           O  
ATOM   3001  N   ASP A 404      10.157  -7.262  61.920  1.00 16.80           N  
ATOM   3002  CA  ASP A 404      11.278  -8.215  61.978  1.00 18.63           C  
ATOM   3003  CB  ASP A 404      12.328  -7.787  63.025  1.00 17.37           C  
ATOM   3004  CG  ASP A 404      13.576  -8.630  63.211  1.00 18.23           C  
ATOM   3005  OD1 ASP A 404      13.657  -9.821  62.735  1.00 18.04           O  
ATOM   3006  OD2 ASP A 404      14.496  -8.100  63.906  1.00 23.66           O  
ATOM   3007  C   ASP A 404      10.687  -9.610  62.200  1.00 17.56           C  
ATOM   3008  O   ASP A 404      10.265  -9.924  63.302  1.00 16.23           O  
ATOM   3009  N   ASN A 405      10.707 -10.476  61.164  1.00 17.26           N  
ATOM   3010  CA  ASN A 405      10.045 -11.784  61.210  1.00 20.13           C  
ATOM   3011  CB  ASN A 405      10.025 -12.433  59.834  1.00 19.60           C  
ATOM   3012  CG  ASN A 405       8.927 -11.748  59.063  1.00 22.27           C  
ATOM   3013  OD1 ASN A 405       8.032 -11.124  59.655  1.00 21.33           O  
ATOM   3014  ND2 ASN A 405       8.963 -11.807  57.741  1.00 23.72           N  
ATOM   3015  C   ASN A 405      10.602 -12.743  62.258  1.00 20.67           C  
ATOM   3016  O   ASN A 405       9.995 -13.752  62.556  1.00 21.90           O  
ATOM   3017  N   ARG A 406      11.793 -12.496  62.795  1.00 21.56           N  
ATOM   3018  CA  ARG A 406      12.245 -13.268  63.952  1.00 22.21           C  
ATOM   3019  CB  ARG A 406      13.684 -12.847  64.258  1.00 22.87           C  
ATOM   3020  CG  ARG A 406      14.728 -13.325  63.248  1.00 22.70           C  
ATOM   3021  CD  ARG A 406      16.102 -12.676  63.646  1.00 22.21           C  
ATOM   3022  NE  ARG A 406      16.022 -11.212  63.821  1.00 20.55           N  
ATOM   3023  CZ  ARG A 406      16.987 -10.449  64.367  1.00 21.59           C  
ATOM   3024  NH1 ARG A 406      18.112 -11.013  64.768  1.00 25.01           N  
ATOM   3025  NH2 ARG A 406      16.844  -9.134  64.539  1.00 20.48           N  
ATOM   3026  C   ARG A 406      11.335 -13.108  65.178  1.00 21.04           C  
ATOM   3027  O   ARG A 406      11.506 -13.789  66.214  1.00 19.62           O  
ATOM   3028  N   PHE A 407      10.369 -12.197  65.052  1.00 21.99           N  
ATOM   3029  CA  PHE A 407       9.425 -11.850  66.109  1.00 21.58           C  
ATOM   3030  CB  PHE A 407       9.661 -10.431  66.635  1.00 23.92           C  
ATOM   3031  CG  PHE A 407      11.040 -10.261  67.263  1.00 30.37           C  
ATOM   3032  CD1 PHE A 407      12.165 -10.018  66.456  1.00 32.70           C  
ATOM   3033  CD2 PHE A 407      11.242 -10.433  68.645  1.00 29.06           C  
ATOM   3034  CE1 PHE A 407      13.452  -9.925  66.985  1.00 29.07           C  
ATOM   3035  CE2 PHE A 407      12.537 -10.301  69.181  1.00 30.78           C  
ATOM   3036  CZ  PHE A 407      13.630 -10.027  68.355  1.00 34.64           C  
ATOM   3037  C   PHE A 407       8.005 -12.137  65.634  1.00 21.45           C  
ATOM   3038  O   PHE A 407       7.045 -11.742  66.280  1.00 16.67           O  
ATOM   3039  N   MET A 408       7.870 -12.887  64.530  1.00 18.80           N  
ATOM   3040  CA  MET A 408       6.532 -13.179  64.029  1.00 20.49           C  
ATOM   3041  CB  MET A 408       6.608 -13.680  62.562  1.00 16.41           C  
ATOM   3042  CG  MET A 408       5.263 -14.131  62.009  1.00 14.94           C  
ATOM   3043  SD  MET A 408       3.954 -12.899  62.124  1.00 19.08           S  
ATOM   3044  CE  MET A 408       4.578 -11.705  60.945  1.00 16.41           C  
ATOM   3045  C   MET A 408       5.779 -14.123  64.992  1.00 20.15           C  
ATOM   3046  O   MET A 408       6.288 -15.185  65.297  1.00 24.42           O  
ATOM   3047  N   GLY A 409       4.560 -13.730  65.424  1.00 18.76           N  
ATOM   3048  CA  GLY A 409       3.682 -14.536  66.275  1.00 17.01           C  
ATOM   3049  C   GLY A 409       4.060 -14.431  67.765  1.00 19.79           C  
ATOM   3050  O   GLY A 409       3.597 -15.230  68.575  1.00 22.46           O  
ATOM   3051  N   VAL A 410       4.930 -13.479  68.109  1.00 18.74           N  
ATOM   3052  CA  VAL A 410       5.287 -13.182  69.505  1.00 20.41           C  
ATOM   3053  CB  VAL A 410       6.643 -13.802  69.929  1.00 19.53           C  
ATOM   3054  CG1 VAL A 410       6.665 -15.324  69.974  1.00 18.83           C  
ATOM   3055  CG2 VAL A 410       7.803 -13.304  69.067  1.00 16.99           C  
ATOM   3056  C   VAL A 410       5.331 -11.668  69.615  1.00 22.16           C  
ATOM   3057  O   VAL A 410       5.174 -10.995  68.585  1.00 22.21           O  
ATOM   3058  N   GLU A 411       5.599 -11.131  70.833  1.00 17.64           N  
ATOM   3059  CA  GLU A 411       5.742  -9.680  71.008  1.00 18.47           C  
ATOM   3060  CB  GLU A 411       5.993  -9.347  72.491  1.00 18.02           C  
ATOM   3061  CG  GLU A 411       6.340  -7.891  72.728  1.00 18.53           C  
ATOM   3062  CD  GLU A 411       6.336  -7.450  74.193  1.00 22.78           C  
ATOM   3063  OE1 GLU A 411       6.150  -8.323  75.087  1.00 23.43           O  
ATOM   3064  OE2 GLU A 411       6.443  -6.236  74.385  1.00 25.11           O  
ATOM   3065  C   GLU A 411       6.783  -9.096  70.047  1.00 17.70           C  
ATOM   3066  O   GLU A 411       7.874  -9.640  70.016  1.00 21.65           O  
ATOM   3067  N   TYR A 412       6.416  -8.001  69.358  1.00 18.15           N  
ATOM   3068  CA  TYR A 412       7.247  -7.276  68.400  1.00 17.30           C  
ATOM   3069  CB  TYR A 412       6.918  -7.650  66.935  1.00 16.89           C  
ATOM   3070  CG  TYR A 412       5.733  -6.834  66.456  1.00 16.80           C  
ATOM   3071  CD1 TYR A 412       4.419  -7.228  66.768  1.00 18.23           C  
ATOM   3072  CD2 TYR A 412       5.924  -5.696  65.698  1.00 18.11           C  
ATOM   3073  CE1 TYR A 412       3.329  -6.456  66.396  1.00 18.51           C  
ATOM   3074  CE2 TYR A 412       4.849  -4.905  65.314  1.00 18.76           C  
ATOM   3075  CZ  TYR A 412       3.554  -5.307  65.636  1.00 20.70           C  
ATOM   3076  OH  TYR A 412       2.491  -4.518  65.254  1.00 18.63           O  
ATOM   3077  C   TYR A 412       7.209  -5.801  68.762  1.00 20.24           C  
ATOM   3078  O   TYR A 412       6.245  -5.351  69.402  1.00 17.63           O  
ATOM   3079  N   SER A 413       8.277  -5.067  68.342  1.00 15.46           N  
ATOM   3080  CA  SER A 413       8.417  -3.632  68.499  1.00 19.33           C  
ATOM   3081  CB  SER A 413       9.587  -3.343  69.409  1.00 21.61           C  
ATOM   3082  OG  SER A 413       9.554  -1.964  69.701  1.00 22.66           O  
ATOM   3083  C   SER A 413       8.587  -2.885  67.174  1.00 17.24           C  
ATOM   3084  O   SER A 413       8.017  -1.808  66.986  1.00 20.42           O  
ATOM   3085  N   SER A 414       9.392  -3.454  66.289  1.00 18.20           N  
ATOM   3086  CA  SER A 414       9.712  -2.837  65.007  1.00 19.65           C  
ATOM   3087  CB  SER A 414      11.069  -3.270  64.493  1.00 23.57           C  
ATOM   3088  OG  SER A 414      12.078  -2.432  65.064  1.00 22.12           O  
ATOM   3089  C   SER A 414       8.581  -2.949  63.986  1.00 15.72           C  
ATOM   3090  O   SER A 414       8.084  -4.048  63.766  1.00 17.53           O  
ATOM   3091  N   ALA A 415       8.240  -1.815  63.345  1.00 16.01           N  
ATOM   3092  CA  ALA A 415       7.485  -1.882  62.084  1.00 16.31           C  
ATOM   3093  CB  ALA A 415       6.055  -1.477  62.330  1.00 15.70           C  
ATOM   3094  C   ALA A 415       8.129  -1.000  61.031  1.00 19.94           C  
ATOM   3095  O   ALA A 415       8.609   0.093  61.332  1.00 19.41           O  
ATOM   3096  N   PHE A 416       8.042  -1.469  59.788  1.00 18.52           N  
ATOM   3097  CA  PHE A 416       8.679  -0.802  58.661  1.00 16.83           C  
ATOM   3098  CB  PHE A 416       9.703  -1.738  57.986  1.00 17.49           C  
ATOM   3099  CG  PHE A 416      10.816  -2.215  58.910  1.00 16.50           C  
ATOM   3100  CD1 PHE A 416      11.839  -1.345  59.271  1.00 16.56           C  
ATOM   3101  CD2 PHE A 416      10.790  -3.503  59.443  1.00 16.28           C  
ATOM   3102  CE1 PHE A 416      12.828  -1.738  60.181  1.00 21.66           C  
ATOM   3103  CE2 PHE A 416      11.792  -3.912  60.322  1.00 24.58           C  
ATOM   3104  CZ  PHE A 416      12.805  -3.022  60.705  1.00 19.59           C  
ATOM   3105  C   PHE A 416       7.508  -0.562  57.728  1.00 16.37           C  
ATOM   3106  O   PHE A 416       6.886  -1.545  57.359  1.00 16.88           O  
ATOM   3107  N   ILE A 417       7.119   0.704  57.526  1.00 15.19           N  
ATOM   3108  CA  ILE A 417       5.764   1.075  57.057  1.00 15.82           C  
ATOM   3109  CB  ILE A 417       5.039   1.895  58.136  1.00 14.74           C  
ATOM   3110  CG1 ILE A 417       5.122   1.157  59.508  1.00 18.36           C  
ATOM   3111  CG2 ILE A 417       3.598   2.206  57.716  1.00 20.17           C  
ATOM   3112  CD1 ILE A 417       4.528   1.934  60.682  1.00 17.29           C  
ATOM   3113  C   ILE A 417       5.961   1.900  55.807  1.00 15.59           C  
ATOM   3114  O   ILE A 417       6.846   2.773  55.756  1.00 14.73           O  
ATOM   3115  N   ASN A 418       5.194   1.621  54.768  1.00 13.65           N  
ATOM   3116  CA  ASN A 418       5.297   2.463  53.598  1.00 13.06           C  
ATOM   3117  CB  ASN A 418       4.856   1.587  52.434  1.00 11.55           C  
ATOM   3118  CG  ASN A 418       5.096   2.014  51.018  1.00 13.93           C  
ATOM   3119  OD1 ASN A 418       4.600   1.264  50.142  1.00 14.55           O  
ATOM   3120  ND2 ASN A 418       5.874   3.061  50.735  1.00 13.88           N  
ATOM   3121  C   ASN A 418       4.430   3.677  53.894  1.00 13.24           C  
ATOM   3122  O   ASN A 418       3.318   3.487  54.374  1.00 14.66           O  
ATOM   3123  N   VAL A 419       4.886   4.909  53.603  1.00 15.12           N  
ATOM   3124  CA  VAL A 419       4.158   6.088  54.089  1.00 17.59           C  
ATOM   3125  CB  VAL A 419       4.705   6.666  55.433  1.00 21.62           C  
ATOM   3126  CG1 VAL A 419       4.531   5.709  56.599  1.00 16.69           C  
ATOM   3127  CG2 VAL A 419       6.186   7.072  55.342  1.00 20.74           C  
ATOM   3128  C   VAL A 419       4.050   7.184  53.036  1.00 22.38           C  
ATOM   3129  O   VAL A 419       4.965   7.336  52.200  1.00 20.24           O  
ATOM   3130  N   PHE A 420       2.965   8.009  53.162  1.00 20.53           N  
ATOM   3131  CA  PHE A 420       2.946   9.390  52.637  1.00 20.45           C  
ATOM   3132  CB  PHE A 420       1.546  10.040  52.510  1.00 21.31           C  
ATOM   3133  CG  PHE A 420       0.567   9.514  51.449  1.00 26.92           C  
ATOM   3134  CD1 PHE A 420       0.550   8.150  51.095  1.00 20.25           C  
ATOM   3135  CD2 PHE A 420      -0.397  10.357  50.873  1.00 21.16           C  
ATOM   3136  CE1 PHE A 420      -0.353   7.653  50.159  1.00 19.19           C  
ATOM   3137  CE2 PHE A 420      -1.347   9.852  49.976  1.00 27.45           C  
ATOM   3138  CZ  PHE A 420      -1.345   8.481  49.641  1.00 21.47           C  
ATOM   3139  C   PHE A 420       3.784  10.234  53.613  1.00 24.85           C  
ATOM   3140  O   PHE A 420       3.467  10.301  54.815  1.00 23.48           O  
ATOM   3141  N   VAL A 421       4.922  10.788  53.138  1.00 24.29           N  
ATOM   3142  CA  VAL A 421       5.794  11.525  54.055  1.00 21.69           C  
ATOM   3143  CB  VAL A 421       7.210  11.756  53.483  1.00 23.00           C  
ATOM   3144  CG1 VAL A 421       8.069  12.616  54.422  1.00 24.51           C  
ATOM   3145  CG2 VAL A 421       7.895  10.416  53.219  1.00 21.57           C  
ATOM   3146  C   VAL A 421       5.084  12.792  54.546  1.00 19.52           C  
ATOM   3147  O   VAL A 421       4.616  13.589  53.725  1.00 20.95           O  
ATOM   3148  N   PRO A 422       4.952  12.996  55.886  1.00 19.61           N  
ATOM   3149  CA  PRO A 422       4.364  14.219  56.420  1.00 22.46           C  
ATOM   3150  CB  PRO A 422       4.412  14.069  57.951  1.00 17.86           C  
ATOM   3151  CG  PRO A 422       4.892  12.690  58.263  1.00 20.88           C  
ATOM   3152  CD  PRO A 422       5.253  12.016  56.945  1.00 20.52           C  
ATOM   3153  C   PRO A 422       4.961  15.503  55.858  1.00 23.83           C  
ATOM   3154  O   PRO A 422       6.175  15.629  55.783  1.00 22.21           O  
ATOM   3155  N   ASP A 423       4.044  16.372  55.386  1.00 29.00           N  
ATOM   3156  CA  ASP A 423       4.279  17.707  54.864  1.00 29.43           C  
ATOM   3157  CB  ASP A 423       4.996  18.577  55.894  1.00 30.21           C  
ATOM   3158  CG  ASP A 423       4.259  18.716  57.220  1.00 39.53           C  
ATOM   3159  OD1 ASP A 423       3.040  19.071  57.191  1.00 39.25           O  
ATOM   3160  OD2 ASP A 423       4.899  18.455  58.263  1.00 32.93           O  
ATOM   3161  C   ASP A 423       4.901  17.646  53.472  1.00 28.22           C  
ATOM   3162  O   ASP A 423       5.132  18.711  52.923  1.00 28.59           O  
ATOM   3163  N   ARG A 424       5.145  16.423  52.926  1.00 31.33           N  
ATOM   3164  CA  ARG A 424       5.931  16.236  51.703  1.00 26.72           C  
ATOM   3165  CB  ARG A 424       7.379  15.811  51.978  1.00 28.31           C  
ATOM   3166  CG  ARG A 424       8.228  16.644  52.926  1.00 29.08           C  
ATOM   3167  CD  ARG A 424       9.553  15.954  53.034  1.00 26.98           C  
ATOM   3168  NE  ARG A 424      10.313  16.205  51.795  1.00 28.69           N  
ATOM   3169  CZ  ARG A 424      11.659  16.021  51.701  1.00 33.47           C  
ATOM   3170  NH1 ARG A 424      12.309  15.373  52.664  1.00 33.24           N  
ATOM   3171  NH2 ARG A 424      12.364  16.487  50.657  1.00 28.76           N  
ATOM   3172  C   ARG A 424       5.247  15.291  50.709  1.00 28.39           C  
ATOM   3173  O   ARG A 424       5.881  14.682  49.842  1.00 28.96           O  
ATOM   3174  N   SER A 425       3.914  15.301  50.709  1.00 28.67           N  
ATOM   3175  CA  SER A 425       3.114  14.338  49.959  1.00 26.47           C  
ATOM   3176  CB  SER A 425       2.957  13.083  50.769  1.00 25.07           C  
ATOM   3177  OG  SER A 425       2.559  13.344  52.108  1.00 24.96           O  
ATOM   3178  C   SER A 425       1.776  14.995  49.624  1.00 32.11           C  
ATOM   3179  O   SER A 425       1.425  16.023  50.228  1.00 25.74           O  
ATOM   3180  N   ASP A 426       1.058  14.408  48.660  1.00 36.25           N  
ATOM   3181  CA  ASP A 426      -0.161  15.023  48.151  1.00 42.99           C  
ATOM   3182  CB  ASP A 426      -0.426  14.582  46.722  1.00 38.26           C  
ATOM   3183  CG  ASP A 426      -1.656  15.187  46.069  1.00 32.23           C  
ATOM   3184  OD1 ASP A 426      -2.552  15.632  46.812  1.00 30.64           O  
ATOM   3185  OD2 ASP A 426      -1.703  15.180  44.824  1.00 32.85           O  
ATOM   3186  C   ASP A 426      -1.247  15.231  49.229  1.00 47.45           C  
ATOM   3187  O   ASP A 426      -1.565  16.385  49.542  1.00 69.42           O  
ATOM   3188  N   GLY A 427      -1.777  14.149  49.822  1.00 42.91           N  
ATOM   3189  CA  GLY A 427      -2.937  14.142  50.733  1.00 37.97           C  
ATOM   3190  C   GLY A 427      -4.233  13.712  50.022  1.00 35.37           C  
ATOM   3191  O   GLY A 427      -5.025  12.923  50.557  1.00 35.00           O  
ATOM   3192  N   ASN A 428      -4.406  14.198  48.784  1.00 33.60           N  
ATOM   3193  CA  ASN A 428      -5.600  13.943  47.972  1.00 35.62           C  
ATOM   3194  CB  ASN A 428      -5.959  15.099  47.044  1.00 38.35           C  
ATOM   3195  CG  ASN A 428      -6.636  16.228  47.795  1.00 44.42           C  
ATOM   3196  OD1 ASN A 428      -7.091  16.060  48.940  1.00 45.41           O  
ATOM   3197  ND2 ASN A 428      -6.718  17.387  47.162  1.00 40.21           N  
ATOM   3198  C   ASN A 428      -5.569  12.578  47.283  1.00 31.32           C  
ATOM   3199  O   ASN A 428      -6.595  12.145  46.752  1.00 26.91           O  
ATOM   3200  N   LYS A 429      -4.373  11.952  47.256  1.00 27.55           N  
ATOM   3201  CA  LYS A 429      -4.150  10.689  46.545  1.00 26.47           C  
ATOM   3202  CB  LYS A 429      -2.637  10.408  46.401  1.00 29.42           C  
ATOM   3203  CG  LYS A 429      -1.796  11.271  45.465  1.00 31.88           C  
ATOM   3204  CD  LYS A 429      -2.103  11.338  43.972  1.00 40.57           C  
ATOM   3205  CE  LYS A 429      -1.874  10.168  43.095  1.00 43.44           C  
ATOM   3206  NZ  LYS A 429      -1.389  10.667  41.808  1.00 53.30           N  
ATOM   3207  C   LYS A 429      -4.773   9.540  47.327  1.00 22.82           C  
ATOM   3208  O   LYS A 429      -4.631   9.461  48.565  1.00 20.66           O  
ATOM   3209  N   ASN A 430      -5.400   8.592  46.598  1.00 22.32           N  
ATOM   3210  CA  ASN A 430      -5.669   7.254  47.132  1.00 22.07           C  
ATOM   3211  CB  ASN A 430      -6.188   6.357  46.006  1.00 23.60           C  
ATOM   3212  CG  ASN A 430      -6.336   4.912  46.420  1.00 21.94           C  
ATOM   3213  OD1 ASN A 430      -5.381   4.142  46.197  1.00 17.53           O  
ATOM   3214  ND2 ASN A 430      -7.476   4.540  47.012  1.00 22.31           N  
ATOM   3215  C   ASN A 430      -4.453   6.705  47.895  1.00 23.73           C  
ATOM   3216  O   ASN A 430      -3.302   6.968  47.519  1.00 24.71           O  
ATOM   3217  N   VAL A 431      -4.697   5.917  48.959  1.00 19.83           N  
ATOM   3218  CA  VAL A 431      -3.628   5.453  49.855  1.00 19.47           C  
ATOM   3219  CB  VAL A 431      -4.196   4.665  51.061  1.00 20.46           C  
ATOM   3220  CG1 VAL A 431      -4.780   3.317  50.637  1.00 20.70           C  
ATOM   3221  CG2 VAL A 431      -3.200   4.460  52.187  1.00 22.87           C  
ATOM   3222  C   VAL A 431      -2.538   4.664  49.105  1.00 19.06           C  
ATOM   3223  O   VAL A 431      -1.376   4.706  49.518  1.00 18.09           O  
ATOM   3224  N   PHE A 432      -2.903   4.005  47.983  1.00 17.88           N  
ATOM   3225  CA  PHE A 432      -1.935   3.182  47.250  1.00 18.26           C  
ATOM   3226  CB  PHE A 432      -2.590   2.018  46.507  1.00 18.78           C  
ATOM   3227  CG  PHE A 432      -3.240   1.051  47.489  1.00 16.75           C  
ATOM   3228  CD1 PHE A 432      -2.445   0.241  48.316  1.00 20.12           C  
ATOM   3229  CD2 PHE A 432      -4.615   1.063  47.671  1.00 17.15           C  
ATOM   3230  CE1 PHE A 432      -3.003  -0.587  49.262  1.00 17.05           C  
ATOM   3231  CE2 PHE A 432      -5.201   0.200  48.595  1.00 18.22           C  
ATOM   3232  CZ  PHE A 432      -4.379  -0.648  49.370  1.00 17.13           C  
ATOM   3233  C   PHE A 432      -1.090   4.004  46.277  1.00 20.88           C  
ATOM   3234  O   PHE A 432      -0.086   3.482  45.762  1.00 20.82           O  
ATOM   3235  N   GLN A 433      -1.439   5.275  46.095  1.00 20.58           N  
ATOM   3236  CA  GLN A 433      -0.950   6.057  44.961  1.00 25.51           C  
ATOM   3237  CB  GLN A 433      -2.153   6.495  44.124  1.00 26.64           C  
ATOM   3238  CG  GLN A 433      -3.057   5.351  43.674  1.00 24.91           C  
ATOM   3239  CD  GLN A 433      -4.055   5.777  42.628  1.00 27.49           C  
ATOM   3240  OE1 GLN A 433      -4.301   6.965  42.398  1.00 30.48           O  
ATOM   3241  NE2 GLN A 433      -4.716   4.793  42.047  1.00 27.31           N  
ATOM   3242  C   GLN A 433      -0.070   7.250  45.333  1.00 23.93           C  
ATOM   3243  O   GLN A 433       0.537   7.849  44.430  1.00 21.22           O  
ATOM   3244  N   GLY A 434       0.082   7.600  46.615  1.00 22.10           N  
ATOM   3245  CA  GLY A 434       1.033   8.647  46.967  1.00 24.50           C  
ATOM   3246  C   GLY A 434       2.114   8.241  47.985  1.00 24.72           C  
ATOM   3247  O   GLY A 434       2.619   9.082  48.733  1.00 21.70           O  
ATOM   3248  N   LEU A 435       2.471   6.956  48.044  1.00 20.70           N  
ATOM   3249  CA  LEU A 435       3.398   6.406  49.024  1.00 20.32           C  
ATOM   3250  CB  LEU A 435       3.203   4.904  49.288  1.00 19.24           C  
ATOM   3251  CG  LEU A 435       1.820   4.501  49.816  1.00 18.09           C  
ATOM   3252  CD1 LEU A 435       1.560   3.064  49.448  1.00 15.50           C  
ATOM   3253  CD2 LEU A 435       1.720   4.620  51.362  1.00 15.95           C  
ATOM   3254  C   LEU A 435       4.838   6.743  48.600  1.00 21.12           C  
ATOM   3255  O   LEU A 435       5.404   6.167  47.659  1.00 23.40           O  
ATOM   3256  N   ASN A 436       5.409   7.721  49.294  1.00 19.61           N  
ATOM   3257  CA  ASN A 436       6.666   8.281  48.805  1.00 22.89           C  
ATOM   3258  CB  ASN A 436       6.464   9.708  48.283  1.00 29.06           C  
ATOM   3259  CG  ASN A 436       6.025  10.731  49.325  1.00 26.25           C  
ATOM   3260  OD1 ASN A 436       5.568  10.424  50.434  1.00 20.41           O  
ATOM   3261  ND2 ASN A 436       6.108  11.989  48.941  1.00 27.93           N  
ATOM   3262  C   ASN A 436       7.742   8.230  49.884  1.00 23.52           C  
ATOM   3263  O   ASN A 436       8.725   8.960  49.797  1.00 24.24           O  
ATOM   3264  N   GLY A 437       7.527   7.448  50.944  1.00 17.79           N  
ATOM   3265  CA  GLY A 437       8.557   7.283  51.947  1.00 18.12           C  
ATOM   3266  C   GLY A 437       8.420   5.973  52.710  1.00 20.08           C  
ATOM   3267  O   GLY A 437       7.493   5.201  52.430  1.00 16.91           O  
ATOM   3268  N   LEU A 438       9.317   5.786  53.690  1.00 14.65           N  
ATOM   3269  CA  LEU A 438       9.166   4.667  54.618  1.00 12.30           C  
ATOM   3270  CB  LEU A 438      10.269   3.624  54.481  1.00 12.23           C  
ATOM   3271  CG  LEU A 438      10.571   3.119  53.073  1.00 13.22           C  
ATOM   3272  CD1 LEU A 438      11.823   2.298  52.979  1.00 14.10           C  
ATOM   3273  CD2 LEU A 438       9.395   2.240  52.662  1.00 13.62           C  
ATOM   3274  C   LEU A 438       9.284   5.258  56.011  1.00 15.25           C  
ATOM   3275  O   LEU A 438       9.991   6.259  56.201  1.00 19.70           O  
ATOM   3276  N   ALA A 439       8.748   4.517  56.970  1.00 15.31           N  
ATOM   3277  CA  ALA A 439       8.911   4.830  58.393  1.00 16.15           C  
ATOM   3278  CB  ALA A 439       7.554   5.315  58.897  1.00 18.12           C  
ATOM   3279  C   ALA A 439       9.437   3.611  59.123  1.00 18.10           C  
ATOM   3280  O   ALA A 439       8.969   2.493  58.902  1.00 18.13           O  
ATOM   3281  N   HIS A 440      10.396   3.802  60.050  1.00 21.45           N  
ATOM   3282  CA  HIS A 440      10.762   2.784  61.018  1.00 23.69           C  
ATOM   3283  CB  HIS A 440      12.273   2.484  61.120  1.00 19.24           C  
ATOM   3284  CG  HIS A 440      12.681   1.320  61.981  1.00 18.99           C  
ATOM   3285  ND1 HIS A 440      14.009   1.019  62.220  1.00 18.29           N  
ATOM   3286  CE1 HIS A 440      14.107  -0.061  62.935  1.00 18.27           C  
ATOM   3287  NE2 HIS A 440      12.869  -0.442  63.265  1.00 20.48           N  
ATOM   3288  CD2 HIS A 440      11.984   0.364  62.651  1.00 18.97           C  
ATOM   3289  C   HIS A 440      10.223   3.173  62.378  1.00 26.45           C  
ATOM   3290  O   HIS A 440      10.791   4.065  62.977  1.00 23.01           O  
ATOM   3291  N   TYR A 441       9.164   2.467  62.812  1.00 23.80           N  
ATOM   3292  CA  TYR A 441       8.537   2.729  64.097  1.00 23.28           C  
ATOM   3293  CB  TYR A 441       7.015   2.747  63.959  1.00 28.72           C  
ATOM   3294  CG  TYR A 441       6.257   2.663  65.278  1.00 30.35           C  
ATOM   3295  CD1 TYR A 441       6.153   3.799  66.083  1.00 30.36           C  
ATOM   3296  CD2 TYR A 441       5.638   1.481  65.708  1.00 26.16           C  
ATOM   3297  CE1 TYR A 441       5.476   3.752  67.293  1.00 25.84           C  
ATOM   3298  CE2 TYR A 441       4.940   1.443  66.902  1.00 24.42           C  
ATOM   3299  CZ  TYR A 441       4.867   2.585  67.691  1.00 22.89           C  
ATOM   3300  OH  TYR A 441       4.150   2.620  68.849  1.00 21.31           O  
ATOM   3301  C   TYR A 441       8.995   1.666  65.059  1.00 20.70           C  
ATOM   3302  O   TYR A 441       9.056   0.499  64.697  1.00 23.78           O  
ATOM   3303  N   LYS A 442       9.329   2.094  66.299  1.00 21.12           N  
ATOM   3304  CA  LYS A 442       9.677   1.163  67.336  1.00 21.46           C  
ATOM   3305  CB  LYS A 442      11.137   1.414  67.737  1.00 25.64           C  
ATOM   3306  CG  LYS A 442      12.205   0.839  66.793  1.00 34.09           C  
ATOM   3307  CD  LYS A 442      13.548   1.406  67.213  1.00 28.66           C  
ATOM   3308  CE  LYS A 442      14.610   0.928  66.276  1.00 31.04           C  
ATOM   3309  NZ  LYS A 442      16.025   0.979  66.726  1.00 25.89           N  
ATOM   3310  C   LYS A 442       8.810   1.481  68.543  1.00 25.86           C  
ATOM   3311  O   LYS A 442       9.008   2.527  69.160  1.00 23.37           O  
ATOM   3312  N   ARG A 443       7.871   0.575  68.836  1.00 22.80           N  
ATOM   3313  CA  ARG A 443       6.886   0.742  69.887  1.00 21.36           C  
ATOM   3314  CB  ARG A 443       6.038  -0.545  70.017  1.00 20.55           C  
ATOM   3315  CG  ARG A 443       4.918  -0.439  71.047  1.00 18.89           C  
ATOM   3316  CD  ARG A 443       3.978  -1.684  71.054  1.00 19.69           C  
ATOM   3317  NE  ARG A 443       4.624  -2.997  71.169  1.00 18.94           N  
ATOM   3318  CZ  ARG A 443       5.264  -3.520  72.213  1.00 24.46           C  
ATOM   3319  NH1 ARG A 443       5.147  -2.959  73.415  1.00 19.28           N  
ATOM   3320  NH2 ARG A 443       6.003  -4.626  72.054  1.00 22.92           N  
ATOM   3321  C   ARG A 443       7.592   0.891  71.240  1.00 21.98           C  
ATOM   3322  O   ARG A 443       7.151   1.693  72.074  1.00 25.29           O  
ATOM   3323  N   LYS A 444       8.634   0.095  71.471  1.00 19.17           N  
ATOM   3324  CA  LYS A 444       9.219   0.094  72.824  1.00 28.84           C  
ATOM   3325  CB  LYS A 444      10.108  -1.137  73.009  1.00 27.36           C  
ATOM   3326  CG  LYS A 444       9.262  -2.374  73.307  1.00 23.06           C  
ATOM   3327  CD  LYS A 444      10.192  -3.537  73.075  1.00 22.93           C  
ATOM   3328  CE  LYS A 444       9.480  -4.773  73.400  1.00 26.17           C  
ATOM   3329  NZ  LYS A 444      10.541  -5.784  73.374  1.00 25.78           N  
ATOM   3330  C   LYS A 444       9.880   1.433  73.173  1.00 28.88           C  
ATOM   3331  O   LYS A 444       9.772   1.880  74.317  1.00 27.58           O  
ATOM   3332  N   GLU A 445      10.602   2.020  72.210  1.00 25.91           N  
ATOM   3333  CA  GLU A 445      11.224   3.347  72.308  1.00 27.79           C  
ATOM   3334  CB  GLU A 445      12.430   3.546  71.375  1.00 29.22           C  
ATOM   3335  CG  GLU A 445      13.581   2.570  71.650  1.00 36.46           C  
ATOM   3336  CD  GLU A 445      13.478   1.123  71.162  1.00 41.71           C  
ATOM   3337  OE1 GLU A 445      12.422   0.666  70.653  1.00 41.08           O  
ATOM   3338  OE2 GLU A 445      14.480   0.423  71.306  1.00 40.22           O  
ATOM   3339  C   GLU A 445      10.231   4.466  72.018  1.00 35.32           C  
ATOM   3340  O   GLU A 445      10.497   5.619  72.372  1.00 39.54           O  
ATOM   3341  N   GLY A 446       9.126   4.137  71.332  1.00 28.84           N  
ATOM   3342  CA  GLY A 446       8.124   5.114  70.921  1.00 28.44           C  
ATOM   3343  C   GLY A 446       8.639   6.102  69.869  1.00 34.54           C  
ATOM   3344  O   GLY A 446       8.068   7.197  69.746  1.00 35.01           O  
ATOM   3345  N   THR A 447       9.676   5.705  69.094  1.00 28.06           N  
ATOM   3346  CA  THR A 447      10.261   6.593  68.094  1.00 26.70           C  
ATOM   3347  CB  THR A 447      11.783   6.577  68.237  1.00 31.23           C  
ATOM   3348  OG1 THR A 447      12.099   5.179  68.204  1.00 32.33           O  
ATOM   3349  CG2 THR A 447      12.288   7.442  69.390  1.00 30.70           C  
ATOM   3350  C   THR A 447       9.881   6.141  66.679  1.00 21.53           C  
ATOM   3351  O   THR A 447       9.538   4.988  66.451  1.00 17.97           O  
ATOM   3352  N   THR A 448       9.934   7.097  65.761  1.00 21.88           N  
ATOM   3353  CA  THR A 448       9.707   6.888  64.334  1.00 21.19           C  
ATOM   3354  CB  THR A 448       8.340   7.442  63.906  1.00 21.86           C  
ATOM   3355  OG1 THR A 448       7.439   6.723  64.724  1.00 23.40           O  
ATOM   3356  CG2 THR A 448       7.916   7.045  62.488  1.00 22.97           C  
ATOM   3357  C   THR A 448      10.844   7.590  63.610  1.00 27.25           C  
ATOM   3358  O   THR A 448      11.189   8.735  63.945  1.00 27.34           O  
ATOM   3359  N   GLU A 449      11.457   6.866  62.660  1.00 24.60           N  
ATOM   3360  CA  GLU A 449      12.400   7.489  61.732  1.00 23.12           C  
ATOM   3361  CB  GLU A 449      13.734   6.782  61.892  1.00 27.23           C  
ATOM   3362  CG  GLU A 449      14.187   6.814  63.355  1.00 35.87           C  
ATOM   3363  CD  GLU A 449      15.244   5.812  63.661  1.00 35.65           C  
ATOM   3364  OE1 GLU A 449      16.310   6.172  63.175  1.00 39.42           O  
ATOM   3365  OE2 GLU A 449      15.041   4.781  64.342  1.00 38.53           O  
ATOM   3366  C   GLU A 449      11.848   7.380  60.314  1.00 21.40           C  
ATOM   3367  O   GLU A 449      10.966   6.550  60.061  1.00 19.47           O  
ATOM   3368  N   TRP A 450      12.357   8.233  59.413  1.00 20.58           N  
ATOM   3369  CA  TRP A 450      11.675   8.474  58.154  1.00 21.70           C  
ATOM   3370  CB  TRP A 450      10.935   9.824  58.157  1.00 19.69           C  
ATOM   3371  CG  TRP A 450       9.919   9.992  59.262  1.00 23.62           C  
ATOM   3372  CD1 TRP A 450      10.184  10.336  60.562  1.00 28.44           C  
ATOM   3373  NE1 TRP A 450       9.029  10.364  61.302  1.00 31.14           N  
ATOM   3374  CE2 TRP A 450       7.968  10.004  60.499  1.00 30.65           C  
ATOM   3375  CZ2 TRP A 450       6.606   9.854  60.805  1.00 27.63           C  
ATOM   3376  CH2 TRP A 450       5.765   9.459  59.788  1.00 25.27           C  
ATOM   3377  CZ3 TRP A 450       6.254   9.196  58.480  1.00 21.30           C  
ATOM   3378  CE3 TRP A 450       7.597   9.343  58.178  1.00 22.50           C  
ATOM   3379  CD2 TRP A 450       8.488   9.751  59.190  1.00 25.74           C  
ATOM   3380  C   TRP A 450      12.681   8.448  57.024  1.00 21.47           C  
ATOM   3381  O   TRP A 450      13.735   9.047  57.147  1.00 21.54           O  
ATOM   3382  N   TYR A 451      12.260   7.856  55.906  1.00 21.56           N  
ATOM   3383  CA  TYR A 451      13.067   7.808  54.681  1.00 23.97           C  
ATOM   3384  CB  TYR A 451      13.642   6.403  54.371  1.00 21.57           C  
ATOM   3385  CG  TYR A 451      14.348   6.438  53.013  1.00 19.26           C  
ATOM   3386  CD1 TYR A 451      15.682   6.893  52.904  1.00 16.87           C  
ATOM   3387  CD2 TYR A 451      13.676   6.070  51.852  1.00 17.60           C  
ATOM   3388  CE1 TYR A 451      16.285   7.016  51.663  1.00 19.03           C  
ATOM   3389  CE2 TYR A 451      14.289   6.176  50.597  1.00 19.13           C  
ATOM   3390  CZ  TYR A 451      15.607   6.631  50.512  1.00 21.08           C  
ATOM   3391  OH  TYR A 451      16.228   6.800  49.293  1.00 20.95           O  
ATOM   3392  C   TYR A 451      12.187   8.435  53.593  1.00 23.25           C  
ATOM   3393  O   TYR A 451      11.033   8.021  53.437  1.00 21.34           O  
ATOM   3394  N   TYR A 452      12.703   9.452  52.861  1.00 21.83           N  
ATOM   3395  CA  TYR A 452      11.929  10.067  51.790  1.00 24.13           C  
ATOM   3396  CB  TYR A 452      12.124  11.589  51.729  1.00 22.97           C  
ATOM   3397  CG  TYR A 452      11.520  12.387  50.584  1.00 20.84           C  
ATOM   3398  CD1 TYR A 452      10.164  12.357  50.310  1.00 22.34           C  
ATOM   3399  CD2 TYR A 452      12.320  13.229  49.807  1.00 24.19           C  
ATOM   3400  CE1 TYR A 452       9.614  13.131  49.306  1.00 24.13           C  
ATOM   3401  CE2 TYR A 452      11.789  13.979  48.763  1.00 23.58           C  
ATOM   3402  CZ  TYR A 452      10.425  13.937  48.532  1.00 27.74           C  
ATOM   3403  OH  TYR A 452       9.823  14.657  47.558  1.00 25.98           O  
ATOM   3404  C   TYR A 452      12.465   9.522  50.473  1.00 21.82           C  
ATOM   3405  O   TYR A 452      13.681   9.525  50.250  1.00 23.37           O  
ATOM   3406  N   ALA A 453      11.550   9.048  49.617  1.00 24.10           N  
ATOM   3407  CA  ALA A 453      11.952   8.417  48.357  1.00 26.52           C  
ATOM   3408  CB  ALA A 453      10.784   7.736  47.677  1.00 24.22           C  
ATOM   3409  C   ALA A 453      12.602   9.424  47.415  1.00 21.74           C  
ATOM   3410  O   ALA A 453      13.433   9.010  46.632  1.00 22.62           O  
ATOM   3411  N   GLY A 454      12.225  10.703  47.503  1.00 24.53           N  
ATOM   3412  CA  GLY A 454      12.698  11.676  46.520  1.00 27.89           C  
ATOM   3413  C   GLY A 454      11.587  12.419  45.802  1.00 28.39           C  
ATOM   3414  O   GLY A 454      10.447  11.949  45.819  1.00 27.55           O  
ATOM   3415  N   ASP A 455      11.916  13.605  45.213  1.00 21.07           N  
ATOM   3416  CA  ASP A 455      10.932  14.271  44.378  1.00 27.35           C  
ATOM   3417  CB  ASP A 455      11.323  15.693  43.941  1.00 28.76           C  
ATOM   3418  CG  ASP A 455      11.436  16.750  45.041  1.00 29.64           C  
ATOM   3419  OD1 ASP A 455      11.166  16.432  46.216  1.00 23.59           O  
ATOM   3420  OD2 ASP A 455      11.822  17.883  44.712  1.00 30.94           O  
ATOM   3421  C   ASP A 455      10.799  13.431  43.114  1.00 22.21           C  
ATOM   3422  O   ASP A 455      11.805  12.921  42.633  1.00 25.89           O  
ATOM   3423  N   ASN A 456       9.547  13.287  42.647  1.00 24.79           N  
ATOM   3424  CA  ASN A 456       9.161  12.544  41.448  1.00 31.23           C  
ATOM   3425  CB  ASN A 456       9.688  13.182  40.165  1.00 35.40           C  
ATOM   3426  CG  ASN A 456       9.239  14.614  40.004  1.00 37.28           C  
ATOM   3427  OD1 ASN A 456      10.065  15.485  39.701  1.00 46.00           O  
ATOM   3428  ND2 ASN A 456       7.939  14.879  40.095  1.00 42.97           N  
ATOM   3429  C   ASN A 456       9.537  11.069  41.618  1.00 27.20           C  
ATOM   3430  O   ASN A 456       9.965  10.424  40.666  1.00 26.55           O  
ATOM   3431  N   CYS A 457       9.397  10.598  42.867  1.00 23.63           N  
ATOM   3432  CA  CYS A 457       9.612   9.201  43.221  1.00 26.37           C  
ATOM   3433  CB  CYS A 457      10.907   8.951  43.998  1.00 23.36           C  
ATOM   3434  SG  CYS A 457      12.443   9.447  43.163  1.00 27.60           S  
ATOM   3435  C   CYS A 457       8.477   8.692  44.099  1.00 24.41           C  
ATOM   3436  O   CYS A 457       7.826   9.432  44.869  1.00 21.15           O  
ATOM   3437  N   LEU A 458       8.267   7.389  43.936  1.00 21.72           N  
ATOM   3438  CA  LEU A 458       7.442   6.592  44.823  1.00 19.13           C  
ATOM   3439  CB  LEU A 458       6.128   6.147  44.178  1.00 20.21           C  
ATOM   3440  CG  LEU A 458       5.215   7.230  43.569  1.00 21.68           C  
ATOM   3441  CD1 LEU A 458       4.150   6.490  42.735  1.00 25.62           C  
ATOM   3442  CD2 LEU A 458       4.496   8.201  44.545  1.00 21.71           C  
ATOM   3443  C   LEU A 458       8.274   5.433  45.340  1.00 20.19           C  
ATOM   3444  O   LEU A 458       9.264   5.038  44.760  1.00 20.99           O  
ATOM   3445  N   ILE A 459       7.921   4.926  46.518  1.00 17.62           N  
ATOM   3446  CA  ILE A 459       8.613   3.793  47.085  1.00 17.65           C  
ATOM   3447  CB  ILE A 459       9.514   4.214  48.272  1.00 18.92           C  
ATOM   3448  CG1 ILE A 459      10.539   3.159  48.615  1.00 20.55           C  
ATOM   3449  CG2 ILE A 459       8.697   4.667  49.483  1.00 16.70           C  
ATOM   3450  CD1 ILE A 459      11.753   3.681  49.379  1.00 21.99           C  
ATOM   3451  C   ILE A 459       7.556   2.768  47.491  1.00 14.47           C  
ATOM   3452  O   ILE A 459       6.467   3.147  47.914  1.00 17.14           O  
ATOM   3453  N   GLN A 460       7.884   1.483  47.332  1.00 16.78           N  
ATOM   3454  CA  GLN A 460       7.002   0.364  47.567  1.00 11.52           C  
ATOM   3455  CB  GLN A 460       7.058  -0.581  46.360  1.00 12.70           C  
ATOM   3456  CG  GLN A 460       6.622   0.158  45.107  1.00 11.58           C  
ATOM   3457  CD  GLN A 460       6.973  -0.552  43.817  1.00 13.00           C  
ATOM   3458  OE1 GLN A 460       6.982  -1.793  43.701  1.00 13.73           O  
ATOM   3459  NE2 GLN A 460       7.442   0.248  42.862  1.00 16.10           N  
ATOM   3460  C   GLN A 460       7.271  -0.202  48.941  1.00 12.35           C  
ATOM   3461  O   GLN A 460       8.106   0.318  49.731  1.00 12.98           O  
ATOM   3462  N   GLU A 461       6.597  -1.312  49.212  1.00 11.40           N  
ATOM   3463  CA  GLU A 461       6.739  -2.012  50.501  1.00 11.83           C  
ATOM   3464  CB  GLU A 461       5.951  -3.331  50.439  1.00 10.09           C  
ATOM   3465  CG  GLU A 461       5.964  -4.066  51.809  1.00 11.76           C  
ATOM   3466  CD  GLU A 461       5.462  -5.463  51.535  1.00 15.55           C  
ATOM   3467  OE1 GLU A 461       5.913  -6.136  50.583  1.00 16.14           O  
ATOM   3468  OE2 GLU A 461       4.542  -5.843  52.228  1.00 16.95           O  
ATOM   3469  C   GLU A 461       8.208  -2.305  50.905  1.00 11.98           C  
ATOM   3470  O   GLU A 461       9.034  -2.920  50.177  1.00  9.66           O  
ATOM   3471  N   PRO A 462       8.558  -2.027  52.182  1.00 13.42           N  
ATOM   3472  CA  PRO A 462       9.842  -2.413  52.741  1.00 15.16           C  
ATOM   3473  CB  PRO A 462      10.005  -1.380  53.913  1.00 17.84           C  
ATOM   3474  CG  PRO A 462       8.575  -1.297  54.391  1.00 16.41           C  
ATOM   3475  CD  PRO A 462       7.717  -1.295  53.170  1.00 14.81           C  
ATOM   3476  C   PRO A 462       9.926  -3.844  53.252  1.00 15.20           C  
ATOM   3477  O   PRO A 462       8.894  -4.438  53.666  1.00 15.19           O  
ATOM   3478  N   VAL A 463      11.148  -4.397  53.176  1.00 16.74           N  
ATOM   3479  CA  VAL A 463      11.489  -5.685  53.763  1.00 16.16           C  
ATOM   3480  CB  VAL A 463      11.721  -6.820  52.775  1.00 21.18           C  
ATOM   3481  CG1 VAL A 463      10.440  -7.129  51.990  1.00 16.91           C  
ATOM   3482  CG2 VAL A 463      12.857  -6.499  51.800  1.00 24.14           C  
ATOM   3483  C   VAL A 463      12.760  -5.495  54.587  1.00 17.14           C  
ATOM   3484  O   VAL A 463      13.624  -4.684  54.240  1.00 18.87           O  
ATOM   3485  N   PHE A 464      12.801  -6.289  55.643  1.00 16.22           N  
ATOM   3486  CA  PHE A 464      13.908  -6.260  56.606  1.00 18.54           C  
ATOM   3487  CB  PHE A 464      13.283  -6.077  57.989  1.00 16.02           C  
ATOM   3488  CG  PHE A 464      14.391  -6.063  59.057  1.00 21.38           C  
ATOM   3489  CD1 PHE A 464      15.234  -4.940  59.229  1.00 23.79           C  
ATOM   3490  CD2 PHE A 464      14.578  -7.171  59.893  1.00 27.13           C  
ATOM   3491  CE1 PHE A 464      16.200  -4.922  60.260  1.00 20.53           C  
ATOM   3492  CE2 PHE A 464      15.554  -7.157  60.902  1.00 21.27           C  
ATOM   3493  CZ  PHE A 464      16.368  -6.043  61.057  1.00 24.29           C  
ATOM   3494  C   PHE A 464      14.753  -7.531  56.563  1.00 14.96           C  
ATOM   3495  O   PHE A 464      14.255  -8.668  56.561  1.00 17.24           O  
ATOM   3496  N   SER A 465      16.071  -7.338  56.583  1.00 17.39           N  
ATOM   3497  CA  SER A 465      17.038  -8.426  56.738  1.00 19.26           C  
ATOM   3498  CB  SER A 465      17.950  -8.518  55.536  1.00 22.27           C  
ATOM   3499  OG  SER A 465      18.996  -9.438  55.797  1.00 20.86           O  
ATOM   3500  C   SER A 465      17.879  -8.130  57.989  1.00 22.53           C  
ATOM   3501  O   SER A 465      18.504  -7.066  58.037  1.00 18.55           O  
ATOM   3502  N   PRO A 466      17.959  -9.027  58.993  1.00 20.07           N  
ATOM   3503  CA  PRO A 466      18.761  -8.695  60.168  1.00 22.46           C  
ATOM   3504  CB  PRO A 466      18.246  -9.655  61.243  1.00 23.81           C  
ATOM   3505  CG  PRO A 466      17.479 -10.753  60.532  1.00 26.94           C  
ATOM   3506  CD  PRO A 466      17.338 -10.372  59.053  1.00 23.31           C  
ATOM   3507  C   PRO A 466      20.267  -8.692  59.871  1.00 24.52           C  
ATOM   3508  O   PRO A 466      20.735  -9.546  59.082  1.00 25.50           O  
ATOM   3509  N   ARG A 467      21.015  -7.824  60.581  1.00 24.72           N  
ATOM   3510  CA  ARG A 467      22.447  -7.595  60.417  1.00 27.94           C  
ATOM   3511  CB  ARG A 467      22.971  -6.521  61.386  1.00 27.13           C  
ATOM   3512  CG  ARG A 467      24.370  -5.999  61.047  1.00 26.71           C  
ATOM   3513  CD  ARG A 467      24.882  -4.945  62.009  1.00 23.76           C  
ATOM   3514  NE  ARG A 467      24.047  -3.752  62.109  1.00 23.03           N  
ATOM   3515  CZ  ARG A 467      23.749  -2.844  61.172  1.00 29.55           C  
ATOM   3516  NH1 ARG A 467      24.530  -2.752  60.113  1.00 27.48           N  
ATOM   3517  NH2 ARG A 467      22.728  -1.990  61.340  1.00 33.19           N  
ATOM   3518  C   ARG A 467      23.226  -8.906  60.523  1.00 27.51           C  
ATOM   3519  O   ARG A 467      24.128  -9.200  59.708  1.00 24.08           O  
ATOM   3520  N   SER A 468      22.824  -9.700  61.517  1.00 28.10           N  
ATOM   3521  CA  SER A 468      23.264 -11.066  61.708  1.00 27.61           C  
ATOM   3522  CB  SER A 468      24.550 -11.133  62.528  1.00 27.45           C  
ATOM   3523  OG  SER A 468      24.283 -10.564  63.795  1.00 30.42           O  
ATOM   3524  C   SER A 468      22.135 -11.777  62.432  1.00 24.74           C  
ATOM   3525  O   SER A 468      21.172 -11.124  62.860  1.00 24.53           O  
ATOM   3526  N   LYS A 469      22.285 -13.105  62.518  1.00 25.50           N  
ATOM   3527  CA  LYS A 469      21.377 -14.008  63.200  1.00 31.41           C  
ATOM   3528  CB  LYS A 469      22.010 -15.400  63.291  1.00 38.52           C  
ATOM   3529  CG  LYS A 469      21.334 -16.501  64.118  1.00 38.06           C  
ATOM   3530  CD  LYS A 469      22.083 -17.833  64.227  1.00 40.54           C  
ATOM   3531  CE  LYS A 469      23.203 -17.916  65.236  1.00 53.90           C  
ATOM   3532  NZ  LYS A 469      22.784 -17.824  66.641  1.00 48.00           N  
ATOM   3533  C   LYS A 469      20.956 -13.435  64.553  1.00 34.87           C  
ATOM   3534  O   LYS A 469      19.761 -13.461  64.849  1.00 34.49           O  
ATOM   3535  N   ASP A 470      21.934 -12.935  65.335  1.00 34.87           N  
ATOM   3536  CA  ASP A 470      21.715 -12.579  66.737  1.00 33.29           C  
ATOM   3537  CB  ASP A 470      22.745 -13.216  67.659  1.00 39.09           C  
ATOM   3538  CG  ASP A 470      22.939 -14.725  67.562  1.00 45.20           C  
ATOM   3539  OD1 ASP A 470      21.911 -15.455  67.559  1.00 36.66           O  
ATOM   3540  OD2 ASP A 470      24.125 -15.164  67.496  1.00 55.33           O  
ATOM   3541  C   ASP A 470      21.642 -11.065  66.933  1.00 32.18           C  
ATOM   3542  O   ASP A 470      21.744 -10.596  68.061  1.00 29.78           O  
ATOM   3543  N   ALA A 471      21.486 -10.294  65.839  1.00 25.90           N  
ATOM   3544  CA  ALA A 471      21.367  -8.837  65.942  1.00 21.63           C  
ATOM   3545  CB  ALA A 471      21.287  -8.210  64.569  1.00 17.43           C  
ATOM   3546  C   ALA A 471      20.116  -8.473  66.738  1.00 26.51           C  
ATOM   3547  O   ALA A 471      19.157  -9.218  66.634  1.00 27.98           O  
ATOM   3548  N   PRO A 472      20.074  -7.370  67.535  1.00 26.05           N  
ATOM   3549  CA  PRO A 472      18.831  -6.877  68.128  1.00 24.18           C  
ATOM   3550  CB  PRO A 472      19.190  -5.465  68.537  1.00 25.79           C  
ATOM   3551  CG  PRO A 472      20.678  -5.564  68.869  1.00 29.57           C  
ATOM   3552  CD  PRO A 472      21.215  -6.474  67.825  1.00 26.39           C  
ATOM   3553  C   PRO A 472      17.689  -6.733  67.117  1.00 27.82           C  
ATOM   3554  O   PRO A 472      17.922  -6.613  65.905  1.00 24.77           O  
ATOM   3555  N   GLU A 473      16.463  -6.682  67.631  1.00 29.11           N  
ATOM   3556  CA  GLU A 473      15.254  -6.499  66.824  1.00 26.44           C  
ATOM   3557  CB  GLU A 473      14.000  -6.430  67.693  1.00 27.20           C  
ATOM   3558  CG  GLU A 473      12.728  -6.361  66.833  1.00 23.76           C  
ATOM   3559  CD  GLU A 473      11.445  -6.359  67.632  1.00 25.64           C  
ATOM   3560  OE1 GLU A 473      11.523  -6.480  68.917  1.00 23.41           O  
ATOM   3561  OE2 GLU A 473      10.413  -6.303  66.964  1.00 15.66           O  
ATOM   3562  C   GLU A 473      15.312  -5.221  65.987  1.00 21.67           C  
ATOM   3563  O   GLU A 473      15.515  -4.125  66.501  1.00 18.84           O  
ATOM   3564  N   GLY A 474      15.163  -5.366  64.661  1.00 17.02           N  
ATOM   3565  CA  GLY A 474      15.106  -4.225  63.798  1.00 18.18           C  
ATOM   3566  C   GLY A 474      16.476  -3.592  63.561  1.00 19.33           C  
ATOM   3567  O   GLY A 474      16.534  -2.464  63.101  1.00 20.76           O  
ATOM   3568  N   ASP A 475      17.536  -4.361  63.822  1.00 23.04           N  
ATOM   3569  CA  ASP A 475      18.906  -3.979  63.526  1.00 24.58           C  
ATOM   3570  CB  ASP A 475      19.848  -4.084  64.716  1.00 23.86           C  
ATOM   3571  CG  ASP A 475      21.263  -3.611  64.370  1.00 22.10           C  
ATOM   3572  OD1 ASP A 475      21.459  -2.434  64.094  1.00 23.39           O  
ATOM   3573  OD2 ASP A 475      22.152  -4.438  64.334  1.00 21.35           O  
ATOM   3574  C   ASP A 475      19.335  -4.745  62.279  1.00 19.67           C  
ATOM   3575  O   ASP A 475      19.426  -5.976  62.281  1.00 25.22           O  
ATOM   3576  N   GLY A 476      19.533  -3.986  61.213  1.00 19.05           N  
ATOM   3577  CA  GLY A 476      19.821  -4.586  59.929  1.00 18.72           C  
ATOM   3578  C   GLY A 476      19.578  -3.618  58.784  1.00 16.45           C  
ATOM   3579  O   GLY A 476      19.870  -2.422  58.853  1.00 17.31           O  
ATOM   3580  N   PHE A 477      19.124  -4.214  57.681  1.00 22.83           N  
ATOM   3581  CA  PHE A 477      18.986  -3.523  56.414  1.00 18.46           C  
ATOM   3582  CB  PHE A 477      19.945  -4.189  55.422  1.00 21.49           C  
ATOM   3583  CG  PHE A 477      21.386  -4.024  55.936  1.00 21.93           C  
ATOM   3584  CD1 PHE A 477      22.042  -2.793  55.826  1.00 25.53           C  
ATOM   3585  CD2 PHE A 477      22.040  -5.076  56.582  1.00 22.51           C  
ATOM   3586  CE1 PHE A 477      23.347  -2.622  56.312  1.00 25.13           C  
ATOM   3587  CE2 PHE A 477      23.354  -4.901  57.076  1.00 21.86           C  
ATOM   3588  CZ  PHE A 477      23.995  -3.678  56.916  1.00 21.05           C  
ATOM   3589  C   PHE A 477      17.525  -3.634  55.956  1.00 16.98           C  
ATOM   3590  O   PHE A 477      16.913  -4.714  56.104  1.00 17.42           O  
ATOM   3591  N   VAL A 478      17.032  -2.525  55.402  1.00 14.96           N  
ATOM   3592  CA  VAL A 478      15.695  -2.428  54.842  1.00 13.12           C  
ATOM   3593  CB  VAL A 478      14.893  -1.295  55.522  1.00 15.32           C  
ATOM   3594  CG1 VAL A 478      13.567  -1.015  54.818  1.00 15.23           C  
ATOM   3595  CG2 VAL A 478      14.586  -1.626  56.993  1.00 11.46           C  
ATOM   3596  C   VAL A 478      15.915  -2.157  53.352  1.00 16.46           C  
ATOM   3597  O   VAL A 478      16.691  -1.249  52.985  1.00 20.18           O  
ATOM   3598  N   LEU A 479      15.188  -2.907  52.536  1.00 14.63           N  
ATOM   3599  CA  LEU A 479      15.195  -2.809  51.084  1.00 12.71           C  
ATOM   3600  CB  LEU A 479      15.584  -4.197  50.567  1.00 12.57           C  
ATOM   3601  CG  LEU A 479      17.055  -4.614  50.722  1.00 19.64           C  
ATOM   3602  CD1 LEU A 479      17.373  -5.111  52.115  1.00 19.58           C  
ATOM   3603  CD2 LEU A 479      17.139  -5.792  49.764  1.00 22.91           C  
ATOM   3604  C   LEU A 479      13.787  -2.449  50.605  1.00 15.00           C  
ATOM   3605  O   LEU A 479      12.779  -2.920  51.168  1.00 14.71           O  
ATOM   3606  N   ALA A 480      13.696  -1.727  49.464  1.00 14.25           N  
ATOM   3607  CA  ALA A 480      12.401  -1.456  48.847  1.00 12.10           C  
ATOM   3608  CB  ALA A 480      11.684  -0.287  49.519  1.00 10.79           C  
ATOM   3609  C   ALA A 480      12.654  -1.030  47.419  1.00 11.82           C  
ATOM   3610  O   ALA A 480      13.704  -0.431  47.126  1.00 13.86           O  
ATOM   3611  N   ILE A 481      11.611  -1.184  46.600  1.00 12.23           N  
ATOM   3612  CA  ILE A 481      11.687  -0.751  45.207  1.00 11.18           C  
ATOM   3613  CB  ILE A 481      10.800  -1.594  44.275  1.00 11.57           C  
ATOM   3614  CG1 ILE A 481      11.102  -3.152  44.432  1.00 11.85           C  
ATOM   3615  CG2 ILE A 481      11.054  -1.110  42.805  1.00 11.00           C  
ATOM   3616  CD1 ILE A 481      12.611  -3.449  44.250  1.00 13.35           C  
ATOM   3617  C   ILE A 481      11.288   0.741  45.162  1.00 13.18           C  
ATOM   3618  O   ILE A 481      10.231   1.128  45.636  1.00 13.61           O  
ATOM   3619  N   VAL A 482      12.078   1.543  44.456  1.00 13.72           N  
ATOM   3620  CA  VAL A 482      11.807   2.945  44.191  1.00 13.84           C  
ATOM   3621  CB  VAL A 482      13.007   3.839  44.518  1.00 13.13           C  
ATOM   3622  CG1 VAL A 482      12.727   5.281  44.084  1.00 12.55           C  
ATOM   3623  CG2 VAL A 482      13.289   3.814  46.020  1.00 15.69           C  
ATOM   3624  C   VAL A 482      11.498   3.109  42.706  1.00 16.52           C  
ATOM   3625  O   VAL A 482      12.308   2.661  41.888  1.00 16.65           O  
ATOM   3626  N   ASP A 483      10.377   3.806  42.420  1.00 14.10           N  
ATOM   3627  CA  ASP A 483      10.085   4.280  41.062  1.00 14.57           C  
ATOM   3628  CB  ASP A 483       8.584   4.404  40.852  1.00 17.64           C  
ATOM   3629  CG  ASP A 483       7.869   3.077  41.123  1.00 23.05           C  
ATOM   3630  OD1 ASP A 483       7.659   2.745  42.335  1.00 24.33           O  
ATOM   3631  OD2 ASP A 483       7.647   2.376  40.137  1.00 21.70           O  
ATOM   3632  C   ASP A 483      10.705   5.658  40.855  1.00 14.93           C  
ATOM   3633  O   ASP A 483      10.246   6.592  41.487  1.00 17.19           O  
ATOM   3634  N   ARG A 484      11.724   5.773  40.001  1.00 19.07           N  
ATOM   3635  CA  ARG A 484      12.252   7.068  39.584  1.00 15.01           C  
ATOM   3636  CB  ARG A 484      13.702   6.761  39.207  1.00 19.71           C  
ATOM   3637  CG  ARG A 484      14.739   6.231  40.186  1.00 20.35           C  
ATOM   3638  CD  ARG A 484      14.859   7.051  41.440  1.00 19.61           C  
ATOM   3639  NE  ARG A 484      15.326   8.410  41.098  1.00 22.36           N  
ATOM   3640  CZ  ARG A 484      16.614   8.739  41.036  1.00 20.97           C  
ATOM   3641  NH1 ARG A 484      17.539   7.885  41.392  1.00 19.43           N  
ATOM   3642  NH2 ARG A 484      16.984   9.942  40.673  1.00 20.39           N  
ATOM   3643  C   ARG A 484      11.393   7.544  38.406  1.00 18.50           C  
ATOM   3644  O   ARG A 484      11.661   7.192  37.244  1.00 16.75           O  
ATOM   3645  N   LEU A 485      10.314   8.306  38.701  1.00 18.13           N  
ATOM   3646  CA  LEU A 485       9.259   8.517  37.711  1.00 24.21           C  
ATOM   3647  CB  LEU A 485       7.993   9.091  38.336  1.00 29.96           C  
ATOM   3648  CG  LEU A 485       7.375   8.331  39.516  1.00 32.01           C  
ATOM   3649  CD1 LEU A 485       6.326   9.266  40.179  1.00 29.99           C  
ATOM   3650  CD2 LEU A 485       6.688   7.083  38.924  1.00 27.55           C  
ATOM   3651  C   LEU A 485       9.731   9.374  36.529  1.00 23.45           C  
ATOM   3652  O   LEU A 485       9.280   9.166  35.419  1.00 31.22           O  
ATOM   3653  N   ASP A 486      10.656  10.291  36.770  1.00 27.02           N  
ATOM   3654  CA  ASP A 486      11.260  11.117  35.719  1.00 36.78           C  
ATOM   3655  CB  ASP A 486      11.862  12.371  36.335  1.00 38.87           C  
ATOM   3656  CG  ASP A 486      12.940  12.116  37.378  1.00 44.48           C  
ATOM   3657  OD1 ASP A 486      13.050  10.969  37.868  1.00 55.63           O  
ATOM   3658  OD2 ASP A 486      13.684  13.054  37.685  1.00 52.19           O  
ATOM   3659  C   ASP A 486      12.320  10.370  34.877  1.00 37.36           C  
ATOM   3660  O   ASP A 486      12.658  10.810  33.768  1.00 33.55           O  
ATOM   3661  N   LEU A 487      12.834   9.227  35.373  1.00 35.41           N  
ATOM   3662  CA  LEU A 487      13.871   8.473  34.656  1.00 29.37           C  
ATOM   3663  CB  LEU A 487      14.988   8.184  35.654  1.00 31.00           C  
ATOM   3664  CG  LEU A 487      15.729   9.412  36.193  1.00 32.52           C  
ATOM   3665  CD1 LEU A 487      16.685   9.101  37.319  1.00 27.13           C  
ATOM   3666  CD2 LEU A 487      16.481  10.107  35.051  1.00 34.86           C  
ATOM   3667  C   LEU A 487      13.357   7.220  33.948  1.00 28.38           C  
ATOM   3668  O   LEU A 487      14.145   6.510  33.303  1.00 31.16           O  
ATOM   3669  N   ASN A 488      12.063   6.902  34.102  1.00 23.37           N  
ATOM   3670  CA  ASN A 488      11.496   5.641  33.624  1.00 23.89           C  
ATOM   3671  CB  ASN A 488      11.142   5.689  32.127  1.00 31.48           C  
ATOM   3672  CG  ASN A 488      10.270   4.535  31.629  1.00 41.78           C  
ATOM   3673  OD1 ASN A 488       9.379   4.023  32.328  1.00 40.79           O  
ATOM   3674  ND2 ASN A 488      10.480   4.122  30.380  1.00 38.18           N  
ATOM   3675  C   ASN A 488      12.361   4.444  34.024  1.00 15.45           C  
ATOM   3676  O   ASN A 488      12.763   3.623  33.190  1.00 16.77           O  
ATOM   3677  N   ARG A 489      12.688   4.327  35.323  1.00 12.48           N  
ATOM   3678  CA  ARG A 489      13.383   3.114  35.720  1.00 12.11           C  
ATOM   3679  CB  ARG A 489      14.910   3.269  35.516  1.00 15.59           C  
ATOM   3680  CG  ARG A 489      15.634   4.076  36.608  1.00 16.04           C  
ATOM   3681  CD  ARG A 489      17.135   4.053  36.416  1.00 19.53           C  
ATOM   3682  NE  ARG A 489      17.812   4.818  37.475  1.00 25.16           N  
ATOM   3683  CZ  ARG A 489      18.636   5.782  37.158  1.00 26.62           C  
ATOM   3684  NH1 ARG A 489      18.807   6.133  35.873  1.00 25.58           N  
ATOM   3685  NH2 ARG A 489      19.371   6.294  38.109  1.00 28.93           N  
ATOM   3686  C   ARG A 489      13.033   2.867  37.195  1.00 13.36           C  
ATOM   3687  O   ARG A 489      12.430   3.722  37.843  1.00 15.45           O  
ATOM   3688  N   SER A 490      13.322   1.658  37.652  1.00 13.58           N  
ATOM   3689  CA  SER A 490      13.064   1.299  39.035  1.00 13.57           C  
ATOM   3690  CB  SER A 490      12.130   0.112  39.111  1.00 13.27           C  
ATOM   3691  OG  SER A 490      10.909   0.392  38.438  1.00 11.12           O  
ATOM   3692  C   SER A 490      14.388   0.974  39.669  1.00 13.00           C  
ATOM   3693  O   SER A 490      15.305   0.535  38.973  1.00 14.17           O  
ATOM   3694  N   GLU A 491      14.456   1.056  41.026  1.00 13.57           N  
ATOM   3695  CA  GLU A 491      15.707   0.754  41.653  1.00 15.42           C  
ATOM   3696  CB  GLU A 491      16.414   2.073  42.063  1.00 19.25           C  
ATOM   3697  CG  GLU A 491      16.817   2.934  40.883  1.00 20.69           C  
ATOM   3698  CD  GLU A 491      17.518   4.254  41.129  1.00 22.17           C  
ATOM   3699  OE1 GLU A 491      17.546   4.796  42.266  1.00 19.97           O  
ATOM   3700  OE2 GLU A 491      18.077   4.663  40.118  1.00 23.59           O  
ATOM   3701  C   GLU A 491      15.380   0.075  42.975  1.00 14.51           C  
ATOM   3702  O   GLU A 491      14.256   0.205  43.420  1.00 17.72           O  
ATOM   3703  N   VAL A 492      16.359  -0.586  43.579  1.00 15.24           N  
ATOM   3704  CA  VAL A 492      16.207  -1.145  44.919  1.00 13.84           C  
ATOM   3705  CB  VAL A 492      16.552  -2.647  45.034  1.00 13.73           C  
ATOM   3706  CG1 VAL A 492      16.111  -3.261  46.390  1.00 13.70           C  
ATOM   3707  CG2 VAL A 492      16.078  -3.455  43.815  1.00 15.65           C  
ATOM   3708  C   VAL A 492      17.094  -0.327  45.834  1.00 16.66           C  
ATOM   3709  O   VAL A 492      18.267  -0.170  45.580  1.00 17.80           O  
ATOM   3710  N   VAL A 493      16.509   0.250  46.868  1.00 18.15           N  
ATOM   3711  CA  VAL A 493      17.295   1.018  47.815  1.00 19.88           C  
ATOM   3712  CB  VAL A 493      16.581   2.330  48.215  1.00 19.96           C  
ATOM   3713  CG1 VAL A 493      15.242   2.162  48.951  1.00 19.11           C  
ATOM   3714  CG2 VAL A 493      17.449   3.295  48.999  1.00 25.85           C  
ATOM   3715  C   VAL A 493      17.545   0.094  48.976  1.00 17.24           C  
ATOM   3716  O   VAL A 493      16.730  -0.776  49.234  1.00 15.79           O  
ATOM   3717  N   VAL A 494      18.716   0.291  49.594  1.00 16.24           N  
ATOM   3718  CA  VAL A 494      19.162  -0.445  50.748  1.00 17.90           C  
ATOM   3719  CB  VAL A 494      20.378  -1.289  50.356  1.00 20.02           C  
ATOM   3720  CG1 VAL A 494      20.829  -2.224  51.489  1.00 19.59           C  
ATOM   3721  CG2 VAL A 494      20.103  -2.114  49.095  1.00 21.83           C  
ATOM   3722  C   VAL A 494      19.517   0.589  51.797  1.00 16.02           C  
ATOM   3723  O   VAL A 494      20.282   1.552  51.536  1.00 15.51           O  
ATOM   3724  N   ILE A 495      19.001   0.362  52.998  1.00 18.77           N  
ATOM   3725  CA  ILE A 495      19.112   1.379  54.036  1.00 18.94           C  
ATOM   3726  CB  ILE A 495      17.754   2.115  54.248  1.00 19.19           C  
ATOM   3727  CG1 ILE A 495      17.258   2.911  53.065  1.00 16.20           C  
ATOM   3728  CG2 ILE A 495      17.691   2.934  55.554  1.00 19.13           C  
ATOM   3729  CD1 ILE A 495      15.745   3.161  53.074  1.00 19.33           C  
ATOM   3730  C   ILE A 495      19.534   0.636  55.292  1.00 19.20           C  
ATOM   3731  O   ILE A 495      18.974  -0.385  55.637  1.00 17.27           O  
ATOM   3732  N   ASP A 496      20.500   1.206  55.993  1.00 21.13           N  
ATOM   3733  CA  ASP A 496      20.951   0.640  57.260  1.00 21.18           C  
ATOM   3734  CB  ASP A 496      22.441   0.920  57.425  1.00 19.94           C  
ATOM   3735  CG  ASP A 496      23.117   0.231  58.589  1.00 21.79           C  
ATOM   3736  OD1 ASP A 496      22.531   0.299  59.688  1.00 20.04           O  
ATOM   3737  OD2 ASP A 496      24.231  -0.341  58.380  1.00 23.90           O  
ATOM   3738  C   ASP A 496      20.107   1.270  58.370  1.00 17.44           C  
ATOM   3739  O   ASP A 496      20.001   2.466  58.431  1.00 18.47           O  
ATOM   3740  N   THR A 497      19.516   0.458  59.251  1.00 20.57           N  
ATOM   3741  CA  THR A 497      18.666   0.972  60.339  1.00 23.30           C  
ATOM   3742  CB  THR A 497      18.006  -0.169  61.115  1.00 23.07           C  
ATOM   3743  OG1 THR A 497      19.080  -0.973  61.629  1.00 22.55           O  
ATOM   3744  CG2 THR A 497      17.021  -0.955  60.257  1.00 22.96           C  
ATOM   3745  C   THR A 497      19.451   1.878  61.307  1.00 29.30           C  
ATOM   3746  O   THR A 497      18.873   2.617  62.088  1.00 28.87           O  
ATOM   3747  N   ARG A 498      20.768   1.854  61.252  1.00 25.82           N  
ATOM   3748  CA  ARG A 498      21.542   2.756  62.104  1.00 31.56           C  
ATOM   3749  CB  ARG A 498      22.958   2.238  62.347  1.00 29.95           C  
ATOM   3750  CG  ARG A 498      23.189   0.917  63.069  1.00 33.07           C  
ATOM   3751  CD  ARG A 498      24.630   0.603  62.721  1.00 34.62           C  
ATOM   3752  NE  ARG A 498      25.120  -0.712  63.159  1.00 38.66           N  
ATOM   3753  CZ  ARG A 498      26.326  -1.241  62.896  1.00 40.09           C  
ATOM   3754  NH1 ARG A 498      27.191  -0.607  62.110  1.00 39.63           N  
ATOM   3755  NH2 ARG A 498      26.661  -2.404  63.443  1.00 39.09           N  
ATOM   3756  C   ARG A 498      21.447   4.186  61.589  1.00 28.73           C  
ATOM   3757  O   ARG A 498      21.547   5.127  62.369  1.00 28.89           O  
ATOM   3758  N   ASP A 499      21.165   4.359  60.289  1.00 30.35           N  
ATOM   3759  CA  ASP A 499      20.724   5.662  59.843  1.00 29.06           C  
ATOM   3760  CB  ASP A 499      21.893   6.527  59.398  1.00 28.89           C  
ATOM   3761  CG  ASP A 499      21.479   7.923  58.959  1.00 25.01           C  
ATOM   3762  OD1 ASP A 499      20.320   8.323  59.167  1.00 31.38           O  
ATOM   3763  OD2 ASP A 499      22.325   8.628  58.431  1.00 27.15           O  
ATOM   3764  C   ASP A 499      19.598   5.550  58.810  1.00 29.58           C  
ATOM   3765  O   ASP A 499      19.860   5.542  57.606  1.00 30.20           O  
ATOM   3766  N   PHE A 500      18.349   5.583  59.295  1.00 30.27           N  
ATOM   3767  CA  PHE A 500      17.184   5.246  58.466  1.00 25.00           C  
ATOM   3768  CB  PHE A 500      15.980   4.952  59.360  1.00 25.06           C  
ATOM   3769  CG  PHE A 500      14.862   4.248  58.602  1.00 24.60           C  
ATOM   3770  CD1 PHE A 500      14.986   2.894  58.262  1.00 29.87           C  
ATOM   3771  CD2 PHE A 500      13.723   4.960  58.190  1.00 24.07           C  
ATOM   3772  CE1 PHE A 500      13.976   2.235  57.544  1.00 25.02           C  
ATOM   3773  CE2 PHE A 500      12.699   4.310  57.488  1.00 21.55           C  
ATOM   3774  CZ  PHE A 500      12.832   2.958  57.179  1.00 23.35           C  
ATOM   3775  C   PHE A 500      16.886   6.301  57.403  1.00 30.55           C  
ATOM   3776  O   PHE A 500      16.235   5.972  56.381  1.00 25.66           O  
ATOM   3777  N   THR A 501      17.416   7.533  57.607  1.00 22.96           N  
ATOM   3778  CA  THR A 501      17.178   8.649  56.717  1.00 22.33           C  
ATOM   3779  CB  THR A 501      17.353   9.984  57.451  1.00 27.82           C  
ATOM   3780  OG1 THR A 501      18.721  10.290  57.298  1.00 26.52           O  
ATOM   3781  CG2 THR A 501      16.875   9.941  58.896  1.00 28.02           C  
ATOM   3782  C   THR A 501      17.919   8.543  55.384  1.00 22.62           C  
ATOM   3783  O   THR A 501      17.569   9.279  54.459  1.00 27.91           O  
ATOM   3784  N   LYS A 502      18.904   7.639  55.293  1.00 27.94           N  
ATOM   3785  CA  LYS A 502      19.880   7.627  54.201  1.00 32.00           C  
ATOM   3786  CB  LYS A 502      21.236   8.031  54.807  1.00 36.34           C  
ATOM   3787  CG  LYS A 502      22.408   8.287  53.883  1.00 40.14           C  
ATOM   3788  CD  LYS A 502      22.690   9.764  53.643  1.00 43.02           C  
ATOM   3789  CE  LYS A 502      24.047   9.961  53.010  1.00 43.17           C  
ATOM   3790  NZ  LYS A 502      25.216   9.754  53.880  1.00 39.37           N  
ATOM   3791  C   LYS A 502      20.000   6.243  53.567  1.00 26.78           C  
ATOM   3792  O   LYS A 502      20.242   5.246  54.257  1.00 30.44           O  
ATOM   3793  N   ALA A 503      19.973   6.190  52.218  1.00 24.38           N  
ATOM   3794  CA  ALA A 503      20.352   4.974  51.523  1.00 20.83           C  
ATOM   3795  CB  ALA A 503      19.925   5.120  50.065  1.00 20.91           C  
ATOM   3796  C   ALA A 503      21.856   4.728  51.544  1.00 24.29           C  
ATOM   3797  O   ALA A 503      22.610   5.648  51.224  1.00 26.86           O  
ATOM   3798  N   VAL A 504      22.271   3.477  51.831  1.00 21.02           N  
ATOM   3799  CA  VAL A 504      23.651   3.038  51.680  1.00 25.61           C  
ATOM   3800  CB  VAL A 504      24.136   1.958  52.653  1.00 25.50           C  
ATOM   3801  CG1 VAL A 504      24.108   2.515  54.072  1.00 24.60           C  
ATOM   3802  CG2 VAL A 504      23.418   0.612  52.578  1.00 25.20           C  
ATOM   3803  C   VAL A 504      23.925   2.679  50.218  1.00 29.11           C  
ATOM   3804  O   VAL A 504      25.016   2.929  49.684  1.00 26.49           O  
ATOM   3805  N   ALA A 505      22.920   2.094  49.567  1.00 23.76           N  
ATOM   3806  CA  ALA A 505      23.149   1.586  48.222  1.00 18.98           C  
ATOM   3807  CB  ALA A 505      23.683   0.171  48.258  1.00 21.02           C  
ATOM   3808  C   ALA A 505      21.887   1.689  47.402  1.00 20.19           C  
ATOM   3809  O   ALA A 505      20.800   1.731  47.971  1.00 16.49           O  
ATOM   3810  N   ALA A 506      22.055   1.701  46.053  1.00 18.71           N  
ATOM   3811  CA  ALA A 506      20.915   1.686  45.160  1.00 18.70           C  
ATOM   3812  CB  ALA A 506      20.606   3.076  44.617  1.00 19.56           C  
ATOM   3813  C   ALA A 506      21.205   0.695  44.030  1.00 20.54           C  
ATOM   3814  O   ALA A 506      22.257   0.815  43.430  1.00 20.18           O  
ATOM   3815  N   VAL A 507      20.379  -0.375  43.904  1.00 14.47           N  
ATOM   3816  CA  VAL A 507      20.510  -1.291  42.794  1.00 15.58           C  
ATOM   3817  CB  VAL A 507      19.934  -2.670  43.199  1.00 14.33           C  
ATOM   3818  CG1 VAL A 507      20.102  -3.669  42.057  1.00 15.16           C  
ATOM   3819  CG2 VAL A 507      20.615  -3.305  44.401  1.00 15.68           C  
ATOM   3820  C   VAL A 507      19.759  -0.651  41.627  1.00 14.68           C  
ATOM   3821  O   VAL A 507      18.516  -0.448  41.696  1.00 18.31           O  
ATOM   3822  N   GLN A 508      20.439  -0.476  40.490  1.00 12.90           N  
ATOM   3823  CA  GLN A 508      19.911   0.382  39.447  1.00 14.40           C  
ATOM   3824  CB  GLN A 508      20.979   1.429  39.095  1.00 13.94           C  
ATOM   3825  CG  GLN A 508      20.565   2.448  38.036  1.00 17.91           C  
ATOM   3826  CD  GLN A 508      21.671   3.425  37.670  1.00 19.59           C  
ATOM   3827  OE1 GLN A 508      22.474   3.829  38.521  1.00 17.11           O  
ATOM   3828  NE2 GLN A 508      21.755   3.780  36.390  1.00 16.45           N  
ATOM   3829  C   GLN A 508      19.553  -0.506  38.268  1.00 14.19           C  
ATOM   3830  O   GLN A 508      20.433  -0.910  37.549  1.00 13.08           O  
ATOM   3831  N   LEU A 509      18.243  -0.756  38.052  1.00 12.24           N  
ATOM   3832  CA  LEU A 509      17.827  -1.435  36.839  1.00 10.84           C  
ATOM   3833  CB  LEU A 509      16.409  -2.026  36.931  1.00  9.50           C  
ATOM   3834  CG  LEU A 509      16.239  -3.198  37.917  1.00 10.20           C  
ATOM   3835  CD1 LEU A 509      14.722  -3.442  38.052  1.00 11.80           C  
ATOM   3836  CD2 LEU A 509      16.991  -4.531  37.688  1.00 12.81           C  
ATOM   3837  C   LEU A 509      17.997  -0.509  35.641  1.00 10.59           C  
ATOM   3838  O   LEU A 509      17.864   0.727  35.736  1.00 12.27           O  
ATOM   3839  N   PRO A 510      18.153  -1.055  34.421  1.00 10.90           N  
ATOM   3840  CA  PRO A 510      18.144  -0.205  33.239  1.00 13.43           C  
ATOM   3841  CB  PRO A 510      18.930  -1.026  32.235  1.00 14.63           C  
ATOM   3842  CG  PRO A 510      18.652  -2.478  32.604  1.00 14.48           C  
ATOM   3843  CD  PRO A 510      18.444  -2.463  34.144  1.00 11.29           C  
ATOM   3844  C   PRO A 510      16.749   0.116  32.715  1.00 16.91           C  
ATOM   3845  O   PRO A 510      16.597   0.555  31.579  1.00 19.70           O  
ATOM   3846  N   PHE A 511      15.724  -0.245  33.491  1.00 13.49           N  
ATOM   3847  CA  PHE A 511      14.326  -0.106  33.088  1.00 14.96           C  
ATOM   3848  CB  PHE A 511      13.902  -1.253  32.126  1.00 15.57           C  
ATOM   3849  CG  PHE A 511      14.225  -2.692  32.538  1.00 16.69           C  
ATOM   3850  CD1 PHE A 511      14.023  -3.180  33.830  1.00 14.98           C  
ATOM   3851  CD2 PHE A 511      14.685  -3.604  31.583  1.00 16.57           C  
ATOM   3852  CE1 PHE A 511      14.379  -4.471  34.190  1.00 16.20           C  
ATOM   3853  CE2 PHE A 511      14.963  -4.947  31.914  1.00 14.09           C  
ATOM   3854  CZ  PHE A 511      14.851  -5.369  33.234  1.00 16.46           C  
ATOM   3855  C   PHE A 511      13.475  -0.035  34.337  1.00 14.75           C  
ATOM   3856  O   PHE A 511      14.029  -0.253  35.428  1.00 15.14           O  
ATOM   3857  N   ALA A 512      12.170   0.314  34.137  1.00 16.41           N  
ATOM   3858  CA  ALA A 512      11.148   0.258  35.180  1.00 12.41           C  
ATOM   3859  CB  ALA A 512      10.176   1.396  34.955  1.00 14.94           C  
ATOM   3860  C   ALA A 512      10.425  -1.087  35.128  1.00 13.55           C  
ATOM   3861  O   ALA A 512      10.251  -1.647  34.041  1.00 13.04           O  
ATOM   3862  N   ILE A 513      10.078  -1.596  36.311  1.00 11.94           N  
ATOM   3863  CA  ILE A 513       9.206  -2.727  36.527  1.00 14.09           C  
ATOM   3864  CB  ILE A 513       9.888  -3.813  37.390  1.00 16.87           C  
ATOM   3865  CG1 ILE A 513      10.110  -3.362  38.877  1.00 18.98           C  
ATOM   3866  CG2 ILE A 513      11.182  -4.295  36.746  1.00 21.28           C  
ATOM   3867  CD1 ILE A 513      10.926  -4.309  39.773  1.00 18.06           C  
ATOM   3868  C   ILE A 513       7.867  -2.201  37.060  1.00 13.40           C  
ATOM   3869  O   ILE A 513       7.764  -1.068  37.583  1.00 11.81           O  
ATOM   3870  N   ARG A 514       6.812  -3.044  36.989  1.00 12.28           N  
ATOM   3871  CA  ARG A 514       5.502  -2.667  37.479  1.00 14.10           C  
ATOM   3872  CB  ARG A 514       4.592  -3.912  37.457  1.00 14.73           C  
ATOM   3873  CG  ARG A 514       3.839  -3.980  36.139  1.00 15.51           C  
ATOM   3874  CD  ARG A 514       2.776  -2.881  35.992  1.00 15.68           C  
ATOM   3875  NE  ARG A 514       1.928  -3.225  34.840  1.00 19.11           N  
ATOM   3876  CZ  ARG A 514       0.869  -2.575  34.435  1.00 17.72           C  
ATOM   3877  NH1 ARG A 514       0.475  -1.494  35.091  1.00 16.83           N  
ATOM   3878  NH2 ARG A 514       0.225  -2.994  33.352  1.00 20.48           N  
ATOM   3879  C   ARG A 514       5.585  -2.335  38.967  1.00 14.03           C  
ATOM   3880  O   ARG A 514       6.480  -2.825  39.650  1.00 11.93           O  
ATOM   3881  N   SER A 515       4.764  -1.397  39.416  1.00 11.72           N  
ATOM   3882  CA  SER A 515       4.677  -1.224  40.866  1.00 14.13           C  
ATOM   3883  CB  SER A 515       3.976   0.071  41.242  1.00 13.88           C  
ATOM   3884  OG  SER A 515       3.952   0.290  42.674  1.00 14.76           O  
ATOM   3885  C   SER A 515       3.897  -2.430  41.362  1.00 16.43           C  
ATOM   3886  O   SER A 515       2.923  -2.826  40.716  1.00 14.41           O  
ATOM   3887  N   GLY A 516       4.396  -3.017  42.451  1.00 17.62           N  
ATOM   3888  CA  GLY A 516       3.918  -4.316  42.873  1.00 14.34           C  
ATOM   3889  C   GLY A 516       3.110  -4.268  44.152  1.00 12.80           C  
ATOM   3890  O   GLY A 516       2.597  -3.220  44.529  1.00 14.51           O  
ATOM   3891  N   ILE A 517       2.875  -5.472  44.690  1.00 11.89           N  
ATOM   3892  CA  ILE A 517       2.022  -5.644  45.820  1.00 13.53           C  
ATOM   3893  CB  ILE A 517       0.916  -6.699  45.547  1.00 14.11           C  
ATOM   3894  CG1 ILE A 517       0.211  -6.485  44.187  1.00 12.93           C  
ATOM   3895  CG2 ILE A 517      -0.105  -6.689  46.679  1.00 12.42           C  
ATOM   3896  CD1 ILE A 517      -0.642  -5.234  44.129  1.00 18.11           C  
ATOM   3897  C   ILE A 517       2.916  -5.880  47.041  1.00 13.10           C  
ATOM   3898  O   ILE A 517       3.496  -4.931  47.533  1.00 12.27           O  
ATOM   3899  N   HIS A 518       3.163  -7.153  47.409  1.00 16.35           N  
ATOM   3900  CA  HIS A 518       4.114  -7.500  48.473  1.00 16.57           C  
ATOM   3901  CB  HIS A 518       3.493  -8.528  49.432  1.00 14.80           C  
ATOM   3902  CG  HIS A 518       2.244  -8.016  50.069  1.00 12.46           C  
ATOM   3903  ND1 HIS A 518       2.343  -7.215  51.180  1.00 14.93           N  
ATOM   3904  CE1 HIS A 518       1.096  -6.806  51.506  1.00 15.44           C  
ATOM   3905  NE2 HIS A 518       0.242  -7.381  50.694  1.00 11.86           N  
ATOM   3906  CD2 HIS A 518       0.915  -8.132  49.777  1.00 12.87           C  
ATOM   3907  C   HIS A 518       5.421  -8.067  47.915  1.00 16.10           C  
ATOM   3908  O   HIS A 518       5.565  -8.376  46.715  1.00 14.03           O  
ATOM   3909  N   GLY A 519       6.396  -8.116  48.806  1.00 12.74           N  
ATOM   3910  CA  GLY A 519       7.688  -8.777  48.567  1.00 11.24           C  
ATOM   3911  C   GLY A 519       8.229  -9.285  49.897  1.00 13.28           C  
ATOM   3912  O   GLY A 519       7.692  -8.894  50.939  1.00 15.02           O  
ATOM   3913  N   GLN A 520       9.274 -10.158  49.833  1.00 13.16           N  
ATOM   3914  CA  GLN A 520       9.740 -10.728  51.076  1.00 14.10           C  
ATOM   3915  CB  GLN A 520       9.131 -12.138  51.183  1.00 14.04           C  
ATOM   3916  CG  GLN A 520       7.601 -12.153  51.334  1.00 13.99           C  
ATOM   3917  CD  GLN A 520       7.008 -11.468  52.564  1.00 17.98           C  
ATOM   3918  OE1 GLN A 520       7.646 -11.383  53.624  1.00 16.72           O  
ATOM   3919  NE2 GLN A 520       5.764 -10.981  52.461  1.00 15.74           N  
ATOM   3920  C   GLN A 520      11.257 -10.779  50.957  1.00 16.54           C  
ATOM   3921  O   GLN A 520      11.773 -10.971  49.848  1.00 14.46           O  
ATOM   3922  N   TRP A 521      11.933 -10.525  52.097  1.00 13.08           N  
ATOM   3923  CA  TRP A 521      13.290 -10.974  52.238  1.00 16.97           C  
ATOM   3924  CB  TRP A 521      14.051 -10.135  53.274  1.00 14.91           C  
ATOM   3925  CG  TRP A 521      15.469 -10.635  53.370  1.00 19.13           C  
ATOM   3926  CD1 TRP A 521      16.020 -11.389  54.379  1.00 23.42           C  
ATOM   3927  NE1 TRP A 521      17.352 -11.665  54.101  1.00 23.36           N  
ATOM   3928  CE2 TRP A 521      17.661 -11.106  52.869  1.00 23.69           C  
ATOM   3929  CZ2 TRP A 521      18.860 -11.091  52.157  1.00 20.32           C  
ATOM   3930  CH2 TRP A 521      18.886 -10.459  50.926  1.00 18.70           C  
ATOM   3931  CZ3 TRP A 521      17.741  -9.831  50.395  1.00 20.28           C  
ATOM   3932  CE3 TRP A 521      16.555  -9.810  51.114  1.00 22.15           C  
ATOM   3933  CD2 TRP A 521      16.501 -10.455  52.371  1.00 22.66           C  
ATOM   3934  C   TRP A 521      13.275 -12.468  52.603  1.00 15.67           C  
ATOM   3935  O   TRP A 521      12.810 -12.845  53.694  1.00 14.17           O  
ATOM   3936  N   ILE A 522      13.831 -13.279  51.685  1.00 15.99           N  
ATOM   3937  CA  ILE A 522      13.996 -14.710  51.922  1.00 17.39           C  
ATOM   3938  CB  ILE A 522      13.335 -15.546  50.823  1.00 16.16           C  
ATOM   3939  CG1 ILE A 522      11.840 -15.177  50.588  1.00 16.83           C  
ATOM   3940  CG2 ILE A 522      13.560 -17.052  51.093  1.00 13.49           C  
ATOM   3941  CD1 ILE A 522      10.947 -15.265  51.839  1.00 17.76           C  
ATOM   3942  C   ILE A 522      15.467 -15.072  52.177  1.00 24.26           C  
ATOM   3943  O   ILE A 522      16.289 -15.137  51.232  1.00 20.43           O  
ATOM   3944  N   PRO A 523      15.834 -15.400  53.442  1.00 18.80           N  
ATOM   3945  CA  PRO A 523      17.192 -15.785  53.786  1.00 20.32           C  
ATOM   3946  CB  PRO A 523      17.042 -16.408  55.230  1.00 21.44           C  
ATOM   3947  CG  PRO A 523      15.906 -15.576  55.792  1.00 21.08           C  
ATOM   3948  CD  PRO A 523      14.945 -15.432  54.626  1.00 17.53           C  
ATOM   3949  C   PRO A 523      17.756 -16.886  52.914  1.00 16.44           C  
ATOM   3950  O   PRO A 523      17.063 -17.853  52.603  1.00 20.99           O  
ATOM   3951  N   GLY A 524      19.058 -16.769  52.560  1.00 18.58           N  
ATOM   3952  CA  GLY A 524      19.707 -17.857  51.813  1.00 19.63           C  
ATOM   3953  C   GLY A 524      19.529 -19.250  52.442  1.00 21.09           C  
ATOM   3954  O   GLY A 524      19.407 -20.264  51.747  1.00 18.98           O  
ATOM   3955  N   GLU A 525      19.525 -19.266  53.780  1.00 23.14           N  
ATOM   3956  CA  GLU A 525      19.613 -20.455  54.621  1.00 20.72           C  
ATOM   3957  CB  GLU A 525      19.993 -20.041  56.053  1.00 23.02           C  
ATOM   3958  CG  GLU A 525      21.416 -19.495  56.146  1.00 34.86           C  
ATOM   3959  CD  GLU A 525      21.655 -18.008  55.855  1.00 45.39           C  
ATOM   3960  OE1 GLU A 525      20.784 -17.242  55.306  1.00 35.11           O  
ATOM   3961  OE2 GLU A 525      22.789 -17.593  56.232  1.00 47.67           O  
ATOM   3962  C   GLU A 525      18.339 -21.292  54.564  1.00 20.40           C  
ATOM   3963  O   GLU A 525      18.427 -22.492  54.793  1.00 18.05           O  
ATOM   3964  N   VAL A 526      17.197 -20.672  54.193  1.00 17.94           N  
ATOM   3965  CA  VAL A 526      15.925 -21.344  54.090  1.00 17.73           C  
ATOM   3966  CB  VAL A 526      14.823 -20.504  54.783  1.00 21.93           C  
ATOM   3967  CG1 VAL A 526      15.121 -20.196  56.265  1.00 19.97           C  
ATOM   3968  CG2 VAL A 526      14.500 -19.197  54.058  1.00 22.30           C  
ATOM   3969  C   VAL A 526      15.618 -21.582  52.608  1.00 16.81           C  
ATOM   3970  O   VAL A 526      14.548 -22.104  52.306  1.00 18.83           O  
ATOM   3971  N   THR A 527      16.562 -21.226  51.720  1.00 16.69           N  
ATOM   3972  CA  THR A 527      16.346 -21.449  50.289  1.00 16.58           C  
ATOM   3973  CB  THR A 527      16.797 -20.216  49.494  1.00 17.24           C  
ATOM   3974  OG1 THR A 527      16.184 -19.055  50.032  1.00 19.47           O  
ATOM   3975  CG2 THR A 527      16.450 -20.276  48.007  1.00 14.53           C  
ATOM   3976  C   THR A 527      17.092 -22.718  49.873  1.00 16.18           C  
ATOM   3977  O   THR A 527      18.307 -22.712  49.908  1.00 16.65           O  
ATOM   3978  N   PRO A 528      16.441 -23.780  49.363  1.00 16.97           N  
ATOM   3979  CA  PRO A 528      17.177 -24.931  48.856  1.00 21.02           C  
ATOM   3980  CB  PRO A 528      16.135 -25.882  48.338  1.00 19.81           C  
ATOM   3981  CG  PRO A 528      14.812 -25.410  48.988  1.00 19.29           C  
ATOM   3982  CD  PRO A 528      14.968 -23.958  49.267  1.00 16.76           C  
ATOM   3983  C   PRO A 528      18.197 -24.495  47.798  1.00 23.11           C  
ATOM   3984  O   PRO A 528      17.898 -23.613  46.963  1.00 23.59           O  
ATOM   3985  N   ASP A 529      19.442 -25.013  47.963  1.00 17.70           N  
ATOM   3986  CA  ASP A 529      20.492 -24.959  46.952  1.00 21.97           C  
ATOM   3987  CB  ASP A 529      20.016 -25.590  45.647  1.00 18.65           C  
ATOM   3988  CG  ASP A 529      19.502 -26.999  45.783  1.00 20.79           C  
ATOM   3989  OD1 ASP A 529      20.260 -27.858  46.266  1.00 24.22           O  
ATOM   3990  OD2 ASP A 529      18.350 -27.226  45.458  1.00 22.31           O  
ATOM   3991  C   ASP A 529      20.927 -23.519  46.671  1.00 21.74           C  
ATOM   3992  O   ASP A 529      21.337 -23.252  45.539  1.00 25.01           O  
ATOM   3993  N   PHE A 530      20.759 -22.616  47.661  1.00 18.53           N  
ATOM   3994  CA  PHE A 530      21.121 -21.217  47.515  1.00 19.48           C  
ATOM   3995  CB  PHE A 530      20.637 -20.409  48.720  1.00 20.63           C  
ATOM   3996  CG  PHE A 530      20.962 -18.917  48.708  1.00 20.09           C  
ATOM   3997  CD2 PHE A 530      20.087 -18.006  48.083  1.00 16.88           C  
ATOM   3998  CD1 PHE A 530      22.194 -18.447  49.211  1.00 20.49           C  
ATOM   3999  CE2 PHE A 530      20.381 -16.626  48.101  1.00 18.30           C  
ATOM   4000  CE1 PHE A 530      22.524 -17.101  49.148  1.00 22.09           C  
ATOM   4001  CZ  PHE A 530      21.611 -16.181  48.589  1.00 18.13           C  
ATOM   4002  C   PHE A 530      22.640 -21.090  47.345  1.00 23.86           C  
ATOM   4003  O   PHE A 530      23.120 -20.163  46.694  1.00 20.23           O  
ATOM   4004  N   GLU A 531      23.397 -22.011  47.949  1.00 26.11           N  
ATOM   4005  CA  GLU A 531      24.852 -22.061  47.856  1.00 24.74           C  
ATOM   4006  CB  GLU A 531      25.476 -22.833  49.021  1.00 21.80           C  
ATOM   4007  CG  GLU A 531      25.249 -22.179  50.384  1.00 23.71           C  
ATOM   4008  CD  GLU A 531      25.628 -20.710  50.536  1.00 31.46           C  
ATOM   4009  OE1 GLU A 531      26.664 -20.225  50.003  1.00 35.69           O  
ATOM   4010  OE2 GLU A 531      24.902 -20.049  51.305  1.00 29.35           O  
ATOM   4011  C   GLU A 531      25.372 -22.544  46.502  1.00 21.51           C  
ATOM   4012  O   GLU A 531      26.541 -22.244  46.191  1.00 27.92           O  
ATOM   4013  N   THR A 532      24.552 -23.196  45.669  1.00 20.99           N  
ATOM   4014  CA  THR A 532      24.992 -23.779  44.404  1.00 21.64           C  
ATOM   4015  CB  THR A 532      25.008 -25.301  44.441  1.00 22.04           C  
ATOM   4016  OG1 THR A 532      23.682 -25.789  44.518  1.00 20.67           O  
ATOM   4017  CG2 THR A 532      25.908 -25.894  45.520  1.00 27.39           C  
ATOM   4018  C   THR A 532      24.294 -23.249  43.137  1.00 24.12           C  
ATOM   4019  O   THR A 532      24.741 -23.523  42.021  1.00 23.37           O  
ATOM   4020  N   LYS A 533      23.179 -22.523  43.303  1.00 25.05           N  
ATOM   4021  CA  LYS A 533      22.339 -22.087  42.190  1.00 23.04           C  
ATOM   4022  CB  LYS A 533      20.988 -22.807  42.198  1.00 21.20           C  
ATOM   4023  CG  LYS A 533      21.078 -24.204  41.653  1.00 23.83           C  
ATOM   4024  CD  LYS A 533      19.815 -24.978  41.969  1.00 32.12           C  
ATOM   4025  CE  LYS A 533      20.062 -26.454  41.922  1.00 41.29           C  
ATOM   4026  NZ  LYS A 533      18.841 -27.148  42.337  1.00 50.71           N  
ATOM   4027  C   LYS A 533      22.201 -20.581  42.321  1.00 26.98           C  
ATOM   4028  O   LYS A 533      21.886 -20.086  43.407  1.00 30.11           O  
ATOM   4029  N   GLY A 534      22.511 -19.854  41.230  1.00 25.26           N  
ATOM   4030  CA  GLY A 534      22.221 -18.424  41.207  1.00 22.55           C  
ATOM   4031  C   GLY A 534      20.918 -18.222  40.438  1.00 20.96           C  
ATOM   4032  O   GLY A 534      20.348 -19.198  39.976  1.00 20.61           O  
ATOM   4033  N   LEU A 535      20.465 -16.969  40.331  1.00 16.20           N  
ATOM   4034  CA  LEU A 535      19.291 -16.646  39.505  1.00 17.82           C  
ATOM   4035  CB  LEU A 535      18.904 -15.190  39.785  1.00 16.45           C  
ATOM   4036  CG  LEU A 535      18.429 -14.890  41.223  1.00 15.91           C  
ATOM   4037  CD1 LEU A 535      17.940 -13.448  41.265  1.00 16.02           C  
ATOM   4038  CD2 LEU A 535      17.290 -15.847  41.675  1.00 17.66           C  
ATOM   4039  C   LEU A 535      19.625 -16.826  38.023  1.00 16.00           C  
ATOM   4040  O   LEU A 535      18.725 -17.096  37.206  1.00 19.22           O  
ATOM   4041  N   VAL A 536      20.929 -16.795  37.696  1.00 16.97           N  
ATOM   4042  CA  VAL A 536      21.332 -16.924  36.290  1.00 17.03           C  
ATOM   4043  CB  VAL A 536      22.090 -15.652  35.854  1.00 20.33           C  
ATOM   4044  CG1 VAL A 536      22.315 -15.629  34.315  1.00 21.37           C  
ATOM   4045  CG2 VAL A 536      21.407 -14.334  36.267  1.00 19.91           C  
ATOM   4046  C   VAL A 536      22.241 -18.140  36.190  1.00 18.12           C  
ATOM   4047  O   VAL A 536      23.251 -18.158  36.883  1.00 20.01           O  
ATOM   4048  N   ASP A 537      22.029 -19.068  35.246  1.00 21.35           N  
ATOM   4049  CA  ASP A 537      22.932 -20.207  35.200  1.00 23.49           C  
ATOM   4050  CB  ASP A 537      22.284 -21.395  34.528  1.00 29.88           C  
ATOM   4051  CG  ASP A 537      21.496 -22.367  35.410  1.00 30.37           C  
ATOM   4052  OD1 ASP A 537      21.412 -22.204  36.676  1.00 33.50           O  
ATOM   4053  OD2 ASP A 537      21.060 -23.367  34.847  1.00 35.74           O  
ATOM   4054  C   ASP A 537      24.269 -19.784  34.554  1.00 25.48           C  
ATOM   4055  O   ASP A 537      24.245 -19.068  33.573  1.00 21.29           O  
ATOM   4056  N   LEU A 538      25.411 -20.171  35.122  1.00 20.28           N  
ATOM   4057  CA  LEU A 538      26.698 -19.735  34.596  1.00 27.08           C  
ATOM   4058  CB  LEU A 538      27.874 -19.918  35.550  1.00 30.12           C  
ATOM   4059  CG  LEU A 538      27.884 -18.985  36.761  1.00 33.71           C  
ATOM   4060  CD1 LEU A 538      29.122 -19.301  37.576  1.00 30.69           C  
ATOM   4061  CD2 LEU A 538      27.799 -17.477  36.391  1.00 33.00           C  
ATOM   4062  C   LEU A 538      26.955 -20.424  33.261  1.00 22.83           C  
ATOM   4063  O   LEU A 538      26.545 -21.567  33.071  1.00 20.20           O  
ATOM   4064  N   PRO A 539      27.623 -19.778  32.276  1.00 21.57           N  
ATOM   4065  CA  PRO A 539      28.039 -20.536  31.104  1.00 20.80           C  
ATOM   4066  CB  PRO A 539      28.262 -19.463  30.023  1.00 21.00           C  
ATOM   4067  CG  PRO A 539      28.755 -18.308  30.894  1.00 25.08           C  
ATOM   4068  CD  PRO A 539      27.958 -18.340  32.182  1.00 23.05           C  
ATOM   4069  C   PRO A 539      29.130 -21.552  31.454  1.00 17.18           C  
ATOM   4070  O   PRO A 539      29.781 -21.446  32.532  1.00 15.75           O  
ATOM   4071  N   LYS A 540      29.376 -22.471  30.511  1.00 17.63           N  
ATOM   4072  CA  LYS A 540      30.334 -23.563  30.711  1.00 18.17           C  
ATOM   4073  CB  LYS A 540      30.278 -24.599  29.588  1.00 18.66           C  
ATOM   4074  CG  LYS A 540      30.607 -24.123  28.178  1.00 20.69           C  
ATOM   4075  CD  LYS A 540      30.703 -25.401  27.327  1.00 25.06           C  
ATOM   4076  CE  LYS A 540      31.114 -25.121  25.934  1.00 26.31           C  
ATOM   4077  NZ  LYS A 540      31.204 -26.344  25.116  1.00 24.20           N  
ATOM   4078  C   LYS A 540      31.754 -23.005  30.862  1.00 19.41           C  
ATOM   4079  O   LYS A 540      32.058 -21.923  30.369  1.00 17.62           O  
ATOM   4080  N   GLU A 541      32.605 -23.737  31.563  1.00 20.35           N  
ATOM   4081  CA  GLU A 541      34.006 -23.398  31.736  1.00 19.13           C  
ATOM   4082  CB  GLU A 541      34.621 -24.085  32.954  1.00 23.08           C  
ATOM   4083  CG  GLU A 541      35.975 -23.478  33.260  1.00 24.77           C  
ATOM   4084  CD  GLU A 541      36.609 -24.164  34.459  1.00 38.30           C  
ATOM   4085  OE1 GLU A 541      36.169 -25.283  34.815  1.00 41.35           O  
ATOM   4086  OE2 GLU A 541      37.528 -23.551  35.042  1.00 40.96           O  
ATOM   4087  C   GLU A 541      34.821 -23.583  30.451  1.00 18.45           C  
ATOM   4088  O   GLU A 541      35.604 -22.688  30.068  1.00 20.19           O  
ATOM   4089  N   GLU A 542      34.684 -24.733  29.821  1.00 22.26           N  
ATOM   4090  CA  GLU A 542      35.429 -25.072  28.607  1.00 22.75           C  
ATOM   4091  CB  GLU A 542      34.906 -26.328  27.909  1.00 23.15           C  
ATOM   4092  CG  GLU A 542      35.936 -26.942  26.953  1.00 28.20           C  
ATOM   4093  CD  GLU A 542      36.000 -28.453  26.847  1.00 43.96           C  
ATOM   4094  OE1 GLU A 542      34.969 -29.086  26.530  1.00 41.08           O  
ATOM   4095  OE2 GLU A 542      37.103 -28.993  27.110  1.00 54.32           O  
ATOM   4096  C   GLU A 542      35.265 -23.980  27.542  1.00 17.00           C  
ATOM   4097  O   GLU A 542      34.202 -23.471  27.382  1.00 19.57           O  
ATOM   4098  N   HIS A 543      36.355 -23.563  26.901  1.00 17.44           N  
ATOM   4099  CA  HIS A 543      36.356 -22.650  25.781  1.00 18.83           C  
ATOM   4100  CB  HIS A 543      37.809 -22.251  25.456  1.00 20.64           C  
ATOM   4101  CG  HIS A 543      38.435 -21.386  26.502  1.00 24.04           C  
ATOM   4102  ND1 HIS A 543      39.776 -21.432  26.838  1.00 27.60           N  
ATOM   4103  CE1 HIS A 543      40.018 -20.529  27.798  1.00 22.11           C  
ATOM   4104  NE2 HIS A 543      38.881 -19.929  28.104  1.00 28.04           N  
ATOM   4105  CD2 HIS A 543      37.886 -20.450  27.309  1.00 25.87           C  
ATOM   4106  C   HIS A 543      35.691 -23.345  24.596  1.00 18.21           C  
ATOM   4107  O   HIS A 543      35.894 -24.536  24.348  1.00 17.38           O  
ATOM   4108  N   TRP A 544      34.929 -22.583  23.837  1.00 17.65           N  
ATOM   4109  CA  TRP A 544      34.453 -23.085  22.551  1.00 21.12           C  
ATOM   4110  CB  TRP A 544      33.395 -22.183  21.905  1.00 20.99           C  
ATOM   4111  CG  TRP A 544      32.135 -21.959  22.690  1.00 20.95           C  
ATOM   4112  CD1 TRP A 544      31.771 -20.790  23.309  1.00 18.75           C  
ATOM   4113  NE1 TRP A 544      30.530 -20.962  23.864  1.00 19.05           N  
ATOM   4114  CE2 TRP A 544      30.042 -22.208  23.585  1.00 17.97           C  
ATOM   4115  CZ2 TRP A 544      28.803 -22.781  23.908  1.00 20.39           C  
ATOM   4116  CH2 TRP A 544      28.559 -24.065  23.463  1.00 23.90           C  
ATOM   4117  CZ3 TRP A 544      29.538 -24.745  22.705  1.00 23.82           C  
ATOM   4118  CE3 TRP A 544      30.756 -24.172  22.393  1.00 19.32           C  
ATOM   4119  CD2 TRP A 544      31.016 -22.864  22.811  1.00 18.89           C  
ATOM   4120  C   TRP A 544      35.608 -23.218  21.585  1.00 18.95           C  
ATOM   4121  O   TRP A 544      35.652 -24.161  20.808  1.00 18.24           O  
ATOM   4122  N   ALA A 545      36.540 -22.255  21.627  1.00 19.77           N  
ATOM   4123  CA  ALA A 545      37.475 -22.184  20.527  1.00 17.86           C  
ATOM   4124  CB  ALA A 545      37.681 -20.710  20.173  1.00 14.91           C  
ATOM   4125  C   ALA A 545      38.775 -22.943  20.826  1.00 13.91           C  
ATOM   4126  O   ALA A 545      39.203 -23.045  22.003  1.00 16.02           O  
ATOM   4127  N   PRO A 546      39.453 -23.510  19.805  1.00 14.35           N  
ATOM   4128  CA  PRO A 546      40.764 -24.128  20.035  1.00 17.56           C  
ATOM   4129  CB  PRO A 546      40.963 -24.955  18.758  1.00 19.25           C  
ATOM   4130  CG  PRO A 546      40.236 -24.134  17.727  1.00 16.70           C  
ATOM   4131  CD  PRO A 546      39.035 -23.562  18.370  1.00 16.99           C  
ATOM   4132  C   PRO A 546      41.856 -23.105  20.338  1.00 21.11           C  
ATOM   4133  O   PRO A 546      41.711 -21.958  19.907  1.00 18.83           O  
ATOM   4134  N   LEU A 547      42.953 -23.533  21.039  1.00 22.04           N  
ATOM   4135  CA  LEU A 547      44.096 -22.666  21.322  1.00 22.96           C  
ATOM   4136  CB  LEU A 547      45.157 -23.419  22.102  1.00 27.82           C  
ATOM   4137  CG  LEU A 547      46.231 -22.523  22.726  1.00 27.12           C  
ATOM   4138  CD1 LEU A 547      45.763 -21.827  23.997  1.00 30.78           C  
ATOM   4139  CD2 LEU A 547      47.553 -23.268  22.889  1.00 32.95           C  
ATOM   4140  C   LEU A 547      44.692 -22.060  20.047  1.00 21.03           C  
ATOM   4141  O   LEU A 547      45.096 -20.897  20.056  1.00 26.61           O  
ATOM   4142  N   SER A 548      44.647 -22.826  18.971  1.00 18.88           N  
ATOM   4143  CA  SER A 548      45.255 -22.437  17.698  1.00 21.51           C  
ATOM   4144  CB  SER A 548      45.202 -23.573  16.714  1.00 21.01           C  
ATOM   4145  OG  SER A 548      43.861 -23.877  16.375  1.00 19.85           O  
ATOM   4146  C   SER A 548      44.605 -21.202  17.073  1.00 23.23           C  
ATOM   4147  O   SER A 548      45.174 -20.584  16.183  1.00 23.10           O  
ATOM   4148  N   GLN A 549      43.369 -20.890  17.483  1.00 23.38           N  
ATOM   4149  CA  GLN A 549      42.613 -19.804  16.891  1.00 21.94           C  
ATOM   4150  CB  GLN A 549      41.118 -20.175  16.979  1.00 20.47           C  
ATOM   4151  CG  GLN A 549      40.681 -21.119  15.866  1.00 19.19           C  
ATOM   4152  CD  GLN A 549      40.337 -20.392  14.584  1.00 16.53           C  
ATOM   4153  OE1 GLN A 549      39.620 -19.380  14.563  1.00 15.71           O  
ATOM   4154  NE2 GLN A 549      40.824 -20.920  13.466  1.00 16.79           N  
ATOM   4155  C   GLN A 549      42.994 -18.457  17.517  1.00 20.88           C  
ATOM   4156  O   GLN A 549      42.680 -17.445  16.932  1.00 20.31           O  
ATOM   4157  N   SER A 550      43.639 -18.426  18.705  1.00 21.92           N  
ATOM   4158  CA  SER A 550      43.985 -17.162  19.347  1.00 20.54           C  
ATOM   4159  CB  SER A 550      44.775 -17.317  20.622  1.00 22.44           C  
ATOM   4160  OG  SER A 550      44.968 -16.035  21.185  1.00 18.67           O  
ATOM   4161  C   SER A 550      44.807 -16.289  18.387  1.00 18.18           C  
ATOM   4162  O   SER A 550      45.661 -16.803  17.645  1.00 19.04           O  
ATOM   4163  N   PRO A 551      44.530 -14.961  18.311  1.00 15.51           N  
ATOM   4164  CA  PRO A 551      45.351 -14.075  17.509  1.00 16.86           C  
ATOM   4165  CB  PRO A 551      44.615 -12.738  17.544  1.00 14.56           C  
ATOM   4166  CG  PRO A 551      43.857 -12.815  18.898  1.00 15.65           C  
ATOM   4167  CD  PRO A 551      43.387 -14.249  18.890  1.00 17.77           C  
ATOM   4168  C   PRO A 551      46.746 -13.923  18.113  1.00 16.55           C  
ATOM   4169  O   PRO A 551      47.657 -13.599  17.398  1.00 15.42           O  
ATOM   4170  N   TYR A 552      46.863 -14.195  19.414  1.00 17.18           N  
ATOM   4171  CA  TYR A 552      48.104 -13.994  20.148  1.00 15.66           C  
ATOM   4172  CB  TYR A 552      47.656 -13.797  21.605  1.00 18.20           C  
ATOM   4173  CG  TYR A 552      48.830 -13.838  22.581  1.00 19.77           C  
ATOM   4174  CD1 TYR A 552      49.794 -12.798  22.644  1.00 22.21           C  
ATOM   4175  CD2 TYR A 552      49.042 -14.972  23.349  1.00 22.94           C  
ATOM   4176  CE1 TYR A 552      50.855 -12.853  23.570  1.00 18.89           C  
ATOM   4177  CE2 TYR A 552      50.096 -15.029  24.266  1.00 20.32           C  
ATOM   4178  CZ  TYR A 552      51.005 -13.992  24.345  1.00 20.70           C  
ATOM   4179  OH  TYR A 552      52.012 -14.137  25.278  1.00 25.98           O  
ATOM   4180  C   TYR A 552      48.959 -15.248  20.023  1.00 17.00           C  
ATOM   4181  O   TYR A 552      48.449 -16.385  20.114  1.00 19.20           O  
ATOM   4182  N   ASP A 553      50.254 -15.001  19.781  1.00 18.39           N  
ATOM   4183  CA  ASP A 553      51.314 -15.998  19.725  1.00 19.54           C  
ATOM   4184  CB  ASP A 553      51.875 -16.133  18.313  1.00 19.24           C  
ATOM   4185  CG  ASP A 553      53.025 -17.127  18.128  1.00 28.20           C  
ATOM   4186  OD1 ASP A 553      53.567 -17.678  19.145  1.00 20.44           O  
ATOM   4187  OD2 ASP A 553      53.393 -17.341  16.956  1.00 22.80           O  
ATOM   4188  C   ASP A 553      52.380 -15.591  20.734  1.00 19.39           C  
ATOM   4189  O   ASP A 553      53.054 -14.562  20.565  1.00 23.56           O  
ATOM   4190  N   PRO A 554      52.577 -16.345  21.836  1.00 20.96           N  
ATOM   4191  CA  PRO A 554      53.588 -15.979  22.819  1.00 19.31           C  
ATOM   4192  CB  PRO A 554      53.595 -17.119  23.847  1.00 21.18           C  
ATOM   4193  CG  PRO A 554      52.714 -18.191  23.275  1.00 20.92           C  
ATOM   4194  CD  PRO A 554      51.835 -17.566  22.203  1.00 23.69           C  
ATOM   4195  C   PRO A 554      55.015 -15.842  22.269  1.00 20.67           C  
ATOM   4196  O   PRO A 554      55.806 -15.155  22.886  1.00 18.58           O  
ATOM   4197  N   ASP A 555      55.301 -16.416  21.079  1.00 16.44           N  
ATOM   4198  CA  ASP A 555      56.620 -16.360  20.467  1.00 21.38           C  
ATOM   4199  CB  ASP A 555      57.039 -17.664  19.808  1.00 21.38           C  
ATOM   4200  CG  ASP A 555      57.068 -18.884  20.707  1.00 23.03           C  
ATOM   4201  OD1 ASP A 555      57.550 -18.824  21.839  1.00 22.54           O  
ATOM   4202  OD2 ASP A 555      56.557 -19.899  20.268  1.00 33.50           O  
ATOM   4203  C   ASP A 555      56.758 -15.171  19.530  1.00 24.96           C  
ATOM   4204  O   ASP A 555      57.896 -14.824  19.156  1.00 20.96           O  
ATOM   4205  N   ALA A 556      55.628 -14.526  19.196  1.00 19.89           N  
ATOM   4206  CA  ALA A 556      55.644 -13.396  18.271  1.00 23.34           C  
ATOM   4207  CB  ALA A 556      54.231 -13.083  17.751  1.00 21.78           C  
ATOM   4208  C   ALA A 556      56.336 -12.156  18.842  1.00 21.58           C  
ATOM   4209  O   ALA A 556      56.728 -11.324  17.986  1.00 20.43           O  
ATOM   4210  OXT ALA A 556      56.438 -11.998  20.092  1.00 18.36           O  
TER    4211      ALA A 556                                                      
ATOM   4212  N   TYR B  32      16.788  20.497  41.525  1.00 37.31           N  
ATOM   4213  CA  TYR B  32      16.591  19.304  42.411  1.00 33.52           C  
ATOM   4214  CB  TYR B  32      15.220  18.599  42.355  1.00 33.74           C  
ATOM   4215  CG  TYR B  32      15.095  17.346  43.219  1.00 30.08           C  
ATOM   4216  CD1 TYR B  32      14.966  17.460  44.616  1.00 32.90           C  
ATOM   4217  CD2 TYR B  32      15.232  16.052  42.675  1.00 25.91           C  
ATOM   4218  CE1 TYR B  32      14.899  16.339  45.430  1.00 31.73           C  
ATOM   4219  CE2 TYR B  32      15.178  14.923  43.482  1.00 29.29           C  
ATOM   4220  CZ  TYR B  32      15.010  15.074  44.862  1.00 34.07           C  
ATOM   4221  OH  TYR B  32      14.924  14.003  45.707  1.00 35.91           O  
ATOM   4222  C   TYR B  32      17.718  18.304  42.192  1.00 27.29           C  
ATOM   4223  O   TYR B  32      18.028  17.967  41.045  1.00 23.12           O  
ATOM   4224  N   VAL B  33      18.245  17.757  43.297  1.00 26.44           N  
ATOM   4225  CA  VAL B  33      19.264  16.694  43.168  1.00 31.78           C  
ATOM   4226  CB  VAL B  33      20.747  17.078  43.423  1.00 30.37           C  
ATOM   4227  CG1 VAL B  33      21.702  15.901  43.200  1.00 31.12           C  
ATOM   4228  CG2 VAL B  33      21.221  18.281  42.609  1.00 33.06           C  
ATOM   4229  C   VAL B  33      18.863  15.521  44.065  1.00 30.60           C  
ATOM   4230  O   VAL B  33      18.622  15.741  45.272  1.00 29.59           O  
ATOM   4231  N   HIS B  34      18.864  14.303  43.481  1.00 29.67           N  
ATOM   4232  CA  HIS B  34      18.506  13.079  44.204  1.00 28.22           C  
ATOM   4233  CB  HIS B  34      17.971  11.941  43.300  1.00 26.98           C  
ATOM   4234  CG  HIS B  34      17.137  10.936  44.075  1.00 26.36           C  
ATOM   4235  ND1 HIS B  34      17.695  10.077  44.998  1.00 24.36           N  
ATOM   4236  CE1 HIS B  34      16.752   9.328  45.572  1.00 21.57           C  
ATOM   4237  NE2 HIS B  34      15.605   9.714  45.087  1.00 23.64           N  
ATOM   4238  CD2 HIS B  34      15.802  10.734  44.166  1.00 27.21           C  
ATOM   4239  C   HIS B  34      19.702  12.619  45.032  1.00 22.04           C  
ATOM   4240  O   HIS B  34      20.723  12.320  44.455  1.00 24.72           O  
ATOM   4241  N   PRO B  35      19.602  12.525  46.396  1.00 22.48           N  
ATOM   4242  CA  PRO B  35      20.657  12.012  47.232  1.00 20.23           C  
ATOM   4243  CB  PRO B  35      20.053  11.886  48.661  1.00 21.53           C  
ATOM   4244  CG  PRO B  35      18.958  12.882  48.623  1.00 26.56           C  
ATOM   4245  CD  PRO B  35      18.458  12.986  47.199  1.00 24.87           C  
ATOM   4246  C   PRO B  35      21.369  10.749  46.774  1.00 20.08           C  
ATOM   4247  O   PRO B  35      22.568  10.613  46.980  1.00 18.59           O  
ATOM   4248  N   THR B  36      20.640   9.745  46.267  1.00 23.11           N  
ATOM   4249  CA  THR B  36      21.266   8.470  45.946  1.00 18.61           C  
ATOM   4250  CB  THR B  36      20.290   7.286  45.939  1.00 21.70           C  
ATOM   4251  OG1 THR B  36      19.416   7.494  44.838  1.00 21.99           O  
ATOM   4252  CG2 THR B  36      19.537   7.164  47.249  1.00 16.60           C  
ATOM   4253  C   THR B  36      22.020   8.519  44.606  1.00 22.96           C  
ATOM   4254  O   THR B  36      22.811   7.617  44.333  1.00 25.09           O  
ATOM   4255  N   ASP B  37      21.801   9.571  43.813  1.00 23.21           N  
ATOM   4256  CA  ASP B  37      22.572   9.765  42.582  1.00 24.47           C  
ATOM   4257  CB  ASP B  37      21.848  10.702  41.656  1.00 26.40           C  
ATOM   4258  CG  ASP B  37      20.600  10.109  41.041  1.00 21.79           C  
ATOM   4259  OD1 ASP B  37      20.400   8.910  41.254  1.00 28.60           O  
ATOM   4260  OD2 ASP B  37      19.792  10.895  40.560  1.00 21.96           O  
ATOM   4261  C   ASP B  37      24.026  10.185  42.818  1.00 29.85           C  
ATOM   4262  O   ASP B  37      24.865  10.104  41.889  1.00 21.75           O  
ATOM   4263  N   ILE B  38      24.341  10.602  44.062  1.00 24.76           N  
ATOM   4264  CA  ILE B  38      25.720  10.992  44.355  1.00 30.06           C  
ATOM   4265  CB  ILE B  38      25.889  12.333  45.107  1.00 29.68           C  
ATOM   4266  CG1 ILE B  38      25.446  12.242  46.577  1.00 29.11           C  
ATOM   4267  CG2 ILE B  38      25.229  13.473  44.321  1.00 33.87           C  
ATOM   4268  CD1 ILE B  38      26.198  13.121  47.564  1.00 30.96           C  
ATOM   4269  C   ILE B  38      26.493   9.817  44.944  1.00 31.78           C  
ATOM   4270  O   ILE B  38      27.696   9.925  45.148  1.00 28.45           O  
ATOM   4271  N   LEU B  39      25.788   8.705  45.223  1.00 27.54           N  
ATOM   4272  CA  LEU B  39      26.425   7.459  45.615  1.00 21.93           C  
ATOM   4273  CB  LEU B  39      25.478   6.356  46.114  1.00 22.44           C  
ATOM   4274  CG  LEU B  39      24.572   6.653  47.318  1.00 23.33           C  
ATOM   4275  CD1 LEU B  39      23.435   5.572  47.534  1.00 23.15           C  
ATOM   4276  CD2 LEU B  39      25.310   6.874  48.680  1.00 26.72           C  
ATOM   4277  C   LEU B  39      27.245   6.966  44.423  1.00 28.42           C  
ATOM   4278  O   LEU B  39      26.772   7.088  43.280  1.00 26.00           O  
ATOM   4279  N   PRO B  40      28.483   6.442  44.681  1.00 28.51           N  
ATOM   4280  CA  PRO B  40      29.446   6.066  43.644  1.00 32.82           C  
ATOM   4281  CB  PRO B  40      30.762   5.992  44.424  1.00 32.82           C  
ATOM   4282  CG  PRO B  40      30.263   5.460  45.772  1.00 32.26           C  
ATOM   4283  CD  PRO B  40      29.081   6.330  46.032  1.00 25.61           C  
ATOM   4284  C   PRO B  40      29.161   4.798  42.840  1.00 27.43           C  
ATOM   4285  O   PRO B  40      28.787   3.765  43.382  1.00 25.52           O  
ATOM   4286  N   SER B  41      29.400   4.896  41.520  1.00 33.74           N  
ATOM   4287  CA  SER B  41      29.470   3.792  40.570  1.00 25.53           C  
ATOM   4288  CB  SER B  41      28.924   4.288  39.254  1.00 29.64           C  
ATOM   4289  OG  SER B  41      28.843   3.262  38.273  1.00 21.23           O  
ATOM   4290  C   SER B  41      30.930   3.322  40.375  1.00 30.72           C  
ATOM   4291  O   SER B  41      31.908   4.119  40.315  1.00 22.92           O  
ATOM   4292  N   GLY B  42      31.034   1.999  40.182  1.00 22.36           N  
ATOM   4293  CA  GLY B  42      32.250   1.308  39.819  1.00 21.66           C  
ATOM   4294  C   GLY B  42      32.292   1.055  38.306  1.00 24.27           C  
ATOM   4295  O   GLY B  42      33.148   0.264  37.858  1.00 28.87           O  
ATOM   4296  N   TRP B  43      31.368   1.702  37.548  1.00 19.34           N  
ATOM   4297  CA  TRP B  43      31.348   1.577  36.090  1.00 17.61           C  
ATOM   4298  CB  TRP B  43      29.918   1.552  35.538  1.00 15.84           C  
ATOM   4299  CG  TRP B  43      29.341   0.161  35.526  1.00 16.21           C  
ATOM   4300  CD1 TRP B  43      28.802  -0.583  36.559  1.00 17.49           C  
ATOM   4301  NE1 TRP B  43      28.373  -1.814  36.104  1.00 17.60           N  
ATOM   4302  CE2 TRP B  43      28.607  -1.870  34.742  1.00 15.76           C  
ATOM   4303  CZ2 TRP B  43      28.321  -2.865  33.811  1.00 19.02           C  
ATOM   4304  CH2 TRP B  43      28.623  -2.613  32.492  1.00 17.63           C  
ATOM   4305  CZ3 TRP B  43      29.273  -1.452  32.084  1.00 20.00           C  
ATOM   4306  CE3 TRP B  43      29.509  -0.435  32.992  1.00 17.50           C  
ATOM   4307  CD2 TRP B  43      29.196  -0.642  34.342  1.00 17.88           C  
ATOM   4308  C   TRP B  43      32.177   2.663  35.423  1.00 19.33           C  
ATOM   4309  O   TRP B  43      31.956   3.833  35.681  1.00 23.00           O  
ATOM   4310  N   PRO B  44      33.104   2.323  34.491  1.00 17.43           N  
ATOM   4311  CA  PRO B  44      33.610   3.318  33.543  1.00 18.97           C  
ATOM   4312  CB  PRO B  44      34.846   2.643  32.941  1.00 17.60           C  
ATOM   4313  CG  PRO B  44      34.284   1.229  32.811  1.00 17.61           C  
ATOM   4314  CD  PRO B  44      33.577   0.964  34.176  1.00 17.75           C  
ATOM   4315  C   PRO B  44      32.535   3.712  32.521  1.00 22.13           C  
ATOM   4316  O   PRO B  44      31.499   3.051  32.367  1.00 19.20           O  
ATOM   4317  N   THR B  45      32.758   4.827  31.846  1.00 21.65           N  
ATOM   4318  CA  THR B  45      31.892   5.206  30.753  1.00 21.79           C  
ATOM   4319  CB  THR B  45      32.155   6.624  30.268  1.00 21.46           C  
ATOM   4320  OG1 THR B  45      32.003   7.321  31.496  1.00 23.77           O  
ATOM   4321  CG2 THR B  45      31.060   7.057  29.309  1.00 18.18           C  
ATOM   4322  C   THR B  45      32.019   4.170  29.639  1.00 20.39           C  
ATOM   4323  O   THR B  45      33.079   4.060  29.019  1.00 21.15           O  
ATOM   4324  N   ALA B  46      30.926   3.414  29.431  1.00 15.80           N  
ATOM   4325  CA  ALA B  46      30.939   2.403  28.375  1.00 19.41           C  
ATOM   4326  CB  ALA B  46      30.577   1.052  28.990  1.00 21.90           C  
ATOM   4327  C   ALA B  46      30.007   2.810  27.223  1.00 19.88           C  
ATOM   4328  O   ALA B  46      28.812   2.552  27.265  1.00 17.80           O  
ATOM   4329  N   THR B  47      30.546   3.520  26.215  1.00 18.86           N  
ATOM   4330  CA  THR B  47      29.700   4.068  25.175  1.00 16.98           C  
ATOM   4331  CB  THR B  47      30.267   5.357  24.533  1.00 19.86           C  
ATOM   4332  OG1 THR B  47      31.295   4.937  23.620  1.00 18.00           O  
ATOM   4333  CG2 THR B  47      30.596   6.426  25.571  1.00 16.23           C  
ATOM   4334  C   THR B  47      29.426   2.996  24.103  1.00 16.97           C  
ATOM   4335  O   THR B  47      30.167   2.023  23.998  1.00 18.15           O  
ATOM   4336  N   ASP B  48      28.334   3.186  23.365  1.00 15.01           N  
ATOM   4337  CA  ASP B  48      28.118   2.477  22.105  1.00 14.27           C  
ATOM   4338  CB  ASP B  48      26.774   1.726  22.063  1.00 13.61           C  
ATOM   4339  CG  ASP B  48      25.603   2.699  22.210  1.00 17.41           C  
ATOM   4340  OD1 ASP B  48      25.517   3.665  21.432  1.00 15.04           O  
ATOM   4341  OD2 ASP B  48      24.780   2.519  23.112  1.00 17.72           O  
ATOM   4342  C   ASP B  48      28.351   3.471  20.974  1.00 12.72           C  
ATOM   4343  O   ASP B  48      28.610   4.667  21.216  1.00 15.39           O  
ATOM   4344  N   LEU B  49      28.206   3.016  19.706  1.00 13.80           N  
ATOM   4345  CA  LEU B  49      28.585   3.896  18.589  1.00 13.16           C  
ATOM   4346  CB  LEU B  49      28.420   3.187  17.222  1.00 13.72           C  
ATOM   4347  CG  LEU B  49      29.679   2.435  16.744  1.00 16.24           C  
ATOM   4348  CD1 LEU B  49      29.314   1.886  15.357  1.00 17.54           C  
ATOM   4349  CD2 LEU B  49      30.909   3.363  16.669  1.00 17.48           C  
ATOM   4350  C   LEU B  49      27.837   5.217  18.587  1.00 15.49           C  
ATOM   4351  O   LEU B  49      28.325   6.168  17.990  1.00 17.70           O  
ATOM   4352  N   SER B  50      26.571   5.188  19.069  1.00 14.82           N  
ATOM   4353  CA  SER B  50      25.676   6.338  19.068  1.00 14.65           C  
ATOM   4354  CB  SER B  50      24.231   5.894  19.376  1.00 16.46           C  
ATOM   4355  OG  SER B  50      24.013   5.704  20.775  1.00 17.09           O  
ATOM   4356  C   SER B  50      26.172   7.416  20.024  1.00 16.96           C  
ATOM   4357  O   SER B  50      25.813   8.590  19.894  1.00 18.84           O  
ATOM   4358  N   GLY B  51      26.939   6.987  21.021  1.00 16.49           N  
ATOM   4359  CA  GLY B  51      27.461   7.872  22.042  1.00 16.61           C  
ATOM   4360  C   GLY B  51      26.746   7.617  23.348  1.00 16.09           C  
ATOM   4361  O   GLY B  51      27.207   8.084  24.401  1.00 18.91           O  
ATOM   4362  N   GLY B  52      25.694   6.768  23.275  1.00 18.11           N  
ATOM   4363  CA  GLY B  52      24.887   6.417  24.433  1.00 18.29           C  
ATOM   4364  C   GLY B  52      25.749   5.661  25.429  1.00 20.12           C  
ATOM   4365  O   GLY B  52      26.570   4.836  25.012  1.00 17.31           O  
ATOM   4366  N   ALA B  53      25.521   5.892  26.731  1.00 18.23           N  
ATOM   4367  CA  ALA B  53      26.405   5.245  27.682  1.00 20.36           C  
ATOM   4368  CB  ALA B  53      27.300   6.304  28.323  1.00 27.30           C  
ATOM   4369  C   ALA B  53      25.654   4.402  28.733  1.00 22.44           C  
ATOM   4370  O   ALA B  53      26.208   4.145  29.810  1.00 22.44           O  
ATOM   4371  N   GLN B  54      24.397   4.036  28.485  1.00 18.37           N  
ATOM   4372  CA  GLN B  54      23.695   3.335  29.542  1.00 19.17           C  
ATOM   4373  CB  GLN B  54      22.238   3.826  29.688  1.00 20.32           C  
ATOM   4374  CG  GLN B  54      21.417   2.972  30.651  1.00 29.08           C  
ATOM   4375  CD  GLN B  54      21.858   3.006  32.111  1.00 33.91           C  
ATOM   4376  OE1 GLN B  54      22.061   4.095  32.665  1.00 32.76           O  
ATOM   4377  NE2 GLN B  54      21.994   1.841  32.760  1.00 22.22           N  
ATOM   4378  C   GLN B  54      23.823   1.820  29.329  1.00 16.98           C  
ATOM   4379  O   GLN B  54      23.282   1.329  28.311  1.00 15.44           O  
ATOM   4380  N   PRO B  55      24.464   1.035  30.257  1.00 17.08           N  
ATOM   4381  CA  PRO B  55      24.406  -0.428  30.182  1.00 14.87           C  
ATOM   4382  CB  PRO B  55      25.102  -0.874  31.473  1.00 14.09           C  
ATOM   4383  CG  PRO B  55      26.161   0.242  31.656  1.00 16.17           C  
ATOM   4384  CD  PRO B  55      25.342   1.486  31.352  1.00 15.59           C  
ATOM   4385  C   PRO B  55      22.959  -0.913  30.245  1.00 15.36           C  
ATOM   4386  O   PRO B  55      22.220  -0.353  31.065  1.00 14.84           O  
ATOM   4387  N   ARG B  56      22.615  -1.951  29.447  1.00 14.26           N  
ATOM   4388  CA  ARG B  56      21.289  -2.538  29.473  1.00 14.74           C  
ATOM   4389  CB  ARG B  56      20.614  -2.406  28.101  1.00 15.31           C  
ATOM   4390  CG  ARG B  56      20.497  -0.975  27.586  1.00 15.89           C  
ATOM   4391  CD  ARG B  56      19.605  -0.165  28.438  1.00 13.57           C  
ATOM   4392  NE  ARG B  56      19.546   1.202  27.946  1.00 14.22           N  
ATOM   4393  CZ  ARG B  56      18.913   2.217  28.480  1.00 20.29           C  
ATOM   4394  NH1 ARG B  56      18.166   2.095  29.564  1.00 16.76           N  
ATOM   4395  NH2 ARG B  56      19.040   3.409  27.882  1.00 22.50           N  
ATOM   4396  C   ARG B  56      21.407  -3.970  30.019  1.00 15.88           C  
ATOM   4397  O   ARG B  56      21.180  -4.164  31.201  1.00 14.84           O  
ATOM   4398  N   ARG B  57      21.920  -4.892  29.197  1.00 13.24           N  
ATOM   4399  CA  ARG B  57      22.414  -6.214  29.576  1.00 13.08           C  
ATOM   4400  CB  ARG B  57      23.493  -6.227  30.682  1.00 11.49           C  
ATOM   4401  CG  ARG B  57      24.523  -5.094  30.471  1.00 12.88           C  
ATOM   4402  CD  ARG B  57      25.493  -4.938  31.632  1.00 13.69           C  
ATOM   4403  NE  ARG B  57      24.810  -4.544  32.859  1.00 14.60           N  
ATOM   4404  CZ  ARG B  57      25.004  -4.999  34.101  1.00 15.88           C  
ATOM   4405  NH1 ARG B  57      25.923  -5.907  34.368  1.00 15.09           N  
ATOM   4406  NH2 ARG B  57      24.258  -4.519  35.066  1.00 14.21           N  
ATOM   4407  C   ARG B  57      21.274  -7.173  29.952  1.00 14.95           C  
ATOM   4408  O   ARG B  57      21.499  -8.225  30.565  1.00 17.64           O  
ATOM   4409  N   PHE B  58      20.068  -6.877  29.511  1.00 17.64           N  
ATOM   4410  CA  PHE B  58      18.977  -7.809  29.853  1.00 18.93           C  
ATOM   4411  CB  PHE B  58      17.633  -7.090  29.825  1.00 27.16           C  
ATOM   4412  CG  PHE B  58      17.559  -5.980  28.792  1.00 39.09           C  
ATOM   4413  CD1 PHE B  58      16.790  -4.836  29.030  1.00 43.63           C  
ATOM   4414  CD2 PHE B  58      18.326  -6.017  27.618  1.00 50.37           C  
ATOM   4415  CE1 PHE B  58      16.722  -3.808  28.088  1.00 26.47           C  
ATOM   4416  CE2 PHE B  58      18.332  -4.961  26.726  1.00 39.85           C  
ATOM   4417  CZ  PHE B  58      17.492  -3.876  26.950  1.00 47.92           C  
ATOM   4418  C   PHE B  58      19.006  -9.006  28.922  1.00 15.74           C  
ATOM   4419  O   PHE B  58      19.310  -8.882  27.694  1.00 14.76           O  
ATOM   4420  N   GLU B  59      18.625 -10.160  29.509  1.00 15.74           N  
ATOM   4421  CA  GLU B  59      18.508 -11.355  28.686  1.00 13.47           C  
ATOM   4422  CB  GLU B  59      19.624 -12.393  28.856  1.00 13.00           C  
ATOM   4423  CG  GLU B  59      21.051 -11.792  28.814  1.00 14.18           C  
ATOM   4424  CD  GLU B  59      22.051 -12.939  28.930  1.00 12.51           C  
ATOM   4425  OE1 GLU B  59      22.341 -13.351  30.087  1.00 11.69           O  
ATOM   4426  OE2 GLU B  59      22.524 -13.490  27.939  1.00  9.49           O  
ATOM   4427  C   GLU B  59      17.152 -11.952  28.990  1.00 14.38           C  
ATOM   4428  O   GLU B  59      16.882 -12.323  30.137  1.00 12.54           O  
ATOM   4429  N   GLY B  60      16.361 -12.101  27.930  1.00 10.78           N  
ATOM   4430  CA  GLY B  60      14.993 -12.520  28.178  1.00 12.56           C  
ATOM   4431  C   GLY B  60      14.042 -12.179  27.040  1.00 15.70           C  
ATOM   4432  O   GLY B  60      14.517 -11.946  25.920  1.00 14.91           O  
ATOM   4433  N   THR B  61      12.719 -12.347  27.330  1.00 15.33           N  
ATOM   4434  CA  THR B  61      11.718 -12.260  26.260  1.00 13.64           C  
ATOM   4435  CB  THR B  61      11.175 -13.649  25.934  1.00 13.19           C  
ATOM   4436  OG1 THR B  61      10.696 -14.200  27.170  1.00 13.51           O  
ATOM   4437  CG2 THR B  61      12.242 -14.531  25.305  1.00 13.35           C  
ATOM   4438  C   THR B  61      10.570 -11.343  26.669  1.00 13.46           C  
ATOM   4439  O   THR B  61      10.350 -11.050  27.873  1.00 11.51           O  
ATOM   4440  N   ILE B  62       9.794 -11.025  25.634  1.00 11.57           N  
ATOM   4441  CA  ILE B  62       8.442 -10.487  25.749  1.00 14.92           C  
ATOM   4442  CB  ILE B  62       8.428  -8.959  25.500  1.00 13.85           C  
ATOM   4443  CG1 ILE B  62       9.271  -8.215  26.530  1.00 17.49           C  
ATOM   4444  CG2 ILE B  62       6.968  -8.446  25.549  1.00 10.98           C  
ATOM   4445  CD1 ILE B  62       9.507  -6.761  26.178  1.00 15.28           C  
ATOM   4446  C   ILE B  62       7.574 -11.185  24.690  1.00 15.34           C  
ATOM   4447  O   ILE B  62       7.889 -11.130  23.484  1.00 17.41           O  
ATOM   4448  N   PHE B  63       6.477 -11.792  25.139  1.00 14.45           N  
ATOM   4449  CA  PHE B  63       5.572 -12.455  24.207  1.00 15.34           C  
ATOM   4450  CB  PHE B  63       4.929 -13.648  24.933  1.00 16.53           C  
ATOM   4451  CG  PHE B  63       3.896 -14.356  24.088  1.00 17.88           C  
ATOM   4452  CD1 PHE B  63       4.284 -15.340  23.168  1.00 18.63           C  
ATOM   4453  CD2 PHE B  63       2.537 -14.083  24.264  1.00 16.79           C  
ATOM   4454  CE1 PHE B  63       3.322 -16.023  22.417  1.00 17.69           C  
ATOM   4455  CE2 PHE B  63       1.592 -14.722  23.480  1.00 17.70           C  
ATOM   4456  CZ  PHE B  63       1.985 -15.671  22.538  1.00 18.23           C  
ATOM   4457  C   PHE B  63       4.514 -11.443  23.797  1.00 14.62           C  
ATOM   4458  O   PHE B  63       3.909 -10.812  24.647  1.00 15.33           O  
ATOM   4459  N   ASP B  64       4.248 -11.287  22.483  1.00 15.99           N  
ATOM   4460  CA  ASP B  64       3.196 -10.357  22.113  1.00 14.29           C  
ATOM   4461  CB  ASP B  64       1.801 -10.800  22.561  1.00 16.93           C  
ATOM   4462  CG  ASP B  64       0.673 -10.374  21.629  1.00 16.74           C  
ATOM   4463  OD1 ASP B  64       0.970  -9.822  20.568  1.00 16.56           O  
ATOM   4464  OD2 ASP B  64      -0.452 -10.615  21.931  1.00 16.54           O  
ATOM   4465  C   ASP B  64       3.571  -8.917  22.518  1.00 16.10           C  
ATOM   4466  O   ASP B  64       2.809  -8.236  23.266  1.00 16.30           O  
ATOM   4467  N   VAL B  65       4.740  -8.475  22.026  1.00 15.14           N  
ATOM   4468  CA  VAL B  65       5.226  -7.092  22.173  1.00 16.34           C  
ATOM   4469  CB  VAL B  65       6.582  -6.800  21.473  1.00 13.68           C  
ATOM   4470  CG1 VAL B  65       7.180  -5.453  21.853  1.00 14.26           C  
ATOM   4471  CG2 VAL B  65       7.629  -7.859  21.738  1.00 11.93           C  
ATOM   4472  C   VAL B  65       4.140  -6.075  21.781  1.00 17.87           C  
ATOM   4473  O   VAL B  65       3.484  -6.244  20.769  1.00 17.81           O  
ATOM   4474  N   MET B  66       3.966  -5.014  22.588  1.00 16.04           N  
ATOM   4475  CA  MET B  66       2.966  -4.003  22.269  1.00 16.33           C  
ATOM   4476  CB  MET B  66       2.944  -2.953  23.375  1.00 19.41           C  
ATOM   4477  CG  MET B  66       1.929  -1.869  23.087  1.00 21.71           C  
ATOM   4478  SD  MET B  66       1.823  -0.555  24.321  1.00 34.09           S  
ATOM   4479  CE  MET B  66       1.592  -1.606  25.763  1.00 21.28           C  
ATOM   4480  C   MET B  66       3.244  -3.357  20.910  1.00 15.02           C  
ATOM   4481  O   MET B  66       4.381  -3.074  20.608  1.00 17.30           O  
ATOM   4482  N   THR B  67       2.226  -3.246  20.051  1.00 16.08           N  
ATOM   4483  CA  THR B  67       2.397  -2.607  18.746  1.00 18.21           C  
ATOM   4484  CB  THR B  67       2.366  -3.611  17.603  1.00 17.31           C  
ATOM   4485  OG1 THR B  67       1.071  -4.235  17.642  1.00 22.81           O  
ATOM   4486  CG2 THR B  67       3.443  -4.699  17.674  1.00 16.41           C  
ATOM   4487  C   THR B  67       1.364  -1.478  18.606  1.00 23.35           C  
ATOM   4488  O   THR B  67       0.228  -1.596  19.066  1.00 25.87           O  
ATOM   4489  N   ARG B  68       1.812  -0.322  18.069  1.00 21.74           N  
ATOM   4490  CA  ARG B  68       0.898   0.754  17.694  1.00 20.42           C  
ATOM   4491  CB  ARG B  68       1.402   2.113  18.182  1.00 21.00           C  
ATOM   4492  CG  ARG B  68       1.505   2.271  19.705  1.00 26.92           C  
ATOM   4493  CD  ARG B  68       1.916   3.722  20.089  1.00 28.63           C  
ATOM   4494  NE  ARG B  68       3.031   4.406  19.391  1.00 31.70           N  
ATOM   4495  CZ  ARG B  68       4.356   4.171  19.536  1.00 31.29           C  
ATOM   4496  NH1 ARG B  68       4.726   3.343  20.500  1.00 21.60           N  
ATOM   4497  NH2 ARG B  68       5.290   4.843  18.828  1.00 25.50           N  
ATOM   4498  C   ARG B  68       0.713   0.644  16.174  1.00 21.21           C  
ATOM   4499  O   ARG B  68       1.689   0.517  15.451  1.00 14.62           O  
ATOM   4500  N   GLY B  69      -0.561   0.602  15.732  1.00 20.44           N  
ATOM   4501  CA  GLY B  69      -0.898   0.508  14.326  1.00 22.41           C  
ATOM   4502  C   GLY B  69      -0.882  -0.953  13.914  1.00 24.05           C  
ATOM   4503  O   GLY B  69      -0.717  -1.862  14.736  1.00 28.45           O  
ATOM   4504  N   THR B  70      -0.946  -1.195  12.602  1.00 29.13           N  
ATOM   4505  CA  THR B  70      -1.216  -2.551  12.166  1.00 29.36           C  
ATOM   4506  CB  THR B  70      -2.401  -2.569  11.193  1.00 32.69           C  
ATOM   4507  OG1 THR B  70      -3.529  -2.603  12.060  1.00 35.07           O  
ATOM   4508  CG2 THR B  70      -2.471  -3.867  10.419  1.00 25.77           C  
ATOM   4509  C   THR B  70       0.074  -3.140  11.608  1.00 26.51           C  
ATOM   4510  O   THR B  70       0.638  -2.548  10.694  1.00 27.88           O  
ATOM   4511  N   ILE B  71       0.471  -4.313  12.148  1.00 22.38           N  
ATOM   4512  CA  ILE B  71       1.673  -5.019  11.676  1.00 19.53           C  
ATOM   4513  CB  ILE B  71       2.147  -6.036  12.706  1.00 16.37           C  
ATOM   4514  CG1 ILE B  71       2.591  -5.292  14.001  1.00 19.75           C  
ATOM   4515  CG2 ILE B  71       3.210  -7.036  12.141  1.00 17.19           C  
ATOM   4516  CD1 ILE B  71       3.839  -4.422  13.855  1.00 18.67           C  
ATOM   4517  C   ILE B  71       1.330  -5.680  10.348  1.00 17.87           C  
ATOM   4518  O   ILE B  71       0.399  -6.491  10.302  1.00 20.36           O  
ATOM   4519  N   PRO B  72       2.048  -5.369   9.248  1.00 17.97           N  
ATOM   4520  CA  PRO B  72       1.647  -5.943   7.960  1.00 18.32           C  
ATOM   4521  CB  PRO B  72       2.643  -5.364   6.982  1.00 23.86           C  
ATOM   4522  CG  PRO B  72       3.265  -4.160   7.658  1.00 21.53           C  
ATOM   4523  CD  PRO B  72       3.158  -4.400   9.161  1.00 16.60           C  
ATOM   4524  C   PRO B  72       1.716  -7.464   7.992  1.00 23.52           C  
ATOM   4525  O   PRO B  72       2.664  -8.052   8.499  1.00 18.80           O  
ATOM   4526  N   LYS B  73       0.664  -8.118   7.499  1.00 24.40           N  
ATOM   4527  CA  LYS B  73       0.601  -9.571   7.401  1.00 27.95           C  
ATOM   4528  CB  LYS B  73      -0.791 -10.058   6.996  1.00 36.41           C  
ATOM   4529  CG  LYS B  73      -1.760 -10.272   8.171  1.00 48.13           C  
ATOM   4530  CD  LYS B  73      -1.482 -11.299   9.274  1.00 44.62           C  
ATOM   4531  CE  LYS B  73      -1.396 -12.715   8.751  1.00 53.90           C  
ATOM   4532  NZ  LYS B  73      -2.634 -13.273   8.190  1.00 53.53           N  
ATOM   4533  C   LYS B  73       1.708 -10.138   6.514  1.00 24.02           C  
ATOM   4534  O   LYS B  73       2.082 -11.312   6.645  1.00 20.48           O  
ATOM   4535  N   GLU B  74       2.358  -9.267   5.746  1.00 21.70           N  
ATOM   4536  CA  GLU B  74       3.388  -9.749   4.821  1.00 21.48           C  
ATOM   4537  CB  GLU B  74       3.730  -8.797   3.680  1.00 24.98           C  
ATOM   4538  CG  GLU B  74       2.526  -8.597   2.759  1.00 25.13           C  
ATOM   4539  CD  GLU B  74       1.473  -7.589   3.208  1.00 31.71           C  
ATOM   4540  OE1 GLU B  74       1.417  -7.011   4.341  1.00 27.08           O  
ATOM   4541  OE2 GLU B  74       0.636  -7.392   2.307  1.00 28.94           O  
ATOM   4542  C   GLU B  74       4.711  -9.987   5.530  1.00 20.36           C  
ATOM   4543  O   GLU B  74       5.549 -10.682   4.999  1.00 16.82           O  
ATOM   4544  N   LEU B  75       4.864  -9.461   6.760  1.00 21.68           N  
ATOM   4545  CA  LEU B  75       6.093  -9.753   7.484  1.00 16.07           C  
ATOM   4546  CB  LEU B  75       6.332  -8.677   8.538  1.00 17.90           C  
ATOM   4547  CG  LEU B  75       6.671  -7.275   7.986  1.00 16.91           C  
ATOM   4548  CD1 LEU B  75       6.550  -6.351   9.248  1.00 14.00           C  
ATOM   4549  CD2 LEU B  75       8.080  -7.164   7.375  1.00 18.89           C  
ATOM   4550  C   LEU B  75       6.007 -11.167   8.015  1.00 17.28           C  
ATOM   4551  O   LEU B  75       5.086 -11.520   8.759  1.00 20.92           O  
ATOM   4552  N   HIS B  76       6.985 -12.002   7.618  1.00 18.73           N  
ATOM   4553  CA  HIS B  76       7.024 -13.401   8.035  1.00 16.77           C  
ATOM   4554  CB  HIS B  76       6.283 -14.287   7.017  1.00 21.86           C  
ATOM   4555  CG  HIS B  76       6.052 -15.689   7.436  1.00 20.04           C  
ATOM   4556  ND1 HIS B  76       5.003 -16.034   8.257  1.00 22.59           N  
ATOM   4557  CE1 HIS B  76       5.008 -17.347   8.443  1.00 20.51           C  
ATOM   4558  NE2 HIS B  76       6.018 -17.839   7.779  1.00 19.90           N  
ATOM   4559  CD2 HIS B  76       6.687 -16.825   7.133  1.00 20.54           C  
ATOM   4560  C   HIS B  76       8.487 -13.824   8.185  1.00 14.76           C  
ATOM   4561  O   HIS B  76       9.130 -14.319   7.268  1.00 12.96           O  
ATOM   4562  N   GLY B  77       9.026 -13.639   9.389  1.00 13.51           N  
ATOM   4563  CA  GLY B  77      10.484 -13.636   9.533  1.00 13.65           C  
ATOM   4564  C   GLY B  77      10.931 -12.925  10.828  1.00 14.86           C  
ATOM   4565  O   GLY B  77      10.109 -12.655  11.694  1.00 14.35           O  
ATOM   4566  N   THR B  78      12.233 -12.647  10.948  1.00 14.35           N  
ATOM   4567  CA  THR B  78      12.783 -12.167  12.209  1.00 13.79           C  
ATOM   4568  CB  THR B  78      13.488 -13.254  13.015  1.00 14.24           C  
ATOM   4569  OG1 THR B  78      12.746 -14.471  13.050  1.00 13.76           O  
ATOM   4570  CG2 THR B  78      13.800 -12.817  14.452  1.00 13.15           C  
ATOM   4571  C   THR B  78      13.758 -11.057  11.861  1.00 15.09           C  
ATOM   4572  O   THR B  78      14.568 -11.222  10.932  1.00 18.90           O  
ATOM   4573  N   PHE B  79      13.618  -9.927  12.566  1.00 12.57           N  
ATOM   4574  CA  PHE B  79      14.603  -8.867  12.540  1.00 10.83           C  
ATOM   4575  CB  PHE B  79      13.810  -7.561  12.774  1.00 13.39           C  
ATOM   4576  CG  PHE B  79      14.693  -6.303  12.701  1.00 15.81           C  
ATOM   4577  CD1 PHE B  79      15.989  -6.329  12.110  1.00 14.54           C  
ATOM   4578  CD2 PHE B  79      14.219  -5.087  13.217  1.00 13.77           C  
ATOM   4579  CE1 PHE B  79      16.783  -5.176  12.098  1.00 14.63           C  
ATOM   4580  CE2 PHE B  79      14.996  -3.917  13.152  1.00 14.40           C  
ATOM   4581  CZ  PHE B  79      16.282  -3.974  12.596  1.00 12.08           C  
ATOM   4582  C   PHE B  79      15.536  -9.136  13.723  1.00 13.72           C  
ATOM   4583  O   PHE B  79      15.096  -8.973  14.872  1.00 13.14           O  
ATOM   4584  N   TYR B  80      16.752  -9.588  13.392  1.00 13.27           N  
ATOM   4585  CA  TYR B  80      17.787  -9.778  14.394  1.00 12.68           C  
ATOM   4586  CB  TYR B  80      18.612 -11.018  14.123  1.00 11.55           C  
ATOM   4587  CG  TYR B  80      17.878 -12.351  14.225  1.00 13.13           C  
ATOM   4588  CD1 TYR B  80      17.785 -13.027  15.437  1.00 13.66           C  
ATOM   4589  CD2 TYR B  80      17.383 -12.991  13.058  1.00 14.17           C  
ATOM   4590  CE1 TYR B  80      17.143 -14.268  15.506  1.00 15.31           C  
ATOM   4591  CE2 TYR B  80      16.719 -14.219  13.133  1.00 13.59           C  
ATOM   4592  CZ  TYR B  80      16.597 -14.855  14.364  1.00 14.02           C  
ATOM   4593  OH  TYR B  80      16.000 -16.120  14.471  1.00 15.60           O  
ATOM   4594  C   TYR B  80      18.708  -8.573  14.363  1.00 13.75           C  
ATOM   4595  O   TYR B  80      19.144  -8.135  13.303  1.00 15.13           O  
ATOM   4596  N   ARG B  81      19.033  -8.067  15.577  1.00 11.35           N  
ATOM   4597  CA  ARG B  81      19.881  -6.904  15.612  1.00 12.66           C  
ATOM   4598  CB  ARG B  81      18.912  -5.760  15.968  1.00 14.88           C  
ATOM   4599  CG  ARG B  81      19.658  -4.438  15.973  1.00 21.39           C  
ATOM   4600  CD  ARG B  81      19.298  -3.622  14.788  1.00 17.36           C  
ATOM   4601  NE  ARG B  81      19.821  -2.303  15.167  1.00 16.89           N  
ATOM   4602  CZ  ARG B  81      20.930  -1.828  14.652  1.00 15.65           C  
ATOM   4603  NH1 ARG B  81      21.353  -2.232  13.455  1.00 13.32           N  
ATOM   4604  NH2 ARG B  81      21.577  -0.926  15.321  1.00 12.32           N  
ATOM   4605  C   ARG B  81      20.939  -7.156  16.673  1.00 12.83           C  
ATOM   4606  O   ARG B  81      20.606  -7.814  17.645  1.00 16.94           O  
ATOM   4607  N   ILE B  82      22.184  -6.725  16.421  1.00 12.38           N  
ATOM   4608  CA  ILE B  82      23.228  -7.034  17.382  1.00 13.96           C  
ATOM   4609  CB  ILE B  82      24.290  -7.980  16.765  1.00 13.32           C  
ATOM   4610  CG1 ILE B  82      25.224  -8.550  17.828  1.00 13.22           C  
ATOM   4611  CG2 ILE B  82      25.102  -7.352  15.620  1.00 14.60           C  
ATOM   4612  CD1 ILE B  82      25.968  -9.794  17.357  1.00 12.91           C  
ATOM   4613  C   ILE B  82      23.797  -5.742  17.937  1.00 13.04           C  
ATOM   4614  O   ILE B  82      24.081  -4.810  17.222  1.00 13.05           O  
ATOM   4615  N   MET B  83      24.060  -5.743  19.256  1.00 12.46           N  
ATOM   4616  CA  MET B  83      24.562  -4.524  19.850  1.00 13.99           C  
ATOM   4617  CB  MET B  83      23.485  -3.963  20.780  1.00 14.93           C  
ATOM   4618  CG  MET B  83      22.232  -3.500  20.069  1.00 16.25           C  
ATOM   4619  SD  MET B  83      20.797  -3.997  21.030  1.00 15.72           S  
ATOM   4620  CE  MET B  83      20.838  -5.746  20.612  1.00 16.04           C  
ATOM   4621  C   MET B  83      25.762  -4.812  20.760  1.00 12.78           C  
ATOM   4622  O   MET B  83      25.894  -5.944  21.249  1.00 11.96           O  
ATOM   4623  N   PRO B  84      26.660  -3.828  21.026  1.00 12.81           N  
ATOM   4624  CA  PRO B  84      27.697  -4.035  22.009  1.00 11.09           C  
ATOM   4625  CB  PRO B  84      28.866  -3.159  21.485  1.00 12.07           C  
ATOM   4626  CG  PRO B  84      28.094  -1.940  20.931  1.00 13.69           C  
ATOM   4627  CD  PRO B  84      26.749  -2.501  20.371  1.00 14.62           C  
ATOM   4628  C   PRO B  84      27.207  -3.573  23.381  1.00 12.10           C  
ATOM   4629  O   PRO B  84      26.634  -2.495  23.503  1.00 12.45           O  
ATOM   4630  N   ASP B  85      27.397  -4.398  24.410  1.00 11.19           N  
ATOM   4631  CA  ASP B  85      26.726  -4.030  25.657  1.00 10.68           C  
ATOM   4632  CB  ASP B  85      25.277  -4.527  25.705  1.00  9.44           C  
ATOM   4633  CG  ASP B  85      24.333  -3.893  26.713  1.00 11.77           C  
ATOM   4634  OD1 ASP B  85      24.723  -2.943  27.460  1.00 12.77           O  
ATOM   4635  OD2 ASP B  85      23.177  -4.376  26.775  1.00 13.44           O  
ATOM   4636  C   ASP B  85      27.545  -4.705  26.745  1.00 11.74           C  
ATOM   4637  O   ASP B  85      27.214  -5.814  27.144  1.00 12.96           O  
ATOM   4638  N   TYR B  86      28.740  -4.203  26.984  1.00 11.05           N  
ATOM   4639  CA  TYR B  86      29.624  -4.808  27.975  1.00 13.17           C  
ATOM   4640  CB  TYR B  86      30.508  -3.704  28.532  1.00 16.16           C  
ATOM   4641  CG  TYR B  86      31.890  -3.585  27.940  1.00 14.16           C  
ATOM   4642  CD1 TYR B  86      32.730  -4.690  27.848  1.00 13.91           C  
ATOM   4643  CD2 TYR B  86      32.299  -2.366  27.398  1.00 15.67           C  
ATOM   4644  CE1 TYR B  86      34.000  -4.580  27.285  1.00 13.89           C  
ATOM   4645  CE2 TYR B  86      33.570  -2.246  26.824  1.00 15.67           C  
ATOM   4646  CZ  TYR B  86      34.416  -3.343  26.803  1.00 14.08           C  
ATOM   4647  OH  TYR B  86      35.637  -3.111  26.285  1.00 15.43           O  
ATOM   4648  C   TYR B  86      28.847  -5.427  29.139  1.00 14.65           C  
ATOM   4649  O   TYR B  86      28.071  -4.723  29.754  1.00 14.15           O  
ATOM   4650  N   ALA B  87      29.010  -6.755  29.365  1.00 13.80           N  
ATOM   4651  CA  ALA B  87      28.184  -7.490  30.319  1.00 12.08           C  
ATOM   4652  CB  ALA B  87      28.209  -8.971  29.971  1.00 13.58           C  
ATOM   4653  C   ALA B  87      28.721  -7.258  31.731  1.00 13.63           C  
ATOM   4654  O   ALA B  87      27.975  -7.334  32.663  1.00 13.50           O  
ATOM   4655  N   GLN B  88      30.034  -6.984  31.873  1.00 14.31           N  
ATOM   4656  CA  GLN B  88      30.649  -6.592  33.155  1.00 16.62           C  
ATOM   4657  CB  GLN B  88      31.776  -7.572  33.580  1.00 12.35           C  
ATOM   4658  CG  GLN B  88      31.363  -9.022  33.873  1.00 12.76           C  
ATOM   4659  CD  GLN B  88      30.357  -9.140  35.006  1.00 18.09           C  
ATOM   4660  OE1 GLN B  88      29.333  -9.838  34.890  1.00 14.89           O  
ATOM   4661  NE2 GLN B  88      30.667  -8.510  36.141  1.00 14.78           N  
ATOM   4662  C   GLN B  88      31.308  -5.196  32.972  1.00 16.45           C  
ATOM   4663  O   GLN B  88      31.679  -4.875  31.826  1.00 12.95           O  
ATOM   4664  N   PRO B  89      31.522  -4.383  34.046  1.00 14.05           N  
ATOM   4665  CA  PRO B  89      32.245  -3.117  33.921  1.00 15.46           C  
ATOM   4666  CB  PRO B  89      32.261  -2.492  35.354  1.00 17.86           C  
ATOM   4667  CG  PRO B  89      31.903  -3.664  36.259  1.00 16.83           C  
ATOM   4668  CD  PRO B  89      31.202  -4.723  35.456  1.00 16.69           C  
ATOM   4669  C   PRO B  89      33.675  -3.400  33.449  1.00 16.32           C  
ATOM   4670  O   PRO B  89      34.374  -4.195  34.088  1.00 22.76           O  
ATOM   4671  N   PRO B  90      34.111  -2.893  32.251  1.00 18.72           N  
ATOM   4672  CA  PRO B  90      35.355  -3.298  31.594  1.00 14.40           C  
ATOM   4673  CB  PRO B  90      35.080  -2.882  30.109  1.00 12.08           C  
ATOM   4674  CG  PRO B  90      34.289  -1.607  30.320  1.00 13.16           C  
ATOM   4675  CD  PRO B  90      33.307  -1.987  31.396  1.00 16.37           C  
ATOM   4676  C   PRO B  90      36.634  -2.735  32.262  1.00 15.40           C  
ATOM   4677  O   PRO B  90      37.405  -1.999  31.642  1.00 17.16           O  
ATOM   4678  N   THR B  91      36.818  -2.989  33.568  1.00 13.48           N  
ATOM   4679  CA  THR B  91      37.805  -2.199  34.321  1.00 13.35           C  
ATOM   4680  CB  THR B  91      37.419  -2.006  35.806  1.00 12.33           C  
ATOM   4681  OG1 THR B  91      37.006  -3.305  36.186  1.00 12.01           O  
ATOM   4682  CG2 THR B  91      36.240  -1.097  36.018  1.00 15.74           C  
ATOM   4683  C   THR B  91      39.202  -2.824  34.294  1.00 15.28           C  
ATOM   4684  O   THR B  91      40.097  -2.223  34.844  1.00 17.83           O  
ATOM   4685  N   TYR B  92      39.433  -3.932  33.591  1.00 13.94           N  
ATOM   4686  CA  TYR B  92      40.705  -4.667  33.604  1.00 13.55           C  
ATOM   4687  CB  TYR B  92      40.736  -5.980  32.809  1.00 15.46           C  
ATOM   4688  CG  TYR B  92      42.125  -6.597  32.810  1.00 18.97           C  
ATOM   4689  CD1 TYR B  92      42.609  -7.155  34.011  1.00 21.39           C  
ATOM   4690  CD2 TYR B  92      43.020  -6.458  31.734  1.00 17.76           C  
ATOM   4691  CE1 TYR B  92      43.888  -7.678  34.084  1.00 24.73           C  
ATOM   4692  CE2 TYR B  92      44.349  -6.872  31.869  1.00 21.41           C  
ATOM   4693  CZ  TYR B  92      44.779  -7.486  33.045  1.00 21.43           C  
ATOM   4694  OH  TYR B  92      46.052  -7.978  33.232  1.00 22.94           O  
ATOM   4695  C   TYR B  92      41.910  -3.758  33.340  1.00 15.53           C  
ATOM   4696  O   TYR B  92      42.911  -3.772  34.104  1.00 13.33           O  
ATOM   4697  N   TYR B  93      41.914  -3.115  32.164  1.00 16.86           N  
ATOM   4698  CA  TYR B  93      43.068  -2.345  31.733  1.00 18.55           C  
ATOM   4699  CB  TYR B  93      43.372  -2.679  30.262  1.00 17.75           C  
ATOM   4700  CG  TYR B  93      44.639  -2.055  29.701  1.00 21.68           C  
ATOM   4701  CD1 TYR B  93      45.889  -2.539  30.088  1.00 22.45           C  
ATOM   4702  CD2 TYR B  93      44.587  -1.010  28.792  1.00 24.30           C  
ATOM   4703  CE1 TYR B  93      47.053  -1.969  29.606  1.00 26.50           C  
ATOM   4704  CE2 TYR B  93      45.745  -0.452  28.271  1.00 27.03           C  
ATOM   4705  CZ  TYR B  93      46.981  -0.932  28.683  1.00 26.26           C  
ATOM   4706  OH  TYR B  93      48.162  -0.399  28.204  1.00 26.23           O  
ATOM   4707  C   TYR B  93      42.791  -0.849  31.873  1.00 18.70           C  
ATOM   4708  O   TYR B  93      41.825  -0.309  31.296  1.00 16.94           O  
ATOM   4709  N   LYS B  94      43.712  -0.149  32.580  1.00 19.73           N  
ATOM   4710  CA  LYS B  94      43.599   1.277  32.906  1.00 19.76           C  
ATOM   4711  CB  LYS B  94      44.098   2.055  31.664  1.00 22.50           C  
ATOM   4712  CG  LYS B  94      45.592   1.916  31.360  1.00 23.01           C  
ATOM   4713  CD  LYS B  94      46.028   2.635  30.080  1.00 24.05           C  
ATOM   4714  CE  LYS B  94      47.496   2.605  29.787  1.00 24.58           C  
ATOM   4715  NZ  LYS B  94      47.670   3.399  28.540  1.00 22.56           N  
ATOM   4716  C   LYS B  94      42.170   1.663  33.351  1.00 19.41           C  
ATOM   4717  O   LYS B  94      41.625   2.666  32.877  1.00 17.25           O  
ATOM   4718  N   GLY B  95      41.528   0.783  34.146  1.00 18.01           N  
ATOM   4719  CA  GLY B  95      40.205   1.001  34.716  1.00 18.29           C  
ATOM   4720  C   GLY B  95      39.140   1.143  33.628  1.00 22.04           C  
ATOM   4721  O   GLY B  95      38.073   1.715  33.887  1.00 20.31           O  
ATOM   4722  N   GLY B  96      39.500   0.675  32.413  1.00 18.44           N  
ATOM   4723  CA  GLY B  96      38.587   0.734  31.270  1.00 26.53           C  
ATOM   4724  C   GLY B  96      38.480   2.116  30.627  1.00 22.59           C  
ATOM   4725  O   GLY B  96      37.564   2.368  29.829  1.00 17.38           O  
ATOM   4726  N   GLU B  97      39.468   2.989  30.894  1.00 19.36           N  
ATOM   4727  CA  GLU B  97      39.306   4.370  30.456  1.00 21.49           C  
ATOM   4728  CB  GLU B  97      40.102   5.400  31.230  1.00 30.55           C  
ATOM   4729  CG  GLU B  97      39.634   5.417  32.682  1.00 46.99           C  
ATOM   4730  CD  GLU B  97      39.897   6.722  33.408  1.00 57.70           C  
ATOM   4731  OE1 GLU B  97      41.085   7.080  33.525  1.00 63.19           O  
ATOM   4732  OE2 GLU B  97      38.915   7.393  33.817  1.00 69.55           O  
ATOM   4733  C   GLU B  97      39.451   4.497  28.935  1.00 18.10           C  
ATOM   4734  O   GLU B  97      38.919   5.451  28.355  1.00 18.67           O  
ATOM   4735  N   LEU B  98      39.992   3.454  28.312  1.00 15.56           N  
ATOM   4736  CA  LEU B  98      40.228   3.480  26.879  1.00 17.02           C  
ATOM   4737  CB  LEU B  98      41.699   3.203  26.602  1.00 17.25           C  
ATOM   4738  CG  LEU B  98      42.661   4.319  27.036  1.00 23.80           C  
ATOM   4739  CD1 LEU B  98      44.105   3.841  26.900  1.00 23.49           C  
ATOM   4740  CD2 LEU B  98      42.394   5.713  26.443  1.00 21.67           C  
ATOM   4741  C   LEU B  98      39.323   2.489  26.128  1.00 19.33           C  
ATOM   4742  O   LEU B  98      39.640   2.123  24.986  1.00 18.93           O  
ATOM   4743  N   ASN B  99      38.194   2.067  26.732  1.00 20.53           N  
ATOM   4744  CA  ASN B  99      37.314   1.104  26.047  1.00 15.57           C  
ATOM   4745  CB  ASN B  99      36.328   0.490  27.029  1.00 14.43           C  
ATOM   4746  CG  ASN B  99      35.135   1.410  27.300  1.00 16.89           C  
ATOM   4747  OD1 ASN B  99      34.271   1.550  26.424  1.00 14.29           O  
ATOM   4748  ND2 ASN B  99      35.050   2.047  28.466  1.00 14.07           N  
ATOM   4749  C   ASN B  99      36.742   1.831  24.856  1.00 13.97           C  
ATOM   4750  O   ASN B  99      36.511   3.075  24.964  1.00 14.95           O  
ATOM   4751  N   ALA B 100      36.631   1.150  23.695  1.00 14.13           N  
ATOM   4752  CA  ALA B 100      36.090   1.760  22.486  1.00 13.02           C  
ATOM   4753  CB  ALA B 100      36.848   1.278  21.230  1.00 11.33           C  
ATOM   4754  C   ALA B 100      34.585   1.439  22.353  1.00 12.74           C  
ATOM   4755  O   ALA B 100      34.107   0.429  22.879  1.00 16.62           O  
ATOM   4756  N   PRO B 101      33.740   2.256  21.663  1.00 13.46           N  
ATOM   4757  CA  PRO B 101      32.322   1.920  21.456  1.00 12.77           C  
ATOM   4758  CB  PRO B 101      31.759   3.108  20.692  1.00 12.77           C  
ATOM   4759  CG  PRO B 101      33.029   3.718  20.062  1.00 13.16           C  
ATOM   4760  CD  PRO B 101      34.091   3.571  21.060  1.00 13.71           C  
ATOM   4761  C   PRO B 101      32.046   0.574  20.773  1.00 14.09           C  
ATOM   4762  O   PRO B 101      30.963   0.013  20.928  1.00 15.78           O  
ATOM   4763  N   ILE B 102      33.027   0.070  20.018  1.00 12.87           N  
ATOM   4764  CA  ILE B 102      32.957  -1.183  19.276  1.00 12.93           C  
ATOM   4765  CB  ILE B 102      33.718  -1.074  17.923  1.00 11.77           C  
ATOM   4766  CG1 ILE B 102      35.258  -0.835  18.135  1.00 11.76           C  
ATOM   4767  CG2 ILE B 102      33.087   0.017  17.043  1.00 11.04           C  
ATOM   4768  CD1 ILE B 102      36.099  -0.955  16.859  1.00 14.39           C  
ATOM   4769  C   ILE B 102      33.458  -2.341  20.128  1.00 12.32           C  
ATOM   4770  O   ILE B 102      33.572  -3.436  19.606  1.00 11.64           O  
ATOM   4771  N   ASP B 103      33.735  -2.126  21.449  1.00 11.01           N  
ATOM   4772  CA  ASP B 103      34.318  -3.217  22.202  1.00 11.74           C  
ATOM   4773  CB  ASP B 103      35.224  -2.811  23.365  1.00 14.40           C  
ATOM   4774  CG  ASP B 103      36.695  -2.597  22.998  1.00 13.46           C  
ATOM   4775  OD1 ASP B 103      37.369  -3.525  22.580  1.00 12.21           O  
ATOM   4776  OD2 ASP B 103      37.196  -1.556  23.259  1.00 15.49           O  
ATOM   4777  C   ASP B 103      33.292  -4.182  22.809  1.00 13.07           C  
ATOM   4778  O   ASP B 103      33.612  -5.380  22.963  1.00 14.10           O  
ATOM   4779  N   GLY B 104      32.117  -3.683  23.253  1.00 15.11           N  
ATOM   4780  CA  GLY B 104      31.390  -4.422  24.291  1.00 15.55           C  
ATOM   4781  C   GLY B 104      30.789  -5.753  23.800  1.00 13.34           C  
ATOM   4782  O   GLY B 104      30.605  -5.972  22.582  1.00 10.10           O  
ATOM   4783  N   ASP B 105      30.631  -6.698  24.741  1.00 11.06           N  
ATOM   4784  CA  ASP B 105      30.118  -8.055  24.476  1.00 10.63           C  
ATOM   4785  CB  ASP B 105      29.643  -8.666  25.785  1.00 11.82           C  
ATOM   4786  CG  ASP B 105      30.798  -8.801  26.739  1.00 10.45           C  
ATOM   4787  OD1 ASP B 105      31.718  -9.590  26.398  1.00 11.54           O  
ATOM   4788  OD2 ASP B 105      30.800  -8.125  27.759  1.00 14.87           O  
ATOM   4789  C   ASP B 105      28.844  -7.986  23.636  1.00 12.93           C  
ATOM   4790  O   ASP B 105      27.941  -7.231  23.988  1.00 11.78           O  
ATOM   4791  N   GLY B 106      28.815  -8.789  22.559  1.00 11.64           N  
ATOM   4792  CA  GLY B 106      27.687  -8.825  21.632  1.00 12.20           C  
ATOM   4793  C   GLY B 106      26.408  -9.392  22.283  1.00 13.03           C  
ATOM   4794  O   GLY B 106      26.422 -10.396  23.011  1.00 15.30           O  
ATOM   4795  N   THR B 107      25.305  -8.668  22.128  1.00 13.67           N  
ATOM   4796  CA  THR B 107      24.017  -9.206  22.501  1.00 13.22           C  
ATOM   4797  CB  THR B 107      23.490  -8.470  23.735  1.00 12.67           C
[truncated: 376,327 more chars]
