# Supplementary material for: Structural and Functional Characteristics of Potent Dioxygenase from Moesziomyces aphidis
Source: JACS Au. 2025 Jun 12;5(7):3014–20. doi: 10.1021/jacsau.5c00456 (PMC12308385; doi:10.1021/jacsau.5c00456)
Supplement: Supplementary file 6 [file au5c00456_si_006.cif]

data_mtz

_entry.id xxxx

### IF YOU MODIFY THIS FILE, REMOVE THIS SIGNATURE: ###
_software.pdbx_ordinal 1
_software.classification 'data extraction'
_software.name gemmi
_software.version 0.6.0
_pdbx_audit_conform.dict_name mmcif_pdbx.dic
_pdbx_audit_conform.dict_version 5.339
_pdbx_audit_conform.dict_location https://mmcif.wwpdb.org/dictionaries/ascii/mmcif_pdbx_v50.dic
### END OF SIGNATURE ###

_diffrn_radiation_wavelength.id 1
_diffrn_radiation_wavelength.wavelength 0.87313

_cell.entry_id xxxx
_cell.length_a     72.1990
_cell.length_b     85.8150
_cell.length_c     93.8130
_cell.angle_alpha  90.0000
_cell.angle_beta  100.1440
_cell.angle_gamma  90.0000

_symmetry.entry_id xxxx
_symmetry.space_group_name_H-M 'P 1 21 1'
_symmetry.Int_Tables_number 4

loop_
_refln.index_h
_refln.index_k
_refln.index_l
_refln.intensity_meas
_refln.intensity_sigma
_refln.F_meas_au
_refln.F_meas_sigma_au
_refln.pdbx_F_plus
_refln.pdbx_F_plus_sigma
_refln.pdbx_F_minus
_refln.pdbx_F_minus_sigma
_refln.status
-42 2 2 -0.0269657 0.707919 41.204 18.5379 ? ? 41.204 18.5379 o
-42 2 3 0.600398 0.804994 52.3098 21.5546 ? ? 52.3098 21.5546 o
-42 3 3 0.990099 0.658975 59.439 20.5816 45.9403 20.9508 79.5717 24.1283 o
-42 3 4 0.0715386 0.661012 41.519 18.3425 ? ? 41.519 18.3425 o
-42 3 5 2.08702 1.06965 79.5826 26.226 ? ? 79.5826 26.226 o
-42 4 3 0.335359 0.530191 43.1917 17.6102 40.2659 18.5093 56.4197 21.5144 o
-42 4 4 1.44384 0.698162 70.6673 20.8916 67.9878 25.8811 67.7876 24.2121 o
-42 4 5 0.200412 0.477585 39.2142 16.4168 42.7658 19.4186 44.8287 18.5174 o
-42 4 6 1.02488 0.778017 60.2101 22.186 ? ? 60.2101 22.186 o
-42 4 7 1.36003 0.847898 67.1469 23.341 ? ? 67.1469 23.341 o
-42 5 4 0.70028 0.582859 52.205 19.2087 63.0088 25.577 49.4408 20.0625 o
-42 5 5 1.19693 0.625431 65.0657 19.8964 72.8446 26.3403 57.9602 21.8597 o
-42 5 6 0.0283878 0.942066 46.6755 21.1554 46.6692 21.1692 72.3998 37.4692 o
-42 5 7 0.68469 0.557133 51.7381 18.8207 49.5606 21.97 57.4706 20.881 o
-42 5 8 3.85806 1.31711 108.694 27.4172 ? ? 108.694 27.4172 o
-42 5 9 0.718556 0.67316 53.3479 20.425 ? ? 53.3479 20.425 o
-42 6 5 -0.360228 0.343939 24.5268 11.6575 32.9339 15.8424 28.7289 13.2967 o
-42 6 6 0.727918 0.596526 52.971 19.4423 48.9478 22.3931 60.2999 21.3768 o
-42 6 7 0.646435 0.549971 50.6904 18.6576 53.8176 22.8891 52.318 20.3251 o
-42 6 8 3.82165 0.969216 118.769 19.1071 122.221 28.3029 93.7259 28.2954 o
-42 6 9 1.05132 0.634613 61.1327 20.203 72.7757 26.4525 53.8028 21.5365 o
-42 6 10 1.79135 0.908404 75.809 24.1038 ? ? 75.809 24.1038 o
-42 6 11 2.38044 1.08308 85.2062 26.2067 ? ? 85.2062 26.2067 o
-42 7 7 0.234031 0.509658 40.6497 16.9843 34.545 16.8142 60.223 20.4463 o
-42 7 8 1.20343 0.660061 64.8234 20.5388 63.1289 25.6169 64.0786 22.8791 f
-42 7 9 0.735779 0.601373 53.1775 19.5206 60.0844 24.7668 51.8332 20.8253 o
-42 7 10 1.21578 0.648767 65.2801 20.3176 75.0395 27.1675 57.4409 22.0184 o
-42 7 11 1.06096 0.654072 61.2044 20.5181 48.8573 22.3912 73.8781 22.7558 o
-42 7 12 1.8856 1.02221 75.9835 25.6514 ? ? 75.9835 25.6514 o
-41 0 1 6.03191 1.18824 156.299 17.7913 156.299 17.7913 156.299 17.7913 o
-41 0 2 1.02299 0.681521 52.1938 25.2918 52.1938 25.2918 52.1938 25.2918 o
-41 0 3 0.418283 0.551827 35.7279 20.9033 35.7279 20.9033 35.7279 20.9033 o
-41 0 4 -0.933211 0.345688 12.5386 9.21121 12.5386 9.21121 12.5386 9.21121 o
-41 0 5 2.20491 0.856235 85.276 26.009 85.276 26.009 85.276 26.009 o
-41 0 6 1.16571 0.891812 54.2357 28.3586 54.2357 28.3586 54.2357 28.3586 o
-41 1 1 0.936302 0.468318 59.598 16.964 54.3613 20.6417 63.3378 20.2879 o
-41 1 2 0.419424 0.398545 43.2342 15.8879 57.186 19.7531 38.6157 16.7438 o
-41 1 3 1.92857 0.641108 85.8527 17.4862 60.6617 22.0432 120.665 22.9368 o
-41 1 4 1.02108 0.516556 62.0093 17.8694 72.5804 20.128 49.8431 21.1782 o
-41 1 5 3.50062 0.989191 113.723 20.4262 98.6604 30.5802 106.567 28.0029 o
-41 1 6 0.0353818 0.463727 36.006 15.6476 40.5143 18.8236 42.545 17.8368 o
-41 1 7 5.39158 1.17171 143.461 18.9366 111.548 34.5736 141.939 24.7719 o
-41 1 8 8.14311 1.78547 168.12 24.764 ? ? 168.12 24.764 o
-41 2 1 4.58987 1.48305 119.043 28.5488 ? ? 119.043 28.5488 o
-41 2 2 0.531267 0.526776 48.1015 18.1496 45.6811 19.4035 58.7901 22.613 f
-41 2 3 0.0453405 0.549247 38.6688 16.9131 50.553 21.2114 39.5397 18.2971 o
-41 2 4 4.88323 1.1019 136.28 18.7891 117.562 30.8001 127.895 27.4149 o
-41 2 5 2.87739 0.883444 103.15 20.0959 110.982 28.4032 82.4206 27.0607 o
-41 2 6 8.05341 1.36626 177.094 17.6874 115.522 35.4678 196.644 22.0441 o
-41 2 7 3.43291 0.970584 112.967 20.1748 91.8776 31.3184 111.07 26.0848 o
-41 2 8 6.89837 1.22471 164.763 17.0603 144.816 30.3699 156.505 24.0821 o
-41 2 9 1.15051 0.75754 64.3747 22.0765 ? ? 64.3747 22.0765 o
-41 2 10 -0.620098 0.122492 ? ? ? ? ? ? o
-41 3 1 0.150839 0.583341 41.2483 17.7363 41.3688 18.9402 53.5285 22.3325 o
-41 3 2 -0.380362 0.403796 27.0594 12.7934 32.1149 15.4771 34.5219 15.6353 o
-41 3 3 0.54 0.550935 48.6664 18.5155 56.4529 23.0998 48.5622 19.9729 o
-41 3 4 2.87334 0.874876 103.068 19.9215 76.421 28.5319 111.185 24.7817 o
-41 3 5 -0.198383 0.445869 31.3806 14.3507 53.9014 22.799 30.7978 14.492 o
-41 3 6 3.80496 0.9723 120.14 18.9325 113.151 30.5256 106.564 26.4866 o
-41 3 7 0.523524 0.528014 48.1469 18.17 48.2603 22.045 54.1772 19.7122 o
-41 3 8 1.09578 0.626481 63.4451 19.9977 58.1106 24.3025 67.7145 22.4398 o
-41 3 9 3.21764 0.907074 110.08 19.3448 81.98 29.9641 115.772 23.8886 o
-41 3 10 -0.17113 0.357919 28.2533 12.8966 39.5205 18.3689 31.1172 13.9992 o
-41 3 11 -0.663703 0.130096 ? ? ? ? ? ? o
-41 3 12 0.562831 0.615131 50.2355 19.4484 ? ? 50.2355 19.4484 o
-41 4 1 1.22885 0.663359 66.1155 20.5396 78.4085 25.7643 55.5688 22.5589 o
-41 4 2 -0.196618 0.507121 33.516 15.3186 39.155 18.2401 40.3299 18.1204 o
-41 4 3 1.40845 0.652336 71.298 19.9273 79.1746 25.607 61.2319 23.0376 f
-41 4 4 5.21888 1.13595 140.818 18.7096 109.229 32.1411 142.281 25.7721 o
-41 4 5 3.53444 0.935947 115.499 18.9895 123.694 30.4025 94.7893 26.2285 f
-41 4 6 11.4108 1.61153 211.122 17.4211 135.815 37.7233 234.047 21.6811 o
-41 4 7 0.631789 0.589013 51.4497 19.2384 47.4598 21.8054 60.8524 21.3843 f
-41 4 8 3.08922 0.887915 107.699 19.3605 92.4747 29.6599 103.294 25.6165 o
-41 4 9 1.45476 0.690892 72.3549 20.6076 63.2881 26.2013 75.655 23.1419 o
-41 4 10 1.74266 0.741243 79.0842 20.8925 60.8157 25.8119 88.6273 23.5668 o
-41 4 11 1.35376 0.659789 70.0385 20.1992 87.651 28.0218 58.4704 22.1098 o
-41 4 12 1.277 0.685465 67.6759 20.8545 55.4902 24.3796 77.0572 23.161 o
-41 4 13 5.38017 1.42686 135.891 24.659 ? ? 135.891 24.659 o
-41 4 14 -0.255166 0.394426 28.4403 13.182 ? ? 28.4403 13.182 o
-41 5 1 0.145587 0.530769 39.746 17.0009 35.1886 17.051 58.9083 21.0859 o
-41 5 2 -0.18631 0.430938 30.8895 14.1193 39.0393 18.0822 35.3061 15.9481 o
-41 5 3 0.79214 0.558251 55.0201 18.9484 51.0317 22.2166 61.2618 21.1341 o
-41 5 4 1.23315 0.67354 66.3511 20.7098 47.118 21.5779 89.0637 22.8087 o
-41 5 5 -0.487772 0.320842 21.9273 10.6336 45.5098 19.8759 21.9992 10.7784 o
-41 5 6 -0.416326 0.356541 24.5254 11.7159 49.3357 20.9689 24.2029 11.7634 o
-41 5 7 9.06165 1.42514 188.118 17.3311 179.603 29.1683 166.95 25.892 o
-41 5 8 0.120823 0.408618 35.89 15.1151 61.5087 23.9494 33.446 14.9627 o
-41 5 9 1.22023 0.653873 66.4328 20.3494 65.6988 26.0173 65.5182 22.7404 f
-41 5 10 2.11531 0.788633 87.4412 20.7202 65.9853 27.1188 95.6271 23.8751 o
-41 5 11 1.35824 0.64973 70.1962 19.9815 68.6538 26.0129 67.9591 22.8533 o
-41 5 12 3.18332 0.930967 108.413 20.1663 73.1281 29.3042 121.1 23.643 o
-41 5 13 0.0929806 0.43473 36.1051 15.4133 43.3151 19.8712 40.1307 16.8279 o
-41 5 14 2.74201 0.861403 100.32 20.1235 81.936 29.6005 99.6849 25.0978 o
-41 5 15 0.314864 0.609025 44.8573 18.6402 ? ? 44.8573 18.6402 o
-41 6 1 3.37499 1.01315 109.212 21.7488 101.677 30.5373 93.6158 29.7956 o
-41 6 2 0.000788025 0.463096 35.1295 15.4426 48.199 20.8173 36.0591 16.3552 o
-41 6 3 -0.429232 0.339429 23.5139 11.2855 30.628 14.7094 28.6046 13.3683 o
-41 6 4 0.671579 0.592369 52.151 19.3333 59.6353 24.8439 51.6651 20.5889 o
-41 6 5 6.95756 1.30064 163.012 18.3674 110.431 35.0721 174.794 23.4341 o
-41 6 6 2.88561 0.881646 102.988 20.0858 93.5933 30.0816 94.2324 26.1665 o
-41 6 7 3.82518 0.978604 120.007 19.0839 110.494 30.6874 107.354 26.6794 o
-41 6 8 1.00688 0.595278 60.9524 19.5266 82.1158 25.95 50.1057 20.4975 o
-41 6 9 1.91491 0.761412 82.8503 20.8169 76.658 28.322 79.0592 24.6074 o
-41 6 10 2.49302 0.841845 95.1606 20.6086 78.5907 29.3812 94.816 25.0464 o
-41 6 11 7.18771 1.28687 166.789 17.7236 125.657 33.5092 171.823 23.7043 o
-41 6 12 1.81279 0.792022 79.5901 21.8487 73.1361 28.1854 77.4144 25.41 f
-41 6 13 -0.758212 0.164209 ? ? 36.9683 17.4834 ? ? o
-41 6 14 1.63265 0.745802 75.7129 21.3593 58.001 25.2166 86.6225 23.9761 o
-41 6 15 5.84472 1.21742 148.426 18.9877 94.8769 33.5473 165.968 23.6906 o
-41 6 16 2.30484 1.0602 85.3724 25.8644 ? ? 85.3724 25.8644 o
-41 6 17 1.05542 0.798326 61.3681 22.4971 ? ? 61.3681 22.4971 o
-41 7 1 5.12466 1.1494 137.835 19.3987 150.085 28.9916 102.817 30.2266 o
-41 7 2 6.1469 1.22087 152.428 18.4955 146.806 29.8006 128.264 29.1161 o
-41 7 3 2.36321 0.844339 91.4173 21.2903 73.8128 28.3662 93.3933 25.9443 o
-41 7 4 2.31482 0.829995 90.745 21.0914 67.8821 27.4465 98.9325 24.9902 o
-41 7 5 0.257352 0.495481 41.1435 16.9275 46.1766 21.3967 45.7839 18.3407 f
-41 7 6 0.726345 0.615225 53.6422 19.7352 59.6506 24.8608 53.5159 21.2078 o
-41 7 7 3.68283 0.983021 116.929 19.7173 95.1444 31.3293 113.633 26.124 o
-41 7 8 1.23708 0.69005 66.3044 20.9992 74.5245 27.6893 59.9609 22.8294 o
-41 7 9 1.87945 0.798894 81.0325 21.8188 71.8044 28.3479 80.36 25.2572 o
-41 7 10 1.20685 0.661804 65.7716 20.5285 59.67 25.2318 69.327 22.8295 o
-41 7 11 1.27093 0.684494 67.2207 20.8612 69.1369 26.685 63.9457 23.2445 o
-41 7 12 0.526783 0.555166 48.3538 18.5397 88.9411 26.221 38.4249 17.4397 o
-41 7 13 -0.103817 0.432499 32.3021 14.5149 58.619 23.7251 30.6524 14.3446 o
-41 7 14 3.31018 0.928574 110.627 19.7094 84.709 30.2636 112.939 25.0744 o
-41 7 15 5.7317 1.20501 146.773 19.0177 116.343 33.7133 142.558 26.3335 o
-41 7 16 4.13328 1.04558 123.459 19.8281 81.9293 30.8245 137.628 24.6224 o
-41 7 17 1.21093 0.662415 65.4635 20.5535 60.8602 24.7569 67.4821 23.459 o
-41 7 18 1.17736 0.835417 63.5979 23.0594 ? ? 63.5979 23.0594 o
-41 8 1 8.89959 1.46133 183.477 18.2581 141.8 34.424 181.873 25.6294 o
-41 8 2 1.30449 0.710155 67.2872 21.302 73.6511 27.3603 60.6104 23.3745 o
-41 8 3 0.930805 0.603685 58.4504 19.7127 68.4078 25.4186 53.0662 21.1595 o
-41 8 4 1.7085 0.766659 76.9167 21.6409 54.3747 24.2448 94.4333 24.0646 o
-41 8 5 4.05191 1.05281 121.827 20.259 84.5399 31.6534 129.876 25.3124 o
-41 8 6 8.0064 1.40237 174.479 18.4603 140.824 34.5265 168.177 25.863 o
-41 8 7 4.47385 1.0608 129.555 19.0931 105.521 31.5771 125.395 26.5512 o
-41 8 8 1.68793 0.730813 77.2942 20.8927 76.3102 27.8006 71.5098 24.2586 o
-41 8 9 0.361091 0.510587 43.757 17.4785 55.639 23.8666 43.8343 18.2379 o
-41 8 10 2.61679 0.898055 96.2378 21.6355 68.481 28.1401 107.365 25.4797 o
-41 8 11 1.48559 0.738503 71.9602 21.5393 59.2213 25.3477 79.649 24.4943 o
-41 8 12 4.59312 1.05104 131.899 18.5354 158.402 26.535 94.1828 28.629 o
-41 8 13 2.04118 0.821399 84.264 21.8641 72.2875 28.6373 84.0179 25.5125 o
-41 8 14 1.72651 0.766331 77.4545 21.5801 81.8884 28.6281 67.9281 24.6864 o
-41 8 15 1.31613 0.674279 68.1706 20.621 72.3304 26.6352 62.3415 23.0834 o
-41 8 16 3.92647 1.00183 120.516 19.4668 119.022 29.9701 99.7219 28.1926 o
-41 8 17 0.313423 0.531559 42.9415 17.5853 47.096 20.8922 47.3739 19.6343 o
-41 8 18 3.53459 0.988042 112.771 20.5765 91.6889 30.6428 108.575 27.8448 o
-41 8 19 0.630989 0.706529 51.8635 20.6119 ? ? 51.8635 20.6119 o
-41 8 20 1.6959 1.10227 71.6481 26.4064 ? ? 71.6481 26.4064 o
-41 9 1 0.994277 0.683196 59.5999 20.9356 59.8984 25.1783 60.4904 23.0792 o
-41 9 2 0.422972 0.590621 46.2481 18.6853 51.7191 23.0367 49.1417 20.2458 o
-41 9 3 0.313031 0.543221 43.1681 17.7385 46.4929 21.0921 48.4573 19.7443 o
-41 9 4 0.699597 0.622405 52.7685 19.7671 38.2409 18.5056 81.5191 22.1402 o
-41 9 5 4.01281 1.05031 120.888 20.3767 93.5486 31.8798 119.841 27.1754 o
-41 9 6 6.32733 1.29322 153.374 19.514 126.968 34.811 142.41 27.8114 o
-41 9 7 -0.422026 0.302681 21.7711 10.5018 69.3667 24.867 20.2915 9.99709 o
-41 9 8 1.57128 0.732714 74.0748 21.2624 83.203 28.3195 63.3778 23.8249 o
-41 9 9 3.07907 0.962214 104.605 21.5255 61.3502 27.1331 130.013 23.2281 o
-41 9 10 -0.199265 0.478521 32.4348 14.8456 59.1959 24.5033 30.9943 14.6875 f
-41 9 11 1.39739 0.698598 70.0683 20.9437 51.7618 23.3319 85.3541 23.0508 o
-41 9 12 1.60757 0.732772 74.9626 21.1803 67.1099 26.5378 75.4442 24.6002 o
-41 9 13 5.38655 1.19971 141.103 19.7744 118.941 33.298 129.872 28.5674 o
-41 9 14 0.0985474 0.468325 37.0636 15.9137 42.8121 19.5467 41.8365 17.7433 o
-41 9 15 -0.262635 0.383395 27.7368 12.9038 40.4354 18.9717 30.2284 13.9142 f
-41 9 16 3.36339 0.970443 109.869 20.7397 95.6025 30.8369 100.419 27.9092 o
-41 9 17 0.0210864 0.492988 36.2931 15.9444 36.8587 17.7375 47.0051 18.9365 o
-41 9 18 0.257502 0.553427 42.1816 17.6666 46.9269 21.229 46.7353 19.6068 o
-41 9 19 2.34876 0.872216 89.5054 22.1612 55.6659 24.787 117.825 24.5286 o
-41 10 1 4.85814 1.13571 133.015 19.926 91.8713 32.4104 141.06 26.2289 o
-41 10 2 0.220956 0.562165 41.6846 17.6509 38.7473 18.7133 55.419 20.8076 o
-41 10 3 0.220988 0.560932 41.6922 17.6417 46.348 21.5926 46.8693 19.4039 o
-41 10 4 0.242506 0.507676 40.8987 17.0089 51.3139 22.8281 42.3226 17.937 o
-41 10 5 1.74445 0.802292 76.8581 22.3064 58.1894 25.433 88.8764 25.4695 o
-41 10 6 0.503738 0.584479 47.9509 18.8437 64.1587 25.4944 44.575 19.2634 o
-41 10 7 1.0764 0.711855 61.7574 21.3911 38.1777 18.5839 108.557 21.7726 o
-41 10 8 0.229503 0.544647 41.6081 17.4826 41.7922 19.4954 51.1818 20.372 f
-41 10 9 0.583463 0.631571 50.3321 19.6444 49.9884 22.7692 56.7607 21.8018 o
-41 10 10 5.04749 1.1941 135.454 20.588 93.6916 34.1917 140.038 26.3087 o
-41 10 11 -0.105837 0.449589 32.793 14.7618 37.3558 18.0132 39.8399 16.9379 o
-41 10 12 0.85015 0.626932 56.3603 20.0315 53.2553 23.5924 61.6668 22.0746 o
-41 10 13 0.479508 0.546549 46.8537 18.278 74.7811 26.0894 40.0212 17.8308 o
-41 10 14 1.37929 0.722712 68.9619 21.4412 49.996 22.5485 89.6961 24.3877 o
-41 10 15 1.28917 0.734619 66.5213 21.7238 68.1138 27.1565 63.3802 23.9272 o
-41 10 16 2.20863 0.880191 86.1717 22.7675 79.2066 29.4789 79.7249 27.1224 o
-41 10 17 1.82797 0.805355 78.5404 22.2091 66.8576 26.9728 80.5735 26.1632 o
-41 10 18 1.73826 0.794875 76.4389 22.2084 62.2653 26.1354 82.4933 25.8854 o
-41 11 2 1.02011 0.657243 60.165 20.5651 64.0939 26.1225 57.9694 22.2031 o
-41 11 3 0.977254 0.68395 59.122 20.9315 55.8026 24.2708 63.477 23.3907 o
-41 11 4 0.473628 0.613546 47.5686 19.1057 38.2182 18.6459 69.0495 22.1334 o
-41 11 5 4.23262 1.08864 123.345 20.6967 86.958 32.1031 128.529 26.6147 o
-41 11 6 1.45309 0.721027 70.7494 21.3071 70.7147 27.7835 66.7747 23.681 o
-41 11 7 0.64117 0.594383 51.0675 19.2768 45.7501 21.1138 61.8086 21.7924 o
-41 11 8 1.09425 0.695474 62.0891 21.1563 62.0499 25.6223 62.1489 23.4294 o
-41 11 9 1.41529 0.745331 69.5592 21.7966 67.6456 27.3579 67.627 24.2574 o
-41 11 10 2.06954 0.853979 83.6475 22.5739 78.5341 29.7235 77.3996 26.2542 o
-41 11 11 2.23394 0.872179 87.1308 22.4902 78.2373 29.2954 82.0917 26.9861 o
-41 11 12 0.949398 0.638876 58.6664 20.2677 67.905 26.0502 53.8401 21.6256 o
-41 11 13 0.707678 0.611858 52.717 19.6286 51.9863 23.0885 57.5312 21.6554 o
-41 11 14 0.41026 0.548295 45.2187 18.0956 51.5113 22.8235 47.5018 19.4257 o
-41 11 15 2.27033 0.868063 87.8472 22.3127 64.3115 27.0099 98.4399 26.3075 o
-41 11 16 6.42758 1.32251 152.989 20.0348 120.129 34.7661 144.987 29.0728 o
-41 11 17 4.2513 1.09307 123.218 20.8064 84.1702 31.4926 132.386 26.8033 o
-41 12 4 -0.0123385 0.461535 34.6474 15.3159 37.149 17.9523 42.9617 17.6615 o
-41 12 5 -0.33776 0.394422 27.0808 12.7548 39.8633 18.8878 29.6636 13.8086 o
-41 12 6 0.802892 0.664684 55.0897 20.4687 55.5352 24.5384 58.1913 22.3047 o
-41 12 7 1.02913 0.733387 60.2951 21.639 50.2369 23.2538 72.5034 24.2961 o
-41 12 8 4.55282 1.12006 128.215 20.4467 112.441 33.4445 113.177 28.712 f
-41 12 9 1.25566 0.753805 65.437 22.0277 58.8198 25.6494 69.9035 24.5908 o
-41 12 10 5.14707 1.20489 136.126 20.6705 101.886 33.848 134.173 28.4702 o
-41 12 11 0.657633 0.601451 51.4156 19.3948 55.5769 23.9079 52.781 20.961 o
-41 12 12 0.510928 0.571955 47.756 18.6782 54.2033 23.6843 49.1208 19.9337 o
-41 12 13 0.0967266 0.547359 39.0862 16.9931 45.6054 21.167 43.5993 18.7201 o
-41 12 14 0.254318 0.584023 42.7428 18.0395 38.9041 18.65 58.3233 21.7909 o
-41 12 15 0.0935157 0.53816 38.7508 16.8484 70.2066 26.0125 34.2293 16.0901 o
-41 13 8 0.124475 0.58089 40.3757 17.5302 42.5611 20.0328 48.5622 20.2734 o
-41 13 9 5.86582 1.30086 144.798 20.9282 88.1649 34.122 160.586 26.1186 o
-41 13 10 11.0875 1.7176 202.054 19.4694 164.579 36.9208 185.801 28.608 o
-41 13 11 0.136848 0.543749 39.6555 17.0884 60.8444 25.6139 37.8526 17.1239 o
-40 0 1 0.594686 0.590923 40.8754 22.5323 40.8754 22.5323 40.8754 22.5323 o
-40 0 2 0.24549 0.523399 31.7495 19.4572 31.7495 19.4572 31.7495 19.4572 o
-40 0 3 0.574831 0.569686 40.3657 22.1687 40.3657 22.1687 40.3657 22.1687 o
-40 0 4 1.00635 0.637971 53.2192 24.6033 53.2192 24.6033 53.2192 24.6033 o
-40 0 5 4.99408 1.07676 143.12 17.7529 143.12 17.7529 143.12 17.7529 o
-40 0 6 1.09528 0.695653 55.3142 25.6836 55.3142 25.6836 55.3142 25.6836 o
-40 0 7 1.07619 0.631312 55.8029 24.4975 55.8029 24.4975 55.8029 24.4975 o
-40 0 8 -0.900245 0.145993 ? ? ? ? ? ? f
-40 0 9 -0.28229 0.332374 17.4275 12.1248 17.4275 12.1248 17.4275 12.1248 o
-40 0 10 -0.00275215 0.36257 22.9076 14.8952 22.9076 14.8952 22.9076 14.8952 o
-40 0 11 -0.0451365 0.331169 21.0886 13.8943 21.0886 13.8943 21.0886 13.8943 o
-40 0 12 -0.00159443 0.412001 24.3554 15.8517 24.3554 15.8517 24.3554 15.8517 o
-40 0 13 0.961169 0.650021 51.6588 24.7443 51.6588 24.7443 51.6588 24.7443 o
-40 1 1 0.220939 0.37952 37.6947 15.065 47.4554 18.5646 37.8412 16.4453 o
-40 1 2 0.00417491 0.353202 31.6228 13.6999 39.0822 17.0206 35.2433 15.4457 o
-40 1 3 1.133 0.464183 66.9937 15.9108 49.0247 19.755 84.163 18.1307 o
-40 1 4 0.780643 0.486219 55.6623 17.6268 41.6766 18.6014 77.543 19.7361 o
-40 1 5 1.01938 0.453191 63.5245 16.1149 50.6327 19.9614 75.4195 18.8174 o
-40 1 6 0.24556 0.357781 37.8934 14.7867 36.1969 16.2573 48.6799 17.4439 f
-40 1 7 -0.184511 0.289367 24.9324 11.4608 27.8393 13.2548 33.5089 14.3475 o
-40 1 8 1.04097 0.456909 64.2803 16.1116 67.9388 20.5656 59.1094 20.0462 o
-40 1 9 0.450256 0.339217 44.0175 14.7764 45.1278 17.4592 47.4947 17.2121 o
-40 1 10 1.14137 0.454455 67.5981 15.5336 68.7697 20.0504 63.1574 20.2236 f
-40 1 11 1.30352 0.480244 72.3548 15.4816 73.2869 19.2807 66.1995 21.7704 o
-40 1 12 4.06688 0.997243 126.74 18.33 77.7632 30.7035 147.3 20.4841 o
-40 1 13 4.46885 0.994859 133.814 17.2156 116.658 30.8222 130.282 22.7715 o
-40 1 14 2.17365 0.961436 87.6709 24.0743 ? ? 87.6709 24.0743 f
-40 2 1 1.97864 0.57366 89.4147 15.0461 96.6947 21.0719 75.3004 21.6588 o
-40 2 2 3.13338 0.668626 114.094 13.5184 101.365 22.2446 115.254 18.7688 o
-40 2 3 -0.0166087 0.346134 30.9057 13.4738 38.5491 16.8906 34.5344 15.1643 o
-40 2 4 0.39353 0.390172 42.9233 15.7289 53.9182 20.0422 41.1507 16.9073 o
-40 2 5 0.154274 0.353373 35.2572 14.3762 29.5231 14.2154 55.2144 17.1381 o
-40 2 6 -0.316453 0.312617 23.9537 11.3044 50.6819 18.962 22.4599 11.016 o
-40 2 7 -0.485151 0.174507 13.6093 6.81662 22.0286 10.7616 15.8717 7.84625 o
-40 2 8 0.472401 0.379368 45.2885 15.6193 55.7023 19.5846 42.4081 17.0687 o
-40 2 9 0.180052 0.362308 36.2722 14.6419 39.5525 17.0637 42.1336 16.9772 o
-40 2 10 1.31612 0.66484 70.4527 20.2634 51.8294 22.9519 88.9047 22.0829 o
-40 2 11 3.17495 0.87176 111.854 18.2588 97.6445 29.975 109.25 23.5796 o
-40 2 12 -0.363356 0.290952 22.1393 10.5781 45.9292 20.0864 22.3697 10.7665 o
-40 2 13 1.0107 0.555348 62.4756 18.6731 97.1322 24.9608 48.4065 19.5671 o
-40 2 14 6.97169 1.20563 168.076 16.4353 153.213 28.6664 160.865 22.8141 o
-40 2 15 6.07648 1.20056 155.318 17.806 110.591 34.5972 165.328 21.8934 o
-40 2 16 0.811932 0.642414 57.0268 20.2764 ? ? 57.0268 20.2764 o
-40 3 1 1.48501 0.557499 76.0614 17.0069 79.7798 26.3302 70.1997 20.0145 o
-40 3 2 0.491509 0.438093 46.4833 16.7193 40.674 18.4314 58.7746 18.8479 o
-40 3 3 3.93887 0.727129 128.503 12.9771 87.9542 25.7194 148.511 15.4059 o
-40 3 4 2.85158 0.620567 109.162 13.1219 110.412 20.8232 100.317 18.7801 o
-40 3 5 4.74432 0.77532 141.629 12.5114 95.6566 25.648 167.048 14.867 o
-40 3 6 6.6405 1.03148 166.309 14.164 147.857 20.803 174.534 21.8434 o
-40 3 7 5.95725 0.993015 157.281 14.4425 137.486 21.7453 167.075 21.8887 o
-40 3 8 -0.187552 0.348449 27.7828 12.6981 48.7595 21.3729 28.2588 13.0377 o
-40 3 9 2.12228 0.764325 90.0242 19.749 71.1252 27.5822 96.9088 23.0139 o
-40 3 10 0.0343678 0.424019 35.0644 15.0999 33.9837 16.4887 48.1758 17.8787 o
-40 3 11 1.82271 0.705788 83.3919 19.4956 99.2042 28.24 69.9118 23.2632 o
-40 3 12 -0.292173 0.296206 23.4642 11.052 43.6453 20.4029 24.6281 11.5109 o
-40 3 13 10.0967 1.45896 202.499 16.4385 170.194 30.114 205.129 21.9705 o
-40 3 14 -0.143546 0.336695 27.9837 12.669 41.8744 19.092 29.9964 13.4799 o
-40 3 15 4.43057 0.996354 132.738 17.3973 112.257 30.0418 131.735 23.5144 f
-40 3 16 5.87149 1.12161 153.388 16.8156 155.562 26.8688 133.953 25.3095 o
-40 3 17 -0.037423 0.415378 33.181 14.6043 ? ? 33.181 14.6043 o
-40 3 18 0.25185 0.547564 42.8225 17.7239 ? ? 42.8225 17.7239 o
-40 4 1 0.807346 0.495603 56.1264 17.7988 53.4951 23.0444 60.1576 19.1427 o
-40 4 2 0.923917 0.489847 59.834 17.4484 49.7774 22.0055 67.8196 18.5265 o
-40 4 3 0.666428 0.464853 51.955 17.2951 58.9463 23.7866 51.6407 18.4421 o
-40 4 4 4.72369 1.05775 136.58 17.9524 118.37 30.7793 132.35 24.717 o
-40 4 5 0.970599 0.602381 61.1125 19.6492 64.7694 25.6156 60.5944 21.5261 o
-40 4 6 1.26276 0.647019 68.9443 20.0384 64.4815 26.0617 71.2848 22.338 o
-40 4 7 2.91827 0.897541 105.702 19.9381 80.8835 30.504 111.262 23.6129 o
-40 4 8 3.92084 0.996588 123.911 18.7807 88.8335 31.6193 133.888 22.6682 o
-40 4 9 0.255306 0.457368 40.9072 16.4729 41.4136 19.5139 49.5621 18.2485 o
-40 4 10 0.435954 0.518775 46.6025 17.9081 53.2252 22.8151 49.2227 19.3518 o
-40 4 11 1.53351 0.677924 76.035 19.9295 72.9614 27.2283 74.7081 22.9136 o
-40 4 12 3.25859 0.909471 112.605 18.941 88.3217 30.8193 116.238 23.2558 o
-40 4 13 2.44178 0.784806 97.1016 18.9628 112.48 28.7727 80.2963 24.3136 o
-40 4 14 11.1228 1.54775 212.004 16.6473 179.836 30.2188 212.547 22.4713 o
-40 4 15 1.1269 0.6356 65.1028 20.0851 74.5683 27.6034 60.3084 21.8227 o
-40 4 16 1.50151 0.674549 74.775 20.0118 76.2838 27.2435 70.1891 23.0831 o
-40 4 17 2.9714 0.897114 106.046 19.8656 77.4602 29.4697 115.187 23.7858 o
-40 4 18 2.02752 0.767605 86.5399 20.3993 62.79 25.914 100.52 23.3889 o
-40 4 19 6.77003 1.61802 153.954 24.6007 ? ? 153.954 24.6007 o
-40 5 1 -0.0437866 0.358208 30.7314 13.5427 42.5668 19.4293 33.1503 14.46 o
-40 5 2 2.11178 0.811819 87.9945 21.1347 75.2823 28.2671 89.5162 25.426 o
-40 5 3 1.23127 0.660901 67.6181 20.4072 56.5738 24.1269 77.1198 23.0073 o
-40 5 4 1.96564 0.752057 85.7989 20.1695 94.003 28.1886 73.4556 24.5397 o
-40 5 5 2.78885 0.87956 102.916 20.053 92.8758 30.2477 97.8102 25.5734 o
-40 5 6 1.4719 0.695517 73.9975 20.5372 63.7193 26.1765 79.3121 23.1166 o
-40 5 7 1.26913 0.642153 69.1152 19.9257 69.1918 26.254 67.8738 22.5267 o
-40 5 8 0.642345 0.553207 52.2 18.7864 55.9433 24.0454 55.0492 20.2278 o
-40 5 9 0.870947 0.597614 58.4845 19.6126 55.0779 23.9731 64.46 21.4343 o
-40 5 10 1.54968 0.726258 75.7726 20.9695 50.31 23.1774 98.9577 21.5414 o
-40 5 11 0.896598 0.627643 59.2218 20.0994 58.3932 24.8918 63.1957 22.015 o
-40 5 12 -0.140101 0.362668 29.2181 13.1958 44.9872 20.3495 30.8081 13.8864 o
-40 5 13 3.45352 0.919964 116.103 18.5472 116.382 30.0746 102.465 25.3111 o
-40 5 14 0.772203 0.545264 55.4473 18.7346 66.3286 25.3159 52.5361 19.9899 f
-40 5 15 1.14634 0.676167 65.3399 20.798 64.1038 25.9206 66.8371 23.2426 o
-40 5 16 0.341796 0.553061 44.8741 18.0988 48.7035 21.9216 50.3888 20.0212 o
-40 5 17 1.88799 0.785179 82.7834 21.3242 65.3063 26.8326 91.2546 24.5673 o
-40 5 18 1.49797 0.729727 73.4705 21.2591 58.0033 25.2154 84.1762 23.6622 o
-40 5 19 0.403504 0.490033 44.7077 17.3447 64.5575 24.9155 41.493 17.6028 o
-40 5 20 0.797826 0.710535 56.2997 21.1139 ? ? 56.2997 21.1139 o
-40 5 21 -0.37889 0.53439 32.1585 15.0509 ? ? 32.1585 15.0509 o
-40 6 1 0.704927 0.603763 53.685 19.5829 60.3788 24.3052 53.3321 21.3121 o
-40 6 2 -0.262253 0.422455 29.6688 13.7131 40.0438 18.7071 33.4701 15.223 o
-40 6 3 0.412325 0.498813 45.3393 17.524 67.2434 24.8899 41.2241 17.6993 o
-40 6 4 0.062081 0.435467 35.8505 15.3682 43.7895 20.0311 39.9813 16.8011 o
-40 6 5 3.29482 0.926588 112.525 19.3223 78.1011 29.733 125.618 22.8454 o
-40 6 6 2.50835 0.814419 97.8265 19.516 132.409 26.9601 71.7476 24.8838 o
-40 6 7 0.552059 0.56006 49.9391 18.7418 44.6771 20.8736 62.1371 20.7649 o
-40 6 8 0.238414 0.456653 40.4031 16.3915 68.1811 25.5424 37.0705 16.2412 o
-40 6 9 1.70916 0.74588 79.5049 20.9361 102.956 29.0514 63.6947 23.6454 o
-40 6 10 3.51242 0.958965 116.489 19.2963 84.4525 30.7794 125.915 23.3571 o
-40 6 11 1.08382 0.590778 64.2128 19.2752 88.9432 26.8698 53.1462 20.5873 o
-40 6 12 5.59401 1.1702 148.391 18.2199 95.6827 33.3743 168.39 21.8103 o
-40 6 13 0.278454 0.531811 43.1505 17.6206 60.3339 25.0047 42.267 18.1469 o
-40 6 14 0.678297 0.560874 52.9682 18.9337 53.1405 22.3738 57.7881 21.3314 o
-40 6 15 3.31791 0.912577 113.063 18.9259 108.377 29.8561 101.612 25.8036 o
-40 6 16 7.13121 1.32742 166.906 18.2891 107.082 35.8877 184.83 22.1508 o
-40 6 17 2.25931 0.834646 90.7549 21.1896 90.8451 30.0747 81.0264 25.754 o
-40 6 18 1.70192 0.763098 78.0576 21.4532 61.3865 26.2335 87.1536 24.0741 o
-40 6 19 -0.235169 0.378894 28.1388 12.9992 45.1172 20.4342 29.3694 13.6098 o
-40 6 20 0.756383 0.64845 54.8448 20.2466 41.6553 19.8702 78.822 22.8318 o
-40 6 21 0.12269 0.490482 38.3591 16.3735 34.6646 16.9441 54.6339 19.5329 o
-40 6 22 0.0575891 0.581553 39.6644 17.3746 ? ? 39.6644 17.3746 f
-40 7 1 0.986533 0.636942 60.7299 20.2456 48.7809 21.8282 76.5932 23.0913 o
-40 7 2 3.09195 0.912381 107.831 19.8711 83.0377 29.6442 113.065 25.0643 o
-40 7 3 0.300089 0.54061 43.6117 17.7821 57.1717 23.2782 42.9036 18.6993 o
-40 7 4 3.47344 0.952044 115.227 19.3762 117.522 30.8473 98.9323 26.3936 o
-40 7 5 -0.232263 0.88116 44.1067 20.1718 43.4806 20.2069 73.8491 34.1063 o
-40 7 6 5.7167 1.21591 149.064 18.8734 93.9385 34.1867 168.032 22.378 o
-40 7 7 0.228412 0.475025 40.6 16.6249 37.0574 17.9806 54.4814 18.8799 f
-40 7 8 1.19695 0.689128 66.6345 20.9698 49.7658 22.6652 85.7577 22.9162 o
-40 7 9 14.2268 1.79696 238.77 17.1376 204.488 30.8057 235.947 23.3998 o
-40 7 10 -0.0333634 0.441005 34.2456 15.0614 48.3102 21.7539 36.1717 15.9248 o
-40 7 11 2.26302 0.797147 92.2384 20.1166 91.2634 29.2556 83.6923 24.9636 o
-40 7 12 0.961574 0.640202 60.6304 20.299 69.181 26.3495 57.3136 21.9903 o
-40 7 13 2.51499 0.851833 96.9211 20.5206 93.8339 30.3729 88.1643 25.6145 o
-40 7 14 2.35731 0.817641 93.8205 20.3036 105.296 29.2493 77.3326 25.3991 o
-40 7 15 2.80184 0.914811 101.733 21.0357 81.2145 30.0256 104.596 25.9119 o
-40 7 16 0.239683 0.524248 41.9214 17.3459 50.4966 22.1087 44.5499 18.7772 o
-40 7 17 1.02408 0.657265 61.709 20.5659 61.3678 25.3046 63.3829 22.8087 o
-40 7 18 2.04318 0.792356 85.9075 21.0346 83.8065 29.0557 78.607 25.2302 o
-40 7 19 -0.486542 0.433202 27.0658 12.9252 30.3682 15.1152 37.14 16.3079 o
-40 7 20 1.24744 0.709045 66.5644 21.3096 43.1397 20.4152 101.246 22.3824 o
-40 7 21 1.00348 0.672145 60.4956 20.7933 50.646 22.7344 72.722 23.6385 o
-40 7 22 0.348672 0.58582 44.9266 18.4367 36.7901 17.758 69.3684 22.5686 o
-40 7 23 0.65924 0.821245 53.8739 21.9353 ? ? 53.8739 21.9353 o
-40 8 1 -0.0427442 0.428246 33.359 14.7495 43.9103 20.0035 36.2779 15.9534 o
-40 8 2 -0.0722047 0.393482 31.5431 14.0318 37.218 18.0444 37.6618 15.7106 o
-40 8 3 0.738739 0.556034 54.1706 18.8972 59.4695 24.1661 54.1906 20.4718 o
-40 8 4 1.85914 0.793611 81.7695 21.6255 72.6043 28.6728 82.1368 24.8257 o
-40 8 5 0.44683 0.54257 46.8952 18.2348 69.5801 26.5652 42.9966 18.3626 o
-40 8 6 2.48169 0.887162 95.1928 21.5806 66.2957 27.9394 109.775 24.3002 o
-40 8 7 4.05341 1.01721 125.039 18.9988 126.488 30.7306 107.341 26.8211 o
-40 8 8 5.68462 1.1826 149.09 18.3276 119.7 33.3993 148.859 24.3505 o
-40 8 9 0.128464 0.462475 38.0575 16.057 43.385 20.1424 43.6875 17.7214 o
-40 8 10 6.99117 1.31519 165.522 18.2772 133.229 33.6594 165.727 24.7432 o
-40 8 11 3.27176 0.937902 111.529 19.7448 109.025 30.7048 98.4206 26.5461 o
-40 8 12 7.37651 1.35176 169.906 18.2837 131.177 34.6624 173.478 24.1909 o
-40 8 13 -0.415612 0.452675 28.8427 13.609 74.2671 26.9185 26.4055 12.8905 o
-40 8 14 0.672668 0.608245 53.0429 19.604 54.7271 24.0741 57.1874 21.3218 o
-40 8 15 7.95917 1.38853 176.266 18.0746 136.514 34.6362 179.006 24.0548 o
-40 8 16 1.53409 0.737637 74.1335 21.3507 90.3839 29.8167 62.5639 23.4069 o
-40 8 17 2.54048 0.852258 96.5381 20.5975 90.3798 30.0749 88.4333 25.8142 o
-40 8 18 0.778114 0.651894 55.4228 20.3275 42.7542 20.4364 76.3879 22.553 f
-40 8 19 2.40517 0.886162 92.0657 22.0612 68.4142 27.9492 101.89 26.1253 o
-40 8 20 3.41627 0.979613 111.674 20.6012 107.159 30.2792 95.3041 28.5239 o
-40 8 21 1.23454 0.686601 66.1036 20.948 82.034 26.0334 53.739 22.5278 o
-40 8 22 1.29084 0.708328 67.1374 21.2771 74.3005 26.501 59.4492 23.6144 o
-40 8 23 0.763687 0.615086 54.1635 19.7644 51.3331 21.9064 61.1393 23.1869 f
-40 8 24 2.42079 1.20256 83.862 27.8145 ? ? 83.862 27.8145 o
-40 8 25 0.640678 0.930074 54.2183 22.8173 ? ? 54.2183 22.8173 o
-40 9 1 6.26388 1.27555 154.135 19.1296 127.077 33.5075 147.566 27.2859 o
-40 9 2 1.71265 0.786965 77.6147 21.9563 66.9506 27.5989 80.6215 24.9518 o
-40 9 3 2.34915 0.86621 91.7797 21.6937 57.6397 25.4434 118.47 23.4555 o
-40 9 4 1.77546 0.758476 80.0026 21.1335 103.87 29.7162 63.3257 23.6954 o
-40 9 5 3.45837 1.02114 112.789 21.2587 55.5918 25.6842 157.94 20.7053 o
-40 9 6 4.46909 1.08934 130.486 19.4795 88.6618 32.4761 142.498 23.7178 o
-40 9 7 1.71677 0.768195 78.6395 21.4893 77.4857 28.7212 74.2906 24.7165 o
-40 9 8 1.53997 0.736523 74.6215 21.2851 64.4702 26.6563 79.2036 24.0635 o
-40 9 9 3.91304 1.01409 122.211 19.4186 124.233 30.5447 103.361 27.4976 o
-40 9 10 2.62623 0.876298 98.5928 20.762 110.689 30.349 80.2493 26.2089 o
-40 9 11 0.117189 0.519073 39.4185 16.8354 39.7936 19.1043 50.075 19.4114 o
-40 9 12 2.94038 0.915463 104.586 20.533 92.2261 30.5917 99.214 26.3972 o
-40 9 13 2.19452 0.87521 88.2783 22.3947 75.8434 29.5633 88.6689 26.3335 o
-40 9 14 4.02808 1.03199 123.548 19.5437 114.923 31.7589 110.573 27.0955 o
-40 9 15 0.467739 0.536088 47.0508 18.1719 53.6593 23.0429 48.9908 19.5666 o
-40 9 16 -0.175329 0.461075 32.3561 14.7183 35.4997 17.2459 41.5802 17.5059 o
-40 9 17 0.377866 0.615915 46.3967 18.9564 37.8917 18.5835 68.5101 22.0151 o
-40 9 18 0.58863 0.678217 51.442 20.2733 55.4236 24.2075 54.6721 22.3071 o
-40 9 19 5.37727 1.16602 142.506 18.9797 123.383 31.8122 131.613 27.793 o
-40 9 20 3.20068 0.931827 108.227 20.219 104.655 29.5218 92.2874 27.8617 o
-40 9 21 -0.632098 0.410102 24.4278 11.8865 36.4787 17.1205 27.2884 13.2618 o
-40 9 22 1.15258 0.707542 63.5615 21.3406 56.5808 23.8353 70.6162 25.1123 o
-40 9 23 -0.158097 0.511573 34.0361 15.4906 35.685 17.0858 45.3474 19.3615 o
-40 9 24 3.37377 0.954829 110.134 20.3606 69.8827 27.5816 137.481 25.079 o
-40 10 1 0.732974 0.628788 53.9991 19.9368 56.3504 23.9592 56.4252 21.9664 o
-40 10 2 1.23291 0.682325 66.4772 20.8585 62.0715 25.2332 68.7948 23.7566 o
-40 10 3 0.619467 0.593258 51.2252 19.2755 50.6169 22.2798 57.536 21.6828 o
-40 10 4 2.34463 0.864329 91.5459 21.6912 80.3184 30.4783 88.6302 25.63 o
-40 10 5 4.45873 1.10109 129.476 19.87 116.27 33.1003 117.302 27.4809 o
-40 10 6 0.906007 0.615168 58.633 19.8986 64.7293 26.5149 57.4522 21.2463 o
-40 10 7 4.00884 1.06595 122.31 20.4341 104.852 32.7123 114.937 27.5023 o
-40 10 8 -0.263664 0.387032 28.1003 13.0359 56.7449 24.0345 27.4682 12.99 o
-40 10 9 4.42712 1.10388 129.174 19.9741 106.906 33.4649 124.027 26.6674 o
-40 10 10 2.75103 0.889477 100.769 20.6607 95.7026 30.0997 90.6673 26.6833 o
-40 10 11 1.24166 0.675218 67.2351 20.6943 92.8116 30.1979 56.1059 21.7233 o
-40 10 12 1.67833 0.8124 76.6854 22.5005 52.3859 24.237 98.3425 23.8975 o
-40 10 13 1.37427 0.730075 70.0359 21.5117 60.5976 26.0427 75.8722 23.9316 o
-40 10 14 1.37825 0.799674 69.4376 22.6646 63.3373 26.8595 73.3764 25.4993 o
-40 10 15 2.27199 0.87123 89.5582 22.1337 69.2609 28.1913 96.694 26.0264 o
-40 10 16 -0.085155 0.48764 34.6565 15.5049 32.3858 16.0949 51.252 19.1293 o
-40 10 17 0.885804 0.632817 57.7304 20.1584 70.1781 26.881 52.9282 21.2008 o
-40 10 18 0.425718 0.577587 46.4642 18.5799 43.0219 20.0956 58.6228 21.5066 o
-40 10 19 0.353257 0.565767 44.6636 18.1986 44.9372 20.5575 52.9714 20.8783 o
-40 10 20 -0.00196742 0.593113 38.9545 17.2838 42.0202 19.9603 47.5046 20.1484 o
-40 10 21 2.68477 0.916407 96.729 21.9367 72.1131 28.1468 105.51 27.4968 o
-40 10 22 1.4906 0.752437 71.2703 21.8289 54.5507 23.7978 86.6224 25.5884 o
-40 10 23 0.533354 0.692001 49.8026 20.1878 45.5655 21.1195 63.2352 24.2316 o
-40 11 1 1.10731 0.674669 62.9995 20.8313 57.7019 24.4527 67.727 23.5581 o
-40 11 2 0.16142 0.52161 39.9288 16.9588 69.6747 25.9338 35.7138 16.437 o
-40 11 3 0.55989 0.570213 49.4137 18.8278 60.0502 24.3429 47.9662 19.8959 o
-40 11 4 -0.329562 0.377306 26.6339 12.5227 39.1947 18.6138 29.4748 13.6315 o
-40 11 5 0.179907 0.547953 41.0981 17.4155 40.8059 19.334 52.0793 20.3408 o
-40 11 6 1.20292 0.722346 65.6135 21.5483 59.2007 25.5979 70.9348 23.9768 o
-40 11 7 2.76379 0.956545 98.952 22.3908 99.5545 32.6856 85.2805 27.3767 o
-40 11 8 4.09908 1.06036 123.748 20.0692 107.88 32.7707 114.461 27.207 o
-40 11 9 5.21399 1.16551 140.709 19.2399 126.168 32.8624 127.575 27.4186 o
-40 11 10 3.80922 1.09228 117.386 21.8519 89.4029 32.2665 119.866 28.1984 o
-40 11 11 2.56974 0.950943 94.7395 22.9498 64.442 27.8571 111.794 25.9382 o
-40 11 12 0.860922 0.6915 57.5642 20.9636 52.6776 23.919 66.0133 23.2419 o
-40 11 13 -0.966082 0.202378 ? ? 33.4143 16.2895 ? ? o
-40 11 14 6.81787 1.32478 160.994 18.9777 132.999 33.6173 154.028 27.2019 o
-40 11 15 1.12942 0.707217 63.6575 21.3353 81.3528 28.3657 54.2198 22.2786 o
-40 11 16 1.68205 0.765158 76.7223 21.6314 90.9718 29.35 63.2984 24.0719 o
-40 11 17 1.67058 0.799529 75.7409 22.3478 66.746 27.491 77.6391 25.4779 o
-40 11 18 2.51487 0.895656 93.8225 21.9808 81.4174 29.8572 89.6901 27.0536 o
-40 11 19 -0.0331298 0.57665 38.0123 16.9433 39.9697 19.3101 47.9018 19.9096 o
-40 11 20 3.45634 1.05412 109.512 22.5254 74.6725 30.1054 121.82 27.6472 o
-40 11 21 2.40711 0.890241 90.714 22.347 75.2648 28.4811 90.5939 27.8338 o
-40 11 22 1.928 0.86304 79.7974 23.1284 57.9245 25.1287 98.5059 27.6289 o
-40 11 23 4.10905 1.08997 120.607 21.2169 94.2274 31.3634 117.991 29.7993 o
-40 12 1 0.61445 0.607293 50.8154 19.4137 61.0611 25.1879 49.308 20.4259 o
-40 12 2 -0.325688 0.354658 25.6012 12.0693 38.472 17.9839 27.9628 13.0718 o
-40 12 3 0.441522 0.603047 47.1783 18.9441 43.5766 20.676 59.064 21.5244 o
-40 12 4 0.105524 0.531654 39.1638 16.887 34.32 16.8864 58.7061 20.5686 f
-40 12 5 0.739461 0.610146 54.0148 19.6887 78.3291 27.4468 46.2446 19.7494 o
-40 12 6 1.97802 0.802777 83.5454 21.5831 83.0745 28.9586 75.1599 25.5955 f
-40 12 7 -0.417591 0.362853 24.8038 11.8407 32.5156 16.0319 30.0299 13.7056 o
-40 12 8 -0.682303 0.35883 21.7262 10.6853 45.6103 20.5207 22.0813 10.9232 o
-40 12 9 0.567189 0.599205 50.0194 19.2399 49.0692 22.3267 57.2528 21.3664 o
-40 12 10 2.33468 0.868972 90.8596 21.8935 82.1883 30.1497 85.7867 26.3056 o
-40 12 11 8.85932 1.51234 183.637 18.8982 177.398 31.4019 155.907 29.5585 o
-40 12 12 0.0349453 0.549549 38.5165 16.8803 60.2534 24.9689 36.9456 16.9889 o
-40 12 13 -0.774868 0.309246 18.5356 9.25233 51.3843 21.823 18.2342 9.16863 o
-40 12 14 0.410675 0.535941 45.4152 17.9831 83.9333 27.891 38.3521 17.1626 o
-40 12 15 0.493472 0.627376 48.6444 19.3933 46.7578 21.7046 58.0824 21.964 o
-40 12 16 0.984482 0.805387 60.0834 22.4902 47.2226 22.3003 81.8339 26.2033 o
-40 12 17 2.66951 0.932577 96.2892 22.3407 60.3109 26.2642 123.464 25.1439 o
-40 12 18 0.999921 0.692676 60.0569 21.0815 60.6208 25.5244 61.0487 23.1712 f
-40 12 19 2.2164 0.894805 86.3057 23.0265 56.3325 24.9188 115.009 26.3638 o
-40 12 20 1.19521 0.772301 64.026 22.275 49.0093 22.4404 85.3763 26.2908 o
-40 12 21 2.66406 0.946925 94.8726 22.8506 86.2041 30.0094 85.2024 28.7512 o
-40 12 22 1.83383 0.906713 76.634 24.0448 54.9485 24.8899 97.2746 27.9252 o
-40 13 1 1.40783 0.728414 69.6741 21.5028 60.369 25.4633 74.3794 24.5153 o
-40 13 2 1.01149 0.682061 60.3338 20.9365 66.5417 26.3869 57.0898 22.5884 o
-40 13 3 1.09843 0.729884 62.3757 21.6574 61.3757 25.6822 63.8384 24.1587 o
-40 13 4 0.185841 0.561055 41.2864 17.5638 64.9732 25.6595 38.0715 17.4027 o
-40 13 5 -0.316297 0.432949 29.0897 13.5926 43.0913 19.8522 31.2029 14.5804 o
-40 13 6 0.36191 0.637092 46.2242 19.1237 47.1701 21.7866 54.1854 21.7592 o
-40 13 7 0.620496 0.575464 50.7904 19.011 95.7331 27.1773 39.7762 17.87 o
-40 13 8 1.03634 0.704828 61.2433 21.2813 65.769 26.2967 59.1116 23.2353 o
-40 13 9 0.208726 0.568394 41.9761 17.7601 43.3248 20.4926 50.5693 20.1729 o
-40 13 10 1.28106 0.70696 67.2364 21.25 66.0177 26.6442 66.4214 23.6603 o
-40 13 11 1.71785 0.82597 76.5011 22.7506 67.8577 27.7812 77.9278 26.0667 o
-40 13 12 1.11818 0.672572 63.3032 20.7928 83.5603 28.5457 53.2655 21.6107 o
-40 13 13 0.453745 0.626973 47.7926 19.2722 53.6134 23.7524 50.6049 20.8894 o
-40 13 14 1.66966 0.825964 75.1556 22.8416 75.5697 29.0946 69.6724 25.6012 o
-40 13 15 0.866275 0.677904 57.0387 20.7589 58.88 25.066 58.6082 22.7317 o
-40 13 16 5.62253 1.26787 143.017 20.6504 109.553 34.6651 139.18 28.8456 o
-40 13 17 1.29735 0.752062 66.7531 21.9903 61.204 25.733 69.8752 24.9681 f
-40 13 18 0.586583 0.652267 50.4994 19.8879 47.3881 21.7782 60.3549 22.8368 o
-40 13 19 2.44506 0.935725 90.2914 23.2895 90.6504 30.7829 76.2507 27.7564 o
-40 13 20 2.96744 1.0365 98.9811 23.9491 68.1214 28.6187 114.1 29.1046 o
-40 14 1 3.54005 1.06049 110.574 22.4616 76.9964 30.9578 117.783 27.5304 o
-40 14 2 0.267368 0.659926 44.6657 19.0266 33.0959 16.5376 83.4827 23.052 o
-40 14 3 1.699 0.819792 75.4812 22.7168 69.966 27.9818 73.7169 25.9596 o
-40 14 4 2.09367 0.89173 83.6151 23.2724 80.6475 29.5622 75.6662 27.3029 o
-40 14 5 1.28361 0.749941 66.5534 21.9608 63.6345 26.4889 67.3856 24.5097 o
-40 14 6 0.739789 0.65285 54.0039 20.2417 70.1554 26.5128 48.333 20.787 o
-40 14 7 2.10296 0.852906 84.9337 22.3984 88.6487 29.8617 72.4127 26.2485 o
-40 14 8 2.01176 0.88253 82.176 23.2529 80.0709 30.7252 75.3627 26.3553 o
-40 14 9 1.57698 0.77598 73.5623 22.0929 75.9555 28.8058 67.4017 24.6237 o
-40 14 10 1.72045 0.825035 76.2951 22.7495 95.9496 31.0139 61.0904 24.3435 o
-40 14 11 0.51757 0.637544 49.1353 19.5628 59.6149 25.0093 48.3652 20.6337 o
-40 14 12 2.07462 0.894558 83.322 23.3528 55.6645 25.2012 106.361 25.9137 o
-40 14 13 2.82802 0.957735 99.0051 22.4061 92.7497 32.145 87.5184 27.5901 o
-40 14 14 1.47534 0.816411 70.3926 22.8954 49.1948 22.7709 97.6447 25.9425 o
-40 14 15 2.09234 0.919708 82.9008 23.8296 57.0968 25.386 106.456 27.6949 o
-40 14 16 0.679673 0.729915 53.1624 21.0068 49.5423 22.9954 62.9344 23.8965 o
-40 14 17 1.21129 0.728082 64.6325 21.6475 68.6729 27.2799 60.7508 23.5287 o
-40 14 18 0.860238 0.748806 56.709 21.5834 62.7297 26.2013 55.4239 23.1899 o
-40 14 19 -0.226978 0.586957 35.4055 16.2924 45.2237 21.0391 39.159 18.0194 o
-40 15 1 3.51231 1.08872 108.804 23.3341 66.3848 28.75 132.231 27.0077 o
-40 15 2 1.46735 0.786622 70.0525 22.4471 70.8085 28.5465 66.0407 24.5768 o
-40 15 3 3.39742 1.06865 107.316 23.2019 95.4171 32.9153 94.4604 29.6955 o
-40 15 4 0.0990671 0.608861 40.7503 17.8158 37.9119 18.5473 56.4375 21.5924 o
-40 15 5 0.907702 0.732179 57.7892 21.4807 94.9554 29.9154 45.3361 20.4044 o
-40 15 6 0.175006 0.558075 40.8427 17.4503 47.6791 21.506 44.5574 19.197 o
-40 15 7 1.26559 0.730165 66.1025 21.6621 52.5715 23.8084 78.442 24.2286 o
-40 15 8 1.25625 0.731028 65.8953 21.6793 72.4826 27.5169 59.8604 23.5622 o
-40 15 9 0.561457 0.661909 50.1801 19.948 56.4252 24.5456 51.6102 21.4893 o
-40 15 10 -0.027241 0.534984 36.8189 16.3711 39.9203 19.394 45.1229 18.747 o
-40 15 11 3.60449 1.08787 111.444 22.8485 86.3108 32.2716 109.536 29.2341 o
-40 15 12 1.32426 0.768131 67.1565 22.2282 65.4355 27.0898 66.5602 24.6279 o
-40 15 13 5.01431 1.19 134.593 20.6584 110.366 33.7776 124.378 29.304 o
-40 15 14 3.52276 1.08398 109.602 23.1009 83.1132 32.0231 109.309 29.0848 o
-40 15 15 4.25148 1.15308 121.704 22.251 102.924 34.1945 108.884 30.0238 o
-40 15 16 4.89217 1.27959 129.265 23.246 95.293 35.0431 125.224 30.9408 o
-40 15 17 1.53392 0.795323 71.469 22.5326 64.3354 26.8376 72.8835 25.5866 o
-40 16 4 2.13609 0.891231 83.9695 23.2261 67.0416 27.8808 88.4899 27.341 o
-40 16 5 0.0956859 0.512361 38.1179 16.5071 51.1809 22.9172 39.2075 17.2843 o
-40 16 6 0.513884 0.594169 48.1193 18.972 64.1345 26.0027 44.9916 19.3482 o
-40 16 7 1.98062 0.901655 80.2848 23.7436 79.0421 29.7978 72.2482 27.0717 o
-40 16 8 -0.351215 0.489272 30.6377 14.3592 44.8862 20.9706 32.8381 15.3636 o
-40 16 9 1.73775 0.828344 75.9842 22.8276 77.9019 29.7475 68.4741 25.3503 o
-40 16 10 0.712835 0.674854 53.2412 20.4339 63.4373 26.9484 51.5068 21.2668 o
-40 16 11 3.38751 1.0902 106.428 23.7717 66.1213 28.9245 126.955 27.2554 o
-40 16 12 4.39229 1.18132 123.353 22.491 73.2619 30.5884 148.17 26.7956 o
-40 16 13 0.0248202 0.573698 38.6148 17.0725 55.8047 23.7162 37.7975 17.505 o
-40 16 14 -0.659108 0.536087 28.9469 13.9665 37.4887 18.1442 34.4271 16.2959 o
-40 16 15 0.197639 0.685772 43.9049 19.0549 42.334 20.2532 56.9728 22.975 o
-39 0 1 -0.113424 0.503085 25.1365 16.7448 25.1365 16.7448 25.1365 16.7448 o
-39 0 2 0.46435 0.55668 37.7128 21.4498 37.7128 21.4498 37.7128 21.4498 o
-39 0 3 -0.255699 0.448816 21.6727 14.8269 21.6727 14.8269 21.6727 14.8269 o
-39 0 4 0.421816 0.570541 36.8579 21.3929 36.8579 21.3929 36.8579 21.3929 o
-39 0 5 -0.0554991 0.480703 25.4698 16.7669 25.4698 16.7669 25.4698 16.7669 o
-39 0 6 -0.457753 0.383336 17.315 12.2464 17.315 12.2464 17.315 12.2464 o
-39 0 7 0.589364 0.580086 41.3532 22.4863 41.3532 22.4863 41.3532 22.4863 o
-39 0 8 -0.171396 0.395292 21.1772 14.3267 21.1772 14.3267 21.1772 14.3267 o
-39 0 9 4.82652 1.03481 141.873 17.1663 141.873 17.1663 141.873 17.1663 f
-39 0 10 4.04515 0.971733 128.863 18.0775 128.863 18.0775 128.863 18.0775 o
-39 0 11 10.2094 1.44591 209.256 15.8439 209.256 15.8439 209.256 15.8439 o
-39 0 12 1.0212 0.600026 55.0579 23.8715 55.0579 23.8715 55.0579 23.8715 o
-39 0 13 3.27207 0.866828 114.945 18.4924 114.945 18.4924 114.945 18.4924 o
-39 0 14 1.83067 0.6926 80.9825 22.371 80.9825 22.371 80.9825 22.371 o
-39 0 15 -0.690588 0.110712 ? ? ? ? ? ? o
-39 0 16 0.0815859 0.411325 26.0837 16.5278 26.0837 16.5278 26.0837 16.5278 o
-39 0 17 2.01915 0.882946 80.75 27.5652 80.75 27.5652 80.75 27.5652 o
-39 0 18 0.0041375 0.375327 23.4746 15.2239 23.4746 15.2239 23.4746 15.2239 o
-39 1 1 3.23845 0.670705 117.008 13.1959 110.164 20.6953 115.016 18.8992 o
-39 1 2 0.525873 0.431558 48.0224 16.6544 44.0331 18.8486 58.3076 19.2262 o
-39 1 3 0.0752197 0.399281 35.3013 14.9082 32.5759 15.4188 52.4996 18.6383 o
-39 1 4 1.06166 0.4534 65.5192 15.8314 74.6153 20.0725 56.4853 19.8004 o
-39 1 5 -0.0790387 0.326973 29.0132 12.855 28.5481 13.5985 43.4979 16.7202 o
-39 1 6 12.4416 1.64043 227.431 16.4262 227.431 16.4262 ? ? o
-39 1 7 7.25256 0.912293 177.08 11.7194 179.481 16.6401 166.318 17.6158 o
-39 1 8 0.630654 0.380559 51.1317 15.4971 55.9506 19.016 49.7105 18.1277 o
-39 1 9 3.39286 0.634703 120.711 12.0547 112.808 18.6195 121.725 17.1836 f
-39 1 10 2.81545 0.610971 109.472 12.87 114.166 18.1279 97.8166 20.2103 o
-39 1 11 0.8936 0.40763 60.3185 15.2735 68.1933 18.5714 52.5326 19.162 o
-39 1 12 1.06233 0.429625 65.8536 15.0823 76.5252 18.342 54.0979 19.5921 o
-39 1 13 3.67751 0.736979 124.796 13.5768 117.331 18.3214 125.649 23.0447 o
-39 1 14 15.8676 1.27078 262.695 10.9665 249.167 16.1332 265.79 15.6284 o
-39 1 15 11.6754 1.09014 225.183 10.9837 237.4 15.0582 203.405 16.9787 o
-39 1 16 0.704 0.474638 53.8521 17.4528 54.3691 23.7762 57.7414 18.3749 f
-39 1 17 13.5518 1.68501 236.786 16.1943 179.455 32.5098 257.688 20.2932 o
-39 1 18 0.635317 0.503445 51.9262 17.9891 71.4662 27.0874 48.617 18.5882 o
-39 1 19 1.03095 0.61415 63.2337 19.7815 61.9111 25.2696 65.9827 21.8532 o
-39 1 20 3.02094 1.13747 103.459 25.1234 ? ? 103.459 25.1234 o
-39 2 1 -0.418538 0.320283 23.0078 11.0214 39.347 17.2886 24.1137 11.6803 o
-39 2 2 2.15294 0.575753 94.723 14.185 92.1501 21.7895 90.0344 19.7749 o
-39 2 3 1.96001 0.565073 90.1101 14.6905 69.7989 23.3602 100.377 17.7284 o
-39 2 4 2.40423 0.598901 100.466 13.8526 113.051 18.8796 82.5826 21.5557 o
-39 2 5 1.06663 0.466508 65.5781 16.19 63.1734 21.2728 66.2783 19.7817 o
-39 2 6 -0.101706 0.336165 28.9917 12.9286 41.0437 17.3464 30.6633 14.0425 o
-39 2 7 3.09273 0.664189 114.503 13.3725 82.3613 23.9156 135.816 16.2724 o
-39 2 8 1.39914 0.497124 75.6942 15.3809 64.4224 21.7464 81.9167 19.0113 f
-39 2 9 4.21069 0.707753 134.585 12.0218 146.508 16.4173 116.12 19.4236 o
-39 2 10 3.06051 0.62449 114.326 12.5626 113.918 18.093 107.519 19.3421 o
-39 2 11 8.49962 0.97602 191.838 11.5621 203.74 15.6308 170.412 18.3975 o
-39 2 12 1.91537 0.523463 89.6726 13.6332 95.6068 18.4757 77.5622 20.8145 o
-39 2 13 4.62738 0.862117 139.728 14.1513 127.274 30.4193 137.168 16.8919 o
-39 2 14 2.7139 0.56969 107.666 12.1827 104.371 17.6447 104.316 18.6356 o
-39 2 15 2.54876 0.627471 103.29 14.1098 105.098 18.1827 90.6666 24.1378 o
-39 2 16 0.31436 0.468342 42.9696 16.8735 61.362 24.8046 41.9783 17.3565 o
-39 2 17 0.286522 0.428861 41.2023 16.1565 61.2893 24.675 40.0102 16.4985 o
-39 2 18 1.63478 0.699171 79.1132 19.9869 86.0613 29.2477 72.4199 22.919 f
-39 2 19 2.55445 0.882455 98.5326 20.9066 62.6173 27.4291 119.141 21.9275 o
-39 2 20 0.505418 0.514998 48.3684 18.0083 51.567 22.2359 52.6157 19.7366 o
-39 2 21 0.147321 0.4999 39.7658 16.7312 ? ? 39.7658 16.7312 o
-39 3 1 0.579002 0.450599 49.7691 17.0276 81.4793 22.6113 40.0675 17.0856 o
-39 3 2 2.45301 0.621251 101.125 14.2945 75.5811 24.7664 112.407 16.9981 o
-39 3 3 0.200529 0.39509 38.0999 15.3215 46.8054 19.5283 40.3259 16.7181 o
-39 3 4 0.508216 0.402018 47.1125 16.0844 49.4589 20.0444 50.3725 17.8527 o
-39 3 5 1.35726 0.504728 74.2305 15.8618 66.4706 22.3587 77.081 19.4821 o
-39 3 6 1.74047 0.533592 84.8709 14.7569 83.0421 21.7332 80.8492 20.0092 o
-39 3 7 0.300152 0.42243 41.5481 16.1081 57.8961 21.1324 39.0108 16.8281 o
-39 3 8 1.10852 0.492676 66.7222 16.7341 68.7431 22.0968 63.8413 20.3283 o
-39 3 9 4.78393 0.851783 142.466 13.6926 137.409 18.5437 137.716 22.9887 o
-39 3 10 7.06926 0.900246 174.778 11.7188 160.001 18.5138 180.134 16.0037 o
-39 3 11 1.86277 0.536811 88.1163 14.2677 73.4259 21.8803 95.8791 18.4826 o
-39 3 12 3.19666 0.621579 116.984 12.1978 105.823 19.4568 120.789 16.9734 o
-39 3 13 5.99078 0.911106 159.899 13.001 144.579 18.1345 172.271 20.5065 o
-39 3 14 5.73945 1.13578 153.361 17.0396 152.263 28.3483 140.298 24.1628 o
-39 3 15 0.195227 0.428506 39.0127 15.8595 92.9677 25.9578 32.7533 14.8504 o
-39 3 16 5.66502 1.14652 151.799 17.3986 150.293 29.6552 138.444 24.3793 o
-39 3 17 1.97116 0.768847 86.9258 20.3657 71.0851 27.7444 93.4135 23.5204 f
-39 3 18 2.25006 0.780167 93.4112 19.5219 92.1296 28.9454 86.535 24.3361 o
-39 3 19 1.44462 0.666017 74.1502 19.9027 75.2562 27.2852 71.1669 22.7785 o
-39 3 20 0.43692 0.510064 46.5374 17.7888 59.1236 24.0483 46.0741 18.714 o
-39 3 21 3.33385 0.918223 113.96 18.8868 72.6753 28.5245 137.021 21.5536 o
-39 3 22 2.58018 0.863952 98.4431 20.5179 64.2328 26.9551 119.874 22.7546 o
-39 3 23 -0.299358 1.66293 56.7765 26.5654 ? ? 56.7765 26.5654 f
-39 4 1 3.02246 0.747088 111.461 15.5871 104.357 30.4546 107.277 18.889 o
-39 4 2 1.24786 0.538822 70.2847 17.4276 67.6493 25.8696 70.6171 19.3508 o
-39 4 3 -0.439855 0.280297 20.6125 9.98245 41.823 19.4635 21.5919 10.4076 o
-39 4 4 1.27962 0.537143 71.3889 17.2201 85.9559 27.1833 64.2996 19.5795 o
-39 4 5 -0.369793 0.279232 21.4988 10.2965 35.9093 16.9612 23.5718 11.1311 o
-39 4 6 0.76334 0.482051 55.805 17.5352 52.3531 22.1521 61.6756 19.1162 o
-39 4 7 3.27056 0.714856 117.324 14.0622 111.957 23.5411 113.383 19.114 o
-39 4 8 3.27028 0.684088 117.713 13.3829 100.002 23.3065 124.086 17.4117 o
-39 4 9 0.964338 0.547842 61.9794 18.5516 69.2449 26.5485 60.4456 20.0518 o
-39 4 10 1.17351 0.473487 68.9451 15.8644 95.4872 19.3022 50.7918 19.2344 o
-39 4 11 -0.325605 0.282934 22.3534 10.6096 44.8045 18.3522 22.1098 10.7146 f
-39 4 12 1.66738 0.672521 80.8296 19.1214 91.9169 28.2267 71.8493 22.5271 o
-39 4 13 15.0137 1.8127 249.333 16.5386 214.866 29.4152 253.783 21.8785 o
-39 4 14 12.4278 1.62978 226.85 16.3611 210.088 27.5242 220.165 22.4278 o
-39 4 15 5.33158 1.14226 146.798 17.9757 134.001 30.6536 140.352 24.9519 o
-39 4 16 3.50429 0.956674 117.848 19.0093 86.4065 30.8911 128.606 22.7486 o
-39 4 17 2.39527 0.87941 95.2391 21.4088 79.1139 30.1995 98.8225 25.091 o
-39 4 18 0.74129 0.588211 55.459 19.43 45.2798 21.0949 71.5449 21.1665 o
-39 4 19 0.286228 0.513643 43.1816 17.4327 59.4929 24.4984 42.6325 18.0762 o
-39 4 20 -0.279552 0.319004 24.8444 11.6281 25.3932 12.852 37.1177 14.6771 o
-39 4 21 0.756361 0.586879 55.398 19.408 60.2562 23.7708 55.791 21.5586 o
-39 4 22 1.3819 0.679073 71.5496 20.4476 45.9551 21.1429 103.567 21.1387 o
-39 4 23 0.914004 0.618115 59.1796 19.9469 52.4841 22.5322 68.9119 22.9902 o
-39 4 24 0.191666 0.710385 45.3587 19.5389 ? ? 45.3587 19.5389 o
-39 5 1 2.181 0.63824 94.1842 15.8935 103.34 29.3392 85.9971 19.3248 o
-39 5 2 0.831991 0.48105 57.702 17.4096 49.4094 22.2527 65.7814 18.1515 o
-39 5 3 1.88777 0.628622 87.1117 16.9333 77.8618 28.8287 87.178 19.0939 o
-39 5 4 -0.238312 0.541682 35.0066 15.9353 55.4689 23.0235 34.9161 16.4892 o
-39 5 5 3.30964 0.781842 117.042 15.4901 102.967 31.8957 115.414 18.1589 o
-39 5 6 1.5967 0.736823 78.1324 20.9173 77.1501 29.2344 76.8472 23.5236 o
-39 5 7 9.71422 1.24462 202.923 13.959 184.402 30.4444 199.902 16.634 o
-39 5 8 0.0934241 0.408762 36.0617 15.1484 59.1295 24.6763 35.635 15.3819 f
-39 5 9 4.55833 0.91977 137.801 15.3588 132.671 22.252 130.334 24.2707 o
-39 5 10 3.63504 0.825361 122.784 15.5537 115.239 22.7565 119.191 24.0472 o
-39 5 11 1.78527 0.719712 83.274 19.8346 85.2833 28.9785 78.3014 23.2451 o
-39 5 12 6.81644 1.26515 166.886 17.4034 133.764 33.0432 173.299 22.2773 o
-39 5 13 25.1516 2.34744 322.753 16.5067 328.708 25.6043 292.054 23.7634 o
-39 5 14 2.54855 0.860653 99.4649 20.2616 101.975 29.951 89.1192 25.7913 o
-39 5 15 1.10717 0.648633 65.5531 20.3014 71.3513 27.2316 63.6437 22.2695 o
-39 5 16 4.80766 1.12353 138.292 18.869 88.0739 32.9411 158.578 21.6679 o
-39 5 17 5.91309 1.22051 153.799 18.3097 130.493 32.8043 152.189 24.5962 o
-39 5 18 2.48902 0.837696 97.7999 20.0488 97.3335 29.3682 88.5652 25.6081 o
-39 5 19 3.1942 0.929319 111.223 19.6167 97.253 30.6472 108.127 25.4929 o
-39 5 20 1.09684 0.714867 64.427 21.4475 52.3623 23.3312 80.6297 24.4229 o
-39 5 21 1.04876 0.639626 63.0715 20.2445 65.9913 25.9576 62.3909 22.3582 o
-39 5 22 -0.565018 0.375787 23.8103 11.5376 31.9313 15.4945 28.9686 13.6366 o
-39 5 23 1.03176 0.69347 62.0787 21.1263 57.5028 24.4967 68.4116 23.9869 o
-39 5 24 1.06738 0.664627 62.7098 20.6731 62.9169 24.7291 63.1987 23.5905 o
-39 5 25 0.921995 0.902157 59.8598 23.4447 ? ? 59.8598 23.4447 o
-39 6 1 2.89833 0.694076 109.478 14.7129 64.8504 26.7821 125.027 15.4457 o
-39 6 2 2.20806 0.636371 94.8948 15.7189 92.4051 28.5512 90.5229 18.9199 o
-39 6 3 4.66738 0.860308 139.969 14.0949 133.445 29.6507 134.742 17.1181 o
-39 6 4 12.699 1.35455 232.509 13.2326 202.651 29.3357 233.124 15.5982 o
-39 6 5 4.05685 1.0425 126.935 19.1747 93.2412 32.9952 135.557 22.8387 o
-39 6 6 5.09186 0.95443 145.788 15.0235 105.087 34.4269 151.861 16.9001 o
-39 6 7 9.3005 1.47112 195.218 17.2224 184.236 29.1751 184.753 24.0191 o
-39 6 8 2.27175 0.828373 93.671 20.5683 96.7161 29.7345 84.6288 25.4581 o
-39 6 9 2.74751 0.888224 103.589 20.121 79.3559 29.9459 112.121 23.573 o
-39 6 10 0.626215 0.537315 52.2745 18.5481 80.3542 25.9855 44.9408 18.7938 o
-39 6 11 0.941962 0.586505 61.1941 19.3571 72.5752 26.9926 57.8734 20.8351 o
-39 6 12 3.63919 0.968678 120.46 18.8038 127.603 30.099 104.636 25.8566 o
-39 6 13 7.26525 1.35334 171.375 18.1378 110.707 36.4995 192.727 21.3352 o
-39 6 14 1.66508 0.735185 79.6662 20.6918 78.1724 28.2079 77.3856 24.0552 o
-39 6 15 1.34123 0.703622 71.3883 20.9383 70.6831 27.6464 71.6033 23.3714 o
-39 6 16 6.47664 1.25515 161.476 17.8819 152.631 30.4819 149.794 25.3724 o
-39 6 17 7.66372 1.37508 175.375 17.9907 155.447 32.1339 169.116 24.7757 o
-39 6 18 3.96112 1.026 124.471 19.2673 102.52 31.3934 125.514 25.4617 o
-39 6 19 7.09149 1.29392 168.445 17.6368 112.498 34.3465 191.148 21.6444 o
-39 6 20 0.277193 0.584608 44.4988 18.3556 40.7302 19.3715 60.5361 21.7394 o
-39 6 21 0.582068 0.586572 50.9418 19.1671 69.2269 25.7393 46.4661 19.7383 o
-39 6 22 5.35356 1.15226 144.368 18.4769 81.836 31.392 181.064 21.2638 f
-39 6 23 0.537384 0.586537 49.5451 19.0411 65.2756 25.242 46.2203 19.7266 o
-39 6 24 0.140943 0.57516 41.1725 17.6561 38.2575 18.3119 57.8428 21.8028 o
-39 6 25 3.84597 1.034 119.128 20.3647 67.4408 28.1646 156.454 22.838 o
-39 6 26 0.0999225 0.531421 39.0238 16.8553 39.8712 18.5619 49.5857 20.3532 o
-39 6 27 0.292943 0.954204 50.3709 22.1539 ? ? 50.3709 22.1539 o
-39 7 1 6.78757 1.00631 168.983 13.5847 156.387 29.5133 164.443 16.3295 o
-39 7 2 0.667884 0.451666 52.3374 17.03 69.9667 26.5151 49.2885 17.7348 o
-39 7 3 0.102372 0.373332 34.8379 14.5447 55.6893 23.1245 34.4089 14.8062 o
-39 7 4 0.487895 0.516346 48.1929 18.0142 80.2442 26.7076 41.881 17.8674 o
-39 7 5 1.32834 0.661904 71.4031 20.1146 84.18 28.374 64.0747 22.3811 o
-39 7 6 0.681186 0.581468 54.1086 19.2851 86.9226 29.7897 47.5889 19.3804 o
-39 7 7 3.20238 0.94117 112.15 19.7013 89.4812 31.439 116.338 23.9126 o
-39 7 8 8.87055 1.42035 190.665 17.0298 179.76 29.2964 180.572 23.5124 o
-39 7 9 0.533549 0.605749 50.9577 19.4082 44.0903 21.0881 66.5727 21.3194 o
-39 7 10 0.748658 0.530652 55.4916 18.4788 82.8605 27.0446 48.2295 19.047 o
-39 7 11 2.08832 0.790272 89.6615 20.3984 65.7613 27.1214 103.214 22.6799 o
-39 7 12 0.779501 0.619708 56.9521 19.9441 53.9004 24.4198 64.7099 21.414 o
-39 7 13 0.966272 0.684323 61.9211 20.9876 58.8466 25.8036 68.2941 22.8085 o
-39 7 14 1.23539 0.696097 68.6351 20.9908 73.0882 28.1661 66.722 23.0709 o
-39 7 15 1.47614 0.757541 74.2988 21.7075 60.723 26.2132 84.8284 23.9664 o
-39 7 16 2.25863 0.80568 92.9978 20.1778 108.693 28.7023 76.2833 25.1733 o
-39 7 17 4.39549 1.08366 131.251 19.2475 100.514 32.7941 137.033 24.3586 o
-39 7 18 7.62025 1.36008 174.432 17.8905 135.887 33.3107 182.674 23.6743 o
-39 7 19 3.16386 0.930387 110.176 19.8306 133.561 27.1767 82.0398 27.3603 o
-39 7 20 0.104537 0.547418 40.2112 17.2341 41.5424 19.7346 50.4096 19.9477 o
-39 7 21 0.795132 0.620573 56.3034 19.9377 69.9789 25.5136 51.2063 21.1691 o
-39 7 22 -0.042493 0.539378 37.2591 16.5095 45.252 20.4367 41.9016 18.5991 o
-39 7 23 2.97358 0.931221 104.547 20.8794 96.3954 29.8872 94.9169 27.8324 o
-39 7 24 1.04915 0.714687 61.9029 21.434 66.3126 25.2673 59.3267 24.1503 o
-39 7 25 1.07661 0.688646 62.3291 21.0542 58.8008 24.3015 66.3439 24.2661 o
-39 7 26 -0.126603 0.519751 34.93 15.7843 39.5978 18.4841 42.3968 18.7061 o
-39 7 27 1.56361 0.77853 72.9388 22.1776 66.555 25.7622 73.9218 26.7566 o
-39 7 28 3.56278 1.49917 98.0152 30.9405 ? ? 98.0152 30.9405 o
-39 8 1 0.441342 0.397798 44.589 15.9446 76.97 26.0454 39.6126 15.96 o
-39 8 2 0.773171 0.575004 56.0483 19.2333 52.2469 22.5976 63.9167 21.5129 o
-39 8 3 1.76672 0.71878 82.078 19.996 86.9864 27.4687 73.649 24.1246 o
-39 8 4 7.61626 1.36699 175.046 17.9172 156.416 31.7885 168.392 24.7358 o
-39 8 5 1.95859 0.821324 85.6545 21.6754 58.409 25.9564 105.682 22.8833 o
-39 8 6 14.5385 1.83564 243.67 17.1498 210.35 31.0735 243.57 22.8248 o
-39 8 7 2.0205 0.80664 87.5447 21.093 62.7577 26.7204 103.482 23.0686 o
-39 8 8 2.8948 0.877525 106.627 19.3274 120.621 29.831 89.5929 25.4435 o
-39 8 9 2.32833 0.837838 94.519 20.6313 79.2815 29.9364 97.4516 24.1011 o
-39 8 10 -0.217943 0.363492 28.079 12.8843 40.13 18.947 31.4086 14.0413 o
-39 8 11 -0.00578117 0.558918 39.0732 17.0763 48.3474 22.1365 43.8014 18.8251 o
-39 8 12 3.60234 0.970934 119.292 19.0513 115.368 31.2837 109.181 25.4672 o
-39 8 13 0.963618 0.652683 61.5896 20.4933 73.9964 28.3912 58.218 21.7695 o
-39 8 14 7.04757 1.31327 168.31 17.9251 122.49 34.4908 182.413 22.5413 o
-39 8 15 1.98441 0.79328 86.4464 20.9738 77.8654 28.7273 86.5485 24.8224 o
-39 8 16 1.49917 0.717819 74.9261 20.8897 64.2038 26.3756 81.2146 23.5653 o
-39 8 17 3.82897 1.00835 122.09 19.3247 134.871 29.3588 99.2866 27.5564 o
-39 8 18 1.83877 0.824411 81.7995 22.2242 47.6795 22.4068 122.792 21.6066 o
-39 8 19 1.54393 0.762917 75.0127 21.7466 68.0575 27.1165 77.7767 24.9932 o
-39 8 20 1.80036 0.789462 80.8297 21.657 57.0039 24.9075 100.877 24.0258 o
-39 8 21 1.35651 0.719339 70.1574 21.315 61.1188 25.3595 76.7096 24.4711 o
-39 8 22 2.41351 0.869923 93.4623 21.5018 84.0448 29.5046 89.069 26.6919 f
-39 8 23 0.385458 0.604794 46.405 18.8501 38.6423 18.4578 69.8358 23.0889 o
-39 8 24 2.85869 0.924958 101.455 21.302 94.3168 29.6622 90.6577 28.1614 o
-39 8 25 1.37352 0.762698 68.952 22.1039 52.4199 23.0823 90.1247 26.4653 o
-39 8 26 1.41323 0.748372 69.7874 21.8371 47.2005 21.431 106.888 25.2285 o
-39 8 27 0.362955 0.625458 45.724 18.9354 49.242 21.2318 50.8715 22.1707 o
-39 8 28 0.218621 0.604716 42.5841 18.1788 37.6143 17.8967 64.4052 23.8618 o
-39 9 1 2.74874 0.876966 102.34 20.101 88.6006 29.8864 100.737 25.4152 o
-39 9 2 -0.235397 0.344911 26.8151 12.3929 50.4059 21.6773 26.8586 12.5856 o
-39 9 3 0.41098 0.531501 46.363 18.0422 77.2377 25.3717 39.5905 17.6565 f
-39 9 4 1.86177 0.756446 83.8619 20.5637 109.01 29.6166 67.6788 23.8049 o
-39 9 5 0.835423 0.65518 58.2606 20.4988 61.3695 25.9202 60.7931 22.2459 o
-39 9 6 5.35763 1.16129 146.152 18.3787 137.666 31.6631 134.944 25.6354 o
-39 9 7 0.982227 0.644133 61.9869 20.3478 61.1628 25.8604 65.5786 22.1541 o
-39 9 8 0.542774 0.566089 50.2942 18.8492 50.7553 22.7558 57.1865 20.6685 o
-39 9 9 0.602017 0.602054 52.2447 19.4672 44.368 20.907 68.401 21.6042 o
-39 9 10 -0.0527697 0.448896 34.4466 15.171 40.4386 19.1937 41.0217 17.0843 o
-39 9 11 8.52233 1.45536 185.129 18.0097 154.434 34.2963 184.642 23.7037 o
-39 9 12 1.22546 0.686492 68.2082 20.8427 67.4783 27.7982 69.5766 22.6617 o
-39 9 13 1.30443 0.686781 70.2128 20.7111 81.8597 29.4883 64.2135 22.5817 o
-39 9 14 16.5941 1.98643 259.041 17.4478 198.984 34.1564 275.902 22.5744 o
-39 9 15 2.77426 0.902156 102.752 20.5783 104.266 30.5392 90.5715 26.5292 o
-39 9 16 0.667692 0.696524 54.5865 20.8065 44.8634 21.3546 74.664 23.5687 o
-39 9 17 0.488869 0.620454 49.5765 19.4352 49.7571 22.7114 57.6897 21.6609 o
-39 9 18 9.3408 1.52505 192.183 18.1655 139.3 35.4 207.94 23.59 o
-39 9 19 1.21797 0.76081 66.7954 22.1226 52.7931 23.9684 83.2339 24.7183 o
-39 9 20 0.00228189 0.515956 37.3103 16.3538 47.0824 21.183 40.7284 17.8995 o
-39 9 21 1.06633 0.712234 62.7655 21.4093 85.1607 27.8825 51.8294 22.0283 o
-39 9 22 0.539735 0.675953 50.7016 20.1574 45.6756 21.4345 64.8583 23.3966 o
-39 9 23 1.9092 0.837173 81.3613 22.513 62.0298 26.1633 94.1382 26.432 o
-39 9 24 0.542743 0.650985 50.0312 19.8167 40.2742 18.9631 78.2012 25.0591 o
-39 9 25 0.165936 0.52431 39.9865 16.9937 42.6648 19.0069 47.6814 20.3646 o
-39 9 26 1.05731 0.740632 61.2395 21.7716 55.2946 23.3811 70.4256 26.5316 o
-39 9 27 1.0785 0.723917 61.5073 21.5547 67.6991 25.7275 56.71 23.6717 o
-39 9 28 1.34229 0.750585 67.3767 21.9557 54.5377 23.3994 81.6151 26.8353 o
-39 10 1 0.903956 0.643733 59.315 20.3504 59.1732 24.9358 62.729 22.4532 o
-39 10 2 1.9979 0.815693 85.7488 21.5467 73.8765 28.7876 88.0235 25.0571 o
-39 10 3 4.33457 1.06589 130.046 19.1094 118.212 32.2084 121.19 26.0463 o
-39 10 4 4.49298 1.15082 131.3 20.4952 112.342 33.8284 126.019 27.4654 o
-39 10 5 -0.441065 0.374546 25.2922 12.0617 36.1043 17.5976 29.3706 13.5579 o
-39 10 6 -0.142273 0.478164 33.9327 15.2536 37.8783 18.4815 42.8128 17.6762 o
-39 10 7 5.28472 1.18314 144.322 19.0051 90.8618 33.0886 168.843 22.356 o
-39 10 8 -0.207923 0.435719 31.2748 14.2579 98.2902 26.8317 26.8403 12.9735 o
-39 10 9 0.852324 0.603928 58.3371 19.7166 60.078 25.0484 60.8838 21.4989 o
-39 10 10 -0.076484 0.42727 33.1414 14.689 34.7447 16.8822 43.78 17.3681 o
-39 10 11 2.22877 0.850569 91.317 21.4385 85.7176 30.1857 87.4202 25.7434 o
-39 10 12 0.695202 0.653315 54.8271 20.3075 43.6822 20.8388 75.4264 22.4558 f
-39 10 13 0.0569494 0.474033 37.2545 16.0033 50.9492 22.6998 39.2041 16.9097 f
-39 10 14 -0.0750526 0.571764 38.1133 16.9369 43.9471 20.6836 45.4016 19.3733 o
-39 10 15 2.01771 0.851028 85.7886 22.2526 63.0346 26.9673 100.812 24.9165 o
-39 10 16 6.78211 1.33131 163.074 18.811 132.359 34.3084 162.532 25.4326 o
-39 10 17 0.247449 0.575584 43.614 18.1222 45.6269 21.2925 51.9483 20.4178 o
-39 10 18 0.130295 0.586705 41.6607 17.8483 37.1232 18.0558 61.6751 21.9009 o
-39 10 19 5.20182 1.20248 140.725 19.8817 93.9088 33.2638 158 24.7932 o
-39 10 20 2.34682 0.930135 90.7087 23.1275 58.7569 25.8465 120.471 25.7905 o
-39 10 21 0.457656 0.636478 48.482 19.464 45.6817 21.1446 60.4428 22.6777 o
-39 10 22 1.31684 0.7485 68.1495 21.9022 87.6174 27.614 54.7094 23.1138 o
-39 10 23 -0.093797 0.551335 36.5078 16.3978 29.2181 14.5415 77.1816 22.7003 o
-39 10 24 0.318084 0.57492 44.139 18.2046 39.2743 18.407 62.7621 22.8615 o
-39 10 25 0.582131 0.619602 50.1806 19.4936 64.194 23.9977 45.4641 20.3492 o
-39 10 26 1.18287 0.77789 63.7718 22.3441 71.0037 26.1929 57.15 24.5519 f
-39 10 27 0.236107 0.611756 43.0292 18.3239 39.9408 18.7402 59.6222 23.3601 o
-39 11 1 2.37171 0.871942 93.1137 21.601 68.8519 28.1239 104.342 25.0161 o
-39 11 2 3.49325 1.02866 114.295 21.1365 78.8557 31.1358 126.767 24.8275 o
-39 11 3 -0.13382 0.440701 32.5191 14.6288 56.8404 24.1024 32.0624 14.7768 o
-39 11 4 -0.0859428 0.407927 32.0947 14.2815 48.779 21.9238 33.4838 14.9285 o
-39 11 5 0.9133 0.621898 59.6832 20.007 57.0585 24.6947 64.8372 21.8338 o
-39 11 6 1.89369 0.819239 83.3191 21.942 69.7599 28.4028 88.4892 24.9728 o
-39 11 7 1.73682 0.792029 79.8784 21.8169 73.8104 28.5362 80.1778 25.1029 o
-39 11 8 0.36959 0.542274 45.5822 18.0763 54.1106 23.5429 48.0504 19.3664 f
-39 11 9 0.125194 0.533501 40.3582 17.1465 48.2611 21.9597 44.8773 18.7773 o
-39 11 10 1.28651 0.729891 69.1816 21.5534 67.2896 27.106 70.6769 24.1107 f
-39 11 11 0.354622 0.587988 46.2293 18.6558 51.2332 22.95 51.3185 20.5076 f
-39 11 12 2.59968 0.920093 98.1983 21.7664 98.5959 32.0714 87.9131 26.6304 o
-39 11 13 3.72315 1.03702 119.204 20.412 108.957 32.6357 110.163 27.1072 f
-39 11 14 6.82383 1.34112 163.471 18.9056 133.43 33.9842 162.737 25.895 o
-39 11 15 0.803838 0.668596 57.0496 20.6368 62.7636 25.8654 57.6121 22.3971 o
-39 11 16 2.74018 0.942073 100.247 21.8735 84.0092 30.5998 100.396 27.0156 o
-39 11 17 2.01323 0.917763 83.8292 23.7097 51.0152 24.0361 118.775 23.9377 o
-39 11 18 2.92025 0.999256 102.332 22.684 75.6928 30.2768 111.241 27.044 o
-39 11 19 2.16834 0.936568 86.4253 23.7723 57.8393 25.8765 112.571 26.4385 o
-39 11 20 0.833828 0.700562 57.1427 21.0533 71.1449 27.0637 52.0926 22.0159 o
-39 11 21 0.706298 0.654292 53.7837 20.2418 53.8196 23.3912 59.0428 22.7981 o
-39 11 22 1.31204 0.80233 67.4031 22.7257 54.1039 24.1654 82.7564 26.4766 o
-39 11 23 -0.0699652 0.529637 36.1317 16.1622 39.104 18.5646 45.1388 19.1888 o
-39 11 24 0.424222 0.643768 47.3568 19.3683 45.4913 20.8628 58.5098 23.0314 o
-39 11 25 0.42869 0.592891 46.4513 18.7377 44.7378 19.9778 57.539 22.9218 o
-39 11 26 0.16759 0.644326 42.6266 18.4853 43.0634 19.8623 53.8373 22.8548 o
-39 12 1 1.72 0.797048 78.2583 22.0822 52.4512 23.7476 104.478 23.8725 o
-39 12 2 0.546452 0.580338 49.8418 18.9935 65.6094 26.5261 47.6658 19.6066 o
-39 12 3 0.0532781 0.462849 36.5785 15.7643 43.2802 20.2906 41.8413 17.3434 o
-39 12 4 0.868687 0.658475 58.3985 20.5501 58.5748 25.0646 62.1415 22.5803 f
-39 12 5 2.78191 0.899799 102.225 20.6227 110.483 30.962 85.9627 26.3646 o
-39 12 6 10.4179 1.62363 202.841 18.3028 175.686 33.6257 194.904 25.2565 o
-39 12 7 2.82471 0.905783 103.23 20.5703 117.998 30.2905 83.415 26.5614 o
-39 12 8 0.610606 0.610991 52.0714 19.5684 41.0412 19.5805 74.5962 22.0341 o
-39 12 9 -0.228572 0.483126 32.6819 14.9429 52.8958 22.7308 32.921 15.4061 o
-39 12 10 -0.825292 0.383555 21.718 10.7493 59.8174 24.0873 20.9783 10.5119 o
-39 12 11 4.44633 1.16277 129.646 21.0056 97.8702 33.7392 134.392 26.8967 o
-39 12 12 0.803463 0.681189 57.1434 20.8073 55.1552 24.7469 63.9858 22.7898 o
-39 12 13 1.41593 0.801879 71.441 22.6383 64.6493 27.7148 76.1199 25.007 o
-39 12 14 0.899626 0.694205 59.2874 21.0781 52.6623 23.8302 69.8155 23.4578 o
-39 12 15 -0.47559 0.270647 19.5333 9.53821 26.5159 13.4485 24.4314 11.2973 o
-39 12 16 9.05979 1.53938 187.535 18.8218 138.931 36.4813 194.989 24.8741 o
-39 12 17 1.29021 0.727537 68.2718 21.5544 73.359 27.932 64.0605 23.7404 o
-39 12 18 0.731494 0.633966 54.4763 20.035 62.2675 25.8063 53.9852 21.3661 o
-39 12 19 3.95702 1.0996 120.096 21.5005 106.254 32.6156 108.852 29.5086 o
-39 12 20 6.13473 1.28633 151.936 19.6074 126.568 33.0734 144.045 28.8269 o
-39 12 21 2.1645 0.876592 86.4224 22.6673 81.677 29.2332 79.5583 27.3242 o
-39 12 22 2.67825 0.994213 95.1329 23.722 64.3578 27.6857 114.795 27.7083 f
-39 12 23 0.898097 0.770162 58.0318 21.9345 48.1164 22.1148 77.1867 26.619 o
-39 12 24 1.25348 0.773603 65.5032 22.3132 57.242 24.4934 73.7916 26.348 o
-39 12 25 1.14191 0.797083 62.6917 22.5517 43.6215 20.7664 98.7651 26.0953 o
-39 12 26 0.062183 0.598492 39.8122 17.5264 37.4356 17.7521 58.2257 23.3845 o
-39 13 1 6.06056 1.26607 151.928 19.2839 105.386 34.6131 162.788 24.751 o
-39 13 2 8.92121 1.51019 185.755 18.6418 139.034 36.5927 189.818 24.6053 o
-39 13 3 0.767813 0.638361 55.5156 20.1532 58.5303 25.2582 57.929 21.7684 f
-39 13 4 1.72011 0.797496 78.3916 22.0774 84.549 30.1018 70.209 24.8626 o
-39 13 5 0.962395 0.680085 60.5539 20.9115 64.2546 26.7217 60.9065 22.5991 o
-39 13 6 1.56683 0.774866 75.0974 21.9581 75.5326 29.2812 71.9639 24.4865 o
-39 13 7 2.21531 0.832283 90.2432 21.2206 75.6034 28.2641 93.1674 25.834 o
-39 13 8 1.31169 0.737993 69.1612 21.6915 72.3262 28.266 66.5727 23.886 o
-39 13 9 -0.344895 0.417267 28.3428 13.2762 34.2767 16.7266 35.4237 15.6631 o
-39 13 10 4.8967 1.15191 137.181 19.5464 116.701 32.7927 131.495 27.0931 o
-39 13 11 0.903017 0.680246 59.2359 20.8835 56.9075 24.5993 65.0041 23.3039 o
-39 13 12 3.14829 1.02156 107.04 22.3122 63.2492 27.8044 137.38 23.8161 o
-39 13 13 6.95566 1.38824 163.335 19.6177 154.376 33.8013 143.551 28.854 o
-39 13 14 0.603787 0.678715 52.3899 20.3881 76.4379 28.5594 46.6741 20.391 o
-39 13 15 1.28831 0.749434 68.0768 21.9193 55.674 24.5283 80.5032 24.8595 o
-39 13 16 -0.0757081 0.54299 36.7749 16.4132 49.8693 22.4562 38.963 17.5487 o
-39 13 17 1.21981 0.811587 65.8838 22.8394 45.9247 21.7778 98.4202 25.3945 o
-39 13 18 -0.622382 0.484444 27.6608 13.3286 29.7688 14.7924 40.8536 17.9971 o
-39 13 19 0.858469 0.739494 57.5889 21.5517 46.6689 21.9923 76.3022 24.7078 o
-39 13 20 1.18284 0.761032 64.5802 22.1279 70.0518 27.0334 60.3795 24.2823 o
-39 13 21 -0.201035 0.625128 37.1521 16.9909 44.0629 20.5605 43.2042 19.5905 o
-39 13 22 1.42034 0.841938 69.0302 23.2799 47.877 22.2979 102.607 26.923 o
-39 13 23 1.81923 0.857374 77.7046 23.1962 69.3817 27.7363 77.6197 27.1672 o
-39 13 24 0.720273 0.707562 53.665 20.8358 53.8184 23.2993 58.6641 23.9501 o
-39 13 25 1.09183 0.761198 61.5431 22.0505 52.7525 23.0788 74.576 26.9411 o
-39 14 1 1.43483 0.706537 71.5259 20.9825 85.2918 28.9985 61.2301 22.9577 o
-39 14 2 0.113047 0.561783 40.3031 17.3684 45.4163 21.4158 46.4719 19.2777 o
-39 14 3 4.62574 1.16879 130.762 20.9235 113.835 35.3574 119.353 28.0298 o
-39 14 4 -0.137573 0.438889 32.1763 14.5255 44.1828 20.7905 35.3053 15.6398 o
-39 14 5 -0.459397 0.431176 27.3758 13.0232 42.5 20.1637 29.848 14.0428 o
-39 14 6 1.26049 0.703047 67.6493 21.1651 70.935 28.1248 65.0992 23.0894 o
-39 14 7 0.249042 0.674606 45.6111 19.3256 42.8063 20.6239 60.4568 22.7844 o
-39 14 8 1.59616 0.793574 75.2764 22.2783 72.1752 28.7085 74.0776 25.0252 o
-39 14 9 0.247572 0.588129 43.659 18.2435 49.037 22.2088 48.8467 20.234 o
-39 14 10 1.0255 0.779142 62.035 22.2989 48.7976 22.8555 82.2415 25.214 o
-39 14 11 3.54432 1.03801 114.286 21.329 114.785 31.7835 95.9815 28.8935 o
-39 14 12 2.26557 0.900969 89.4555 22.7374 82.3446 31.1332 85.0869 26.5431 o
-39 14 13 0.973392 0.719543 60.5567 21.4663 55.4106 24.8977 68.2053 23.6782 o
-39 14 14 0.527482 0.709035 51.0449 20.5259 47.0616 22.1617 64.0441 23.6284 o
-39 14 15 1.26999 0.780552 67.0931 22.413 54.696 24.6069 80.1028 25.279 o
-39 14 16 2.0864 0.862827 85.3359 22.5395 62.9029 26.6716 99.2659 26.1479 o
-39 14 17 1.27805 0.81236 66.7989 22.8627 80.4064 30.2492 58.9365 23.955 o
-39 14 18 -1.53733 0.290421 ? ? 33.2312 16.4747 ? ? o
-39 14 19 0.777956 0.758776 55.8246 21.6034 62.6387 26.2691 55.3693 23.2747 o
-39 14 20 2.60898 0.992584 93.4758 23.9223 69.7648 28.5671 104.059 29.3009 o
-39 14 21 -0.675779 0.472465 26.5283 12.874 47.2934 21.4725 27.2356 13.3361 f
-39 14 22 5.71264 1.3323 142.138 21.9052 96.9466 35.1295 147.443 29.1721 o
-39 14 23 0.70579 0.7426 53.6596 21.1931 50.3675 22.7617 63.4939 24.9267 o
-39 14 24 -0.147177 0.667751 38.6815 17.6407 33.8564 16.6733 68.5639 25.3789 o
-39 15 1 1.83711 0.871964 78.6463 23.3722 68.4699 28.0783 80.8406 27.0599 o
-39 15 2 -0.11755 0.457128 33.0223 14.8733 57.858 24.1779 31.8955 14.8522 o
-39 15 3 0.519767 0.609701 49.1268 19.2639 49.873 22.8398 55.4392 21.1811 f
-39 15 4 4.38708 1.1862 125.531 22.1859 87.7852 33.7191 131.686 27.554 o
-39 15 5 0.432927 0.574594 46.812 18.5933 50.0608 22.9636 51.8725 20.1572 o
-39 15 6 9.06762 1.55822 185.851 19.2432 143.475 36.9882 183.995 26.2405 o
-39 15 7 -0.194995 0.610532 37.0766 16.8931 41.3635 19.7573 45.9755 20.0371 o
-39 15 8 1.74368 0.8612 77.4574 23.2772 64.7224 27.7501 83.734 26.2792 o
-39 15 9 0.0287227 0.557545 38.8215 17.0086 48.4071 22.1586 42.3918 18.5006 o
-39 15 10 3.47848 1.12993 109.953 23.9268 70.004 29.6577 134.889 27.8807 o
-39 15 11 1.11374 0.764376 63.5449 22.1571 58.1399 25.2642 70.3633 25.1181 o
-39 15 12 0.467164 0.651263 48.8527 19.6623 56.4296 24.9913 51.0573 21.0363 f
-39 15 13 1.65022 0.896126 74.6567 23.9622 60.6245 26.5331 86.0063 27.6853 o
-39 15 14 -1.0349 0.304589 16.4712 8.34269 47.0355 21.3648 16.5894 8.41974 o
-39 15 15 1.60865 0.834066 74.1504 23.0305 82.1586 30.4698 65.6524 25.0696 o
-39 15 16 -0.0726381 0.583345 37.7911 16.929 57.3939 24.669 37.2678 17.2927 o
-39 15 17 4.71479 1.22255 129.653 22.1224 85.7685 32.6569 144.813 28.2487 o
-39 15 18 0.733841 0.699144 54.3724 20.8159 60.0749 25.5979 54.8915 22.4269 o
-39 15 19 5.34226 1.27555 138.349 21.5573 105.666 34.6527 134.574 30.0978 f
-39 15 20 5.63973 1.30204 142.123 21.3851 86.8164 33.4969 163.044 26.7785 o
-39 15 21 1.04849 0.835226 60.8776 22.8789 78.1392 28.979 52.0041 23.1486 o
-39 15 22 -0.790984 0.519857 27.1912 13.2649 37.5736 18.2934 31.6494 15.1887 o
-39 15 23 -0.203146 0.579833 35.4898 16.2803 37.0602 17.8073 47.4628 20.5421 o
-39 16 1 0.153568 0.533336 39.9666 17.0672 52.0156 23.1338 41.2962 17.9853 o
-39 16 2 4.04773 1.1782 118.295 23.3585 91.7206 34.5182 114.092 29.5247 o
-39 16 3 1.27202 0.792395 66.3615 22.583 50.2821 23.2553 85.9621 25.5739 f
-39 16 4 1.35169 0.805683 68.1917 22.7708 69.174 28.562 66.3456 24.8067 o
-39 16 5 2.40971 0.875513 92.2645 21.8109 90.4811 30.7736 81.5737 26.4405 o
-39 16 6 1.64863 0.797995 75.4967 22.3395 107.816 30.0661 56.7474 23.3712 o
-39 16 7 0.965226 0.762174 59.9191 21.9792 66.0261 27.587 58.6623 23.4955 o
-39 16 8 2.5421 0.968901 93.2982 23.5053 88.558 32.0047 84.0512 27.9512 o
-39 16 9 0.747597 0.676752 54.8014 20.5945 103.086 29.3862 42.4704 19.2117 o
-39 16 10 -0.0981487 0.554776 36.6063 16.4449 55.4026 24.2203 36.6829 16.9168 o
-39 16 11 -1.08841 0.251577 ? ? 28.557 14.2725 ? ? o
-39 16 12 1.32775 0.83245 67.6452 23.1439 54.7237 24.8151 81.5832 26.3821 o
-39 16 13 -0.717375 0.486956 26.7781 13.0124 39.9769 18.9151 29.7849 14.4177 o
-39 16 14 0.0587409 0.579261 39.6673 17.359 72.3791 27.0508 35.3457 16.6317 o
-39 16 15 2.08599 0.892359 83.9915 23.2441 71.9297 28.5196 85.0004 27.6349 o
-39 16 16 4.5668 1.1965 127.431 22.0359 117.002 34.521 108.28 30.6914 o
-39 16 17 -0.159513 0.599795 36.8949 16.7845 35.6055 17.5621 53.2048 21.2309 o
-39 16 18 1.09825 0.755583 62.1863 22.0018 59.9828 25.4953 65.0383 24.7394 o
-39 16 19 1.64942 0.839626 73.9612 23.1283 70.8789 28.1256 70.9973 26.2601 o
-39 16 20 3.61698 1.12012 110.334 23.6733 78.9975 31.4826 115.671 29.6534 o
-39 16 21 0.413651 0.759587 48.6721 20.5591 43.79 21.04 64.8964 24.7738 o
-39 17 1 4.68831 1.20504 128.519 21.9999 91.7013 34.0805 129.842 28.5279 o
-39 17 2 3.12067 1.01007 103.786 22.6519 97.5788 32.4498 89.6288 28.6716 o
-39 17 3 3.47432 1.10858 108.522 23.7665 71.2271 30.2231 123.523 28.0029 o
-39 17 4 1.0272 0.713287 60.786 21.3884 68.3697 26.9869 56.8983 22.9186 o
-39 17 5 0.167488 0.697828 44.1264 19.1857 50.883 23.1025 48.4628 21.3383 o
-39 17 6 0.979256 0.764171 59.8737 22.0004 48.9305 22.6129 77.2573 25.6663 o
-39 17 7 0.819025 0.645124 55.95 20.2669 63.2158 25.7209 54.2227 21.6803 o
-39 17 8 3.66637 1.06707 114.152 21.9418 114.15 33.2752 93.788 29.1055 o
-39 17 9 -0.215084 0.515386 33.5378 15.3715 38.1457 18.674 41.5211 17.8477 o
-39 17 10 0.220194 0.592295 42.7038 18.1016 58.8796 25.4843 42.228 18.6165 o
-39 17 11 3.75972 1.13451 114.022 23.2946 91.6372 34.1245 108.362 29.2933 o
-39 17 12 1.67857 0.884912 74.6045 23.7979 58.9353 26.4147 85.7765 26.8371 o
-39 17 13 8.14765 1.51923 173.329 20.2049 127.81 36.9352 173.008 28.4024 o
-39 17 14 0.307498 0.708485 46.4884 19.7554 47.1147 22.1719 55.6216 22.7071 o
-39 17 15 0.885334 0.748518 57.6308 21.6587 53.1465 23.7295 66.2949 24.9591 o
-39 17 16 1.29351 0.817679 66.2233 22.9267 52.8543 23.8514 82.5561 26.9705 o
-39 17 17 0.415025 0.743737 48.6353 20.432 40.0977 19.515 73.9945 25.4174 o
-39 17 18 0.0422438 0.617159 40.0738 17.7129 50.2602 22.0681 42.0955 19.3122 o
-39 17 19 -0.277368 0.567939 34.2097 15.8428 42.2516 19.5489 39.131 18.1723 o
-39 17 20 1.47616 0.916812 68.8478 24.2467 57.183 25.8006 79.4798 28.0228 o
-39 18 1 0.40238 0.642 46.6124 19.2323 55.0449 24.5651 48.1037 20.4227 o
-39 18 2 1.03955 0.809061 60.5601 22.5669 47.8003 22.5657 80.0221 26.1299 o
-39 18 3 0.55375 0.726598 50.731 20.6412 40.0596 19.3671 79.1774 25.4717 o
-39 18 4 0.653094 0.708052 52.4558 20.7016 52.6509 23.9387 58.1094 22.9448 o
-39 18 5 2.18053 0.892509 85.5433 23.0741 79.8344 29.8228 78.8314 27.1977 o
-39 18 6 1.9788 0.889756 80.9572 23.4893 119.56 30.229 56.4172 24.1413 o
-39 18 7 3.34532 1.03771 107.806 22.5015 80.6033 31.1404 110.653 28.143 o
-39 18 8 0.76753 0.700943 54.8759 20.883 41.4492 20.0014 80.3877 23.8616 o
-39 18 9 1.6282 0.878798 73.2029 23.7499 58.8484 26.3608 83.2448 26.8163 o
-39 18 10 3.36405 1.07897 107.018 23.4546 99.6037 33.3642 91.8382 29.7655 o
-39 18 11 0.215368 0.678636 44.3268 19.0959 37.2251 18.2813 69.4528 24.0118 o
-39 18 12 0.473544 0.632056 48.0433 19.3584 65.6155 26.3502 44.5953 19.6379 o
-39 18 13 1.30626 0.792882 66.6011 22.5909 72.3915 28.8319 61.5676 24.2242 o
-39 18 14 -0.102398 0.603575 37.6611 17.0148 65.3931 26.545 34.9786 16.6222 o
-39 18 15 1.62093 0.914667 72.2267 24.2641 53.3123 24.6555 92.264 27.8337 o
-39 18 16 1.78553 0.874076 76.3334 23.5542 64.1999 27.0798 81.1227 27.4437 o
-39 18 17 0.0315484 0.672801 41.2196 18.3416 51.7762 23.3937 43.4627 19.7751 f
-39 18 18 -0.319887 0.600514 34.6676 16.1354 49.2151 21.8649 35.8862 17.1744 o
-39 19 3 3.47377 1.11413 107.235 24.0909 90.2842 33.33 97.5908 30.2613 o
-39 19 4 0.941948 0.769142 58.4119 21.9545 41.6813 20.2131 89.8248 24.9822 o
-39 19 5 1.29899 0.870503 65.6631 23.5741 75.9244 29.7363 58.3351 24.6207 o
-39 19 6 -0.2983 0.547678 33.3123 15.4721 47.1549 21.6795 35.371 16.549 o
-39 19 7 0.401022 0.639043 46.5894 19.2019 42.407 20.2588 60.3615 22.431 o
-39 19 8 2.10075 0.93304 82.4924 24.0882 62.4967 27.2376 93.0418 27.9529 o
-39 19 9 0.46714 0.719661 49.0616 20.3139 41.9539 20.3649 67.7378 24.0827 o
-39 19 10 -0.110429 0.602707 37.4756 16.9599 57.8797 24.7465 36.4319 17.1601 o
-39 19 11 9.60745 1.65705 186.785 20.3984 131.209 38.7585 187.402 28.5072 f
-39 19 12 0.943017 0.726574 58.4235 21.4549 62.1283 26.2334 57.9035 23.1639 o
-39 19 13 1.54901 0.858276 71.1194 23.4947 63.0333 26.8525 74.6404 26.8834 o
-39 19 14 2.49697 1.03723 88.698 25.2457 102.206 32.7994 67.7447 27.717 o
-39 19 15 2.08454 0.963313 81.2202 24.6642 67.9663 28.4601 84.0077 28.9064 o
-38 0 1 -0.582585 0.429612 17.7153 12.6091 17.7153 12.6091 17.7153 12.6091 o
-38 0 2 1.43296 0.710041 67.4147 25.4414 67.4147 25.4414 67.4147 25.4414 o
-38 0 3 0.941344 0.62902 52.27 24.4112 52.27 24.4112 52.27 24.4112 o
-38 0 4 2.34473 0.805604 93.9145 22.3588 93.9145 22.3588 93.9145 22.3588 o
-38 0 5 -0.568527 0.355309 15.3892 11.0385 15.3892 11.0385 15.3892 11.0385 o
-38 0 6 2.01991 0.790415 84.7117 24.3448 84.7117 24.3448 84.7117 24.3448 o
-38 0 7 5.60759 1.13483 153.878 17.2364 153.878 17.2364 153.878 17.2364 o
-38 0 8 9.08234 1.40914 197.588 16.4012 197.588 16.4012 197.588 16.4012 o
-38 0 9 9.13174 1.34634 198.63 15.5579 198.63 15.5579 198.63 15.5579 o
-38 0 10 0.582287 0.525942 41.264 21.7221 41.264 21.7221 41.264 21.7221 o
-38 0 11 3.34941 0.947994 115.74 20.4264 115.74 20.4264 115.74 20.4264 o
-38 0 12 0.203404 0.411573 29.0881 17.5484 29.0881 17.5484 29.0881 17.5484 o
-38 0 13 3.30952 0.891882 115.865 18.9277 115.865 18.9277 115.865 18.9277 o
-38 0 14 1.22378 0.606203 62.7114 23.4576 62.7114 23.4576 62.7114 23.4576 o
-38 0 15 3.03543 1.02683 106.262 25.1771 106.262 25.1771 106.262 25.1771 o
-38 0 16 2.4193 0.935754 92.1307 26.4985 92.1307 26.4985 92.1307 26.4985 o
-38 0 17 1.73797 0.737828 76.881 24.6259 76.881 24.6259 76.881 24.6259 o
-38 0 19 0.198799 0.411183 28.8555 17.4729 28.8555 17.4729 28.8555 17.4729 o
-38 0 20 1.25449 0.607817 63.4344 23.4085 63.4344 23.4085 63.4344 23.4085 o
-38 0 21 -0.722224 0.147059 ? ? ? ? ? ? o
-38 0 22 0.19027 0.462457 29.6375 18.2217 29.6375 18.2217 29.6375 18.2217 o
-38 0 23 -0.207345 0.369777 19.7668 13.5057 19.7668 13.5057 19.7668 13.5057 o
-38 0 24 0.261483 0.921072 38.6401 24.5849 38.6401 24.5849 38.6401 24.5849 o
-38 1 1 6.22384 0.848467 164.355 11.755 148.739 18.5436 172.2 16.0397 o
-38 1 2 0.305995 0.414302 41.736 16.0125 52.1902 19.8711 41.7583 17.5294 o
-38 1 3 1.70723 0.528865 84.5108 14.6883 79.1947 21.3198 84.5064 19.9628 o
-38 1 4 0.101518 0.347269 34.1991 14.131 51.6889 18.6568 32.0895 14.5747 o
-38 1 5 5.93084 0.823735 160.675 11.6763 156.927 17.3094 157.912 16.7209 o
-38 1 6 1.78993 0.548585 86.6042 14.8635 76.4471 22.2493 90.8337 19.4169 o
-38 1 7 0.0684607 0.308598 31.7836 13.2431 40.8276 16.7055 33.8592 14.6548 o
-38 1 8 0.356738 0.371948 42.2192 15.375 50.5393 18.6521 42.2869 17.204 f
-38 1 9 1.50036 0.519102 78.9457 15.427 56.1368 21.3306 99.0891 17.4779 o
-38 1 10 0.272369 0.322551 38.2517 14.2498 34.2756 15.1445 52.9394 17.2185 o
-38 1 11 6.85228 0.851686 173.067 11.1916 181.894 15.2911 157.709 17.3722 o
-38 1 12 3.88744 0.737628 129.288 13.0854 122.671 17.7764 130.719 21.4809 o
-38 1 13 5.8071 1.1248 156.026 16.5594 ? ? 156.026 16.5594 o
-38 1 14 1.26437 0.461025 72.413 14.8986 78.593 18.7301 63.006 20.6414 o
-38 1 15 3.55911 0.795577 122.555 14.9961 108.054 30.8374 122.295 17.6761 o
-38 1 16 6.45731 0.823151 167.784 11.1609 165.638 16.1309 163.46 16.2966 o
-38 1 17 1.8102 0.49196 87.6095 13.1039 89.1619 17.9899 80.3723 19.9919 o
-38 1 18 1.29061 0.464056 72.9922 14.886 76.4548 19.2834 65.9569 20.5063 o
-38 1 19 3.76313 0.676608 127.208 12.18 133.921 16.6158 112.905 19.7771 o
-38 1 20 0.686427 0.380087 53.1038 15.3359 51.9307 18.1761 56.5924 19.0491 o
-38 1 21 0.0668741 0.301745 31.2414 13.062 30.2569 13.5839 46.4283 17.6622 o
-38 1 22 1.13805 0.508108 67.3076 17.0573 55.8757 20.1237 83.6641 22.4468 o
-38 1 23 0.87773 0.63674 59.4352 20.2434 56.5171 24.256 66.1762 22.4861 o
-38 1 24 -0.294098 0.444456 30.3615 14.0447 49.0103 21.4476 31.3005 14.6856 o
-38 1 25 0.444954 0.405985 44.8212 16.0983 ? ? 44.8212 16.0983 o
-38 2 1 2.86152 0.637018 110.443 13.3152 92.0751 23.0497 118.733 17.0526 o
-38 2 2 0.604548 0.421393 50.7841 16.4436 52.1599 19.9965 54.0481 18.8953 o
-38 2 3 0.613717 0.428378 51.1809 16.5799 48.5357 19.695 58.429 19.0219 o
-38 2 4 0.108121 0.385793 35.8264 14.8571 38.5915 17.3269 43.8833 17.3172 o
-38 2 5 2.27698 0.576542 98.4035 13.6175 97.482 20.7386 93.6267 19.3048 o
-38 2 6 4.0709 0.715625 132.686 12.3413 115.764 20.7638 141.339 16.3173 o
-38 2 7 0.803637 0.443116 57.5603 16.539 53.8464 20.2049 63.4638 19.598 o
-38 2 8 3.44051 0.68576 121.66 12.9489 126.315 18.4888 110.915 19.915 o
-38 2 9 9.2623 0.993465 201.314 11.207 188.796 17.0963 206.32 15.4452 o
-38 2 10 2.54794 0.638844 103.947 14.2788 94.7861 20.3034 108.625 21.7772 o
-38 2 11 7.23988 0.894241 177.758 11.4401 161.674 17.8346 186.715 15.6014 o
-38 2 12 0.887905 0.494321 60.2665 17.5146 94.527 27.6255 51.9443 18.5785 o
-38 2 13 0.45308 0.340849 44.7415 14.807 42.1648 16.7189 53.7571 17.9848 o
-38 2 14 4.62949 0.70498 141.956 11.3274 149.331 15.3423 128.015 18.0945 o
-38 2 15 15.5338 1.26252 260.738 10.9774 263.91 15.5023 248.695 16.1927 o
-38 2 17 2.26849 0.551351 98.281 13.0088 101.706 17.4089 87.5252 21.1146 o
-38 2 18 6.7192 1.21107 167.21 16.6023 ? ? 167.21 16.6023 o
-38 2 19 0.491594 0.320844 45.7185 14.2971 39.1053 15.803 59.9056 17.5149 o
-38 2 20 0.277141 0.335332 38.525 14.4928 49.79 16.2391 35.1577 16.1906 o
-38 2 21 2.39177 0.843688 96.3736 20.437 75.8148 29.0717 104.431 23.7794 o
-38 2 22 3.75108 1.01651 121.716 19.553 80.7937 30.7689 141.758 22.543 o
-38 2 23 4.15048 1.05496 128.034 19.232 108.301 31.9892 127.218 25.4159 o
-38 2 24 13.9266 1.75574 238.34 16.7701 178.469 32.5691 263.176 21.6006 o
-38 2 25 -0.00150459 0.506194 37.2005 16.2545 58.6312 24.2107 36.3721 16.549 o
-38 2 26 0.876176 0.461438 58.5927 16.8905 ? ? 58.5927 16.8905 o
-38 3 1 5.88077 0.869442 159.299 12.4445 145.309 21.6325 162.027 16.1017 o
-38 3 2 0.422149 0.388696 44.4876 15.7767 64.7769 21.6342 39.9152 16.3527 o
-38 3 3 4.05022 0.746444 131.902 12.9683 125.554 21.7319 130.091 17.3624 o
-38 3 4 2.81275 0.647492 109.444 13.6804 87.7367 24.3238 119.219 16.8878 o
-38 3 5 3.14618 0.660444 116.136 13.0914 109.901 21.2406 115.043 17.9528 o
-38 3 6 2.61386 0.617211 105.576 13.5349 103.187 21.4302 101.705 18.8121 o
-38 3 7 2.59282 0.622912 105.076 13.7384 99.0777 21.9939 103.951 18.8189 o
-38 3 8 0.758291 0.452471 56.0845 16.8763 65.401 20.4761 51.1335 19.6344 o
-38 3 9 4.92864 0.769369 146.266 12.0038 142.289 18.2286 143.77 16.9795 o
-38 3 10 0.880507 0.51019 60.0706 17.8843 97.3429 27.6828 51.0205 18.8057 o
-38 3 11 0.859743 0.413508 59.4799 15.5527 57.5088 19.8831 61.8543 18.7835 o
-38 3 12 15.3584 1.25589 259.411 10.9758 243.488 16.5525 266.4 15.1859 o
-38 3 13 1.13997 0.447093 68.6006 15.1476 61.478 20.1 73.8406 19.2745 o
-38 3 14 2.30038 0.542866 99.2438 12.6611 116.131 15.4706 74.4631 21.7595 f
-38 3 15 8.3308 0.913683 190.851 10.8741 179.915 16.1199 195.3 15.3786 o
-38 3 16 4.23867 0.698327 135.467 11.7774 138 16.3248 126.06 18.4713 o
-38 3 17 6.72256 0.84122 171.072 11.1844 177.857 15.2657 156.696 17.4848 o
-38 3 18 0.247106 0.29289 36.3795 13.5736 39.7301 15.1786 40.6182 16.6456 o
-38 3 19 0.618586 0.374979 50.7161 15.3855 45.6209 16.9066 64.4823 20.6976 o
-38 3 20 0.355973 0.564735 46.4078 18.433 59.102 25.4658 47.9599 19.4139 o
-38 3 21 1.78946 0.789888 82.4696 21.4617 59.0377 25.783 100.942 23.0833 o
-38 3 22 1.44639 0.749573 73.9621 21.5885 52.2964 23.3221 100.444 23.5804 o
-38 3 23 3.18425 0.929241 111.605 19.5457 106.839 29.5361 102.372 26.6123 o
-38 3 24 3.16068 0.936213 110.563 19.885 86.8762 29.2071 119.15 25.8558 o
-38 3 25 2.41614 0.827644 95.7903 20.182 88.0599 27.8808 91.549 26.4332 o
-38 3 26 2.64341 0.679785 103.539 15.3123 80.8134 29.6828 105.647 17.2802 o
-38 3 27 1.00822 0.548352 61.9086 18.5672 ? ? 61.9086 18.5672 f
-38 3 28 1.43575 0.78491 71.075 22.3814 ? ? 71.075 22.3814 o
-38 4 1 4.08381 0.812568 131.616 14.189 116.717 29.9978 131.157 16.8183 o
-38 4 2 -0.0502301 0.35744 31.1044 13.6233 55.1518 22.5521 30.6562 13.792 o
-38 4 3 1.02672 0.52917 64.359 17.933 77.0751 27.3761 60.5938 19.5008 o
-38 4 4 3.95432 0.739814 130.304 13.0167 112.262 24.3823 135.345 16.2354 o
-38 4 5 2.41209 0.631735 100.837 14.5952 129.795 21.2776 81.208 20.7647 o
-38 4 6 4.83491 0.811545 144.354 12.851 139.204 21.4409 141.579 17.1404 o
-38 4 7 12.176 1.17561 230.519 11.5728 217.06 17.6999 234.615 15.927 o
-38 4 8 0.925478 0.540876 61.4403 18.4433 47.8116 22.2282 74.8103 18.6655 o
-38 4 9 10.1452 1.05233 210.533 11.3483 224.432 16.0757 191.607 16.7871 o
-38 4 10 2.52312 0.600414 103.749 13.4035 81.9586 23.5151 114.62 16.4267 o
-38 4 11 0.150329 0.337362 35.0959 14.1424 36.5215 16.4168 43.306 16.3165 o
-38 4 12 7.36997 0.893978 179.308 11.3357 166.285 17.6472 184.669 15.471 o
-38 4 13 0.198983 0.326392 36.0576 14.1078 40.9083 17.0227 40.1761 15.9851 o
-38 4 14 4.55517 0.716774 140.607 11.6351 137.592 16.972 137.463 17.1016 o
-38 4 16 1.4289 0.440682 77.564 13.332 62.9982 19.3082 90.0931 17.3206 o
-38 4 17 5.53671 0.87204 154.165 12.9136 150.84 16.4587 147.984 23.3798 o
-38 4 18 3.43745 0.923738 118.036 18.2937 124.48 29.0704 104.259 25.0859 f
-38 4 19 0.0990432 0.500242 39.3573 16.6572 64.6352 26.3719 38.2899 16.8401 o
-38 4 20 1.10421 0.700123 65.7884 21.1863 76.0363 28.3395 62.2474 23.0032 o
-38 4 21 -0.525679 0.324585 21.9357 10.6511 39.0899 18.6505 23.8046 11.4262 o
-38 4 22 1.78236 0.771416 82.1985 21.1173 82.7957 28.4226 77.4797 25.0428 o
-38 4 23 2.91572 0.943964 105.515 20.9755 72.0969 28.8568 124.954 24.0881 o
-38 4 24 3.8129 1.03628 121.433 19.999 78.049 29.8182 149.178 23.5356 o
-38 4 25 2.15267 0.840887 89.1445 21.5725 100.319 28.1158 72.5479 26.4845 o
-38 4 26 0.884807 0.675689 58.8572 20.8077 56.9411 23.7114 64.8972 24.148 o
-38 4 27 0.66603 0.456198 51.6617 17.1314 61.7131 25.6204 50.8321 17.8571 o
-38 4 28 0.584473 0.453247 48.9882 17.0631 54.1145 24.4528 51.1169 17.6851 o
-38 4 29 3.84362 0.913353 121.991 17.4307 ? ? 121.991 17.4307 o
-38 5 1 7.64601 1.06024 181.006 13.3434 168.283 28.8246 178.372 15.8259 o
-38 5 2 2.69777 0.706963 106.068 15.5373 112.279 29.4173 98.7901 19.1261 f
-38 5 3 10.5013 1.24596 212.502 13.33 153.7 34.1609 225.936 15.0343 o
-38 5 4 4.6719 0.870981 141.04 14.1601 157.802 26.2464 128.965 18.0526 o
-38 5 5 1.23022 0.572635 70.2617 18.2678 85.4082 28.6289 64.6317 20.21 o
-38 5 6 5.59233 0.93714 154.686 13.8504 129.47 32.3135 156.87 15.9117 o
-38 5 7 8.7601 1.17822 193.875 13.8376 151.443 34.6525 200.333 15.6901 o
-38 5 8 1.85045 0.612195 87.3031 16.4654 64.0881 25.2937 98.3378 17.9342 o
-38 5 9 1.84789 0.61699 87.1756 16.6158 52.4778 22.6818 112.237 16.6956 o
-38 5 10 3.23236 0.679089 117.612 13.2935 100.184 23.7175 123.896 16.8789 o
-38 5 11 4.16702 0.734128 134.062 12.532 115.811 21.5539 142.787 16.3778 o
-38 5 12 10.5462 1.54402 210.256 16.7494 210.256 16.7494 ? ? o
-38 5 13 2.92374 0.621872 111.957 12.7938 96.5147 21.7664 118.727 16.7484 o
-38 5 14 4.38112 0.703787 137.827 11.6598 126.613 18.5009 142.073 15.9732 o
-38 5 15 5.02792 0.832201 146.959 12.9414 103.855 22.0433 212.48 16.8826 o
-38 5 16 5.86362 1.19479 155.373 17.7102 144.817 30.456 149.057 24.2504 o
-38 5 17 6.66742 1.26795 165.701 17.5767 154.327 30.3492 158.992 24.1066 o
-38 5 18 1.06941 0.639561 65.0736 20.1599 78.1431 27.8455 60.2671 21.8851 o
-38 5 19 0.22134 0.544869 43.0907 17.7423 43.4684 20.5361 53.8308 20.0741 o
-38 5 20 0.428225 0.65084 49.6787 19.7701 43.256 20.8441 67.8315 22.3792 o
-38 5 21 -0.407708 0.452178 29.2591 13.742 60.7279 24.7232 28.3439 13.6341 o
-38 5 22 2.1151 0.821938 89.5913 21.1024 88.4311 28.6679 83.2863 26.1446 o
-38 5 23 7.28105 1.37897 170.226 18.6278 136.502 32.2027 178.597 25.9791 o
-38 5 24 -0.210833 0.485957 33.1271 15.085 40.1797 18.7125 39.4148 17.4903 o
-38 5 25 1.47619 0.752069 73.5017 21.671 58.3161 24.6901 88.1314 25.1944 o
-38 5 26 1.33332 0.786738 69.3384 22.4696 92.9166 27.3874 53.8947 23.4333 o
-38 5 27 2.0578 0.83622 85.7593 21.9625 82.9297 28.2778 78.9004 26.9722 o
-38 5 28 0.435394 0.446704 44.6421 16.7413 48.0984 22.244 48.7455 17.6253 o
-38 5 29 0.9584 0.520002 59.9329 18.1046 71.9724 28.6999 56.3478 19.016 o
-38 5 30 0.844605 0.569185 56.3094 19.1401 ? ? 56.3094 19.1401 o
-38 6 1 2.25076 0.641554 96.5841 15.5533 91.6498 29.0855 94.1443 18.2839 o
-38 6 2 2.54609 0.693986 102.803 15.7727 88.3585 30.8417 103.463 17.817 o
-38 6 3 1.77551 0.613541 85.0687 16.91 88.9229 29.0671 80.7404 19.6272 o
-38 6 4 0.816505 0.50872 57.9188 17.9859 46.159 21.4774 70.6628 18.3776 o
-38 6 5 0.0700807 0.411139 35.8548 15.1343 72.5848 28.0218 34.0244 14.9564 o
-38 6 6 0.497177 0.50378 48.8503 17.8773 63.9716 26.9747 49.2774 18.5052 o
-38 6 7 3.6417 0.796293 124.066 14.8104 133.808 29.3252 115.376 18.3212 o
-38 6 8 13.373 1.40923 240.056 13.3313 250.212 25.9135 228.345 16.2127 o
-38 6 9 7.13592 1.03803 175.04 13.5189 165.953 28.7656 171.647 16.0946 o
-38 6 10 7.95744 1.11439 184.722 13.7447 151.324 31.8947 189.739 15.9231 f
-38 6 11 4.8261 0.884957 143.397 14.1436 134.303 31.0741 140.38 16.677 o
-38 6 12 0.656667 0.514022 53.3437 18.188 48.4755 22.6363 62.7015 18.9401 o
-38 6 13 4.22774 0.775039 134.585 13.1957 136.601 21.4016 126.819 18.1351 o
-38 6 14 -0.028391 0.395876 33.1699 14.4359 49.9226 20.0781 33.1585 15.1026 o
-38 6 15 34.2738 2.83484 378.306 16.9937 351.434 27.4476 370.556 23.433 o
-38 6 16 12.1673 1.67946 224.877 17.0197 201.255 29.9397 223.671 22.6687 o
-38 6 17 4.93383 1.12528 141.601 18.4112 124.707 31.9787 139.454 24.53 o
-38 6 18 1.29226 0.743764 70.6217 21.7162 77.9319 28.7671 67.2099 24.0338 o
-38 6 19 1.89334 0.821325 84.8086 21.7907 130.653 27.2286 60.2855 24.134 o
-38 6 20 1.55168 0.786126 76.4991 22.0441 69.3461 28.2636 80.741 24.6667 o
-38 6 21 1.56124 0.806294 76.3548 22.4191 95.0148 30.872 65.4424 24.5449 o
-38 6 22 0.217138 0.573569 43.4262 18.0711 44.9518 20.6068 53.2012 21.0144 o
-38 6 23 1.05907 0.698076 63.8009 21.1929 66.0636 25.4772 64.1677 24.1636 o
-38 6 24 0.41508 0.625624 48.198 19.3154 41.7194 19.6276 68.6405 23.335 o
-38 6 25 -1.06731 0.383778 19.9017 9.98822 45.2586 19.345 19.8689 10.0871 o
-38 6 26 3.81808 1.06189 119.431 20.8712 103.662 30.7738 113.13 29.5143 o
-38 6 27 1.67755 0.791111 76.9998 22.0908 101.679 26.7395 56.4649 23.9666 o
-38 6 28 0.0597226 0.596408 40.281 17.6211 41.0272 19.0772 52.4036 21.9229 o
-38 6 29 0.559158 0.46176 48.0533 17.1792 65.7914 26.4068 45.2569 17.5617 o
-38 6 30 0.842731 0.548226 56.1944 18.7838 70.7396 28.067 52.078 19.4777 o
-38 6 31 0.693016 0.558679 52.0295 18.8583 ? ? 52.0295 18.8583 f
-38 7 1 0.0695057 0.369275 34.1333 14.3718 53.564 22.5414 34.3171 14.7604 o
-38 7 2 6.29407 0.959827 164.053 13.3496 184.801 25.6099 151.114 16.5622 o
-38 7 3 0.774091 0.476676 56.3939 17.393 88.0966 28.3066 49.9272 18.1141 o
-38 7 4 4.79619 0.888957 142.666 14.2867 102.286 32.607 151.159 15.988 o
-38 7 5 14.6047 1.47102 250.633 13.324 257.426 27.0262 239.747 15.9666 o
-38 7 6 7.31573 1.07216 176.885 13.8204 155.989 32.8507 176.221 15.9473 o
-38 7 7 6.87456 1.05792 171.289 14.0952 123.273 35.3427 179.987 15.7493 o
-38 7 8 6.10618 0.975975 161.588 13.7941 192.975 24.5923 144.548 17.7377 o
-38 7 9 0.375557 0.48303 45.255 17.3079 49.6777 23.0802 51.0375 18.3248 o
-38 7 10 5.48047 0.921121 153.045 13.7609 172.427 26.3424 140.804 17.1565 o
-38 7 11 5.37706 0.919649 151.484 13.8868 173.185 26.2529 138.374 17.4427 o
-38 7 12 14.9698 1.86515 250.023 16.975 218.851 30.5405 252.919 22.146 o
-38 7 13 5.08326 1.14898 144.094 18.4604 115.782 33.7596 149.269 23.0841 o
-38 7 14 2.33144 0.850152 95.5897 20.7168 75.2888 29.2221 104.628 23.7613 o
-38 7 15 10.7697 1.58312 211.428 17.0827 204.448 28.6467 199.572 23.5247 o
-38 7 16 8.25238 1.41668 184.298 17.6013 146.685 33.9026 193.506 22.3936 o
-38 7 17 4.67856 1.15966 136.642 19.7713 92.8829 33.5777 154.376 23.2128 o
-38 7 18 6.62783 1.31972 163.782 18.553 119.488 34.9956 178.551 23.0891 o
-38 7 19 -0.325907 0.511637 32.732 15.1155 44.8612 21.3329 37.1428 16.6833 f
-38 7 20 0.541767 0.74476 53.4635 21.1897 ? ? 53.4643 21.19 o
-38 7 21 8.5292 1.49428 184.94 18.5257 150.677 34.6823 187.704 24.5728 o
-38 7 22 1.05463 0.695871 63.804 21.1583 57.9412 24.7747 71.9735 23.8598 o
-38 7 23 0.891497 0.72394 59.7949 21.4943 47.8834 21.9286 82.6254 25.1821 o
-38 7 24 1.39501 0.779662 71.3174 22.2849 71.1026 26.9281 70.3406 25.8128 o
-38 7 25 2.48234 0.895781 95.2863 21.7461 73.975 28.0674 105.406 27.1003 o
-38 7 26 -0.30563 0.534431 33.2819 15.3974 44.5523 19.742 36.3978 17.2452 o
-38 7 27 1.25435 0.798747 66.6312 22.6733 63.8393 25.6589 69.6274 26.7138 o
-38 7 28 0.717118 0.72729 54.5379 21.1381 50.0274 22.4747 66.7763 25.2516 o
-38 7 29 0.658757 0.660473 52.4414 20.1923 63.1555 24.6798 49.4379 21.526 o
-38 7 30 2.19424 0.706651 90.5283 18.2871 63.5674 27.347 96.9602 19.8227 f
-38 7 31 1.3124 0.600722 68.729 19.0907 42.2356 20.5086 88.8462 18.2603 o
-38 8 1 7.93901 1.0912 183.964 13.5115 163.185 31.2166 182.88 15.7684 o
-38 8 2 0.389703 0.402809 43.6261 15.9824 70.5822 26.4268 40.8935 16.1622 o
-38 8 3 0.443414 0.566991 48.5463 18.7045 52.5821 23.5047 54.2579 20.3227 o
-38 8 4 1.06174 0.517302 65.2771 17.549 84.2071 28.9751 60.1415 18.966 o
-38 8 5 0.0244977 0.379588 33.5825 14.3711 56.5789 25.1445 34.3111 14.7006 o
-38 8 6 2.2921 0.681528 97.1287 16.459 118.067 30.443 86.6692 20.0595 o
-38 8 7 1.44568 0.60799 75.9969 18.3136 117.721 29.6944 63.2319 20.6096 o
-38 8 8 1.41108 0.599094 75.1166 18.228 80.1421 28.7374 72.1699 20.327 o
-38 8 9 1.64413 0.747636 80.0152 20.9079 75.367 29.2606 81.456 23.3714 o
-38 8 10 -0.442663 0.234927 18.0022 8.811 31.648 15.5934 20.1368 9.6522 o
-38 8 11 1.65829 0.722654 80.5837 20.2985 96.2471 28.7316 69.932 23.5947 o
-38 8 12 0.402102 0.529148 46.8604 18.0657 59.6463 25.2572 48.0471 18.9814 o
-38 8 13 6.78862 1.30915 166.894 18.0294 141.835 33.6637 167.932 23.3287 o
-38 8 14 2.45961 0.859271 98.2645 20.4464 118.565 30.2829 81.5286 25.4987 o
-38 8 15 4.91277 1.13523 141.073 18.6596 98.0396 33.2753 158.26 22.2059 o
-38 8 16 2.05482 0.795599 89.3284 20.5713 133.633 27.3857 65.7432 24.1883 o
-38 8 17 3.2079 1.0114 111.542 21.2869 68.6333 29.2376 137.781 22.6085 o
-38 8 18 1.72613 0.826947 80.5186 22.4113 82.1256 30.5015 77.2875 25.3313 o
-38 8 19 6.88393 1.3672 166.04 18.9654 125.239 35.1481 177.015 24.3265 o
-38 8 20 3.61892 1.0698 117.883 21.3121 105.313 32.9154 112.411 27.8381 o
-38 8 21 1.74726 0.900671 79.5291 23.7827 55.3485 25.2216 106.519 25.784 o
-38 8 22 1.0974 0.742722 64.7231 21.8652 71.6757 27.5653 62.1918 23.9745 o
-38 8 23 2.35618 0.865291 93.6113 21.3792 100.11 28.5069 78.5654 27.1265 o
-38 8 24 -0.490416 0.512721 30.3819 14.3797 31.7567 15.6087 45.3877 19.422 o
-38 8 25 0.490786 0.665811 49.9837 19.9615 69.7887 25.1758 44.2743 20.2855 o
-38 8 26 1.3014 0.829998 67.8058 23.1119 49.7676 22.8302 97.1446 27.143 o
-38 8 27 1.50383 0.794631 72.2875 22.4839 60.3567 25.3787 81.9624 26.5711 f
-38 8 28 1.48955 0.83427 71.1075 23.1456 70.2633 27.3673 68.6683 26.508 o
-38 8 29 5.28979 1.22618 138.908 20.5897 88.1255 32.2012 163.688 26.5542 f
-38 8 30 0.696682 0.782548 53.9763 21.6121 74.1738 27.4671 46.4563 21.471 o
-38 8 31 1.19847 0.583568 65.6542 19.0153 57.9426 25.5778 68.3843 20.2458 o
-38 9 1 6.7372 1.01467 169.109 13.6891 147.293 33.487 167.84 15.7341 o
-38 9 2 8.06352 1.10894 185.262 13.6353 136.047 35.3215 192.822 15.3291 o
-38 9 3 2.45132 0.678164 100.619 15.763 81.0727 29.6429 103.61 17.6116 o
-38 9 4 2.6403 0.702836 104.599 15.6819 80.4751 30.6818 108.554 17.0974 o
-38 9 5 10.0328 1.2469 206.984 13.7038 154.71 35.7872 215.107 15.4511 o
-38 9 6 19.3636 1.69468 288.298 13.3326 251.031 29.686 290.641 15.5482 o
-38 9 7 9.38591 1.52408 196.7 17.7161 152.147 35.5216 208.412 22.0974 o
-38 9 8 3.91608 1.03624 125.53 19.2888 123.186 31.8983 115.54 25.8202 f
-38 9 9 1.32377 0.746794 71.6884 21.7051 57.4551 25.5762 85.7011 23.36 o
-38 9 10 1.50845 0.715396 76.6001 20.6566 75.2279 27.9426 76.3686 23.5888 o
-38 9 11 9.72317 1.53861 200.354 17.5479 158.538 34.2122 211.665 22.2464 o
-38 9 12 0.766188 0.639156 57.3338 20.2403 51.7125 23.5845 68.6233 22.0201 o
-38 9 13 1.47065 0.757584 75.1927 21.6318 84.6883 31.1191 70.596 23.6937 o
-38 9 14 2.00842 0.838503 87.6729 21.7412 64.8629 27.5192 102.797 23.7925 o
-38 9 15 4.43914 1.12759 132.948 19.7871 84.356 32.424 156.45 22.4152 o
-38 9 16 5.67155 1.24431 150.911 19.0763 131.602 33.7637 147.412 25.52 o
-38 9 17 5.66286 1.25466 150.378 19.3185 151.93 32.3959 133.106 27.4358 o
-38 9 18 6.53412 1.34947 161.421 19.2917 99.6389 35.5361 189.252 22.5358 o
-38 9 19 7.28714 1.3946 170.741 18.7858 140.245 34.1746 172.707 25.1789 o
-38 9 20 3.16198 0.959509 110.465 20.3992 140.581 27.9701 81.657 27.4413 f
-38 9 21 1.03353 0.747251 63.3038 21.917 51.3438 23.3819 81.3504 24.7956 o
-38 9 22 0.177292 0.61415 43.472 18.4301 49.9011 22.1925 48.7664 20.7705 o
-38 9 23 4.45446 1.14095 130.243 20.4916 85.1418 31.6534 153.813 24.945 o
-38 9 24 1.13078 0.783866 64.6793 22.4447 55.0131 24.0539 79.4197 26.6933 o
-38 9 25 1.47484 0.795844 72.2195 22.5071 68.4624 26.4987 73.1296 26.5699 o
-38 9 26 -0.551466 0.556033 31.058 14.7789 28.4954 14.2047 61.6671 23.3958 o
-38 9 27 0.423045 0.681303 48.3037 19.859 55.5689 23.145 49.9688 22.2234 o
-38 9 28 0.0361493 0.604615 39.9257 17.5945 39.8235 18.5446 54.2576 22.8336 f
-38 9 29 0.0137729 0.57404 38.618 17.0755 44.6974 19.9233 43.9017 19.8678 o
-38 9 30 1.20538 0.842352 63.9214 23.158 57.3289 24.4974 73.1731 28.3644 o
-38 10 1 2.14118 0.626742 93.6924 15.6853 71.6953 28.3816 98.3134 16.9448 o
-38 10 2 4.3427 0.849594 135.034 14.4566 127.618 32.1797 130.531 17.0698 o
-38 10 3 3.7685 0.787214 125.818 14.4126 109.867 32.4101 124.637 16.5782 o
-38 10 4 5.02852 0.897113 145.815 14.0921 145.767 32.1741 139.377 16.579 o
-38 10 5 4.83076 1.14799 139.323 19.1441 112.398 34.3424 142.228 24.0308 o
-38 10 6 6.19284 1.23668 159.095 17.8928 189.448 26.8565 127.792 27.3693 o
-38 10 7 -0.0999184 0.415417 32.5197 14.4447 69.5216 26.1045 30.4358 14.0951 o
-38 10 8 0.529369 0.565419 50.4973 18.8558 52.9375 23.7932 56.5229 20.3204 o
-38 10 9 2.46082 0.891468 97.6563 21.2539 88.2226 30.7255 96.8953 25.7427 o
-38 10 10 0.893671 0.640378 60.4505 20.3025 91.1703 28.0361 50.6519 20.8138 o
-38 10 11 0.797635 0.631513 57.9369 20.1434 90.5812 28.8561 49.3298 20.3806 o
-38 10 12 1.22967 0.697584 69.153 20.9862 71.7986 28.3111 69.1103 22.9828 o
-38 10 13 6.56302 1.34346 162.658 19.0429 132.203 36.2219 164.316 24.2136 o
-38 10 14 12.4766 1.73966 226.36 17.5205 204.067 30.7179 221.429 23.6966 o
-38 10 15 16.3804 1.99836 259.22 17.5413 216.932 32.6159 264.966 22.9134 o
-38 10 16 2.4858 0.950865 96.6467 22.652 96.3019 32.7882 89.4005 26.9987 o
-38 10 17 5.32944 1.21011 145.615 19.2707 134.736 33.7673 136.038 26.1706 o
-38 10 18 5.82498 1.28538 151.696 19.6263 120.977 35.2733 153.93 25.5314 o
-38 10 19 1.15714 0.76689 66.4478 22.2163 55.6259 24.6875 80.708 25.109 o
-38 10 20 0.396003 0.5995 47.4849 18.9488 83.6781 28.5359 41.1314 18.3664 o
-38 10 21 1.59349 0.858341 75.7487 23.3355 68.5831 27.8007 80.3173 27.0259 o
-38 10 22 1.64167 0.855979 76.5568 23.2499 70.4033 28.015 79.1015 27.0003 o
-38 10 23 3.12167 1.04859 106.048 23.0275 75.3799 30.3636 119.742 27.4245 o
-38 10 24 2.53243 1.00889 93.5521 24.2096 55.011 25.0084 142.729 25.5082 f
-38 10 25 1.8916 0.855764 81.1345 22.8767 71.0998 27.0668 84.1973 28.3146 o
-38 10 26 1.05065 0.74756 61.8721 21.8852 64.6505 25.6371 61.1235 24.6563 o
-38 10 27 2.89804 0.991787 100.23 22.8871 82.4127 29.2962 100.677 30.4901 o
-38 10 28 3.24602 1.03693 105.965 22.8107 69.7302 28.6569 127.554 27.7507 o
-38 10 29 1.58523 0.832133 72.5279 23.0708 75.7203 27.7754 64.8188 26.0416 o
-38 10 30 0.501202 0.705902 49.3736 20.2473 52.6872 22.6449 53.5726 23.434 o
-38 11 1 2.96664 0.958478 106.712 21.0651 101.327 32.7903 99.5488 26.1993 o
-38 11 2 0.512267 0.634603 50.975 19.7486 45.9118 21.7046 65.353 22.0836 o
-38 11 3 1.04152 0.680957 63.9872 20.9165 78.2955 28.927 59.3344 22.3053 o
-38 11 4 0.510705 0.559742 49.7293 18.7208 60.0018 26.1098 51.5443 19.6434 f
-38 11 5 1.71119 0.749639 81.0297 20.8171 82.7288 29.5262 77.1898 23.8756 o
-38 11 6 7.42362 1.38466 173.569 18.3214 159.124 33.8619 165.342 24.4054 o
-38 11 7 2.14218 0.856802 90.416 21.7098 86.3523 30.5021 87.5328 25.7277 o
-38 11 8 0.529505 0.573493 50.5234 18.9644 89.1686 29.0824 43.6244 18.642 o
-38 11 9 8.56926 1.46088 187.129 17.876 156.234 33.0825 190.835 23.5457 o
-38 11 10 0.841444 0.644558 59.0061 20.3589 62.8556 26.1881 61.4283 22.0614 o
-38 11 11 1.34066 0.749603 71.6631 21.756 88.8784 29.1635 62.4696 23.7856 o
-38 11 12 1.44011 0.7697 74.0018 21.9507 92.8447 31.1273 64.953 23.8259 o
-38 11 13 1.61891 0.791461 78.2225 21.981 70.828 28.6926 81.971 24.5712 o
-38 11 14 5.60013 1.22597 149.805 18.9339 122.909 33.8687 151.728 24.7867 o
-38 11 15 5.18118 1.20744 143.365 19.5606 158.678 29.4783 116.243 29.4991 o
-38 11 16 10.2364 1.64764 202.964 18.5681 176.717 33.0678 199.112 25.5663 o
-38 11 17 2.3917 0.897115 94.8599 21.8438 99.531 31.2105 83.9591 26.6152 o
-38 11 18 2.70313 0.96801 100.343 22.3903 95.9613 32.1446 93.0092 27.5538 o
-38 11 19 3.56637 1.03425 116.797 20.7926 126.985 30.5225 95.1414 28.6909 f
-38 11 20 0.129641 0.627497 43.0115 18.4432 49.0107 22.2589 49.1564 20.8229 o
-38 11 21 0.897448 0.722444 59.6486 21.4683 54.9472 24.1041 69.3178 24.5821 o
-38 11 22 2.42341 0.898429 93.9517 22.0174 87.6099 29.5074 87.9319 27.6955 o
-38 11 23 0.11259 0.599206 41.579 17.9281 49.3296 22.0334 45.84 19.9562 o
-38 11 24 -0.267269 0.593502 35.677 16.4048 72.5646 24.4817 30.5876 15.1559 o
-38 11 25 -0.336052 0.515193 32.059 14.9293 62.5946 24.0285 29.5475 14.4246 o
-38 11 26 0.868813 0.701122 57.4844 21.0815 68.02 25.8521 52.8619 22.5285 o
-38 11 27 -0.158811 0.599935 36.9484 16.8001 47.397 21.4248 40.1195 18.5297 o
-38 11 28 0.588034 0.650375 50.5977 19.8795 51.1798 22.4044 56.3962 22.799 o
-38 11 29 0.760383 0.694249 54.3824 20.7619 44.8989 20.5259 76.5729 26.261 o
-38 12 1 2.1432 0.738392 91.4462 18.8902 61.2633 24.0791 124.292 22.0119 o
-38 12 2 9.50565 1.5559 195.606 18.2014 177.041 32.632 186.512 24.9902 o
-38 12 3 2.08939 0.864321 88.4168 22.1586 71.3249 29.2756 95.8023 24.9274 o
-38 12 4 2.13203 0.888062 89.2175 22.5178 94.8677 32.6115 81.0013 25.9704 o
-38 12 5 2.5799 0.944232 98.7383 22.1751 66.3096 28.4105 119.235 24.0214 o
-38 12 6 1.98292 0.832623 86.5852 21.776 64.7827 27.7201 99.6474 23.7415 f
-38 12 7 3.36752 0.983383 114.948 20.082 105.807 32.8532 109.148 25.4706 f
-38 12 8 4.69213 1.16629 136.165 19.9678 96.4372 34.1481 148.637 23.9283 o
-38 12 9 -0.320733 0.414102 28.8291 13.4115 52.1163 23.2706 29.5852 13.8224 o
-38 12 10 3.34177 0.99353 114.263 20.4178 97.2693 32.672 113.711 25.3327 o
-38 12 11 1.56241 0.817092 76.5136 22.5961 76.9597 29.4036 75.2136 25.4825 o
-38 12 12 2.7396 0.975602 101.773 22.3011 70.5217 29.6141 118.704 24.6194 o
-38 12 13 -0.284948 0.419244 29.542 13.6567 55.1667 24.4117 29.9458 13.9413 o
-38 12 14 4.90874 1.15215 139.65 19.1671 152.375 28.8992 114.46 28.8653 o
-38 12 15 5.36683 1.23683 145.366 19.7569 101.577 34.5187 160.164 24.2325 f
-38 12 16 1.55965 0.838333 75.7328 23.0109 62.8664 26.714 87.3353 26.3162 o
-38 12 17 6.24892 1.34281 156.313 19.8809 115.785 36.0815 163.986 25.3742 f
-38 12 18 1.25181 0.820585 68.2654 22.9827 57.8305 25.649 81.0901 26.0018 o
-38 12 19 1.87608 0.904815 81.7549 23.6773 99.9941 31.7836 67.4376 26.0678 o
-38 12 20 3.72281 1.07694 118.121 21.4114 112.843 31.4637 103.84 29.7506 o
-38 12 21 2.53792 0.975618 94.9707 23.3931 96.2681 30.6947 82.1468 28.9048 o
-38 12 22 1.58391 0.850962 74.5137 23.2813 53.2968 24.1115 100.667 26.4203 o
-38 12 23 1.17433 0.842029 65.0672 23.2055 56.9929 25.0166 76.8382 27.3739 o
-38 12 24 1.36816 0.817705 68.9999 22.9375 92.1001 28.8593 54.3294 23.5698 o
-38 12 25 -0.302827 0.531592 32.9855 15.2937 44.71 19.7262 35.5157 16.9478 o
-38 12 26 -0.156751 0.552504 35.5591 16.1503 43.6204 19.6901 40.133 18.4875 f
-38 12 27 -0.0634863 0.626597 38.9224 17.4819 36.8883 17.8236 57.455 23.0472 o
-38 12 28 0.536432 0.665495 49.6078 19.9073 46.7752 21.0124 61.4366 24.3305 o
-38 12 29 0.809522 0.735931 55.5362 21.3325 60.75 24.6953 54.6599 23.6089 o
-38 13 1 1.0036 0.670516 62.3068 20.7723 63.0422 26.3501 64.6462 22.6655 o
-38 13 2 0.251377 0.591948 44.4377 18.4136 48.1023 22.1614 51.6957 20.5733 o
-38 13 3 3.18407 1.02934 109.442 22.038 84.3943 32.383 115.004 26.0877 o
-38 13 4 5.35732 1.21094 145.463 19.3069 149.702 31.7241 125.555 27.8775 o
-38 13 5 5.1584 1.22501 142.179 20.0449 115.664 35.6092 141.441 25.739 o
-38 13 6 3.54315 1.05869 116.589 21.3257 90.0594 32.9657 121.983 25.7787 o
-38 13 7 0.661748 0.628315 54.149 19.9402 76.4373 29.7284 50.6372 20.3646 o
-38 13 8 1.43891 0.778159 73.5071 22.1347 87.6927 31.0121 66.0898 24.0515 o
-38 13 9 2.78994 0.917731 103.683 20.7465 100.613 32.0643 96.0038 25.7951 o
-38 13 10 -0.737542 0.309616 19.0306 9.46009 54.2672 23.3028 18.9034 9.44452 o
-38 13 11 2.74742 0.938068 102.297 21.43 84.8948 31.6513 104.48 25.3894 o
-38 13 12 1.4928 0.774433 74.7418 21.9788 62.7596 26.5254 84.2615 24.6956 o
-38 13 13 1.63127 0.837205 77.5283 22.8665 63.6981 27.341 88.0583 25.5459 o
-38 13 14 1.63168 0.853652 77.2654 23.1648 70.4214 28.9062 80.9411 26.066 o
-38 13 15 -0.493223 0.463509 28.5747 13.5675 91.68 28.809 25.6043 12.5868 o
-38 13 16 1.90904 0.884328 83.141 23.1886 87.0473 31.0409 76.0249 26.4881 o
-38 13 17 0.514313 0.709554 51.7268 20.6237 47.2639 22.2559 66.336 23.7153 o
-38 13 18 3.69179 1.08834 117.481 21.7561 118.59 32.434 99.6914 29.4831 o
-38 13 19 2.47924 0.965582 94.1431 23.3217 68.5412 28.7193 108.679 26.8922 o
-38 13 20 0.111627 0.640145 42.742 18.4804 57.482 24.4448 43.1704 19.5005 o
-38 13 21 1.41041 0.825283 70.6584 23.0221 74.4476 28.1115 66.3853 25.8314 o
-38 13 22 1.0426 0.770892 62.1729 22.2003 53.8971 24.1106 74.4078 25.6005 o
-38 13 23 0.159062 0.654826 43.4051 18.7288 45.0815 20.692 53.4192 22.5587 o
-38 13 24 2.58727 0.948252 94.7089 22.9016 86.1707 29.7474 87.3501 29.0145 o
-38 13 25 -0.0677342 0.658951 39.8656 17.9147 49.1483 22.0026 43.3915 19.9913 o
-38 13 26 -0.0521392 0.620724 38.9463 17.4534 55.8726 22.8938 37.6939 18.0459 o
-38 13 27 1.48826 0.775615 70.9421 22.2358 57.6421 24.287 83.1611 27.0966 o
-38 13 28 0.186622 0.68962 43.8633 19.0719 44.9273 20.6638 54.0199 23.2936 o
-38 14 1 4.36122 1.10793 129.511 19.9937 91.2321 32.3261 142.756 24.8147 f
-38 14 2 0.80477 0.599469 56.8528 19.6331 87.5805 28.284 48.0109 19.8311 o
-38 14 3 0.999932 0.660148 62.1565 20.6079 74.6056 28.7054 58.3486 21.8422 o
-38 14 4 1.37847 0.758573 71.5234 21.9199 64.3438 27.4292 76.7665 24.0887 o
-38 14 5 8.63815 1.52909 184.978 18.9668 166.774 34.1817 173.75 26.4062 o
-38 14 6 9.87949 1.58714 198.912 18.252 172.656 33.4408 193.733 24.822 o
-38 14 7 3.35365 0.989456 113.695 20.4368 106.441 32.7094 105.461 26.29 o
-38 14 8 0.0383762 0.490549 37.5551 16.2074 56.1417 24.6129 38.324 16.7691 o
-38 14 9 0.0302261 0.507137 37.9508 16.4288 63.7406 25.7026 36.3992 16.4777 o
-38 14 10 0.332932 0.65476 47.4965 19.4913 35.0458 17.4734 83.204 21.9575 o
-38 14 11 1.28523 0.791106 69.3222 22.5371 49.7689 23.3904 93.4228 23.8976 o
-38 14 12 1.81065 0.843718 81.4549 22.6245 68.9266 28.5625 87.6115 25.5012 o
-38 14 13 -0.0693653 0.549098 37.5659 16.6509 45.3991 21.2721 43.3663 18.6053 o
-38 14 14 -1.28444 0.20239 ? ? 87.7018 44.8888 ? ? o
-38 14 15 1.40215 0.837132 71.4666 23.1796 66.2298 27.5442 76.1901 26.3103 o
-38 14 16 1.69637 0.891824 77.6558 23.7612 68.4304 28.5963 82.9298 26.9764 o
-38 14 17 3.55885 1.08344 114.712 22.1666 114.617 32.8233 97.992 29.4774 o
-38 14 18 0.822195 0.707844 57.6595 21.1762 85.7163 28.0832 47.7498 21.052 o
-38 14 19 1.86927 0.902194 80.7041 23.72 58.4788 25.9601 101.284 26.8306 o
-38 14 20 2.40321 0.972054 91.3229 23.8293 60.5931 26.6776 117.795 26.7767 o
-38 14 21 2.71983 1.01919 96.8836 23.9367 79.6815 30.3801 98.5911 29.7046 o
-38 14 22 1.32173 0.867341 67.6947 23.6024 58.9954 25.8789 77.3108 27.3607 o
-38 14 23 3.62372 1.12842 112.026 23.5343 85.7517 31.9782 114.273 30.4782 o
-38 14 24 0.0135711 0.646288 40.6846 18.0472 42.7329 19.9813 51.0175 21.9317 o
-38 14 25 0.581258 0.704691 51.2274 20.5097 63.9402 25.5285 48.1852 21.467 o
-38 14 26 0.691792 0.651917 52.7351 20.1223 57.1627 23.0809 53.3175 22.7415 o
-38 14 27 0.837975 0.785911 56.445 21.9468 41.7681 20.0333 91.847 26.925 o
-38 15 1 0.517286 0.667522 50.6921 20.0705 46.4006 21.9675 63.787 22.6808 o
-38 15 2 2.96738 0.971916 104.761 21.6999 74.7392 30.2591 115.752 25.0822 o
-38 15 3 2.4541 0.948337 94.0655 22.9999 75.3392 30.0039 99.8117 27.0628 o
-38 15 4 2.02658 0.851469 85.945 22.2407 85.9699 30.3071 79.3987 26.0883 o
-38 15 5 6.96488 1.38312 164.987 19.3288 145.794 33.7732 155.218 27.4733 o
-38 15 6 4.21325 1.16112 126.019 21.6198 86.106 33.2316 139.292 25.7031 o
-38 15 7 0.401631 0.62185 47.9265 19.2397 58.039 24.8026 49.4969 20.5994 f
-38 15 8 1.40354 0.764184 71.9607 21.9907 92.791 31.0806 61.6405 23.4924 o
-38 15 9 1.70243 0.77711 79.3186 21.5885 63.3392 26.4134 89.8412 24.557 o
-38 15 10 0.44833 0.604681 48.5702 19.1424 62.3591 26.0522 48.2899 20.0203 o
-38 15 11 8.37671 1.48982 181.836 18.804 164.039 32.7888 170.314 26.9087 o
-38 15 12 1.16816 0.752569 66.1804 22.0052 65.4329 27.4783 68.6237 24.1355 o
-38 15 13 2.29129 0.918701 91.0949 22.8537 89.1845 31.8652 84.346 26.8399 o
-38 15 14 2.06469 0.961407 85.0721 24.3355 78.5224 31.6549 84.1689 27.3944 o
-38 15 15 1.12785 0.741189 64.9317 21.8425 53.331 23.9248 79.6812 24.6728 o
-38 15 16 9.3787 1.64452 190.007 19.8712 133.93 37.5114 205.834 26.3499 o
-38 15 17 0.168724 0.619534 43.1426 18.4082 50.3703 22.821 47.7951 20.3289 o
-38 15 18 1.58969 0.848225 74.6236 23.2328 69.4664 28.791 75.9768 25.9535 o
-38 15 19 2.49306 1.00768 92.3613 24.3407 75.3078 30.2361 96.1195 29.0045 o
-38 15 20 1.90031 0.911353 80.3484 23.8983 66.9966 27.3858 88.0793 28.8065 o
-38 15 21 0.209297 0.727906 45.733 19.7398 44.7093 21.2644 58.7816 23.6445 o
-38 15 22 7.00906 1.43516 160.592 20.6954 115.749 35.7187 166.13 28.9627 o
-38 15 23 0.11234 0.689031 43.152 18.9069 42.3835 20.0307 57.1252 23.5485 o
-38 15 24 0.40151 0.742112 48.5661 20.4067 55.5419 24.5248 51.0392 22.3098 o
-38 15 25 1.54906 0.886109 71.1007 23.8823 57.883 25.5055 83.2276 28.2142 o
-38 15 26 0.816459 0.714604 55.6454 21.1067 58.4261 24.5404 56.8248 23.4762 o
-38 16 1 0.971552 0.686217 60.5912 21.0016 55.9799 24.8784 67.2643 23.0486 o
-38 16 2 2.96936 0.973206 104.145 21.8366 94.0181 31.8344 97.0097 27.572 o
-38 16 3 1.06693 0.685338 63.2034 20.9988 86.3595 29.79 54.3338 21.7247 o
-38 16 4 8.08813 1.48647 177.017 19.3073 121.463 37.1968 191.392 24.5339 o
-38 16 5 1.34053 0.757936 69.8917 21.9914 75.9698 29.1861 65.7463 24.006 o
-38 16 6 3.18234 1.0079 108.566 21.7584 103.525 32.957 97.6537 27.7243 o
-38 16 7 1.17424 0.778574 66.0015 22.3862 70.1652 28.3807 64.8925 24.3786 o
-38 16 8 2.21781 0.971637 88.2227 24.1921 60.6481 27.2416 109.664 26.3663 o
-38 16 9 5.67749 1.29571 147.313 20.4462 110.24 35.668 151.475 26.5273 o
-38 16 10 1.39565 0.777194 71.2613 22.2469 74.5469 28.4525 68.0032 24.798 o
-38 16 11 0.429141 0.653089 48.8298 19.6769 84.2759 29.5589 42.2834 19.0172 o
-38 16 12 2.19285 0.958253 87.687 24.0167 64.1794 28.3834 101.817 26.4677 o
-38 16 13 6.00895 1.32931 151.285 20.3947 102.261 35.5589 165.11 25.5194 o
-38 16 14 4.62143 1.19257 131.492 21.239 126.42 34.8747 114.124 29.2224 o
-38 16 15 2.20296 0.887733 88.7051 22.5822 92.9427 31.4358 77.8185 26.4635 o
-38 16 16 14.8385 2.00613 239.525 19.1035 213.058 33.3401 221.367 27.9214 o
-38 16 17 -0.484221 0.537928 31.2229 14.7632 39.6396 19.2153 37.2718 17.0369 o
-38 16 18 1.61015 0.907116 73.9807 24.1386 68.4392 28.787 75.9146 27.0975 o
-38 16 19 0.88669 0.853968 59.0321 22.8983 56.7273 25.2894 66.8105 26.3196 o
-38 16 20 2.27027 0.987629 86.77 24.614 86.3924 31.1602 76.6965 28.5779 o
-38 16 21 6.8391 1.42017 158.334 20.7908 133.365 34.9496 143.732 31.4051 o
-38 16 22 0.970995 0.772667 59.6854 22.0888 52.0896 23.6332 71.6261 25.5718 f
-38 16 23 6.15291 1.385 148.007 21.8209 85.3847 33.5125 180.628 27.0543 o
-38 16 24 0.0633823 0.681147 41.9762 18.5785 50.4634 22.7726 45.3148 20.4973 o
-38 16 25 -0.65171 0.52392 28.5975 13.8002 33.4261 16.194 37.6295 17.6529 o
-38 17 1 1.73035 0.87522 76.8577 23.5431 51.1147 23.6115 108.847 25.8641 o
-38 17 2 -0.130091 0.484957 33.9691 15.3078 62.9161 25.9119 32.4398 15.1356 o
-38 17 3 5.76565 1.3064 146.809 20.7028 110.469 35.8111 147.375 27.5104 o
-38 17 4 -0.382303 0.492623 30.7844 14.4216 65.2379 26.6775 29.3336 14.1133 o
-38 17 5 1.0739 0.818685 63.2324 22.8411 52.8581 24.6132 77.5639 25.4707 o
-38 17 6 0.300345 0.59553 44.899 18.524 56.6922 24.5061 45.9529 19.6003 o
-38 17 7 0.527843 0.618705 50.0222 19.4662 63.9458 26.7363 48.9865 20.2153 o
-38 17 8 1.49619 0.832058 72.7743 23.0603 74.2606 28.6859 69.7298 25.894 o
-38 17 9 0.387775 0.613452 47.0401 19.0295 74.2202 27.5238 42.0482 18.788 o
-38 17 10 1.95268 0.903584 82.5609 23.5843 64.057 27.7382 93.8805 26.6461 o
-38 17 11 0.137259 0.584213 41.6344 17.8231 55.8683 24.5589 42.7437 18.7149 f
-38 17 12 -0.21242 0.49785 33.2975 15.2032 44.53 21.1719 37.2629 16.6073 o
-38 17 13 1.1681 0.771854 65.2232 22.2864 65.9153 27.7433 66.1426 24.304 o
-38 17 14 1.49416 0.862499 72.0732 23.5389 93.8948 32.7353 60.4477 24.4114 o
-38 17 15 1.88262 0.897674 80.3778 23.6702 70.7368 28.9357 82.4719 27.1873 o
-38 17 16 -0.110917 0.597428 37.8475 17.0286 48.9185 22.6586 41.3392 18.5094 o
-38 17 17 2.18193 1.00923 84.7663 25.133 81.7601 32.3847 78.8734 28.1511 o
-38 17 18 0.732006 0.731142 54.9408 21.2211 46.9574 21.9403 71.5788 24.8424 o
-38 17 19 1.6225 0.893542 73.5596 23.9544 59.244 26.0697 85.905 27.8898 o
-38 17 20 -0.715413 0.520585 28.0257 13.5801 31.6313 15.7921 38.7775 17.5043 o
-38 17 21 1.85496 0.950295 77.4208 24.6575 61.4468 26.9201 88.751 28.8551 o
-38 17 22 1.75209 0.91149 75.411 24.163 59.102 26.0326 88.5877 28.3911 o
-38 17 23 0.86348 0.81334 57.1992 22.3019 50.9248 23.3648 69.73 26.34 o
-38 17 24 1.06015 0.839608 60.88 22.9261 68.766 27.3097 56.2791 24.5024 o
-38 18 1 0.259574 0.63422 44.4465 18.7807 44.0716 21.2717 54.7689 21.2619 o
-38 18 2 4.04051 1.16485 119.427 22.8957 112.368 34.9035 101.644 30.3456 o
-38 18 3 -0.0233131 0.575254 38.4131 17.0338 64.9025 27.1535 36.6523 16.9227 o
-38 18 4 3.41796 1.08916 109.587 23.205 84.604 32.0497 111.647 29.1251 o
-38 18 5 -0.133892 0.549437 36.0362 16.2616 53.3621 23.929 37.0323 16.9433 o
-38 18 6 0.311133 0.597864 44.9101 18.5476 48.0663 22.1751 51.3501 20.6059 o
-38 18 7 2.38244 0.972859 90.3955 23.9606 80.2607 30.9545 87.6601 28.2863 o
-38 18 8 3.00189 1.0774 101.648 24.3049 97.4865 32.9296 88.8244 30.0358 o
-38 18 9 1.35574 0.831093 68.9896 23.1285 66.0691 27.7938 70.9233 25.7416 o
-38 18 10 0.437541 0.589519 47.3328 18.8225 75.6884 28.0045 42.0562 18.5267 o
-38 18 11 0.998116 0.753972 61.0753 21.938 60.4486 25.9789 64.5616 24.3219 o
-38 18 12 2.41135 1.01003 90.1249 24.6459 61.4587 27.3472 111.914 27.8034 o
-38 18 13 0.642544 0.716175 53.2279 20.8765 67.2268 27.9729 51.0516 21.5888 o
-38 18 14 0.153934 0.598449 41.9469 17.9995 63.4558 26.4779 40.2086 18.1439 o
-38 18 15 1.01208 0.753713 61.0207 21.9323 55.2282 24.2326 69.9502 25.3313 o
-38 18 16 0.199848 0.660986 44.0538 18.9103 36.3428 17.9352 70.7976 23.4656 o
-38 18 17 9.08198 1.64423 182.746 20.7171 136.257 38.6037 179.116 29.1967 o
-38 18 18 -0.39666 0.633729 35.0864 16.4111 31.4451 15.6876 63.9975 23.9096 o
-38 18 19 4.79492 1.26772 129.25 23.0308 84.6547 32.928 144.207 29.495 o
-38 18 20 2.43066 1.00704 88.7775 24.7395 68.3672 28.6258 97.1043 29.7509 o
-38 18 21 0.420384 0.769779 49.12 20.7197 60.9392 25.6949 48.0105 21.8331 o
-38 18 22 -0.148214 0.677304 38.9792 17.7727 39.7353 19.2501 51.8375 22.0867 o
-38 18 23 -0.57546 0.613194 32.3202 15.4188 29.582 14.8051 61.3751 23.873 o
-38 19 1 1.12688 0.809017 62.9579 22.7106 50.8316 23.5038 79.5322 26.1763 o
-38 19 2 1.10699 0.82119 62.6533 22.8408 55.4096 25.2207 71.8464 25.6796 o
-38 19 3 5.38365 1.337 137.909 22.7202 110.547 36.0008 127.817 31.7335 o
-38 19 4 0.101176 0.620869 41.4599 18.0607 44.0316 21.0853 50.0063 20.5787 o
-38 19 5 0.392312 0.616124 46.5597 18.9836 69.2147 27.4188 42.8009 18.9471 o
-38 19 6 0.687309 0.699897 53.7056 20.7577 87.9186 29.6749 44.4193 19.9431 o
-38 19 7 2.74554 1.05669 95.7355 24.7774 65.9969 28.7838 112.562 28.5186 o
-38 19 8 0.193383 0.593525 42.4422 18.0605 50.7133 23.2127 45.9552 19.5012 o
-38 19 9 2.7838 1.01849 97.5503 23.8253 65.9869 28.4814 115.388 27.38 o
-38 19 10 3.81904 1.13315 116.018 22.9063 90.709 33.5601 113.887 29.0564 o
-38 19 11 0.681109 0.751059 54.119 21.3324 60.4163 26.301 55.4185 22.9223 o
-38 19 12 6.44286 1.38224 153.873 20.8559 128.572 36.0406 140.823 30.0901 f
-38 19 13 0.968958 0.729599 59.8239 21.5688 49.8526 22.6398 75.3458 25.184 o
-38 19 14 2.54621 1.04185 91.3121 25.0556 70.9639 29.6607 98.027 29.7688 o
-38 19 15 -0.0767209 0.662731 39.8562 17.9336 33.5653 16.6921 70.8131 24.1897 o
-38 19 16 -0.343969 0.582403 34.0697 15.8682 46.6422 21.623 37.0047 17.2741 f
-38 19 17 0.471094 0.753546 49.9475 20.743 46.4868 21.6973 63.9572 25.1011 o
-38 19 18 2.14199 0.931591 83.9404 23.9369 68.4593 28.1042 88.7506 28.6172 o
-38 19 19 -0.32605 0.555364 33.2772 15.4979 59.7423 25.3089 31.9813 15.366 o
-38 19 20 -0.00402332 0.686466 41.1073 18.3931 64.3115 25.5387 37.6547 18.1167 o
-38 19 21 2.42549 1.00204 87.9933 24.7351 50.0606 23.3141 149.135 26.1326 f
-38 20 1 -0.10433 0.539576 35.7607 16.1282 55.1332 24.5513 35.8265 16.4966 o
-38 20 2 3.81033 1.14259 114.091 23.4379 84.941 32.5017 115.27 29.9548 o
-38 20 3 0.907898 0.855907 58.588 22.8681 63.2417 27.5628 59.0095 24.5709 o
-38 20 4 0.439619 0.721803 48.9395 20.3109 60.5464 26.3912 48.8046 21.2586 o
-38 20 5 1.48874 0.862503 70.5345 23.5602 58.233 25.2749 82.8623 28.1736 o
-38 20 6 1.62364 0.853712 73.7442 23.3573 68.4012 27.9267 73.7771 26.6046 o
-38 20 7 1.88943 0.984114 77.9356 25.1201 59.3834 26.7534 93.0702 28.9515 o
-38 20 8 2.18134 0.971554 84.5371 24.5503 66.3449 28.9292 91.3477 27.821 o
-38 20 9 0.755461 0.724532 55.0509 21.1613 62.5293 26.7989 54.7254 22.4303 f
-38 20 10 0.713308 0.731052 54.2502 21.1461 83.7756 31.0915 46.7195 20.6104 o
-38 20 11 1.14641 0.781744 63.502 22.3873 52.6563 24.0574 76.3873 25.3947 o
-38 20 12 4.4852 1.28031 123.368 24.3399 108.351 35.768 106.188 32.5523 o
-38 20 13 2.70331 1.10563 92.6524 25.96 80.3396 32.389 88.2429 30.1813 o
-38 20 14 -0.694571 0.552986 29.3315 14.1601 53.2095 23.5291 29.2895 14.3818 o
-38 20 15 1.12834 0.893247 62.7315 23.6419 49.7958 23.4845 83.034 27.7281 o
-38 20 16 2.73528 1.06544 93.7776 25.1739 79.5552 31.1757 90.1406 30.3503 o
-38 20 17 1.95856 0.919823 79.6592 24.0823 90.9099 30.6741 64.3522 26.2834 o
-38 20 18 0.822209 0.831469 56.4864 22.3888 63.512 26.8689 55.3043 23.9647 o
-38 20 19 1.48626 0.907056 69.2253 24.1367 69.5588 28.7937 66.2866 26.4272 o
-38 21 1 2.6843 1.0026 93.7155 24.0738 73.8908 30.1535 94.9612 28.7593 o
-38 21 2 4.38445 1.26123 120.647 24.4844 80.1947 33.4754 126.59 29.7678 o
-38 21 3 2.51973 0.988434 90.6724 24.2056 74.1903 29.5641 91.2536 29.3644 o
-38 21 4 6.32771 1.44836 148.172 22.844 90.0795 35.1981 165.749 29.2879 o
-38 21 5 1.16435 0.815617 63.3198 22.808 60.6041 26.5478 66.3501 25.2067 o
-38 21 6 1.11362 0.832104 62.3025 22.9465 51.6455 23.6683 77.8252 27.0267 o
-38 21 7 0.267116 0.658553 44.7232 19.0274 81.8164 28.8182 37.9248 17.8307 o
-38 21 8 1.27044 0.842279 65.5961 23.2277 63.5677 27.6793 67.0439 25.382 o
-38 21 9 5.88982 1.38874 143.529 22.6355 109.924 37.1578 134.132 31.3034 o
-38 21 10 1.38241 0.98255 67.2595 24.9057 53.6014 25.0844 84.9008 29.0464 o
-38 21 11 3.13554 1.04526 102.972 23.4834 109.799 33.7074 81.3189 28.7153 o
-38 21 12 4.46565 1.26376 122.62 24.1726 92.1741 34.2777 119.371 31.94 o
-38 21 13 4.09246 1.1757 118.23 23.3225 73.0807 30.8105 137.512 27.7235 o
-38 21 14 1.08606 0.865851 61.5826 23.2616 77.8617 30.4758 54.0173 23.5221 o
-38 21 15 1.59524 0.970507 71.0314 24.9522 60.2859 26.802 79.5627 28.9537 o
-38 21 16 3.88656 1.23095 111.948 25.4507 80.3504 32.6702 115.011 31.8147 o
-38 21 17 1.04123 0.761068 60.443 21.9958 79.9852 28.7843 50.7477 22.1584 o
-38 22 4 0.580381 0.718691 50.9353 20.6001 55.6533 24.8073 53.3753 22.3343 f
-38 22 5 3.28025 1.0973 103.779 24.3408 91.9055 33.2537 91.6215 30.1734 o
-38 22 6 2.40278 0.963878 88.4403 24.0315 94.7795 31.1587 71.0211 27.6765 o
-38 22 7 2.02994 0.994531 79.5908 25.2103 60.5518 26.9579 92.8211 29.5174 o
-38 22 8 0.880351 0.794597 57.3086 22.1263 67.0489 27.7571 54.0595 23.1453 o
-38 22 9 1.71934 0.887012 74.5574 23.8308 82.4631 31.1533 64.5496 25.5427 o
-38 22 10 0.164806 0.725262 44.2874 19.4012 54.4721 25.0565 46.5096 20.6656 o
-38 22 11 0.848643 0.822039 56.8274 22.3428 69.8299 27.9148 51.7595 23.024 o
-38 22 12 2.26686 0.992538 84.7003 24.8752 60.6293 26.8224 101.777 29.3014 o
-38 22 13 0.9949 0.811147 59.5129 22.507 57.2241 25.5288 64.1477 25.0893 o
-37 0 1 4.62974 1.04281 139.458 17.6888 139.458 17.6888 139.458 17.6888 o
-37 0 2 -0.123783 0.516163 25.6412 17.0424 25.6412 17.0424 25.6412 17.0424 o
-37 0 3 9.64894 1.46011 204.425 16.407 204.425 16.407 204.425 16.407 o
-37 0 4 0.108094 0.999012 39.0965 25.1592 39.0965 25.1592 39.0965 25.1592 o
-37 0 5 -1.33285 0.174699 ? ? ? ? ? ? o
-37 0 6 5.64659 1.15082 155.026 17.3484 155.026 17.3484 155.026 17.3484 o
-37 0 7 5.54555 1.13504 153.644 17.2707 153.644 17.2707 153.644 17.2707 o
-37 0 8 5.03128 1.07263 146.123 17.2331 146.123 17.2331 146.123 17.2331 o
-37 0 9 -0.0253562 0.437801 25.0482 16.3163 25.0482 16.3163 25.0482 16.3163 o
-37 0 10 2.92505 0.867384 108.322 20.1628 108.322 20.1628 108.322 20.1628 o
-37 0 11 3.55597 0.938509 120.992 18.9271 120.992 18.9271 120.992 18.9271 o
-37 0 12 12.1138 1.59298 229.875 15.8512 229.875 15.8512 229.875 15.8512 o
-37 0 13 0.435822 0.508851 37.0692 20.7328 37.0692 20.7328 37.0692 20.7328 o
-37 0 14 12.869 2.09776 234.003 20.6656 234.003 20.6656 234.003 20.6656 o
-37 0 15 7.32444 1.26493 177.509 16.4625 177.509 16.4625 177.509 16.4625 o
-37 0 16 8.58095 1.33886 192.628 15.9842 192.628 15.9842 192.628 15.9842 o
-37 0 17 1.03958 0.608626 56.2502 24.0198 56.2502 24.0198 56.2502 24.0198 o
-37 0 18 -0.3821 0.247057 13.0159 9.31465 13.0159 9.31465 13.0159 9.31465 o
-37 0 19 -0.0125876 0.422642 24.7332 16.0821 24.7332 16.0821 24.7332 16.0821 o
-37 0 20 -0.0149054 0.400301 24.0176 15.6293 24.0176 15.6293 24.0176 15.6293 o
-37 0 21 -0.145049 0.439095 22.9963 15.4198 22.9963 15.4198 22.9963 15.4198 o
-37 0 22 3.10969 0.929449 110.383 21.3441 110.383 21.3441 110.383 21.3441 o
-37 0 23 0.944717 0.698605 51.5927 25.5089 51.5927 25.5089 51.5927 25.5089 o
-37 0 24 27.1286 3.30095 335.846 22.4669 335.846 22.4669 335.846 22.4669 o
-37 0 25 7.73005 1.16851 182.224 14.7336 182.224 14.7336 182.224 14.7336 o
-37 0 26 0.516351 0.380064 38.7715 18.8726 38.7715 18.8726 38.7715 18.8726 o
-37 0 27 4.50346 0.865569 138.012 14.5963 138.012 14.5963 138.012 14.5963 o
-37 0 28 -0.00456414 0.351402 22.5281 14.6541 22.5281 14.6541 22.5281 14.6541 o
-37 1 1 0.882179 0.466189 60.4552 16.8271 62.9985 21.3289 60.1701 19.9766 o
-37 1 2 1.53419 0.522277 80.2808 15.2736 68.3309 22.1932 87.7821 18.9291 o
-37 1 3 0.0430935 0.362578 33.6231 14.2033 52.5561 19.1456 31.7984 14.5911 o
-37 1 4 5.64928 0.82173 157.348 11.9013 150.206 18.1619 158.855 16.525 o
-37 1 5 15.2439 1.28231 259.358 11.2102 267.112 15.7919 245.518 16.4321 o
-37 1 6 5.46424 0.796698 154.869 11.7235 152.391 17.2855 152.463 16.7465 o
-37 1 7 0.618732 0.431138 51.91 16.6167 56.2074 20.2422 53.1135 19.2423 o
-37 1 8 1.27419 0.501965 72.9445 16.0064 64.462 21.392 80.0113 20.0673 o
-37 1 9 23.0708 1.55156 319.392 11.0049 312.583 15.9833 318.676 15.572 o
-37 1 10 14.7282 1.72996 252.171 15.5942 252.171 15.5942 ? ? o
-37 1 11 4.47421 0.801722 139.506 13.1547 129.576 18.0537 148.074 20.8463 o
-37 1 12 22.1621 1.5138 312.968 10.958 305.435 15.8417 313.065 15.5836 o
-37 1 13 5.07072 0.747592 149.213 11.4199 137.878 17.6591 155.521 15.6728 o
-37 1 14 0.524993 0.509466 50.2558 18.0356 59.7935 25.2411 52.5351 19.0335 o
-37 1 15 0.114647 0.268736 31.4717 12.6431 35.8404 14.4039 36.2407 15.3097 o
-37 1 16 0.394467 0.343527 42.9771 14.8613 32.7058 14.6865 71.895 17.3738 o
-37 1 17 12.1595 1.12821 231.228 11.069 229.321 15.8478 226.367 16.0351 o
-37 1 18 0.32065 0.337606 40.2995 14.6521 38.9953 16.2987 50.1448 17.6493 o
-37 1 19 1.74821 0.508399 86.0512 13.8328 70.6297 20.8433 97.5582 17.9364 o
-37 1 20 1.56753 0.483323 81.262 13.9564 73.8253 19.6957 84.9721 19.4903 f
-37 1 21 3.08319 0.632184 115.119 12.629 109.741 18.9425 114.22 18.5063 o
-37 1 22 0.41746 0.378678 44.1271 15.5792 39.6257 16.7414 58.73 19.2049 o
-37 1 23 8.60151 0.840365 194.366 9.81175 190.024 12.4219 194.015 16.8651 o
-37 1 24 0.984598 0.348606 64.187 12.7348 59.8619 18.2712 65.4672 16.1459 o
-37 1 25 1.14578 0.379512 69.2252 12.8747 80.6999 16.8453 56.8941 17.8738 o
-37 1 26 2.23574 0.467473 98.0559 10.9718 100.859 15.4734 89.8636 17.0986 o
-37 1 27 0.179759 0.309556 34.5681 13.6737 45.9117 19.9403 36.0669 14.3051 o
-37 1 28 0.966552 0.48515 61.604 17.173 64.5773 27.1119 61.8972 18.01 o
-37 1 29 2.1289 0.751514 90.0464 19.4479 ? ? 90.0464 19.4479 o
-37 2 1 6.07903 0.835115 163.144 11.6557 172.167 16.5301 149.931 17.3324 o
-37 2 2 5.5481 0.818168 155.765 11.9732 151.883 18.6001 153.897 16.4345 o
-37 2 3 7.47106 0.915251 181.175 11.4862 197.8 15.8434 161.284 17.4917 o
-37 2 4 0.234407 0.411184 40.1314 15.7948 46.0959 19.5188 44.732 17.632 o
-37 2 5 2.49308 0.610184 103.605 13.6541 100.176 21.3691 101.685 18.8706 o
-37 2 6 8.02043 0.949002 187.874 11.4808 188.708 16.7368 182.008 16.402 o
-37 2 7 10.5593 1.05174 215.886 11.0567 212.589 16.1293 213.692 15.678 o
-37 2 8 8.93211 1.00814 198.3 11.5498 184.542 17.8019 205.644 15.7083 o
-37 2 9 8.7304 1.06628 195.645 12.3918 185.82 16.4789 203.475 19.831 o
-37 2 10 0.314097 0.351579 40.6535 14.9252 36.5027 16.0574 55.323 17.7752 o
-37 2 11 6.93655 1.06438 173.516 13.9941 158.143 31.2026 173.52 16.2753 o
-37 2 12 1.02994 0.413251 65.753 14.5972 68.2985 18.8593 62.2934 19.1956 o
-37 2 13 0.804545 0.410624 57.9823 15.6557 64.7116 19.005 53.3711 19.2621 o
-37 2 14 10.0798 1.03111 210.728 11.1073 216.964 15.3457 198.422 16.7316 o
-37 2 15 0.268931 0.350861 39.1632 14.8044 52.5737 17.3121 35.8025 16.098 o
-37 2 16 1.60168 0.517434 82.1576 14.7901 86.4468 19.1244 73.2591 21.7222 o
-37 2 17 0.71006 0.37557 54.4597 15.0827 42.8542 16.9357 76.5724 18.3874 o
-37 2 18 0.342135 0.344046 41.1523 14.8146 51.7297 16.945 38.2126 16.7347 o
-37 2 19 2.90286 0.627395 111.71 12.9433 110.924 18.5285 106.263 19.8533 o
-37 2 20 5.32676 1.09192 149.235 16.8446 149.235 16.8446 ? ? o
-37 2 21 2.3782 0.576944 100.665 13.2884 98.2841 18.8221 96.7426 20.4446 o
-37 2 22 1.69196 0.402696 85.4822 10.9039 79.2905 14.0562 93.4411 19.0596 o
-37 2 23 4.15581 0.584918 134.897 9.87656 118.169 13.5623 162.291 15.2375 o
-37 2 24 5.56691 0.693946 155.985 10.1178 160.437 12.1663 138.1 19.972 o
-37 2 25 1.28505 0.375532 73.7664 11.9219 85.9383 13.5188 53.3609 19.1418 o
-37 2 26 2.75242 0.684506 106.834 14.8977 121.177 31.7756 98.4471 17.7932 o
-37 2 27 5.78178 2.05786 132.588 34.7083 132.588 34.7083 ? ? o
-37 2 28 2.52088 0.710689 100.61 16.5535 73.9549 30.5325 104.703 17.7185 o
-37 2 29 0.0297791 0.341719 31.731 13.6083 42.109 20.102 35.1429 14.4596 f
-37 2 30 2.64472 0.72962 102.267 16.715 93.6763 32.0403 97.7151 19.6738 f
-37 2 31 -0.342361 0.398655 27.4452 12.8942 ? ? 27.4452 12.8942 o
-37 3 1 1.54183 0.555176 80.032 16.2469 68.6055 24.2552 85.4386 18.9507 o
-37 3 2 0.446002 0.43272 46.4696 16.6283 41.9515 19.058 58.4033 18.2557 o
-37 3 3 5.88858 0.84658 160.512 12.0176 130.452 22.2175 178.204 14.8906 o
-37 3 4 3.75469 0.693696 127.878 12.4272 141.358 18.1339 113.717 18.3275 o
-37 3 5 5.58945 0.82765 156.436 12.0605 166.171 17.5217 143.847 17.5434 o
-37 3 6 16.8032 1.33785 272.342 11.1353 254.557 17.1051 281.943 15.0652 o
-37 3 7 2.72266 0.706743 107.745 15.2642 94.8523 22.8127 116.081 21.543 o
-37 3 8 9.12764 1.02815 200.383 11.6564 183.089 18.3486 210.488 15.6198 o
-37 3 9 2.67798 0.744114 106.422 16.3373 80.188 30.6386 113.598 17.5863 o
-37 3 10 5.05349 0.763955 148.889 11.7004 162.873 16.0869 131.738 18.1115 o
-37 3 11 2.39948 0.58436 101.732 13.3123 90.1899 21.0599 107.857 18.0088 o
-37 3 12 1.15816 0.44017 69.7493 14.7372 82.2733 18.2756 57.3338 19.6514 f
-37 3 13 0.70377 0.396932 54.4336 15.6574 50.5489 18.6532 61.9596 19.0641 o
-37 3 14 7.54875 0.902078 182.187 11.255 173.55 16.365 185.959 16.1411 o
-37 3 15 8.25296 0.932803 190.514 11.1237 186.618 16.0639 188.871 16.0328 o
-37 3 16 0.989917 0.44359 64.0255 15.7758 63.3975 19.4048 64.6763 20.6465 o
-37 3 17 13.2642 1.65308 237.984 15.8017 ? ? 237.984 15.8017 o
-37 3 18 0.494352 0.332519 46.2334 14.5687 57.6302 16.5929 39.9052 16.7536 o
-37 3 19 0.571997 0.339342 49.1321 14.5752 51.0278 16.7731 50.4225 18.4622 o
-37 3 20 0.339233 0.327692 40.552 14.4748 41.7994 15.8781 47.3343 18.4703 o
-37 3 21 2.3965 0.469987 102.124 10.5623 96.5137 13.4165 108.346 18.9747 o
-37 3 22 3.38715 0.54482 121.641 10.2259 117.958 12.7815 122.59 18.6419 o
-37 3 23 1.67433 0.426829 84.6507 11.7196 84.6806 14.0409 77.8908 21.9865 f
-37 3 24 2.746 0.568646 108.48 12.061 108.709 13.5629 94.693 28.0366 o
-37 3 25 4.82553 1.22098 137.548 20.7219 111.109 33.0794 142.606 28.1013 o
-37 3 26 0.364324 0.405382 42.7239 15.9633 64.7572 26.3136 41.46 16.224 o
-37 3 27 1.55093 0.587301 78.2331 17.4276 114.017 30.4515 66.3923 19.9704 o
-37 3 28 1.45253 0.573436 75.3299 17.5467 67.1219 27.9673 76.95 18.7233 o
-37 3 29 0.359362 0.425166 42.5899 16.2505 45.1725 21.5243 48.2636 17.0797 o
-37 3 30 0.535994 0.481159 48.1422 17.4937 45.4305 21.8785 55.8684 18.2395 o
-37 3 31 0.516769 0.483317 47.4074 17.4833 54.8292 24.8507 49.3431 18.1547 o
-37 3 32 1.25072 0.660364 66.9706 20.4378 ? ? 66.9706 20.4378 o
-37 4 1 3.55328 0.76528 123.355 14.2977 176.999 22.4737 100.95 19.8581 o
-37 4 2 11.252 1.26713 221.379 13.0045 214.102 25.829 218.12 15.5873 o
-37 4 3 1.165 0.523147 69.2467 17.1734 71.7244 25.5852 68.5132 19.2839 o
-37 4 4 17.4282 1.42674 276.84 11.6839 249.463 19.6688 289.783 14.9287 o
-37 4 5 5.10214 0.856214 148.927 13.1393 157.958 21.0448 138.602 17.8389 o
-37 4 6 3.35201 0.749913 120.019 14.4223 152.954 17.1826 82.1512 25.0827 o
-37 4 7 11.9291 1.33183 228.181 13.2598 228.062 26.315 222.467 15.8618 o
-37 4 8 27.6344 2.50687 344.473 16.5095 344.473 16.5095 ? ? o
-37 4 9 6.91795 0.888087 174.353 11.5875 186.527 16.6973 159.903 16.8185 f
-37 4 10 4.04072 0.715552 132.778 12.331 112.224 21.4774 145.126 15.8067 o
-37 4 11 10.0853 1.02912 210.861 11.0786 197.757 16.9084 217.646 15.1316 o
-37 4 12 3.01119 0.627004 114.331 12.6146 95.7285 21.6801 125.495 16.1956 o
-37 4 13 3.02437 0.614387 114.659 12.3134 107.444 19.0092 116.776 17.3361 o
-37 4 14 0.819911 0.406789 58.4438 15.4949 54.4228 18.7614 64.7774 19.5788 f
-37 4 15 4.46638 0.726503 139.628 11.8823 143.946 16.3829 129.541 18.5279 o
-37 4 16 0.594158 0.363457 50.2302 15.1279 45.5853 17.0211 61.8806 19.4197 o
-37 4 17 2.50643 0.544794 104.153 12.0541 89.8792 19.4672 113.527 16.2297 o
-37 4 18 4.36295 0.709431 137.793 11.7582 159.348 14.6897 107.378 21.4901 f
-37 4 19 0.787158 0.293131 57.6921 11.8887 52.6951 14.1742 68.2681 18.952 o
-37 4 20 0.691407 0.319044 53.6633 13.4704 60.8435 14.0842 43.8841 18.5857 o
-37 4 21 3.56572 0.579335 124.724 10.6074 131.926 12.2887 100.289 23.1674 f
-37 4 22 0.384347 0.323386 41.9039 14.4221 51.6908 15.1059 36.7105 17.1361 o
-37 4 23 2.22733 0.953832 91.5306 23.4644 72.5247 29.1183 104.575 27.439 o
-37 4 24 2.29979 0.945591 92.9134 23.1152 64.1498 27.2658 119.566 25.8215 o
-37 4 25 -0.331728 0.656455 37.6741 17.2973 46.9137 21.3276 43.7647 20.1296 o
-37 4 26 2.57674 0.965568 97.9726 22.7332 111.714 29.3426 77.7547 28.5099 o
-37 4 27 -0.0670856 0.311173 28.3739 12.5577 41.9815 20.053 31.0043 13.2939 o
-37 4 28 3.32659 0.774928 116.519 15.4221 105.819 33.5981 112.455 17.9512 o
-37 4 29 0.743124 0.494494 54.3491 17.8276 70.2654 28.5698 52.089 18.4124 o
-37 4 30 1.03731 0.548272 62.651 18.5115 47.3913 22.9213 73.2028 18.3149 o
-37 4 31 1.41939 0.611141 72.6166 18.868 53.9421 24.8817 81.1563 19.2828 o
-37 4 32 0.393018 0.479454 43.9451 17.1262 72.7583 27.4707 39.6736 16.9153 o
-37 4 33 2.61308 0.832558 97.4963 19.9878 ? ? 97.4963 19.9878 o
-37 5 1 11.1669 1.26925 220.229 13.0958 198.049 28.1453 221.927 15.35 f
-37 5 2 3.81449 0.764744 128.147 13.7119 169.864 23.5182 111.028 18.014 o
-37 5 3 1.2939 0.541089 72.9719 17.0771 121.402 27.2958 60.3071 19.3538 o
-37 5 4 5.04911 0.885607 147.772 13.7127 183.562 25.1418 132.88 17.2479 o
-37 5 5 15.2216 1.82651 255.32 16.2665 256.539 26.5808 242.586 21.8275 f
-37 5 6 10.0809 1.24602 209.425 13.5307 220.246 26.3045 200.033 16.3733 o
-37 5 7 8.05032 1.05605 187.464 12.8197 132.431 28.9518 212.397 14.7437 o
-37 5 8 47.9792 2.38269 459.657 11.735 471.674 17.346 438.651 16.3812 o
-37 5 9 1.38242 0.571501 75.4967 17.4697 58.9048 23.7758 87.2883 19.0215 o
-37 5 10 10.0355 1.05132 210.163 11.3576 184.013 18.7201 227.185 14.7389 o
-37 5 11 11.9238 1.13747 229.156 11.2625 217.981 17.3493 232.871 15.2695 o
-37 5 12 1.89206 0.551947 89.6923 14.4076 78.2831 23.1894 94.0886 17.9656 o
-37 5 13 0.840761 0.425621 59.1341 15.9271 57.905 20.1207 61.783 19.1547 o
-37 5 14 8.67084 0.947308 195.302 11.0164 197.372 15.6802 187.714 16.0989 f
-37 5 15 1.93689 0.536022 90.8645 13.7752 105.849 17.0628 70.6814 21.742 o
-37 5 16 2.50139 0.555818 103.968 12.3327 115.569 16.0053 86.2773 20.6391 o
-37 5 17 1.9968 0.523031 92.3773 13.1806 104.079 16.8557 75.0434 21.1308 o
-37 5 18 1.71226 0.40563 86.1549 10.8929 91.5174 12.4072 68.9393 21.5002 o
-37 5 19 2.42222 0.447443 102.95 9.95521 105.173 11.7878 91.6866 20.3566 o
-37 5 20 3.38397 0.546219 121.66 10.251 117.199 13.1247 124.041 17.7937 o
-37 5 21 0.348334 0.271196 39.5872 13.2109 39.9893 13.6659 50.951 20.9763 o
-37 5 22 1.82128 0.861658 83.2422 22.7639 67.5376 27.5004 96.4132 26.386 o
-37 5 23 1.90987 0.896247 84.7155 23.2363 67.5127 28.0623 98.1459 26.5259 o
-37 5 24 3.82682 1.12423 121.678 21.6951 97.6 32.6572 127.275 27.9627 o
-37 5 25 0.696555 0.738641 56.4668 21.4493 65.7669 25.8871 56.2601 23.623 o
-37 5 26 1.10528 0.755783 65.3159 22.0567 55.2887 23.9938 81.1581 25.9457 o
-37 5 27 0.435523 0.680108 49.8142 20.0776 59.2438 24.5953 51.2453 21.9519 o
-37 5 28 0.565898 0.463844 49.1071 17.2503 60.9603 25.9611 49.0913 17.8482 o
-37 5 29 0.429397 0.444333 44.792 16.7173 46.0496 22.0716 50.7613 17.4498 o
-37 5 30 3.55175 0.831926 118.882 16.2545 82.9698 33.0585 121.913 17.8812 o
-37 5 31 0.773551 0.543673 54.7309 18.7042 51.1613 24.1255 60.5635 19.4183 o
-37 5 32 0.197499 0.40969 37.5614 15.4165 44.5218 21.258 41.5628 16.3101 o
-37 5 33 -0.0666508 0.406238 31.8735 14.2131 69.0887 26.3711 29.2893 13.6705 o
-37 5 34 3.93191 0.985175 120.525 19.1279 ? ? 120.525 19.1279 o
-37 6 1 2.23448 0.638602 96.9169 15.4209 83.7602 29.0601 98.7125 17.3784 o
-37 6 2 9.68663 1.19863 204.947 13.3012 192.77 27.4621 203.22 15.8238 o
-37 6 3 14.2066 1.45154 248.512 13.2601 238.247 27.6458 245.1 15.6329 o
-37 6 4 27.5294 2.47999 342.983 16.4033 349.058 25.662 321.466 22.6309 o
-37 6 5 2.84667 0.709514 110.109 14.9626 144.651 28.2114 97.6279 18.6859 o
-37 6 6 5.09904 0.904936 148.398 13.9576 166.074 27.5447 138.458 17.0459 o
-37 6 7 11.5902 1.32655 224.594 13.4216 219.965 28.1439 220.096 15.8067 o
-37 6 8 18.7582 1.66352 286.1 13.1878 246.389 29.3041 293.093 15.2093 o
-37 6 9 7.04834 1.09814 174.485 14.3632 147.482 33.6309 177.652 16.4675 o
-37 6 10 5.37575 0.932948 152.405 14.0032 134.836 32.4492 152.971 16.0465 o
-37 6 11 14.2271 1.44826 249.012 13.203 220.683 29.2359 252.287 15.2796 o
-37 6 12 0.718041 0.523634 55.7361 18.3487 37.0117 18.0286 83.5962 17.5398 o
-37 6 13 1.46769 0.559028 77.8944 16.733 54.0582 22.5621 95.5516 17.5578 o
-37 6 14 0.962811 0.475815 62.9759 16.7863 66.625 21.2944 60.7702 20.3332 o
-37 6 15 0.527091 0.405668 48.37 16.1579 55.9847 19.838 47.524 18.2699 o
-37 6 16 3.10395 0.628577 115.836 12.4708 98.7013 21.4329 124.84 16.1551 o
-37 6 17 8.71493 0.786791 196.421 9.08536 194.132 11.5899 194.44 15.197 o
-37 6 18 5.52853 0.764588 155.36 11.2075 139.137 17.5903 165.791 15.2662 o
-37 6 19 1.85775 0.44507 89.4911 11.5164 93.7415 12.3639 68.5789 24.9312 o
-37 6 20 8.05114 1.46063 182.066 18.3992 139.771 35.4589 195.392 23.1065 o
-37 6 21 1.47543 0.777008 75.5125 21.9626 71.8486 28.5816 78.4333 24.5652 o
-37 6 22 0.790834 0.760522 59.2606 21.9176 58.8687 25.5074 67.3096 24.7803 o
-37 6 23 -0.606302 0.540118 30.548 14.5446 63.0361 24.5479 28.9838 14.2708 o
-37 6 24 4.17534 1.13617 127.729 20.8387 99.7148 31.8643 138.056 27.6472 o
-37 6 25 -0.0790666 0.652243 40.8296 18.1198 50.4746 22.6476 45.7047 20.3683 o
-37 6 26 0.204516 0.676982 45.741 19.3692 50.1607 22.3148 53.3402 22.6067 o
-37 6 27 0.247934 0.658227 45.8267 19.2349 52.362 22.6835 50.6628 21.894 o
-37 6 28 -0.738707 0.533487 28.6268 13.8415 42.4166 19.4714 31.5959 15.3982 o
-37 6 29 1.83444 0.653871 83.926 18.1522 74.7869 29.8467 83.2069 20.0319 o
-37 6 30 3.84154 0.835258 124.166 15.5569 119.562 35.3045 116.119 18.5404 o
-37 6 31 0.484635 0.477968 46.3354 17.3294 47.8129 22.5399 51.4459 18.2195 o
-37 6 32 0.638537 0.492191 50.4662 17.7662 40.5357 19.7099 63.2344 18.4532 o
-37 6 33 2.94353 0.775869 106.222 17.1028 74.9605 30.5539 109.053 19.1141 o
-37 6 34 1.84315 0.670048 81.9445 18.8839 50.4503 23.5157 97.4795 18.915 o
-37 7 1 0.0227946 0.347172 32.355 13.7919 49.2406 22.257 34.1732 14.3714 o
-37 7 2 3.43682 0.778076 120.866 14.875 113.071 32.4038 118.713 17.1644 o
-37 7 3 2.88373 0.903017 108.37 19.5686 115.765 30.4648 97.444 25.3187 o
-37 7 4 4.22866 0.844128 134.617 14.4078 135.285 30.6445 129.635 17.121 o
-37 7 5 10.7491 1.25365 216.162 13.1813 238.392 25.4233 203.286 15.9825 o
-37 7 6 12.1976 1.35738 230.234 13.3938 210.671 28.6368 230.641 15.7064 o
-37 7 7 3.04787 0.776348 113.542 15.902 110.089 32.3933 110.53 18.5682 f
-37 7 8 1.54841 0.627791 79.5642 18.2386 89.4626 30.6792 75.6415 20.3443 o
-37 7 9 4.81323 0.889647 143.984 14.1594 161.212 27.8668 134.001 17.3689 o
-37 7 10 3.62855 0.822943 124.324 15.295 77.3764 30.9548 138.004 16.0117 o
-37 7 11 11.9616 1.32663 228.106 13.2119 210.283 28.6517 227.872 15.4146 o
-37 7 12 12.1626 1.35435 229.834 13.3873 216.239 29.4119 227.655 15.5761 o
-37 7 13 10.5111 1.24046 213.649 13.1978 193.036 29.8729 214.165 15.257 o
-37 7 14 1.90292 0.653313 88.5665 17.3065 59.2706 26.0594 101.811 17.3277 o
-37 7 15 4.35332 0.84351 136.554 14.1787 149.965 29.8497 128.184 17.0115 o
-37 7 16 0.324864 0.465324 43.738 16.92 56.8507 25.5564 46.26 17.5768 o
-37 7 17 0.860497 0.334571 60.0856 12.9755 54.0981 16.4349 67.1471 17.8065 o
-37 7 18 1.18528 0.524585 69.3422 17.197 69.5603 19.9508 68.1375 24.0291 o
-37 7 19 1.39541 0.822268 73.6825 22.8641 73.6972 29.4094 75.6517 25.3734 o
-37 7 20 0.394764 0.638915 49.2032 19.5857 67.4597 27.9874 48.9308 20.3135 o
-37 7 21 1.25586 0.802164 70.0165 22.6888 90.2184 31.4703 62.4719 24.0729 f
-37 7 22 -0.261099 0.615809 37.4181 17.0165 56.6044 24.6243 38.6552 17.9179 o
-37 7 23 0.19968 0.704755 46.7792 19.7834 51.7261 23.3647 54.5049 22.6394 o
-37 7 24 1.01351 0.825772 63.9489 22.9602 65.4376 26.9062 67.9032 26.076 o
-37 7 25 6.02969 1.34768 153.57 20.3511 108.477 34.4208 174.168 26.3184 o
-37 7 26 0.385276 0.718921 49.6895 20.4112 41.1311 19.6737 78.9895 25.5992 o
-37 7 27 0.537991 0.686559 51.7256 20.3937 58.3873 24.1826 54.0107 22.7651 o
-37 7 28 0.817968 0.722578 57.6612 21.3569 68.9459 25.71 53.5868 23.1069 o
-37 7 29 1.01477 0.846342 62.0183 23.0866 56.7957 24.8518 72.894 27.4809 o
-37 7 30 2.44959 0.749363 96.723 18.1924 74.2038 31.1869 98.2474 19.8165 o
-37 7 31 -0.170075 0.378936 29.1028 13.2788 79.2331 28.5587 26.6422 12.6214 o
-37 7 32 -0.563163 0.308814 20.4542 10.0299 79.866 27.5953 19.1479 9.53434 o
-37 7 33 0.381369 0.451799 42.85 16.6459 69.7848 27.7785 39.5564 16.5273 o
-37 7 34 0.137991 0.429728 36.5452 15.4515 50.1331 23.4309 38.1032 16.0011 o
-37 8 1 0.945049 0.491691 62.1026 17.2796 56.6343 24.9019 67.3858 17.8121 o
-37 8 2 3.3427 0.778368 118.931 15.1474 113.465 32.7438 115.944 17.5433 o
-37 8 3 -0.356776 0.27203 21.3883 10.2217 52.5474 23.5293 21.7071 10.3748 o
-37 8 4 8.30785 1.12659 189.506 13.5365 181.72 30.7312 185.884 15.7087 o
-37 8 5 2.21609 0.675864 96.1128 16.5005 84.8799 31.2406 97.2592 18.156 o
-37 8 6 0.669188 0.487388 53.8003 17.7018 83.7171 28.9888 49.2822 18.217 o
-37 8 7 7.55588 1.09592 180.674 13.8257 179.565 29.7078 175.303 16.3224 o
-37 8 8 1.84867 0.703881 86.6941 18.8999 63.252 27.1484 98.6913 19.5358 o
-37 8 9 2.10132 0.674404 93.4156 16.9545 77.7367 29.9879 97.1265 18.3863 o
-37 8 10 6.47133 1.02968 166.994 14.0784 151.191 32.1823 166.273 16.3195 o
-37 8 11 2.43876 0.675597 101.37 15.5728 121.898 30.4652 92.5589 18.7691 o
-37 8 12 14.3688 1.43702 249.911 13.052 237.473 27.9292 247.058 15.2633 o
-37 8 13 1.36998 0.595134 74.557 18.2142 85.4811 29.7868 70.6572 20.1369 o
-37 8 14 11.2448 2.60404 204.513 29.6669 204.513 29.6669 ? ? o
-37 8 15 1.10566 0.512825 67.1152 17.205 51.0307 23.7428 77.0201 16.8625 o
-37 8 16 7.97296 1.48566 181.381 18.7999 154.944 34.4433 183.749 24.5875 o
-37 8 17 0.409511 0.642102 49.7523 19.689 53.0362 24.1325 57.4265 21.6635 o
-37 8 18 0.556211 0.670485 53.3062 20.3905 61.1603 26.2474 56.658 21.9988 o
-37 8 19 1.30096 0.77704 71.3256 22.2413 69.6691 28.1922 74.7871 24.7365 o
-37 8 20 7.76431 1.43094 178.332 18.4149 152.388 33.1677 180.054 24.5432 o
-37 8 21 1.3803 0.849523 72.738 23.3292 53.8539 24.6594 97.7705 25.4181 o
-37 8 22 3.1353 1.11194 108.414 23.8492 69.3357 29.9465 135.864 25.6668 o
-37 8 23 -0.814344 0.545786 28.6736 13.8966 33.6326 16.5529 39.3172 17.9944 f
-37 8 24 1.03585 0.876054 64.5656 23.5832 58.8439 25.7989 77.316 27.664 o
-37 8 25 1.48724 0.831906 74.0025 23.0033 72.8419 27.2977 74.1799 27.1898 o
-37 8 26 1.84619 0.944007 80.8523 24.3869 75.4987 28.8399 81.9953 29.173 o
-37 8 27 1.23355 0.822105 67.3612 23.0008 55.9208 24.2315 85.8942 28.1106 o
-37 8 28 0.777152 0.741671 56.7979 21.5121 73.1854 26.6341 50.595 22.4088 o
-37 8 29 2.84063 1.05667 98.7476 24.3586 91.2204 30.9385 89.5981 31.0678 o
-37 8 30 -0.0458142 0.370386 31.0431 13.7216 65.355 25.571 29.0778 13.373 o
-37 8 31 0.453348 0.490538 45.594 17.4408 41.1348 20.0642 55.9146 18.6162 o
-37 8 32 0.378072 0.465078 43.1182 16.8492 67.9905 26.9048 39.8229 16.7854 f
-37 8 33 1.70702 0.669307 78.3762 19.4174 51.705 24.1474 90.9078 19.6865 o
-37 9 1 2.13465 0.61724 94.4673 15.3028 86.698 30.2357 93.9858 17.1165 o
-37 9 2 3.64385 0.800106 124.252 14.8602 124.009 32.4946 119.42 17.4258 o
-37 9 3 1.74139 0.589556 84.8346 16.3121 86.0766 30.0241 82.64 18.2682 o
-37 9 4 3.46577 0.778822 121.299 14.8318 117.864 32.9335 117.789 17.1303 o
-37 9 5 1.50641 0.597806 78.3436 17.6814 74.848 29.5756 79.3917 18.9646 o
-37 9 6 12.0673 1.37993 228.334 13.7338 180.786 35.0844 235.682 15.4885 o
-37 9 7 19.2933 1.70575 289.265 13.3748 293.374 26.8678 279.469 15.9556 o
-37 9 8 0.882525 0.539584 60.4206 18.4814 44.1357 21.2149 77.0375 18.0237 o
-37 9 9 0.712593 0.541171 55.563 18.6638 59.2213 26.4263 59.8055 19.3983 o
-37 9 10 2.27762 0.692265 97.3143 16.6919 92.0358 32.2971 96.1395 18.6748 o
-37 9 11 3.99663 0.823721 130.62 14.5092 124.141 32.469 127.711 16.8119 o
-37 9 12 2.29171 0.672729 97.8118 16.1185 87.3299 30.879 98.2648 18.0251 o
-37 9 13 1.07087 0.395256 66.9766 13.808 74.3997 18.35 59.0283 18.2727 o
-37 9 14 0.626761 0.666366 54.9907 20.4825 59.1062 25.5844 60.3051 22.3652 o
-37 9 15 4.57746 1.13507 136.649 19.3282 129.806 32.751 129.268 25.8271 o
-37 9 16 13.3428 1.82201 235.911 17.5969 229.661 28.6 222.636 24.533 o
-37 9 17 1.44236 0.827852 74.7941 22.8946 66.0025 28.2032 83.5402 25.1651 o
-37 9 18 3.23075 1.05976 112.246 22.1434 91.9895 32.9875 116.93 26.7603 o
-37 9 19 1.01891 0.727305 64.2603 21.637 70.5096 28.0952 64.5269 23.5427 o
-37 9 20 0.662262 0.707819 55.8322 21.0446 56.2644 24.8879 63.7848 23.4549 o
-37 9 21 3.52766 1.12319 116.216 22.6759 108.389 34.6906 108.912 28.6993 o
-37 9 22 3.8468 1.16749 121.15 22.6302 113.41 34.1067 111.578 29.9175 o
-37 9 23 0.330904 0.753547 49.871 20.7298 44.4192 21.1326 71.6389 25.3967 o
-37 9 24 2.17534 0.969462 88.7153 24.0989 61.2182 26.4796 120.319 27.5616 o
-37 9 25 4.71411 1.24467 133.637 21.8202 111.538 32.9815 132.128 31.0285 o
-37 9 26 1.38932 0.78661 71.2783 22.4002 71.7121 27.0925 70.0218 25.8712 o
-37 9 27 1.07327 0.82127 63.6388 22.8915 64.0349 25.7674 66.7921 26.8301 o
-37 9 28 -0.0554985 0.665437 40.7282 18.1743 47.0993 21.1509 47.2183 21.416 o
-37 9 29 0.761349 0.787735 56.2764 21.9464 55.0295 23.8817 64.4995 26.1048 o
-37 9 30 3.74356 1.13017 114.309 23.1588 99.5527 31.2991 103.696 32.6386 o
-37 9 31 1.61408 0.690505 75.9823 20.2075 73.0353 29.132 72.8058 22.3941 f
-37 9 32 1.47823 0.650797 72.6747 19.7462 64.7481 27.758 73.246 21.323 o
-37 9 33 0.213152 0.450226 38.7599 16.0596 49.7626 23.1046 40.7012 16.7409 o
-37 10 1 4.81372 0.904753 142.985 14.5139 92.8548 33.8775 153.316 15.6394 o
-37 10 2 0.649863 0.443413 52.4762 16.8569 69.4626 27.6202 51.2455 17.4518 o
-37 10 3 0.580826 0.432656 50.2256 16.6844 58.6244 25.2414 52.0172 17.2929 o
-37 10 4 0.814001 0.498681 58.0014 17.772 91.3464 30.6393 52.5119 18.4506 o
-37 10 5 -0.0498773 0.450408 35.0372 15.3205 40.0051 19.2377 43.0601 17.3181 o
-37 10 6 2.21675 0.648289 96.2253 15.7865 104.088 31.4559 91.0121 18.3269 o
-37 10 7 0.635092 0.505738 52.8554 18.0404 85.2159 29.9054 48.326 18.3791 o
-37 10 8 3.04153 0.781802 112.899 16.1212 78.5611 31.8684 120.44 16.9371 o
-37 10 9 0.248071 0.393661 39.7051 15.5056 55.4339 21.047 38.5597 16.2496 o
-37 10 10 1.01035 0.437232 64.5389 15.5163 47.5271 19.2796 82.462 17.1766 o
-37 10 11 5.11987 0.618056 150.321 9.34664 140.557 16.4819 152.951 11.6819 o
-37 10 12 4.13779 1.10138 129.58 19.858 145.007 30.5708 109.702 27.8427 o
-37 10 13 2.06964 0.878843 89.7017 22.266 85.3626 31.0938 89.193 25.8269 o
-37 10 14 1.55162 0.780348 77.801 21.8132 109.989 29.0693 61.9195 23.9288 o
-37 10 15 -0.378837 0.427755 28.8057 13.4765 48.7374 22.2863 30.5283 14.2118 o
-37 10 16 1.59854 0.878413 78.2631 23.5062 60.133 26.5934 97.795 25.8083 o
-37 10 17 9.56962 1.58725 198.502 18.2929 196.145 30.2657 182.953 25.8562 o
-37 10 18 7.49579 1.4535 174.549 19.1502 145.707 35.3654 176.539 25.0648 o
-37 10 19 1.14689 0.796824 67.3738 22.6473 69.8824 28.7265 69.51 24.7909 o
-37 10 20 1.6396 0.940417 78.139 24.4834 55.7435 25.6525 105.89 26.4119 o
-37 10 21 5.95922 1.36779 153.197 20.727 102.192 35.6933 175.28 25.081 o
-37 10 22 4.39132 1.24877 129.269 22.6781 75.2225 31.938 161.659 24.458 o
-37 10 23 -0.302354 0.650298 37.7168 17.2793 55.0505 24.2003 39.3298 18.3822 o
-37 10 24 0.483068 0.759377 52.2316 21.1568 55.9645 24.0033 58.6601 24.6619 o
-37 10 25 2.5557 0.994114 95.9101 23.6074 86.36 29.6866 93.7769 30.4531 o
-37 10 26 0.056836 0.701997 43.5936 19.0926 55.1703 23.3988 45.5472 21.0497 o
-37 10 27 -0.134876 0.690153 40.4179 18.2334 51.6381 22.7764 43.5198 20.2359 o
-37 10 28 0.365357 0.723482 48.4205 20.2338 52.3049 23.0236 54.4383 23.3957 o
-37 10 29 0.851582 0.840462 58.1695 22.6735 60.4103 25.4651 61.3004 25.9682 o
-37 10 30 1.16864 0.833341 63.9796 23.0533 85.3352 28.0008 50.9612 23.171 o
-37 10 31 0.56217 0.726565 51.0959 20.6954 57.6413 24.0414 51.9965 22.9713 o
-37 10 32 0.655253 0.528112 50.8375 18.3476 66.7769 27.0894 47.5319 18.7761 o
-37 11 1 10.4325 1.22807 211.821 13.1796 199.502 29.4421 208.192 15.3913 o
-37 11 2 19.2162 1.67976 287.792 13.2381 248.866 30.7557 290.583 15.2253 o
-37 11 3 0.334394 0.404803 42.268 15.9186 70.3624 27.6863 40.5859 16.0621 o
-37 11 4 0.0841487 0.370877 34.6756 14.4883 69.1302 26.4034 32.8888 14.3466 o
-37 11 5 4.88283 0.793967 145.246 12.486 121.489 23.9878 154.019 15.3631 o
-37 11 6 -1.60117 0.499687 21.65 10.9331 21.65 10.9331 ? ? o
-37 11 7 4.30892 0.632035 137.338 10.4892 141.053 18.0118 131.875 13.4483 o
-37 11 8 1.22666 0.41611 71.7816 13.6105 52.1012 20.7807 82.3615 14.5279 o
-37 11 9 0.390472 0.297078 41.7552 13.8238 45.0545 15.5533 43.5589 17.1413 o
-37 11 10 2.53744 0.645138 103.57 14.4856 102.121 17.7112 96.5534 26.725 o
-37 11 11 4.67301 1.18018 137.515 19.9987 108.271 34.5269 144.64 24.7441 o
-37 11 12 1.69667 0.866334 80.7923 23.0976 71.8176 29.9069 87.1066 25.4 o
-37 11 13 2.20784 0.922176 92.2138 22.7608 81.0508 31.5307 95.7193 25.8721 o
-37 11 14 0.256463 0.617721 46.0453 18.9178 64.9312 26.7096 45.8083 19.6564 o
-37 11 15 4.45816 1.1751 133.502 20.5701 91.2802 33.5447 152.746 23.9921 o
-37 11 16 2.34797 0.962364 94.5454 23.201 107.627 32.7149 81.7185 27.4344 o
-37 11 17 3.96124 1.12314 125.034 21.0669 92.1392 33.2696 137.048 25.2336 o
-37 11 18 4.16597 1.1463 128.149 20.9573 98.8572 33.9041 135.709 25.8524 o
-37 11 19 1.89748 0.919971 84.0736 23.7242 85.6274 31.5835 80.3913 26.9997 o
-37 11 20 -0.0288164 0.706557 43.27 19.046 55.3281 24.7222 47.0139 20.8453 o
-37 11 21 9.027 1.64585 189.276 19.9699 150.635 35.9969 195.951 27.1953 o
-37 11 22 1.50385 0.852818 74.6053 23.3062 69.3473 27.8596 79.1 26.929 o
-37 11 23 2.11796 0.96943 87.1426 24.2692 72.8575 29.1444 95.2734 28.9296 o
-37 11 24 0.830234 0.76303 58.7969 21.9144 76.0781 27.3145 52.3602 22.9033 o
-37 11 25 0.0461501 0.702563 43.51 19.0769 48.5858 22.0214 51.275 22.4417 o
-37 11 26 -0.818603 0.4933 26.3234 12.8589 32.0919 15.6412 34.8766 16.5184 o
-37 11 27 -0.277752 0.64107 37.0704 17.047 35.5135 17.1649 60.1155 24.54 o
-37 11 28 0.744097 0.742215 55.4684 21.3928 46.2043 21.2645 78.2828 26.6916 o
-37 11 29 -0.535853 0.596338 32.4665 15.4077 43.0022 19.5308 36.4605 17.6736 o
-37 11 30 0.7981 0.83588 56.5993 22.4435 91.0381 28.367 43.4299 20.7367 o
-37 11 31 1.21522 0.851581 64.2774 23.2849 56.4657 24.5005 75.274 28.4085 o
-37 11 32 -0.0967309 0.705853 40.297 18.2833 45.6461 20.9297 47.1072 21.7015 o
-37 12 1 0.309031 0.340306 39.7299 14.6671 51.5199 21.1856 40.3096 15.3475 o
-37 12 2 3.68659 0.683184 125.862 12.4407 134.987 19.7016 114.791 17.3487 f
-37 12 3 1.40224 0.477725 76.2826 14.699 75.2479 23.159 74.0945 17.881 o
-37 12 4 3.95231 0.624402 131.202 10.8624 112.905 23.4675 134.811 12.705 o
-37 12 5 0.122444 0.307518 33.1297 13.4473 35.1922 16.4609 40.3462 14.8964 o
-37 12 6 1.17418 0.382012 70.4131 12.7409 55.013 19.7951 78.8802 14.5253 f
-37 12 7 1.50481 0.465643 79.5624 13.7347 78.0651 18.4253 76.5062 20.2874 o
-37 12 8 -0.0670485 0.138742 18.1948 8.19454 16.8326 7.84432 64.5582 19.3811 o
-37 12 9 2.1733 0.849148 92.2354 21.2605 95.286 30.6186 85.5374 25.5935 o
-37 12 10 6.51558 1.32045 163.554 18.5919 108.049 35.2603 189.721 21.9361 o
-37 12 11 2.48601 0.892032 98.8882 21.051 106.829 31.5176 88.2367 25.919 o
-37 12 12 2.47283 0.879702 98.707 20.8159 135.421 29.8391 76.9957 25.6187 o
-37 12 13 4.71005 1.15623 138.015 19.4921 131.705 33.0708 129.078 26.256 o
-37 12 14 2.34394 0.952392 94.5774 23.0026 73.4908 30.3636 105.651 25.6168 f
-37 12 15 0.592321 0.695307 54.2626 20.7625 75.7016 28.3843 50.4368 21.3855 o
-37 12 16 11.872 1.78473 220.437 18.484 201.653 31.8819 212.92 25.4391 o
-37 12 17 4.91367 1.26128 139.042 21.1879 102.964 35.8675 147.941 25.7623 o
-37 12 18 -0.729262 0.503124 27.8513 13.4605 51.372 23.174 28.8814 14.027 o
-37 12 19 3.20773 1.02491 111.132 21.6398 105.908 33.1 103.158 27.4897 o
-37 12 20 6.5199 1.41873 160.104 20.515 144.873 34.6233 149.656 29.2236 o
-37 12 21 0.47316 0.794338 52.949 21.5677 53.3306 24.5681 63.2433 24.5877 o
-37 12 22 2.16974 0.997027 87.9537 24.6551 66.4117 28.3026 105.612 28.5367 o
-37 12 23 -0.904213 0.574796 28.7847 14.0213 57.487 23.7439 28.0197 13.9911 o
-37 12 24 2.50139 0.986625 94.5251 23.6661 69.8405 28.3357 112.444 28.6499 o
-37 12 25 1.266 0.824312 67.7901 23.0338 61.8468 25.3055 76.4729 28.0899 o
-37 12 26 0.520929 0.688297 50.8354 20.2977 47.43 21.142 66.308 25.6707 o
-37 12 27 -0.764232 0.599222 30.5113 14.7323 28.9258 14.4368 60.0202 24.2304 o
-37 12 28 2.94092 1.05988 99.7839 24.2641 74.5249 29.0433 113.753 31.7473 o
-37 12 29 -0.655376 0.582559 30.7652 14.7708 38.286 18.151 37.4046 17.8532 o
-37 12 30 1.03315 0.765963 60.7223 22.071 54.2793 23.5754 71.0082 26.5157 o
-37 12 31 0.0983542 0.697769 42.7797 18.8748 41.6414 19.633 57.9045 24.2518 o
-37 13 1 6.57562 0.875755 168.523 11.83 143.581 34.0545 168.407 13.0063 o
-37 13 2 1.74301 0.463016 86.0226 12.5443 75.8457 23.9483 87.119 14.5426 o
-37 13 3 1.50315 0.436541 79.7024 12.8243 48.1953 20.297 96.5185 13.0326 o
-37 13 4 1.6809 0.441103 84.6788 12.129 75.3584 20.4821 87.0162 15.3261 o
-37 13 5 1.45707 0.4775 77.8763 14.3998 64.3862 20.1998 89.0462 18.8099 o
-37 13 6 4.08134 1.12702 127.319 20.7362 114.603 34.9499 122.729 26.3639 o
-37 13 7 7.20817 1.37854 171.887 18.4287 162.815 32.3639 162.364 25.128 f
-37 13 8 4.11533 1.11021 128.271 20.2491 119.673 34.1838 121.452 26.2573 o
-37 13 9 -0.0365327 0.481038 36.2866 15.8506 51.4407 23.3409 38.8992 16.8135 o
-37 13 10 2.15695 0.897478 90.9558 22.4561 69.5088 29.229 103.457 24.6321 o
-37 13 11 5.13158 1.20714 143.988 19.4614 155.091 31.3813 123.998 27.75 o
-37 13 12 0.394536 0.604362 48.3567 19.1127 66.7255 27.0355 47.4714 19.8098 o
-37 13 13 4.49952 1.19651 133.431 20.9752 94.3411 34.4508 147.501 24.7586 o
-37 13 14 1.30749 0.801345 71.1244 22.6417 63.4246 27.2627 79.9633 25.0609 f
-37 13 15 17.6744 2.14303 269.377 18.1005 218.859 34.2823 280.69 23.4205 o
-37 13 16 1.60629 0.899247 77.529 23.8853 68.7806 28.6316 85.3646 27.132 o
-37 13 17 0.914978 0.769405 61.6762 22.1604 77.5572 29.81 58.021 23.2872 o
-37 13 18 3.73628 1.10684 120.026 21.6561 124.197 33.3099 103.819 28.8942 o
-37 13 19 1.53171 0.876274 75.3345 23.6378 97.8995 32.0428 63.6552 25.1647 o
-37 13 20 1.23749 0.848553 68.5265 23.3686 65.4639 27.7789 74.0073 26.1605 o
-37 13 21 1.97639 0.955165 84.1111 24.3175 99.0564 31.3489 69.9054 27.2863 o
-37 13 22 0.204623 0.769923 47.676 20.4361 44.578 21.1404 66.7472 25.6225 o
-37 13 23 2.04383 0.99027 84.292 24.8712 54.8105 24.8569 128.244 27.6905 o
-37 13 24 2.16418 0.906225 87.7965 23.0567 95.9681 29.5206 73.0837 27.4815 f
-37 13 25 1.36355 0.857422 69.451 23.4929 55.3701 24.7914 87.4059 27.4158 o
-37 13 26 -0.283219 0.633407 36.6887 16.898 38.8151 18.5078 49.6983 21.7595 o
-37 13 27 0.631577 0.717051 52.8395 20.839 49.7068 22.1944 64.6467 25.1753 o
-37 13 28 0.378287 0.691948 47.5424 19.8214 58.6807 23.99 46.7701 21.304 o
-37 13 29 1.38612 0.86958 68.0682 23.6389 70.0076 27.1838 64.4799 26.7838 o
-37 13 30 2.00987 0.964907 79.9325 24.7621 57.0213 25.186 107.375 30.6373 o
-37 13 31 0.958081 0.820257 58.8059 22.5385 63.6105 26.26 57.3809 24.6548 o
-37 14 1 0.771101 0.363361 56.1287 14.531 46.5956 18.2773 65.5261 16.6897 o
-37 14 2 6.81505 0.876929 171.6 11.6282 162.961 17.1471 172.192 16.8309 o
-37 14 3 1.76492 0.601388 84.6056 16.6718 101.628 17.1187 54.8425 23.5581 o
-37 14 4 4.06262 1.12585 126.389 20.8778 92.6474 34.3188 135.402 24.4865 o
-37 14 5 4.94822 1.16564 141.16 19.1739 172.549 29.0463 111.647 28.1791 o
-37 14 6 2.90529 0.964844 106.395 21.2571 95.9308 31.5963 104.212 26.6335 o
-37 14 7 2.48273 0.909243 97.9893 21.5742 105.501 32.2541 87.23 26.2023 o
-37 14 8 2.84515 0.943253 105.518 20.9596 106.369 32.2238 96.4953 26.2793 o
-37 14 9 1.49578 0.787976 75.7169 22.1441 96.8135 31.0215 65.3323 24.1754 o
-37 14 10 5.94306 1.3056 154.674 19.5279 118.541 35.99 162.259 24.3483 o
-37 14 11 3.10041 1.00877 109.786 21.5541 101.184 33.3538 105.352 26.6464 o
-37 14 12 0.328662 0.613897 47.0805 19.0398 69.7237 27.9261 45.3104 19.4218 o
-37 14 13 5.98644 1.30775 155.007 19.5154 144.616 33.4405 145.022 27.1034 o
-37 14 14 4.70461 1.19628 136.345 20.4789 122.498 34.64 129.943 27.171 o
-37 14 15 2.1754 0.93023 90.1412 23.2057 68.2869 28.5355 105.31 26.2759 o
-37 14 16 20.6056 2.33781 289.425 18.3659 283.16 29.9053 264.978 26.1482 o
-37 14 17 0.480629 0.677885 51.1458 20.2335 66.3205 27.7477 50.9538 21.1383 o
-37 14 18 0.217963 0.655799 45.6504 19.1826 53.3405 24.0005 50.6368 21.1258 o
-37 14 19 3.00933 1.05643 105.485 23.2785 104.893 33.4234 94.0287 29.0224 o
-37 14 20 -0.038043 0.666521 41.6103 18.3991 41.7405 20.0631 56.1653 22.4788 o
-37 14 21 2.14671 0.949234 87.5373 23.8741 87.4135 31.6184 81.0526 27.6951 o
-37 14 22 2.79346 1.04275 99.8035 23.9412 68.4276 28.4427 125.77 28.3425 o
-37 14 23 -0.125266 0.682519 40.4435 18.1984 46.6789 21.4695 47.7375 21.3325 o
-37 14 24 0.824309 0.761709 57.7997 21.8212 49.9576 22.4971 75.8925 26.7073 o
-37 14 25 0.826519 0.804236 57.8264 22.2775 67.6433 26.7492 55.0528 23.9865 o
-37 14 26 0.873467 0.770402 58.1776 21.9494 78.5186 27.2003 48.8157 22.153 o
-37 14 27 0.0488374 0.753243 43.7745 19.4469 36.3344 17.8279 81.1406 27.5224 o
-37 14 28 1.40716 0.879584 68.5417 23.7761 56.344 24.5159 85.4172 29.7776 o
-37 14 29 -0.284523 0.61679 35.6931 16.5229 34.8305 16.847 55.3719 23.3895 o
-37 14 30 1.92892 0.885257 79.326 23.5436 60.4747 25.1127 99.2408 30.6641 o
-37 15 1 2.62854 0.961274 99.3609 22.4186 87.3473 32.3827 98.603 26.477 o
-37 15 2 3.5372 1.07376 116.549 21.636 115.691 34.3549 104.566 27.7915 o
-37 15 3 1.78963 0.850822 81.7498 22.7245 68.8817 28.9159 89.0483 25.2108 o
-37 15 4 0.597379 0.644193 53.1381 20.0661 48.9758 22.8172 65.2616 22.1485 o
-37 15 5 4.24614 1.13674 129.149 20.6013 103.571 34.2442 132.034 25.8345 o
-37 15 6 3.76205 1.09516 121.022 21.244 124.945 33.9601 106.305 27.9675 o
-37 15 7 10.5174 1.68736 206.535 18.682 175.059 35.2411 206.111 24.6095 o
-37 15 8 2.61007 0.942596 99.9619 21.9335 125.294 31.9752 80.3752 26.7491 o
-37 15 9 1.0605 0.699736 64.759 21.205 64.4885 26.5245 68.2759 23.4596 o
-37 15 10 -0.826282 0.225208 13.8829 7.04684 39.2627 18.8152 14.3485 7.26911 o
-37 15 11 1.83387 0.860755 82.9662 22.7776 74.1079 29.1942 86.977 26.1784 o
-37 15 12 -0.605346 0.369998 23.3053 11.329 53.7512 23.7201 23.4735 11.4683 o
-37 15 13 0.50419 0.67931 51.7456 20.321 82.761 29.339 45.7944 20.1326 o
-37 15 14 4.13418 1.15054 126.605 21.3123 104.194 34.9201 126.535 26.727 o
-37 15 15 4.98303 1.28535 138.706 21.6698 98.4943 34.6917 153.606 26.9577 o
-37 15 16 4.8045 1.24695 136.185 21.4179 80.7296 32.7263 166.857 23.9042 o
-37 15 17 2.47732 1.00551 94.9569 23.9574 82.7549 31.4352 96.2971 28.5171 o
-37 15 18 3.88503 1.14463 121.005 22.2154 116.08 34.2388 107.959 29.4503 o
-37 15 19 0.237147 0.70636 46.8334 19.8062 45.6508 21.7485 60.4283 23.1936 o
-37 15 20 2.95831 1.06021 103.279 23.7211 89.1065 32.3731 101.313 29.2803 o
-37 15 21 1.87962 0.940395 81.0821 24.3142 63.9469 27.6822 94.3477 27.8555 o
-37 15 22 -1.84647 0.460063 ? ? 51.4588 23.0516 ? ? o
-37 15 23 -0.0249306 0.712122 42.3892 18.8655 37.8133 18.3575 69.4711 25.8191 o
-37 15 24 0.703927 0.824007 55.7219 22.2221 46.612 21.726 81.279 28.3479 o
-37 15 25 0.126311 0.761219 45.2251 19.8423 37.6203 18.3543 80.9906 27.5629 o
-37 15 26 0.554636 0.730348 51.3403 20.7655 59.5609 24.3269 51.1804 22.8484 o
-37 15 27 1.39037 0.817528 68.6696 22.9377 77.4827 27.6341 59.5109 25.0515 f
-37 15 28 0.831812 0.816107 56.7723 22.2798 47.5934 22.0166 77.9584 27.9956 o
-37 15 29 0.932516 0.793895 58.3327 22.2183 55.6716 24.0893 64.9041 26.1948 o
-37 16 1 0.59345 0.700601 53.4252 20.7357 38.2514 18.8199 89.5466 22.7004 o
-37 16 2 2.0877 0.888082 87.7891 22.7118 90.3608 32.4748 81.2443 25.9661 o
-37 16 3 8.57063 1.54936 184.652 19.2627 176.614 34.7343 168.26 26.7483 o
-37 16 4 -0.939992 0.368621 20.2217 10.0952 57.3421 24.4632 20.0104 10.0491 o
-37 16 5 2.26418 0.965205 91.2022 23.7192 94.4654 34.0538 84.0341 27.0168 o
-37 16 6 3.99309 1.12732 124.274 21.2843 110.842 34.0875 118.359 27.8033 o
-37 16 7 1.41387 0.792758 73.019 22.414 63.1544 26.963 81.9376 24.9838 o
-37 16 8 14.6954 1.96571 244.067 18.3526 212.298 32.5362 241.703 24.9886 o
-37 16 9 2.97812 1.00202 106.5 22.0105 96.488 32.3722 102.577 27.4821 o
-37 16 10 1.63611 0.788786 78.518 21.9005 71.2262 28.2155 81.9453 24.9333 f
-37 16 11 6.31159 1.35224 158.177 19.7681 128.92 35.9325 158.546 25.9103 o
-37 16 12 4.03094 1.16853 124.096 22.1107 125.918 34.0022 107.278 29.822 o
-37 16 13 0.403906 0.642028 48.8217 19.5664 72.5479 27.7838 45.3354 19.7925 f
-37 16 14 2.20266 0.946585 89.7861 23.5575 79.7094 31.2655 91.1447 27.093 o
-37 16 15 1.78252 0.950018 80.0516 24.5299 73.0618 30.157 83.6152 27.6573 o
-37 16 16 8.49179 1.554 182.948 19.5148 132.601 37.2777 196.13 25.1071 o
-37 16 17 3.26121 1.0833 109.608 23.0866 119.829 33.7937 90.281 29.212 o
-37 16 18 0.625206 0.796466 55.1142 21.8908 58.2884 26.0108 60.7266 24.2407 o
-37 16 19 4.95557 1.27494 136.247 21.9094 110.025 35.1008 133.899 29.5396 o
-37 16 20 -0.461685 0.56573 32.6412 15.3431 50.7216 22.8768 34.1638 16.2221 o
-37 16 21 2.8562 1.09085 99.2491 24.9051 68.7504 29.4444 118.427 28.8233 o
-37 16 22 1.33496 0.942806 68.4654 24.5392 58.4418 25.9051 82.718 29.272 o
-37 16 23 1.55875 0.934547 72.6257 24.5268 63.7624 27.0731 80.4844 28.9624 o
-37 16 24 0.383739 0.735128 48.6326 20.3644 46.8537 21.564 61.849 24.9462 o
-37 16 25 3.29348 1.15851 104.15 25.3938 77.7673 30.6651 113.519 32.8257 o
-37 16 26 0.462645 0.756613 49.8887 20.7574 68.3925 27.021 45.5119 20.9467 o
-37 16 27 0.29248 0.692298 45.784 19.4949 42.1877 19.6402 64.6921 25.7201 o
-37 16 28 -0.842596 0.53112 27.1638 13.2851 29.17 14.3993 42.3713 19.604 o
-37 17 1 7.54782 1.4676 171.458 19.7203 117.846 37.6613 184.699 24.6048 o
-37 17 2 2.22588 0.975197 89.0749 24.1589 63.6816 28.0461 107.536 26.6974 o
-37 17 3 2.28233 0.929687 91.2817 23.0399 125.727 32.6853 70.1527 26.0733 o
-37 17 4 8.90867 1.64186 186.502 20.2374 157.498 38.5608 178.82 27.2386 f
-37 17 5 3.62363 1.13539 116.234 22.9104 79.4687 32.149 132.24 26.4363 o
-37 17 6 0.771868 0.67725 57.0892 20.7531 63.0802 26.7216 58.8654 22.2871 o
-37 17 7 1.32015 0.791081 70.3638 22.5069 63.693 26.9245 77.2173 25.2855 o
-37 17 8 2.71127 0.97103 100.716 22.3885 108.637 33.696 87.511 27.115 o
-37 17 9 4.57413 1.15062 133.713 20.0849 141.027 31.7047 112.736 28.6985 o
-37 17 10 0.705532 0.703361 55.9362 21.0009 58.7982 25.6165 60.6387 23.026 o
-37 17 11 6.05603 1.33088 154.031 20.0175 131.299 34.8443 149.375 27.4534 o
-37 17 12 0.0618566 0.566375 40.3613 17.4167 53.859 23.4069 42.2016 18.6002 o
-37 17 13 7.08653 1.45503 166.233 20.2141 142.222 36.1656 159.235 27.8723 o
-37 17 14 1.03557 0.780108 63.4932 22.3656 83.5884 30.4304 56.4685 23.1594 o
-37 17 15 1.71508 0.898253 78.3964 23.8189 75.3199 30.5153 78.3461 26.5103 o
-37 17 16 7.89282 1.52832 174.831 20.1414 169.984 33.5729 151.714 30.3434 o
-37 17 17 3.53162 1.1748 112.297 24.3657 77.6966 32.0062 127.437 28.5373 o
-37 17 18 13.2992 1.95763 227.021 19.7004 185.506 36.3945 223.33 27.6384 o
-37 17 19 -0.554741 0.645899 34.2701 16.1959 32.1615 16.1865 57.9274 22.464 o
-37 17 20 1.19162 0.861179 65.7884 23.4673 82.9171 29.6639 56.6541 24.3786 o
-37 17 21 1.0558 0.873397 62.7512 23.4343 51.5145 24.1966 80.5316 26.801 o
-37 17 22 2.34369 0.999221 88.6636 24.6192 72.8961 29.5216 92.9603 29.4351 o
-37 17 23 3.14577 1.10939 102.885 24.7032 80.8479 31.3432 105.328 31.001 o
-37 17 24 1.87885 0.974366 77.9974 24.9815 77.9062 30.2105 71.8551 28.0697 o
-37 17 25 -0.222368 0.691132 38.6637 17.7504 59.7684 24.9098 37.074 17.9204 o
-37 17 26 3.22326 1.09959 103.185 24.4769 84.2221 31.213 99.8359 31.6426 o
-37 17 27 0.717108 0.784101 54.206 21.6574 61.1953 25.2483 53.314 23.6569 o
-37 18 1 3.6599 1.11488 115.733 22.6015 62.5261 28.0627 155.379 23.1887 o
-37 18 2 2.79542 1.01958 100.2 23.4367 78.7851 31.1753 105.666 27.8267 o
-37 18 3 1.49386 0.85056 73.306 23.3256 60.9162 26.9207 84.0137 25.943 o
-37 18 4 -0.141631 0.551315 36.4284 16.3769 48.5359 22.7949 40.2338 17.7371 o
-37 18 5 1.58774 0.857918 75.6526 23.334 76.5368 29.6297 73.2444 26.1905 o
-37 18 6 3.79674 1.09951 119.701 21.5708 109.697 33.9793 110.143 28.234 o
-37 18 7 1.78152 0.928505 79.6248 24.2216 50.7366 23.9309 116.285 24.9165 o
-37 18 8 2.23074 0.94443 89.6842 23.5306 84.9064 31.3033 85.8437 27.6369 o
-37 18 9 0.508172 0.660213 50.8733 20.0167 61.2895 26.2399 52.041 21.2519 o
-37 18 10 1.60207 0.811366 76.5292 22.4947 60.7896 25.9618 90.3664 25.7214 o
-37 18 11 1.81351 0.923194 80.3272 24.0915 67.5259 28.5009 88.7743 27.5362 o
-37 18 12 -0.0684338 0.614781 39.5383 17.5667 56.0187 24.9043 41.018 18.4911 o
-37 18 13 0.257905 0.632153 45.3404 18.9277 42.2901 20.3056 60.5409 22.134 o
-37 18 14 5.15608 1.32531 138.516 22.4074 106.063 35.7323 140.615 29.5927 o
-37 18 15 0.751198 0.804584 57.2815 22.2243 67.0388 28.2468 57.078 23.6316 o
-37 18 16 2.42251 1.00467 91.9912 24.3331 73.3057 29.9882 99.3576 28.5902 o
-37 18 17 0.626698 0.746189 53.9226 21.2606 75.6664 29.1343 48.9047 21.4469 o
-37 18 18 0.484992 0.790492 51.8477 21.3614 77.6129 29.4882 46.1448 21.0811 o
-37 18 19 0.932384 0.863447 60.4113 23.1316 49.8317 23.4445 80.3112 27.0612 o
-37 18 20 0.695896 0.754576 54.7729 21.4447 56.0256 25.0531 60.1136 23.7903 o
-37 18 21 3.91371 1.20964 115.927 24.3773 107.7 35.1218 98.9679 31.571 f
-37 18 22 2.19824 0.981099 85.101 24.6579 71.7728 29.2901 87.7 29.1276 o
-37 18 23 1.65251 0.923216 73.6457 24.3688 60.2281 26.4748 84.6644 28.4391 f
-37 18 24 2.19491 1.0188 83.5156 25.3654 90.365 31.7519 69.0947 28.0485 o
-37 18 25 1.88096 1.0116 76.6002 25.5139 57.9487 26.056 95.5791 30.6651 o
-37 18 26 0.955186 0.80652 58.8141 22.3961 54.3195 23.642 68.3781 27.2617 o
-37 19 1 2.79606 1.02829 98.901 23.8066 81.0135 31.7892 99.6397 28.3649 o
-37 19 2 -0.789382 0.365123 21.1428 10.4687 56.8191 24.1864 20.7829 10.3739 o
-37 19 3 2.60422 1.01438 95.5207 24.0424 63.585 27.8576 119.15 26.8514 o
-37 19 4 1.99373 0.864691 84.4594 22.6812 80.2964 30.0342 80.8453 26.3769 o
-37 19 5 -0.416775 0.446571 28.6593 13.5208 75.3441 28.5866 26.7666 12.9704 o
-37 19 6 0.430008 0.620352 48.2405 19.2671 51.7839 23.2338 53.8527 21.2904 o
-37 19 7 3.6794 1.11401 116.367 22.4683 97.8641 34.1115 112.322 28.4289 o
-37 19 8 0.568381 0.675641 52.0423 20.3164 51.4529 23.4079 60.5534 22.7831 o
-37 19 9 -0.404946 0.482889 30.2872 14.2173 66.4287 26.2305 28.5911 13.828 o
-37 19 10 1.89682 0.892182 82.0356 23.4353 71.9401 28.7177 85.5524 27.385 o
-37 19 11 4.17857 1.1863 124.127 22.4442 123.14 33.9012 104.616 30.7579 o
-37 19 12 0.529835 0.627311 50.4056 19.6051 84.4163 29.8905 43.9488 19.176 o
-37 19 13 1.38104 0.794769 70.5738 22.5577 73.6358 29.2414 68.0925 24.7014 o
-37 19 14 5.92012 1.40432 147.93 22.1542 143.072 36.8798 124.597 31.7339 o
-37 19 15 3.27517 1.07415 108.306 23.1366 122.392 33.434 85.0195 29.0966 o
-37 19 16 1.2039 0.821231 65.9708 22.9687 85.6081 31.5312 57.4909 23.6225 o
-37 19 17 1.71102 0.928746 76.2225 24.3873 60.2016 27.1033 88.8696 27.2894 o
-37 19 18 5.54629 1.39251 140.558 23.2197 86.0798 34.8336 159.03 27.9376 o
-37 19 19 0.669132 0.819623 54.7844 22.055 77.1041 30.4705 49.2496 21.9579 o
-37 19 20 -0.116145 0.580465 37.1077 16.7326 42.1243 19.8178 44.5499 19.5198 o
-37 19 21 2.44776 1.08815 88.1155 26.0899 66.5227 28.4215 102.824 31.9494 o
-37 19 22 1.76554 0.982184 75.2095 25.1421 77.3488 30.0577 68.5326 27.8284 o
-37 19 23 6.09849 1.43112 145.642 22.9888 84.3783 33.6244 178.521 28.8417 o
-37 19 24 1.59067 0.971008 71.0631 24.959 56.1811 25.419 88.0805 29.9584 o
-37 19 25 0.371213 0.769966 48.165 20.5356 47.1362 21.7143 59.8709 25.212 o
-37 20 1 0.544875 0.731447 51.54 20.8045 65.6612 27.5565 49.8546 21.5504 o
-37 20 2 7.63133 1.51174 168.712 20.702 174.851 32.9313 132.169 32.9704 o
-37 20 3 2.78069 1.04099 97.8707 24.1977 83.9766 31.9309 95.0505 29.241 o
-37 20 4 0.474051 0.682656 49.7673 20.0951 100.376 31.2752 40.6939 18.6659 o
-37 20 5 1.44557 0.846505 71.248 23.3227 132.017 29.9875 49.8384 22.13 o
-37 20 6 0.757704 0.682198 55.7231 20.7304 62.4184 26.574 56.3746 22.1241 o
-37 20 7 2.82402 1.00801 100.145 23.2207 94.4117 32.5252 90.7425 28.5264 o
-37 20 8 2.46475 0.979538 92.8297 23.7686 68.4887 29.1674 104.488 27.125 o
-37 20 9 1.15781 0.782144 65.1305 22.4286 57.6175 25.6876 73.9152 24.9685 o
-37 20 10 1.59886 0.921243 74.2688 24.3317 91.5382 31.7059 62.2982 25.6587 o
-37 20 11 5.49135 1.33902 142.131 22.0223 124.619 36.091 127.759 31.0585 o
-37 20 12 -0.263293 0.551068 34.421 15.82 53.6548 24.3676 35.5325 16.457 o
-37 20 13 0.540008 0.764614 52.2373 21.2038 48.237 22.9124 65.5314 24.3049 o
-37 20 14 3.86524 1.19048 116.425 23.9299 116.859 35.41 95.7953 30.8771 o
-37 20 15 -0.797037 0.500238 26.6681 13.0102 42.8102 20.5841 29.2086 14.1265 o
-37 20 16 1.70741 0.877411 76.2512 23.6112 63.7769 26.8644 84.5359 27.7253 o
-37 20 17 3.79597 1.20708 113.607 24.7366 102.714 34.6016 99.0987 31.8911 o
-37 20 18 1.65391 0.993752 73.4158 25.2813 69.8106 29.2949 73.6792 28.4143 o
-37 20 19 0.948269 0.849021 59.6709 22.9149 77.7026 29.1102 51.8064 23.1884 o
-37 20 20 0.815486 0.84553 57.0439 22.5876 53.1518 24.201 67.4114 26.4318 o
-37 20 21 -0.0274907 0.678815 40.7848 18.2665 48.0028 22.0784 45.7368 20.59 o
-37 20 22 1.19667 0.827124 63.9767 22.9779 64.9768 26.7795 63.267 25.5825 o
-37 20 23 0.119613 0.764021 44.4733 19.6804 52.2042 23.1672 47.8172 22.0944 o
-37 20 24 -0.321411 0.729474 38.2566 17.7983 39.9372 19.4459 50.8378 22.3643 o
-37 21 1 4.54627 1.29963 124.458 24.4931 92.0022 34.3639 125.196 32.3084 o
-37 21 2 -0.0137326 0.595132 39.0346 17.3166 53.4746 24.1656 40.4985 18.2101 o
-37 21 3 2.47299 0.984735 91.46 24.0424 89.7688 32.391 80.9989 28.1041 o
-37 21 4 -0.0691061 0.52654 36.2198 16.1643 43.1441 20.4897 41.8929 18.0537 o
-37 21 5 0.503824 0.702953 50.3354 20.3676 49.3985 22.8702 59.5721 23.152 o
-37 21 6 0.0848313 0.612141 41.1934 17.9391 58.6204 25.473 41.0955 18.4989 o
-37 21 7 2.15911 0.937436 85.7989 23.8543 75.5974 29.9012 85.2052 27.8999 o
-37 21 8 3.61731 1.12486 112.881 23.3132 82.0202 31.7428 121.194 29.2212 o
-37 21 9 2.08023 0.901023 84.6868 23.3258 81.6496 30.98 78.8834 26.7429 o
-37 21 10 0.252099 0.694753 45.8585 19.5281 57.0971 25.5549 47.6547 20.7307 o
-37 21 11 1.26744 0.797448 66.8984 22.6562 72.446 28.8785 63.2437 24.4691 o
-37 21 12 1.36769 0.832017 68.9085 23.1418 58.6172 25.8791 78.4677 26.3057 o
-37 21 13 2.48255 1.05879 90.2417 25.4467 62.4991 27.5731 113.201 29.7211 o
-37 21 14 -0.070741 0.677101 40.4788 18.1775 36.8678 18.2769 61.0485 23.0257 o
-37 21 15 4.79477 1.28041 129.802 23.1629 96.7901 34.6658 129.569 30.9401 o
-37 21 16 0.457945 0.765482 50.1581 20.8749 50.8744 23.938 58.1061 23.3676 o
-37 21 17 0.157575 0.688618 43.8406 19.0601 60.9296 26.0275 42.8087 19.5677 o
-37 21 18 4.4895 1.2655 123.815 23.986 103.401 34.4876 111.464 32.9453 o
-37 21 19 1.06321 0.839579 61.4628 22.9715 68.1027 28.3395 58.8093 24.4243 o
-37 21 20 3.77986 1.2231 110.74 25.5091 73.2141 30.8313 127.635 31.4256 o
-37 21 21 -0.366009 0.718869 37.587 17.5473 65.0694 26.2471 34.6521 17.0453 o
-37 21 22 2.55575 1.06573 89.2545 25.6503 77.3984 30.8477 85.132 30.3328 o
-37 22 1 1.59928 1.49406 69.9705 29.1455 69.9705 29.1455 ? ? o
-37 22 2 2.45055 1.0329 88.9615 25.1502 79.2031 30.9598 84.5402 29.6611 o
-37 22 3 1.09903 0.833384 62.4552 22.9707 60.727 26.7524 65.9624 25.3401 o
-37 22 4 1.55359 0.85453 72.2514 23.418 63.5902 27.4738 76.4931 26.2741 o
-37 22 5 1.20202 0.82402 64.7646 22.9706 62.1689 26.8251 67.7399 25.5467 o
-37 22 6 0.761628 0.744167 55.4605 21.4127 61.184 26.2112 56.1059 23.0742 o
-37 22 7 2.06708 0.963694 82.4455 24.5879 78.5855 30.6255 77.1916 28.0694 o
-37 22 8 2.41695 0.996595 89.6089 24.472 73.1284 30.0427 92.2009 28.7287 o
-37 22 9 2.92647 1.11765 97.7567 25.573 95.3378 34.5009 84.1844 29.8796 o
-37 22 10 1.08 0.904551 62.4303 23.7312 56.7919 26.0793 71.3324 26.717 o
-37 22 11 -0.317078 0.614913 35.4781 16.4492 42.051 19.9736 42.3742 19.2074 o
-37 22 12 1.4011 0.837542 69.0473 23.2188 62.3865 26.9923 73.3779 26.0448 o
-37 22 13 0.603235 0.826243 53.3063 21.8877 45.7927 21.7409 73.969 27.0033 o
-37 22 14 4.58005 1.25991 125.845 23.5105 118.794 35.2839 102.829 32.2234 o
-37 22 15 0.777989 0.836939 56.2545 22.4086 50.9417 23.5671 69.0598 26.4167 o
-37 22 16 -0.584134 0.582464 31.3954 14.9913 35.4207 17.5326 41.4935 18.6205 o
-37 22 17 4.49267 1.27297 123.036 24.266 93.434 34.2258 119.34 32.4498 o
-37 22 18 0.652891 0.774089 53.101 21.4138 55.5161 24.9718 57.1343 23.6155 o
-37 22 19 1.55582 0.917813 70.7247 24.2983 61.8059 26.936 76.3423 27.9097 o
-37 22 20 -0.298472 0.652809 36.4704 16.9228 39.7158 19.3121 46.4452 20.4815 o
-37 23 2 -1.65398 1.01771 35.6202 17.6082 35.6202 17.6082 ? ? o
-37 23 3 -0.417225 1.16534 46.6818 21.9673 46.6818 21.9673 ? ? o
-37 23 4 -0.82515 0.46348 24.8255 12.1965 37.6604 17.9117 27.7566 13.598 o
-37 23 5 1.58441 0.889504 72.1047 23.9219 61.8617 26.5957 78.9592 27.8578 f
-37 23 6 1.08474 0.888256 61.9672 23.5255 44.406 21.4701 96.7151 27.4917 o
-37 23 7 2.39319 1.03132 87.5624 25.2542 92.6039 32.7406 72.8997 28.3362 o
-37 23 8 1.62541 0.920314 72.7931 24.3374 52.2786 24.1163 99.0379 28.3701 o
-37 23 9 0.665381 0.823867 54.1002 21.9916 77.0805 29.9904 47.6078 21.6437 o
-37 23 10 5.05956 1.33743 131.547 23.8768 123.68 36.4434 105.629 33.111 o
-37 23 11 1.12491 0.879516 62.7207 23.4973 65.7622 27.9222 62.0673 25.5089 f
-37 23 12 -0.258962 0.692409 38.2072 17.6226 34.5948 17.2294 62.3723 23.9099 f
-37 23 13 3.02337 1.09614 99.207 25.005 79.7099 31.661 97.7466 30.4336 o
-37 23 14 1.94463 0.978087 78.4967 25.0172 62.1956 27.2926 88.8643 29.2664 o
-37 23 15 0.598131 0.755798 51.9003 21.076 63.75 26.4186 49.5872 22.0135 o
-37 23 16 0.770681 0.903472 56.1473 22.9519 47.8472 22.705 75.6235 28.1803 o
-37 23 17 3.11066 1.11993 99.6411 25.3629 87.8148 32.2583 89.207 31.338 o
-37 23 18 2.00146 0.977529 79.1429 24.9844 75.3294 30.2453 73.7473 28.0712 o
-37 24 3 4.17003 1.96222 95.9322 35.2534 95.9322 35.2534 ? ? o
-37 24 4 0.132615 1.32407 53.1889 24.4737 53.1889 24.4737 ? ? o
-37 24 5 1.10999 1.35589 63.1872 27.103 63.1872 27.103 ? ? o
-37 24 6 -0.935956 0.472037 24.2286 11.9797 51.0332 22.7116 24.1729 12.0749 o
-37 24 7 -0.086771 0.579674 37.1496 16.739 61.8255 26.2206 35.4978 16.6303 o
-37 24 8 2.11113 1.00567 81.295 25.2952 66.1324 28.3535 87.288 29.6798 o
-37 24 9 -0.134807 0.627804 37.8474 17.1999 46.8683 21.8484 41.9368 19.0148 o
-37 24 10 0.161041 0.685197 43.4461 18.9488 50.7574 23.0275 47.0982 20.8942 o
-37 24 11 0.750555 0.807949 55.0285 21.9848 46.0376 22.2102 72.4338 25.4133 o
-37 24 12 2.20564 1.06098 82.13 26.0419 54.6029 25.6271 109.325 29.2463 o
-37 24 13 0.159223 0.714696 43.9822 19.2636 60.0551 25.9316 42.955 19.7862 o
-37 24 14 0.877914 0.844876 57.4396 22.6304 71.2447 29.0202 52.3757 23.0991 o
-37 24 15 0.212957 0.779293 45.9384 20.118 60.1343 26.8656 45.7462 20.8103 o
-36 0 1 -0.90587 0.371758 13.6552 9.98171 13.6552 9.98171 13.6552 9.98171 o
-36 0 2 1.35405 0.719286 65.607 25.8375 65.607 25.8375 65.607 25.8375 o
-36 0 3 24.8332 2.36974 330.707 16.2995 330.707 16.2995 330.707 16.2995 o
-36 0 4 22.0854 2.16708 312.056 15.8014 312.056 15.8014 312.056 15.8014 o
-36 0 5 5.11018 1.12565 147.272 18.0081 147.272 18.0081 147.272 18.0081 o
-36 0 6 4.22789 1.0059 133.445 17.9656 133.445 17.9656 133.445 17.9656 o
-36 0 7 23.678 2.23908 323.314 15.7509 323.314 15.7509 323.314 15.7509 o
-36 0 8 3.32295 0.928359 116.655 19.684 116.655 19.684 116.655 19.684 o
-36 0 9 3.37238 0.931833 117.662 19.5298 117.662 19.5298 117.662 19.5298 o
-36 0 10 5.64786 1.17244 155.312 17.6653 155.312 17.6653 155.312 17.6653 o
-36 0 11 6.17295 1.13598 163.324 16.1194 163.324 16.1194 163.324 16.1194 o
-36 0 12 28.1319 3.20419 349.403 20.9169 349.403 20.9169 349.403 20.9169 o
-36 0 13 7.10554 1.26244 175.237 16.6633 175.237 16.6633 175.237 16.6633 o
-36 0 14 7.30564 1.2341 178.02 15.9921 178.02 15.9921 178.02 15.9921 o
-36 0 15 0.0846416 0.433364 27.0951 17.0838 27.0951 17.0838 27.0951 17.0838 o
-36 0 16 2.30046 0.774858 94.4148 21.2763 94.4148 21.2763 94.4148 21.2763 o
-36 0 17 3.59537 1.72173 105.503 39.555 105.503 39.555 105.503 39.555 o
-36 0 18 32.1266 4.0686 368.918 25.2215 368.918 25.2215 368.918 25.2215 o
-36 0 19 3.64256 1.63339 107.895 37.8111 107.895 37.8111 107.895 37.8111 o
-36 0 20 1.71803 1.38439 68.5259 35.4621 68.5259 35.4621 68.5259 35.4621 f
-36 0 21 2.46859 0.90869 95.2363 24.9806 95.2363 24.9806 95.2363 24.9806 o
-36 0 22 2.45207 0.857924 95.9573 23.3412 95.9573 23.3412 95.9573 23.3412 f
-36 0 23 0.0396116 0.277913 21.3369 13.5467 21.3369 13.5467 21.3369 13.5467 o
-36 0 24 0.766818 0.744334 47.0415 25.5072 47.0415 25.5072 47.0415 25.5072 o
-36 0 25 -0.319016 0.0804423 ? ? ? ? ? ? o
-36 0 26 0.555753 0.443286 40.2026 20.2341 40.2026 20.2341 40.2026 20.2341 o
-36 0 27 5.44546 0.933872 152.904 14.1063 152.904 14.1063 152.904 14.1063 o
-36 0 28 13.7996 1.4304 245.425 13.2728 245.425 13.2728 245.425 13.2728 o
-36 0 29 3.44951 0.8377 119 16.908 119 16.908 119 16.908 o
-36 0 30 1.48555 0.690292 68.7874 24.7845 68.7874 24.7845 68.7874 24.7845 o
-36 0 31 4.16011 0.887492 131.408 15.8944 131.408 15.8944 131.408 15.8944 o
-36 0 32 4.71942 1.69048 121.404 36.1883 121.404 36.1883 121.404 36.1883 o
-36 0 33 0.266413 1.00997 39.218 25.26 39.218 25.26 39.218 25.26 o
-36 1 1 0.799496 0.475947 58.2133 17.2594 84.4767 20.4616 45.3028 18.7483 o
-36 1 2 6.73022 0.863759 172.402 11.3969 182.975 16.003 158.877 16.9072 o
-36 1 3 1.16086 0.515497 69.6388 16.9145 59.8098 21.9739 79.3309 19.9696 o
-36 1 4 0.393409 0.442981 45.5484 16.7482 43.1238 18.5883 58.2441 19.8223 o
-36 1 5 7.40915 0.947013 180.84 11.9118 176.406 18.0612 180.367 16.418 o
-36 1 6 3.54558 0.677526 124.675 12.4591 111.375 20.455 132.376 16.5367 o
-36 1 7 -0.151384 0.32892 28.0849 12.6358 29.2305 13.9012 40.7972 16.2905 o
-36 1 8 0.501773 0.417954 48.2537 16.4015 41.6547 17.8009 65.2686 19.4211 o
-36 1 9 14.2254 1.23074 251.231 11.1086 243.341 16.0585 254.312 15.7686 o
-36 1 10 3.4054 0.716114 121.834 13.523 112.866 18.9199 129.405 20.981 o
-36 1 11 9.11229 0.982363 200.948 11.1013 214.72 14.9863 182.69 17.114 o
-36 1 12 3.15099 0.774772 116.46 15.4274 170.277 24.3837 95.9546 20.8735 o
-36 1 13 1.35135 0.481424 75.7212 14.9123 75.9911 19.8662 73.2514 20.4427 o
-36 1 14 20.0616 1.43672 298.349 10.9112 293.912 15.6861 296.877 15.5434 o
-36 1 15 10.1594 1.0304 212.086 11.0276 207.723 15.8123 211.837 15.8522 o
-36 1 16 2.42229 0.557935 102.674 12.5526 90.5179 19.4404 111.668 17.3454 f
-36 1 17 26.89 1.90644 344.049 12.5552 347.54 20.6208 334.364 16.238 o
-36 1 18 0.881443 0.472734 60.7123 16.9619 71.8925 20.5729 53.5784 20.1915 o
-36 1 19 0.692276 0.468449 54.6334 17.3018 82.3011 19.2636 40.6904 18.0045 o
-36 1 20 1.41287 0.561683 76.5052 17.0438 98.8056 20.8893 59.1073 21.5053 o
-36 1 21 8.28864 0.979007 190.717 11.6673 170.67 18.3118 204.417 15.7272 o
-36 1 22 3.57608 0.587078 125.227 10.7071 121.04 13.7131 127.315 18.5165 o
-36 1 23 0.24836 0.268945 35.872 13.0723 39.0811 13.8068 41.3036 18.0851 o
-36 1 24 1.02503 0.341759 65.95 12.1701 63.5607 16.7895 65.8262 16.7364 o
-36 1 25 11.8899 0.993219 228.822 9.8414 231.355 15.2373 221.607 13.2674 o
-36 1 26 11.4889 0.909652 225.181 9.15676 224.549 13.1538 220.189 13.1398 o
-36 1 27 13.5136 1.12814 243.069 10.5234 233.896 18.5273 241.401 13.187 o
-36 1 28 3.63883 0.702038 124.453 12.949 122.618 21.3969 118.886 17.7054 o
-36 1 29 5.01844 0.661945 147.763 10.1957 152.027 15.005 138.709 14.6769 o
-36 1 30 1.64372 0.471314 82.7061 13.3444 93.9509 18.4756 68.776 19.3158 o
-36 1 31 1.33843 0.510908 72.8503 16.2746 55.8483 20.4146 91.989 20.5211 o
-36 1 32 0.582076 0.575112 50.722 19.0011 63.7842 24.5297 48.0052 20.0726 o
-36 1 33 1.64123 0.833016 75.6278 22.9293 ? ? 75.6278 22.9293 o
-36 2 1 0.876052 0.465405 60.6289 16.7895 72.0331 21.7216 54.945 19.5012 o
-36 2 2 2.79726 0.631412 110.272 13.215 130.423 17.8301 90.4189 20.7893 o
-36 2 3 7.23309 0.919726 178.666 11.7087 165.847 18.4708 185.442 15.6631 o
-36 2 4 13.8108 1.22132 247.402 11.1955 229.546 17.3068 258.64 15.0332 f
-36 2 5 2.09781 0.588595 94.9803 14.4745 76.7054 23.1062 107.172 17.89 o
-36 2 6 11.842 1.65627 226.369 16.6672 226.369 16.6672 ? ? o
-36 2 7 1.45114 0.529889 78.318 15.8491 74.5784 22.0203 79.6901 20.4778 o
-36 2 8 45.0077 2.55965 445.637 13.0064 435.428 16.4709 448.397 22.0227 o
-36 2 9 11.8223 1.12798 228.945 11.1783 224.824 16.0766 228.365 15.9808 o
-36 2 10 11.9479 1.34443 229.189 13.3265 213.279 27.6008 230.432 15.6444 o
-36 2 11 12.7423 1.64022 235.309 15.8599 ? ? 235.309 15.8599 o
-36 2 12 25.1075 2.26989 330.777 15.5662 ? ? 330.777 15.5662 o
-36 2 13 2.4159 0.54916 102.678 12.3453 112.962 15.8624 86.7294 20.7095 o
-36 2 14 3.81374 0.683899 129.366 12.0985 118.626 18.2523 136.903 17.1214 o
-36 2 15 3.25289 0.668532 119.103 12.9026 119.776 17.9709 113.365 20.1 o
-36 2 16 7.71388 0.920568 184.55 11.338 181.241 16.0228 183.33 16.6608 o
-36 2 17 8.74484 0.981996 196.465 11.3546 194.631 15.9648 193.26 16.7574 o
-36 2 18 0.974009 0.44143 63.7962 15.748 68.6464 18.9419 58.9592 20.5913 f
-36 2 19 1.20929 0.49214 71.0198 16.0534 77.0587 19.6197 63.3598 21.6037 o
-36 2 20 0.611358 0.427895 51.5769 16.5585 55.556 19.3693 52.7999 19.8471 o
-36 2 21 3.38515 0.552179 122.027 10.3327 116.264 13.116 128.891 18.0372 o
-36 2 22 1.24559 0.400319 72.7793 12.915 65.8513 16.0991 84.8398 21.1059 o
-36 2 23 0.319156 0.276994 38.7123 13.3467 36.6126 13.7765 57.6348 20.8554 o
-36 2 24 4.3451 0.643352 137.887 10.6362 132.787 13.3465 141.427 19.0528 o
-36 2 25 4.24393 0.572172 136.615 9.53358 145.044 12.8615 123.646 14.9839 o
-36 2 26 2.59652 0.490293 106.247 10.5788 107.586 15.5928 100.783 15.5236 o
-36 2 27 3.93078 0.604677 130.806 10.5459 116.664 18.2246 136.508 13.5977 o
-36 2 28 2.31694 0.48543 99.8447 11.1898 102.987 18.2451 93.6479 15.2742 o
-36 2 29 0.697498 0.42639 53.3518 16.4492 69.1834 22.0501 47.0413 17.9024 o
-36 2 30 1.32384 0.486687 73.022 15.5529 62.1802 21.6309 78.5094 19.0463 o
-36 2 31 1.43782 0.600898 74.4131 18.3766 97.8699 29.5805 63.8992 20.6813 o
-36 2 32 1.93059 0.732375 85.0814 19.838 63.7405 27.496 92.7635 21.3399 f
-36 2 33 0.555417 0.606937 50.1697 19.3463 38.1769 18.7094 74.3191 21.3235 o
-36 2 34 0.886855 0.623399 57.7932 20.018 49.9519 22.9951 67.357 21.7325 o
-36 2 35 0.810042 1.13498 59.1495 25.0646 ? ? 59.1495 25.0646 o
-36 3 1 1.69043 0.558588 84.6212 15.5027 73.1568 24.6369 89.4229 18.1588 o
-36 3 2 1.66799 0.549546 84.1336 15.34 67.9601 23.8135 93.0351 17.7098 o
-36 3 3 3.5006 0.701994 123.593 13.0445 78.6519 25.5136 152.307 14.6249 o
-36 3 4 3.65586 0.707023 126.433 12.8266 128.958 20.0095 120.694 17.7878 o
-36 3 5 6.73279 0.905451 172.302 11.9611 176.137 17.5403 164.806 17.0232 f
-36 3 6 18.7281 1.4268 288.197 11.2201 263.988 17.537 304.427 14.9134 o
-36 3 7 11.2078 1.12309 222.766 11.4424 202.106 17.8719 237.421 15.29 o
-36 3 8 27.0242 2.00103 345.085 13.1406 339.904 25.1633 340.648 15.7464 o
-36 3 9 2.07216 0.576016 94.473 14.2333 105.334 19.1778 80.9622 21.3632 o
-36 3 10 4.90643 1.10876 144.763 17.6922 144.763 17.6922 ? ? o
-36 3 11 9.44265 1.01029 204.488 11.2186 210.604 15.5114 193.651 16.7937 o
-36 3 12 2.33999 0.570569 100.812 13.1128 93.2464 20.0413 104.129 18.3153 o
-36 3 13 6.96775 0.857039 175.56 11.0993 179.379 15.4652 167.51 16.5508 o
-36 3 14 8.91821 0.981682 198.608 11.2263 194.565 16.0685 198.129 16.2116 o
-36 3 15 1.15236 0.42273 69.9169 14.1625 66.5344 18.5339 72.1764 19.4975 o
-36 3 16 6.77666 0.868936 172.878 11.4337 200.576 14.2969 137.554 20.3538 o
-36 3 18 3.73239 0.692319 127.663 12.4238 113.889 19.4316 137.325 17.1635 o
-36 3 19 5.62573 0.794954 157.236 11.5161 152.997 16.8629 156.721 16.5114 o
-36 3 20 5.3397 0.671806 153.655 9.94325 155.305 12.1887 144.968 18.2473 o
-36 3 21 0.970536 0.344436 64.2009 12.5857 60.9815 14.7943 70.4224 21.0411 o
-36 3 22 1.72945 0.44049 86.3957 11.8443 92.4396 13.0763 66.6757 23.1109 o
-36 3 23 8.40437 0.848114 192.474 10.0015 194.492 12.2763 180.937 18.2275 o
-36 3 24 1.89443 0.47228 90.185 12.1548 99.9157 13.3767 64.4799 22.9711 f
-36 3 25 7.33432 0.831611 179.223 10.5424 177.621 13.5278 173.858 17.8569 o
-36 3 26 2.74969 0.507179 109.326 10.6277 99.3697 17.7066 113.028 14.0939 f
-36 3 27 0.96862 0.427011 62.784 15.4831 103.139 18.493 44.3126 17.4483 o
-36 3 28 0.215278 0.324793 36.2665 14.1066 50.3833 19.3944 35.3566 14.7544 o
-36 3 29 7.16296 1.09296 173.422 14.3851 119.701 37.0604 180.776 16.0166 o
-36 3 30 1.21626 0.561525 68.7438 18.1953 88.1464 30.0758 61.9859 19.8023 o
-36 3 31 1.00211 0.558134 62.1324 18.754 51.2549 23.8868 70.752 19.197 o
-36 3 32 4.20902 0.882055 130.527 15.5939 97.9328 34.1091 131.841 17.78 o
-36 3 33 -0.54253 0.370258 23.727 11.4866 68.6193 26.2778 22.408 11.0505 o
-36 3 34 0.544464 0.577963 49.1662 18.8999 63.4926 25.5124 46.617 19.5623 o
-36 3 35 2.28159 0.802916 90.4974 20.5408 54.6431 25.0848 110.159 21.0387 o
-36 3 36 0.551252 0.749318 50.9569 20.8746 ? ? 50.9569 20.8746 o
-36 4 1 2.90427 0.70781 111.8 14.6748 111.108 28.8795 108.726 17.5385 o
-36 4 2 2.84867 0.659625 111.085 13.7233 114.09 24.2692 106.146 17.5223 o
-36 4 3 3.38723 1.24276 116.425 24.8991 116.425 24.8991 ? ? o
-36 4 4 15.6034 1.34358 262.727 11.5964 235.93 19.2513 278.026 14.8698 f
-36 4 5 6.44689 1.04975 167.635 14.3013 157.523 20.6841 172.576 21.1297 o
-36 4 6 6.31963 0.906804 166.742 12.3902 155.094 20.3125 171.315 16.2674 o
-36 4 7 2.39153 0.998851 98.3117 23.3339 98.3117 23.3339 ? ? o
-36 4 8 1.15184 0.855301 70.3468 23.4608 70.3468 23.4608 ? ? o
-36 4 9 2.37316 0.933605 98.414 22.0108 98.414 22.0108 ? ? o
-36 4 10 1.62728 0.529527 83.2756 14.932 62.3808 21.8922 100.975 17.4499 o
-36 4 11 16.4887 1.31469 270.432 11.0197 269.587 15.8309 265.885 15.7294 o
-36 4 12 0.539685 0.397476 49.0823 15.9761 41.0862 17.2191 68.4081 19.2475 o
-36 4 13 0.202765 0.337591 36.9492 14.3791 37.1559 15.7986 47.5857 17.8169 o
-36 4 14 1.66981 0.507877 84.5623 14.0803 95.0298 17.7551 70.1811 21.2895 o
-36 4 15 1.15372 0.448336 69.7361 14.9888 86.876 16.4423 50.8581 20.0469 f
-36 4 16 7.62045 0.912575 183.385 11.3114 187.055 15.6604 174.661 17.0277 f
-36 4 17 1.80916 0.50115 88.2502 13.2545 72.3887 19.9248 103.339 17.5675 o
-36 4 18 0.0943139 0.253537 30.2124 12.2295 27.6666 12.2582 51.5512 17.673 o
-36 4 19 2.00579 0.406383 93.8986 9.94045 90.143 12.3594 98.3144 18.2808 o
-36 4 20 1.07674 0.377097 67.6047 13.0904 49.0283 16.8155 104.936 16.3582 o
-36 4 21 2.80049 0.491281 110.933 10.1292 106.225 12.7368 116.109 18.1353 o
-36 4 22 3.45694 0.55757 123.177 10.3343 122.404 12.7915 118.767 19.0885 o
-36 4 23 6.44237 0.857705 167.625 11.6466 168.405 16.351 160.188 17.5757 o
-36 4 24 1.86641 0.491292 89.2304 12.8221 71.4196 18.8902 111.193 17.6901 o
-36 4 25 -0.100897 0.387615 31.4363 13.9588 37.22 15.6613 38.7398 18.33 o
-36 4 26 10.7231 1.12637 215.633 11.8614 203.506 14.1188 237.685 24.0742 o
-36 4 27 0.791348 0.425128 56.7355 16.1673 55.4007 21.0063 59.3251 18.3835 o
-36 4 28 0.595623 0.432306 50.2074 16.6776 77.0484 28.1293 46.4645 17.0843 o
-36 4 29 0.696398 0.507637 53.7072 18.0765 63.9502 27.6297 54.2984 18.6894 o
-36 4 30 1.03421 0.539413 63.4277 18.255 110.029 29.812 52.3314 19.1619 o
-36 4 31 7.22448 1.125 172.575 14.8913 95.9198 37.1129 185.315 16.0402 o
-36 4 32 2.96734 0.764899 108.687 16.4315 101.926 32.4444 102.642 19.7557 o
-36 4 33 2.87464 0.786492 105.668 17.4444 61.0239 27.6796 118.555 17.7192 o
-36 4 34 0.57383 0.533383 49.2701 18.3303 53.6489 23.7151 51.687 19.5093 o
-36 4 35 1.9465 0.938744 79.5337 24.3863 88.1963 30.8567 66.2421 26.7693 o
-36 4 36 1.84435 0.753085 80.157 21.003 52.4821 23.9514 98.8978 22.2819 o
-36 5 1 4.68411 0.859826 142.692 13.8024 139.844 29.6225 139.748 16.2107 o
-36 5 2 1.7852 0.588243 86.8696 15.9031 83.6451 28.4261 86.6576 17.9709 o
-36 5 3 21.2915 1.74493 306.016 12.9273 288.344 26.1779 306.547 15.2164 o
-36 5 4 11.335 1.55613 221.504 15.9989 248.95 24.118 196.404 22.6883 o
-36 5 5 6.79403 2.11826 162.137 30.6754 162.137 30.6754 ? ? o
-36 5 6 10.793 1.18382 218.108 12.3276 188.843 23.3007 230.127 14.9375 o
-36 5 7 19.5233 1.48318 294.06 11.4308 319.25 16.7876 270.803 15.9941 f
-36 5 8 21.6579 1.5844 309.658 11.5943 284.393 18.4048 324.66 15.2622 o
-36 5 9 42.9825 2.20173 436.506 11.4193 432.312 16.697 431.696 15.9928 o
-36 5 10 2.66267 0.639483 107.402 13.7857 92.896 22.7888 115.234 17.8902 o
-36 5 11 0.0604752 0.655369 44.5197 18.9625 44.5197 18.9625 ? ? o
-36 5 12 2.40187 0.576506 102.121 13.0689 71.5864 22.6956 125.154 15.2253 o
-36 5 13 3.01239 0.633774 114.622 12.7212 102.424 20.5198 121.575 17.1433 o
-36 5 14 1.6343 0.510333 83.5362 14.3348 71.7845 21.0494 92.091 18.6386 o
-36 5 15 5.3164 0.770806 153.01 11.4787 152.066 16.3305 149.61 16.9245 o
-36 5 16 2.18032 0.577123 96.8516 13.8747 114.012 16.6822 73.0332 22.8013 o
-36 5 17 6.50243 0.859349 169.163 11.5605 185.088 15.0672 146.486 19.1172 o
-36 5 18 1.05325 0.339665 67.2487 11.8583 75.2667 12.4237 49.4771 19.709 o
-36 5 19 1.45386 0.367675 79.5589 10.7267 74.6333 13.3183 88.105 19.559 o
-36 5 20 0.36972 0.233878 40.1077 12.1473 36.5481 12.8559 59.0323 18.8882 o
-36 5 21 31.0079 2.02425 368.199 12.4537 368.199 12.4537 ? ? o
-36 5 22 11.604 0.957376 226.53 9.58144 223.865 12.3833 223.949 15.6843 o
-36 5 23 0.519329 0.385184 47.6938 15.7388 48.121 16.5221 57.6557 23.2955 o
-36 5 24 1.25385 0.514883 71.4867 16.6097 78.7011 17.0941 56.8975 24.6068 o
-36 5 25 10.136 1.25171 208.449 13.6582 201.638 16.7475 204.762 26.5654 o
-36 5 26 0.200828 0.744838 47.9902 20.3189 64.3913 25.5324 47.3478 21.7006 o
-36 5 27 -0.232008 0.683562 39.8797 18.0534 58.374 24.4106 40.4077 19.0964 o
-36 5 28 2.44462 0.727183 99.3518 17.1775 97.9277 32.4339 94.605 20.0361 o
-36 5 29 2.08818 0.71186 90.6234 18.3974 59.6518 26.9867 102.327 18.475 o
-36 5 30 -0.0283923 0.334081 30.2068 13.2018 50.5714 23.3914 31.3576 13.5828 o
-36 5 31 2.06215 0.677582 89.7509 17.7063 81.8829 31.848 87.7508 19.6349 o
-36 5 32 5.51001 1.00809 149.362 15.4916 98.9999 36.1945 154.069 17.2566 o
-36 5 33 1.43049 0.621664 72.7905 19.0874 56.1236 25.5049 79.997 19.7964 o
-36 5 34 1.59714 0.641436 76.6774 19.016 82.1706 29.8225 69.7834 21.3836 o
-36 5 35 0.103332 0.498313 38.0271 16.3725 38.4217 18.6586 47.9801 18.7428 o
-36 5 36 0.962885 0.840952 59.0756 22.7747 81.4788 29.6289 49.2558 22.3722 o
-36 6 1 7.49154 1.03923 181.011 13.0749 187.742 25.3347 174.289 15.8218 o
-36 6 2 3.97538 0.807094 131.234 14.134 124.447 30.9133 129.67 16.3809 o
-36 6 3 0.93714 0.523253 62.6203 17.966 84.9517 29.1433 58.3826 19.1386 f
-36 6 4 17.7215 1.60097 279.064 13.0128 277.207 26.2381 274.107 15.3568 o
-36 6 5 22.6753 1.80679 315.825 12.9681 369.398 23.5831 292.604 15.8993 o
-36 6 6 5.79918 2.09209 147.748 32.877 147.748 32.877 ? ? o
-36 6 7 2.14358 0.687797 95.0957 16.9836 72.1453 29.2588 103.064 17.774 o
-36 6 8 26.0618 1.98907 338.465 13.3192 291.73 28.5917 349.637 15.4029 o
-36 6 9 6.47303 1.05819 167.866 14.398 136.533 34.033 173.729 16.2855 o
-36 6 10 13.7772 1.43865 245.935 13.2814 260.475 25.4947 235.858 15.9883 o
-36 6 11 15.2023 1.73322 257.096 15.3188 ? ? 257.096 15.3188 o
-36 6 12 18.9666 1.43025 289.82 11.1839 287.624 16.9427 285.902 15.24 o
-36 6 13 15.2205 1.74719 257.026 15.4478 ? ? 257.026 15.4478 o
-36 6 14 1.3542 0.494838 75.559 15.3384 86.4788 19.9721 64.668 20.5396 o
-36 6 15 1.70496 0.519803 85.3157 14.2863 68.6152 22.0277 96.5746 17.3816 o
-36 6 16 12.7669 1.13232 237.676 10.8047 220.941 16.571 248.038 14.6192 o
-36 6 17 0.491632 0.249245 45.744 12.1292 42.1977 13.3607 59.7329 18.7615 o
-36 6 18 0.412755 0.22267 42.0279 11.6035 40.7509 12.4343 52.0807 18.578 o
-36 6 19 -0.0457496 0.148144 19.6034 8.67091 20.8385 9.07611 32.6231 14.7432 o
-36 6 20 5.68522 0.687148 158.477 9.85674 158.964 12.6305 152.641 16.5553 o
-36 6 21 5.03795 0.785573 148.112 12.1029 148.163 13.6743 133.6 29.5928 o
-36 6 22 14.3217 1.40559 249.418 12.7902 242.446 15.6249 248.335 24.1617 o
-36 6 23 10.2364 1.22583 210.186 13.2599 203.211 16.1816 209.614 25.6668 o
-36 6 24 1.01261 0.485863 64.1103 16.9045 58.0244 18.712 81.6095 26.1129 o
-36 6 25 0.157621 0.712617 46.6039 19.8091 54.5759 23.8332 52.2247 22.5089 o
-36 6 26 11.684 1.80059 217.99 18.8697 200.797 30.1699 208.99 27.7443 o
-36 6 27 8.50176 1.60518 183.934 20.0652 190.9 28.7891 150.983 33.7274 o
-36 6 28 2.48368 1.12044 93.7571 26.0834 81.5028 31.5226 98.0485 31.5839 o
-36 6 29 0.437176 0.494182 46.3798 17.5613 67.825 28.0353 44.9817 17.8601 o
-36 6 30 1.55444 1.63239 74.6002 30.7122 74.6002 30.7122 ? ? o
-36 6 31 0.563187 0.500536 49.3153 17.8535 59.6205 26.5969 50.4032 18.4214 o
-36 6 32 0.00026397 0.373609 32.2159 14.0223 69.7517 28.8517 30.8393 13.8012 o
-36 6 33 3.23167 0.813209 112.393 16.8882 75.0286 31.6358 116.928 18.2462 o
-36 6 34 -0.124245 0.433468 31.9881 14.4385 40.381 19.6896 36.7807 15.8565 o
-36 6 35 4.27224 0.921863 128.839 16.568 82.0498 32.3788 135.375 18.6932 o
-36 6 36 0.670476 0.561702 51.3784 18.8648 55.3331 24.6542 53.0295 19.9174 o
-36 7 1 3.16132 0.734036 116.62 14.5535 83.9731 30.4741 125.059 15.7067 o
-36 7 2 1.41275 0.566573 76.6327 17.1524 70.4184 27.334 79.5672 18.5422 o
-36 7 3 3.45713 0.794064 121.923 15.0512 127.606 32.2068 116.941 17.6244 o
-36 7 4 1.20521 0.561021 70.6421 17.935 78.6281 28.7526 69.1685 19.4955 o
-36 7 5 15.7061 1.52455 262.533 13.1777 261.033 27.5091 257.595 15.4038 f
-36 7 6 24.8365 1.93742 330.237 13.2978 287.914 29.1145 338.543 15.3059 o
-36 7 7 3.90765 0.854836 129.781 15.186 134.716 32.2337 124.634 17.899 o
-36 7 8 1.27026 0.608923 72.4287 18.841 79.0445 29.978 71.875 20.2706 o
-36 7 9 10.8137 1.26631 217.767 13.2157 236.904 25.3583 206.888 15.9481 o
-36 7 10 2.43044 0.711031 101.551 16.3962 75.8235 29.4752 109.967 17.4926 o
-36 7 11 1.3577 0.618126 74.844 18.7286 79.1776 29.4738 74.3349 20.4174 o
-36 7 12 2.3208 0.677292 99.3003 15.9697 144.432 27.2214 84.3783 20.1348 o
-36 7 13 1.97946 0.695056 90.8195 17.948 53.5657 25.1752 109.338 16.6911 f
-36 7 14 4.40406 0.851244 138.157 14.1362 178.642 26.217 123.644 17.6968 o
-36 7 15 5.84922 0.95028 159.58 13.5994 134.602 33.4817 162.462 15.2504 o
-36 7 16 13.0725 1.10877 240.616 10.4484 239.69 14.9741 236.351 14.9834 o
-36 7 17 9.02566 0.897454 199.893 10.1893 201.417 14.5637 194.079 14.6912 o
-36 7 18 16.2059 1.10633 268.333 9.34042 253.609 12.736 283.568 14.0707 o
-36 7 19 19.3516 1.60677 290.98 12.5198 280.899 15.5288 297.486 22.4599 o
-36 7 20 3.1847 0.741767 116.508 14.7301 104.253 19.408 134.793 25.4004 o
-36 7 21 3.30825 0.757754 118.593 14.7725 119.011 17.3478 104.848 30.0251 o
-36 7 22 4.22562 0.794962 134.664 13.5367 129.016 16.4179 136.755 27.4896 o
-36 7 23 0.38673 0.745736 51.5179 20.9299 61.2983 26.0268 54.9018 23.0021 o
-36 7 24 2.15405 0.948921 90.4254 23.5188 90.2519 30.5919 85.8535 28.3822 o
-36 7 25 4.19383 1.17359 128.377 21.4337 90.3596 32.5754 149.19 26.0438 o
-36 7 26 1.38699 0.928268 72.6485 24.4441 95.3827 31.0575 61.0624 25.7038 o
-36 7 27 1.87405 0.987493 82.4877 24.9557 74.3778 29.6587 87.8479 29.3092 o
-36 7 28 0.798727 0.89664 60.1086 23.4219 66.8525 27.2511 61.8372 26.3521 o
-36 7 29 1.4474 0.586323 75.1768 17.9001 106.877 29.4854 63.3241 20.2791 o
-36 7 30 0.709963 0.518529 53.6957 18.2683 81.7301 31.1703 49.4198 18.5623 o
-36 7 31 1.19871 0.605481 67.0813 19.3512 52.2017 24.491 76.5319 19.6541 o
-36 7 32 2.4869 0.745527 97.9081 17.8829 72.3853 30.5845 100.972 19.336 o
-36 7 33 0.97345 0.55227 60.2582 18.7444 74.7001 29.2286 55.7974 19.6318 o
-36 7 34 1.69675 0.651261 79.0236 18.8975 96.8711 31.614 67.875 21.3954 o
-36 7 35 1.14771 0.621431 63.9714 19.8809 53.3879 24.6869 70.531 20.8823 f
-36 7 36 1.45594 0.650471 71.7492 19.8411 100.194 31.0927 58.2228 21.3571 o
-36 8 1 1.17255 0.513936 69.7132 16.8617 68.1069 26.7362 71.5622 18.0637 o
-36 8 2 12.0018 1.68198 226.756 16.9001 211.372 28.6966 226.217 22.2692 f
-36 8 3 13.0888 1.39309 239.371 13.2156 224.385 29.1154 238.672 15.265 o
-36 8 4 2.6741 0.688194 107.04 14.9504 125.438 29.2787 98.9074 18.1165 o
-36 8 5 7.34135 1.06676 178.99 13.5826 134.58 35.1312 187.802 15.0117 o
-36 8 6 7.89463 1.13383 185.51 13.9269 159.229 33.4525 188.714 15.8105 o
-36 8 7 2.46143 0.740636 101.903 17.0417 128.045 30.9871 91.2901 20.7639 o
-36 8 8 2.77041 0.778255 108.345 16.7911 105.316 34.1205 106.462 19.0026 o
-36 8 9 3.0837 0.792284 114.707 16.0634 80.6239 31.8467 123.65 16.8852 o
-36 8 10 1.80301 0.658838 86.6434 17.7963 101.835 31.3128 80.672 20.4078 o
-36 8 11 17.7699 1.60217 279.284 13.0122 271.475 26.6412 276.129 15.293 o
-36 8 12 2.52649 0.70302 103.678 15.84 90.2713 32.211 105.425 17.3387 o
-36 8 13 6.18623 0.968376 164.23 13.4557 138.52 32.9967 167.503 15.128 o
-36 8 14 6.73376 0.985089 171.501 13.0917 122.903 34.8617 181.227 14.2868 o
-36 8 15 -0.237488 0.549656 36.0546 16.2678 47.8803 22.4961 41.4596 18.0295 o
-36 8 16 4.68465 1.18636 139.476 19.7956 114.575 34.8863 145.557 24.2603 o
-36 8 17 1.5687 0.838876 79.12 22.7632 96.3229 31.8475 71.5883 25.2052 o
-36 8 18 8.45171 1.51915 188.366 18.4803 163.628 33.3099 192.433 24.0966 o
-36 8 19 6.33658 1.342 162.208 19.0786 180.826 28.9109 137.787 28.5027 o
-36 8 20 0.0705798 0.701817 45.4121 19.4893 70.3515 28.0458 44.0737 19.9316 o
-36 8 21 2.48559 1.00649 97.9834 23.5319 97.4869 33.2827 93.1612 27.9256 o
-36 8 22 3.68732 1.17095 120.003 22.9072 99.0535 34.2112 124.393 28.4332 o
-36 8 23 0.545755 0.830169 55.8997 22.301 52.4791 24.0054 72.5186 26.5505 o
-36 8 24 0.150488 0.739283 47.1622 20.1156 63.6922 26.8001 48.0506 21.3311 o
-36 8 25 -1.06368 0.633842 29.889 14.5953 32.3024 16.0321 47.1306 21.1688 o
-36 8 26 0.254521 0.776625 49.3219 20.8086 49.1518 22.6019 63.646 25.3573 o
-36 8 27 4.08877 1.19219 124.744 22.4432 102.293 33.0164 127.518 30.1493 o
-36 8 28 1.39634 0.922552 71.7104 24.3677 92.1226 29.1258 58.3534 25.6739 o
-36 8 29 2.16762 0.990747 87.3723 24.6077 85.0151 29.4712 81.9412 30.33 o
-36 8 30 1.77914 0.626745 83.2857 17.5753 87.5247 30.2229 77.4513 20.1927 f
-36 8 31 0.755493 0.550708 54.7176 18.8209 115.782 32.1664 44.8107 18.3803 o
-36 8 32 -0.402132 0.260959 19.8517 9.61829 46.7891 22.3595 20.4058 9.84535 o
-36 8 33 4.50018 0.927071 133.381 16.0439 101.657 35.4783 131.499 18.62 o
-36 8 34 0.110763 0.459645 37.0628 15.8362 39.5308 19.483 44.6897 17.4261 o
-36 8 35 4.85153 0.975257 137.309 16.3894 132.505 36.2061 124.217 20.5754 o
-36 9 1 7.58189 1.06515 181.666 13.356 194.946 27.5705 173.208 15.8521 o
-36 9 2 5.48468 0.918096 154.344 13.594 155.332 30.7612 150.001 15.7425 o
-36 9 3 5.21807 0.916458 150.433 13.9389 112.654 34.1758 157.582 15.3373 o
-36 9 4 10.1881 1.22821 211.038 13.231 223.324 27.2352 202.645 15.6192 o
-36 9 5 12.3476 1.36348 232.395 13.3273 231.855 27.5285 227.2 15.6975 o
-36 9 6 13.8974 1.4277 246.739 13.1359 254.107 26.7177 239.066 15.5102 o
-36 9 7 14.7669 1.49048 254.279 13.3052 200.514 33.7077 265.542 14.8939 o
-36 9 8 2.78255 0.775765 108.539 16.7019 101.309 33.7285 107.828 18.7933 o
-36 9 9 3.3088 0.821674 118.803 16.0551 103.801 35.2614 119.644 17.6981 o
-36 9 10 6.48611 1.00963 168.073 13.7069 167.277 29.8334 163.995 16.0302 o
-36 9 11 12.8262 1.34456 237.148 12.8732 252.386 25.8816 227.594 15.2486 o
-36 9 12 0.273114 0.440217 42.094 16.4089 59.9668 26.1294 43.5548 16.9336 o
-36 9 13 1.73006 0.783218 83.6035 21.1722 100.026 30.5436 74.86 24.3634 o
-36 9 14 18.0683 2.13004 277.772 17.4337 258.158 29.0222 277.322 23.1889 o
-36 9 15 1.53693 0.82606 78.4799 22.5916 62.5974 26.8826 95.3185 24.7243 o
-36 9 16 0.646357 0.694671 56.4632 20.9354 65.6868 27.3538 59.1438 22.5472 o
-36 9 17 5.77113 1.30096 154.78 19.4403 152.45 32.5561 144.746 26.6775 o
-36 9 18 1.73751 0.878648 82.5949 23.1424 102.323 32.135 72.3118 25.8562 o
-36 9 19 0.463406 0.708762 52.5613 20.7216 61.3514 26.5064 56.6436 22.4998 o
-36 9 20 2.94651 1.02619 107.731 22.2825 122.541 31.899 90.9954 28.4292 o
-36 9 21 2.92834 1.06081 106.531 23.1845 129.354 31.4871 84.5979 29.1332 f
-36 9 22 -0.02928 0.71349 43.9132 19.24 60.4327 25.7464 45.5441 20.5821 o
-36 9 23 3.1026 1.07858 109.227 23.0613 96.6092 32.1346 109.209 29.4857 o
-36 9 24 1.0116 0.845028 64.715 23.2274 50.7329 23.3009 93.9729 27.2455 o
-36 9 25 3.33688 1.12341 112.346 23.3808 87.5397 32.0337 122.995 29.1631 o
-36 9 26 1.65232 0.954844 77.8504 24.7074 89.4576 30.87 68.9484 27.4009 o
-36 9 27 1.11916 0.864904 66.0718 23.5234 70.3074 27.9802 66.5766 26.3949 o
-36 9 28 0.751296 0.829649 58.087 22.5593 61.6707 25.89 62.4019 25.7743 o
-36 9 29 0.199452 0.677326 45.3288 19.2913 51.3705 22.3393 50.9584 22.3756 o
-36 9 30 -0.209842 0.727365 40.5436 18.4596 57.8626 24.8849 40.9833 19.418 o
-36 9 31 0.333005 0.45913 42.3993 16.6894 57.6582 25.4593 42.7397 17.1323 o
-36 9 32 4.19148 1.27083 119.33 24.8961 93.0363 35.0106 115.448 31.7521 o
-36 9 33 1.29473 0.751009 67.1043 21.9679 52.5227 24.6804 78.9936 23.4036 o
-36 9 34 1.87812 0.674672 83.1034 18.8045 71.5879 29.7326 81.9966 20.6834 f
-36 9 35 3.47594 0.866384 114.718 17.6481 73.0168 31.0238 120.452 19.3958 f
-36 10 1 6.1197 0.969572 162.853 13.5909 167.256 31.2894 157.296 15.6946 o
-36 10 2 5.83923 0.952081 159.111 13.6676 123.123 34.6505 164.711 15.1145 o
-36 10 3 10.3728 1.23475 212.74 13.1936 178.898 32.781 217.376 14.872 o
-36 10 4 0.8227 0.492749 58.7989 17.5928 81.4758 30.1147 56.0553 18.3615 o
-36 10 5 1.50264 0.600076 78.8123 17.6612 155.838 26.723 61.9848 20.2387 o
-36 10 6 0.768342 0.494818 57.1839 17.7353 95.0954 29.7288 50.9948 18.3783 o
-36 10 7 0.304241 0.459335 43.4188 16.8069 85.0218 28.3886 39.2263 16.5727 o
-36 10 8 10.5691 1.28099 214.753 13.5619 219.884 28.4532 208.015 15.9437 o
-36 10 9 7.53137 0.926521 182.062 11.5713 177.933 18.2231 180.617 15.517 o
-36 10 10 3.93824 0.657206 131.476 11.4202 107.678 20.6788 146.474 14.2545 o
-36 10 11 0.18841 0.203419 31.4651 11.3829 34.5295 12.8642 34.7913 13.8736 o
-36 10 12 4.30967 1.09273 134.185 18.9472 153.781 30.5975 116.744 25.9181 o
-36 10 13 2.06168 0.905113 90.608 22.6572 76.1637 31.1145 98.9608 24.7514 o
-36 10 14 2.19727 0.938455 93.363 22.911 79.0732 30.5679 102.073 26.2971 o
-36 10 15 0.316473 0.673365 49.197 19.9244 63.5027 27.0228 51.4078 21.2125 f
-36 10 16 -0.168173 0.63231 39.826 17.7475 67.9939 28.7004 39.7901 18.1111 o
-36 10 17 -0.281207 0.672315 39.5322 17.8993 73.6403 28.9744 37.7743 17.798 o
-36 10 18 1.86216 0.90784 85.0926 23.4045 98.8392 31.8924 75.9606 26.6537 o
-36 10 19 4.50849 1.25851 134.104 21.9895 91.8737 33.9038 158.192 25.8265 f
-36 10 20 -0.152669 0.696701 41.7797 18.623 45.9875 21.9173 52.9742 21.9763 o
-36 10 21 3.34788 1.15452 113.437 23.783 82.0692 32.5658 130.446 27.3858 o
-36 10 22 2.72098 1.14266 100.443 25.6469 82.215 31.7629 111.46 31.1568 o
-36 10 23 1.82285 0.980382 82.3851 24.853 88.9675 31.249 76.1099 28.3948 o
-36 10 24 0.326674 0.741898 49.905 20.6407 57.9278 25.2357 54.4961 22.9236 o
-36 10 25 1.25224 0.895468 69.4733 23.9953 81.5134 29.912 64.0499 26.0607 o
-36 10 26 6.79014 1.46874 162.851 20.8807 114.063 35.859 184.941 27.0282 o
-36 10 27 1.81121 1.02478 79.9611 25.6206 63.8173 27.305 100.944 31.3353 o
-36 10 28 3.46 1.1575 111.681 24.1485 81.7431 31.0362 129.39 30.9426 o
-36 10 29 0.678388 0.77798 55.4977 21.7611 53.0795 23.3652 67.3621 26.3716 o
-36 10 30 4.3531 1.20629 125.819 22.5136 98.0053 32.3994 129.816 31.524 o
-36 10 31 1.16261 0.877779 64.5616 23.6025 55.6051 24.7547 78.953 28.3221 o
-36 10 32 0.221051 0.455567 39.4232 16.2268 54.5957 24.4855 40.0902 16.7025 o
-36 10 33 5.0039 1.01526 139.514 16.7985 68.3893 30.8847 155.8 17.4492 o
-36 10 34 1.28786 0.649153 67.4148 20.1979 51.4894 24.2168 76.945 20.9335 o
-36 11 1 1.74594 0.580857 85.3524 15.981 81.7462 29.4799 85.0582 17.6537 o
-36 11 2 6.89234 1.03538 172.755 13.6683 135.958 36.3411 177.05 15.0861 f
-36 11 3 7.77277 1.06894 183.848 13.2406 195.082 29.3239 176.385 15.3875 o
-36 11 4 3.23426 0.702127 118.08 13.7045 95.7558 27.7647 124.025 15.8793 o
-36 11 5 29.4531 1.80837 360.353 11.3656 336.98 17.9939 370.628 15.0282 o
-36 11 6 5.51312 0.819214 155.359 12.0211 159.533 18.8354 148.065 16.3681 o
-36 11 7 7.80998 0.816235 185.964 9.96477 149.549 20.9366 201.058 11.5964 o
-36 11 8 6.85295 0.760696 174.188 9.91938 195.101 15.4337 159.731 13.3003 o
-36 11 9 6.5479 0.703183 170.45 9.36776 164.194 15.6087 171.654 11.9847 o
-36 11 10 9.0744 0.825558 200.743 9.32801 194.52 15.5736 201.509 11.8833 o
-36 11 11 3.55548 1.0508 120.781 20.4057 140.287 30.4259 101.773 27.7494 o
-36 11 12 1.41306 0.847281 75.3862 23.1777 53.6256 24.8234 103.015 23.91 o
-36 11 13 7.04763 1.40878 171.718 18.8681 144.471 35.1502 176.975 23.8843 o
-36 11 14 10.4756 1.65464 210.184 17.9798 229.62 27.6087 184.837 26.0954 o
-36 11 15 12.8232 1.81995 232.536 17.8398 212.768 30.2735 231.723 23.9269 o
-36 11 16 5.52726 1.33352 150.206 20.626 124.423 35.6597 154.852 26.486 o
-36 11 17 13.8776 1.94638 240.748 18.4277 202.025 34.0466 250.198 23.8109 o
-36 11 18 0.971295 0.877208 65.0479 23.6229 56.8017 26.3302 81.2387 26.011 o
-36 11 19 2.14421 1.06973 89.6673 25.6762 63.8337 28.2158 118.953 28.2696 o
-36 11 20 4.57337 1.24693 134.686 21.6772 143.624 32.1496 113.615 30.9966 o
-36 11 21 0.540537 0.81346 55.4433 22.0898 56.8685 25.619 65.0783 25.0502 o
-36 11 22 3.17432 1.1466 109.361 24.3426 103.835 34.1588 102.623 30.4273 o
-36 11 23 4.73085 1.29959 135.312 22.516 112.956 35.3839 135.21 29.7986 o
-36 11 24 -0.618012 0.613733 33.0818 15.6796 59.979 24.5862 32.3186 15.8244 o
-36 11 25 0.542763 0.833626 54.9893 22.2054 51.8658 23.7057 70.6953 26.7514 o
-36 11 26 2.64175 1.04871 97.7858 24.3519 79.9287 30.6262 105.134 29.876 o
-36 11 27 7.94535 1.5898 174.801 20.9923 166.018 32.0175 150.83 34.2603 o
-36 11 28 3.56004 1.12549 113.92 23.1384 79.5131 30.1344 139.621 29.6611 o
-36 11 29 2.73131 1.04923 97.5008 24.4021 71.6061 28.7505 116.921 30.6233 o
-36 11 30 0.599734 0.755819 53.1036 21.2476 53.5402 23.2075 61.2296 25.4316 o
-36 11 31 0.212862 0.723778 45.6736 19.6988 44.6033 20.8661 59.5962 24.3916 o
-36 11 32 2.53384 0.770238 97.578 18.5327 62.0765 27.5496 107.967 19.4878 o
-36 11 33 0.00466757 0.397628 32.8894 14.3878 51.0538 23.5384 33.7522 14.776 o
-36 11 34 2.57703 0.797659 97.045 19.2722 71.3959 29.9687 99.3018 21.5864 o
-36 12 1 11.2691 1.2928 220.942 13.2973 181.498 34.6476 225.198 14.9107 o
-36 12 2 3.28301 0.667387 119.054 12.8853 138.687 20.4409 104.922 17.8527 o
-36 12 3 1.69012 0.546154 84.2196 15.2292 51.6092 22.2783 103.638 15.2016 o
-36 12 4 3.35517 0.587335 121.161 11.088 105.325 23.8683 124.323 12.8935 o
-36 12 5 3.80621 0.603538 129.294 10.6533 145.852 17.3111 118.325 14.1084 o
-36 12 6 0.433343 0.30655 43.728 14.013 42.6303 16.5147 49.744 16.5158 f
-36 12 7 9.10581 0.858775 200.828 9.70139 194.967 16.1152 200.962 12.4287 o
-36 12 8 6.08877 0.701496 164.135 9.71095 156.863 16.2502 165.73 12.4408 o
-36 12 9 10.8053 0.882743 219.065 9.135 217.375 15.1112 216.785 11.6863 o
-36 12 10 0.300146 0.618852 47.4645 19.1445 99.6152 29.7686 40.3587 18.209 f
-36 12 11 -0.145058 0.565257 37.8786 16.8359 66.169 27.588 37.6324 17.1167 o
-36 12 12 10.6783 1.70734 211.719 18.4244 185.776 33.9328 214.053 23.7828 f
-36 12 13 3.72937 1.13509 122.465 21.7633 103.519 34.6852 125.551 26.5701 o
-36 12 14 2.33165 0.984866 95.3184 23.5185 86.2702 31.6804 98.272 27.7375 f
-36 12 15 0.00990884 0.734868 45.4035 19.7151 43.2746 21.0151 64.7016 23.8907 o
-36 12 16 3.32419 1.13336 114.034 23.2702 114.793 34.549 104.342 29.3969 o
-36 12 17 5.70182 1.34576 151.973 20.5572 142.128 35.2932 143.789 27.713 o
-36 12 18 1.28801 0.882588 71.4955 23.8319 111.225 33.2089 58.5336 24.2099 o
-36 12 19 9.55174 1.69012 197.387 19.6281 171.622 34.2064 197.288 26.9665 o
-36 12 20 -0.28183 0.645329 38.2799 17.4128 61.8751 25.7241 38.0795 17.9227 o
-36 12 21 3.6761 1.12835 119.605 22.1555 103.892 32.9752 118.979 28.9498 o
-36 12 22 5.8908 1.44214 151.564 22.1795 105.647 36.2878 171.81 27.6952 o
-36 12 23 -0.136107 0.831926 45.2073 20.2365 84.3389 31.4254 40.7669 19.464 o
-36 12 24 5.22989 1.3947 140.815 23.212 99.3977 36.0788 155.184 28.8493 o
-36 12 25 0.237274 0.792947 49.0439 20.8727 59.4329 25.0642 51.7002 23.2701 o
-36 12 26 0.874089 0.864837 60.7773 23.1801 48.7125 22.5849 91.4018 28.7924 o
-36 12 27 2.54133 1.03434 94.6719 24.5201 93.6236 30.7857 84.3162 30.4202 o
-36 12 28 0.0161946 0.700697 42.8809 18.9171 41.08 19.3265 63.2637 25.6291 o
-36 12 29 2.82467 1.11828 97.3989 25.6291 89.3005 31.4498 89.9391 32.2068 o
-36 12 30 0.59164 0.786074 53.0972 21.5189 51.4016 22.9458 64.3439 26.1835 o
-36 12 31 0.644938 0.779763 53.6 21.5351 64.3079 25.8338 51.2837 23.0191 o
-36 12 32 1.04775 0.836284 61.2347 22.9183 64.5844 26.5505 60.5298 25.4199 o
-36 12 33 3.06169 0.857287 106.508 18.8991 62.9078 28.3115 118.59 19.826 o
-36 12 34 1.52449 0.681121 73.0284 20.3443 42.0767 20.6908 97.8558 18.9495 o
-36 13 1 9.64205 1.03294 205.268 11.4279 195.315 18.969 205.779 14.8563 o
-36 13 2 5.07474 0.68606 149.224 10.4659 157.014 18.3264 142.269 13.208 o
-36 13 3 3.04902 0.54842 115.385 10.8796 106.631 20.309 116.665 13.4716 o
-36 13 4 5.50306 0.68609 155.701 10.0206 147.711 17.3265 157.048 12.6788 o
-36 13 5 2.23626 0.467454 98.7243 10.8912 80.6816 20.5335 106.707 13.1276 o
-36 13 6 6.57922 0.729146 170.486 9.71446 164.038 15.952 171.332 12.5941 o
-36 13 7 15.5006 1.08772 262.112 9.40216 245.527 15.8426 268.359 11.9098 o
-36 13 8 4.97711 0.769097 147.344 11.9084 88.4312 34.6474 155.028 12.2886 o
-36 13 9 17.3857 2.12697 270.639 17.8774 249.863 30.5418 267.457 23.7564 o
-36 13 10 1.58387 0.79913 79.1427 22.0321 93.2899 31.9602 72.8769 24.3976 o
-36 13 11 6.6863 1.40545 166.158 19.5041 176.534 32.5533 147.87 27.2681 o
-36 13 12 2.71484 1.05305 102.793 23.6631 94.5108 34.4086 102.53 27.5704 o
-36 13 13 4.9741 1.26772 142.001 20.8116 103.736 35.6437 156.007 24.7999 o
-36 13 14 0.902132 0.775051 62.6185 22.2707 58.0077 25.8206 74.2687 24.7521 f
-36 13 15 12.2887 1.84043 225.846 18.5978 198.648 33.0824 226.912 24.7226 o
-36 13 16 6.43742 1.4237 161.522 20.3915 130.333 36.3925 167.353 26.3051 o
-36 13 17 2.74553 1.05345 102.565 23.7079 93.4538 34.0109 101.756 27.8937 o
-36 13 18 9.12884 1.64081 192.948 19.5033 155.701 36.6845 200.047 25.2804 o
-36 13 19 -0.994784 0.531919 26.7521 13.1274 38.6631 18.9292 31.7995 15.2267 o
-36 13 20 2.48785 1.13121 95.294 26.0919 76.5395 31.3331 108.244 30.5445 o
-36 13 21 -0.506998 0.73663 38.3673 17.8618 42.7425 20.5546 50.8307 22.3256 o
-36 13 22 -0.466963 0.75909 39.3739 18.2626 62.1173 25.8939 39.1195 18.903 o
-36 13 23 3.7366 1.22447 117.672 24.3415 95.9387 34.4762 120.048 30.5503 o
-36 13 24 -0.362881 0.676035 37.8012 17.4274 48.7426 22.5589 42.9655 19.6498 o
-36 13 25 3.42634 1.16131 111.563 24.2407 79.7398 31.0898 131.786 30.0531 o
-36 13 26 2.4399 1.03701 92.5443 24.8326 80.1592 29.7761 95.9314 31.4079 o
-36 13 27 1.79419 0.971847 78.6868 24.9208 62.8466 26.7065 97.1324 30.645 o
-36 13 28 1.9607 0.963888 81.7364 24.6399 73.5906 28.3953 84.0028 30.1688 o
-36 13 29 1.24555 0.930536 66.3094 24.2919 68.1115 27.5322 66.2478 27.6678 f
-36 13 30 2.66906 1.07737 93.4826 25.4092 80.9189 30.2061 91.387 32.1233 o
-36 13 31 6.31102 1.41467 150.167 21.9585 155.678 31.751 108.098 34.9683 o
-36 13 32 2.50694 0.981818 90.8703 24.0633 72.7279 28.9743 94.4654 29.6405 o
-36 13 33 -0.963893 0.566498 27.4311 13.4781 31.8065 15.8262 37.6227 17.6539 o
-36 14 1 3.17574 0.562023 117.568 10.9388 104.468 20.131 121.563 13.6642 o
-36 14 2 0.907585 0.354373 61.5834 13.3982 47.3355 18.3822 72.6321 14.9155 o
-36 14 3 4.72988 0.650591 144.039 10.2846 152.992 15.9407 134.532 14.0437 o
-36 14 4 7.43648 0.771555 181.103 9.67192 165.052 16.7464 187.62 12.1755 o
-36 14 5 2.12528 0.475025 95.9383 11.4241 95.4432 18.2101 92.539 15.699 o
-36 14 6 1.26104 0.354777 73.6586 11.2513 53.2996 18.0386 88.9673 13.0503 o
-36 14 7 7.42616 0.906295 180.182 11.4366 169.228 33.3192 178.225 12.4981 o
-36 14 8 3.50469 0.645808 123.31 11.9983 98.9244 33.1746 125.009 12.8011 o
-36 14 9 -0.337246 0.422036 29.2008 13.5691 48.6945 22.9022 31.4539 14.3829 o
-36 14 10 8.22796 1.50094 184.729 18.6333 151.324 35.9079 191.018 23.4876 o
-36 14 11 14.5132 1.98835 245.847 18.4286 213.462 33.5369 249.132 24.0459 o
-36 14 12 5.59791 1.35556 150.291 20.9725 100.309 36.125 172.652 24.389 o
-36 14 13 0.794971 0.79362 60.386 22.3792 67.9598 28.5316 63.0643 24.2206 o
-36 14 14 12.2401 1.85492 224.805 18.8374 195.794 34.1068 225.686 24.9352 o
-36 14 15 3.54829 1.1508 117.515 22.9749 106.628 35.2581 113.901 28.5145 o
-36 14 16 0.714798 0.702818 57.2474 21.0879 69.5005 28.0581 57.0727 22.4255 o
-36 14 17 5.4629 1.34915 147.354 21.3302 134.188 35.9665 139.683 28.7967 f
-36 14 18 2.63131 1.05362 99.5002 24.1906 126.06 33.9943 79.7759 28.3478 o
-36 14 19 6.97987 1.46554 167.179 20.2411 149.909 34.7907 160.165 28.2099 o
-36 14 20 -0.840828 0.681057 33.3189 15.99 50.3272 23.8305 36.8773 17.5279 o
-36 14 21 2.25605 1.04384 90.5245 25.1731 76.8776 31.0102 97.4771 29.2775 o
-36 14 22 5.83649 1.45459 149.3 22.7564 98.9274 37.2828 166.158 27.1362 o
-36 14 23 1.67588 0.955007 77.8952 24.7081 66.4758 28.5771 88.1358 28.0621 o
-36 14 24 0.482081 0.845844 53.6923 22.1065 59.5162 26.1691 58.6694 24.7325 o
-36 14 25 0.957055 0.871159 62.1139 23.361 65.4439 27.0943 64.6252 26.363 o
-36 14 26 0.359359 0.756934 49.5402 20.6986 64.8314 26.1539 47.9289 21.761 f
-36 14 27 1.99736 0.947743 82.9234 24.2949 62.4957 26.4365 104.527 29.7416 o
-36 14 28 -0.911579 0.583214 28.743 14.028 32.6816 16.0954 40.6015 18.9067 o
-36 14 29 2.12002 1.06897 82.2803 26.1457 58.9992 26.2658 112.425 32.2679 o
-36 14 30 0.202209 0.728228 45.366 19.6627 38.5266 18.6341 74.9299 26.5892 o
-36 14 31 1.43429 0.870984 69.0065 23.6716 56.7428 24.7215 83.8697 29.0566 o
-36 14 32 0.707689 0.745206 53.7257 21.2268 64.8824 25.7688 50.1065 22.3744 o
-36 15 1 11.2117 0.961229 222.06 9.81575 207.441 16.4988 226.421 12.5545 f
-36 15 2 3.29608 0.548284 119.936 10.4448 127.431 15.9435 110.996 14.6577 o
-36 15 3 4.03055 0.601523 132.792 10.3275 116.563 18.6909 139.5 12.9301 o
-36 15 4 5.22146 0.667213 151.404 10.0247 141.665 16.9092 153.999 12.9112 o
-36 15 5 1.34743 0.49342 74.5978 15.4698 61.5435 27.5611 78.8676 15.4868 o
-36 15 6 5.21386 0.800709 150.321 12.1524 94.1937 35.6969 156.796 12.6636 o
-36 15 7 14.5157 1.95469 245.654 18.1266 251.187 29.6392 224.149 25.2241 o
-36 15 8 0.907104 0.796181 62.6874 22.5404 77.5921 31.5142 61.5624 23.6306 o
-36 15 9 3.04449 1.05582 108.969 22.6568 77.0033 31.2992 126.718 25.2259 o
-36 15 10 9.9755 1.64393 203.085 18.5138 168.075 34.8604 209.956 23.8962 o
-36 15 11 6.44606 1.38841 161.935 19.806 135.079 35.3251 164.903 25.9431 o
-36 15 12 2.87779 1.03775 105.577 22.8945 115.867 34.2521 92.6076 28.0286 o
-36 15 13 -0.202655 0.563653 36.6462 16.5097 67.1114 27.5753 35.7476 16.5734 o
-36 15 14 0.885185 0.797434 62.018 22.523 78.1992 29.7823 58.7679 23.8079 o
-36 15 15 21.7696 2.41526 299.905 18.304 282.795 30.1886 286.876 25.3194 o
-36 15 16 2.36643 1.01608 94.2313 24.2499 109.701 33.1284 79.7922 28.3045 o
-36 15 17 3.73596 1.13299 120.571 22.0688 121.133 34.1709 107.821 28.9341 o
-36 15 18 -0.00193624 0.723212 44.2835 19.3873 79.1758 29.7393 40.511 18.9391 o
-36 15 19 6.06591 1.39041 154.705 20.861 124.224 35.6233 158.692 27.9038 f
-36 15 20 7.24289 1.5436 168.434 21.1984 114.601 37.9772 188.135 26.3086 o
-36 15 21 1.46234 0.988172 73.6157 25.215 55.9039 25.6788 100.791 28.8541 o
-36 15 22 2.06902 0.99164 86.1369 24.739 82.1984 30.8938 84.3952 28.991 o
-36 15 23 -0.735794 0.655514 33.1075 15.8347 48.3674 22.4725 36.4131 17.4233 o
-36 15 24 6.40623 1.47916 155.146 22.1978 99.5529 36.1495 179.951 27.682 o
-36 15 25 1.94486 1.00141 81.7418 25.2096 78.2998 30.2209 79.8397 29.334 o
-36 15 26 1.34867 0.873291 69.2609 23.7046 86.8417 29.072 57.4648 24.9114 o
-36 15 27 0.0493196 0.72784 43.6635 19.2705 63.0785 25.7989 41.7854 19.6977 o
-36 15 28 0.76479 0.812413 56.4064 22.2012 68.8704 26.9787 52.3872 23.4089 o
-36 15 29 -0.818921 0.603702 30.0375 14.5712 29.9997 14.8374 53.7413 23.6412 o
-36 15 30 2.65463 1.03885 93.0773 24.8007 62.7828 26.7894 124.93 30.9501 f
-36 15 31 0.0390366 0.676594 41.501 18.4343 39.7995 18.8881 58.846 24.3395 f
-36 15 32 1.78537 0.922616 75.3357 24.3261 88.2138 29.4872 59.7422 25.8941 o
-36 16 1 1.53653 0.396661 81.1438 11.369 60.4873 19.5461 92.9382 13.3227 o
-36 16 2 3.27656 0.542623 119.498 10.3741 115.483 17.3712 118.221 13.6382 o
-36 16 3 0.212155 0.223207 32.9132 11.9213 37.8411 13.9162 34.2198 13.8681 o
-36 16 4 2.54538 0.762792 101.922 17.5629 107.187 33.6765 95.7495 20.5635 o
-36 16 5 1.70204 0.837226 80.8078 22.5717 62.3134 27.3029 95.7345 24.3018 o
-36 16 6 2.57037 0.963895 99.6788 22.4186 75.0095 30.2243 113.046 25.3494 o
-36 16 7 -0.352828 0.518939 32.8771 15.1969 50.853 23.1315 35.1693 16.2031 o
-36 16 8 3.4075 1.11039 115.098 22.6293 80.5915 31.8747 134.165 25.8622 o
-36 16 9 -0.211253 0.444022 31.9303 14.4927 46.4742 21.3601 34.8999 15.617 o
-36 16 10 9.37537 1.61866 195.996 18.9158 166.111 34.9846 198.185 24.8749 o
-36 16 11 8.75707 1.58901 188.961 19.292 187.768 32.6837 172.109 27.2011 o
-36 16 12 0.233975 0.605351 45.216 18.6676 41.4181 20.1543 61.8545 21.3 o
-36 16 13 10.4371 1.71133 206.507 18.9566 193.936 33.0329 195.436 26.0674 o
-36 16 14 2.41921 1.00945 95.3662 23.9731 110.13 34.3085 82.1757 27.8471 o
-36 16 15 6.51714 1.40407 161.646 20.0794 171.196 31.4444 137.27 30.1022 o
-36 16 16 1.45884 0.909198 74.3767 24.1592 61.562 27.0918 89.933 27.275 o
-36 16 17 1.94365 0.966549 84.6705 24.4568 80.8746 31.5758 84.8797 27.7613 o
-36 16 18 2.60509 1.07705 97.5829 24.8908 116.563 33.9653 79.2868 28.9708 o
-36 16 19 2.37539 1.06439 92.5162 25.3008 85.6201 32.2366 91.5175 29.8492 o
-36 16 20 1.37832 0.931609 71.7608 24.4852 63.1342 27.9662 82.4954 27.4028 o
-36 16 21 0.923256 0.893963 62.2215 23.6059 73.3289 29.3136 60.219 25.3075 o
-36 16 22 0.886165 0.850656 60.8451 23.04 66.1148 28.2087 62.939 25.0792 o
-36 16 23 1.58997 0.890102 75.3643 23.8473 65.1187 27.1479 84.6879 28.0488 o
-36 16 24 1.05192 0.865751 63.5095 23.4032 68.0602 27.8673 63.6953 25.8601 o
-36 16 25 1.17076 0.846632 65.486 23.2779 56.4908 24.7565 79.8761 27.9118 o
-36 16 26 0.720246 0.765318 55.5079 21.6361 48.1128 22.0437 74.4889 26.6102 o
-36 16 27 0.142928 0.764707 45.562 19.9416 41.8149 19.8438 68.2661 26.9919 o
-36 16 28 0.792937 0.778793 56.3374 21.8633 71.711 26.3918 49.569 22.629 o
-36 16 29 -0.285962 0.68704 37.8081 17.4796 36.8389 17.8938 57.1785 24.0705 o
-36 16 30 1.03832 0.778886 60.6697 22.2247 77.1698 26.8029 50.4546 22.8053 o
-36 16 31 0.285881 0.63623 44.3876 18.7857 63.4012 24.3531 40.1356 18.8482 o
-36 17 1 0.327321 0.311443 39.5225 14.1109 33.5682 14.1702 65.9296 19.707 o
-36 17 2 3.7764 0.921131 124.282 17.2277 106.994 33.7894 122.993 20.4868 o
-36 17 3 0.745042 0.684369 57.2425 20.8539 72.8264 29.2989 55.6128 21.7645 o
-36 17 4 0.712989 0.642576 56.0583 20.2376 67.937 28.1476 56.1223 21.2735 o
-36 17 5 1.98621 0.861324 87.0589 22.2868 97.8412 31.6736 77.4995 25.7692 o
-36 17 6 3.17183 1.03166 111.052 21.7923 113.023 33.1963 99.8129 27.7781 o
-36 17 7 4.8061 1.23255 138.067 20.8419 139.773 33.0594 121.601 29.3566 o
-36 17 8 -0.86806 0.420424 23.1824 11.4331 76.3237 29.1226 22.2227 11.0877 o
-36 17 9 7.91946 1.5216 178.943 19.5522 128.611 37.4512 196.17 24.2619 o
-36 17 10 14.1799 1.93761 241.325 18.298 229.835 29.9097 227.571 25.8909 o
-36 17 11 2.68384 1.07737 100.018 24.5507 81.4212 32.4753 107.261 28.3197 o
-36 17 12 1.56813 0.893523 76.9407 23.8274 59.9392 27.1463 93.7605 25.6596 o
-36 17 13 1.38439 0.868953 72.7497 23.6176 77.056 30.0477 71.7351 26.1337 o
-36 17 14 7.46512 1.50738 172.648 20.1264 159.386 35.1355 161.409 28.1021 o
-36 17 15 1.50616 0.897627 75.182 23.9667 66.0766 28.5524 84.2149 26.6267 o
-36 17 16 1.19292 0.921024 68.3561 24.281 58.3963 26.6197 83.8717 27.2734 o
-36 17 17 2.14605 1.02417 88.0465 25.0949 74.3547 30.6851 95.5498 28.7613 o
-36 17 18 2.70311 1.09482 98.8096 25.037 69.8148 30.1524 117.966 27.8811 o
-36 17 19 1.68584 1.01207 77.7339 25.5049 51.9099 24.4611 118.363 27.4717 o
-36 17 20 -0.753356 0.592159 30.7883 14.8103 52.6369 23.4038 31.732 15.4715 o
-36 17 21 2.53129 1.06641 94.2938 25.1287 106.234 32.8384 77.1034 29.2324 o
-36 17 22 4.34927 1.2871 125.336 24.1042 75.7596 31.7391 158.225 27.5234 o
-36 17 23 0.834228 0.871843 59.3134 23.1004 77.4967 29.1875 53.1233 23.7203 o
-36 17 24 5.78191 1.4632 143.822 23.8479 89.1516 34.8691 170.652 29.6347 o
-36 17 25 -0.576912 0.637386 33.5854 15.936 43.838 20.7633 38.6935 18.179 o
-36 17 26 -0.481206 0.648648 34.7974 16.3792 36.2863 17.6699 49.8905 21.8756 o
-36 17 27 0.268861 1.04 51.7336 22.9238 51.7295 22.9244 ? ? o
-36 17 28 2.71636 1.06331 93.9449 25.1175 77.2741 29.3229 96.6376 32.7747 f
-36 17 29 -0.230994 0.734472 39.5421 18.2065 41.6819 19.5753 52.3966 23.8986 o
-36 17 30 0.0103517 0.712413 41.8513 18.731 45.4904 20.768 50.1937 22.8364 o
-36 18 1 0.263195 1.14215 56.189 24.4862 56.189 24.4862 ? ? o
-36 18 2 0.371295 0.655347 48.576 19.6621 62.8406 26.8478 49.4177 20.66 o
-36 18 3 1.80246 0.922632 81.4744 23.9981 65.5659 28.3221 94.246 26.8065 o
-36 18 4 4.31895 1.1638 129.955 20.9709 115.02 34.6494 124.678 27.4059 o
-36 18 5 1.04164 0.783357 64.5899 22.4361 64.5384 27.8515 69.397 24.4376 o
-36 18 6 0.231342 0.621856 45.3053 18.8317 41.1526 19.9201 63.0128 21.9478 o
-36 18 7 2.95292 1.08904 105.015 23.9854 82.0937 31.7112 115.368 28.7611 o
-36 18 8 1.145 0.730922 66.9407 21.6551 113.331 29.5912 52.0035 21.7518 o
-36 18 9 8.29245 1.50485 183.198 18.8495 182.668 31.2719 164.706 27.2423 o
-36 18 10 20.3914 2.33574 288.451 18.4127 252.625 31.7061 287.327 25.1588 o
-36 18 11 -0.0878523 0.611565 39.6538 17.5746 46.7503 22.3414 46.994 19.7327 o
-36 18 12 3.58389 1.13505 116.803 22.7998 119.758 35.2368 102.629 29.116 o
-36 18 13 7.25396 1.52809 168.873 20.9149 132.341 36.8112 174.829 28.0768 o
-36 18 14 6.26523 1.39714 156.96 20.6338 106.02 36.4999 175.646 25.0827 o
-36 18 15 0.302098 0.654374 47.2129 19.442 63.4318 26.8397 47.4782 20.3102 o
-36 18 16 2.09398 0.938153 87.591 23.6698 64.9817 27.8436 105.481 26.6704 o
-36 18 17 2.97706 1.10495 103.991 24.449 81.039 31.52 113.726 29.7082 f
-36 18 18 3.0654 1.14315 104.706 25.0353 72.3292 30.9593 123.208 28.188 o
-36 18 19 1.17319 0.900859 66.7409 23.9791 69.4511 28.7825 68.0935 26.5389 f
-36 18 20 5.42618 1.40069 141.518 23.1909 121.776 35.8444 131.076 33.0049 o
-36 18 21 -0.0608465 0.732869 42.7565 19.0766 49.834 22.814 49.2474 21.9232 o
-36 18 22 1.80089 1.01489 78.1471 25.5346 79.1397 31.0052 74.1547 28.5895 f
-36 18 23 5.47846 1.39595 140.352 23.3157 95.4925 35.2637 153.506 30.2678 o
-36 18 24 1.32057 0.971494 67.7732 24.8219 49.9634 23.5099 100.963 29.7435 o
-36 18 25 1.77588 0.981709 76.2974 25.1239 81.4867 30.4157 67.7238 27.709 o
-36 18 26 0.308916 0.754578 47.5558 20.3042 97.1724 28.0688 36.6507 17.8636 o
-36 18 27 1.29667 0.84677 66.3837 23.3083 65.9666 26.2891 66.1061 26.9959 o
-36 18 28 0.788053 0.938701 56.8688 23.3378 45.7837 21.7669 88.7798 31.0833 o
-36 18 29 0.883823 0.847417 57.6108 22.6747 48.4222 22.3375 78.5475 28.7874 f
-36 19 1 0.0307345 1.65239 60.824 27.7432 60.824 27.7432 ? ? o
-36 19 2 0.865453 1.48466 67.0681 28.5529 67.0681 28.5529 ? ? o
-36 19 3 2.10602 1.7455 83.4352 32.6308 83.4352 32.6308 ? ? o
-36 19 4 1.77764 0.890207 80.798 23.5104 67.892 28.999 88.9612 26.0644 o
-36 19 5 0.997963 0.826206 63.5264 22.9459 91.5011 32.109 55.1429 23.2148 o
-36 19 6 0.0749887 0.667747 43.646 18.8729 47.1269 22.4386 53.2247 21.4966 o
-36 19 7 0.854475 0.750795 59.9576 21.8426 58.6059 26.1888 67.3545 23.9099 f
-36 19 8 2.86988 1.00804 104.052 22.5649 118.047 33.7712 87.5134 27.7121 o
-36 19 9 6.26769 1.42108 156.4 21.0899 95.3645 35.7202 186.967 24.6491 o
-36 19 10 4.80242 1.25813 136.204 21.6154 122.583 34.3974 127.519 29.8529 f
-36 19 11 3.10309 1.06275 107.887 22.986 100.242 32.567 101.25 29.3272 o
-36 19 12 -0.787086 0.500995 27.1439 13.1921 50.5882 23.1678 28.2669 13.7701 o
-36 19 13 1.61872 0.914363 76.9272 24.1473 79.0396 30.7934 74.8301 26.886 o
-36 19 14 10.1679 1.7519 200.08 20.0771 149.454 39.3115 208.63 26.018 o
-36 19 15 4.72817 1.25664 134.101 21.9559 186.378 28.7121 88.5684 31.0587 o
-36 19 16 1.40036 0.892313 71.6602 23.9644 65.1956 28.2167 78.6033 26.7524 o
-36 19 17 4.74267 1.39249 130.626 25.0239 93.1169 36.4975 138.183 30.3832 o
-36 19 18 0.908857 0.855614 61.0121 23.1062 53.6626 24.5981 76.4101 26.8462 o
-36 19 19 0.450294 0.807182 52.0128 21.5227 48.3463 23.0033 67.1916 25.1636 o
-36 19 20 7.70344 1.56427 170.382 21.2263 140.419 36.2678 162.889 31.1455 o
-36 19 21 4.49772 1.25364 127.467 23.097 72.6541 30.5358 170.546 26.1525 o
-36 19 22 1.56441 0.916912 73.182 24.288 82.7089 30.6079 64.736 26.2207 o
-36 19 23 1.19642 0.862012 65.2173 23.4533 76.0061 29.5097 59.3534 24.7892 o
-36 19 24 1.46866 0.941845 70.1395 24.5855 59.9049 26.1375 81.8362 29.4637 o
-36 19 25 1.5597 0.971729 71.3687 24.9757 57.2745 25.7887 87.7083 29.7535 o
-36 19 26 0.181632 0.707644 44.4733 19.3285 41.5523 19.6254 62.8278 25.2065 o
-36 19 27 1.01902 0.952767 60.6562 23.9901 53.5457 24.4158 75.2239 29.492 o
-36 19 28 1.50548 0.941685 69.3579 24.5602 60.6207 25.8005 78.4605 30.3461 o
-36 20 3 3.75728 1.91551 103.359 35.1126 103.359 35.1126 ? ? o
-36 20 4 7.83309 2.4782 150.801 37.3653 150.801 37.3653 ? ? o
-36 20 5 0.625276 0.697147 54.0146 20.7589 60.6513 26.2821 56.7416 22.3682 o
-36 20 6 0.503388 0.683189 51.3563 20.3138 54.3968 24.5547 57.6972 22.3702 o
-36 20 7 1.70606 0.887653 78.7356 23.6253 69.4934 29.2818 84.0837 26.3343 f
-36 20 8 -0.931418 0.418266 22.4553 11.1338 41.6206 20.0015 24.2603 11.9489 o
-36 20 9 2.43292 1.06113 92.8988 25.2028 67.0233 29.3501 111.189 28.0861 o
-36 20 10 5.27686 1.3175 142.001 21.6726 110.327 36.0812 144.405 28.1765 o
-36 20 11 -0.656751 0.527596 29.3512 14.0827 60.3424 26.8045 29.4106 14.2342 o
-36 20 12 4.35724 1.23657 127.685 22.7401 126.116 36.3894 110.908 30.1224 o
-36 20 13 2.66822 1.01512 98.4126 23.6311 85.848 32.483 97.4392 27.9955 o
-36 20 14 3.99731 1.23622 120.618 24.0275 92.2663 34.8645 124.434 29.5465 o
-36 20 15 0.540208 0.727235 52.4909 20.8953 52.5637 23.8969 61.3883 23.6704 o
-36 20 16 2.65301 1.06243 96.4918 24.7789 76.8745 30.63 104.214 29.8783 o
-36 20 17 3.00915 1.12733 102.403 25.0999 72.9812 31.135 115.89 28.6788 f
-36 20 18 0.625137 0.806835 54.7696 21.9398 39.7783 19.4462 98.4179 25.9973 o
-36 20 19 1.53097 0.894898 73.0783 23.9834 85.4566 31.2331 64.1642 25.6521 o
-36 20 20 0.716219 0.847917 56.4052 22.5263 47.6851 22.5349 77.8333 27.2172 o
-36 20 21 0.794215 0.875801 57.7634 22.9512 46.7721 22.247 83.6457 28.0301 o
-36 20 22 -1.32744 0.53045 23.8977 11.9573 51.9435 22.8631 23.8392 12.0567 o
-36 20 23 0.972396 0.872499 60.3368 23.2144 57.911 25.5676 67.1341 26.7318 o
-36 20 24 0.290707 0.77435 47.5269 20.4354 46.286 21.7046 60.4768 24.8882 o
-36 20 25 -1.12114 0.509307 24.3434 12.1064 34.0378 16.3023 28.95 14.4326 o
-36 20 26 0.397776 0.849285 49.913 21.4305 38.1616 18.7649 95.6379 28.9368 o
-36 20 27 0.121682 0.755978 44.2727 19.5848 54.5193 23.7196 45.6258 21.3361 o
-36 21 5 2.26168 1.63513 83.4466 31.8616 83.4466 31.8616 ? ? o
-36 21 6 2.73507 1.65393 90.2632 32.4834 90.2632 32.4834 ? ? o
-36 21 7 1.89633 0.876099 82.6351 23.0926 119.892 30.5907 61.4626 24.8071 o
-36 21 8 1.21119 0.820683 67.1685 22.9798 67.0226 28.2466 69.5004 25.2529 o
-36 21 9 0.680867 0.780922 55.9086 21.8373 81.7267 30.2498 49.5468 21.8123 o
-36 21 10 -0.570445 0.553898 31.1202 14.792 41.7988 19.7664 36.0659 16.8971 o
-36 21 11 0.809403 0.702136 57.6684 21.1052 76.0573 28.9433 52.8207 21.7817 o
-36 21 12 1.75941 0.924277 78.7432 24.2076 72.8991 29.7961 80.4163 27.3612 o
-36 21 13 1.76399 0.946946 78.5038 24.5639 73.8405 30.6712 79.346 27.2812 o
-36 21 14 1.01617 0.826213 62.624 22.8981 58.112 25.4038 72.018 26.5029 o
-36 21 15 0.390107 0.731018 49.4618 20.476 62.7874 27.5492 50.1664 21.4413 o
-36 21 16 0.470307 0.698806 50.2265 20.3132 68.3781 28.0113 47.895 20.7918 o
-36 21 17 0.491155 0.719775 50.8172 20.5927 68.1703 27.4305 47.9662 21.1484 o
-36 21 18 2.27221 1.05643 86.6952 25.7163 86.3635 32.843 78.6774 29.0287 o
-36 21 19 -0.0178516 0.71338 42.2996 18.8503 56.6454 24.9581 43.4375 19.9776 o
-36 21 20 1.76494 1.04925 75.5461 25.9791 68.4386 29.2664 79.0346 29.7125 o
-36 21 21 0.741867 0.85632 56.1816 22.5692 47.9422 22.4596 76.9765 27.95 o
-36 21 22 1.5523 0.876099 71.9999 23.7353 75.3942 29.2862 66.2772 26.1057 o
-36 21 23 3.68911 1.1896 110.6 24.9281 113.853 33.705 84.7961 31.5022 o
-36 21 24 0.83688 0.847876 57.0858 22.6143 51.0705 23.4289 70.71 27.1958 o
-36 21 25 0.208113 0.846161 47.1993 20.8066 49.3172 23.0708 55.7557 24.4132 o
-36 21 26 1.00401 0.867908 59.7768 23.1124 82.7289 29.7173 49.1297 22.5498 f
-36 22 1 1.06336 1.11223 63.9566 25.7114 ? ? 63.9566 25.7114 o
-36 22 2 2.12048 1.22361 81.684 28.0559 ? ? 81.684 28.0559 o
-36 22 6 2.08608 1.69287 79.6741 31.8258 79.6741 31.8258 ? ? o
-36 22 7 -1.75667 1.1288 38.5348 18.952 38.5348 18.952 ? ? o
-36 22 8 0.30444 1.31659 57.5063 25.6189 57.5063 25.6189 ? ? o
-36 22 9 -0.457317 0.491603 29.9339 14.1415 35.1355 17.4478 38.5462 16.9439 o
-36 22 10 0.114409 0.632204 42.5956 18.3911 45.341 21.5143 51.6073 21.0119 o
-36 22 11 2.5126 1.03431 93.0966 24.7192 78.1318 31.2512 95.0817 29.0775 o
-36 22 12 1.12697 0.893804 64.7102 23.7907 52.6372 24.6962 82.8881 26.9758 o
-36 22 13 0.0789309 0.692637 43.4393 18.9964 51.3033 23.7504 48.4669 20.9682 o
-36 22 14 1.44723 0.916125 70.9206 24.2788 61.4381 27.1951 80.0903 27.5122 o
-36 22 15 0.63292 0.760487 53.8459 21.3894 65.6426 28.2028 53.2476 22.3453 o
-36 22 16 0.127425 0.701563 44.1322 19.212 50.0839 23.544 50.1545 21.3172 o
-36 22 17 -0.475024 0.575976 32.5611 15.3597 40.5722 19.7136 38.9393 17.7358 o
-36 22 18 1.18445 0.867173 64.7291 23.4902 53.8726 24.6534 79.7454 27.2152 o
-36 22 19 5.4156 1.38415 137.385 23.6423 84.6291 34.1479 156.697 29.156 o
-36 22 20 0.525125 0.827073 52.0571 21.6845 61.8119 26.2077 51.8008 23.2608 o
-36 22 21 2.55272 1.00923 91.7336 24.4454 71.3647 29.2624 97.8416 29.5385 o
-36 22 22 1.83015 1.03539 75.5269 25.812 60.3918 26.7908 89.7742 31.1283 o
-36 22 23 0.105196 0.720433 43.424 19.1681 50.7029 23.2114 47.5315 21.2491 o
-36 22 24 3.63437 1.18729 108.306 25.2623 88.3579 32.6819 101.023 32.709 o
-36 23 1 3.40581 1.1253 107.859 24.1966 79.7924 31.9243 113.018 29.6132 o
-36 23 2 2.27936 1.17408 84.0489 27.4643 ? ? 84.0489 27.4643 o
-36 23 3 0.9481 0.946924 60.761 23.9523 ? ? 60.761 23.9523 o
-36 23 4 1.28736 1.04868 67.0625 25.5377 ? ? 67.0625 25.5377 o
-36 23 8 2.88715 1.86478 87.0859 33.8215 87.0859 33.8215 ? ? o
-36 23 9 2.10002 1.57121 78.7646 30.913 78.7646 30.913 ? ? o
-36 23 10 2.69705 1.06393 95.4726 24.9389 90.8328 33.4103 86.1808 29.3046 f
-36 23 11 0.517191 0.827053 52.5938 21.7767 41.9667 20.6204 80.6011 26.0517 o
-36 23 12 0.880414 0.8177 58.886 22.5197 86.566 32.3089 50.9009 22.1953 o
-36 23 13 0.654403 0.810132 54.5431 21.9377 64.2531 27.486 54.2703 23.2641 o
-36 23 14 1.01878 0.863309 61.5601 23.2331 56.0246 25.2044 71.6459 26.8525 o
-36 23 15 2.61702 1.09295 92.231 25.7993 68.5695 29.6153 103.627 30.1705 o
-36 23 16 -0.554622 0.579896 31.7475 15.103 49.419 22.8236 33.3683 15.9671 o
-36 23 17 1.00755 0.804329 60.7158 22.5245 62.6034 26.6702 61.9377 24.7595 o
-36 23 18 1.38736 0.892784 68.2556 23.9357 99.1625 31.1578 52.2923 23.3593 f
-36 23 19 1.3918 0.878858 68.2161 23.7603 68.3513 27.7544 66.5726 26.6136 o
-36 23 20 0.155528 0.776461 45.4101 19.9778 59.3181 25.6335 45.0908 20.934 o
-36 23 21 2.45061 1.03102 88.2225 25.1896 88.8147 31.5257 74.5249 29.0454 o
-36 23 22 1.42663 0.941949 67.8398 24.501 59.6753 26.2583 75.6124 28.7057 o
-36 23 23 0.364888 0.785592 48.2471 20.6612 48.7028 22.645 57.1914 24.1916 o
-36 24 1 -0.263521 0.606901 35.7951 16.506 59.3726 26.4574 35.444 16.6833 o
-36 24 2 1.32235 0.86598 67.0443 23.5687 60.9392 26.7694 72.3985 26.504 o
-36 24 3 0.022132 0.609575 39.8883 17.6185 62.0751 26.4307 38.5091 17.7209 o
-36 24 4 2.31259 1.28873 82.4112 28.7678 ? ? 82.4112 28.7678 o
-36 24 5 7.69916 1.9966 152.943 30.5987 ? ? 152.943 30.5987 o
-36 24 9 1.73871 1.73217 72.7682 30.9052 72.7682 30.9052 ? ? o
-36 24 10 2.24113 1.62278 78.7982 31.2633 78.7982 31.2633 ? ? o
-36 24 11 0.470316 1.35251 57.8539 25.8569 57.8539 25.8569 ? ? f
-36 24 12 2.08546 0.978955 82.5989 24.8165 90.4192 32.6612 70.2011 27.2238 f
-36 24 13 3.11097 1.15887 100.369 25.933 81.1214 32.495 99.1266 31.2901 o
-36 24 14 2.17476 0.966637 84.554 24.4684 105.824 31.779 63.7876 26.3731 o
-36 24 15 -0.47367 0.717263 36.6772 17.2515 35.5039 17.7369 56.0414 23.0569 f
-36 24 16 1.42093 0.851268 69.0467 23.408 62.6259 26.8802 72.9835 26.5108 o
-36 24 17 1.91143 1.00618 77.6274 25.4284 83.4902 31.5778 67.2558 27.4893 o
-36 24 18 2.11616 1.03254 81.2248 25.6824 73.6296 29.8009 78.9339 29.7867 o
-36 24 19 0.345946 0.789804 48.2106 20.6824 46.4094 21.9341 60.7387 24.8444 o
-36 24 20 -0.0429906 0.802497 43.1718 19.5506 39.9033 19.4825 64.1174 25.9527 o
-36 24 21 0.841568 0.921857 57.1988 23.2584 49.4565 23.5447 73.0427 27.5667 o
-36 25 1 3.76906 1.25518 109.269 26.3021 87.2113 34.1191 102.791 32.6376 o
-36 25 2 -0.219867 0.550018 34.4699 15.8287 47.7525 22.3879 36.9998 16.9216 o
-36 25 3 -0.969509 0.393598 20.8401 10.4082 56.1001 24.207 20.4409 10.2873 o
-36 25 4 1.85352 0.914313 77.7724 24.106 69.7165 28.6664 77.8736 27.6586 o
-36 25 5 1.58233 0.952094 71.5694 24.7413 69.6288 30.3331 70.6457 26.6381 o
-36 25 6 0.838405 0.883329 57.6005 22.9958 ? ? 57.6005 22.9958 o
-36 25 7 0.848016 0.91468 58.0127 23.3183 ? ? 58.0127 23.3183 o
-36 25 11 2.9933 1.85075 84.8228 33.471 84.8228 33.471 ? ? o
-36 25 12 -0.801206 1.03967 41.5288 19.8838 41.5288 19.8838 ? ? o
-36 25 13 1.16528 0.9281 63.4218 24.0544 56.3464 25.7894 73.1868 27.5439 o
-36 25 14 2.14986 0.9665 83.2659 24.5715 68.6405 28.4552 87.4364 29.1868 o
-36 25 15 3.04287 1.14886 97.8597 26.0833 77.6298 31.7753 97.5372 31.3498 o
-36 25 16 3.10292 1.18518 97.8555 26.6721 92.2094 33.8588 83.1929 31.3335 o
-36 25 17 0.0652668 0.77554 43.9665 19.6197 44.9889 21.5808 54.7087 23.3372 o
-36 25 18 0.676178 0.825626 53.7716 21.956 52.5311 24.023 61.6012 25.2697 o
-36 26 2 -1.37017 1.14303 39.6775 19.423 39.6775 19.423 ? ? o
-36 26 3 1.91528 0.949124 77.8603 24.6238 67.5725 28.5968 79.4478 28.1823 o
-36 26 4 0.341612 0.725327 46.9962 19.9807 40.0187 19.4527 69.4584 24.9056 o
-36 26 5 1.55649 0.955643 70.3794 24.7574 55.1 25.5636 85.5158 28.3136 o
-36 26 6 1.25584 0.948019 64.6743 24.3599 54.7713 25.5615 76.6802 27.7693 o
-36 26 7 1.0622 1.11402 61.7815 25.3964 ? ? 61.7815 25.3964 o
-36 26 8 -0.0853473 0.751158 41.5963 18.8681 ? ? 41.5963 18.8681 o
-36 26 12 0.585941 1.37797 57.8745 25.9649 57.8745 25.9649 ? ? o
-36 26 13 0.0471641 1.11814 49.711 22.7304 49.711 22.7304 ? ? o
-36 26 14 0.55647 0.928057 53.0174 22.573 51.2501 24.0972 63.4277 26.5052 o
-36 26 15 0.422642 0.812317 49.5274 21.1039 49.2023 23.0906 58.811 24.4963 o
-35 0 1 2.42842 0.84428 96.6699 22.7411 96.6699 22.7411 96.6699 22.7411 o
-35 0 2 0.414238 0.599258 37.9627 21.9726 37.9627 21.9726 37.9627 21.9726 o
-35 0 3 13.0989 1.66622 240.094 15.859 240.094 15.859 240.094 15.859 o
-35 0 4 3.86512 0.995932 127.032 18.9816 127.032 18.9816 127.032 18.9816 o
-35 0 5 2.28324 0.842708 92.6838 23.7966 92.6838 23.7966 92.6838 23.7966 o
-35 0 6 1.61702 0.740268 74.4146 25.1571 74.4146 25.1571 74.4146 25.1571 o
-35 0 7 2.26992 0.82 92.8824 23.0767 92.8824 23.0767 92.8824 23.0767 o
-35 0 8 7.70987 1.28675 183.32 16.1803 183.32 16.1803 183.32 16.1803 o
-35 0 9 1.36205 0.639627 68.0598 23.574 68.0598 23.574 68.0598 23.574 o
-35 0 10 -0.205483 0.296478 17.3407 11.912 17.3407 11.912 17.3407 11.912 o
-35 0 11 14.1126 2.2124 247.186 20.5859 247.186 20.5859 247.186 20.5859 o
-35 0 12 0.206392 0.454305 30.4269 18.3959 30.4269 18.3959 30.4269 18.3959 o
-35 0 13 26.9392 2.3523 345.596 15.467 345.596 15.467 345.596 15.467 f
-35 0 14 1.80726 0.754636 80.285 24.3665 80.285 24.3665 80.285 24.3665 o
-35 0 15 -0.358811 1.03314 35.0207 23.5342 35.0207 23.5342 35.0207 23.5342 o
-35 0 16 3.92078 1.58012 117.022 35.0678 117.022 35.0678 117.022 35.0678 o
-35 0 17 -0.313523 0.434691 20.7768 14.3109 20.7768 14.3109 20.7768 14.3109 o
-35 0 18 8.49437 1.42623 191.921 17.1388 191.921 17.1388 191.921 17.1388 o
-35 0 19 4.52832 1.77221 125.578 36.7562 125.578 36.7562 125.578 36.7562 o
-35 0 20 18.1357 3.03166 276.714 25.2937 276.714 25.2937 276.714 25.2937 o
-35 0 21 7.96161 2.09301 178.45 28.7725 178.45 28.7725 178.45 28.7725 o
-35 0 22 3.21609 1.00995 112.416 22.9827 112.416 22.9827 112.416 22.9827 o
-35 0 23 -0.120066 0.2073 14.935 10.1793 14.935 10.1793 14.935 10.1793 o
-35 0 24 -0.267235 0.67965 28.0465 18.9189 28.0465 18.9189 28.0465 18.9189 o
-35 0 25 0.31406 0.371171 31.6729 17.71 31.6729 17.71 31.6729 17.71 o
-35 0 26 4.48282 0.837639 138.903 13.9918 138.903 13.9918 138.903 13.9918 o
-35 0 27 7.81471 1.0913 184.542 13.548 184.542 13.548 184.542 13.548 o
-35 0 28 0.629084 0.476438 42.778 21.0806 42.778 21.0806 42.778 21.0806 o
-35 0 29 2.74117 1.05592 97.4053 28.2596 97.4053 28.2596 97.4053 28.2596 o
-35 0 30 0.772521 0.612566 46.7255 23.7281 46.7255 23.7281 46.7255 23.7281 o
-35 0 31 0.736009 0.596495 45.5109 23.3447 45.5109 23.3447 45.5109 23.3447 o
-35 0 32 0.209187 0.97004 38.7367 24.8752 38.7367 24.8752 38.7367 24.8752 o
-35 0 33 0.953138 0.817668 50.4311 26.9264 50.4311 26.9264 50.4311 26.9264 o
-35 0 34 2.45401 1.01678 88.1009 29.3234 88.1009 29.3234 88.1009 29.3234 o
-35 0 35 0.272317 0.974584 38.8403 24.9385 38.8403 24.9385 38.8403 24.9385 o
-35 0 36 -0.684996 0.652282 22.6969 16.0376 22.6969 16.0376 22.6969 16.0376 o
-35 1 1 0.409396 0.433781 45.9202 16.6209 48.6455 19.8523 51.9295 18.9639 o
-35 1 2 3.37654 0.664994 121.814 12.5268 126.946 17.9701 113.62 18.6657 o
-35 1 3 3.72359 0.698611 128.004 12.5046 125.648 18.7938 126.552 17.7475 o
-35 1 4 10.4271 1.0609 215.305 11.1841 217.736 15.9088 209.18 16.1363 o
-35 1 5 31.9963 1.85938 377.529 11.1529 361.414 16.389 387.618 15.4824 o
-35 1 6 9.17634 0.999703 201.954 11.2416 205.854 15.9945 194.706 16.241 o
-35 1 7 7.75986 0.92931 185.63 11.3788 182.128 16.4694 185.583 16.2121 o
-35 1 8 13.2634 1.64538 241.129 15.5175 241.129 15.5175 ? ? o
-35 1 9 12.2679 1.26454 233.217 12.3085 242.619 15.0702 210.164 22.3673 o
-35 1 10 2.09886 0.543562 95.622 13.2109 108.961 16.7233 78.1237 21.3457 o
-35 1 11 5.2283 0.95373 151.303 14.4331 160.903 27.3956 144.304 17.723 o
-35 1 12 10.6232 1.06857 217.334 11.1589 221.529 15.4468 208.976 16.5796 o
-35 1 13 6.79183 1.17069 172.136 15.5513 172.136 15.5513 ? ? o
-35 1 14 -0.134915 0.262553 24.8869 11.2348 40.9032 15.0584 23.9478 11.6246 o
-35 1 15 11.145 1.2005 222.125 12.273 206.054 21.1825 228.177 15.4336 o
-35 1 16 6.03642 0.922936 163.03 12.9108 146.45 22.7664 170.179 16.2904 o
-35 1 17 2.41063 0.58731 102.44 13.2808 103.457 18.8827 97.384 19.9355 o
-35 1 18 0.323095 0.395715 42.3664 15.7833 44.9702 18.1152 49.0392 18.7423 o
-35 1 19 1.80111 0.563445 87.7129 15.0736 77.2058 21.7338 95.3771 20.1499 o
-35 1 20 7.21985 1.65478 173.321 22.0984 173.321 22.0984 ? ? o
-35 1 21 2.7262 0.710115 108.108 15.2839 110.328 23.5376 101.684 21.2023 o
-35 1 22 10.8087 0.964475 219.078 9.98452 217.226 12.468 216.554 17.2787 o
-35 1 23 1.36545 0.414496 76.5781 12.6874 60.5514 17.0926 109.486 17.8703 o
-35 1 24 1.72466 0.416946 86.6554 11.1412 85.0194 16.1386 84.9169 16.4448 o
-35 1 25 0.638161 0.336669 51.816 14.253 57.0266 18.0947 49.5368 16.9547 o
-35 1 26 1.81703 0.422 88.8446 10.9774 86.1344 16.7796 87.716 15.5063 o
-35 1 27 -0.261769 0.143984 14.3262 6.98712 39.7005 17.9771 14.5947 7.10694 o
-35 1 28 6.70564 0.757302 171.631 10.0244 173.751 14.7048 164.928 14.2486 o
-35 1 29 3.09556 0.566856 115.806 11.2123 119.094 17.2862 108.783 15.8305 o
-35 1 30 2.10095 0.500831 94.6641 12.2547 96.7645 19.793 88.6778 16.7704 o
-35 1 31 3.23138 0.675977 116.905 13.3166 103.319 20.3307 123.99 19.4397 o
-35 1 32 1.38573 0.539833 74.2281 16.8388 98.5608 17.6797 48.292 20.6786 o
-35 1 33 2.99162 0.709613 110.886 14.8486 109.252 21.487 101.093 23.0322 o
-35 1 34 1.31699 0.695461 69.6506 20.9147 71.7005 26.8884 66.7902 23.6384 o
-35 1 35 0.870166 0.636125 57.8538 20.2103 61.6182 24.9703 58.0039 22.2092 o
-35 1 36 -0.355112 0.676677 36.9352 17.1695 ? ? 36.9352 17.1695 o
-35 1 37 1.10631 1.07963 62.9547 25.3237 ? ? 62.9547 25.3237 o
-35 2 1 3.32076 0.669736 120.705 12.7429 99.9022 22.6328 133.403 15.9208 o
-35 2 2 4.22649 0.73844 136.457 12.3753 105.328 23.8201 155.53 14.8614 o
-35 2 3 1.53823 0.500399 81.2588 14.4596 93.6415 20.5802 71.1823 19.4159 o
-35 2 4 9.07213 0.993079 200.767 11.2336 180.813 17.9754 214.857 14.7375 o
-35 2 5 5.12685 0.800094 150.519 12.1263 141.53 19.0356 154.831 16.381 o
-35 2 6 1.81979 0.559861 88.4836 14.8371 56.3632 21.9489 117.002 15.8045 o
-35 2 7 3.54491 0.741462 124.573 13.6887 116.993 19.016 130.433 21.3107 o
-35 2 8 13.2115 1.19452 242.457 11.1743 246.193 15.7226 234.66 16.2623 o
-35 2 9 34.8958 2.29604 393.086 13.2314 368.175 25.4747 397.695 15.758 o
-35 2 10 11.1715 1.07805 222.97 10.9704 203.286 16.6687 239.382 14.8874 o
-35 2 11 1.36139 0.490425 76.2037 15.0916 82.1462 19.1366 68.267 21.1819 o
-35 2 12 22.105 1.49234 313.867 10.771 308.498 15.382 314.538 15.3665 o
-35 2 13 6.68681 1.24095 170.318 16.6954 ? ? 170.318 16.6954 o
-35 2 14 7.33685 0.883057 180.478 11.1217 176.107 15.9311 181.51 16.0156 o
-35 2 15 7.87358 0.919698 186.939 11.1796 188.786 15.529 181.155 16.6343 o
-35 2 16 9.68398 1.03227 207.3 11.3066 210.077 15.7126 200.151 16.7818 o
-35 2 17 9.73867 1.00245 207.959 10.9424 200.016 15.9087 212.166 15.4734 o
-35 2 18 4.74992 0.750537 144.725 11.8339 135.918 17.7532 149.843 16.6248 o
-35 2 19 1.24213 0.487645 72.3713 15.6944 68.3472 20.2033 75.9233 21.0934 o
-35 2 20 1.9836 0.576164 92.2134 14.6206 80.7116 21.516 100.657 19.8651 o
-35 2 21 3.24191 0.537796 119.676 10.264 113.173 13.0605 129.379 17.7142 o
-35 2 22 34.1809 1.70573 389.879 9.90435 391.021 12.4203 378.543 16.8621 o
-35 2 23 4.31946 0.629363 138.095 10.385 135.338 12.9205 138.463 18.624 o
-35 2 24 6.26253 0.775157 166.22 10.604 165.622 13.0848 160.893 19.2193 o
-35 2 25 0.72975 0.313464 55.4279 13.0159 66.2617 15.7054 45.9599 16.6299 o
-35 2 26 10.9669 1.01048 219.798 10.4288 226.139 17.5851 211.934 13.2985 o
-35 2 27 0.122684 0.297181 32.7832 13.251 53.8362 19.8415 30.9496 13.4074 o
-35 2 28 2.426 0.524442 102.276 11.816 86.0256 22.3024 107.496 14.328 o
-35 2 29 2.75019 0.658889 107.73 14.1785 100.493 24.1745 106.097 18.6018 o
-35 2 30 5.52563 0.793802 154.487 11.7101 137.055 18.446 164.769 16.1194 o
-35 2 31 1.6998 0.577083 82.9537 16.3176 69.0235 24.6216 87.9158 19.2498 o
-35 2 32 2.59372 0.810804 100.89 18.8722 102.194 22.9275 85.0314 29.5512 o
-35 2 33 0.750602 0.52646 54.9887 18.4076 55.0611 21.4286 58.6977 21.6283 o
-35 2 34 2.28522 0.657399 95.5273 16.1411 71.7807 24.2337 109.358 20.3598 o
-35 2 35 2.02825 1.35271 78.6909 29.2072 ? ? 78.6909 29.2072 o
-35 2 36 1.58955 0.88483 73.0642 23.8403 ? ? 73.0642 23.8403 o
-35 2 37 2.07015 0.957175 82.0359 24.5138 ? ? 82.0359 24.5138 o
-35 2 38 0.591688 0.815507 52.4002 21.6535 ? ? 52.4002 21.6535 o
-35 3 1 12.8997 1.8114 236.439 17.4526 236.439 17.4526 ? ? o
-35 3 2 10.5688 1.07749 216.658 11.2883 210.962 17.3666 217.568 15.2078 o
-35 3 3 2.13021 0.580053 96.0635 14.076 68.6058 23.5021 114.445 15.9874 o
-35 3 4 7.39223 0.927394 181.027 11.65 159.095 19.6069 195.231 14.8998 o
-35 3 5 34.5981 1.95035 392.494 11.2518 379.692 16.7463 398.145 15.4516 o
-35 3 6 5.26861 0.797998 152.657 11.9188 138.984 19.1887 161.141 15.7898 o
-35 3 7 1.38944 0.653522 76.17 19.3673 60.5922 26.6455 87.4532 19.6706 f
-35 3 8 18.9268 1.42827 290.279 11.1506 283.495 16.1784 292.268 15.6956 o
-35 3 9 10.9501 1.08787 220.665 11.188 207.398 16.7992 229.807 15.3456 o
-35 3 10 30.7765 1.80872 370.286 11.0615 368.497 15.7214 366.305 15.8497 o
-35 3 11 6.3856 0.828377 168.346 11.1941 180.489 14.9771 152.244 17.5421 o
-35 3 12 2.85911 0.590257 112.121 12.0996 117.446 16.6868 103.195 18.8354 o
-35 3 13 1.69478 0.512778 85.4905 14.0557 71.3597 20.6652 98.3733 18.3185 o
-35 3 14 6.00625 0.797495 163.22 11.1185 164.1 15.5533 158.844 16.4917 f
-35 3 15 2.44626 0.572538 103.385 12.7999 109.296 16.7945 92.189 20.9894 o
-35 3 16 4.96703 0.782468 148.032 12.0609 177.403 14.305 106.636 23.9396 o
-35 3 17 40.7667 2.10375 425.703 11.1881 419.542 15.9682 424.336 15.9907 o
-35 3 18 7.56045 0.921937 182.911 11.4589 174.904 16.6674 187.146 16.3201 o
-35 3 19 0.131943 0.340417 35.1001 14.1841 37.409 15.5175 44.6664 18.325 o
-35 3 20 -0.0592236 0.14727 19.1617 8.5503 19.788 8.774 37.8022 16.7975 o
-35 3 21 5.92941 0.706947 162.201 9.90609 158.547 12.3782 164.746 17.272 o
-35 3 22 2.62182 0.530112 107.168 11.3619 110.786 13.2454 92.5713 23.4361 o
-35 3 23 1.10886 0.429881 68.3001 14.6746 69.6729 16.7673 65.0156 22.6445 o
-35 3 24 3.67173 0.616174 126.924 11.0926 128.871 13.6009 116.965 20.9649 o
-35 3 25 5.04775 0.72774 148.786 11.1448 150.85 14.1554 139.065 19.4479 o
-35 3 26 9.23413 0.82394 202.199 9.24187 211.085 13.3168 190.628 13.1947 o
-35 3 27 2.74557 0.573933 108.854 12.1324 111.378 17.3339 100.958 18.57 o
-35 3 28 2.54288 0.602352 104.045 13.4069 88.7785 22.4433 110.627 17.4524 o
-35 3 29 0.899662 0.532452 60.3359 18.3398 58.1507 25.733 64.9415 19.0644 o
-35 3 30 7.9644 1.00467 185.118 12.3468 161.375 21.4219 194.452 15.9611 o
-35 3 31 1.05762 0.505444 64.8055 17.3133 62.8777 23.2137 65.8488 19.8908 o
-35 3 32 0.367271 0.433366 43.3059 16.4343 35.9916 17.0266 60.9972 18.5342 o
-35 3 33 2.80636 0.795569 105.314 17.716 80.6331 31.0061 108.589 20.0215 o
-35 3 34 1.67852 0.723359 78.6891 20.5678 76.8095 28.2176 75.1235 23.7722 o
-35 3 35 1.21701 0.683814 66.4655 20.8849 85.1417 27.9607 55.687 22.2433 f
-35 3 36 0.572733 0.608325 50.1705 19.3627 66.3191 25.7501 46.2559 19.9063 f
-35 3 37 -0.673675 0.747316 35.5568 16.9791 ? ? 35.5568 16.9791 o
-35 3 38 0.923916 0.777638 58.1507 22.0269 ? ? 58.1507 22.0269 o
-35 4 1 5.94131 0.946866 161.566 13.3763 178.842 25.4484 152.627 16.2905 o
-35 4 2 10.9776 1.46494 219.171 15.2136 ? ? 219.171 15.2136 o
-35 4 3 2.42802 0.616293 102.705 13.9323 128.576 20.3859 86.0508 19.8108 o
-35 4 4 12.1807 1.18732 232.556 11.5851 230.445 17.9409 230.244 15.5234 o
-35 4 5 28.0418 1.74315 353.326 11.1737 367.548 16.1427 336.179 15.7709 o
-35 4 6 4.56177 0.921881 141.016 15.0184 101.725 34.7811 150.11 16.1958 o
-35 4 7 18.3234 1.40553 285.576 11.1544 293.682 15.9803 273.878 15.9006 f
-35 4 8 6.6074 0.900578 171.024 11.9871 167.24 18.2589 170.667 16.444 o
-35 4 9 1.90627 0.585913 90.492 15.1831 65.5329 23.1179 110.764 17.3918 o
-35 4 10 0.533994 0.424812 49.5284 16.5345 47.0681 19.3055 58.9495 19.0667 o
-35 4 11 3.68863 0.694909 127.396 12.4993 124.565 19.2658 126.314 17.3634 o
-35 4 12 12.3814 1.13254 234.702 10.9452 234.175 15.5784 231.231 15.7429 o
-35 4 13 7.23168 0.880701 179.153 11.1754 182.803 15.5687 171.816 16.594 f
-35 4 14 2.56641 0.577205 106.001 12.561 115.073 16.4078 91.9087 20.7176 f
-35 4 15 5.93599 0.819524 162.098 11.5109 159.514 16.2038 161.116 17.0208 o
-35 4 16 4.63387 0.738766 143.008 11.7899 151.565 15.5969 129.15 19.1445 o
-35 4 17 12.8411 1.16575 238.763 11.0743 251.075 14.9311 220.919 16.9986 o
-35 4 18 13.2299 1.15074 242.405 10.765 250.257 14.9102 229.932 15.9681 o
-35 4 19 1.45021 0.392073 79.4429 11.4975 76.3729 14.163 82.7672 20.5213 o
-35 4 20 8.5442 0.820354 194.985 9.54585 187.672 12.2242 203.984 15.7564 o
-35 4 21 8.45354 0.841079 193.769 9.8508 202.657 11.8635 171.908 18.5284 o
-35 4 22 7.36733 0.790451 180.76 9.92971 181.173 12.3619 174.73 17.4073 o
-35 4 23 8.96876 0.883954 199.339 10.0632 198.158 12.8789 195.643 16.7525 o
-35 4 24 0.667671 0.397882 53.1585 15.7856 44.7171 17.5731 70.9997 19.6844 o
-35 4 25 12.6485 1.2327 235.362 11.8856 221.551 13.9873 271.657 24.3136 o
-35 4 26 6.32599 0.96128 165.3 13.2656 166.448 15.0127 142.369 32.7847 o
-35 4 27 0.799948 0.424644 57.3858 16.0918 82.1556 22.4548 48.1354 17.6651 o
-35 4 28 2.22022 0.594618 96.6789 14.3468 91.191 23.8759 94.8887 18.5656 o
-35 4 29 3.07276 0.677642 114.127 13.7047 127.085 20.6458 99.1623 20.1019 o
-35 4 30 -0.373156 0.123322 11.1313 5.5968 35.1002 16.8127 11.4301 5.7316 o
-35 4 31 1.01057 0.543593 63.1175 18.3736 73.0548 29.0478 61.3152 19.4094 o
-35 4 32 1.59493 0.612878 79.0435 17.9498 91.137 30.7068 72.3043 20.2884 o
-35 4 33 9.90294 1.29279 202.752 14.5191 106.12 38.7212 223.431 15.7427 o
-35 4 34 1.73873 0.676632 80.9892 19.1934 75.8984 30.0853 79.2258 21.2174 o
-35 4 35 2.1545 0.789263 88.7548 20.5246 60.1461 26.7035 101.565 21.8095 o
-35 4 36 -0.380405 0.520073 31.5882 14.8045 33.0787 16.4543 44.2898 18.6627 o
-35 4 37 0.51727 0.579284 48.244 18.8182 38.724 18.667 68.6533 21.5753 o
-35 4 38 0.303579 1.05079 51.4387 22.9033 ? ? 51.4387 22.9033 o
-35 5 1 2.49256 0.687623 103.528 15.5001 82.7616 29.9752 109.175 16.857 o
-35 5 2 2.01583 0.610602 92.9641 15.3955 139.948 24.7689 77.5229 19.5694 o
-35 5 3 7.83009 2.20252 177.333 29.1032 177.333 29.1032 ? ? o
-35 5 4 2.28236 0.669752 98.9557 15.844 89.342 30.513 100.614 17.6293 o
-35 5 5 10.3804 1.24138 214.034 13.1834 183.216 29.633 221.435 15.1054 o
-35 5 6 15.7056 1.39023 263.996 11.9429 236.675 20.2467 279.174 15.0961 o
-35 5 7 2.31991 1.17163 96.6863 26.5863 96.6863 26.5863 ? ? o
-35 5 8 6.13688 0.895251 164.646 12.3904 136.346 22.4576 182.536 15.374 o
-35 5 9 10.0657 1.05602 211.448 11.3384 185.816 18.6562 229.682 14.609 o
-35 5 10 5.11682 0.788069 150.383 11.9521 144.126 18.626 152.243 16.2173 o
-35 5 11 12.1404 1.13429 232.348 11.0746 226.308 16.3106 234.081 15.4301 o
-35 5 12 0.749744 0.42906 56.6106 16.2773 58.5002 19.9431 58.3324 19.5888 f
-35 5 13 12.0048 1.12214 231.021 11.019 238.143 15.3866 219.969 16.1939 o
-35 5 14 2.84015 0.614798 111.525 12.6953 113.113 17.5141 105.603 19.8607 o
-35 5 15 4.59957 0.742615 142.454 11.9004 139.637 17.2558 141.551 17.2639 o
-35 5 16 0.25582 0.31706 37.9599 14.1306 40.9431 15.4476 44.313 18.1836 o
-35 5 17 6.5434 0.84393 170.175 11.2814 178.769 15.2716 157.065 17.4558 o
-35 5 18 1.17465 0.359004 71.2843 11.8047 80.6689 11.9422 48.569 20.2802 o
-35 5 19 0.792939 0.298368 58.2373 11.9887 51.2989 14.1856 79.0257 19.4779 o
-35 5 20 16.0783 1.12988 267.571 9.56723 272.146 11.8551 253.494 16.6802 o
-35 5 21 8.10476 0.9514 189.082 11.4351 194.643 15.636 177.927 17.4783 o
-35 5 22 4.26287 0.633913 137.146 10.536 131.933 14.0231 140.789 16.8449 o
-35 5 23 1.03119 0.465653 65.4595 16.1836 59.0787 17.9524 88.914 26.78 o
-35 5 24 2.68793 0.773344 106.072 17.0709 101.113 20.6084 107.883 31.0813 f
-35 5 25 0.375892 0.518815 46.4586 17.8943 46.4307 18.5297 64.721 26.5818 o
-35 5 26 2.73241 0.786372 106.311 17.3281 107.484 20.553 92.7927 30.328 o
-35 5 27 4.41265 0.945565 136.068 16.0261 130.474 19.9352 131.541 31.2574 o
-35 5 28 -0.421231 0.215551 17.0707 8.3726 39.6246 17.6676 17.4782 8.58601 o
-35 5 29 5.8267 0.879858 158.167 12.6895 129.259 23.9869 170.701 15.8181 o
-35 5 30 5.8463 0.88626 158.081 12.7907 159.622 20.5949 149.145 17.5426 o
-35 5 31 -0.139669 0.314067 27.1134 12.2593 59.275 25.3891 26.8305 12.268 o
-35 5 32 1.5549 0.670987 77.0105 19.6476 54.1934 25.5314 88.859 19.4054 o
-35 5 33 2.15031 0.740182 90.8573 19.038 62.7352 28.1065 99.819 19.5922 o
-35 5 34 2.08388 0.707514 89.2673 18.5351 64.7228 28.235 95.5965 19.5676 f
-35 5 35 0.737153 0.579699 54.035 19.2561 72.5683 28.3312 49.7092 19.7239 o
-35 5 36 -0.0424293 0.664295 40.3787 18.0785 62.3961 25.4432 38.0781 18.103 o
-35 5 37 0.88039 0.640158 57.1148 20.2474 62.6661 25.344 55.3492 21.8764 o
-35 5 38 1.90463 0.771187 81.1448 21.2501 62.7177 26.6396 87.348 24.1395 o
-35 6 1 3.29773 0.723117 119.841 13.9067 120.171 29.2004 117.01 16.2861 o
-35 6 2 6.32387 0.963053 166.756 13.1704 182.97 25.4098 158.291 15.9185 o
-35 6 3 18.1214 1.61786 282.978 12.9669 284.599 25.2499 277.748 15.4274 o
-35 6 4 4.97512 0.900081 147.592 13.9606 167.835 26.7133 138.042 17.0714 o
-35 6 5 5.52282 0.97209 155.468 14.3037 172.782 29.41 147.408 17.0035 o
-35 6 6 6.76006 1.04853 172.294 13.8834 191.254 27.4425 163.232 16.6473 o
-35 6 7 3.03606 0.779467 114.447 15.8292 101.48 32.5625 116.134 17.7752 f
-35 6 8 16.6936 3.16253 261.493 27.7816 261.493 27.7816 ? ? o
-35 6 9 18.5273 1.65649 286.173 13.1283 295.82 25.732 278.379 15.5753 o
-35 6 10 0.885424 1.57687 75.6933 30.5493 75.6933 30.5493 ? ? o
-35 6 11 10.5662 1.10488 216.515 11.5852 220.914 17.8886 209.746 15.5833 o
-35 6 12 0.353878 0.439738 44.5035 16.6265 49.543 20.5567 49.3817 18.5254 o
-35 6 13 -0.137745 0.366902 30.2366 13.4937 40.9146 17.5512 33.5362 15.1615 o
-35 6 14 0.972929 0.483379 63.9967 16.855 65.408 21.2257 64.4862 20.6649 o
-35 6 15 0.748505 0.425825 56.4777 16.2085 52.6833 19.2313 64.6954 19.8934 o
-35 6 16 10.4113 1.03659 214.965 10.9437 234.983 14.6703 191.335 16.9662 f
-35 6 17 8.09468 0.757476 190.032 9.04238 189.93 11.3421 186.446 15.4208 o
-35 6 18 15.1574 1.06816 260.005 9.30781 273.802 11.2706 230.737 17.0107 o
-35 6 19 0.94343 0.353786 63.3878 13.0596 51.4506 16.832 81.1299 17.0686 o
-35 6 20 6.1326 0.694555 165.06 9.55918 160.09 12.608 168.896 15.1679 o
-35 6 21 8.89342 0.962271 198.223 11.0243 204.574 12.1771 162.377 29.0431 o
-35 6 22 5.78371 0.957272 158.498 13.799 152.417 16.8509 162.409 26.8415 o
-35 6 23 3.06668 0.712749 114.722 14.3677 100.99 18.8375 142.341 24.7281 f
-35 6 24 2.34216 0.700383 98.991 16.5906 101.759 18.6736 84.3622 29.9278 o
-35 6 25 1.93282 0.64594 89.3726 16.969 82.255 20.2077 101.062 29.374 o
-35 6 26 2.17137 0.707063 94.3267 17.603 103.32 18.8022 69.7546 28.3076 o
-35 6 27 1.59179 0.660319 79.6943 19.0094 72.4211 22.01 91.1893 28.7936 o
-35 6 28 2.50052 0.621386 102.734 14.0494 90.2984 23.469 105.761 18.2969 o
-35 6 29 1.03188 0.532494 64.1494 18.031 73.0515 29.7814 63.297 18.8915 o
-35 6 30 1.12275 0.593171 66.3135 19.1606 51.6092 24.1495 77.4172 19.2844 o
-35 6 31 -0.119759 0.307269 27.1467 12.2133 49.9057 23.3487 28.2258 12.5683 o
-35 6 32 3.41409 0.809505 117.84 15.9478 106.338 34.7783 113.821 18.4504 o
-35 6 33 3.23549 0.837782 113.223 17.2844 90.465 34.0242 112.631 19.5875 o
-35 6 34 0.821942 0.579943 56.5407 19.3182 51.0735 23.9095 63.9682 20.2583 o
-35 6 35 0.115564 0.499432 38.5726 16.495 41.7564 20.3295 46.0451 18.2095 o
-35 6 36 0.469772 0.539615 46.7377 18.1818 44.3229 21.0114 55.6682 19.8873 o
-35 6 37 0.207091 0.709604 44.7437 19.4012 48.7023 22.2604 51.0773 22.2791 o
-35 6 38 1.39318 0.736718 68.7847 21.6865 75.936 29.4424 61.9468 23.2691 o
-35 7 1 3.69524 0.788492 126.75 14.3221 81.6812 31.1545 139.477 15.0506 o
-35 7 2 0.729523 0.597919 57.6394 19.6169 84.5048 28.3103 52.367 20.417 o
-35 7 3 3.82204 0.794747 129.07 14.1605 152.645 27.2126 119.213 17.3912 o
-35 7 4 8.17482 1.10511 189.704 13.2607 191.113 27.2039 185.683 15.6366 f
-35 7 5 2.35212 0.686511 100.387 16.0061 104.192 31.5487 97.4467 18.3728 o
-35 7 6 1.88155 0.688846 88.9432 18.1343 86.047 31.9563 89.8345 19.7073 o
-35 7 7 3.11753 0.770855 116.099 15.3982 130.242 30.469 109.151 18.5239 o
-35 7 8 28.2839 2.0444 353.637 13.0994 381.08 24.2906 338.219 15.8554 o
-35 7 9 8.61857 1.20619 194.526 14.1221 131.184 37.0046 211.663 15.4069 o
-35 7 10 75.1914 3.57295 576.008 14.0311 569.011 26.7605 568.06 16.8243 o
-35 7 11 3.92785 0.857415 130.591 15.1312 125.736 33.0216 128.862 17.4082 o
-35 7 12 7.04301 1.06154 175.833 13.7658 169.162 30.3749 174.244 15.9357 o
-35 7 13 21.2659 1.75474 306.49 12.98 330.608 25.0554 293.793 15.4817 o
-35 7 14 26.4076 1.96456 341.473 13.0377 325.114 26.964 341.41 15.1858 o
-35 7 15 0.393617 0.466672 46.197 17.1535 96.99 31.2359 41.8283 16.9791 o
-35 7 16 0.420614 0.279195 43.0655 13.3162 43.2092 14.588 49.4582 18.1716 f
-35 7 17 0.491952 0.383921 47.3064 15.7167 73.4652 19.3102 38.0927 16.2436 o
-35 7 18 4.11453 0.831611 133.632 14.2988 127.833 17.9906 137.561 26.2461 f
-35 7 19 15.2747 1.45029 259.211 12.6946 265.836 14.9709 231.15 25.7221 o
-35 7 20 7.72503 1.97958 175.653 26.3004 ? ? 175.653 26.3004 o
-35 7 21 0.12711 0.243803 30.8323 12.1539 31.21 12.388 50.889 21.5311 f
-35 7 22 0.675141 0.401016 53.4985 15.8379 54.3326 16.6032 61.116 24.656 o
-35 7 23 3.27264 0.793005 117.951 15.5892 121.789 17.6085 96.1545 31.6858 o
-35 7 24 2.88923 0.694148 110.993 14.4923 108.9 16.665 105.941 31.0301 o
-35 7 25 5.11766 0.925979 147.992 14.3324 134.783 17.9027 173.614 27.3682 o
-35 7 26 3.50935 0.838684 121.229 16.0423 106.455 20.8374 147.548 28.8777 o
-35 7 27 2.59825 0.757975 103.275 17.2068 81.613 22.5373 154.632 26.7022 o
-35 7 28 2.27493 1.05758 91.506 25.2972 88.2074 30.7887 89.2542 31.1978 o
-35 7 29 1.49428 0.660146 76.3973 19.4867 74.5846 30.9739 76.9446 20.6677 o
-35 7 30 1.12172 0.627186 66.0643 19.8669 75.7116 30.699 64.3367 20.9209 o
-35 7 31 1.26359 0.601728 69.8428 18.9916 65.2012 28.1548 72.3179 19.9484 o
-35 7 32 -0.71197 0.199514 13.1991 6.69265 56.6291 25.3737 13.185 6.69041 f
-35 7 33 0.790049 0.51399 55.7445 18.1689 84.1632 31.2814 50.658 18.581 o
-35 7 34 0.868776 0.56161 57.6613 19.0033 79.253 31.4042 53.3337 19.4834 o
-35 7 35 1.20784 0.635762 66.1845 20.0241 59.0569 26.6342 69.9772 21.0671 o
-35 7 36 1.07701 0.610977 62.4556 19.7569 47.8388 22.6281 74.4415 20.5325 o
-35 7 37 1.15102 0.636432 63.8701 20.1591 51.845 24.1502 72.1032 21.2214 o
-35 8 1 1.13406 0.532589 68.8189 17.4759 59.8236 25.4762 75.5281 18.1012 o
-35 8 2 7.2248 1.05229 178.049 13.4685 158.483 33.04 179.647 15.1504 f
-35 8 3 0.339111 0.426717 43.6816 16.3664 59.2417 25.8541 45.6245 16.9039 o
-35 8 4 0.453708 0.473594 48.0256 17.3691 61.7807 25.9835 49.6531 18.0909 o
-35 8 5 5.48717 0.964694 154.866 14.2502 127.556 35.0283 158.942 15.8008 o
-35 8 6 14.8811 1.4983 256.172 13.2753 229.235 29.8227 260.413 15.1727 o
-35 8 7 3.02428 0.792815 114.008 16.1842 85.7046 31.7749 121.985 17.4188 o
-35 8 8 5.87394 0.99338 160.342 14.1593 164.572 29.1464 155.381 16.8174 o
-35 8 9 0.876005 0.597152 61.6147 19.5372 46.0324 22.2024 80.0558 19.0784 o
-35 8 10 4.57491 0.909496 141.129 14.7971 93.5844 34.1479 152.991 15.7022 o
-35 8 11 11.4632 1.31429 224.722 13.2887 224.946 27.3417 220.576 15.5971 o
-35 8 12 4.83619 0.901051 145.304 14.2084 121.586 34.093 148.672 15.7988 o
-35 8 13 3.2411 0.765421 118.426 14.9526 104.055 32.6796 119.955 16.6788 o
-35 8 14 5.51582 0.924914 155.4 13.6 179.049 28.3569 146.386 16.0627 o
-35 8 15 3.79063 1.07718 126.068 19.994 118.716 32.5871 124.024 25.6723 o
-35 8 16 18.04 2.09548 279.197 17.0586 286.127 26.1602 262.617 23.7548 o
-35 8 17 0.402808 0.745319 53.0189 21.1376 71.9489 28.6117 52.9088 22.2993 o
-35 8 18 1.52763 0.909047 78.8108 23.965 77.7232 30.5219 83.2373 26.9146 f
-35 8 19 2.76832 1.05316 105.504 23.2114 109.631 32.6838 97.7047 28.9599 o
-35 8 20 4.3683 1.28354 133.382 22.5716 139.745 34.5486 119.33 30.4547 o
-35 8 21 -0.36325 0.717329 40.1931 18.3123 60.3234 26.1533 42.2228 19.5465 o
-35 8 22 4.36486 1.3128 132.268 23.3019 99.3584 36.2561 145.619 27.3818 o
-35 8 23 1.33181 0.977418 73.7074 25.0813 58.4534 26.4969 99.4258 28.2916 o
-35 8 24 2.90346 0.591972 112.146 12.1331 103.801 14.0803 147.822 27.6543 o
-35 8 25 1.2362 0.470783 71.5161 15.3498 70.9411 16.3539 74.699 28.8294 o
-35 8 26 5.33297 1.3861 145.048 22.3315 107.093 35.0047 164.412 28.8133 o
-35 8 27 0.72789 0.85009 59.3463 22.8931 70.9594 27.9577 58.8561 24.9811 o
-35 8 28 0.315622 0.842832 51.8971 21.7732 52.5997 23.989 64.9604 26.1571 f
-35 8 29 2.02553 1.06938 85.2165 26.0086 94.5393 32.1179 74.8862 29.5017 o
-35 8 30 7.74134 1.15534 180.096 14.637 147.981 36.7306 179.664 16.8079 o
-35 8 31 1.13708 0.598497 66.1248 19.2877 60.9758 27.4082 70.1734 19.9747 o
-35 8 32 1.66966 0.644978 80.1146 18.5731 63.1145 27.8586 85.246 19.3413 f
-35 8 33 0.996409 0.589711 61.4333 19.407 83.3476 32.7741 56.7223 20.0229 o
-35 8 34 0.134982 0.457543 37.7998 15.9609 41.2625 20.4603 44.9101 17.2816 o
-35 8 35 3.03824 0.830269 107.59 18.0976 74.6182 31.5036 111.151 19.8224 o
-35 8 36 1.25717 0.616151 67.2661 19.5557 50.0003 23.4159 78.0347 20.1564 o
-35 8 37 3.26067 0.869992 110.264 18.5021 54.8072 25.6861 133.267 18.2407 o
-35 9 1 13.0591 1.35737 239.758 12.8531 258.069 24.8387 229.347 15.3975 o
-35 9 2 8.96365 1.14865 198.449 13.1672 174.426 30.8513 201.888 14.979 o
-35 9 3 5.65189 0.936045 157.283 13.5953 185.476 27.1777 146.654 16.2905 o
-35 9 4 2.20107 0.652897 96.9848 15.7689 132.661 29.2459 86.1896 19.1193 o
-35 9 5 2.47827 0.69312 103.079 15.7057 105.183 33.2889 100.821 17.6046 o
-35 9 6 4.71033 0.899449 143.287 14.3939 138.232 32.6757 141.319 16.503 o
-35 9 7 6.03547 0.979871 162.609 13.7597 182.576 27.851 153.686 16.404 o
-35 9 8 6.35656 1.05011 166.668 14.3929 158.066 31.7277 165.397 16.7114 o
-35 9 9 4.31251 0.891728 136.849 14.9843 162.412 29.6769 126.544 18.2223 o
-35 9 10 15.0364 1.48208 257.495 13.0622 204.225 32.0436 270.87 14.6464 o
-35 9 11 1.9159 0.632333 90.1467 16.4736 109.158 30.5811 83.4745 19.2059 o
-35 9 12 0.65567 0.501353 54.2246 17.9584 61.8844 26.9586 57.4338 18.5772 o
-35 9 13 10.0563 1.63577 207.842 17.9791 193.018 30.4527 208.494 23.807 o
-35 9 14 3.68943 1.05671 124.34 19.8942 126.33 32.2312 116.829 25.9106 o
-35 9 15 2.34437 0.967048 97.4492 22.8466 76.4111 30.4788 112.526 25.4666 o
-35 9 16 6.08212 1.35275 160.222 19.4991 144.18 34.17 160.966 25.3353 o
-35 9 17 1.02771 0.843868 67.2903 23.2912 74.0806 30.1055 70.1884 25.3442 o
-35 9 18 -0.0347738 0.715592 44.7207 19.4364 53.0536 24.5224 52.6915 21.9207 o
-35 9 19 0.733798 0.89057 61.7658 23.5308 69.9629 29.1039 65.9979 25.9754 o
-35 9 20 3.58632 1.20559 119.863 23.5917 84.6007 33.2569 142.385 26.5306 o
-35 9 21 2.57534 1.05822 100.677 24.0973 93.5542 32.8953 101.731 28.8754 o
-35 9 22 2.31479 1.12956 94.1743 26.1856 67.3212 29.6872 121.924 28.2877 o
-35 9 23 -1.14541 0.743214 33.2616 16.1428 37.7923 18.6504 47.8548 21.689 o
-35 9 24 1.81716 1.10354 83.0603 26.5841 71.8568 29.9976 97.7052 31.359 o
-35 9 25 0.761641 0.828343 60.0506 22.7366 63.3379 26.1842 66.1717 26.3042 o
-35 9 26 2.62664 1.14636 98.4956 25.9636 99.4378 33.4973 90.9089 31.2849 o
-35 9 27 2.31999 1.03189 92.7975 24.7135 80.1504 30.2364 99.9964 30.3232 o
-35 9 28 1.25197 0.991399 70.0247 25.1557 59.7112 26.5531 89.4801 29.9788 o
-35 9 29 3.31004 1.1745 110.16 24.7252 90.2722 32.6376 115.344 31.4862 o
-35 9 30 6.19758 1.47601 153.324 22.44 118.269 36.4848 158.254 30.8046 o
-35 9 31 0.170236 0.461624 39.1501 16.2451 61.6286 26.6814 38.8918 16.4908 o
-35 9 32 3.83391 0.872429 124.175 16.2845 131.659 35.761 113.451 19.7771 o
-35 9 33 0.411308 0.48865 44.9794 17.3553 60.598 26.7185 45.0356 17.7703 o
-35 9 34 0.36063 0.49446 43.6285 17.2739 46.0118 22.1912 49.7135 18.3323 o
-35 9 35 0.0659299 0.430741 35.344 15.2197 46.4396 22.0302 38.251 16.0746 o
-35 9 36 0.871376 0.589158 56.8127 19.4694 65.4947 28.0305 55.0728 20.22 o
-35 9 37 1.42271 0.686517 70.2835 20.7006 45.8419 22.0141 89.7645 20.8056 o
-35 10 1 10.5056 1.23001 214.778 13.0154 183.213 31.2839 220.088 14.7161 o
-35 10 2 14.6316 1.44815 253.707 12.9543 262.572 26.9336 246.42 15.1319 o
-35 10 3 3.0165 0.704223 114.283 14.2472 155.176 28.9972 103.551 17.14 o
-35 10 4 14.2286 1.44245 250.243 13.0841 247.321 28.5333 246.514 15.0763 o
-35 10 5 1.80354 0.617204 87.2933 16.5999 106.442 31.8544 81.635 18.8821 o
-35 10 6 5.40411 0.941582 153.611 14.0196 188.249 27.9488 141.752 16.8652 o
-35 10 7 2.37956 0.695523 100.767 16.159 113.664 32.4895 95.4661 18.6999 o
-35 10 8 9.03678 1.20828 199.051 13.8165 182.485 32.0422 199.662 15.7823 o
-35 10 9 9.83762 1.04446 208.746 11.3607 204.841 17.5764 207.763 15.2897 o
-35 10 10 1.00765 0.361148 65.6615 12.9017 68.6496 20.4205 63.5319 15.4588 o
-35 10 11 2.48132 0.457739 104.733 10.0078 100.127 17.1619 105.521 12.8338 o
-35 10 12 0.0802363 0.641997 44.5016 18.854 62.4615 26.7354 46.6272 19.9818 o
-35 10 13 5.34328 1.28801 149.987 19.9168 107.326 35.6587 170.306 23.1549 o
-35 10 14 -0.134795 0.646369 41.1446 18.1593 51.2429 23.5638 47.8501 20.4087 o
-35 10 15 8.77018 1.53934 193.445 18.2142 210.36 28.032 172.695 26.1537 o
-35 10 16 6.1283 1.37457 160.479 19.7941 149.538 34.629 157.134 25.9369 f
-35 10 17 19.1545 2.23109 286.432 17.7059 295.298 27.4472 266.349 24.6758 o
-35 10 18 10.2847 1.72645 208.582 18.9287 204.108 30.6002 198.799 26.3584 o
-35 10 19 5.447 1.40779 149.404 21.9698 94.6969 36.2162 179.58 24.3923 o
-35 10 20 7.97612 1.58881 182.228 20.0529 153.681 35.4666 189.415 26.367 o
-35 10 21 4.9721 1.41094 141.008 23.4576 151.957 34.1885 119.226 33.2221 o
-35 10 22 -0.634035 0.71295 36.7936 17.2727 70.2945 28.6338 35.8336 17.307 o
-35 10 23 10.2875 1.79679 205.54 20.0277 173.928 34.6906 212.287 27.3765 o
-35 10 24 4.1586 1.36319 125.871 25.3748 144.048 33.8539 98.1004 33.8371 o
-35 10 25 0.00124021 0.771543 45.9194 20.0659 55.302 24.7066 51.8545 22.6865 f
-35 10 26 -0.40666 0.822444 42.1024 19.3417 46.4491 21.8377 55.2993 24.4649 o
-35 10 27 2.44343 1.11017 94.2027 25.8702 87.2482 31.3351 94.4513 32.1296 o
-35 10 28 2.08285 1.05098 86.5739 25.6423 61.0947 26.8281 122.542 29.8117 o
-35 10 29 1.58765 0.972415 76.0072 25.0035 67.425 28.1812 85.8353 29.4511 o
-35 10 30 3.00637 1.10496 103.974 24.4521 124.146 30.4886 76.1705 29.9698 f
-35 10 31 0.847957 0.559376 57.7442 18.9623 61.5884 26.3045 58.9766 20.0311 o
-35 10 32 0.210422 0.455824 39.6069 16.2593 56.8134 26.0032 40.6704 16.6842 o
-35 10 33 0.275654 0.478579 41.4532 16.7939 83.0458 30.4023 37.2097 16.2604 o
-35 10 34 3.1994 0.826609 111.199 17.3835 88.4148 33.5005 109.124 20.0293 o
-35 10 35 2.65259 0.825685 98.711 19.6123 54.9317 25.9379 115.963 19.2796 o
-35 10 36 1.47161 0.649382 72.4103 19.7457 67.4346 28.8483 71.4387 21.1907 o
-35 11 1 1.61465 0.553206 82.5568 15.7317 78.6806 29.3735 83.36 16.9814 o
-35 11 2 11.1367 1.26283 221.11 12.9761 210.21 29.1772 219.805 14.8891 o
-35 11 3 0.530264 0.442912 49.4726 16.8828 54.8501 24.856 53.8747 17.3818 o
-35 11 4 0.589081 0.437348 51.2241 16.7638 78.8781 25.5194 46.1564 17.4101 o
-35 11 5 1.82472 0.558287 88.2987 14.827 122.392 21.8848 71.983 19.596 o
-35 11 6 3.72567 0.690336 127.792 12.374 133.966 18.7999 119.642 17.455 o
-35 11 7 5.13573 0.680247 150.901 10.2579 144.508 19.0033 151.623 12.5068 o
-35 11 8 11.5711 0.963952 227.021 9.62653 226.601 15.8201 224.393 12.3353 f
-35 11 9 0.682727 0.341297 53.7963 14.1601 63.2327 17.049 47.152 17.3885 o
-35 11 10 18.3475 1.13093 286.232 8.94834 262.196 15.75 297.472 11.0055 o
-35 11 11 0.068004 0.667608 45.026 19.1571 63.5778 27.8055 47.5091 20.2441 f
-35 11 12 2.83734 1.04313 107.375 22.6866 116.918 32.7482 96.7429 28.4171 o
-35 11 13 4.1885 1.17765 131.885 20.8938 128.64 34.0052 125.818 27.2539 o
-35 11 14 3.94649 1.13936 127.871 20.8743 127.313 32.8081 120.168 27.7155 o
-35 11 15 1.4417 0.880258 76.6976 23.6322 129.199 30.162 58.255 24.2332 o
-35 11 16 5.92159 1.37787 157.213 20.2981 153.534 33.4273 148.6 27.8939 o
-35 11 17 0.964982 0.877192 66.0731 23.6713 66.5455 28.2312 74.4395 26.5783 o
-35 11 18 1.14581 0.967247 70.5097 24.8983 60.2396 27.2024 90.7033 28.102 o
-35 11 19 1.33286 0.909827 73.8302 24.18 79.7371 30.4163 74.2051 27.0253 o
-35 11 20 7.80588 1.5521 180.037 19.8286 150.568 35.1988 187.695 26.0397 f
-35 11 21 4.33029 1.30572 131.034 23.3988 117.362 35.6828 128.661 30.5865 o
-35 11 22 1.17096 0.969032 69.9751 24.9007 66.9081 28.2962 80.4726 28.9032 o
-35 11 23 2.84107 1.14735 103.669 25.268 82.1701 32.3261 116.493 29.7724 o
-35 11 24 1.5687 0.993032 77.4844 25.2542 64.3178 27.2772 98.6575 30.575 o
-35 11 25 0.11313 0.853788 49.4228 21.3557 53.5505 24.4631 59.9968 25.2445 o
-35 11 26 1.36472 0.949533 72.4833 24.7199 73.1415 28.6299 75.3167 28.8303 o
-35 11 27 -0.344132 0.825309 42.5969 19.4967 61.3681 25.6295 43.11 20.7684 o
-35 11 28 4.85157 1.35675 135.071 23.5786 111.55 33.9901 136.806 33.7085 o
-35 11 29 -0.445659 0.733142 38.508 17.8907 45.5499 21.2319 47.0681 21.6231 o
-35 11 30 2.10762 0.982202 86.1188 24.5851 77.4351 28.8787 88.6262 30.6653 o
-35 11 31 2.56945 1.05837 94.1809 25.0041 87.7825 30.6137 88.2045 31.3663 o
-35 11 32 0.140067 0.421044 36.9085 15.4304 45.2347 21.6898 41.0385 16.3706 o
-35 11 33 1.8324 0.667941 82.9104 18.6733 137.25 31.6114 65.1295 21.4353 o
-35 11 34 0.560078 0.517713 48.668 18.068 76.5142 29.4289 44.0247 18.0128 o
-35 11 35 0.306035 0.509524 42.35 17.2649 48.0808 23.0113 46.641 18.2672 o
-35 11 36 1.75372 0.708087 78.6946 20.2396 72.0312 30.1575 76.213 22.1073 o
-35 12 1 3.557 0.693298 124.494 12.778 131.68 21.6688 117.144 16.7622 o
-35 12 2 3.68156 0.685221 126.854 12.3757 133.317 20.6284 119.828 16.3369 o
-35 12 3 5.43951 0.707958 155.15 10.3813 144.349 21.3525 156.822 12.1889 o
-35 12 4 14.4903 1.10317 253.837 9.84929 236.625 18.0868 259.139 11.9318 o
-35 12 5 28.8094 1.5461 358.127 9.77462 338.618 17.0313 364.593 12.103 o
-35 12 6 2.09955 0.45268 95.9796 10.8591 89.3927 18.5096 97.8344 14.0206 o
-35 12 7 3.41552 0.553115 122.867 10.277 133.83 15.3839 112.96 14.4308 o
-35 12 8 5.66866 0.657824 158.757 9.41511 152.214 15.6638 160.669 12.0525 o
-35 12 9 12.0119 1.09424 230.756 10.7559 214.643 30.0544 230.753 11.7114 o
-35 12 10 0.63742 0.703806 56.8629 21.0747 69.5762 28.4377 58.3997 22.4635 o
-35 12 11 21.7465 2.33153 305.896 17.3115 333.066 25.8119 273.842 24.7713 o
-35 12 12 31.0002 2.81203 365.088 17.4734 356.754 27.2264 354.317 24.0342 o
-35 12 13 2.13823 1.00935 92.1903 24.3916 95.5594 33.1661 89.223 28.2608 o
-35 12 14 9.67652 1.63504 202.735 18.4445 205.133 29.6623 189.664 25.6632 o
-35 12 15 7.48175 1.4885 177.471 19.2816 161.435 33.4156 176.841 25.6771 o
-35 12 16 19.5863 2.2982 288.84 18.0888 273.181 28.9815 284.677 24.7488 o
-35 12 17 10.2506 1.72468 207.793 18.984 184.018 33.9729 210.364 24.8236 o
-35 12 18 5.41297 1.40899 148.401 22.1538 110.667 37.1192 163.624 26.8002 o
-35 12 19 0.456608 0.845336 55.5028 22.3792 70.4354 29.1228 56.8475 23.9798 o
-35 12 20 4.35022 1.29955 131.438 23.2135 153.151 32.2883 104.26 32.3505 o
-35 12 21 -0.505072 0.757852 39.5075 18.2978 41.9905 20.3414 55.7352 23.5501 o
-35 12 22 2.02508 1.10898 87.0835 26.4672 86.5331 33.8503 87.1486 29.7342 o
-35 12 23 0.754604 0.912873 61.0179 23.6731 60.1805 26.5098 72.5302 27.5915 o
-35 12 24 0.648165 0.870368 58.2816 22.9671 68.8882 27.3703 59.0204 25.4987 o
-35 12 25 -1.88783 0.543323 21.7943 11.0502 30.8287 15.4832 27.7592 13.8172 o
-35 12 26 2.9154 1.16926 102.981 25.7525 77.2425 31.3006 120.996 30.698 o
-35 12 27 8.55169 1.76234 181.489 22.4427 113.412 38.9823 219.488 27.9025 o
-35 12 28 14.1827 2.10045 236.152 20.3166 190.165 34.9999 246.18 29.3238 o
-35 12 29 1.9425 0.985213 82.7257 24.905 99.9288 29.8422 65.3652 27.6054 o
-35 12 30 1.31272 0.945715 69.0202 24.5952 76.0319 29.2699 65.0605 27.104 o
-35 12 31 3.26488 1.13527 106.645 24.5833 84.6719 31.2513 111.915 32.1427 o
-35 12 32 -0.78764 0.595423 30.1856 14.6019 39.2761 18.7291 36.0668 17.292 o
-35 12 33 -0.0525537 0.406242 32.2719 14.3122 65.7562 27.4062 30.8484 14.0824 o
-35 12 34 1.49115 0.673436 72.9406 20.1952 64.0686 28.59 74.6102 21.3137 o
-35 12 35 0.337473 0.515664 43.0656 17.4378 48.6671 23.1715 47.099 18.4238 o
-35 13 1 0.378578 0.328046 42.2051 14.5257 63.8608 23.3776 40.1388 14.9462 o
-35 13 2 4.31815 0.627417 138.078 10.3538 141.662 18.655 133.969 12.8456 o
-35 13 3 1.75047 0.440782 87.2167 11.7289 75.2045 21.0757 91.5786 14.1266 o
-35 13 4 0.262151 0.271284 36.6242 13.1587 35.7501 15.0894 44.6764 15.2775 o
-35 13 5 5.27043 0.654879 152.881 9.74012 153.7 15.7068 149.788 12.7558 o
-35 13 6 7.7038 0.754716 185.126 9.25097 169.239 16.122 192.489 11.5129 o
-35 13 7 0.787244 0.332996 57.718 13.3206 63.8817 16.2994 51.5331 17.5876 o
-35 13 8 4.55656 0.719035 141.541 11.5925 177.426 29.7546 134.621 12.9074 o
-35 13 9 3.79212 1.10509 125.237 20.6811 136.299 33.0541 112.153 27.2006 o
-35 13 10 17.5721 2.1573 274.105 17.9007 221.812 34.3804 295.423 22.182 o
-35 13 11 11.7506 1.7991 223.574 18.364 247.822 27.8876 196.323 26.5742 o
-35 13 12 3.14558 1.06359 113.066 22.0707 128.584 32.7556 98.1915 28.2805 o
-35 13 13 20.4818 2.33204 295.694 17.9238 284.224 28.9494 288.383 24.3008 o
-35 13 14 7.45711 1.57781 176.119 20.6569 125.734 38.0895 200.86 24.9644 o
-35 13 15 3.47755 1.19333 117.829 23.7304 109.438 34.8433 115.739 29.8129 o
-35 13 16 4.79538 1.28942 140.028 21.5167 152.073 32.7494 121.065 30.2915 o
-35 13 17 -0.329668 0.79912 43.0109 19.4904 63.1764 27.4152 45.0638 20.7997 o
-35 13 18 3.1034 1.20049 109.581 25.2934 103.193 35.3053 107.057 30.7186 o
-35 13 19 5.05082 1.36873 142.212 22.5201 141.512 33.6656 127.432 32.2878 o
-35 13 20 6.82474 1.55482 165.82 21.7323 107.287 37.6163 197.976 25.6571 f
-35 13 21 0.816293 0.891343 62.077 23.5666 60.88 26.8617 72.9567 26.9434 f
-35 13 22 3.20617 1.1974 110.005 25.1686 104.182 35.4633 104.545 30.7431 o
-35 13 23 6.28854 1.59809 155.895 23.9531 119.143 38.7171 164.611 31.2633 o
-35 13 24 7.32599 1.61548 169.696 22.0551 106.78 38.1123 202.102 26.3432 o
-35 13 25 2.75235 1.13654 100.203 25.5741 81.6992 32.1895 108.73 30.45 o
-35 13 26 0.700201 0.908072 58.939 23.3857 99.7863 31.7401 48.0943 22.2339 o
-35 13 27 0.121131 0.825274 48.1153 20.8926 56.9963 25.1541 53.0403 23.5624 o
-35 13 28 1.33048 0.937097 70.1442 24.528 63.7402 27.0132 80.3469 29.1196 o
-35 13 29 2.71524 1.07745 97.6018 24.8952 81.2655 30.825 101.811 31.0354 o
-35 13 30 -1.25355 0.50631 23.5995 11.7891 32.3898 15.6976 29.2333 14.5431 o
-35 13 31 0.312573 0.752635 48.165 20.4104 62.5297 25.2851 46.5965 21.5555 o
-35 13 32 -0.674157 0.621177 31.9925 15.3316 37.0006 17.8814 41.8598 19.4606 o
-35 13 33 1.91443 0.947868 79.0508 24.5513 82.5787 30.3782 69.431 27.4555 o
-35 13 34 1.54333 0.636728 74.8363 19.1642 96.9502 31.3031 63.1226 21.2339 o
-35 13 35 0.930585 0.567829 58.2406 19.1039 71.5463 30.0221 54.7929 19.6866 o
-35 14 1 17.592 1.32846 278.69 10.803 248.153 17.2564 299.682 14.2016 f
-35 14 2 2.966 0.523196 114.183 10.4815 110.906 18.0507 113.361 13.466 o
-35 14 3 4.66982 0.641835 143.618 10.1749 152.424 15.6787 134.96 13.8565 o
-35 14 4 0.651397 0.324036 52.4264 13.7964 49.786 17.5074 56.5235 16.573 o
-35 14 5 3.86408 0.551854 130.79 9.61141 113.674 17.3964 139.662 11.9007 o
-35 14 6 4.62293 0.749167 142.315 12.0197 123.259 34.4502 143.013 12.9759 o
-35 14 7 1.46927 0.492157 78.8972 14.6494 116.655 31.3048 72.2748 16.5034 o
-35 14 8 2.20544 0.552121 97.6087 13.1275 57.106 26.407 106.945 12.7249 o
-35 14 9 1.46274 0.819041 76.8974 22.6003 130.85 29.4558 58.3831 23.5875 o
-35 14 10 12.3442 1.79065 229.305 17.8035 205.602 30.7332 233.756 23.4141 o
-35 14 11 22.6811 2.45638 310.944 17.9454 303.176 28.612 299.736 24.5595 o
-35 14 12 4.87297 1.2528 141.936 20.5638 162.015 31.6729 120.648 29.012 o
-35 14 13 2.55942 1.01764 100.855 23.2934 86.6331 32.3207 107.347 27.1288 o
-35 14 14 2.7337 1.10956 103.525 24.6074 58.8644 27.1448 150.989 23.3041 o
-35 14 15 24.9302 2.61651 324.753 18.2988 311.745 29.0136 314.304 25.3374 o
-35 14 16 5.54108 1.35949 150.566 20.9941 128.264 35.3463 153.692 27.5614 o
-35 14 17 1.003 0.929107 66.6503 24.2957 103.026 32.7276 56.1181 24.3354 o
-35 14 18 5.21681 1.39325 144.352 22.571 108.18 36.8303 157.522 27.6729 o
-35 14 19 -0.358588 0.717482 39.8652 18.2207 43.4691 21.1581 52.9323 22.0841 o
-35 14 20 1.95056 1.08654 85.5183 26.2385 70.8225 30.2999 100.371 29.8331 o
-35 14 21 -0.859616 0.687851 33.5754 16.1017 66.4716 27.6601 32.925 16.1462 o
-35 14 22 0.479602 0.912575 56.1584 23.0245 63.9157 27.7294 61.1589 25.6786 o
-35 14 23 -0.569462 0.876709 41.881 19.4938 41.5418 20.5827 63.1046 25.6049 o
-35 14 24 2.04301 1.05407 86.195 25.7171 77.4288 31.0249 91.3792 29.9075 o
-35 14 25 4.65207 1.43723 130.455 25.8349 97.9618 36.2453 140.045 32.7061 o
-35 14 26 2.09643 1.08941 85.9985 26.2518 92.1067 32.7885 77.4489 29.7466 o
-35 14 27 -0.113796 0.742442 42.6829 19.111 37.8549 18.5038 72.5465 26.1823 o
-35 14 28 -0.353259 0.715848 38.8154 17.9086 52.6486 23.3628 41.5839 19.6592 o
-35 14 29 3.39 1.14362 109.621 24.2425 73.1973 29.7257 139.067 29.5644 o
-35 14 30 3.01801 1.10359 101.889 24.7492 93.6742 31.195 92.4263 32.1999 o
-35 14 31 0.786048 0.801717 56.8191 22.1454 83.7213 28.0697 46.2974 21.5137 o
-35 14 32 0.84102 0.816795 57.5303 22.3724 63.3395 25.8428 57.0174 24.8052 o
-35 14 33 2.30146 1.0435 85.3211 25.6187 74.6196 29.7273 84.3683 30.6634 o
-35 14 34 0.154101 0.481721 38.4239 16.3076 73.1585 28.0864 34.7667 15.7433 o
-35 15 1 2.02284 0.508071 93.294 12.6438 77.5507 20.3601 103.989 16.4443 o
-35 15 2 7.74622 0.881459 184.633 10.8468 176.778 16.273 186.905 15.0857 o
-35 15 3 8.51801 0.816129 194.289 9.53082 186.116 16.0175 196.058 12.1257 o
-35 15 4 1.74999 0.43079 87.1567 11.4576 83.7053 18.3853 86.6012 15.3877 o
-35 15 5 1.63519 0.500212 83.3935 14.068 106.459 32.3326 78.903 15.5964 o
-35 15 6 6.54751 1.00843 168.599 13.646 133.956 37.5227 171.868 14.8988 o
-35 15 7 9.36592 1.0069 203.091 11.2588 227.646 28.613 196.01 12.5077 o
-35 15 8 4.01817 1.1406 128.36 20.8122 141.857 32.4248 111.931 28.164 o
-35 15 9 -0.422545 0.533833 32.8729 15.2705 68.9156 28.0109 32.1121 15.2354 o
-35 15 10 12.2848 1.83068 227.85 18.3288 191.797 33.2611 239.926 23.6575 o
-35 15 11 15.2132 2.07287 253.301 18.6415 227.999 32.6644 254.5 24.4938 o
-35 15 12 -0.256738 0.569377 36.4143 16.4814 54.9791 24.9672 39.1162 17.5588 o
-35 15 13 3.58725 1.16099 119.755 22.7611 96.3603 34.9362 127.154 26.7969 o
-35 15 14 1.5557 0.921287 78.4063 24.1799 74.7211 30.5156 83.9154 26.8861 o
-35 15 15 0.46626 0.81205 54.8288 21.9945 64.5969 27.9812 59.0548 23.9408 o
-35 15 16 3.62439 1.18679 119.461 23.3092 92.3983 34.3089 130.335 27.546 o
-35 15 17 3.17754 1.20279 110.176 25.2376 109.685 35.6888 102.092 30.8858 f
-35 15 18 7.18204 1.55468 170.301 21.101 129.802 37.5698 183.598 27.0051 o
-35 15 19 5.47052 1.45875 146.347 23.3298 133.145 37.5367 137.957 31.5825 o
-35 15 20 2.79007 1.17664 101.676 26.0592 77.9498 32.3664 116.537 29.692 o
-35 15 21 1.34215 0.914376 72.296 24.26 84.566 30.7693 67.0255 26.4708 o
-35 15 22 3.39062 1.21076 112.476 24.9978 92.4837 34.377 116.879 30.4019 o
-35 15 23 1.62898 0.96458 77.8088 24.8489 91.4136 33.1672 70.4449 26.8716 o
-35 15 24 4.33782 1.3497 126.633 24.9969 89.2727 35.0105 141.996 29.9135 o
-35 15 25 11.0956 1.92532 207.993 21.2362 186.222 36.0486 193.345 31.5431 o
-35 15 26 5.72406 1.47217 145.894 23.633 96.7641 35.4237 172.345 30.0162 o
-35 15 27 -0.00770443 0.808983 45.5291 20.194 55.0343 24.369 50.012 22.8111 o
-35 15 28 1.7754 1.01443 77.9951 25.5315 66.643 27.5758 90.6015 31.808 o
-35 15 29 -0.380361 0.701224 37.7375 17.5205 48.9699 21.7977 41.4987 19.8689 o
-35 15 30 0.277698 0.718813 46.7975 19.8933 69.3546 26.5056 42.2531 19.8022 o
-35 15 31 0.879162 0.80092 58.2817 22.2878 57.1626 24.5456 64.4046 26.0685 o
-35 15 32 0.141203 0.697829 43.7227 19.095 38.8852 18.5109 70.4189 26.8382 o
-35 15 33 -0.406186 0.630995 34.7188 16.2831 36.5582 17.4473 49.1623 22.3302 f
-35 15 34 0.269536 0.760026 46.4326 20.1063 53.3231 23.4468 49.4072 22.5008 o
-35 16 1 1.66294 0.486298 83.9932 13.558 78.9211 20.371 84.1658 18.3361 o
-35 16 2 4.68856 0.731258 142.978 11.6703 118.136 21.7805 155.542 14.446 o
-35 16 3 0.796904 0.491019 57.6756 17.6279 102.989 30.7693 50.6563 18.2054 o
-35 16 4 0.165852 0.351904 36.1873 14.4917 89.9941 31.771 33.8822 14.2349 o
-35 16 5 0.50329 0.39547 47.4944 15.9547 66.6132 27.9872 47.544 16.2886 o
-35 16 6 1.93642 0.528011 90.9685 13.5416 72.8757 29.7928 93.9685 13.9761 o
-35 16 7 0.988627 0.426325 64.1099 15.2628 72.9228 30.1592 64.2606 15.7147 o
-35 16 8 1.4361 0.856915 75.6691 23.3171 81.2535 31.656 75.3924 25.4416 o
-35 16 9 10.9332 1.77229 213.801 18.9466 165.587 37.3815 230.777 23.5458 o
-35 16 10 6.13972 1.38274 159.031 20.117 126.711 36.0001 168.408 25.3656 o
-35 16 11 7.14023 1.47672 171.766 19.8096 178.303 32.2809 154.031 28.2115 o
-35 16 12 0.682406 0.823113 58.9999 22.5865 79.0962 30.2476 56.2231 23.6061 o
-35 16 13 2.88687 1.07566 106.227 23.526 96.5156 33.5716 106.234 28.4335 o
-35 16 14 7.32813 1.49167 173.587 19.7908 116.299 36.6876 204.841 23.7498 o
-35 16 15 6.58583 1.49206 163.197 21.1798 144.517 36.7595 159.363 28.4264 o
-35 16 16 1.3429 0.969392 73.1464 24.9764 59.8553 26.7769 94.9108 28.6231 o
-35 16 17 10.1228 1.77247 203.216 19.9878 195.39 32.6625 188.629 28.9292 o
-35 16 18 3.14181 1.16422 109.133 24.7076 85.7567 33.3883 119.263 29.0018 o
-35 16 19 1.13101 0.939028 68.1764 24.4834 50.3727 23.8447 102.576 27.2767 o
-35 16 20 2.19875 1.06448 90.0188 25.5598 88.6591 32.3749 87.2398 29.9327 o
-35 16 21 -1.78327 0.601724 24.2971 12.2356 51.3553 23.5538 25.1774 12.7333 o
-35 16 22 6.50139 1.52828 158.747 22.3983 147.352 36.3006 143.961 32.4047 o
-35 16 23 0.179417 0.805348 48.718 20.8922 53.7999 24.6969 56.9121 23.8446 o
-35 16 24 0.699361 0.894004 58.4575 23.2009 58.8275 26.3166 67.5035 26.534 o
-35 16 25 -0.10683 0.801537 44.3166 19.8487 66.633 27.9163 43.3563 20.3331 o
-35 16 26 3.88633 1.22331 118.61 24.1513 87.3178 32.4344 132.649 31.197 o
-35 16 27 0.173451 0.812098 47.8119 20.7433 54.4279 24.0348 53.515 23.9466 o
-35 16 28 -0.316426 0.739616 39.5625 18.2354 40.2971 19.4291 55.9336 23.9736 o
-35 16 29 -0.0188605 0.725618 42.6202 19.0011 53.1183 22.9049 45.2069 21.2401 o
-35 16 30 -0.0351731 0.816015 44.2352 19.9022 59.7299 25.4324 43.9217 20.9505 o
-35 16 31 1.29283 0.860169 66.4232 23.4775 62.3704 26.1394 70.4915 27.3634 o
-35 16 32 1.20318 0.851626 64.1391 23.2783 70.0522 26.7758 59.0575 25.7273 o
-35 16 33 -0.382911 0.684042 36.4225 17.0406 30.1554 15.0807 86.7378 27.4841 o
-35 17 1 2.78012 0.587112 109.405 12.3546 92.4485 21.565 117.419 15.7998 o
-35 17 2 0.466074 0.438349 46.8766 16.7404 ? ? 46.8766 16.7404 o
-35 17 3 5.63633 1.0425 154.572 15.4634 ? ? 154.572 15.4634 o
-35 17 4 1.16535 0.515392 68.955 17.0132 71.1927 30.8944 70.3915 17.3872 o
-35 17 5 1.82401 0.623271 86.7217 16.8645 51.6442 24.5555 101.455 15.7268 o
-35 17 6 7.10401 0.999378 175.417 12.9789 175.703 33.5913 170.648 14.5761 o
-35 17 7 0.435062 0.334944 44.1193 14.6807 58.2919 26.5985 45.794 14.8449 o
-35 17 8 7.71877 1.54129 178.044 19.9229 191.334 33.3165 156.633 28.0649 o
-35 17 9 23.3156 2.53538 312.219 18.4509 318.301 28.6136 285.158 26.3739 o
-35 17 10 5.05156 1.28653 142.934 20.9845 132.587 34.9572 136.403 28.1049 o
-35 17 11 9.00673 1.65422 192.444 19.7226 167.482 36.3838 191.662 25.8561 o
-35 17 12 4.06494 1.22739 126.651 22.7579 77.4908 32.4219 157.146 24.2858 o
-35 17 13 0.669439 0.796885 57.9601 22.2149 94.9992 32.5727 50.8131 22.0032 o
-35 17 14 0.941278 0.80129 63.5202 22.6389 77.1437 29.6939 61.2917 24.2006 o
-35 17 15 2.3565 1.03553 94.4193 24.5742 83.451 32.5162 98.3228 28.2595 o
-35 17 16 2.18848 1.06757 90.3008 25.5824 129.959 32.2616 67.1969 27.5657 o
-35 17 17 -0.469472 0.724319 38.5862 17.8772 45.4015 21.6918 48.2688 21.3538 o
-35 17 18 1.57006 1.00455 77.0949 25.4158 90.6772 32.8002 70.2451 27.5685 o
-35 17 19 14.6732 2.0916 243.891 19.5627 204.466 34.9598 248.762 26.5682 o
-35 17 20 1.98133 1.0656 84.8686 25.9742 75.3301 30.571 92.2253 30.3921 o
-35 17 21 9.72736 1.83555 195.123 21.6424 132.786 39.892 222.099 27.7732 o
-35 17 22 0.19539 0.872163 50.3509 21.6691 67.3018 28.7571 50.8032 22.8131 o
-35 17 23 2.79875 1.19176 98.9811 26.648 84.8673 33.2039 101.594 31.7763 o
-35 17 24 0.716331 0.859353 57.9019 22.8201 60.6152 26.5455 63.7393 25.6678 o
-35 17 25 3.13 1.20433 103.995 26.209 78.5159 31.7886 116.578 31.9212 o
-35 17 26 1.11464 0.900857 64.9201 23.8816 71.6681 28.4235 62.8877 26.2536 o
-35 17 27 0.947602 0.87405 61.1124 23.3044 107.914 29.7428 45.2305 21.2702 o
-35 17 28 0.194033 0.806686 47.3666 20.6108 54.1364 24.0167 52.1497 23.4747 o
-35 17 29 -0.184575 0.747377 40.8495 18.6423 41.6624 19.8238 55.8393 24.3168 o
-35 17 30 0.0893682 0.81842 45.622 20.2691 55.5716 23.9551 47.6242 22.5718 o
-35 17 31 -0.167879 0.687931 39.1693 17.8793 48.4929 22.1035 43.0576 19.9904 f
-35 17 32 0.768123 0.770673 55.0642 21.6384 41.7633 19.8703 90.8441 27.5396 f
-35 18 1 -0.0764201 0.237709 24.5259 10.9084 ? ? 24.5259 10.9084 o
-35 18 2 1.543 0.537624 79.7305 15.8113 ? ? 79.7305 15.8113 o
-35 18 3 2.11636 0.714254 92.6543 18.0867 ? ? 92.6543 18.0867 o
-35 18 4 3.22056 0.813846 115.84 16.3457 ? ? 115.84 16.3457 o
-35 18 5 1.5254 0.606976 78.5275 17.8854 ? ? 78.5275 17.8854 o
-35 18 6 3.38179 1.03359 116.129 20.9012 102.839 35.0938 114.677 24.9366 o
-35 18 7 0.827686 1.65977 71.615 30.327 71.615 30.327 ? ? o
-35 18 8 -0.583247 0.550303 31.383 14.8665 57.4733 26.0252 32.5028 15.4218 o
-35 18 9 4.22177 1.22284 129.136 22.2211 100.06 35.3249 137.117 26.8865 o
-35 18 10 1.89932 0.95324 85.0231 24.2028 84.7374 31.7 83.9095 27.6266 o
-35 18 11 1.65466 0.835011 80.0038 22.6113 107.364 32.2705 67.4963 24.7585 o
-35 18 12 2.63448 1.03876 100.346 23.7815 111.958 33.9979 87.431 28.4629 f
-35 18 13 6.31838 1.44733 159.058 21.1031 145.461 36.6817 150.672 28.5678 o
-35 18 14 3.17471 1.09574 110.662 23.1429 105.411 34.2362 104.465 28.7558 o
-35 18 15 0.401022 0.760304 51.9094 21.1168 56.5198 25.4068 59.2875 23.6014 o
-35 18 16 -0.488179 0.600318 34.1747 15.9808 56.6764 25.1675 35.3757 16.6982 o
-35 18 17 2.94727 1.08612 105.495 23.8503 89.813 33.4464 107.83 28.4014 o
-35 18 18 0.219694 0.797147 49.4218 20.9767 49.6158 23.4694 62.8767 24.5181 f
-35 18 19 -0.425418 0.798213 40.9768 18.9077 40.4676 19.8342 61.7525 25.0531 o
-35 18 20 7.54538 1.61339 171.234 21.8069 170.047 34.6681 146.452 33.2253 o
-35 18 21 0.527173 0.824607 54.5229 22.0605 56.557 25.2656 63.0195 25.2772 o
-35 18 22 4.31523 1.26736 126.782 23.4762 143.686 33.6455 97.8063 31.9579 o
-35 18 23 -0.083367 0.789378 44.2196 19.7591 37.4585 18.4392 81.0467 27.3376 f
-35 18 24 3.94221 1.29751 117.714 25.6588 85.141 33.1927 131.955 32.3221 o
-35 18 25 0.283599 0.782119 48.7737 20.7427 47.1624 21.7865 64.6521 26.1151 o
-35 18 26 5.63217 1.40734 142.87 23.0674 136.904 33.4624 115.648 35.3348 o
-35 18 27 2.44626 1.09667 89.3766 26.1198 75.9073 30.1367 92.547 32.0375 f
-35 18 28 -0.570427 0.633365 33.376 15.8508 36.6176 17.4408 46.5403 21.6886 o
-35 18 29 2.70659 1.05405 94.3373 24.91 66.5827 27.9293 115.952 31.0394 o
-35 18 30 0.158636 0.718315 44.3129 19.3626 46.4625 21.2024 53.6723 23.5559 o
-35 18 31 0.474679 0.841607 50.8875 21.5744 46.221 21.593 69.5472 28.0018 o
-35 19 1 0.872007 0.403212 59.6737 15.234 72.3524 29.452 58.7876 15.7909 o
-35 19 2 0.296013 0.357464 39.7944 14.9649 ? ? 39.7944 14.9649 o
-35 19 3 1.9457 0.795605 87.0254 20.9358 ? ? 87.0254 20.9358 o
-35 19 8 -1.33888 1.09726 41.6222 20.0568 41.6222 20.0568 ? ? o
-35 19 9 0.096256 1.29323 58.1467 25.6736 58.1467 25.6736 ? ? o
-35 19 10 0.0252996 0.640418 42.5605 18.443 35.1413 17.3266 75.6695 23.3211 f
-35 19 11 1.97954 1.04324 85.6729 25.5902 58.7332 27.1939 115.029 26.7582 o
-35 19 12 9.34609 1.69325 194.337 19.9937 183.748 34.7529 180.985 27.9421 o
-35 19 13 -0.228381 0.602497 37.5104 16.9681 99.2028 31.6475 33.0481 15.8052 o
-35 19 14 2.19476 1.01768 90.2134 24.7669 80.441 31.7963 93.8531 28.447 o
-35 19 15 0.906344 0.883445 62.8727 23.5506 79.6781 31.257 59.6597 24.6592 o
-35 19 16 1.50037 0.908836 75.1909 24.1313 79.2828 29.9255 73.0542 27.2086 o
-35 19 17 0.48031 0.874231 54.9229 22.5288 60.2547 27.0459 61.3386 25.0644 o
-35 19 18 1.15874 0.967725 67.8366 24.7851 76.7104 31.5471 66.9139 26.5512 f
-35 19 19 7.20679 1.62653 165.94 22.7719 157.374 36.8519 145.016 33.85 o
-35 19 20 1.21549 0.992732 68.5112 25.0918 82.2051 32.1924 63.8774 26.4655 o
-35 19 21 1.923 1.00813 82.4136 25.2718 65.6249 28.1684 98.2499 29.5585 o
-35 19 22 0.451854 0.836554 52.847 21.8933 62.6699 27.031 54.8889 23.7542 o
-35 19 23 2.31889 1.11433 88.4885 26.4516 69.6727 29.3404 103.693 32.0208 o
-35 19 24 -0.332039 0.810643 41.3966 19.0845 41.4019 20.0164 59.8936 25.4797 o
-35 19 25 0.594067 0.823589 54.1264 21.9932 50.3177 23.3284 68.1841 26.1449 o
-35 19 26 1.44646 0.960169 70.2138 24.8059 63.5539 27.0322 77.7135 29.4395 o
-35 19 27 0.369018 0.828128 49.9346 21.2938 41.6851 19.9076 85.2295 29.9458 o
-35 19 28 0.834199 0.835526 57.4122 22.5396 56.5383 24.781 63.8454 26.1701 o
-35 19 29 0.842911 0.834116 57.2412 22.5061 60.2519 25.4058 59.0751 25.4422 o
-35 19 30 2.37076 1.02554 86.4921 25.2535 72.3076 28.5783 89.2562 31.7482 o
-35 19 31 1.3719 0.858872 67.0815 23.4802 57.6745 24.6244 78.2843 29.2073 o
-35 20 1 2.28433 0.776204 94.9478 19.1535 102.545 34.6857 88.0547 21.9872 o
-35 20 2 0.261883 0.664523 46.9021 19.4788 51.5092 24.2105 54.491 21.4034 o
-35 20 3 -0.325997 0.531504 33.5538 15.4632 50.0456 23.0316 36.2357 16.5797 o
-35 20 4 0.263093 0.711526 48.1365 20.0868 ? ? 48.1365 20.0868 o
-35 20 5 5.7552 1.71038 144.36 27.8088 ? ? 144.36 27.8088 o
-35 20 9 -0.390773 1.46614 56.2275 25.8283 56.2275 25.8283 ? ? o
-35 20 10 0.904239 1.36983 68.0671 28.0895 68.0671 28.0895 ? ? o
-35 20 11 7.64837 1.64401 173.13 21.9739 159.242 36.1283 159.187 32.2611 o
-35 20 12 4.02005 1.21176 124.147 22.9229 115.681 35.0109 115.118 30.1164 o
-35 20 13 1.4903 0.907009 74.9022 24.1135 104.805 32.5621 61.5221 25.1221 o
-35 20 14 -0.470456 0.648297 35.8683 16.7179 34.3144 17.2275 57.3815 22.0453 o
-35 20 15 0.306892 0.786088 50.3246 21.0646 53.5969 24.3481 59.3652 24.2493 o
-35 20 16 2.218 1.03695 89.4739 25.1663 80.434 31.8252 91.6595 29.036 o
-35 20 17 6.6488 1.68096 156.714 25.1105 98.6415 39.2208 176.284 29.6562 f
-35 20 18 2.20569 1.15197 87.3872 27.0534 117.899 35.1307 67.4683 28.2855 o
-35 20 19 3.19967 1.15215 107.341 24.7807 98.4905 34.3384 100.339 30.5903 o
-35 20 20 3.73283 1.26834 114.978 25.6093 105.618 35.1374 104.14 32.8508 o
-35 20 21 0.475996 0.836082 53.0654 21.9264 63.024 26.7302 54.4597 23.8548 o
-35 20 22 1.42268 1.00884 71.0036 25.3916 86.3417 31.467 61.6741 26.6195 o
-35 20 23 2.44716 1.01637 91.937 24.5461 110.382 31.7865 70.6641 27.9809 o
-35 20 24 2.6419 1.13572 93.0905 26.3909 77.411 31.0723 96.4353 31.9931 o
-35 20 25 4.44835 1.33659 122.784 25.4597 78.2387 32.0368 150.471 31.7868 o
-35 20 26 -0.0678002 0.73116 41.8288 18.8276 41.3738 19.6397 58.3629 24.7769 o
-35 20 27 1.71059 0.921983 74.899 24.3285 74.1304 28.24 70.3449 28.1455 o
-35 20 28 0.768827 0.788596 55.5242 21.8674 71.5364 26.9978 49.0102 22.3464 o
-35 20 29 0.455792 0.828246 50.4197 21.3904 50.0814 22.7597 60.5987 26.06 o
-35 21 1 3.19966 1.12835 108.328 24.1748 103.116 34.9222 99.4286 29.6919 o
-35 21 2 2.18099 0.914552 89.9849 22.9276 137.384 31.0579 66.1031 25.4901 o
-35 21 3 -0.652871 0.312384 19.9644 9.84781 32.656 16.4621 23.0264 11.0523 o
-35 21 4 0.653943 0.743936 55.7461 21.4391 54.4239 25.2736 65.3439 23.4884 o
-35 21 5 1.10774 0.831131 66.107 23.1008 60.5795 27.1444 75.476 25.3473 o
-35 21 6 3.62151 1.43275 111.851 28.8022 ? ? 111.851 28.8022 o
-35 21 7 1.66799 1.17515 77.8723 27.4488 ? ? 77.8723 27.4488 o
-35 21 11 0.0708263 1.44893 59.3223 26.619 59.3223 26.619 ? ? o
-35 21 12 6.11468 2.27412 135.468 36.9555 135.468 36.9555 ? ? o
-35 21 13 4.62677 1.31914 132.021 23.4613 129.042 37.7063 116.281 30.8993 o
-35 21 14 2.06992 0.976057 86.6514 24.4315 70.3191 29.4465 97.202 27.927 o
-35 21 15 0.484804 0.798412 53.2202 21.6435 70.8799 29.901 52.3548 22.3924 o
-35 21 16 3.01338 1.11907 104.349 24.6529 106.937 34.5422 90.9814 30.0152 o
-35 21 17 -0.436788 0.69496 37.4098 17.3935 44.8089 21.5805 45.4561 20.2972 o
-35 21 18 0.212007 0.730204 46.9398 20.0053 53.1545 24.6561 53.1802 22.1258 o
-35 21 19 3.27163 1.19397 106.897 25.6028 116.527 35.5405 86.6982 30.8686 o
-35 21 20 0.463688 0.890709 53.547 22.4187 45.8509 22.0271 78.9601 27.9844 o
-35 21 21 0.435592 0.812329 51.5935 21.4908 77.7395 28.4357 45.0594 21.1055 o
-35 21 22 5.68413 1.43879 142.667 23.6392 111.869 36.651 137.883 32.9826 o
-35 21 23 14.5355 2.18604 231.54 21.6057 163.94 41.6963 239.201 30.5674 o
-35 21 24 0.218976 0.893342 49.0634 21.5118 39.2311 19.3339 90.4731 29.3876 o
-35 21 25 0.424123 0.802384 50.2033 21.1641 57.8986 24.8803 52.0602 23.3927 o
-35 21 26 1.38225 0.947284 67.7959 24.5586 68.0214 28.043 67.003 27.5857 o
-35 21 27 1.90198 1.00468 77.2991 25.4143 78.0266 29.2976 69.4545 28.9701 o
-35 21 28 0.272892 0.829159 47.7661 20.8386 71.1739 27.7799 42.3351 20.3161 o
-35 22 1 3.31166 1.09392 110.329 23.1668 106.958 34.4987 98.5856 29.0828 o
-35 22 2 4.31726 1.2348 126.936 22.8442 91.2902 34.4032 136.782 27.9039 o
-35 22 3 1.31839 0.917723 70.0149 24.2862 56.5241 25.6452 89.4491 27.9025 o
-35 22 4 1.38705 0.834838 71.7443 23.1377 58.466 26.1097 85.8402 25.6826 o
-35 22 5 3.38765 1.08165 112.883 22.4649 117.594 34.3215 97.3351 28.6786 o
-35 22 6 3.05293 1.12382 105.291 24.5908 88.8694 33.8731 105.826 29.2859 o
-35 22 7 0.0238697 0.781775 45.701 20.0779 ? ? 45.701 20.0779 o
-35 22 8 4.89148 1.70341 127.601 30.5933 ? ? 127.601 30.5933 o
-35 22 12 4.10886 2.11296 107.024 36.8639 107.024 36.8639 ? ? o
-35 22 13 2.95872 1.87598 93.3367 34.4406 93.3367 34.4406 ? ? o
-35 22 14 -1.01106 0.618074 29.4907 14.4034 53.8938 24.6992 30.5487 15 o
-35 22 15 0.131719 0.758979 46.3765 20.0872 58.8501 26.3366 49.0244 21.5463 o
-35 22 16 4.33265 1.32858 124.421 25.0219 100.604 35.883 122.203 32.2605 o
-35 22 17 0.95715 0.847096 61.7648 23.0762 64.9572 28.026 64.4092 25.1699 o
-35 22 18 1.07289 0.888412 64.0293 23.6875 80.1921 31.127 58.2463 24.5207 o
-35 22 19 0.0819004 0.751851 45.0084 19.7343 53.9917 24.5264 49.3017 21.775 o
-35 22 20 3.65254 1.19147 112.849 24.5799 118.071 33.8825 89.43 31.5343 o
-35 22 21 2.00454 1.05731 80.9496 26.0326 91.8469 32.835 68.2786 28.044 o
-35 22 22 1.58612 1.00536 72.5041 25.402 56.9527 25.8178 92.8138 30.4273 o
-35 22 23 -0.226941 0.800117 41.6096 19.1013 46.2163 21.8134 50.6519 22.923 o
-35 22 24 0.426149 0.748737 49.2894 20.5894 53.5992 23.423 53.8867 23.5684 o
-35 22 25 0.21701 0.801879 46.841 20.4628 33.3704 16.5981 126.977 26.898 o
-35 22 26 2.33489 1.12594 83.925 26.8517 49.7649 23.6944 145.603 29.2787 o
-35 22 27 0.785045 0.845022 55.8565 22.4263 51.2457 23.2383 68.4391 27.4243 o
-35 23 1 0.528861 0.620086 50.3036 19.5123 67.8293 27.6397 48.176 20.0377 f
-35 23 2 0.337896 0.607692 46.2073 18.8483 52.9599 24.0474 50.4885 20.3628 o
-35 23 3 1.71977 0.88797 78.2413 23.6634 93.7384 33.1879 68.0958 25.5132 o
-35 23 4 0.272607 0.722209 47.6192 20.077 47.1933 22.542 59.5956 23.046 o
-35 23 5 0.869508 0.731612 59.3393 21.5701 72.9088 29.0246 56.3686 22.604 o
-35 23 6 -0.245622 0.656246 38.3845 17.4987 46.8958 22.1162 44.6745 19.8542 o
-35 23 7 3.34437 1.12778 110.189 23.8448 75.9603 31.6582 125.396 27.2362 o
-35 23 8 1.16684 0.850429 66.4121 23.3554 62.7906 27.29 72.9026 26.0961 o
-35 23 9 1.72715 1.11457 77.3084 26.7671 ? ? 77.3084 26.7671 o
-35 23 10 2.50025 1.34321 89.7906 29.3782 ? ? 89.7906 29.3782 o
-35 23 14 -0.28903 1.27303 51.7145 23.8679 51.7145 23.8679 ? ? o
-35 23 15 -2.17124 1.01979 34.0038 16.9464 34.0038 16.9464 ? ? o
-35 23 16 1.15446 0.940336 65.563 24.3485 59.5245 26.5404 76.2052 28.1847 o
-35 23 17 1.00312 0.865789 62.1512 23.3071 58.2669 25.5723 71.3379 27.1714 o
-35 23 18 2.30531 1.06127 87.536 25.7259 77.1253 31.6782 87.4851 29.4033 o
-35 23 19 1.62135 1.11056 73.076 26.5738 56.1854 26.5665 94.3427 30.4012 o
-35 23 20 1.10497 0.937919 63.4813 24.1568 47.7947 22.5816 98.2996 29.8744 o
-35 23 21 1.06031 0.92293 62.3225 23.9021 74.5231 29.4903 56.7959 24.9264 o
-35 23 22 1.63294 1.03613 72.4345 25.7511 73.769 30.516 69.0189 28.0941 o
-35 23 23 3.90363 1.3038 111.487 26.788 91.1962 33.8417 104.07 34.7197 o
-35 23 24 -0.281641 0.690303 37.8621 17.5104 55.9645 23.8732 37.3224 18.0817 o
-35 23 25 0.191045 0.780523 45.8068 20.0951 52.8847 23.703 49.3922 22.4356 o
-35 23 26 2.09257 1.09874 79.0309 26.5941 52.9941 24.8134 116.4 31.7108 o
-35 24 1 1.65652 0.910236 75.371 24.146 65.4968 28.5832 80.9977 26.847 o
-35 24 2 0.695975 0.735333 54.9623 21.2677 78.5514 29.4046 48.7375 21.301 o
-35 24 3 0.535527 0.778472 52.6277 21.383 44.4167 21.5248 73.5382 24.9664 o
-35 24 4 0.790168 0.732411 57.0626 21.4288 55.0416 24.7 64.7112 23.9094 o
-35 24 5 1.19637 0.893452 66.2844 23.8721 68.6 29.4267 67.3398 25.8259 o
-35 24 6 2.58579 0.984435 95.9556 23.4162 94.1106 33.5519 86.9745 27.5481 o
-35 24 7 2.1874 1.00341 86.802 24.8713 86.8713 31.5657 79.215 28.8214 f
-35 24 8 4.5062 1.27317 127.861 23.3854 78.7926 32.5585 152.814 27.0463 f
-35 24 9 1.65039 0.907254 76.0383 24.0779 62.3995 27.2557 87.4423 27.4039 o
-35 24 10 6.25429 1.88091 140.609 31.0856 ? ? 140.609 31.0856 o
-35 24 11 8.49318 2.16069 165.038 30.7453 ? ? 165.038 30.7453 o
-35 24 15 1.01952 1.54741 66.2968 28.6986 66.2968 28.6986 ? ? o
-35 24 16 4.60329 1.98178 108.75 35.6905 108.75 35.6905 ? ? o
-35 24 17 4.94865 1.416 129.593 25.6241 86.2501 35.0528 140.32 31.7471 o
-35 24 18 1.145 0.9731 64.1603 24.5592 74.9739 30.0936 59.0813 25.7628 o
-35 24 19 1.18303 1.01115 64.6224 24.9573 43.3567 21.2037 119.719 29.0618 o
-35 24 20 0.538047 0.852864 52.6292 21.9788 56.5063 24.6689 57.125 25.247 o
-35 24 21 -0.459998 0.690793 36.0467 16.9472 43.3015 20.4394 42.7809 19.9908 o
-35 24 22 1.14926 0.899648 63.1155 23.7395 75.1952 29.1187 56.0349 24.6744 o
-35 24 23 0.00516485 0.878501 45.383 20.5131 40.7982 20.1143 68.24 26.8949 o
-35 24 24 4.93554 1.40291 125.815 26.0799 80.2945 33.1694 141.412 33.5273 o
-35 25 1 2.74494 1.05426 95.8897 24.7142 82.2292 32.3274 92.413 29.1873 o
-35 25 2 -0.71426 0.410716 23.7608 11.6338 60.1397 26.0954 23.3161 11.5195 f
-35 25 3 0.637506 0.707674 53.058 20.7693 59.1365 25.8804 54.9789 22.3173 o
-35 25 4 2.0842 1.03722 82.6616 25.684 70.2467 30.3654 86.705 28.8903 o
-35 25 5 1.73245 0.936263 76.5077 24.4865 55.7533 25.4325 98.9422 27.8214 o
-35 25 6 1.01941 0.815469 61.8259 22.7253 73.0632 30.423 58.8153 23.659 f
-35 25 7 0.0366035 0.673038 42.1659 18.5733 45.6921 21.7234 50.8391 21.3689 f
-35 25 8 2.87615 1.13032 97.9733 25.7601 80.1173 32.4303 98.963 30.4443 o
-35 25 9 0.777509 0.845665 57.3913 22.6319 60.4068 26.9208 61.1976 24.7634 o
-35 25 10 0.853206 0.808174 58.4624 22.3806 58.7254 26.384 63.562 24.5653 o
-35 25 11 2.49381 1.10384 90.3086 26.1513 67.8369 29.9228 101.696 29.7372 o
-35 25 12 4.21011 1.58833 111.703 31.0481 ? ? 111.703 31.0481 o
-35 25 13 4.16074 1.84682 104.234 34.4654 ? ? 104.234 34.4654 o
-35 25 16 -0.637158 1.50733 51.1233 24.3287 51.1233 24.3287 ? ? o
-35 25 17 -1.12429 1.13934 41.6343 20.1542 41.6343 20.1542 ? ? o
-35 25 18 -0.510373 0.664218 34.7899 16.4363 36.8861 18.2116 47.8759 20.9514 o
-35 25 19 3.156 1.17318 100.247 26.189 93.2121 33.4556 86.5483 31.652 o
-35 25 20 -0.44025 0.716771 36.8731 17.3128 34.5992 17.0807 61.9073 25.3009 o
-35 25 21 -0.0184421 0.746584 42.3517 19.0473 47.6863 22.0639 48.8407 22.0797 o
-35 25 22 -0.12245 0.746569 40.981 18.6753 65.6844 26.8766 37.9078 18.3276 o
-35 26 1 0.688244 0.782309 54.2062 21.6409 91.79 31.8131 44.6815 20.4226 o
-35 26 2 0.121538 0.709023 43.7527 19.1744 49.3503 23.0452 49.5468 21.445 o
-35 26 3 -0.575749 0.452237 26.7948 12.9028 39.0855 18.9078 30.2562 14.3149 o
-35 26 4 0.973265 0.741037 59.9072 21.7183 72.8316 28.7633 54.9161 22.5856 o
-35 26 5 -0.396916 0.547428 32.3694 15.1765 38.3593 18.911 39.9748 17.7265 o
-35 26 6 6.27495 1.50916 147.739 23.9237 129.841 38.7602 124.451 34.2579 o
-35 26 7 -0.383762 0.617498 34.8406 16.2644 42.5191 20.1372 41.0794 18.8629 o
-35 26 8 -1.08421 0.429498 21.5927 10.7974 48.2199 22.1296 21.973 11.0292 o
-35 26 9 4.73982 1.3464 126.984 24.874 98.0191 35.5474 122.139 33.1072 o
-35 26 10 1.51943 0.924008 71.2364 24.3832 64.8358 28.0875 75.1204 27.3866 o
-35 26 11 1.20265 0.914508 64.835 24.0242 66.5926 28.5986 65.1209 26.1407 o
-35 26 12 6.72867 1.5351 153.615 23.3378 138.133 38.3686 126.893 34.4545 o
-35 26 13 3.2136 1.53225 93.6467 31.4044 ? ? 93.6467 31.4044 o
-35 26 14 0.819939 0.983908 58.2756 23.9017 ? ? 58.2756 23.9017 o
-35 26 18 0.483615 1.26311 56.0877 25.0331 56.0877 25.0331 ? ? o
-35 26 19 0.340135 1.29277 54.8122 24.8189 54.8122 24.8189 ? ? o
-35 26 20 3.33087 1.17401 102.529 25.8978 115.898 34.2359 74.1386 29.875 o
-35 27 1 1.68842 1.53617 70.2837 29.4348 70.2837 29.4348 ? ? o
-35 27 2 2.54369 1.62774 80.6217 31.5166 80.6217 31.5166 ? ? o
-35 27 3 2.70347 1.61076 83.2175 31.6595 83.2175 31.6595 ? ? o
-35 27 4 0.651591 1.35341 58.8622 26.1131 58.8622 26.1131 ? ? o
-35 27 5 1.16416 0.862584 63.5077 23.3677 46.7197 22.237 91.8478 27.2057 o
-35 27 6 0.472889 0.780765 50.3548 21.0292 42.2097 20.4669 73.3431 25.7808 o
-35 27 7 1.31527 0.983842 66.306 24.8495 51.8078 24.524 87.2251 29.0162 o
-35 27 8 2.01104 0.963371 80.629 24.7007 69.4551 29.1617 82.4758 28.3447 o
-35 27 9 5.28634 1.35669 134.974 23.5952 122.178 36.5986 111.565 33.2057 o
-35 27 10 2.83317 1.09627 95.4908 25.4918 101.345 34.1593 76.7942 29.255 o
-35 27 11 2.66965 1.07017 92.5832 25.3897 97.3954 33.1179 75.2241 29.0906 o
-35 27 12 0.88589 0.813141 57.9103 22.3765 72.0856 28.1924 52.1418 23.0261 o
-35 27 13 2.39252 1.07566 86.3283 26.0304 63.9264 28.3799 99.2301 30.3097 o
-35 27 14 3.75456 1.71538 96.5595 33.2168 ? ? 96.5595 33.2168 o
-35 27 15 2.26511 1.29053 79.9503 28.7035 ? ? 79.9503 28.7035 o
-35 28 5 2.08124 1.68312 74.0012 30.888 74.0012 30.888 ? ? o
-35 28 6 -0.241032 1.05059 45.9816 21.3812 45.9816 21.3812 ? ? o
-35 28 7 0.43414 1.30947 55.8359 25.1587 55.8359 25.1587 ? ? o
-35 28 8 1.04129 1.44507 62.8702 27.4674 62.8702 27.4674 ? ? o
-35 28 9 2.62016 1.74781 79.9224 32.1956 79.9224 32.1956 ? ? o
-35 28 10 -0.904363 1.2944 45.2618 21.804 45.2618 21.804 ? ? o
-35 28 11 -0.241375 0.66974 37.6302 17.3476 52.9754 23.7345 38.5779 18.2532 o
-35 28 12 1.32441 0.920998 65.9111 24.1636 54.1652 24.8924 80.2236 28.2928 o
-35 28 13 0.966971 0.861685 59.1299 22.9833 100.991 32.8546 46.0669 21.2363 o
-35 28 14 0.755181 0.795735 54.8593 21.8509 57.8734 25.8746 57.3208 23.7374 o
-34 0 1 -0.740069 0.401474 15.7062 11.3354 15.7062 11.3354 15.7062 11.3354 o
-34 0 2 16.2455 1.81727 268.163 15.4472 268.163 15.4472 268.163 15.4472 o
-34 0 3 85.3054 4.66143 615.939 17.1489 615.939 17.1489 615.939 17.1489 o
-34 0 4 -0.913711 0.349597 12.9172 9.46696 12.9172 9.46696 12.9172 9.46696 o
-34 0 5 0.290595 0.586708 35.0599 21.0516 35.0599 21.0516 35.0599 21.0516 o
-34 0 6 -0.237127 0.424766 21.481 14.6216 21.481 14.6216 21.481 14.6216 o
-34 0 7 4.57396 1.02449 139.812 17.2844 139.812 17.2844 139.812 17.2844 o
-34 0 8 11.9048 1.59399 229.034 15.9225 229.034 15.9225 229.034 15.9225 o
-34 0 9 7.83625 1.3336 184.867 16.6431 184.867 16.6431 184.867 16.6431 o
-34 0 10 21.3534 2.74101 305.667 20.4989 305.667 20.4989 305.667 20.4989 o
-34 0 11 7.53525 1.27527 181.355 16.2186 181.355 16.2186 181.355 16.2186 o
-34 0 12 22.1469 2.10511 313.604 15.2668 313.604 15.2668 313.604 15.2668 o
-34 0 13 0.326095 1.12304 44.6411 27.8689 44.6411 27.8689 44.6411 27.8689 o
-34 0 15 -0.178478 0.383287 20.9314 14.1451 20.9314 14.1451 20.9314 14.1451 o
-34 0 16 31.7413 2.59742 375.491 15.7098 375.491 15.7098 375.491 15.7098 f
-34 0 17 2.13016 0.764473 90.2361 22.1288 90.2361 22.1288 90.2361 22.1288 o
-34 0 18 1.68108 0.753697 76.2422 25.1737 76.2422 25.1737 76.2422 25.1737 o
-34 0 19 1.05812 0.694243 56.5342 25.6876 56.5342 25.6876 56.5342 25.6876 o
-34 0 20 10.254 1.55222 211.618 16.8446 211.618 16.8446 211.618 16.8446 o
-34 0 21 0.328432 1.14242 44.7053 27.9952 44.7053 27.9952 44.7053 27.9952 o
-34 0 22 1.09417 1.30346 57.9304 32.8736 57.9304 32.8736 57.9304 32.8736 o
-34 0 23 0.164521 0.307841 25.8348 15.3775 25.8348 15.3775 25.8348 15.3775 o
-34 0 24 1.71944 0.923477 73.3022 29.3629 73.3022 29.3629 73.3022 29.3629 o
-34 0 25 2.30358 1.54026 80.1377 38.1244 80.1377 38.1244 80.1377 38.1244 o
-34 0 26 3.37926 0.768039 119.779 15.1653 119.779 15.1653 119.779 15.1653 o
-34 0 27 -0.458158 0.229311 11.5453 8.36445 11.5453 8.36445 11.5453 8.36445 o
-34 0 28 4.9838 0.938509 146.342 14.8886 146.342 14.8886 146.342 14.8886 o
-34 0 29 0.0656615 0.578209 30.0909 19.2772 30.0909 19.2772 30.0909 19.2772 o
-34 0 30 -0.456566 0.518835 21.6004 15.0555 21.6004 15.0555 21.6004 15.0555 o
-34 0 31 -0.0466282 0.537647 27.1834 17.8387 27.1834 17.8387 27.1834 17.8387 o
-34 0 32 10.5346 2.31346 203.468 27.0542 203.468 27.0542 203.468 27.0542 o
-34 0 33 0.682034 0.806515 44.8226 25.6834 44.8226 25.6834 44.8226 25.6834 o
-34 0 34 0.492094 0.833169 41.1713 24.9019 41.1713 24.9019 41.1713 24.9019 o
-34 0 35 -1.37504 0.685865 19.506 14.1747 19.506 14.1747 19.506 14.1747 o
-34 0 36 1.99663 1.12087 72.6033 32.6476 72.6033 32.6476 72.6033 32.6476 o
-34 0 37 -0.469634 0.818265 28.1988 19.4755 28.1988 19.4755 28.1988 19.4755 o
-34 0 38 1.74126 1.14976 64.4943 32.5606 64.4943 32.5606 64.4943 32.5606 o
-34 0 39 -0.0203911 0.805305 32.2076 21.3678 32.2076 21.3678 32.2076 21.3678 o
-34 0 40 -1.39701 0.408696 12.3454 9.14331 12.3454 9.14331 12.3454 9.14331 o
-34 1 1 9.50755 0.989707 205.831 10.9155 184.433 17.3917 222.17 14.3099 o
-34 1 2 1.03891 0.471744 66.3771 16.2168 57.357 20.9266 76.4121 19.1796 o
-34 1 3 5.13686 0.774588 150.962 11.6976 162.08 15.9505 137.118 18.0113 f
-34 1 4 40.002 2.07062 422.648 11.0915 417.235 15.9026 422.49 15.7074 o
-34 1 5 23.2454 1.5562 322.182 10.9418 304.992 16.23 334.974 15.0411 o
-34 1 6 22.9887 1.53077 320.452 10.8209 331.007 15.0725 306.076 15.8058 o
-34 1 7 2.98602 0.623908 114.693 12.5072 108.745 18.8369 117.436 17.7377 o
-34 1 8 3.85304 0.687743 130.559 12.0514 137.212 16.343 120.202 18.9429 o
-34 1 9 6.95178 0.87289 175.883 11.2856 165.89 16.8776 182.856 15.5974 o
-34 1 10 3.24384 0.755014 119.035 14.6565 131.716 27.8737 112.263 17.9472 o
-34 1 11 3.94657 0.672072 132.239 11.6139 127.907 16.982 133.791 16.676 o
-34 1 12 2.62787 0.642234 107.155 13.8833 112.624 20.2793 99.2655 20.1766 o
-34 1 13 5.13757 0.838271 150.708 12.6998 144.257 21.1231 152.014 16.5218 o
-34 1 14 9.84586 1.02057 209.443 11.0615 206.753 15.8993 208.862 15.7607 o
-34 1 15 3.60176 0.644568 126.224 11.6835 136.87 15.4291 111.551 19.0528 o
-34 1 16 5.42062 0.805579 154.994 11.8465 157.183 16.5035 149.244 17.7636 o
-34 1 17 14.6714 1.24974 255.653 11.0839 263.181 15.3708 244.036 16.3571 o
-34 1 18 12.9327 1.16268 239.975 10.9885 238.951 15.6036 237.113 15.8244 o
-34 1 19 3.44987 0.719936 122.92 13.4687 133.882 17.3418 105.25 22.8916 o
-34 1 20 9.76918 1.51596 206.055 16.787 206.055 16.787 ? ? o
-34 1 21 22.6162 1.78634 316.305 12.8012 301.471 22.3925 318.896 15.932 o
-34 1 22 1.92142 0.515036 91.3057 13.1371 88.725 16.7852 91.4108 22.0854 o
-34 1 23 12.6529 1.05073 237.328 10.0373 235.163 12.5805 235.78 17.1596 o
-34 1 24 0.666623 0.328351 53.1588 13.8389 54.8227 17.1629 53.1642 17.3084 o
-34 1 25 1.26006 0.386016 73.6755 12.2838 63.8518 19.1166 79.282 15.2767 o
-34 1 26 1.96652 0.476351 92.4663 11.9308 80.8243 19.3641 99.2458 15.6731 o
-34 1 27 8.94067 0.94953 198.62 10.855 218.208 17.5349 184.746 14.2125 o
-34 1 28 2.37531 0.51903 101.571 11.7769 104.682 18.0982 95.4839 16.6594 o
-34 1 29 2.95448 0.565909 113.361 11.4489 110.505 18.5476 111.337 15.5069 o
-34 1 30 0.553096 0.508896 50.5133 18.0374 58.5707 22.6728 51.2005 19.8497 o
-34 1 31 1.21391 0.534333 69.9464 17.3614 65.4258 21.3141 73.839 22.7437 o
-34 1 32 0.341593 0.479823 44.1385 17.1522 38.828 17.4643 65.6061 21.8815 o
-34 1 33 0.773117 0.538979 56.3217 18.6189 47.526 19.7875 76.3735 23.4356 o
-34 1 34 5.06558 1.02571 143.901 16.4167 110.239 33.0546 149.24 19.7412 o
-34 1 35 1.38699 0.733248 71.6611 21.4655 68.8016 26.9167 72.654 24.4924 o
-34 1 36 0.29425 0.622663 45.4789 18.8687 58.4417 24.1169 45.3261 20.0426 o
-34 1 37 0.919986 0.75441 59.3473 21.8505 69.6685 25.8976 54.3744 23.6953 f
-34 1 38 0.926433 0.732126 58.8401 21.5484 102.792 25.1909 40.8807 19.4368 o
-34 1 39 1.26535 0.751738 66.0622 21.9938 79.4614 26.188 54.1944 23.602 o
-34 1 40 1.1595 1.0799 62.9258 25.3217 ? ? 62.9258 25.3217 o
-34 2 1 0.544163 0.394734 49.4757 15.9058 56.407 20.0709 49.6216 17.9633 o
-34 2 2 11.1791 1.08214 223.231 10.9992 226.778 15.9749 216.956 15.4903 o
-34 2 3 11.6248 1.09234 227.7 10.8829 221.703 16.2021 229.985 14.9769 o
-34 2 4 13.8671 1.21128 248.701 11.0444 219.7 17.6286 272.216 14.4151 o
-34 2 5 1.37933 0.511108 76.7518 15.5957 65.5037 21.7463 86.4377 19.1188 o
-34 2 6 14.9671 1.39681 257.995 12.282 262.52 15.4071 244.456 21.0525 o
-34 2 7 5.17016 0.761648 151.534 11.4542 131.007 18.9493 167.6 14.8513 o
-34 2 8 4.63879 0.92592 142.571 14.9107 90.1284 32.7153 160.392 15.8478 o
-34 2 9 3.5136 0.637104 124.705 11.6926 114.303 18.1081 132.213 16.0399 o
-34 2 10 35.0395 2.68052 393.185 15.4512 393.185 15.4512 ? ? o
-34 2 11 3.6271 0.668889 126.617 12.0966 129.662 17.0973 120.471 18.1372 o
-34 2 12 5.99024 1.15037 161.693 16.316 ? ? 161.693 16.316 o
-34 2 13 29.9198 1.75371 365.542 10.8641 368.853 15.3299 357.496 15.642 o
-34 2 14 63.5399 2.70043 532.501 11.4711 524.763 16.4317 532.409 16.2947 o
-34 2 15 0.105558 0.307706 33.158 13.4541 41.6102 15.9298 35.0989 15.4611 o
-34 2 16 7.44056 0.902821 181.879 11.2838 181.444 15.8267 178.974 16.5903 o
-34 2 17 10.1185 1.0318 212.232 11.035 212.798 15.6003 208.127 16.0013 o
-34 2 18 5.36904 0.813867 154.114 12.041 158.306 16.8563 146.293 18.0175 o
-34 2 19 4.31222 0.760508 137.819 12.6221 143.176 17.1662 127.796 19.8762 o
-34 2 20 11.883 1.14611 229.77 11.3178 235.682 15.7678 219.572 16.6962 o
-34 2 21 0.846529 0.345049 60.0647 13.3414 50.9843 15.7137 85.7383 20.0472 o
-34 2 22 1.88652 0.472912 90.7318 12.0907 93.2022 13.8234 79.8493 23.9983 o
-34 2 23 13.8005 1.0834 247.915 9.90504 243.598 12.4085 250.461 16.9214 o
-34 2 24 3.42009 0.644002 122.463 12.0512 133.42 13.437 89.6291 26.6865 o
-34 2 25 8.94216 0.794319 199.591 9.02551 198.785 12.86 197.271 12.9437 o
-34 2 26 0.461879 0.329231 45.251 14.5242 57.7303 19.778 42.6878 15.7386 o
-34 2 27 1.49324 0.470422 79.7081 13.8524 68.8159 23.7933 83.1654 15.7116 o
-34 2 28 0.371791 0.390068 43.2779 15.7473 39.8013 18.1612 54.2433 17.2891 o
-34 2 29 3.16815 0.735162 116.035 14.6578 88.4376 27.5122 126.431 17.1722 o
-34 2 30 13.0469 1.14048 239.135 10.8159 234.836 15.1488 235.695 16.0878 o
-34 2 31 4.56058 0.791216 139.896 12.9399 124.847 22.7729 143.624 16.78 o
-34 2 32 3.20414 0.743119 115.838 14.8523 98.3729 24.3441 122.844 20.0027 o
-34 2 33 0.0698451 0.503938 38.7779 16.5756 41.6409 18.7308 48.3579 20.0582 o
-34 2 34 0.338854 0.517532 44.5663 17.6637 54.5825 21.137 44.7162 19.5752 o
-34 2 35 0.123922 0.707876 44.9007 19.4236 45.346 20.757 59.1764 24.7397 o
-34 2 36 1.00578 0.664699 61.6768 20.6842 41.4443 19.729 95.1146 21.7539 o
-34 2 37 -0.493082 0.480118 28.9117 13.7506 37.7164 17.7746 34.0352 15.9986 o
-34 2 38 -0.660433 0.574482 30.4787 14.6423 ? ? 30.4787 14.6423 f
-34 2 39 -0.648046 0.662493 33.2927 15.922 ? ? 33.2927 15.922 o
-34 2 40 2.25092 1.34054 78.6497 29.0971 ? ? 78.6497 29.0971 o
-34 3 1 0.713512 0.424334 55.4922 16.2559 44.5184 19.1629 70.3672 17.4931 o
-34 3 2 5.68244 0.799856 158.851 11.4669 150.632 18.0961 162.755 15.2889 o
-34 3 3 7.72078 0.926273 185.331 11.3599 165.919 18.7282 198.193 14.6376 o
-34 3 4 12.2016 1.14366 233.224 11.1242 239.298 16.1782 224.83 15.6383 o
-34 3 5 12.584 1.30553 236.411 12.5363 238.233 16.005 227.763 20.9124 o
-34 3 6 1.0073 0.587212 65.5836 19.0979 56.2999 24.9073 76.2391 19.7161 o
-34 3 7 24.0252 2.24464 325.356 15.6515 325.356 15.6515 ? ? o
-34 3 8 37.0918 2.00495 406.958 11.1546 406.702 15.9939 401.91 15.8008 o
-34 3 9 1.49285 0.495371 80.1763 14.5098 66.1081 21.0739 92.325 17.9757 o
-34 3 10 1.40082 0.480324 77.5977 14.5356 74.7948 19.9363 78.6286 19.7992 o
-34 3 11 1.55393 0.475635 82.0532 13.5871 86.8864 17.7534 74.1711 20.3504 o
-34 3 12 10.6891 1.04914 218.316 10.9048 230.308 14.7727 202.66 16.5692 o
-34 3 13 30.0477 1.75294 366.319 10.8362 375.315 15.1135 352.6 15.7969 o
-34 3 14 10.7465 1.05531 218.854 10.942 225.501 15.0291 208.475 16.3535 o
-34 3 15 2.74161 0.586614 109.832 12.292 113.82 16.3172 101.27 20.0481 o
-34 3 16 23.0029 2.19274 317.985 15.6462 317.985 15.6462 ? ? o
-34 3 17 2.27751 0.53414 99.9266 12.3539 88.004 18.6138 111.094 17.3426 o
-34 3 18 1.32991 0.487118 75.2986 15.1583 70.0742 19.8873 80.1577 20.8093 o
-34 3 19 1.91684 0.54662 91.0629 14.0278 94.8041 18.5051 83.0629 21.6122 o
-34 3 20 3.98178 0.597817 132.963 10.2493 139.319 11.9331 113.947 21.5916 o
-34 3 21 17.5113 1.17748 279.644 9.53844 266.428 12.2965 299.097 15.4269 o
-34 3 22 6.48837 0.771464 169.779 10.3272 177.537 12.208 148.517 20.5934 o
-34 3 23 1.53518 0.447438 81.4367 12.8541 82.9333 15.095 74.6338 22.8271 o
-34 3 24 2.00207 0.64007 92.0503 16.3266 91.1917 22.1352 88.5297 23.3874 o
-34 3 25 0.565141 0.452014 50.6157 17.0575 61.5396 19.448 46.582 19.7069 o
-34 3 26 0.100547 0.309986 32.8992 13.4458 35.559 16.5432 40.1753 14.9703 o
-34 3 27 2.58431 0.594305 105.69 12.9926 120.158 17.8233 89.1716 20.2427 o
-34 3 28 1.55054 0.534678 80.4742 15.5921 97.9105 21.1761 66.3128 20.6285 o
-34 3 29 2.37107 0.723578 99.0061 17.1528 86.2694 31.758 100.24 19.0219 o
-34 3 30 0.586933 0.47841 50.9701 17.5416 56.9974 22.6227 52.5339 19.1718 o
-34 3 31 0.619952 0.474891 51.7357 17.4839 41.6618 19.0545 68.4738 19.0098 o
-34 3 32 -0.0926767 0.376615 31.0074 13.7644 43.8426 19.5816 33.4801 14.8005 o
-34 3 33 0.533688 0.66504 52.0107 20.1982 49.6372 21.3882 67.0752 25.684 o
-34 3 34 1.96401 0.661138 88.2454 17.5648 104.958 21.5106 66.0741 24.0283 o
-34 3 35 0.318943 0.496122 43.3352 17.2559 64.6308 20.8898 36.6962 17.2869 o
-34 3 36 0.141726 0.458446 38.1865 16.0419 40.0145 17.6566 47.6293 19.8524 o
-34 3 37 0.930655 0.790971 59.6343 22.2949 ? ? 59.6343 22.2949 o
-34 3 38 2.61564 1.04434 92.6711 24.9437 ? ? 92.6711 24.9437 o
-34 3 39 0.324227 0.769091 47.6851 20.4322 ? ? 47.6851 20.4322 o
-34 3 40 0.858242 1.01063 58.0788 24.0624 ? ? 58.0788 24.0624 o
-34 4 1 2.85141 1.15166 108.165 24.6368 108.165 24.6368 ? ? o
-34 4 2 2.96921 0.674474 114.019 13.6519 114.778 24.0469 110.865 17.3309 o
-34 4 3 3.18882 0.689304 118.292 13.4177 109.147 24.9384 120.202 16.4333 o
-34 4 4 5.57827 0.832262 157.244 12.0645 130.781 22.0744 173.56 14.8653 o
-34 4 5 4.74058 0.894791 144.312 14.2094 115.021 32.7411 151.261 15.8214 o
-34 4 6 1.46257 0.555742 78.88 16.4693 54.6444 22.2009 100.2 17.3745 o
-34 4 7 24.3092 1.58725 329.468 10.9125 340.149 15.4219 315.406 15.6986 o
-34 4 8 4.61271 0.748388 142.95 11.9515 123.256 20.3157 156.757 15.3266 o
-34 4 9 20.3115 1.43802 301.162 10.8184 305.623 15.3116 292.935 15.548 o
-34 4 10 23.5597 1.54647 324.378 10.7991 333.583 15.1738 311.444 15.6275 o
-34 4 11 14.8277 1.22311 257.255 10.7785 260.738 15.1818 250.284 15.5984 o
-34 4 12 14.2302 1.20399 251.979 10.8334 250.615 15.4296 249.802 15.5081 o
-34 4 13 22.5742 1.50505 317.483 10.7387 317.587 15.1397 313.108 15.4904 o
-34 4 14 1.50316 0.517396 80.2605 15.1368 84.4888 19.0576 73.0953 22.11 o
-34 4 15 0.0274522 0.252661 28.3413 11.9078 28.4448 12.3497 44.5702 17.7471 o
-34 4 16 10.4273 1.05284 215.446 11.0912 219.24 15.36 207.793 16.4492 o
-34 4 17 8.91804 0.999396 199.065 11.404 226.879 14.4152 164.655 19.4663 o
-34 4 18 1.0871 0.468529 67.8147 15.905 80.1791 18.1712 55.1147 20.9165 o
-34 4 19 2.88222 0.510729 112.998 10.3382 117.12 11.9489 98.1618 22.0598 o
-34 4 20 1.01244 0.361113 65.9174 12.8538 60.4357 15.2698 80.0938 21.4653 o
-34 4 21 4.74942 0.618543 145.369 9.67993 140.235 12.1213 152.517 16.7801 o
-34 4 22 2.8419 0.541297 111.904 11.0872 109.218 13.7767 112.941 20.2996 o
-34 4 23 9.61027 0.930031 206.663 10.2111 201.194 13.3084 210.629 16.4247 o
-34 4 24 0.277012 0.39908 41.0541 15.7244 61.8992 18.8451 35.0653 16.0902 o
-34 4 25 4.22306 0.817874 135.386 13.8603 143.684 14.9643 96.4444 32.8641 o
-34 4 26 1.88552 0.570395 89.4992 14.9426 76.0252 23.1235 96.8283 18.7153 o
-34 4 27 5.37446 0.844676 153.065 12.594 159.549 19.4863 143.612 17.4456 o
-34 4 28 3.61329 0.72962 124.757 13.4408 127.986 21.6588 117.327 18.493 o
-34 4 29 8.98427 1.05882 197.731 12.1716 193.753 19.6218 193.727 16.2173 o
-34 4 30 0.707846 0.440165 54.295 16.7079 64.1855 23.0336 52.0336 18.2488 o
-34 4 31 5.56835 0.851735 154.83 12.551 153.387 20.0738 148.907 17.1728 o
-34 4 32 2.21094 0.597327 96.0559 14.519 113.559 20.6928 78.7301 21.0042 o
-34 4 33 -0.10813 0.420688 32.4624 14.4705 64.747 22.9924 29.4476 13.968 o
-34 4 34 -0.294161 0.461472 31.0491 14.3444 53.0484 21.5286 30.37 14.5864 o
-34 4 35 1.12935 0.567568 65.7791 18.6592 46.6948 20.0435 95.2326 21.4269 o
-34 4 36 5.38186 1.11059 145.565 17.6158 116.034 35.012 143.674 21.9945 o
-34 4 37 0.888677 0.639404 58.0565 20.2636 64.8882 25.6175 55.8632 21.9367 o
-34 4 38 0.418907 1.0923 54.0581 23.7417 ? ? 54.0581 23.7417 o
-34 4 39 0.630332 0.749984 52.483 21.1082 ? ? 52.483 21.1082 o
-34 4 40 2.06605 0.987892 80.3075 25.0835 ? ? 80.3075 25.0835 o
-34 5 1 22.8192 1.77325 318.3 12.6266 315.743 24.1208 315.069 15.064 o
-34 5 2 5.70016 0.92478 158.558 13.3159 133.87 30.7886 164.014 15.0828 o
-34 5 3 1.97671 0.774842 91.0712 19.8103 81.9204 29.3349 96.0569 22.6733 o
-34 5 4 11.5294 1.28761 226.066 12.9378 207.871 27.8302 229.115 14.9263 o
-34 5 5 4.27222 0.786102 137.217 13.1183 153.775 21.0671 125.872 17.5819 o
-34 5 6 3.55342 0.749658 124.857 13.812 120.066 24.6819 124.388 17.3899 o
-34 5 7 1.47771 0.536743 79.4297 15.8412 102.613 21.5709 65.3658 20.3602 o
-34 5 8 0.953188 0.491583 63.6272 17.108 63.2844 22.1332 66.4464 20.1399 o
-34 5 9 4.85103 0.780807 146.553 12.1609 132.35 20.022 155.248 15.9005 o
-34 5 10 17.8863 1.35424 282.547 10.862 308.386 14.8092 255.368 16.2976 o
-34 5 11 8.10135 1.30291 188.413 15.7872 188.413 15.7872 ? ? o
-34 5 12 1.77541 0.545209 87.5509 14.6001 83.575 20.8334 88.6462 20.2275 o
-34 5 13 1.1879 0.458111 71.1839 15.0297 59.3068 19.8351 85.0125 18.8994 f
-34 5 14 16.2481 1.27905 269.232 10.7679 273.085 15.031 261.414 15.7352 o
-34 5 15 2.7913 0.579547 110.876 12.0153 101.081 17.8898 119.186 17.1969 o
-34 5 16 3.57891 0.677177 125.585 12.357 146.728 14.9664 95.8116 22.9268 o
-34 5 17 8.42899 0.932015 193.633 10.9321 183.581 16.0195 200.782 15.3405 o
-34 5 18 2.13411 0.464703 96.9517 11.0384 102.302 12.5557 79.8611 22.8325 o
-34 5 19 4.86782 0.642844 147.173 9.93858 143.666 12.42 150.556 17.3181 o
-34 5 20 15.7142 1.10127 264.952 9.41692 260.266 11.9739 268.561 15.5777 f
-34 5 21 0.986701 0.411611 64.639 14.733 66.7667 17.1939 61.8474 21.1576 o
-34 5 22 5.01141 0.686837 149.044 10.491 156.2 13.101 133.961 18.5468 o
-34 5 23 1.36618 0.553843 75.5787 16.9902 70.7246 18.9849 92.6124 29.5565 o
-34 5 24 2.44818 0.750782 101.56 17.3442 92.0428 21.3979 118.625 30.0073 o
-34 5 25 9.7443 1.30226 205.837 14.4018 212.357 16.6116 172.083 32.9063 o
-34 5 26 2.09409 0.776718 92.5821 19.5892 86.6509 22.9738 100.707 31.616 f
-34 5 27 14.6631 1.30189 253.83 11.6327 262.322 17.2521 240.414 16.2947 o
-34 5 28 -0.238275 0.281452 23.8153 11.0715 39.8562 18.4611 25.7069 11.7785 o
-34 5 29 4.29678 0.795288 135.836 13.4185 115.874 25.1633 142.005 16.7224 o
-34 5 30 5.25601 0.836659 150.513 12.692 146.73 20.9357 146.585 17.0111 o
-34 5 31 1.04536 0.484466 64.9649 16.7583 56.8296 22.2553 71.0278 18.8885 o
-34 5 32 4.84557 0.953049 142.171 15.4094 90.7481 34.4076 152.158 16.6534 o
-34 5 33 0.294597 0.42389 41.2854 16.0994 67.1044 23.1439 36.8506 16.0681 o
-34 5 34 4.91134 0.850544 143.634 13.555 155.726 20.6107 125.783 20.0616 o
-34 5 35 0.75698 0.622976 55.6236 19.946 41.8407 20.4693 75.6956 20.772 o
-34 5 36 3.10135 0.86806 109.191 18.6521 92.0352 31.9534 106.288 22.7441 o
-34 5 37 0.0599208 0.576509 39.7602 17.3604 53.3092 23.0071 40.5652 18.3763 o
-34 5 38 -0.00870916 0.537792 37.3337 16.5167 53.86 23.318 37.4136 17.1029 o
-34 5 39 0.243892 0.602732 43.0793 18.2606 39.7852 18.8934 58.7076 22.443 o
-34 6 1 1.11373 0.492689 68.6241 16.4534 98.0953 27.3639 61.2521 18.3874 o
-34 6 2 9.91263 1.4757 208.242 16.1558 185.508 28.5502 217.438 20.4672 o
-34 6 3 0.697498 0.50641 55.8036 18.0227 45.7422 21.5759 69.7364 18.17 o
-34 6 4 3.65397 0.780645 126.48 14.2066 126.757 30.7922 123.998 16.4131 o
-34 6 5 0.9182 0.543837 62.7108 18.412 58.8076 25.557 69.6357 19.0982 f
-34 6 6 3.84727 0.834729 129.661 14.8286 140.858 29.2363 123.3 17.9155 o
-34 6 7 5.34446 0.956724 153.251 14.2859 115.718 33.9386 162.678 15.7436 o
-34 6 8 21.0231 1.75402 305.449 13.0193 282.716 26.4335 310.062 15.2169 o
-34 6 9 19.6077 1.70333 294.929 13.0965 280.869 25.6331 296.434 15.5098 o
-34 6 10 1.45985 0.588256 78.5769 17.3942 64.4189 25.318 87.7178 18.8352 o
-34 6 11 12.0088 1.14837 231.272 11.2657 214.277 17.9376 241.825 14.7592 o
-34 6 12 16.8531 1.30518 274.218 10.7873 257.155 16.4423 286.219 14.5295 o
-34 6 13 2.70204 0.603635 108.899 12.7815 112.92 18.5716 102.132 18.8019 o
-34 6 14 5.89675 1.14159 160.229 16.3448 ? ? 160.229 16.3448 o
-34 6 15 2.02082 0.550583 93.7052 13.6953 106.517 17.2026 76.5705 21.8294 o
-34 6 16 7.54008 0.889663 183.082 11.0432 198.309 14.6086 163.588 17.4864 o
-34 6 17 1.27598 0.340172 74.7694 10.587 67.9003 13.65 88.2088 17.7141 o
-34 6 18 1.82225 0.404917 89.6229 10.4134 91.6904 12.3702 81.4247 20.1943 o
-34 6 19 2.77137 0.53991 110.556 11.201 116.558 13.8748 97.1577 20.3634 o
-34 6 20 2.6946 0.672921 108.052 14.449 106.183 16.9189 106.236 28.9845 o
-34 6 21 2.54241 0.633155 104.977 13.991 103.493 15.7758 103.264 30.574 o
-34 6 22 5.48383 0.9569 154.647 14.1532 150.385 16.7121 156.028 29.8517 o
-34 6 23 10.5442 1.27611 214.963 13.4963 201.668 16.6964 238.248 24.4968 o
-34 6 24 1.5694 0.611641 80.7741 17.625 61.8337 20.6592 149.034 24.8977 o
-34 6 25 0.942946 0.586345 62.8958 19.2707 53.9525 20.1389 102.106 29.5327 o
-34 6 26 0.88652 0.646534 61.6286 20.3929 78.2967 21.0981 49.5251 23.2519 o
-34 6 27 0.473531 0.659394 51.9087 20.125 52.0446 21.2063 67.9353 27.5205 o
-34 6 28 11.688 1.18018 225.983 11.8545 220.018 18.1223 223.497 16.3115 o
-34 6 29 8.20973 1.03356 188.645 12.463 167.232 21.9285 196.168 15.8761 o
-34 6 30 4.34926 0.760233 136.752 12.7208 133.403 21.1348 132.799 17.086 f
-34 6 31 4.5102 0.78927 138.876 13.0069 136.593 21.4543 133.413 17.6646 o
-34 6 32 0.505879 0.439592 47.6022 16.7873 74.6789 23.5253 40.8835 17.0287 o
-34 6 33 0.492255 0.481581 47.7084 17.4758 52.7043 24.1703 51.7587 18.2576 o
-34 6 34 2.3305 0.744031 95.5758 18.2748 82.2257 31.0604 95.153 20.7706 o
-34 6 35 1.32515 0.665101 70.2084 20.2901 58.4671 26.1831 77.1451 21.4264 o
-34 6 36 2.54749 0.801311 98.2216 19.142 86.7711 32.1303 94.4198 22.368 o
-34 6 37 1.28983 0.898189 66.6929 23.9458 70.3828 27.9001 63.778 26.6203 o
-34 6 38 -0.217841 0.581001 35.5679 16.309 47.3214 21.8297 38.5272 17.7231 o
-34 6 39 0.532957 0.663941 49.4952 19.8764 75.4862 27.265 42.2493 19.3178 f
-34 7 1 10.6291 1.21982 216.905 12.7775 241.277 24.2066 205.889 15.377 o
-34 7 2 26.1195 1.90525 340.464 12.6804 340.565 24.6343 335.875 15.0301 o
-34 7 3 16.577 1.5325 271.117 12.8224 241.871 28.0777 277.431 14.6817 o
-34 7 4 0.566056 0.470567 51.3749 17.4039 56.929 25.1091 55.8079 18.0733 o
-34 7 5 5.6646 0.954629 157.905 13.8141 128.785 33.5463 163.695 15.3611 o
-34 7 6 4.55729 0.901348 141.274 14.644 116.708 34.2665 145.656 16.2159 o
-34 7 7 21.2966 1.75808 307.397 12.966 327.737 24.6204 296.336 15.5137 o
-34 7 8 18.0515 1.63442 282.91 13.1035 288.63 25.3487 276.914 15.5894 o
-34 7 9 3.97163 0.864246 131.649 15.1239 117.082 33.3122 133.361 17.0857 o
-34 7 10 1.28324 0.602853 73.4562 18.5601 89.6992 31.3393 70.5307 20.0769 o
-34 7 11 21.7335 1.76134 310.553 12.857 305.769 25.3552 308.128 15.1689 o
-34 7 12 1.38987 0.602045 76.4754 18.0921 105.835 28.6991 67.3436 20.5839 o
-34 7 13 8.22352 1.13895 190.472 13.6157 125.847 36.2174 208.345 14.7473 o
-34 7 14 0.890641 0.570198 61.9995 19.0049 107.292 29.4519 53.088 19.7734 o
-34 7 15 1.72651 0.448762 86.8772 12.0048 80.5984 17.2911 91.4159 17.4498 o
-34 7 16 3.35634 0.540976 122.081 10.1143 115.319 13.852 129.189 15.4964 o
-34 7 17 1.6303 0.456255 84.1842 12.6503 80.6878 19.2736 84.4893 17.1004 o
-34 7 18 2.84858 0.593289 111.856 12.195 106.179 14.4697 125.627 25.0254 o
-34 7 19 14.4032 1.44633 252.18 13.0173 263.043 15.068 214.74 27.893 o
-34 7 20 2.56865 0.719417 104.907 16.0191 105.765 18.6038 96.0875 29.8654 o
-34 7 21 4.91746 0.907405 146.417 14.1964 136.108 17.6731 165.668 26.3712 o
-34 7 22 0.0780894 0.22945 28.5933 11.6121 26.8785 11.3919 79.8443 26.7064 o
-34 7 23 2.33627 0.649583 99.9595 15.1758 100.161 17.0236 92.4206 30.5137 o
-34 7 24 2.2369 0.677193 97.2499 16.3295 85.5346 19.9615 131.326 29.4623 o
-34 7 25 -0.300766 0.313018 24.5768 11.5078 22.8727 10.993 85.9523 27.5073 o
-34 7 26 2.18239 0.712793 95.2095 17.5822 83.8233 21.6142 117.593 29.4293 o
-34 7 27 3.69972 0.896399 124.719 16.6753 124.233 19.7546 111.117 32.8634 o
-34 7 28 0.242908 0.650476 46.852 19.3477 49.069 20.5779 61.0589 26.34 o
-34 7 29 1.42125 0.541927 76.2152 16.5584 83.5217 23.2894 68.685 20.7346 o
-34 7 30 5.17762 0.845753 149.072 12.9621 113.275 25.6864 166.571 15.7149 f
-34 7 31 0.113038 0.358473 34.7465 14.3572 30.372 14.8555 51.2604 16.5218 o
-34 7 32 0.625209 0.492784 51.7068 17.8029 59.0103 26.4776 54.1029 18.3784 o
-34 7 33 2.76852 0.770019 105.53 17.089 64.469 28.6421 117.381 17.3451 o
-34 7 34 0.0428153 0.450226 36.1323 15.5596 60.2698 26.5022 36.1175 15.7795 o
-34 7 35 0.173781 0.477011 39.4413 16.4517 93.8994 31.4034 34.7694 15.6292 o
-34 7 36 1.22912 0.647565 67.061 20.1917 49.9805 23.5058 79.9232 20.7858 o
-34 7 37 -0.673154 0.361688 21.9294 10.7738 39.4157 18.988 23.5954 11.5029 o
-34 7 38 0.986536 0.859517 60.031 23.0554 56.8853 25.131 67.112 26.7378 o
-34 7 39 -0.118671 0.597285 37.1767 16.8481 69.2591 27.3717 33.8743 16.1867 o
-34 8 1 2.39685 0.671907 101.663 15.4344 88.5942 30.7667 104.322 16.9526 o
-34 8 2 3.43894 0.742968 122.621 13.9535 137.631 27.8407 115.738 16.7886 o
-34 8 3 8.3916 1.11699 192.517 13.2042 198.493 27.7783 187.698 15.3961 o
-34 8 4 -0.0381281 0.390421 33.3302 14.4217 38.4384 18.8037 41.3346 16.0458 o
-34 8 5 7.58788 1.07744 183.002 13.4108 138.348 35.4831 192.461 14.6762 f
-34 8 6 9.07163 1.1742 200.218 13.3419 161.783 33.0195 209.092 14.9131 o
-34 8 7 1.13749 0.597453 69.2523 18.9623 67.8127 28.0559 73.5819 19.9207 o
-34 8 8 19.1198 1.69483 291.065 13.2057 278.961 27.1262 291.105 15.3979 o
-34 8 9 26.394 1.9618 342.171 12.9925 335.539 25.6225 339.919 15.3241 o
-34 8 10 21.823 1.79155 311.042 13.0578 281.685 27.9236 317.009 15.0311 o
-34 8 11 12.5421 1.3685 235.584 13.1926 263.239 25.0797 223.389 15.8462 o
-34 8 12 15.1318 1.48267 258.88 12.9966 226.463 29.7594 265.583 14.7383 o
-34 8 13 3.89318 0.806079 130.499 14.2009 147.005 30.4285 123.984 16.637 o
-34 8 14 3.65376 0.596477 127.29 10.6986 121.382 16.0337 130.452 14.9714 o
-34 8 15 4.98025 1.1972 145.931 19.0086 141.817 32.3318 141.812 24.8685 o
-34 8 16 2.66835 1.06731 104.508 23.6543 123.114 33.5452 91.5028 28.7786 o
-34 8 17 12.0355 1.77916 228.261 17.7709 260.062 25.6412 197.492 26.4152 o
-34 8 18 0.0584964 0.73216 47.0002 20.0316 82.5408 31.1184 44.5025 20.0479 o
-34 8 19 6.21132 1.40795 162.265 20.0533 171.771 29.4663 144.517 30.0682 o
-34 8 20 0.792961 0.901777 63.6198 23.8012 79.4333 31.1118 63.5716 25.5295 o
-34 8 21 0.79188 0.936063 63.9993 24.1837 69.0659 29.5062 71.1056 26.8736 o
-34 8 22 3.03037 1.1542 110.232 24.3363 105.766 33.5224 108.147 30.6221 o
-34 8 23 10.054 1.25629 209.632 13.6297 194.039 16.9257 240.479 24.6678 o
-34 8 24 4.42336 0.828225 138.567 13.6992 136.369 15.6704 133.227 31.6942 o
-34 8 25 4.20005 0.840401 134.558 14.3488 126.662 17.0901 149.58 30.3565 o
-34 8 26 0.891632 0.536662 60.8792 18.3927 71.0257 18.713 51.3738 23.643 o
-34 8 27 0.693301 0.579093 55.4893 19.2895 52.8541 19.9972 76.3298 29.0413 o
-34 8 28 16.6612 1.71309 267.187 14.558 262.014 17.3263 252.473 30.5394 o
-34 8 29 1.55363 0.740957 77.9026 21.0287 74.9994 23.5569 82.1367 29.9638 o
-34 8 30 2.68318 0.640338 106.464 13.9395 98.416 23.2367 105.75 18.5765 o
-34 8 31 -0.580378 0.152996 ? ? 62.784 27.3523 ? ? o
-34 8 32 1.59834 0.651718 78.9784 18.9153 76.4291 31.0567 78.5943 20.2946 o
-34 8 33 0.388414 0.464237 44.4903 16.9796 53.7393 24.7006 47.3556 17.6462 o
-34 8 34 0.632927 0.537104 51.7531 18.5248 76.0257 30.9882 49.0014 18.7667 o
-34 8 35 2.0834 0.737487 88.6633 19.3589 73.5041 30.7138 89.7571 21.0851 f
-34 8 36 -0.488407 0.319856 21.9048 10.6214 45.7072 21.6031 22.6795 10.9585 o
-34 8 37 0.177473 0.481708 39.1429 16.4438 35.0156 17.4096 53.8522 18.6653 o
-34 8 38 0.215017 0.524229 40.8005 17.148 68.4392 27.2562 37.533 16.8335 o
-34 8 39 1.33384 0.926648 65.9966 24.2306 87.4951 30.488 52.7231 23.9139 o
-34 9 1 5.19014 0.875231 151.087 13.2371 160.422 27.7043 145.635 15.5707 o
-34 9 2 4.57788 0.839243 141.761 13.5562 159.526 27.8242 134.296 16.0946 o
-34 9 3 3.6686 0.770572 126.666 13.9939 160.227 27.6462 116.163 16.9352 o
-34 9 4 4.05567 0.815632 133.25 14.0574 128.788 32.2563 131.846 15.9506 o
-34 9 5 4.27475 0.84532 136.816 14.1812 156.643 29.8671 129.291 16.7226 f
-34 9 6 1.14274 0.569455 69.3443 18.3088 100.958 32.2262 63.8545 19.637 o
-34 9 7 5.88535 1.00697 160.725 14.3217 153.996 32.7587 159.408 16.3811 o
-34 9 8 37.0472 2.36832 405.19 13.2391 400.654 26.0917 401.032 15.6166 o
-34 9 9 6.17852 1.02256 164.753 14.1771 158.178 33.1445 163.342 16.1192 o
-34 9 10 26.9266 1.98228 345.474 13.0022 321.978 26.8371 349.068 15.114 o
-34 9 11 32.6633 2.16922 380.562 12.9122 389.543 25.341 372.295 15.2488 o
-34 9 12 -0.0681963 0.307484 28.7757 12.6185 46.6946 18.4209 28.6951 13.0885 o
-34 9 13 1.32526 0.819401 74.6938 22.7606 98.3661 30.368 65.968 24.906 o
-34 9 14 21.8188 2.29671 308.5 16.9047 306.456 25.9725 299.734 23.2228 o
-34 9 15 4.92175 1.22659 144.683 19.6869 156.613 30.0193 129.353 27.9507 o
-34 9 16 22.2461 2.36438 311.04 17.2624 303.923 26.7378 305.245 23.6421 o
-34 9 17 18.2573 2.18295 281.297 17.6427 295.023 26.5164 260.374 24.932 o
-34 9 18 1.3056 0.905746 74.392 24.1094 65.0252 28.3214 89.6218 26.5312 o
-34 9 19 4.85898 1.3113 142.436 21.4928 180.638 27.6531 105.641 32.4374 o
-34 9 20 12.6926 1.97773 232.571 19.4124 204.559 33.5699 240.88 25.5565 o
-34 9 21 5.41949 1.42186 149.735 22.1468 112.407 35.909 171.659 27.3712 o
-34 9 22 6.55271 1.53817 164.883 21.6223 121.328 38.2951 184.612 26.1074 o
-34 9 23 30.5794 2.9556 360.878 18.5885 321.322 29.3357 376.787 25.6124 o
-34 9 24 -0.147474 0.904386 48.3237 21.3968 62.0217 26.9099 53.0941 24.0136 o
-34 9 25 1.13366 0.371321 69.5593 12.536 64.296 13.9473 108.482 28.808 o
-34 9 26 2.31265 0.562253 99.6795 13.0739 102.131 13.598 79.2993 31.414 o
-34 9 27 7.92895 0.930748 186.209 11.3604 179.702 12.6552 203.272 29.3703 o
-34 9 28 1.67119 0.573553 82.9628 16.2196 78.2786 18.1164 96.4235 32.063 o
-34 9 29 7.02457 1.55256 166.953 21.5363 113.14 36.7756 197.766 26.9762 o
-34 9 30 1.54616 0.651519 78.0778 19.0473 108.74 32.1314 67.7316 21.2637 o
-34 9 31 3.79818 0.856177 125.338 15.8022 142.301 33.0117 114.066 19.407 o
-34 9 32 5.73385 1.01668 154.396 15.0873 151.129 34.6866 146.547 17.9277 o
-34 9 33 3.83526 0.90443 124.246 16.9038 114.045 36.5312 118.496 19.8672 o
-34 9 34 1.7722 0.698665 81.7569 19.5873 59.756 27.5311 89.7721 19.8752 o
-34 9 35 1.58533 0.622587 77.4745 18.4442 82.7075 31.8475 72.8769 20.1878 o
-34 9 36 1.23605 0.64511 66.925 20.154 65.4288 28.3374 67.2366 21.3598 o
-34 9 37 2.42153 0.784592 94.4295 19.4425 95.4674 32.6521 84.2515 23.1879 o
-34 9 38 2.89484 0.835672 103.451 18.9712 69.697 30.0824 108.663 20.7693 o
-34 10 1 8.09739 1.08118 188.972 13.0214 156.737 32.1513 195.371 14.5805 o
-34 10 2 0.813848 0.47093 58.941 17.0851 68.9002 27.8599 59.792 17.7785 f
-34 10 3 13.1076 1.35669 240.81 12.7897 271.596 25.0497 228.49 15.1792 o
-34 10 4 1.85828 0.615242 89.0282 16.2297 85.4455 31.282 89.8101 17.527 o
-34 10 5 12.3903 1.33886 234.086 12.9885 280.645 24.7987 217.997 15.5701 o
-34 10 6 14.9171 1.49517 256.831 13.2128 204.832 33.4952 268.771 14.6906 o
-34 10 7 12.569 1.38282 235.661 13.3274 214.68 29.3574 238.756 15.3075 o
-34 10 8 17.2237 1.60682 276.037 13.2055 267.825 27.2988 274.562 15.3903 o
-34 10 9 22.856 1.52219 319.203 10.8024 332.816 15.4802 303.16 15.3522 o
-34 10 10 7.3149 0.754667 180.716 9.47921 171.081 17.0126 183.912 11.6011 o
-34 10 11 3.76752 1.12044 125.917 20.8572 109.502 34.3103 130.629 25.3207 o
-34 10 12 3.99496 1.1126 130.057 19.9897 131.088 32.3007 123.38 26.2638 o
-34 10 13 2.98376 1.0486 111.223 22.1048 77.6005 31.0306 135.578 23.9182 o
-34 10 14 -0.057271 0.625729 41.8665 18.1857 52.7997 24.2909 48.1249 20.0988 o
-34 10 15 1.5984 0.897333 81.1505 23.6019 56.4598 25.7638 112.213 23.9904 o
-34 10 16 2.55676 1.03891 102.105 23.503 125.871 31.9008 85.5524 28.7093 o
-34 10 17 18.3894 2.25274 281.699 18.1864 270.289 28.0241 278.518 25.3127 o
-34 10 18 7.7622 1.58306 181.406 20.0752 144.892 36.7642 197.058 25.0837 o
-34 10 19 10.6826 1.78306 213.469 19.0955 209.041 30.3277 204.993 26.6797 o
-34 10 20 1.84794 1.04091 86.0823 25.5249 68.6644 29.3669 107.644 28.5598 o
-34 10 21 8.28843 1.69337 186.201 20.9336 127.165 39.3431 218.272 24.8464 o
-34 10 22 9.06938 1.82033 194.056 21.5834 184.429 35.849 185.341 30.1408 o
-34 10 23 7.06418 1.67325 169.839 22.8655 149.661 36.4585 170.749 32.2298 o
-34 10 24 0.315503 1.01742 56.9947 23.9177 49.288 23.6901 88.9173 29.7853 o
-34 10 25 10.8567 1.91699 211.411 20.7791 166.847 35.8924 236.018 28.1546 o
-34 10 26 7.20347 1.64083 169.964 22.3806 145.736 35.1844 172.985 32.7008 o
-34 10 27 4.16723 0.669932 134.698 11.3559 130.646 12.4556 143.556 32.394 o
-34 10 28 3.00701 1.1583 106.279 25.0629 123.307 32.1683 84.3053 31.1103 o
-34 10 29 0.440033 0.81907 53.5758 21.8715 44.495 21.125 86.3635 27.6899 o
-34 10 30 2.08572 1.06646 86.7908 25.8612 78.0394 30.4538 92.2425 31.062 o
-34 10 31 2.96919 0.801523 109.701 17.0831 104.628 35.101 105.158 19.7097 o
-34 10 32 -0.410531 0.297014 21.8572 10.5076 64.7036 27.6998 21.5369 10.4212 o
-34 10 33 1.15691 0.63901 66.144 20.0885 52.5887 24.7721 76.4937 20.5051 o
-34 10 34 2.53287 0.776896 98.8765 18.4515 122.784 33.7959 84.2741 22.4625 o
-34 10 35 2.5135 0.759848 98.1373 18.1834 108.246 34.8902 87.5271 21.5695 o
-34 10 36 4.85084 0.990721 137.997 16.5707 80.6415 33.6751 146.375 17.9972 o
-34 10 37 4.39953 0.933909 130.983 16.4929 119.399 35.3725 121.211 20.4357 o
-34 10 38 0.595384 0.578806 49.7636 18.9672 80.2145 30.184 43.7109 18.6111 o
-34 11 1 8.22387 1.3814 188.795 16.7237 175.739 32.1465 188.65 20.5649 o
-34 11 2 5.33016 0.930227 152.813 13.9223 110.454 36.1666 160.432 14.9164 o
-34 11 3 2.84303 0.717697 110.926 15.0208 85.4259 31.9312 116.586 15.944 o
-34 11 4 3.42608 0.695672 122.562 13.0393 119.587 24.655 121.041 15.9822 f
-34 11 5 11.6253 1.14171 227.246 11.401 189.576 20.7489 249.934 13.9312 o
-34 11 6 7.56305 0.915019 183.198 11.3538 178.412 17.695 183.689 15.212 o
-34 11 7 16.3608 1.14794 270.372 9.61926 267.095 16.3416 269.536 12.0475 o
-34 11 8 14.3823 1.03906 253.585 9.28413 231.006 16.081 265.457 11.5091 o
-34 11 9 0.754998 0.269932 57.0766 11.0974 40.9029 15.0266 76.5902 12.6473 o
-34 11 10 4.58937 1.15834 139.822 19.2495 126.576 33.3946 141.37 24.2906 f
-34 11 11 3.21025 1.01911 116.018 20.6253 131.173 31.4406 102.962 26.8809 o
-34 11 12 2.72595 1.04721 105.796 23.0441 96.3563 32.561 109.735 27.9073 f
-34 11 13 8.81497 1.5746 194.744 18.5118 179.875 32.2566 195.81 24.1123 o
-34 11 14 8.39017 1.54117 189.836 18.6024 165.767 32.4104 198.757 24.2128 o
-34 11 15 -0.862218 0.577993 30.1033 14.5188 83.4892 29.3963 28.1108 13.908 o
-34 11 16 8.91969 1.58722 195.551 18.5829 197.107 28.9445 184.53 26.3069 o
-34 11 17 6.64776 1.46427 167.656 20.1598 188.135 29.7866 143.591 30.1127 o
-34 11 18 18.7765 2.28438 284 18.2919 263.826 29.3148 286.461 24.8338 o
-34 11 19 1.046 0.993941 69.4403 25.1559 66.4848 28.5429 83.0438 29.1343 o
-34 11 20 1.44775 1.02925 77.4835 25.7334 95.8622 32.8905 70.8447 28.0334 o
-34 11 21 1.34412 1.02333 75.1683 25.662 82.8071 31.4518 75.5997 28.8341 o
-34 11 22 11.5001 1.95384 219.343 20.3823 145.591 40.4566 264.693 24.498 o
-34 11 23 8.55453 1.74012 187.836 21.3327 185.718 33.1348 172.192 31.7402 o
-34 11 24 2.51998 1.1547 98.2377 26.1338 106.891 32.9616 87.1842 31.5594 o
-34 11 25 8.15854 1.72365 181.643 21.9064 172.757 33.6814 168.076 33.4414 o
-34 11 26 1.57592 1.07277 78.1164 26.2779 87.6068 32.2985 74.0282 29.2308 o
-34 11 27 1.31777 0.947288 72.1767 24.6889 70.8191 28.3208 78.3457 29.0475 o
-34 11 28 1.32755 0.96509 72.0553 24.9096 57.8073 25.7378 98.6607 29.767 o
-34 11 29 1.77 1.01907 80.7022 25.514 84.395 31.3464 77.2169 29.0457 o
-34 11 30 0.401002 0.892353 53.8281 22.4809 50.959 23.7736 71.3601 27.4035 o
-34 11 31 0.5243 0.908871 55.6391 22.9124 47.6306 22.6281 82.3722 28.6534 o
-34 11 32 3.09605 0.978853 108.175 21.2268 90.4684 34.752 106.684 24.5011 o
-34 11 33 2.03941 0.747423 87.823 19.7333 71.2545 31.1352 90.4251 20.8498 o
-34 11 34 6.05742 1.07975 156.202 15.8556 124.551 39.2079 152.401 18.293 o
-34 11 35 1.49798 0.65767 73.9959 19.7403 85.9836 32.7779 67.4507 21.3121 o
-34 11 36 0.998637 0.618535 60.4202 19.9445 89.8337 31.9588 52.0266 20.2644 o
-34 11 37 -0.0975458 0.434413 32.3494 14.5407 45.9993 21.8519 34.7 15.3598 o
-34 11 38 -0.0713425 0.487508 34.5073 15.4656 44.1875 21.3586 38.3883 16.6906 o
-34 12 1 13.2979 1.67901 240.642 15.8711 198.533 30.2185 260.005 19.442 o
-34 12 2 2.72783 0.764205 108.018 16.528 80.9898 26.4453 127.452 19.6763 o
-34 12 3 3.45072 0.665661 123.117 12.3987 114.454 23.5144 124.51 15.1413 o
-34 12 4 0.11627 0.31373 33.6422 13.609 40.0798 18.5028 38.6516 14.6467 o
-34 12 5 4.345 0.617071 138.939 10.1155 158.713 15.727 126.493 13.606 o
-34 12 6 5.80029 0.684107 160.753 9.67097 157.331 16.1375 160.807 12.3375 o
-34 12 7 0.39501 0.27826 42.0775 13.3359 43.1588 15.5804 46.0422 16.1698 o
-34 12 8 3.33654 0.522087 121.745 9.78256 114.986 16.3999 124.384 12.5907 o
-34 12 9 3.51834 0.638807 124.554 11.7397 76.1357 31.7586 131.809 11.8745 o
-34 12 10 1.60257 0.873181 81.218 23.1788 101.343 33.2413 74.3501 25.5358 o
-34 12 11 16.9689 2.07495 271.333 17.3896 246.823 28.9463 279.532 22.8061 o
-34 12 12 9.65699 1.61739 203.98 18.1243 223.725 27.7859 183.019 25.7311 o
-34 12 13 -0.504544 0.527284 31.83 14.9143 49.8752 22.835 34.8909 16.1814 o
-34 12 14 1.995 1.01477 89.7926 24.7631 94.6723 33.5504 87.956 28.2187 o
-34 12 15 -1.39038 0.447858 20.9345 10.544 48.8191 22.8001 21.9133 11.0237 o
-34 12 16 2.14502 0.983963 93.0328 23.823 85.6591 32.0632 98.0174 27.37 o
-34 12 17 -0.832618 0.698121 34.7281 16.5351 48.1618 23.036 41.0132 18.9586 f
-34 12 18 5.53651 1.43867 151.332 22.1609 118.409 37.2803 164.736 27.2664 o
-34 12 19 14.8637 2.08797 251.475 18.9198 260.599 28.5203 230.038 27.437 o
-34 12 20 4.94427 1.38242 142.088 22.777 142.682 34.3371 129.658 31.8362 o
-34 12 21 0.511615 0.936538 58.6186 23.5836 113.078 30.4653 45.9345 21.7416 o
-34 12 22 2.9694 1.26064 106.948 26.7372 90.4696 33.9797 117.382 32.3071 o
-34 12 23 2.89448 1.35551 104.11 28.5842 80.6139 33.4863 125.832 33.193 o
-34 12 24 3.95011 1.38362 122.933 26.257 107.408 35.4191 124.977 34.4275 o
-34 12 25 1.496 1.18117 77.0805 27.4848 56.5698 26.2894 122.976 32.2112 o
-34 12 26 0.501909 0.954019 57.4959 23.5537 59.9944 26.5988 67.991 27.6423 o
-34 12 27 3.88802 1.28042 121.413 24.6968 92.3106 33.6984 136.64 31.0677 o
-34 12 28 0.416322 0.957459 55.7007 23.2765 53.5762 24.7632 73.1083 28.5277 o
-34 12 29 1.21157 0.95713 68.9628 24.724 66.9886 28.0915 76.0937 28.6402 o
-34 12 30 3.20364 1.20568 107.206 25.761 84.6836 32.4676 117.002 32.0666 o
-34 12 31 1.50952 0.958715 73.8405 24.8418 55.4456 25.1076 102.988 29.2083 o
-34 12 32 -0.173843 0.824809 43.7377 19.8124 45.8554 21.9624 56.84 24.3057 o
-34 12 33 -0.436507 0.32945 23.0902 11.0916 83.2097 30.4455 21.8375 10.663 o
-34 12 34 -0.558775 0.292959 19.7598 9.70553 60.6047 27.179 19.6191 9.66818 o
-34 12 35 1.92473 0.725995 83.7849 19.8979 74.1169 30.5196 82.271 21.9495 o
-34 12 36 1.59163 0.677551 75.517 19.9863 62.995 27.9535 78.1976 21.2399 o
-34 12 37 7.13697 1.18236 166.935 16.2257 88.0272 36.2899 177.93 17.8095 o
-34 13 1 3.04621 0.673343 115.143 13.483 122.62 27.5605 110.245 16.0481 o
-34 13 2 4.13112 0.725035 134.729 12.3086 178.279 18.1414 111.837 17.686 o
-34 13 3 5.71284 0.83238 158.76 11.9473 143.239 21.8742 164.469 14.7559 f
-34 13 4 6.22231 0.784939 166.133 10.7451 150.86 17.4839 175.586 14.0111 o
-34 13 5 3.74878 0.590915 128.869 10.462 109.266 17.7719 143.734 13.414 o
-34 13 6 2.13957 0.447636 97.1035 10.5995 89.1165 17.8947 100.563 13.7263 o
-34 13 7 1.07606 0.352872 68.1323 12.1616 75.4308 16.0499 59.8354 17.253 o
-34 13 8 3.76161 0.68851 128.619 12.2567 91.054 34.8829 133.149 12.6405 o
-34 13 9 0.717772 0.770459 60.0922 22.0891 56.8263 26.2313 73.2969 23.9111 o
-34 13 10 16.8482 2.08856 269.994 17.5938 271.522 27.7267 258.237 23.9932 o
-34 13 11 7.28853 1.41657 176.726 18.4005 202.537 27.801 153.136 26.7614 o
-34 13 12 9.3412 1.60535 200.231 18.339 176.938 32.3032 207.103 23.7585 o
-34 13 13 7.90552 1.55734 183.378 19.5091 141.762 36.2914 203.881 24.0861 o
-34 13 14 0.605934 0.820337 58.5797 22.5172 94.8587 31.5094 51.7176 22.5429 o
-34 13 15 8.13952 1.57088 185.915 19.3977 153.578 35.5265 197.97 24.5432 o
-34 13 16 1.99992 1.10174 89.251 26.2069 92.0429 33.6778 89.0338 30.0089 o
-34 13 17 3.84171 1.23319 125.041 23.1614 122.483 35.7586 118.859 29.4739 o
-34 13 18 1.89145 1.057 86.7005 25.7246 81.6553 32.0083 93.0928 29.4606 o
-34 13 19 2.66661 1.18373 102.115 26.1196 85.1138 33.2847 114.391 30.3632 o
-34 13 20 2.45092 1.2059 97.3354 27.0528 85.6962 33.1675 107.086 32.0207 o
-34 13 21 8.00817 1.6738 181.784 21.2268 196.557 31.6815 155.072 32.4622 o
-34 13 22 14.3334 2.25029 243.129 21.1462 226.553 33.5053 234.539 30.7819 o
-34 13 23 15.3537 2.31747 250.89 21.0891 222.901 34.4393 250.652 30.1161 o
-34 13 24 0.413012 0.976699 56.8873 23.6195 52.4688 24.5475 79.4826 29.2005 o
-34 13 25 -0.775096 0.792246 37.7292 17.8623 40.3467 19.7598 54.8777 23.7749 o
-34 13 26 0.0868817 0.922178 50.7155 22.0528 51.2328 24.0223 66.8466 27.0886 o
-34 13 27 3.02787 1.22175 105.13 26.3436 90.9069 32.9506 109.135 33.274 o
-34 13 28 3.31576 1.22235 110.171 25.5881 101.116 34.0058 104.749 32.5738 o
-34 13 29 2.5508 1.13159 95.2578 26.102 87.4864 32.1499 94.2347 31.7944 o
-34 13 30 1.95595 1.05318 82.9037 25.8999 81.9586 31.6608 80.508 29.5799 o
-34 13 31 3.69482 1.2261 114.805 24.8776 100.79 33.7094 108.145 32.7955 f
-34 13 32 1.20675 0.863193 66.5594 23.5194 62.1576 26.4051 73.6124 27.2951 o
-34 13 33 0.160461 0.466396 38.7109 16.2159 48.6089 23.0196 42.1704 17.1217 o
-34 13 34 1.32911 0.629847 69.7241 19.6144 59.4564 26.715 73.9197 20.5882 o
-34 13 35 1.22634 0.656465 66.1937 20.4105 63.6808 27.9976 67.0409 21.5979 o
-34 13 36 1.68998 0.679458 77.9069 19.7147 69.561 29.0404 76.8048 21.5954 o
-34 13 37 0.255886 0.528548 41.5437 17.3223 81.1723 30.6267 36.9184 16.5882 o
-34 14 1 0.205744 0.266823 34.5018 12.9387 33.7696 14.8302 43.1442 14.8364 o
-34 14 2 6.01964 0.849214 162.87 11.8758 156.766 20.0919 163.056 15.2563 o
-34 14 3 2.09001 0.51542 95.3683 12.5277 87.2755 20.485 98.3346 16.4273 o
-34 14 4 5.39459 0.732783 154.546 10.7931 121.298 21.2888 173.704 12.8868 o
-34 14 5 0.47825 0.289554 45.5305 13.4526 40.2886 15.1644 58.3712 17.1281 o
-34 14 6 8.12489 1.09269 188.96 13.1626 187.136 32.2054 185.895 14.8145 o
-34 14 7 -0.181349 0.379075 29.9766 13.519 69.0852 27.9416 29.4109 13.4758 o
-34 14 8 8.13662 0.912347 189.955 10.9102 159.071 35.4941 192.298 11.6314 o
-34 14 9 5.83583 1.32442 157.282 19.4623 152.455 33.6375 151.693 25.6043 o
-34 14 10 2.12775 0.996284 92.6039 24.1052 61.6065 27.6229 124.945 24.3456 f
-34 14 11 6.68544 1.39633 168.602 19.0676 173.344 30.1943 155.956 26.9503 o
-34 14 12 12.6813 1.87606 233.163 18.3481 199.56 33.8321 244.328 23.1793 o
-34 14 13 2.09221 0.987784 91.6779 24.0699 97.6122 33.6286 88.0449 27.5873 o
-34 14 14 13.5831 1.92814 241.19 18.2178 233.624 29.4084 234.579 24.8191 o
-34 14 15 10.1479 1.7168 207.73 18.9012 230.762 28.5946 181.697 27.6193 o
-34 14 16 3.98489 1.23379 127.509 22.7207 111.403 35.299 130.419 28.4403 o
-34 14 17 0.380436 0.900097 55.8946 22.8858 90.049 33.4077 51.7765 22.9613 o
-34 14 18 8.71792 1.73485 190.52 20.9423 123.856 40.5095 223.624 24.3014 o
-34 14 19 8.39912 1.72322 186.451 21.2868 168.012 37.0577 183.89 28.619 o
-34 14 20 4.37498 1.42385 131.127 25.4803 139.342 36.7834 113.673 33.689 o
-34 14 21 1.00451 1.03048 68.0055 25.4428 86.6885 32.7297 64.3659 26.9643 o
-34 14 22 1.42688 1.11416 76.0198 26.7328 51.8562 24.6157 130.665 29.0249 o
-34 14 23 1.41436 1.08681 75.2285 26.4067 105.729 34.2406 63.0951 27.0638 o
-34 14 24 4.56204 1.40946 132.161 25.0398 100.974 35.9396 145.127 31.5843 o
-34 14 25 5.11856 1.50082 139.463 25.2726 118.313 35.8125 140.195 35.779 f
-34 14 26 1.98802 1.11029 85.2001 26.5891 78.4092 31.259 90.6582 31.2311 o
-34 14 27 1.25357 1.01952 70.3021 25.4762 60.9391 27.2714 87.6822 29.827 o
-34 14 28 1.83251 1.08555 81.046 26.4037 88.4056 31.3572 73.6089 29.981 o
-34 14 29 0.845013 0.891285 60.8782 23.4525 49.7191 23.1498 88.9434 28.6977 o
-34 14 30 2.45026 1.07739 92.4983 25.5182 74.1312 29.5975 105.199 31.6562 o
-34 14 31 2.16647 1.00467 86.6066 24.9095 71.8892 28.8752 95.412 30.3604 o
-34 14 32 2.62661 1.0897 94.1171 25.5427 88.4562 30.9569 86.407 31.7724 o
-34 14 33 2.19131 1.05486 84.4345 25.8433 94.76 31.947 68.8239 28.477 o
-34 14 34 1.01417 0.59521 61.0697 19.5215 73.8111 29.5673 56.8882 20.3959 o
-34 14 35 2.04163 0.728228 86.2313 19.5545 86.1548 32.8636 79.3753 22.0618 o
-34 14 36 2.74927 0.863342 99.2664 20.3569 75.374 31.8763 99.0886 22.8241 o
-34 15 1 1.48678 0.394583 80.3916 11.4237 56.819 19.7585 94.3983 12.7599 o
-34 15 2 2.55046 0.508862 105.827 11.0388 99.1184 20.3016 106.829 13.6822 f
-34 15 3 0.376056 0.264029 40.9521 12.9918 42.9075 15.4988 43.64 15.3991 o
-34 15 4 1.95928 0.48411 92.3428 12.1533 77.3094 20.4659 101.225 15.2563 o
-34 15 5 12.2375 1.46411 231.187 14.3967 ? ? 231.187 14.3967 o
-34 15 6 1.85287 0.672203 87.9954 17.8898 ? ? 87.9954 17.8898 o
-34 15 7 1.69177 0.601123 84.3709 16.7075 95.6309 33.7893 81.9424 18.1102 f
-34 15 8 -0.326552 1.34719 57.3274 25.7 57.3274 25.7 ? ? o
-34 15 9 2.51282 1.04955 100.467 23.9667 88.2801 33.3297 106.698 27.4246 o
-34 15 10 5.1601 1.34731 146.46 21.4437 113.981 36.7685 158.934 25.8166 o
-34 15 11 1.67002 0.970998 82.1699 24.7217 87.9642 32.9928 81.6634 27.4623 o
-34 15 12 19.5225 2.33108 289.077 18.3349 258.672 31.0787 297.19 24.0857 o
-34 15 13 5.65416 1.36225 153.691 20.5649 131.25 34.8675 159.567 26.7137 o
-34 15 14 6.49879 1.42086 165.218 19.85 173.379 31.2146 148.886 28.4549 o
-34 15 15 0.229247 0.813113 51.4638 21.4739 71.0257 29.1557 52.1624 22.6921 o
-34 15 16 13.1827 1.9597 236.329 18.9149 234.426 29.1821 222.893 27.0994 o
-34 15 17 3.23985 1.21947 113.047 25.0592 127.08 34.7582 97.1813 31.3733 o
-34 15 18 7.914 1.6799 180.625 21.4565 107.361 38.8389 225.703 24.2665 o
-34 15 19 1.11708 1.06436 70.5547 25.9578 76.8976 31.5307 74.1014 28.8469 o
-34 15 20 3.36019 1.27877 113.66 26.0132 89.3995 35.0975 125.576 30.0921 o
-34 15 21 8.4601 1.70914 185.627 21.2071 202.608 30.9552 153.276 33.6317 o
-34 15 22 4.76074 1.44188 135.618 24.9691 109.734 36.6012 142.491 32.4615 o
-34 15 23 0.639266 1.00744 60.5762 24.4288 57.1029 26.4109 77.6039 28.7808 o
-34 15 24 4.14032 1.34723 125.159 25.2209 76.3451 32.1522 167.201 27.5736 o
-34 15 25 1.88864 1.09524 83.2803 26.4652 66.6507 28.5861 105.571 31.6454 o
-34 15 26 1.701 1.09156 79.0561 26.5063 107.93 33.5128 63.4252 27.3187 o
-34 15 27 7.32758 1.71821 166.336 24.0643 109.297 38.5948 195.108 30.5873 o
-34 15 28 4.18479 1.32577 123.521 25.1345 107.041 34.0957 118.965 34.7189 o
-34 15 29 0.146619 0.77115 46.9518 20.2919 63.7809 26.3376 46.4033 21.3344 o
-34 15 30 0.220881 0.784117 48.0328 20.607 51.0679 23.2419 57.2132 24.2981 o
-34 15 31 1.93587 1.05592 80.4331 26.0286 58.8599 26.5406 107.178 30.6944 o
-34 15 32 -0.946567 0.682139 31.7212 15.4114 36.2393 17.6232 43.6069 20.6188 o
-34 15 33 4.04593 1.20917 118.153 23.9697 99.7821 32.9169 108.839 33.1252 o
-34 15 34 1.76218 0.982587 75.1562 25.1476 75.5769 29.0637 69.553 28.5991 o
-34 15 35 0.548358 0.572169 48.7114 18.784 62.4883 27.1798 47.5421 19.2341 o
-34 15 36 0.179154 0.554731 40.6858 17.391 43.627 21.2625 47.6429 19.0865 o
-34 16 1 1.14875 0.369689 70.1813 12.367 66.0735 18.4399 71.4062 16.0085 o
-34 16 2 3.99634 0.57344 132.998 9.82226 128.971 16.2391 133.137 12.7451 o
-34 16 3 1.78202 0.55789 87.0081 15.0481 ? ? 87.0081 15.0481 o
-34 16 4 6.85443 0.967915 173.311 12.7215 ? ? 173.311 12.7215 o
-34 16 5 6.79229 0.986108 172.416 13.0337 ? ? 172.416 13.0337 o
-34 16 6 6.4507 1.07769 167.278 14.723 ? ? 167.278 14.723 o
-34 16 7 3.89975 0.82295 129.84 14.5891 ? ? 129.84 14.5891 o
-34 16 9 0.704347 1.38381 69.3143 28.3781 69.3143 28.3781 ? ? o
-34 16 10 9.38598 2.63961 188.414 32.8855 188.414 32.8855 ? ? o
-34 16 11 0.924785 0.893467 65.6085 23.8387 101.259 34.1169 58.0365 24.1732 o
-34 16 12 0.893609 0.869055 64.6261 23.5065 52.9389 24.7158 89.1272 26.1281 o
-34 16 13 1.95364 0.997958 88.0015 24.666 85.7743 32.1964 90.2259 28.2446 o
-34 16 14 0.176709 0.750649 48.9454 20.5423 71.9323 29.531 48.9164 21.321 o
-34 16 15 0.377951 0.837895 54.3369 22.1443 81.0637 31.5613 52.0936 22.6776 o
-34 16 16 2.66019 1.12718 101.978 25.1597 129.491 33.426 82.1434 29.7491 o
-34 16 17 0.252659 0.887973 53.2678 22.3485 50.584 24.2092 72.3971 26.3026 o
-34 16 18 9.93032 1.81428 202.584 20.5413 205.062 33.1482 184.003 29.575 o
-34 16 19 0.693127 0.934013 60.9827 23.8637 81.0953 31.449 58.4485 24.9932 o
-34 16 20 6.66748 1.63729 162.624 23.4504 109.294 38.9598 188.302 28.0226 o
-34 16 21 0.756769 1.01525 62.7778 24.7846 73.4339 30.5479 64.7648 27.0595 o
-34 16 22 5.83033 1.49432 151.306 23.0685 152.093 34.8225 130.95 33.8204 o
-34 16 23 1.30107 1.12024 72.5159 26.6388 74.8137 31.2984 76.8013 29.9543 o
-34 16 24 5.66799 1.63914 145.036 26.542 107.483 38.7019 156.676 34.026 o
-34 16 25 2.46837 1.30734 92.6402 28.8432 104.834 36.0086 79.6109 31.9701 o
-34 16 26 -0.959434 0.772151 35.1217 16.8992 67.6013 26.9939 33.4017 16.6659 o
-34 16 27 0.936126 1.04048 64.0725 25.1531 46.7114 22.5489 113.725 30.3308 o
-34 16 28 2.7681 1.11594 98.896 25.3946 111.991 31.5785 77.3396 30.4626 o
-34 16 29 2.14272 1.04054 85.9392 25.5298 97.6977 31.8577 71.2916 28.6646 o
-34 16 30 -0.292043 0.68623 38.4323 17.66 57.2719 23.9877 38.1709 18.4048 o
-34 16 31 1.12299 0.910916 64.2134 23.9419 61.8894 26.4627 70.217 27.8791 o
-34 16 32 0.0864589 0.688496 43.0169 18.8722 38.2082 18.3679 69.0284 25.7782 o
-34 16 33 1.78032 0.969515 75.8687 24.9666 105.795 30.1335 54.324 24.656 o
-34 16 34 1.31892 0.901077 66.3344 23.9627 59.4753 25.5515 74.6217 28.8475 o
-34 16 35 0.055941 0.581289 39.3084 17.2898 43.8985 20.9631 45.7541 19.363 f
-34 17 1 1.21989 0.350461 72.5983 11.2861 61.8959 18.0929 78.6364 14.0306 o
-34 17 2 10.4955 1.11023 214.821 11.735 177.416 35.8024 217.813 12.6931 o
-34 17 3 9.2277 1.02237 201.554 11.5218 216.087 30.649 196.063 12.7074 o
-34 17 4 1.68404 0.486424 84.9863 13.3893 137.98 30.9126 77.583 15.25 o
-34 17 5 1.10553 0.462961 67.9596 15.722 ? ? 67.9596 15.722 o
-34 17 6 9.98155 1.11185 209.494 12.056 ? ? 209.494 12.056 o
-34 17 7 20.8895 1.85305 302.001 13.9169 ? ? 302.001 13.9169 o
-34 17 11 7.60462 2.31845 168.797 32.2443 168.797 32.2443 ? ? o
-34 17 12 2.67084 1.82968 99.566 34.3035 99.566 34.3035 ? ? o
-34 17 13 -1.58586 0.571916 24.521 12.2905 44.4611 21.4162 27.0906 13.4946 o
-34 17 14 0.873155 0.88752 64.0838 23.6814 61.4474 27.1655 76.5771 26.8263 o
-34 17 15 0.504709 0.824024 56.0156 22.2606 71.4755 28.9822 56.648 23.8009 o
-34 17 16 15.0059 2.16976 250.05 19.7893 247.473 31.2885 232.482 28.3114 o
-34 17 17 0.900079 0.94116 64.8373 24.3033 93.3452 32.7611 57.7485 24.8036 f
-34 17 18 13.7776 2.12546 238.027 20.3949 225.386 33.9162 225.628 28.6551 f
-34 17 19 2.47054 1.18106 95.9692 26.8097 91.8605 34.2158 95.5036 31.3505 o
-34 17 20 2.16712 1.13657 89.7099 26.6897 84.3123 32.7966 92.5857 30.9801 o
-34 17 21 -0.237115 0.846932 44.88 20.2267 59.4734 27.1305 49.1555 22.0948 o
-34 17 22 0.969447 1.00825 65.6977 25.0351 91.7366 32.2466 57.3997 25.467 o
-34 17 23 2.37393 1.15692 92.6189 26.7585 109.757 35.5284 78.2585 29.8199 o
-34 17 24 0.386254 0.990374 55.6749 23.4941 67.2745 29.4548 58.6144 25.4793 o
-34 17 25 0.504794 0.931174 56.1149 23.1585 58.013 25.8555 66.1521 27.292 o
-34 17 26 1.2608 1.08118 69.8452 26.0753 54.746 25.4327 102.031 31.7219 o
-34 17 27 2.95835 1.22187 100.958 26.895 87.1414 32.3919 102.729 34.0161 o
-34 17 28 1.6225 1.06174 75.1906 26.12 61.6677 26.9874 95.9502 32.3785 o
-34 17 29 0.673566 0.844159 56.1207 22.4549 64.965 26.3187 55.9305 24.7726 o
-34 17 30 0.525842 0.863246 53.4598 22.2016 68.8385 27.2108 50.0385 23.1781 o
-34 17 31 1.98782 0.985081 80.9535 25.0096 62.505 26.6584 99.5209 31.0271 o
-34 17 32 0.823269 0.804176 57.0632 22.1966 53.3316 23.5327 67.8777 26.8841 o
-34 17 33 0.894274 0.830642 58.176 22.5786 49.2487 22.6253 77.2893 27.9958 o
-34 17 34 -0.74902 0.629397 31.2725 15.0996 36.4806 17.5971 40.6167 19.2858 o
-34 18 1 4.74275 0.773536 143.664 12.2975 125.4 35.1711 143.608 13.3324 o
-34 18 2 0.569858 0.364319 49.4131 15.1995 63.5543 27.5195 50.2826 15.4576 o
-34 18 3 0.0204104 0.237937 27.1828 11.4955 88.9308 29.657 25.6617 11.2211 o
-34 18 4 2.89221 0.635243 111.805 13.1002 75.7873 30.8493 117.952 13.4789 o
-34 18 5 5.22037 0.781577 151.207 11.7851 143.881 35.5793 149.48 12.7335 o
-34 18 6 4.15534 0.694017 134.839 11.7601 107.998 37.2644 136.139 12.3102 o
-34 18 7 5.22042 0.781867 151.242 11.7867 ? ? 151.242 11.7867 o
-34 18 8 8.05558 2.03739 177.877 26.7351 ? ? 177.877 26.7351 o
-34 18 12 11.9688 3.03303 208.631 34.0585 208.631 34.0585 ? ? o
-34 18 13 2.93504 1.94199 101.926 35.3301 101.926 35.3301 ? ? o
-34 18 14 4.52234 1.2922 134.712 22.4902 121.722 35.5868 131.569 29.4864 o
-34 18 15 1.1431 0.935665 69.4161 24.4906 63.1307 28.0777 82.645 27.3546 o
-34 18 16 2.15307 1.0554 90.5899 25.3567 101.129 33.64 81.7273 29.0581 o
-34 18 17 6.44226 1.50573 160.932 21.7179 141.134 35.8872 158.545 30.0757 o
-34 18 18 1.81292 1.0933 82.7397 26.4584 122.282 32.6478 62.6206 27.0905 o
-34 18 19 0.749816 0.941748 61.3595 23.9766 68.827 29.0602 65.0085 26.508 o
-34 18 20 7.97622 1.7384 177.199 22.7127 150.551 39.2812 173.377 31.2731 o
-34 18 21 3.01327 1.25273 104.652 26.9236 120.01 35.8615 86.2009 31.6691 o
-34 18 22 1.69052 1.0362 79.1655 25.797 108.509 33.3853 63.9561 26.8494 o
-34 18 23 1.83207 1.11607 81.3535 26.788 82.2741 32.2444 80.4762 30.3671 o
-34 18 24 2.49827 1.28297 92.534 28.5337 75.7903 32.464 104.34 33.0597 o
-34 18 25 0.177286 0.861243 49.6684 21.4552 60.8861 26.9006 52.9907 23.438 o
-34 18 26 -0.352661 0.777905 40.7402 18.7505 62.1973 26.2608 40.4301 19.3949 o
-34 18 27 0.452325 0.897702 53.7006 22.4964 43.1288 20.6074 99.5119 31.366 o
-34 18 28 9.2035 1.8037 184.404 22.5968 126.375 38.5069 207.089 31.8401 o
-34 18 29 1.04133 0.936228 62.9399 24.0901 60.1123 25.7078 72.0882 29.3611 o
-34 18 30 0.875366 0.912253 59.2893 23.4666 51.3665 23.6477 78.4893 29.1587 o
-34 18 31 1.52084 0.935585 70.991 24.5266 64.5194 26.7661 76.427 29.4584 o
-34 18 32 -0.356473 0.688965 37.0512 17.2576 60.1958 25.5175 35.7043 17.3124 o
-34 18 33 3.45512 1.15641 105.956 25.0796 83.4718 31.0985 105.8 33.5035 o
-34 19 1 2.54547 0.608195 104.292 13.5082 116.738 35.4905 100.347 14.843 o
-34 19 2 1.12507 0.469996 68.0973 15.9017 48.3473 23.1511 77.827 15.0327 o
-34 19 3 2.09562 0.603245 93.9892 15.0237 56.9437 26.3038 104.864 14.5133 o
-34 19 4 20.6772 1.50995 301.341 11.3547 257.666 32.5833 304.212 12.3729 o
-34 19 5 3.33076 0.676084 119.941 12.9558 99.4605 35.7622 120.81 13.6879 o
-34 19 6 -0.125906 0.0772791 10.8744 5.2604 57.0857 25.6564 10.8966 5.26957 o
-34 19 7 4.69664 0.869315 142.184 14.0118 86.193 34.2434 152.597 14.5738 o
-34 19 8 6.45399 1.83192 157.414 27.314 ? ? 157.414 27.314 o
-34 19 9 0.848274 3.34412 88.5361 40.0199 ? ? 88.5361 40.0199 o
-34 19 14 3.19988 1.78211 104.72 33.8082 104.72 33.8082 ? ? o
-34 19 15 2.91528 1.26777 103.852 27.2698 81.9711 32.7025 121.147 32.8163 o
-34 19 16 5.62676 1.48432 148.556 23.3723 122.409 38.0357 150.19 30.5433 o
-34 19 17 -1.17488 0.67746 30.6931 15.0097 56.9592 25.7933 31.891 15.6876 o
-34 19 18 3.66567 1.27611 117.512 25.3123 95.7876 34.7154 123.857 31.4869 o
-34 19 19 5.6012 1.43967 147.885 22.7487 112.15 36.6515 158.905 29.3399 o
-34 19 20 3.72398 1.28559 117.692 25.4506 120.906 34.8079 100.687 33.0827 o
-34 19 21 5.62882 1.55098 145.322 25.0457 106.496 38.1736 156.059 31.7343 o
-34 19 22 6.46909 1.60114 156.574 23.8866 108.104 37.7279 177.492 30.6148 o
-34 19 23 2.60746 1.26192 94.6543 28.1136 73.9165 31.9225 109.607 32.4572 o
-34 19 24 -0.354422 0.790517 41.209 18.9427 49.066 23.0703 49.0179 22.0667 f
-34 19 25 2.18879 1.08592 86.9702 26.1388 84.223 31.6921 83.414 30.5855 o
-34 19 26 1.58693 1.02975 74.4972 25.7315 81.5968 31.1989 68.816 28.1784 o
-34 19 27 4.28099 1.32751 122.181 25.4062 83.9234 32.6848 144.507 32.7647 o
-34 19 28 2.34206 1.02801 88.8708 25.0789 72.8786 29.1269 96.2692 30.9177 o
-34 19 29 -0.596478 0.696298 35.1182 16.6612 47.543 21.9341 38.7261 18.571 o
-34 19 30 0.588548 0.791883 52.764 21.5185 47.4705 22.0471 69.4016 26.4727 o
-34 19 31 -0.718751 0.644657 32.156 15.4642 37.4154 18.2016 41.5139 19.3553 o
-34 19 32 2.35348 1.01145 86.5524 25.0238 60.6738 26.3549 112.042 30.9569 o
-34 19 33 3.03681 1.14827 97.0699 26.1675 87.8468 31.7484 85.0259 32.2578 o
-34 20 1 2.22621 0.603345 96.8064 14.5474 115.691 34.131 91.1609 16.4258 o
-34 20 2 1.04486 0.462286 65.3776 16.1023 77.0767 31.2843 64.5263 16.7312 f
-34 20 3 -0.511769 0.0829737 ? ? 44.6501 21.174 ? ? o
-34 20 4 0.988877 0.443963 63.7339 15.8287 53.8864 25.0662 69.4626 15.5763 o
-34 20 5 8.07388 0.962294 187.695 11.6545 124.12 40.4255 193.108 12.2391 o
-34 20 6 4.356 0.720344 137.547 11.9652 123.43 37.0527 136.487 12.7959 o
-34 20 7 0.706543 0.375244 54.2108 15.0997 72.8093 30.0481 53.6261 15.4575 o
-34 20 8 3.39926 1.12235 115.571 22.7774 111.003 34.7865 109.053 28.5394 o
-34 20 9 2.01564 0.927163 88.2068 23.396 79.3702 30.7671 92.5853 26.8193 o
-34 20 10 2.1016 1.26336 88.1359 28.4665 ? ? 88.1359 28.4665 o
-34 20 11 0.387942 0.973138 56.3256 23.4966 ? ? 56.3256 23.4966 f
-34 20 15 -0.788676 1.23714 49.0167 22.9277 49.0167 22.9277 ? ? o
-34 20 16 2.60525 1.61167 94.4161 32.2054 94.4161 32.2054 ? ? o
-34 20 17 2.496 1.22873 94.677 27.6419 76.8183 32.5954 107.342 31.5597 o
-34 20 18 4.14169 1.38814 123.639 26.2109 103.023 36.108 125.27 33.628 o
-34 20 19 5.48612 1.47896 144.496 23.9934 145.907 36.6318 122.41 33.9121 o
-34 20 20 0.770308 0.960765 61.0013 24.1019 74.3305 30.3873 60.0422 25.6671 o
-34 20 21 -0.829873 1.0995 44.8252 21.1682 44.9671 21.3049 84.7222 40.9783 o
-34 20 22 0.512697 0.952136 56.292 23.3419 54.6521 25.1616 70.7139 27.982 o
-34 20 23 -0.774865 0.823565 37.9367 18.0334 35.9543 17.9339 66.3515 26.5277 o
-34 20 24 2.63503 1.1181 95.629 25.8397 86.3245 31.5109 93.773 32.0801 o
-34 20 25 1.81734 1.03202 78.9634 25.7458 69.2633 28.9404 86.621 30.3967 o
-34 20 26 2.09161 1.09359 83.2778 26.4431 66.9995 28.6441 97.6562 31.9783 o
-34 20 27 1.70226 0.992988 75.5655 25.2803 65.9305 27.5854 84.2803 30.5774 o
-34 20 28 4.03304 1.30456 115.71 26.1235 73.5559 30.7703 149.137 32.4468 o
-34 20 29 0.383327 0.763197 48.9168 20.6323 47.5375 22.0282 61.1425 24.9063 o
-34 20 30 0.740606 0.82975 55.4924 22.2424 56.1089 24.6275 61.0975 25.6641 o
-34 20 31 0.41037 0.800729 49.4074 20.9993 45.7955 21.5192 65.2607 26.212 o
-34 20 32 2.15426 1.01673 81.7039 25.4358 85.062 30.8614 68.9333 28.3279 o
-34 21 1 0.234528 0.369352 38.3897 15.0113 90.4789 30.5699 35.0962 14.686 o
-34 21 2 3.46615 0.709628 121.579 13.4262 103.783 35.4305 121.252 14.4992 o
-34 21 3 2.68648 0.64113 106.694 13.9244 58.4791 26.9988 118.052 13.6093 o
-34 21 4 10.6486 1.11109 215.248 11.7205 145.829 40.26 222.149 12.4819 o
-34 21 5 5.78035 1.05854 156.13 15.5422 135.981 36.6248 154.58 17.8817 o
-34 21 6 4.82352 1.28318 138.283 21.7038 140.374 34.834 122.53 29.8026 o
-34 21 7 2.03052 0.973911 87.6246 24.2959 81.5846 31.6199 89.7399 27.7926 o
-34 21 8 3.09847 1.12017 108.883 23.9256 91.6033 33.9358 112.555 28.4962 o
-34 21 9 5.07978 1.28773 142.46 21.0826 119.971 34.9435 143.753 27.8253 o
-34 21 10 1.42896 0.842503 74.4491 23.1505 82.4439 30.4331 70.9826 25.6207 o
-34 21 11 3.77278 1.58127 114.792 30.6027 ? ? 114.792 30.6027 o
-34 21 12 4.15719 1.58905 121.287 29.8428 ? ? 121.287 29.8428 o
-34 21 16 -0.860574 1.40477 51.4722 24.1894 51.4722 24.1894 ? ? o
-34 21 17 2.68087 1.8324 93.0533 34.0884 93.0533 34.0884 ? ? o
-34 21 18 0.983442 1.10266 66.0076 25.8996 60.8855 28.07 80.8081 29.9199 o
-34 21 19 1.99568 1.12079 84.1095 26.7771 78.2159 31.6203 87.4752 30.9551 o
-34 21 20 3.37837 1.35149 108.003 28.0562 81.4897 33.7694 121.431 33.2931 f
-34 21 21 3.39818 1.24955 109.67 26.1434 70.152 30.546 141.402 29.125 o
-34 21 22 1.16888 1.02444 67.2486 25.3242 62.9605 27.9964 77.1408 29.1103 o
-34 21 23 -0.517338 0.784665 39.0156 18.2529 41.4014 20.2766 53.3938 23.137 o
-34 21 24 2.23397 1.13203 86.1433 26.8427 64.1261 28.6971 105.962 30.9282 o
-34 21 25 1.49087 1.07676 71.5859 26.1458 48.6562 23.2608 123.598 30.6424 o
-34 21 26 0.147145 0.892312 48.4411 21.3597 48.0601 22.7324 62.6549 26.396 o
-34 21 27 -0.175833 0.793044 42.118 19.2144 46.4917 21.5543 51.5566 23.5702 o
-34 21 28 2.24978 1.00291 85.634 24.9649 62.2794 26.7133 107.998 30.8632 o
-34 21 29 0.887952 0.89684 58.5107 23.2326 44.1081 21.0053 100.622 30.5656 o
-34 21 30 1.90981 0.96357 77.8217 24.8341 86.8394 30.5043 64.1294 26.9181 o
-34 21 31 -0.530314 0.723178 35.9827 17.0445 41.6563 19.6266 44.3942 21.1359 o
-34 22 1 1.8011 0.564872 86.1052 15.4049 91.0651 31.9692 82.8128 17.0693 o
-34 22 2 1.27459 0.668473 70.476 20.3336 74.7449 29.7118 69.611 21.8852 f
-34 22 3 6.44892 1.42596 160.128 20.6215 157.813 34.6846 143.192 29.3015 o
-34 22 4 5.67378 1.36863 149.653 21.2864 132.898 37.1687 142.753 28.1926 o
-34 22 5 6.17189 1.3706 157.218 20.1849 163.208 32.6471 136.382 29.3634 o
-34 22 6 0.98648 0.771257 63.6979 22.2536 84.1247 32.0085 59.2491 23.1036 o
-34 22 7 4.69432 1.31487 134.859 22.8707 105.667 36.8329 139.273 28.2547 o
-34 22 8 9.04151 1.66144 190.91 19.9813 187.557 32.4804 172.005 29.4998 o
-34 22 9 3.6681 1.13372 119.316 22.3132 103.148 33.2629 118.888 28.9001 o
-34 22 10 -0.226149 0.726618 41.4135 18.6933 63.7274 27.6103 42.0589 19.4141 o
-34 22 11 4.60428 1.3095 133.239 23.0662 114.769 36.5829 129.781 29.8888 o
-34 22 12 6.41746 1.47328 159.001 21.5106 128.902 37.6707 160.192 28.2832 o
-34 22 13 -0.506635 0.798068 40.2017 18.6737 ? ? 40.2017 18.6737 o
-34 22 14 0.688554 1.03846 60.8493 24.7066 ? ? 60.8493 24.7066 o
-34 22 18 12.5464 3.13299 195.457 37.623 195.457 37.623 ? ? o
-34 22 19 6.09695 2.32738 131.476 37.943 131.476 37.943 ? ? o
-34 22 20 0.658083 0.901806 57.3784 23.122 61.4014 26.9884 62.7572 25.9404 o
-34 22 21 2.5726 1.07519 94.8503 25.2113 102.837 33.5482 80.0865 29.3779 o
-34 22 22 0.477994 0.955951 54.814 23.1039 51.5743 24.0823 71.6758 28.4804 o
-34 22 23 1.96961 1.13492 80.515 27.0279 68.3706 29.4604 90.5504 31.967 o
-34 22 24 0.330086 0.920924 51.543 22.2251 58.0809 26.0388 56.1708 24.9274 o
-34 22 25 2.17343 1.04767 84.2984 25.7461 65.4151 27.8998 99.9796 31.4402 f
-34 22 26 2.8593 1.16175 95.6428 26.5418 85.6211 31.8163 88.9685 32.6529 o
-34 22 27 -0.545295 0.779048 37.6893 17.8043 41.9059 20.1987 48.4019 22.2447 o
-34 22 28 1.27157 0.848614 65.7179 23.3107 56.686 24.379 78.5679 28.991 o
-34 22 29 0.36893 0.85164 49.52 21.3629 63.0631 26.0187 47.2315 22.3467 o
-34 22 30 0.931928 0.864381 58.4591 22.933 73.4139 27.6753 50.711 23.3929 o
-34 23 1 0.872182 0.736024 60.1431 21.6662 96.3303 31.9645 51.1601 21.5484 o
-34 23 2 0.881581 0.783776 60.8535 22.294 62.8555 27.7515 65.6814 24.1035 o
-34 23 3 0.378246 0.729952 50.3047 20.6047 67.6038 28.507 50.0888 21.4289 o
-34 23 4 -0.299981 0.583152 35.6825 16.3532 44.5119 21.3015 42.2083 18.5573 o
-34 23 5 1.31402 0.811047 70.8402 22.802 93.7231 31.7446 61.5039 24.0512 o
-34 23 6 6.71017 1.46535 162.612 20.8638 136.708 36.4052 160.204 28.4017 o
-34 23 7 2.68439 1.08688 99.2515 24.8337 100.737 33.8553 89.8755 29.7073 o
-34 23 8 14.1269 2.05422 238.168 19.6857 210.365 34.4523 231.144 27.4219 o
-34 23 9 2.23477 1.01698 90.4479 24.7291 95.0365 33.3851 82.6038 28.4048 o
-34 23 10 3.38379 1.18837 111.886 24.6882 88.0528 34.0035 118.457 29.4446 o
-34 23 11 9.33649 1.69902 192.586 20.2586 172.155 36.3496 182.549 28.1276 o
-34 23 12 8.08844 1.63335 178.064 21.1624 209.435 32.0751 137.055 33.126 f
-34 23 13 3.77433 1.23685 118.203 24.4755 78.8894 32.1796 142.945 28.343 o
-34 23 14 0.0634163 0.961268 50.4376 22.2076 ? ? 50.4376 22.2076 o
-34 23 15 0.266338 0.907354 51.9152 22.2177 ? ? 51.9152 22.2177 o
-34 23 19 -0.896889 1.45845 50.6159 24.0425 50.6159 24.0425 ? ? o
-34 23 20 1.16261 1.56083 69.4166 29.4032 69.4166 29.4032 ? ? o
-34 23 21 2.1684 1.12082 84.6658 26.7563 80.976 32.1195 81.6167 30.5204 o
-34 23 22 1.47588 0.960715 71.4562 24.845 69.1921 29.1803 73.275 27.7699 o
-34 23 23 2.26678 1.10638 85.5964 26.5151 80.3406 31.348 81.661 30.8632 o
-34 23 24 5.09846 1.53093 128.237 27.8071 65.1607 29.9822 191.548 29.285 o
-34 23 25 -0.108852 0.674864 39.8233 17.9916 49.8105 22.1281 43.0594 20.0716 o
-34 23 26 0.3201 0.79917 48.3778 20.7802 44.1762 20.7409 69.0756 27.5711 o
-34 23 27 1.08967 0.982383 62.1035 24.4225 50.6803 23.5079 87.5539 31.6539 o
-34 23 28 0.974847 0.864446 59.4144 23.0406 63.3399 26.0027 58.7692 25.7983 o
-34 24 1 3.09062 1.09727 105.875 23.999 113.516 35.5006 89.9385 29.0868 o
-34 24 2 1.77536 0.968516 79.5414 24.8351 60.0747 27.1552 98.6662 27.5249 f
-34 24 3 3.41831 1.09521 113.082 22.6973 121.161 34.2831 95.2442 29.0442 o
-34 24 4 1.08228 0.795431 64.9363 22.6052 86.0461 31.5702 58.1239 23.3952 o
-34 24 5 1.42064 0.848918 72.6625 23.3225 86.7955 32.6941 66.543 24.8121 o
-34 24 6 2.57684 0.997787 97.4964 23.4395 89.8316 32.0276 94.1074 28.3244 o
-34 24 7 1.32082 0.885289 70.485 23.8714 87.7522 31.6417 62.6963 25.2281 o
-34 24 8 3.16983 1.07268 108.893 23.0044 111.34 33.4676 95.039 29.1877 o
-34 24 9 0.9734 0.900484 63.4666 23.7759 51.9464 24.5008 84.9694 27.0239 f
-34 24 10 0.233557 0.647245 45.6837 19.1175 69.5074 28.2032 43.7821 19.3551 o
-34 24 11 4.65178 1.28225 132.603 22.6882 133.091 35.3085 113.323 31.2208 f
-34 24 12 7.6227 1.60936 171.098 21.7689 119.227 39.7243 181.846 27.3809 o
-34 24 13 0.103223 0.731116 45.4665 19.704 59.5043 26.6156 47.7545 20.9561 o
-34 24 14 -0.499352 0.666511 35.8331 16.783 53.1562 24.2629 38.1586 17.9748 o
-34 24 15 1.47279 0.990345 72.8291 25.2306 59.7615 27.048 89.3936 28.8427 o
-34 24 16 0.629419 1.11809 59.4503 25.0182 ? ? 59.4503 25.0182 o
-34 24 17 -0.91 0.81603 36.347 17.4588 ? ? 36.347 17.4588 o
-34 24 20 -0.245622 1.34095 52.5148 24.3283 52.5148 24.3283 ? ? f
-34 24 21 -1.81695 1.21858 39.83 19.609 39.83 19.609 ? ? o
-34 24 22 0.314267 0.894448 50.4323 21.8251 52.5725 24.3536 59.1642 25.4324 o
-34 24 23 1.52004 1.04127 70.6133 25.7234 62.8426 27.9392 78.2383 29.5731 o
-34 24 24 2.21448 1.10415 82.9325 26.5964 67.1418 28.7814 92.2813 32.0467 o
-34 24 25 2.48879 1.18439 86.4201 27.5281 58.1964 26.4894 125.51 34.0611 o
-34 24 26 1.41988 0.937336 68.0072 24.4565 64.1271 26.8688 70.7518 28.539 o
-34 24 27 2.76613 1.18036 90.8765 27.2378 80.4225 31.6317 84.3587 32.3552 o
-34 25 1 -0.397942 0.655922 36.3771 16.9081 60.1215 26.7306 36.6495 17.3204 o
-34 25 2 -0.593716 0.501142 28.8599 13.8145 110.483 31.68 25.6454 12.6756 o
-34 25 3 1.54283 0.885318 74.2922 23.8145 92.743 33.3614 64.7223 25.1139 o
-34 25 4 0.375138 0.771528 50.3311 20.9529 59.9715 26.6596 53.1761 22.5485 o
-34 25 5 7.23385 1.54323 165.842 21.5586 114.514 38.1096 178.835 27.639 o
-34 25 6 1.51533 0.949559 73.6764 24.7223 65.7155 28.5785 81.4336 27.8101 o
-34 25 7 1.21319 0.938672 67.5825 24.4515 61.662 27.7167 77.0256 27.3405 o
-34 25 8 4.83872 1.36405 132.964 24.0922 122.736 36.8055 117.31 32.7372 o
-34 25 9 6.43529 1.47193 156.073 21.9377 101.507 36.7036 176.616 27.1221 o
-34 25 10 0.42118 0.7135 50.1122 20.43 88.4478 31.1917 43.4968 19.6676 o
-34 25 11 1.69406 0.955765 77.3342 24.7391 72.1478 30.1863 79.8913 27.6182 o
-34 25 12 4.46119 1.29778 127.379 23.9242 108.542 35.8768 119.929 31.6861 o
-34 25 13 0.399283 0.847733 51.9951 21.8268 57.8777 26.1433 57.3025 24.2182 o
-34 25 14 1.04305 0.822149 63.2896 22.8856 64.0052 27.2158 66.6005 25.3996 o
-34 25 15 1.47026 0.985474 71.9024 25.1525 66.0969 28.4014 78.3849 28.8163 o
-34 25 16 0.737072 0.858941 57.3392 22.7464 50.1962 23.6819 74.4707 26.5538 o
-34 25 17 3.29219 1.60046 97.4592 32.0782 ? ? 97.4592 32.0782 o
-34 25 18 -0.103117 1.05537 48.8221 22.2314 ? ? 48.8221 22.2314 o
-34 25 21 3.18207 1.8769 88.6066 34.0594 88.6066 34.0594 ? ? o
-34 25 22 0.145814 1.36713 54.7934 25.0844 54.7934 25.0844 ? ? o
-34 25 23 0.00588435 0.829237 44.6758 20.0848 55.3922 24.781 46.9325 21.8794 o
-34 25 24 -1.06716 0.569876 26.85 13.2549 39.2259 19.135 30.6866 14.9906 o
-34 25 25 4.59349 1.33332 122.206 25.505 93.1306 33.7102 118.347 35.5197 o
-34 25 26 2.37709 1.05768 85.5256 25.8172 78.0739 30.4663 79.3236 30.2579 o
-34 26 1 0.442007 0.735874 50.093 20.6215 50.0793 23.6495 59.3394 23.1027 o
-34 26 2 0.147814 0.697503 44.5731 19.2813 68.1193 27.792 42.0506 19.3212 o
-34 26 3 2.30841 0.999494 89.0861 24.5791 78.1201 30.9189 89.0769 28.7473 o
-34 26 4 1.15568 0.884659 65.3433 23.724 65.4013 28.3994 68.3357 25.9972 o
-34 26 5 3.68731 1.18997 114.226 24.3117 104.651 36.1707 102.74 30.2594 o
-34 26 6 0.609834 0.770653 54.0231 21.5084 75.2884 30.2267 50.1419 21.7416 o
-34 26 7 2.12114 1.03244 84.8951 25.4806 61.811 27.9562 103.34 28.3148 o
-34 26 8 3.38913 1.06768 111.328 22.469 130.536 32.3717 85.4138 28.9744 o
-34 26 9 -0.0442345 0.71753 42.4802 18.9195 50.2455 23.0664 48.2106 21.398 o
-34 26 10 2.12891 1.06753 84.5126 26.0223 75.3522 30.9891 86.4182 29.9366 o
-34 26 11 0.391725 0.723029 49.2844 20.3796 65.8108 27.8289 48.2409 21.0451 o
-34 26 12 6.97177 1.58063 159.335 23.1135 151.004 38.1896 132.359 34.1811 o
-34 26 13 1.82407 0.990001 78.5698 25.1828 73.2717 30.4468 79.1955 28.2555 o
-34 26 14 1.23407 0.910125 66.5891 24.0789 69.8518 29.1406 66.054 26.2539 o
-34 26 15 0.510875 0.856088 53.0507 22.077 60.0027 26.3013 55.8207 24.2659 o
-34 26 16 0.322896 0.800445 49.1029 20.9369 43.3582 20.8592 70.93 26.2681 o
-34 26 17 1.69496 1.08041 74.1531 26.3024 77.1728 31.7644 69.8585 28.4089 o
-34 26 18 5.14548 1.95235 115.569 35.1161 ? ? 115.569 35.1161 o
-34 26 19 1.95975 1.39162 75.9704 29.2948 ? ? 75.9704 29.2948 o
-34 26 23 1.13286 1.30833 63.4045 26.8911 63.4045 26.8911 ? ? o
-34 26 24 2.30587 1.18976 81.6668 27.6734 74.783 30.506 78.2185 32.1803 f
-34 27 1 0.0339766 6.20912 74.4176 37.6899 74.4176 37.6899 ? ? o
-34 27 2 -0.665448 0.561985 30.0905 14.4626 57.8184 24.8566 29.4681 14.4592 o
-34 27 3 0.950943 0.785067 59.9928 22.2537 76.2519 29.3391 53.8911 22.8888 o
-34 27 4 0.759508 0.748112 55.9436 21.5033 56.4443 25.2869 61.1998 23.7043 o
-34 27 5 5.58993 1.40226 141.161 23.281 154.654 35.6724 104.776 33.2784 o
-34 27 6 0.725698 0.835834 56.264 22.3999 48.8732 23.4404 72.2664 25.5625 o
-34 27 7 0.0125201 0.660755 41.4588 18.3263 41.6409 20.4186 53.9234 21.5039 o
-34 27 8 -0.602923 0.631086 33.1256 15.7577 59.1369 25.6869 32.6719 15.8927 f
-34 27 9 2.62116 1.10776 92.9021 25.9687 80.3216 31.6033 91.7458 31.0511 o
-34 27 10 -0.412354 0.675307 36.4617 17.0171 51.7284 24.0319 38.9731 18.2422 o
-34 27 11 2.72655 1.14006 94.2293 26.3464 70.0602 30.201 106.215 30.8913 o
-34 27 12 3.42436 1.20789 106.709 25.8749 77.2257 32.2517 115.062 30.8812 o
-34 27 13 0.593716 0.940475 55.0432 23.0402 79.2532 31.8128 49.3687 22.6729 o
-34 27 14 -0.0429599 0.756226 42.8402 19.2263 46.6345 21.8978 51.7949 22.7634 o
-34 27 15 -0.258826 0.781769 40.8192 18.7905 35.5303 17.8547 69.4034 25.2606 o
-34 27 16 -0.208926 0.713931 39.5887 18.125 43.0066 20.834 49.4931 21.5269 o
-34 27 17 1.09384 0.914542 62.5362 23.8403 49.4165 23.1101 87.9742 29.3034 o
-34 27 18 4.23103 1.30765 117.674 25.8449 108.132 35.9001 97.2375 33.3255 o
-34 27 19 1.57339 1.05234 70.6113 25.8385 73.4748 30.5672 66.4947 27.8296 o
-34 27 20 1.14642 1.18579 63.4143 26.1485 ? ? 63.4143 26.1485 o
-34 28 2 -1.79447 0.780395 29.0997 14.5517 29.0997 14.5517 ? ? o
-34 28 3 -0.98309 1.02586 40.1138 19.3458 40.1138 19.3458 ? ? o
-34 28 4 0.831013 1.31881 61.0885 26.469 61.0885 26.469 ? ? o
-34 28 5 1.21228 1.42749 66.0944 28.0628 66.0944 28.0628 ? ? o
-34 28 6 1.73269 0.987413 74.9472 25.2108 65.569 28.4027 80.0623 28.8025 o
-34 28 7 0.850208 0.894125 58.2963 23.1812 60.0226 26.7408 62.1445 25.6559 o
-34 28 8 0.214474 0.745213 46.005 19.9153 61.1915 26.8501 45.8332 20.6489 o
-34 28 9 0.723835 0.859339 55.8386 22.5463 64.954 28.2859 55.4634 23.7696 o
-34 28 10 3.72945 1.27301 109.75 26.5326 123.074 36.253 80.8128 31.3314 o
-34 28 11 1.35012 1.04357 67.2898 25.5103 55.9775 25.7707 84.3922 30.6858 o
-34 28 12 0.902486 0.803545 58.5515 22.3406 71.4893 29.3897 54.61 23.0501 o
-34 28 13 0.0436125 0.751371 43.5891 19.3902 77.1687 29.6253 38.5804 18.4399 o
-34 28 14 1.14697 0.92402 63.3719 24.0093 66.762 28.5778 62.7426 25.9468 o
-34 28 15 1.2531 0.952697 65.1872 24.4482 56.691 25.8403 76.3626 28.3739 o
-34 28 16 1.84593 1.02098 76.0592 25.6359 77.6371 30.9934 69.4203 27.9982 o
-34 28 17 2.84506 1.18793 92.8901 27.1956 71.7331 30.7082 98.4026 32.377 o
-34 28 18 2.12364 1.08782 80.1686 26.4491 78.0388 31.2151 73.2969 29.462 o
-34 28 19 1.84527 1.04056 75.1322 25.8699 63.2777 27.8658 82.2075 30.1354 o
-34 28 20 0.874475 0.969946 58.0219 23.7571 58.0758 26.1401 62.9737 26.9601 o
-34 29 6 1.31045 1.57888 66.6948 28.9295 66.6948 28.9295 ? ? o
-34 29 7 0.096969 1.21221 51.9304 23.7156 51.9304 23.7156 ? ? o
-34 29 8 1.3453 1.5157 66.9618 28.6876 66.9618 28.6876 ? ? o
-34 29 9 1.41374 1.60078 67.8246 29.2742 67.8246 29.2742 ? ? o
-34 29 10 -0.877188 1.22241 44.4617 21.3596 44.4617 21.3596 ? ? o
-34 29 11 1.79211 1.50538 71.9516 29.5437 71.9516 29.5437 ? ? o
-34 29 12 2.43217 1.56452 79.7603 30.9784 79.7603 30.9784 ? ? o
-34 29 13 -1.59163 0.767057 29.6668 14.7708 29.6668 14.7708 ? ? o
-34 29 14 4.05165 1.89905 96.3508 34.7899 96.3508 34.7899 ? ? o
-34 29 15 -0.59317 1.23195 46.2817 22.0161 46.2817 22.0161 ? ? o
-34 29 16 2.95988 1.91906 81.9234 33.4652 81.9234 33.4652 ? ? o
-34 29 17 -0.628626 1.10632 43.7113 20.8131 43.7113 20.8131 ? ? o
-33 0 1 6.00673 1.1517 161.41 16.5746 161.41 16.5746 161.41 16.5746 o
-33 0 2 6.32009 1.15106 165.904 16.0626 165.904 16.0626 165.904 16.0626 o
-33 0 3 7.08748 1.23025 175.921 16.1481 175.921 16.1481 175.921 16.1481 o
-33 0 4 58.0306 3.62256 508.752 16.1434 508.752 16.1434 508.752 16.1434 o
-33 0 5 21.8602 2.09033 311.824 15.247 311.824 15.247 311.824 15.247 o
-33 0 6 22.8695 2.13697 319.003 15.2324 319.003 15.2324 319.003 15.2324 o
-33 0 7 12.655 1.58389 236.65 15.2878 236.65 15.2878 236.65 15.2878 o
-33 0 8 -0.0811506 0.361575 21.8203 14.4239 21.8203 14.4239 21.8203 14.4239 f
-33 0 9 2.14683 0.783025 90.5254 22.6161 90.5254 22.6161 90.5254 22.6161 o
-33 0 10 48.8796 3.26195 466.936 15.8434 466.936 15.8434 466.936 15.8434 o
-33 0 11 0.135737 0.989819 40.0348 25.4777 40.0348 25.4777 40.0348 25.4777 o
-33 0 12 13.729 2.49559 242.962 23.7945 242.962 23.7945 242.962 23.7945 o
-33 0 13 33.0519 2.58629 383.802 15.2981 383.802 15.2981 383.802 15.2981 o
-33 0 14 1.01022 0.582572 56.551 23.433 56.551 23.433 56.551 23.433 o
-33 0 15 0.558592 0.49882 41.1496 21.2888 41.1496 21.2888 41.1496 21.2888 o
-33 0 16 0.167868 0.497655 30.6018 18.855 30.6018 18.855 30.6018 18.855 o
-33 0 17 41.1349 3.0092 427.888 15.9584 427.888 15.9584 427.888 15.9584 o
-33 0 18 17.9741 1.94945 282.154 15.7415 282.154 15.7415 282.154 15.7415 o
-33 0 19 0.372837 0.648288 37.8838 22.427 37.8838 22.427 37.8838 22.427 o
-33 0 20 9.55363 1.48816 204.434 16.7326 204.434 16.7326 204.434 16.7326 o
-33 0 21 0.912328 0.732986 52.0261 26.0525 52.0261 26.0525 52.0261 26.0525 o
-33 0 22 4.85199 1.69796 134.806 32.8893 134.806 32.8893 134.806 32.8893 o
-33 0 23 0.879965 0.451032 53.9093 20.2559 53.9093 20.2559 53.9093 20.2559 o
-33 0 24 0.205873 0.339685 27.8718 16.3576 27.8718 16.3576 27.8718 16.3576 o
-33 0 25 21.0079 3.25418 299.264 25.0135 299.264 25.0135 299.264 25.0135 o
-33 0 26 -0.32727 0.234421 13.1054 9.32553 13.1054 9.32553 13.1054 9.32553 o
-33 0 27 1.3852 0.569695 70.5891 20.9823 70.5891 20.9823 70.5891 20.9823 o
-33 0 28 0.14782 0.480852 29.5748 18.3626 29.5748 18.3626 29.5748 18.3626 o
-33 0 29 9.31968 1.27295 201.956 14.4302 201.956 14.4302 201.956 14.4302 o
-33 0 30 2.07237 0.782732 87.0699 23.5312 87.0699 23.5312 87.0699 23.5312 o
-33 0 31 0.173689 0.58494 32.1748 20.098 32.1748 20.098 32.1748 20.098 o
-33 0 32 8.45224 1.5497 188.679 19.0602 188.679 19.0602 188.679 19.0602 o
-33 0 33 -0.0697364 0.804 32.8276 21.6355 32.8276 21.6355 32.8276 21.6355 o
-33 0 34 3.49464 1.13018 114.053 25.6878 114.053 25.6878 114.053 25.6878 o
-33 0 35 -0.891257 0.895391 27.0421 19.0442 27.0421 19.0442 27.0421 19.0442 o
-33 0 36 0.229232 1.00453 39.4314 25.3183 39.4314 25.3183 39.4314 25.3183 o
-33 0 37 3.81184 1.59436 105.098 37.5858 105.098 37.5858 105.098 37.5858 o
-33 0 38 0.216009 1.06088 39.4128 25.573 39.4128 25.573 39.4128 25.573 o
-33 0 39 2.02036 1.28584 69.1083 34.5257 69.1083 34.5257 69.1083 34.5257 o
-33 0 40 0.00661636 18.622 67.4795 50.5128 67.4795 50.5128 67.4795 50.5128 o
-33 0 41 0.508864 0.995236 41.4808 26.0418 41.4808 26.0418 41.4808 26.0418 o
-33 1 1 7.72024 0.89235 185.574 10.9254 183.875 15.9275 184.574 15.3713 o
-33 1 2 13.9189 1.1675 249.468 10.6103 247.722 15.1993 248.242 15.0668 f
-33 1 3 0.554245 0.386254 49.7975 15.7031 49.2943 19.3131 55.6749 17.8576 o
-33 1 4 1.03084 0.449113 66.3006 15.5869 66.0925 20.3002 67.2294 19.6597 o
-33 1 5 3.99721 0.687484 133.173 11.7992 140.957 16.1704 122.623 18.1839 o
-33 1 6 4.62138 0.73912 143.276 11.7728 161.344 15.3203 122.081 19.4386 o
-33 1 7 14.198 1.19832 251.962 10.7829 262.948 14.7689 237.793 16.0739 o
-33 1 8 5.09089 0.755729 150.497 11.4446 134.992 17.8579 163.591 15.398 o
-33 1 9 1.42621 0.569631 77.9202 17.0142 126.432 25.4743 63.7302 19.9747 o
-33 1 10 9.85701 1.40796 208.518 15.3818 208.518 15.3818 ? ? o
-33 1 11 19.5082 1.5546 295.018 11.9443 278.263 20.6694 301.526 14.8475 o
-33 1 12 3.31351 0.639519 121.077 12.1101 105.479 19.744 133.271 15.986 o
-33 1 13 6.61154 0.826033 171.697 10.9393 164.453 15.9735 176.626 15.4059 o
-33 1 14 25.1974 1.58845 335.723 10.7162 338.777 15.0819 328.812 15.4511 o
-33 1 15 9.65545 0.994319 207.594 10.8722 213.911 15.0838 198.365 16.0482 o
-33 1 16 0.37613 0.37526 43.6517 15.4995 63.804 17.6842 35.8467 16.1939 o
-33 1 17 1.73516 0.534495 86.6306 14.4659 80.7084 20.4234 90.3862 20.1759 o
-33 1 18 6.1018 0.85165 164.614 11.7806 157.141 17.3646 169.075 16.5815 o
-33 1 19 78.7959 3.15064 592.709 12.024 573.411 17.3005 603.407 17.0164 o
-33 1 20 7.57689 0.941624 183.482 11.669 184.202 16.5557 179.344 16.9704 o
-33 1 21 3.75374 0.743921 128.441 13.2933 122.739 19.8407 130.251 19.0537 o
-33 1 22 0.585745 0.396542 50.8509 15.8934 56.8941 16.82 49.4114 21.1528 o
-33 1 23 0.317109 0.268918 38.8119 13.1566 54.8917 15.2911 32.3505 14.074 o
-33 1 24 12.9234 0.95929 240.397 9.04248 240.504 12.7352 237.421 13.0472 o
-33 1 25 1.56592 0.432183 82.5133 12.2164 102.686 15.2179 63.0669 18.8436 o
-33 1 26 29.1494 1.47061 360.819 9.2269 365.818 13.0709 351.411 13.2214 o
-33 1 27 0.337969 0.42317 43.4529 16.2946 45.1364 20.3626 50.9062 17.6715 o
-33 1 28 0.810678 0.420771 58.3518 15.8872 60.7693 21.3323 58.7684 18.2281 o
-33 1 29 6.48858 0.774199 169.372 10.3896 167.492 15.9788 167.267 14.1062 o
-33 1 30 14.1055 1.3597 248.478 12.4173 244.026 14.472 244.948 26.3335 o
-33 1 31 7.76235 0.959665 184.116 11.8531 199.974 14.717 153.543 21.7224 o
-33 1 32 1.1533 0.573338 68.1163 18.5448 58.4208 21.584 82.7071 23.7168 o
-33 1 33 0.178572 0.724805 47.3088 20.0377 55.9456 23.9265 52.251 22.843 o
-33 1 34 3.67155 0.934999 122.224 17.8288 117.599 30.7342 114.867 23.3755 o
-33 1 35 0.876124 0.732721 60.3051 21.6308 82.8439 28.3931 52.5657 22.3209 o
-33 1 36 -0.596924 0.592324 32.3305 15.3468 75.3774 25.747 28.6307 14.2702 o
-33 1 37 1.32481 0.85406 69.4196 23.4469 67.8824 27.1736 71.801 27.155 o
-33 1 38 2.07938 0.912848 85.153 23.4878 65.1869 26.406 104.489 29.6809 o
-33 1 39 0.305248 0.692272 46.5662 19.646 57.5609 23.8554 46.7048 21.2634 o
-33 1 40 0.923866 0.737516 58.5905 21.5988 56.454 23.6471 64.6022 25.7293 o
-33 1 41 0.630052 0.669486 51.5281 20.192 53.1684 22.7968 55.7698 23.1319 o
-33 2 1 1.04023 0.682829 67.2103 20.8321 67.2103 20.8321 ? ? o
-33 2 2 12.3393 1.11557 234.811 10.7753 222.731 16.3035 243.066 14.5996 o
-33 2 3 2.78429 0.593208 110.839 12.3137 102.279 19.7841 115.406 16.4902 o
-33 2 4 12.6207 1.11988 237.529 10.6921 245.298 14.975 227.258 15.5532 o
-33 2 5 0.72549 0.44307 56.1718 16.6523 46.1616 18.7924 75.0782 19.5154 o
-33 2 6 18.2095 1.36606 285.371 10.8479 281.245 15.8344 286.009 15.114 o
-33 2 7 -0.018283 0.357084 32.3528 13.8935 64.8134 25.3966 31.6098 13.9325 o
-33 2 8 10.5448 1.04472 217.035 10.9235 221.442 15.2792 209.811 15.9514 o
-33 2 9 5.28473 0.760558 153.378 11.2959 151.822 16.1716 152.372 16.3254 o
-33 2 10 1.4351 0.456074 78.8836 13.5671 92.3431 16.4891 63.1748 20.2752 o
-33 2 11 1.46058 0.473654 79.4994 13.9874 95.3971 16.5182 61.3132 20.7406 o
-33 2 12 4.59172 0.680473 142.99 10.8455 126.18 17.1426 157.741 14.4485 o
-33 2 13 39.2727 2.027 419.129 10.9489 412.359 15.6399 421.187 15.5351 o
-33 2 14 9.03467 0.944916 200.856 10.6798 192.313 15.6347 206.871 14.9233 o
-33 2 15 5.48315 0.763556 156.219 11.1289 157.786 15.6741 151.951 16.3452 o
-33 2 16 5.08177 0.78752 150.147 11.963 147.102 17.1961 150.205 17.3506 o
-33 2 17 14.5664 1.36688 254.596 12.1796 243.775 20.4571 257.869 15.4425 o
-33 2 18 40.3733 2.10674 424.571 11.234 421.942 16.0528 421.552 15.965 o
-33 2 19 0.389059 0.408212 44.8381 16.1376 52.1502 18.921 46.3137 18.7213 o
-33 2 20 1.52974 0.547174 80.8116 15.8825 78.8278 21.4137 80.9679 21.5011 o
-33 2 21 4.4749 0.633869 141.119 10.2297 136.469 12.9052 146.995 17.5588 o
-33 2 22 30.3726 1.60477 368.498 9.85961 360.822 12.5289 376.123 16.276 o
-33 2 23 6.66327 0.805234 172.137 10.6332 165.516 13.3461 181.598 18.3099 o
-33 2 24 5.11965 0.638686 151.012 9.61683 151.536 13.5485 148.018 14.0518 o
-33 2 25 3.84516 0.567356 130.674 9.89462 135.993 13.9928 123.33 14.5473 o
-33 2 26 13.5694 1.02475 246.005 9.43999 245.584 14.0754 243.091 12.9449 o
-33 2 27 5.18785 0.737924 151.355 11.1056 127.099 22.9002 160.266 13.0766 o
-33 2 28 2.81487 0.701475 109.945 14.8082 127.18 22.1896 95.1788 21.0833 o
-33 2 29 0.27074 0.433351 41.7923 16.2835 73.4557 22.1585 35.5076 15.9476 o
-33 2 30 2.65872 0.641593 106.789 13.9213 103.013 21.8906 104.571 19.2723 o
-33 2 31 2.59436 0.688161 104.618 15.3342 146.833 18.1704 69.1672 23.4879 o
-33 2 32 1.03856 0.598837 64.7443 19.3997 69.9975 23.4298 62.1179 23.0342 o
-33 2 33 1.03552 0.610311 64.4083 19.6465 79.6247 23.2963 54.2632 22.2675 o
-33 2 34 1.02795 0.568466 63.9285 18.839 59.9889 22.1123 69.9842 23.2326 o
-33 2 35 4.57237 1.04958 135.945 17.8984 117.425 32.1429 134.185 23.1952 o
-33 2 36 0.902106 0.731692 60.3526 21.6195 67.8155 26.9889 59.5837 23.5487 o
-33 2 37 1.0041 0.651607 61.9884 20.4712 61.2592 24.5974 64.732 23.2747 o
-33 2 38 2.85439 1.03715 99.9691 23.8097 91.0489 31.1703 92.4493 30.2825 o
-33 2 39 2.06767 0.89998 84.0322 23.3765 81.1959 28.4145 76.8555 28.508 o
-33 2 40 2.00445 0.877087 82.1911 23.1548 72.3284 27.1987 82.7995 28.9974 o
-33 2 41 1.25623 0.789446 65.2855 22.5309 69.7217 26.3884 60.074 25.1274 o
-33 3 1 37.9067 1.9945 411.702 10.9681 414.618 15.7987 404.352 15.4434 o
-33 3 2 1.69798 0.801522 84.3231 21.4528 84.3231 21.4528 ? ? o
-33 3 3 20.561 1.43802 303.249 10.7434 298.962 15.7909 303.794 14.8668 o
-33 3 4 2.09279 0.650492 95.0113 16.0584 82.4262 23.2711 105.691 21.2712 o
-33 3 5 9.97505 1.01644 211.057 10.9309 195.99 17.0338 221.691 14.5155 o
-33 3 6 8.25285 0.942364 191.875 11.1576 186.488 16.5305 194.244 15.467 o
-33 3 7 2.93503 0.594042 113.921 11.974 123.431 16.5915 102.637 18.3793 o
-33 3 8 4.40836 0.708783 139.952 11.5588 133.571 17.2623 143.638 16.1762 o
-33 3 9 4.33696 0.710618 138.777 11.6914 144.141 16.2802 130.74 17.5961 o
-33 3 10 20.5823 1.41789 303.484 10.5843 306.068 14.9549 297.59 15.201 o
-33 3 11 32.2416 1.81553 379.813 10.8235 391.167 15.0593 364.392 15.7854 o
-33 3 12 20.0865 1.98997 298.058 15.1518 ? ? 298.058 15.1518 o
-33 3 13 14.5451 1.1922 255.019 10.5978 267.568 14.3835 238.922 15.9691 o
-33 3 14 7.68674 0.901479 185.124 11.0655 193.316 14.9601 173.407 16.9289 o
-33 3 15 11.9561 1.53931 229.605 15.2513 229.605 15.2513 ? ? o
-33 3 16 0.695299 0.397362 54.7561 15.6393 64.7666 17.6287 48.0126 19.2238 o
-33 3 17 5.81113 0.805915 160.728 11.4163 155.637 16.339 163.275 16.5049 o
-33 3 18 2.83204 0.621575 111.576 12.8348 110.692 18.1472 108.997 19.4433 o
-33 3 19 2.896 0.655022 112.676 13.4126 113.43 18.8464 107.998 20.4679 o
-33 3 20 0.605332 0.317246 50.9631 13.7612 50.3076 15.0385 58.1659 20.7052 o
-33 3 21 0.740599 0.352334 56.1872 14.1847 60.4322 14.8593 52.1628 21.3746 o
-33 3 22 -0.215151 0.166779 16.9722 8.08126 16.2292 7.84903 61.3911 21.1254 o
-33 3 23 5.11893 0.695141 150.82 10.4911 151.533 12.8341 145.075 19.2326 o
-33 3 24 2.43382 0.602497 102.904 13.5746 93.6897 19.2121 111.458 20.4289 o
-33 3 25 26.5814 1.39529 344.691 9.16456 328.973 13.7663 355.069 12.4398 o
-33 3 26 6.61557 0.916193 170.728 12.2196 182.25 18.4571 158.898 16.9648 o
-33 3 27 5.09826 0.771405 149.807 11.7415 153.199 16.7481 142.412 17.3127 f
-33 3 28 14.9822 1.22491 257.575 10.7809 255.069 15.1777 254.435 15.7447 o
-33 3 29 5.64822 0.972719 156.357 14.2279 145.374 32.0841 154.991 16.4831 o
-33 3 30 6.85196 0.949265 172.87 12.5057 173.235 19.7064 166.971 16.9788 o
-33 3 31 2.05803 0.652191 92.4135 16.5725 77.229 25.9981 98.3055 19.833 o
-33 3 32 2.72548 0.665425 107.414 14.3734 116.912 21.5601 94.6793 20.8288 o
-33 3 33 -1.66191 0.381908 ? ? 21.5098 10.9114 24.2855 12.1486 o
-33 3 34 3.24048 0.766765 116.188 15.2991 97.5988 24.2644 125.682 21.1173 o
-33 3 35 2.02073 0.69111 89.5914 18.0733 80.2788 24.7637 91.2109 24.1485 o
-33 3 36 1.64448 0.861221 77.3058 23.2877 71.7024 26.9961 80.9401 28.6379 o
-33 3 37 4.59134 0.980401 135.83 16.6764 130.946 30.3134 125.106 22.3958 f
-33 3 38 2.41556 0.840863 94.3763 20.7225 74.5995 28.5862 99.2899 24.9055 o
-33 3 39 1.16765 0.683015 64.829 20.9301 53.8948 23.2314 76.6905 24.3987 o
-33 3 40 0.468176 0.665867 48.6019 19.7654 48.0976 21.1491 58.5607 24.3216 o
-33 3 41 -1.33741 0.518653 23.2734 11.6707 ? ? 23.2734 11.6707 o
-33 4 1 0.131732 0.794403 50.3099 21.1248 50.3099 21.1248 ? ? o
-33 4 2 21.3804 2.3383 306.379 17.3344 306.379 17.3344 ? ? o
-33 4 3 1.55674 0.614546 81.3112 17.6069 80.4994 23.3834 81.2878 22.891 o
-33 4 4 3.11976 0.660932 117.246 12.9677 84.2873 25.4595 134.625 14.7361 o
-33 4 5 4.2992 0.722538 138.096 11.9526 138.247 18.5021 135.474 16.3002 o
-33 4 6 27.958 1.70817 353.623 10.9397 353.804 15.7816 349.515 15.3873 f
-33 4 7 4.05956 0.71106 134.133 12.122 129.549 18.371 135.533 16.8763 o
-33 4 8 3.41629 0.647002 122.972 12.056 132.764 16.5341 110.889 18.6975 o
-33 4 9 23.0424 1.52228 321.07 10.7399 337.105 14.7856 301.868 15.8684 o
-33 4 10 1.6731 0.501284 85.2645 13.7676 97.2541 17.0197 69.855 21.2168 o
-33 4 11 32.0119 1.80079 378.456 10.7741 382.452 15.2482 370.379 15.4316 o
-33 4 12 31.4681 2.54089 373.033 15.4409 373.033 15.4409 ? ? o
-33 4 13 5.6245 0.768909 158.262 11.0594 150.862 16.1637 163.458 15.6282 o
-33 4 14 6.66674 0.825785 172.387 10.8914 176.727 14.9009 164.914 16.4436 o
-33 4 15 11.8097 1.09519 229.622 10.8191 238.298 14.6357 216.948 16.4256 o
-33 4 16 3.63827 0.681942 126.796 12.3208 133.99 16.4042 115.185 19.9251 o
-33 4 17 1.94818 0.545752 92.0512 13.8388 100.279 17.3943 78.7448 22.1644 o
-33 4 18 9.95896 1.03781 210.645 11.1846 218.391 15.3552 199.308 16.7517 o
-33 4 19 10.3623 0.908448 215.288 9.56886 218.099 11.817 206.599 16.7318 o
-33 4 20 1.24361 0.371573 73.5744 11.8243 67.9533 14.4951 86.6386 20.7182 o
-33 4 21 3.70564 0.594387 128.255 10.577 126.608 13.0969 127.773 19.0949 o
-33 4 22 14.9235 1.29341 257.639 11.3839 249.948 16.4134 261.072 16.1584 o
-33 4 23 2.38577 0.570861 102.081 12.94 105.365 16.2101 92.2523 22.596 f
-33 4 24 4.06308 0.952564 132.297 16.6551 121.15 21.1688 151.417 30.1188 o
-33 4 25 -0.2559 0.57457 36.9393 16.6528 33.0812 15.7277 95.5218 30.3012 o
-33 4 26 6.67709 0.932758 171.429 12.3913 165.425 19.7564 171.64 16.5402 o
-33 4 27 1.34572 0.528194 75.0781 16.3758 80.3114 24.294 71.2348 19.6704 o
-33 4 28 1.69826 0.546036 84.8513 15.1105 100.311 23.0891 74.5035 19.5315 o
-33 4 29 1.51629 0.578756 79.3176 17.0151 69.0918 25.8353 83.9734 19.0332 o
-33 4 30 0.170517 0.397608 37.9607 15.3332 78.3828 28.8689 35.6616 15.1561 o
-33 4 31 2.69526 0.661534 107.025 14.3425 105.201 23.6516 102.695 19.2111 o
-33 4 32 0.20218 0.45949 40.4946 16.4373 44.9393 20.2276 47.0078 18.3101 o
-33 4 33 6.69783 0.972382 169.557 13.0731 184.565 19.2322 150.535 19.2311 o
-33 4 34 3.06644 0.931204 110.054 19.8706 96.7092 25.4424 118.95 32.2823 o
-33 4 35 1.63328 0.660524 79.7996 18.9979 80.8193 24.1255 73.7178 24.6078 o
-33 4 36 1.2431 0.605763 69.0636 19.1658 79.4318 23.0236 58.2696 22.8528 o
-33 4 37 2.23479 0.67818 94.0515 16.9333 91.1809 22.8215 85.8505 25.0071 o
-33 4 38 1.47684 0.825857 71.9337 22.9949 90.7508 26.7891 55.436 24.5367 o
-33 4 39 0.400652 0.607173 46.5911 18.9013 61.1838 24.107 44.0307 19.6849 o
-33 4 40 0.819399 0.81006 56.7236 22.216 ? ? 56.7236 22.216 o
-33 4 41 -0.0987919 0.696803 40.0844 18.1785 ? ? 40.0844 18.1785 o
-33 5 1 6.48548 0.955891 169.505 12.8519 179.231 25.0518 163.778 15.3747 o
-33 5 2 20.1191 2.05166 297.947 15.6308 279.461 24.894 305.775 20.6701 o
-33 5 3 4.33776 0.826801 138.262 13.7069 102.774 32.1824 147.466 14.9372 f
-33 5 4 4.97402 0.835349 148.373 12.8621 132.077 26.1551 153.057 15.1883 o
-33 5 5 33.4359 1.94085 386.534 11.3702 369.953 17.6605 395.514 15.0511 o
-33 5 6 8.96509 1.02787 199.849 11.6849 195.191 18.6914 200.443 15.2969 o
-33 5 7 5.9994 0.834999 163.367 11.6377 152.874 18.5014 169.397 15.4072 o
-33 5 8 4.19431 0.708614 136.403 11.8691 141.123 17.0451 129.487 17.3192 o
-33 5 9 4.0936 0.698672 134.746 11.8492 108.24 21.3145 154.646 14.695 o
-33 5 10 12.8602 1.12893 239.754 10.6779 233.693 15.5821 242.745 14.9116 o
-33 5 11 8.89446 0.945735 199.272 10.7754 205.877 14.9724 190.026 15.8827 o
-33 5 12 36.9502 1.96543 406.495 10.9469 413.144 15.4461 395.353 15.7327 o
-33 5 14 3.42676 0.667578 123.012 12.4468 130.424 16.0753 109.859 21.0633 o
-33 5 15 11.1395 1.06333 222.982 10.8191 227.145 14.9312 215.402 16.044 o
-33 5 16 5.26352 0.74409 153.009 11.0752 145.529 16.1062 158.386 15.765 o
-33 5 17 8.70614 0.763356 197.513 8.76411 179.137 11.7353 229.546 13.4007 o
-33 5 18 11.8205 0.951415 230.03 9.3754 226.967 11.7523 232.247 15.8812 f
-33 5 19 6.30108 0.719557 167.724 9.74622 161.587 12.5334 175.773 15.9646 o
-33 5 20 5.07758 0.648933 150.464 9.80921 140.211 12.9167 166.54 15.5689 o
-33 5 21 14.6223 1.09252 255.653 9.68402 258.266 12.2864 247.411 16.0824 o
-33 5 22 2.57368 0.777631 104.781 17.3973 109.898 19.0565 87.0249 31.7368 o
-33 5 23 8.51013 1.06228 193.965 12.4541 194.316 13.9853 180.932 30.2105 o
-33 5 24 4.55494 0.977775 140.366 16.0448 124.363 20.8038 176.278 28.0103 o
-33 5 25 12.9436 1.49324 238.194 14.2456 224.927 17.5635 259.637 25.9994 o
-33 5 26 3.60038 0.962621 123.431 18.1854 124.482 21.4945 110.05 33.7327 o
-33 5 27 20.0917 1.50426 298.084 11.4362 310.976 16.6966 281.528 16.113 o
-33 5 28 10.8424 1.13558 218.496 11.8 233.404 17.3401 202.125 16.6739 o
-33 5 29 6.5934 0.909901 169.866 12.1978 191.748 17.862 150.49 17.5543 o
-33 5 30 12.36 1.23364 232.528 12.0417 226.573 19.2343 229.858 16.0116 o
-33 5 31 4.88519 0.851032 144.968 13.4317 129.735 24.768 147.747 16.9419 o
-33 5 32 0.821777 0.468419 58.0434 17.1001 92.0915 22.9819 46.1546 18.1401 o
-33 5 33 0.489015 0.465655 47.776 17.2304 42.4135 19.3341 60.4779 19.1203 o
-33 5 34 2.68814 0.712696 105.293 15.7977 102.448 25.3886 99.3274 21.3823 o
-33 5 35 2.339 0.707898 96.9852 17.137 76.9582 26.6402 104.097 20.7741 o
-33 5 36 2.74974 0.726306 105.531 16.0751 103.207 23.0971 96.1801 24.1789 o
-33 5 37 0.600237 0.571384 51.1649 18.984 67.8739 22.9516 44.5703 19.8954 o
-33 5 38 1.78216 0.680144 81.6428 19.1732 94.3483 23.3783 62.6511 24.228 o
-33 5 39 0.707979 1.00875 57.0581 23.8712 ? ? 57.0581 23.8712 o
-33 5 40 3.36378 1.10062 106.39 23.9767 ? ? 106.39 23.9767 o
-33 5 41 0.845427 0.825945 56.7852 22.3746 ? ? 56.7852 22.3746 o
-33 6 1 4.08879 0.774844 134.264 13.2256 147.952 26.0014 127.747 15.915 f
-33 6 2 2.09674 0.625413 95.2058 15.3836 84.6376 28.8065 97.9913 17.1326 o
-33 6 3 5.32356 0.899811 153.353 13.4072 181.541 26.2451 143.43 16.0785 o
-33 6 4 1.30226 0.552541 74.3287 17.1621 88.9595 29.7516 71.2327 18.8645 o
-33 6 5 1.62034 0.611552 83.0566 17.221 66.3834 27.4132 91.2701 17.7934 o
-33 6 6 8.81678 1.14833 197.739 13.2119 182.152 28.8333 200.217 15.2129 o
-33 6 7 4.91521 0.924514 147.084 14.4025 116.415 33.6596 154.283 15.9355 o
-33 6 8 3.81282 0.816475 129.344 14.5297 141.229 29.0895 123.344 17.3959 o
-33 6 9 0.0589574 0.406974 36.2013 15.1551 87.8791 24.2151 31.0101 14.2582 o
-33 6 10 15.1989 1.29734 260.475 11.2931 263.949 16.971 254.623 15.3881 o
-33 6 11 9.1378 0.976969 201.915 10.9861 200.327 16.1578 200.627 15.3051 o
-33 6 12 15.7822 1.25588 265.578 10.7187 276.24 15.0687 252.547 15.5157 o
-33 6 13 29.416 1.73377 362.635 10.8268 359.585 15.5119 361.307 15.3347 o
-33 6 14 23.0245 1.51192 320.818 10.675 316.88 15.2873 320.87 15.1366 o
-33 6 15 0.136649 0.293066 33.4621 13.2827 37.9612 14.7705 38.956 16.712 o
-33 6 16 3.89977 0.650325 131.528 11.2934 125.133 16.3576 135.9 16.3227 o
-33 6 17 15.2692 1.07098 261.525 9.27792 265.786 11.5487 250.592 15.8873 f
-33 6 18 7.41077 0.7294 182.1 9.08917 178.363 11.5543 185.998 15.0782 o
-33 6 19 17.8245 1.1723 282.479 9.40051 283.86 12.0028 276.432 15.3919 o
-33 6 20 5.39784 0.805286 154.622 11.8715 153.062 13.407 152.402 28.0348 o
-33 6 21 7.92419 1.14522 186.736 13.9738 177.503 17.1747 201.722 25.795 o
-33 6 22 12.8329 1.4218 237.927 13.5736 230.863 16.1117 246.9 26.8615 o
-33 6 23 4.59179 0.930035 141.349 15.1178 143.845 17.1114 122.305 33.9229 o
-33 6 24 10.2997 1.33882 212.476 14.3369 212.292 16.9214 199.974 29.6507 o
-33 6 25 2.52661 0.843595 102.734 19.2823 86.4557 23.9878 140.294 30.5595 f
-33 6 26 3.65384 0.941112 124.543 17.5813 130.225 19.577 98.9596 34.5111 o
-33 6 27 6.82694 1.19348 171.463 15.9269 168.845 19.4896 162.599 31.3693 o
-33 6 28 4.31652 0.782351 137.067 13.0691 134.641 21.648 134.002 17.3876 o
-33 6 29 2.85412 0.687729 110.535 14.417 112.189 23.937 104.704 19.2374 o
-33 6 30 5.53625 0.861059 155.014 12.6753 150.052 20.5612 152.748 17.0377 o
-33 6 31 0.411754 0.40205 44.5491 16.0176 85.9341 23.1372 36.6266 15.6561 f
-33 6 32 1.66278 0.582316 82.4971 16.5429 66.1092 25.1721 89.5248 18.5414 o
-33 6 33 5.04519 0.831007 146.997 12.9189 144.1 20.9281 141.707 17.6865 o
-33 6 34 0.160444 0.430704 38.3064 15.7736 41.0744 18.9433 45.9724 17.7472 o
-33 6 35 1.45073 0.589316 75.476 17.929 97.8981 23.479 59.0994 21.5151 o
-33 6 36 1.10775 0.541725 65.4769 18.1069 98.0825 22.2477 48.0035 19.6378 o
-33 6 37 0.879491 0.669919 58.6146 20.719 68.0558 27.7785 56.8521 21.9014 o
-33 6 38 1.25666 0.726921 67.0963 21.5861 64.1027 27.3227 68.8909 23.5184 o
-33 6 39 0.135376 0.579138 40.9398 17.6387 37.5336 18.1703 57.9095 21.6048 o
-33 6 40 1.23104 0.689987 65.6428 21.022 54.3019 23.9359 74.8988 23.6541 o
-33 6 41 0.161516 0.718861 44.0592 19.3079 ? ? 44.0592 19.3079 o
-33 7 1 1.29116 0.551109 73.9461 17.1861 78.6383 28.3004 73.6289 18.7853 o
-33 7 2 3.84335 0.760511 130.082 13.4168 146.1 27.0793 123.388 16.0013 o
-33 7 3 16.3003 1.49397 269.245 12.5861 273.716 25.0429 264.618 14.7907 f
-33 7 4 1.41514 0.565668 77.5346 16.9746 51.9625 23.8058 92.3895 16.1708 o
-33 7 5 -0.109751 0.37702 31.354 13.8522 39.9582 19.5327 37.5032 15.2861 o
-33 7 6 1.29235 0.57947 73.9389 17.9175 82.4227 29.9968 73.0999 19.3523 o
-33 7 7 9.508 2.39324 198.804 28.0054 198.804 28.0054 ? ? o
-33 7 8 5.24287 0.938105 151.996 14.1224 151.191 29.7338 149.561 16.547 o
-33 7 9 0.805623 0.563208 59.7308 18.9778 67.0095 27.7566 62.5666 19.9202 o
-33 7 10 4.44457 0.887272 139.708 14.5801 132.279 31.1197 139.439 16.9209 o
-33 7 11 8.4967 1.13218 194.021 13.2796 197.297 26.9936 190.179 15.6236 o
-33 7 12 13.9848 1.40645 249.273 12.8056 236.508 26.4746 250.652 14.8945 o
-33 7 13 14.424 1.43781 253.115 12.8916 253.854 25.6894 249.666 15.171 o
-33 7 14 6.48474 0.980447 169.356 13.1995 191.303 25.6068 160.26 15.8322 o
-33 7 15 25.2272 1.3844 336.253 9.32198 345.743 11.9252 318.822 15.1743 o
-33 7 16 1.86166 0.398851 90.7605 10.112 85.7631 13.5443 96.5079 16.2757 o
-33 7 17 4.5043 0.581912 141.814 9.33365 135.583 12.7378 148.269 14.1157 o
-33 7 18 2.2393 0.627975 98.4725 14.8896 110.201 15.5234 68.2534 26.9992 o
-33 7 19 3.03434 0.758018 114.759 15.3238 110.324 18.7714 118.77 28.5267 o
-33 7 20 1.08465 0.988318 70.9781 25.1583 69.1705 29.3833 83.1786 28.625 o
-33 7 21 4.79911 0.909862 144.906 14.3931 150.626 16.2853 119.274 32.2498 o
-33 7 22 5.49917 1.00264 154.975 14.8145 154.947 17.1446 143.535 32.5943 o
-33 7 23 3.25583 0.770212 118.771 15.0029 118.732 17.0479 109.893 32.1633 o
-33 7 24 3.782 0.857984 127.837 15.4977 117.633 19.2263 149.176 29.4323 o
-33 7 25 1.33471 0.69963 74.1763 20.602 79.8617 22.0678 69.2946 28.5644 o
-33 7 26 1.8577 0.75893 87.2955 20.0835 76.8077 23.2405 112.612 31.6162 f
-33 7 27 3.87837 0.951362 128.242 17.215 110.854 23.3234 155.555 28.1088 o
-33 7 28 7.94328 1.26263 184.813 15.5993 172.202 19.9194 198.244 27.9807 o
-33 7 29 7.84528 0.988304 185.202 12.1378 180.52 19.0563 182.975 16.4341 o
-33 7 30 7.82827 0.975294 184.745 12.0065 194.478 17.768 171.075 17.1151 f
-33 7 31 9.29886 1.09307 200.841 12.3709 200.001 19.5498 193.927 16.7674 o
-33 7 32 0.0661817 0.346978 33.2409 13.9596 58.3213 22.4696 31.7693 14.0029 o
-33 7 33 1.28022 0.540243 71.6194 17.266 72.1246 24.777 69.7074 20.1398 o
-33 7 34 0.402674 0.464474 45.1311 17.0395 48.921 20.8725 49.6657 18.8704 o
-33 7 35 7.6715 1.02846 180.392 12.9831 169.457 20.9011 177.971 17.872 o
-33 7 36 3.14069 0.848698 111.332 17.8462 74.2188 30.7147 120.086 19.321 o
-33 7 37 0.824054 0.606576 56.8297 19.7427 59.5905 26.1744 59.0347 20.8996 o
-33 7 38 -0.43125 0.606226 34.0191 15.9566 61.7267 25.4718 32.4308 15.772 o
-33 7 39 0.537526 0.676551 50.1821 20.0944 46.2416 21.8738 61.9157 22.8365 o
-33 7 40 1.54174 0.756996 72.5372 21.8291 58.683 25.7129 79.9471 24.3962 o
-33 8 1 3.0056 0.916174 113.218 18.9751 81.6458 30.7679 130.067 20.7169 o
-33 8 2 5.12476 1.09927 149.291 16.9557 145.921 29.41 146.413 21.9041 o
-33 8 3 1.5059 0.55451 80.1652 16.2044 106.484 29.1904 73.1954 18.5931 o
-33 8 4 0.778854 0.47103 58.0398 17.1604 70.1852 27.2377 58.1029 18.0329 o
-33 8 5 16.8197 1.52236 273.489 12.6254 271.707 25.1918 270.878 14.8245 o
-33 8 6 3.64539 0.807879 126.316 14.744 139.021 29.8796 120.233 17.5718 o
-33 8 7 9.44456 1.20774 204.539 13.4306 187.747 30.039 206.896 15.3698 o
-33 8 8 -0.152661 0.44203 33.4656 14.8805 58.6565 25.4602 34.5562 15.3846 o
-33 8 9 3.45853 0.805804 122.882 15.1538 118.481 32.0434 121.878 17.4277 o
-33 8 10 12.26 1.33382 233.288 12.9842 239.553 26.0027 228.249 15.2736 o
-33 8 11 4.72789 0.886697 144.231 14.0856 115.282 33.723 150.197 15.4946 o
-33 8 12 7.31689 1.0537 179.918 13.3425 212.068 25.5247 168.195 16.0573 o
-33 8 13 0.459248 0.452989 47.9776 17.0298 81.5084 29.1347 45.2357 17.2907 o
-33 8 14 3.86692 1.10409 128.347 20.1192 142.474 30.0443 113.93 27.7297 o
-33 8 15 5.53237 1.271 154.363 19.027 174.194 28.2758 134.927 27.675 o
-33 8 16 12.9733 1.81332 238.018 17.3521 267.615 24.8688 209.135 25.619 o
-33 8 17 1.78047 0.96109 85.8208 24.2594 58.076 26.3249 122.224 24.4936 f
-33 8 18 25.6299 2.55056 334.692 17.2965 349.312 25.2317 312.005 24.7891 o
-33 8 19 14.7369 2.00506 253.001 18.0451 247.512 27.8436 247.681 25 o
-33 8 20 1.97738 1.13344 89.8307 26.6349 88.0053 33.3236 94.957 30.7129 o
-33 8 21 6.02948 1.47592 159.526 21.4727 168.933 31.8819 142.288 31.4857 f
-33 8 22 2.15063 0.589935 96.4336 14.2679 102.932 14.4053 69.3974 29.3704 o
-33 8 23 0.402711 0.897017 56.69 22.9828 81.3315 29.4314 53.1371 23.9734 o
-33 8 24 1.06987 0.541518 66.8583 17.9467 65.4479 18.9895 80.7446 30.4786 f
-33 8 25 4.4992 0.896178 139.63 14.7403 134.757 17.5778 142.482 30.4944 o
-33 8 26 1.71973 0.691894 84.1824 19.0389 77.8792 21.9914 97.2335 30.1767 o
-33 8 27 0.904425 0.663531 62.3964 20.6597 53.4337 21.2666 98.333 29.7371 o
-33 8 28 7.56415 1.21867 180.247 15.4423 173.521 18.7683 180.282 31.1002 o
-33 8 29 5.81944 0.879037 159.063 12.6035 170.085 18.4093 144.632 18.4133 o
-33 8 30 13.2497 1.25768 240.475 11.8669 245.479 17.5788 228.291 16.7763 o
-33 8 31 2.59452 0.648092 104.694 14.3823 116.057 22.0952 91.9541 20.3453 o
-33 8 32 6.11079 0.91112 162.04 12.8233 174.403 19.4998 146.391 18.2789 o
-33 8 33 3.35653 0.709988 119.101 13.7357 133.243 20.4978 102.44 20.4527 o
-33 8 34 1.45811 0.569699 76.1203 17.3205 89.1648 25.0023 65.8588 20.9344 o
-33 8 35 -0.268716 0.41906 29.6516 13.6883 40.2535 19.7649 34.2948 15.1172 o
-33 8 36 0.786103 0.589412 56.0884 19.4627 53.1995 24.3258 62.5087 20.6643 o
-33 8 37 0.0623306 0.482882 37.2677 16.0818 57.154 25.1969 37.4152 16.4391 o
-33 8 38 0.920558 0.66454 58.7317 20.6464 50.8918 23.7991 68.2795 22.1882 o
-33 8 39 0.397319 0.795517 49.429 20.9665 48.4079 22.6023 60.5741 24.8738 o
-33 8 40 2.1831 0.830101 86.8021 21.6938 74.0368 29.2861 84.8911 25.3388 o
-33 9 1 5.91377 1.44977 158.765 21.1837 ? ? 158.765 21.1837 o
-33 9 2 9.55778 1.84692 202.586 20.9228 ? ? 202.586 20.9228 o
-33 9 3 6.20715 1.19848 164.528 16.7087 193.609 27.3346 147.169 22.3771 o
-33 9 4 0.81077 0.585611 60.0635 19.3794 124.355 27.1784 47.6477 19.377 o
-33 9 5 1.46626 0.592662 78.8115 17.4693 71.8869 29.8242 82.9611 17.9963 o
-33 9 6 15.4395 1.50416 261.818 13.0363 233.657 28.9437 267.833 14.8688 o
[truncated: 23,000,344 more chars]
