# Supplementary material for: Structural and Functional Characteristics of Potent Dioxygenase from Moesziomyces aphidis
Source: JACS Au. 2025 Jun 12;5(7):3014–20. doi: 10.1021/jacsau.5c00456 (PMC12308385; doi:10.1021/jacsau.5c00456)
Supplement: Supplementary file 7 [file au5c00456_si_007.pdb]

HEADER                                                        XXXX              
EXPDTA    X-RAY DIFFRACTION                                                     
REMARK   3
REMARK   3 REFINEMENT.
REMARK   3   PROGRAM     : REFMAC 5.8.0411   
REMARK   3   AUTHORS     : MURSHUDOV,SKUBAK,LEBEDEV,PANNU,
REMARK   3                 STEINER,NICHOLLS,WINN,LONG,VAGIN
REMARK   3
REMARK   3    REFINEMENT TARGET : MAXIMUM LIKELIHOOD
REMARK   3
REMARK   3  DATA USED IN REFINEMENT.
REMARK   3   RESOLUTION RANGE HIGH (ANGSTROMS) :   1.70
REMARK   3   RESOLUTION RANGE LOW  (ANGSTROMS) :  71.07
REMARK   3   DATA CUTOFF            (SIGMA(F)) : NONE
REMARK   3   COMPLETENESS FOR RANGE        (%) :  90.63
REMARK   3   NUMBER OF REFLECTIONS             :  106561
REMARK   3
REMARK   3  FIT TO DATA USED IN REFINEMENT.
REMARK   3   CROSS-VALIDATION METHOD          : THROUGHOUT
REMARK   3   FREE R VALUE TEST SET SELECTION  : RANDOM
REMARK   3   R VALUE     (WORKING + TEST SET) : 0.15216
REMARK   3   R VALUE            (WORKING SET) :  0.15030
REMARK   3   FREE R VALUE                     :  0.18790
REMARK   3   FREE R VALUE TEST SET SIZE   (%) :  5.0
REMARK   3   FREE R VALUE TEST SET COUNT      :  5596
REMARK   3
REMARK   3  FIT IN THE HIGHEST RESOLUTION BIN.
REMARK   3   TOTAL NUMBER OF BINS USED           :      20
REMARK   3   BIN RESOLUTION RANGE HIGH           :    1.700
REMARK   3   BIN RESOLUTION RANGE LOW            :    1.744
REMARK   3   REFLECTION IN BIN     (WORKING SET) :     5105
REMARK   3   BIN COMPLETENESS (WORKING+TEST) (%) :    59.04
REMARK   3   BIN R VALUE           (WORKING SET) :    0.314
REMARK   3   BIN FREE R VALUE SET COUNT          :      274
REMARK   3   BIN FREE R VALUE                    :    0.321
REMARK   3
REMARK   3  NUMBER OF NON-HYDROGEN ATOMS USED IN REFINEMENT.
REMARK   3   ALL ATOMS                :     9705
REMARK   3
REMARK   3  B VALUES.
REMARK   3   FROM WILSON PLOT           (A**2) : NULL
REMARK   3   MEAN B VALUE      (OVERALL, A**2) :  20.244
REMARK   3   OVERALL ANISOTROPIC B VALUE.
REMARK   3    B11 (A**2) :    -0.10
REMARK   3    B22 (A**2) :     0.17
REMARK   3    B33 (A**2) :    -0.00
REMARK   3    B12 (A**2) :     0.00
REMARK   3    B13 (A**2) :    -0.18
REMARK   3    B23 (A**2) :     0.00
REMARK   3
REMARK   3  ESTIMATED OVERALL COORDINATE ERROR.
REMARK   3   ESU BASED ON R VALUE                            (A):   0.102
REMARK   3   ESU BASED ON FREE R VALUE                       (A):   0.101
REMARK   3   ESU BASED ON MAXIMUM LIKELIHOOD                 (A):   0.073
REMARK   3   ESU FOR B VALUES BASED ON MAXIMUM LIKELIHOOD (A**2):   2.361
REMARK   3
REMARK   3 CORRELATION COEFFICIENTS.
REMARK   3   CORRELATION COEFFICIENT FO-FC      :   0.973
REMARK   3   CORRELATION COEFFICIENT FO-FC FREE :   0.960
REMARK   3
REMARK   3  RMS DEVIATIONS FROM IDEAL VALUES        COUNT    RMS    WEIGHT
REMARK   3   BOND LENGTHS REFINED ATOMS        (A):  8708 ; 0.008 ; 0.012
REMARK   3   BOND LENGTHS OTHERS               (A):  7891 ; 0.001 ; 0.016
REMARK   3   BOND ANGLES REFINED ATOMS   (DEGREES): 11848 ; 1.508 ; 1.663
REMARK   3   BOND ANGLES OTHERS          (DEGREES): 18235 ; 0.514 ; 1.578
REMARK   3   TORSION ANGLES, PERIOD 1    (DEGREES):  1050 ; 7.277 ; 5.000
REMARK   3   TORSION ANGLES, PERIOD 2    (DEGREES):    56 ; 8.461 ; 5.000
REMARK   3   TORSION ANGLES, PERIOD 3    (DEGREES):  1359 ;13.978 ;10.000
REMARK   3   CHIRAL-CENTER RESTRAINTS       (A**3):  1217 ; 0.075 ; 0.200
REMARK   3   GENERAL PLANES REFINED ATOMS      (A): 10280 ; 0.009 ; 0.020
REMARK   3   GENERAL PLANES OTHERS             (A):  2074 ; 0.001 ; 0.020
REMARK   3
REMARK   3  ISOTROPIC THERMAL FACTOR RESTRAINTS.     COUNT   RMS    WEIGHT
REMARK   3   MAIN-CHAIN BOND REFINED ATOMS  (A**2):  4208 ; 1.840 ; 2.036
REMARK   3   MAIN-CHAIN BOND OTHER ATOMS    (A**2):  4207 ; 1.829 ; 2.036
REMARK   3   MAIN-CHAIN ANGLE REFINED ATOMS (A**2):  5254 ; 2.557 ; 3.654
REMARK   3   MAIN-CHAIN ANGLE OTHER ATOMS (A**2)  :  5255 ; 2.557 ; 3.655
REMARK   3   SIDE-CHAIN BOND REFINED ATOMS  (A**2):  4500 ; 2.897 ; 2.329
REMARK   3   SIDE-CHAIN BOND OTHER ATOMS  (A**2)  :  4501 ; 2.896 ; 2.329
REMARK   3   SIDE-CHAIN ANGLE OTHER ATOMS (A**2)  :  6595 ; 4.451 ; 4.121
REMARK   3   LONG RANGE B REFINED ATOMS (A**2)    : 10005 ; 7.224 ;  23.38
REMARK   3   LONG RANGE B OTHER ATOMS (A**2)      :  9611 ; 6.860 ;  21.98
REMARK   3
REMARK   3  NCS RESTRAINTS STATISTICS
REMARK   3   NCS TYPE: LOCAL
REMARK   3   NUMBER OF DIFFERENT NCS PAIRS  :   1
REMARK   3  GROUP  CHAIN1    RANGE     CHAIN2     RANGE    COUNT RMS  WEIGHT
REMARK   3    1     A  1_     32  5      5  5 B3_     32  17184  0.07  0.05
REMARK   3
REMARK   3  TWIN DETAILS
REMARK   3   NUMBER OF TWIN DOMAINS  : NULL
REMARK   3
REMARK   3
REMARK   3  TLS DETAILS
REMARK   3   NUMBER OF TLS GROUPS  : NULL
REMARK   3
REMARK   3
REMARK   3  BULK SOLVENT MODELLING.
REMARK   3   METHOD USED :  MASK
REMARK   3   PARAMETERS FOR MASK CALCULATION
REMARK   3   VDW PROBE RADIUS   :   1.20
REMARK   3   ION PROBE RADIUS   :   0.80
REMARK   3   SHRINKAGE RADIUS   :   0.80
REMARK   3
REMARK   3  OTHER REFINEMENT REMARKS:
REMARK   3  HYDROGENS HAVE BEEN ADDED IN THE RIDING POSITIONS
REMARK   3  U VALUES      : REFINED INDIVIDUALLY
REMARK   3
SEQRES   1 A  525  TYR VAL HIS PRO THR ASP ILE LEU PRO SER GLY TRP PRO          
SEQRES   2 A  525  THR ALA THR ASP LEU SER GLY GLY ALA GLN PRO ARG ARG          
SEQRES   3 A  525  PHE GLU GLY THR ILE PHE ASP VAL MET THR ARG GLY THR          
SEQRES   4 A  525  ILE PRO LYS GLU LEU HIS GLY THR PHE TYR ARG ILE MET          
SEQRES   5 A  525  PRO ASP TYR ALA GLN PRO PRO THR TYR TYR LYS GLY GLY          
SEQRES   6 A  525  GLU LEU ASN ALA PRO ILE ASP GLY ASP GLY THR VAL ALA          
SEQRES   7 A  525  ALA PHE ARG PHE LYS ASP GLY LYS VAL ASP TYR ARG GLN          
SEQRES   8 A  525  ARG PHE VAL GLU THR ASP ARG PHE LYS VAL GLU ARG ARG          
SEQRES   9 A  525  ALA ARG LYS SER MET TYR GLY LEU TYR ARG ASN PRO TYR          
SEQRES  10 A  525  THR HIS HIS PRO CYS VAL ARG GLN THR VAL GLU SER THR          
SEQRES  11 A  525  ALA ASN THR ASN VAL VAL MET HIS ALA GLY ARG PHE LEU          
SEQRES  12 A  525  ALA MET LYS GLU ASN GLY ASN ALA TYR GLU MET ASP PRO          
SEQRES  13 A  525  HIS THR LEU LYS THR LEU GLY TYR ASN PRO PHE ASN LEU          
SEQRES  14 A  525  PRO SER LYS THR MET THR ALA HIS PRO LYS GLN CYS SER          
SEQRES  15 A  525  VAL THR GLY ASN LEU VAL GLY PHE GLY TYR GLU ALA LYS          
SEQRES  16 A  525  GLY LEU ALA THR LYS ASP VAL TYR TYR PHE GLU VAL ASP          
SEQRES  17 A  525  PRO SER GLY LYS VAL VAL ARG ASP LEU TRP LEU GLU ALA          
SEQRES  18 A  525  PRO TRP CYS ALA PHE ILE HIS ASP CYS ALA LEU THR PRO          
SEQRES  19 A  525  ASN TYR LEU VAL LEU MET LEU TRP PRO PHE GLU ALA ASN          
SEQRES  20 A  525  LEU GLU ARG MET LYS ALA GLY GLY HIS HIS TRP ALA TYR          
SEQRES  21 A  525  ASP TYR THR LYS PRO ILE THR TRP ILE THR ILE PRO ARG          
SEQRES  22 A  525  GLY ALA LYS SER LYS ASP GLU VAL LYS TYR TRP HIS TRP          
SEQRES  23 A  525  LYS ASN GLY MET PRO ILE HIS THR ALA SER GLY PHE GLU          
SEQRES  24 A  525  ASP GLU GLN GLY ARG ILE ILE ILE ASP SER SER LEU VAL          
SEQRES  25 A  525  HIS GLY ASN ALA PHE PRO PHE PHE PRO PRO ASP SER ASP          
SEQRES  26 A  525  GLU GLN LYS LYS LYS GLN GLU ALA ASP GLY THR PRO LYS          
SEQRES  27 A  525  ALA GLN PHE VAL ARG TRP THR ILE ASP PRO ARG LYS ASP          
SEQRES  28 A  525  ASN ASN GLU GLN LEU PRO ASP PRO GLU VAL ILE LEU ASP          
SEQRES  29 A  525  THR PRO SER GLU PHE PRO GLN ILE ASP ASN ARG PHE MET          
SEQRES  30 A  525  GLY VAL GLU TYR SER SER ALA PHE ILE ASN VAL PHE VAL          
SEQRES  31 A  525  PRO ASP ARG SER ASP GLY ASN LYS ASN VAL PHE GLN GLY          
SEQRES  32 A  525  LEU ASN GLY LEU ALA HIS TYR LYS ARG LYS GLU GLY THR          
SEQRES  33 A  525  THR GLU TRP TYR TYR ALA GLY ASP ASN CYS LEU ILE GLN          
SEQRES  34 A  525  GLU PRO VAL PHE SER PRO ARG SER LYS ASP ALA PRO GLU          
SEQRES  35 A  525  GLY ASP GLY PHE VAL LEU ALA ILE VAL ASP ARG LEU ASP          
SEQRES  36 A  525  LEU ASN ARG SER GLU VAL VAL VAL ILE ASP THR ARG ASP          
SEQRES  37 A  525  PHE THR LYS ALA VAL ALA ALA VAL GLN LEU PRO PHE ALA          
SEQRES  38 A  525  ILE ARG SER GLY ILE HIS GLY GLN TRP ILE PRO GLY GLU          
SEQRES  39 A  525  VAL THR PRO ASP PHE GLU THR LYS GLY LEU VAL ASP LEU          
SEQRES  40 A  525  PRO LYS GLU GLU HIS TRP ALA PRO LEU SER GLN SER PRO          
SEQRES  41 A  525  TYR ASP PRO ASP ALA                                          
SEQRES   1 B  527  HIS GLY TYR VAL HIS PRO THR ASP ILE LEU PRO SER GLY          
SEQRES   2 B  527  TRP PRO THR ALA THR ASP LEU SER GLY GLY ALA GLN PRO          
SEQRES   3 B  527  ARG ARG PHE GLU GLY THR ILE PHE ASP VAL MET THR ARG          
SEQRES   4 B  527  GLY THR ILE PRO LYS GLU LEU HIS GLY THR PHE TYR ARG          
SEQRES   5 B  527  ILE MET PRO ASP TYR ALA GLN PRO PRO THR TYR TYR LYS          
SEQRES   6 B  527  GLY GLY GLU LEU ASN ALA PRO ILE ASP GLY ASP GLY THR          
SEQRES   7 B  527  VAL ALA ALA PHE ARG PHE LYS ASP GLY LYS VAL ASP TYR          
SEQRES   8 B  527  ARG GLN ARG PHE VAL GLU THR ASP ARG PHE LYS VAL GLU          
SEQRES   9 B  527  ARG ARG ALA ARG LYS SER MET TYR GLY LEU TYR ARG ASN          
SEQRES  10 B  527  PRO TYR THR HIS HIS PRO CYS VAL ARG GLN THR VAL GLU          
SEQRES  11 B  527  SER THR ALA ASN THR ASN VAL VAL MET HIS ALA GLY ARG          
SEQRES  12 B  527  PHE LEU ALA MET LYS GLU ASN GLY ASN ALA TYR GLU MET          
SEQRES  13 B  527  ASP PRO HIS THR LEU LYS THR LEU GLY TYR ASN PRO PHE          
SEQRES  14 B  527  ASN LEU PRO SER LYS THR MET THR ALA HIS PRO LYS GLN          
SEQRES  15 B  527  CYS SER VAL THR GLY ASN LEU VAL GLY PHE GLY TYR GLU          
SEQRES  16 B  527  ALA LYS GLY LEU ALA THR LYS ASP VAL TYR TYR PHE GLU          
SEQRES  17 B  527  VAL ASP PRO SER GLY LYS VAL VAL ARG ASP LEU TRP LEU          
SEQRES  18 B  527  GLU ALA PRO TRP CYS ALA PHE ILE HIS ASP CYS ALA LEU          
SEQRES  19 B  527  THR PRO ASN TYR LEU VAL LEU MET LEU TRP PRO PHE GLU          
SEQRES  20 B  527  ALA ASN LEU GLU ARG MET LYS ALA GLY GLY HIS HIS TRP          
SEQRES  21 B  527  ALA TYR ASP TYR THR LYS PRO ILE THR TRP ILE THR ILE          
SEQRES  22 B  527  PRO ARG GLY ALA LYS SER LYS ASP GLU VAL LYS TYR TRP          
SEQRES  23 B  527  HIS TRP LYS ASN GLY MET PRO ILE HIS THR ALA SER GLY          
SEQRES  24 B  527  PHE GLU ASP GLU GLN GLY ARG ILE ILE ILE ASP SER SER          
SEQRES  25 B  527  LEU VAL HIS GLY ASN ALA PHE PRO PHE PHE PRO PRO ASP          
SEQRES  26 B  527  SER ASP GLU GLN LYS LYS LYS GLN GLU ALA ASP GLY THR          
SEQRES  27 B  527  PRO LYS ALA GLN PHE VAL ARG TRP THR ILE ASP PRO ARG          
SEQRES  28 B  527  LYS ASP ASN ASN GLU GLN LEU PRO ASP PRO GLU VAL ILE          
SEQRES  29 B  527  LEU ASP THR PRO SER GLU PHE PRO GLN ILE ASP ASN ARG          
SEQRES  30 B  527  PHE MET GLY VAL GLU TYR SER SER ALA PHE ILE ASN VAL          
SEQRES  31 B  527  PHE VAL PRO ASP ARG SER ASP GLY ASN LYS ASN VAL PHE          
SEQRES  32 B  527  GLN GLY LEU ASN GLY LEU ALA HIS TYR LYS ARG LYS GLU          
SEQRES  33 B  527  GLY THR THR GLU TRP TYR TYR ALA GLY ASP ASN CYS LEU          
SEQRES  34 B  527  ILE GLN GLU PRO VAL PHE SER PRO ARG SER LYS ASP ALA          
SEQRES  35 B  527  PRO GLU GLY ASP GLY PHE VAL LEU ALA ILE VAL ASP ARG          
SEQRES  36 B  527  LEU ASP LEU ASN ARG SER GLU VAL VAL VAL ILE ASP THR          
SEQRES  37 B  527  ARG ASP PHE THR LYS ALA VAL ALA ALA VAL GLN LEU PRO          
SEQRES  38 B  527  PHE ALA ILE ARG SER GLY ILE HIS GLY GLN TRP ILE PRO          
SEQRES  39 B  527  GLY GLU VAL THR PRO ASP PHE GLU THR LYS GLY LEU VAL          
SEQRES  40 B  527  ASP LEU PRO LYS GLU GLU HIS TRP ALA PRO LEU SER GLN          
SEQRES  41 B  527  SER PRO TYR ASP PRO ASP ALA                                  
LINK         O   ACT B 601                FE    FE C   2     1555   1555  2.06  
LINK         OXT ACT B 601                FE    FE C   2     1555   1555  2.06  
LINK         NE2 HIS A 208                FE    FE C   1     1555   1555  2.25  
LINK         NE2 HIS A 259                FE    FE C   1     1555   1555  2.21  
LINK         NE2 HIS A 324                FE    FE C   1     1555   1555  2.11  
LINK         NE2 HIS A 518                FE    FE C   1     1555   1555  2.22  
LINK         NE2 HIS B 259                FE    FE C   2     1555   1555  2.19  
LINK         OXT ACT A 601                FE    FE C   1     1555   1555  1.98  
LINK         NE2 HIS B 324                FE    FE C   2     1555   1555  2.17  
LINK         NE2 HIS B 518                FE    FE C   2     1555   1555  2.25  
CRYST1   72.199   85.815   93.813  90.00 100.14  90.00 P 1 21 1                 
ATOM      1  N   TYR A  32      23.478 -32.329 -71.578  1.00 57.49           N  
ATOM      2  CA  TYR A  32      22.939 -31.396 -72.609  1.00 54.50           C  
ATOM      3  C   TYR A  32      23.602 -30.020 -72.486  1.00 51.70           C  
ATOM      4  O   TYR A  32      23.589 -29.443 -71.386  1.00 50.45           O  
ATOM      5  CB  TYR A  32      21.429 -31.181 -72.463  1.00 56.14           C  
ATOM      6  CG  TYR A  32      20.841 -30.264 -73.507  1.00 53.28           C  
ATOM      7  CD1 TYR A  32      20.675 -30.700 -74.817  1.00 54.75           C  
ATOM      8  CD2 TYR A  32      20.491 -28.954 -73.210  1.00 47.62           C  
ATOM      9  CE1 TYR A  32      20.153 -29.867 -75.796  1.00 52.87           C  
ATOM     10  CE2 TYR A  32      19.987 -28.104 -74.180  1.00 42.86           C  
ATOM     11  CZ  TYR A  32      19.808 -28.562 -75.475  1.00 46.91           C  
ATOM     12  OH  TYR A  32      19.280 -27.753 -76.446  1.00 38.91           O  
ATOM     13  H   TYR A  32      22.791 -32.731 -71.135  1.00 56.53           H  
ATOM     14  H2  TYR A  32      23.989 -31.868 -70.980  1.00 56.52           H  
ATOM     15  H3  TYR A  32      23.990 -32.967 -71.979  1.00 56.54           H  
ATOM     16  HA  TYR A  32      23.128 -31.766 -73.509  1.00 54.66           H  
ATOM     17  HB3 TYR A  32      21.252 -30.808 -71.574  1.00 54.96           H  
ATOM     18  HB2 TYR A  32      20.984 -32.053 -72.518  1.00 55.08           H  
ATOM     19  HD1 TYR A  32      20.907 -31.586 -75.042  1.00 53.79           H  
ATOM     20  HD2 TYR A  32      20.613 -28.630 -72.332  1.00 47.81           H  
ATOM     21  HE1 TYR A  32      20.034 -30.184 -76.676  1.00 51.69           H  
ATOM     22  HE2 TYR A  32      19.743 -27.224 -73.956  1.00 44.97           H  
ATOM     23  HH  TYR A  32      19.167 -28.045 -77.218  0.00 39.37           H  
ATOM     24  N   VAL A  33      24.157 -29.516 -73.588  1.00 41.57           N  
ATOM     25  CA  VAL A  33      24.678 -28.125 -73.712  1.00 45.91           C  
ATOM     26  C   VAL A  33      23.780 -27.398 -74.710  1.00 42.00           C  
ATOM     27  O   VAL A  33      23.620 -27.920 -75.810  1.00 40.33           O  
ATOM     28  CB  VAL A  33      26.138 -28.084 -74.211  1.00 46.43           C  
ATOM     29  CG1 VAL A  33      26.649 -26.652 -74.324  1.00 45.31           C  
ATOM     30  CG2 VAL A  33      27.054 -28.933 -73.338  1.00 49.88           C  
ATOM     31  H   VAL A  33      24.255 -30.004 -74.351  1.00 44.92           H  
ATOM     32  H2  VAL A  33      26.250 -30.928 -71.288  1.00 51.36           H  
ATOM     33  H3  VAL A  33      26.250 -30.928 -71.288  1.00 51.36           H  
ATOM     34  HA  VAL A  33      24.621 -27.681 -72.847  1.00 44.44           H  
ATOM     35  HB  VAL A  33      26.147 -28.475 -75.119  1.00 46.69           H  
ATOM     36 HG11 VAL A  33      26.369 -26.145 -73.542  1.00 45.63           H  
ATOM     37 HG12 VAL A  33      26.285 -26.238 -75.126  1.00 45.55           H  
ATOM     38 HG13 VAL A  33      27.620 -26.656 -74.376  1.00 45.66           H  
ATOM     39 HG21 VAL A  33      27.976 -28.821 -73.627  1.00 48.80           H  
ATOM     40 HG22 VAL A  33      26.802 -29.870 -73.416  1.00 48.79           H  
ATOM     41 HG23 VAL A  33      26.971 -28.653 -72.410  1.00 48.82           H  
ATOM     42  N   HIS A  34      23.216 -26.247 -74.354  1.00 39.16           N  
ATOM     43  CA  HIS A  34      22.488 -25.438 -75.357  1.00 34.96           C  
ATOM     44  C   HIS A  34      23.520 -24.915 -76.350  1.00 30.88           C  
ATOM     45  O   HIS A  34      24.536 -24.336 -75.949  1.00 33.32           O  
ATOM     46  CB  HIS A  34      21.667 -24.346 -74.671  1.00 32.94           C  
ATOM     47  CG  HIS A  34      20.664 -23.820 -75.625  1.00 30.60           C  
ATOM     48  ND1 HIS A  34      21.007 -23.150 -76.784  1.00 30.15           N  
ATOM     49  CD2 HIS A  34      19.335 -23.941 -75.622  1.00 29.84           C  
ATOM     50  CE1 HIS A  34      19.890 -22.845 -77.446  1.00 28.14           C  
ATOM     51  NE2 HIS A  34      18.852 -23.297 -76.741  1.00 27.67           N  
ATOM     52  H   HIS A  34      23.248 -25.911 -73.517  1.00 38.75           H  
ATOM     53  H2  HIS A  34      22.144 -27.099 -71.220  1.00 44.04           H  
ATOM     54  H3  HIS A  34      22.144 -27.099 -71.220  1.00 44.04           H  
ATOM     55  HA  HIS A  34      21.868 -26.039 -75.834  1.00 34.52           H  
ATOM     56  HB3 HIS A  34      22.264 -23.620 -74.389  1.00 32.81           H  
ATOM     57  HB2 HIS A  34      21.210 -24.726 -73.890  1.00 32.85           H  
ATOM     58  HD1 HIS A  34      21.827 -22.961 -77.055  0.00 29.80           H  
ATOM     59  HD2 HIS A  34      18.812 -24.345 -74.958  1.00 29.59           H  
ATOM     60  HE1 HIS A  34      19.842 -22.367 -78.256  1.00 28.53           H  
ATOM     61  HE2 HIS A  34      18.014 -23.232 -76.947  0.00 27.79           H  
ATOM     62  N   PRO A  35      23.356 -25.139 -77.674  1.00 30.12           N  
ATOM     63  CA  PRO A  35      24.338 -24.655 -78.639  1.00 28.40           C  
ATOM     64  C   PRO A  35      24.662 -23.166 -78.506  1.00 30.36           C  
ATOM     65  O   PRO A  35      25.803 -22.760 -78.682  1.00 28.70           O  
ATOM     66  CB  PRO A  35      23.665 -24.907 -79.991  1.00 31.73           C  
ATOM     67  CG  PRO A  35      22.735 -26.070 -79.714  1.00 31.21           C  
ATOM     68  CD  PRO A  35      22.230 -25.838 -78.307  1.00 31.33           C  
ATOM     69  HA  PRO A  35      25.165 -25.195 -78.572  1.00 29.66           H  
ATOM     70  HB3 PRO A  35      24.326 -25.141 -80.677  1.00 30.84           H  
ATOM     71  HB2 PRO A  35      23.161 -24.119 -80.289  1.00 30.84           H  
ATOM     72  HG3 PRO A  35      23.215 -26.921 -79.774  1.00 31.36           H  
ATOM     73  HG2 PRO A  35      21.992 -26.081 -80.352  1.00 31.36           H  
ATOM     74  HD3 PRO A  35      22.041 -26.683 -77.859  1.00 31.06           H  
ATOM     75  HD2 PRO A  35      21.426 -25.287 -78.306  1.00 31.02           H  
ATOM     76  N   THR A  36      23.669 -22.320 -78.190  1.00 29.85           N  
ATOM     77  CA  THR A  36      23.958 -20.885 -78.144  1.00 30.37           C  
ATOM     78  C   THR A  36      24.771 -20.493 -76.907  1.00 28.73           C  
ATOM     79  O   THR A  36      25.333 -19.412 -76.873  1.00 30.36           O  
ATOM     80  CB  THR A  36      22.695 -20.020 -78.176  1.00 29.52           C  
ATOM     81  OG1 THR A  36      21.908 -20.273 -77.011  1.00 26.79           O  
ATOM     82  CG2 THR A  36      21.898 -20.290 -79.429  1.00 32.07           C  
ATOM     83  H   THR A  36      22.825 -22.623 -78.010  1.00 30.11           H  
ATOM     84  HA  THR A  36      24.493 -20.664 -78.942  1.00 29.80           H  
ATOM     85  HB  THR A  36      22.970 -19.073 -78.175  1.00 29.57           H  
ATOM     86  HG1 THR A  36      21.681 -21.093 -76.989  0.00 27.03           H  
ATOM     87 HG21 THR A  36      21.173 -19.644 -79.492  1.00 31.79           H  
ATOM     88 HG22 THR A  36      21.529 -21.190 -79.395  1.00 31.36           H  
ATOM     89 HG23 THR A  36      22.477 -20.206 -80.207  1.00 31.35           H  
ATOM     90  N   ASP A  37      24.854 -21.384 -75.917  1.00 30.26           N  
ATOM     91  CA  ASP A  37      25.570 -21.096 -74.679  1.00 30.18           C  
ATOM     92  C   ASP A  37      27.082 -21.221 -74.885  1.00 29.79           C  
ATOM     93  O   ASP A  37      27.835 -20.708 -74.070  1.00 30.97           O  
ATOM     94  CB  ASP A  37      25.082 -21.964 -73.510  1.00 28.32           C  
ATOM     95  CG  ASP A  37      23.713 -21.565 -72.959  1.00 31.64           C  
ATOM     96  OD1 ASP A  37      23.227 -20.459 -73.299  1.00 30.36           O  
ATOM     97  OD2 ASP A  37      23.128 -22.355 -72.190  1.00 32.28           O  
ATOM     98  H   ASP A  37      24.441 -22.194 -76.003  1.00 29.87           H  
ATOM     99  HA  ASP A  37      25.381 -20.158 -74.441  1.00 29.78           H  
ATOM    100  HB3 ASP A  37      25.733 -21.907 -72.781  1.00 29.47           H  
ATOM    101  HB2 ASP A  37      25.035 -22.896 -73.804  1.00 29.49           H  
ATOM    102  N   ILE A  38      27.551 -21.845 -75.972  1.00 30.55           N  
ATOM    103  CA  ILE A  38      28.986 -21.859 -76.242  1.00 36.19           C  
ATOM    104  C   ILE A  38      29.413 -20.688 -77.135  1.00 35.21           C  
ATOM    105  O   ILE A  38      30.606 -20.507 -77.349  1.00 34.73           O  
ATOM    106  CB  ILE A  38      29.448 -23.221 -76.805  1.00 40.90           C  
ATOM    107  CG1 ILE A  38      28.997 -23.449 -78.249  1.00 45.48           C  
ATOM    108  CG2 ILE A  38      28.977 -24.331 -75.874  1.00 50.00           C  
ATOM    109  CD1 ILE A  38      29.055 -24.886 -78.711  1.00 50.90           C  
ATOM    110  H   ILE A  38      26.982 -22.276 -76.542  1.00 31.67           H  
ATOM    111  HA  ILE A  38      29.440 -21.744 -75.388  1.00 35.64           H  
ATOM    112  HB  ILE A  38      30.437 -23.224 -76.799  1.00 42.35           H  
ATOM    113 HG12 ILE A  38      29.564 -22.910 -78.842  1.00 45.44           H  
ATOM    114 HG13 ILE A  38      28.078 -23.127 -78.344  1.00 45.20           H  
ATOM    115 HG21 ILE A  38      28.050 -24.553 -76.072  1.00 47.11           H  
ATOM    116 HG22 ILE A  38      29.045 -24.034 -74.950  1.00 46.97           H  
ATOM    117 HG23 ILE A  38      29.532 -25.121 -75.998  1.00 47.11           H  
ATOM    118 HD11 ILE A  38      28.275 -25.367 -78.382  1.00 49.23           H  
ATOM    119 HD12 ILE A  38      29.862 -25.307 -78.369  1.00 49.23           H  
ATOM    120 HD13 ILE A  38      29.063 -24.915 -79.684  1.00 49.23           H  
ATOM    121  N   LEU A  39      28.478 -19.852 -77.621  1.00 31.25           N  
ATOM    122  CA  LEU A  39      28.883 -18.663 -78.359  1.00 31.01           C  
ATOM    123  C   LEU A  39      29.601 -17.734 -77.378  1.00 30.48           C  
ATOM    124  O   LEU A  39      29.175 -17.590 -76.230  1.00 27.14           O  
ATOM    125  CB  LEU A  39      27.661 -17.986 -79.001  1.00 31.91           C  
ATOM    126  CG  LEU A  39      26.840 -18.803 -80.001  1.00 29.77           C  
ATOM    127  CD1 LEU A  39      25.561 -18.078 -80.368  1.00 32.32           C  
ATOM    128  CD2 LEU A  39      27.628 -19.101 -81.263  1.00 36.10           C  
ATOM    129  H   LEU A  39      27.589 -20.022 -77.494  1.00 32.04           H  
ATOM    130  HA  LEU A  39      29.514 -18.935 -79.064  1.00 31.21           H  
ATOM    131  HB3 LEU A  39      27.970 -17.176 -79.453  1.00 31.16           H  
ATOM    132  HB2 LEU A  39      27.064 -17.704 -78.280  1.00 31.15           H  
ATOM    133  HG  LEU A  39      26.597 -19.662 -79.576  1.00 31.74           H  
ATOM    134 HD11 LEU A  39      24.983 -18.676 -80.874  1.00 31.54           H  
ATOM    135 HD12 LEU A  39      25.773 -17.298 -80.910  1.00 31.54           H  
ATOM    136 HD13 LEU A  39      25.103 -17.795 -79.558  1.00 31.54           H  
ATOM    137 HD21 LEU A  39      28.401 -19.649 -81.041  1.00 34.06           H  
ATOM    138 HD22 LEU A  39      27.926 -18.267 -81.664  1.00 34.09           H  
ATOM    139 HD23 LEU A  39      27.062 -19.580 -81.893  1.00 34.09           H  
ATOM    140  N   PRO A  40      30.747 -17.126 -77.758  1.00 31.43           N  
ATOM    141  CA  PRO A  40      31.551 -16.373 -76.803  1.00 32.14           C  
ATOM    142  C   PRO A  40      30.925 -15.071 -76.319  1.00 33.35           C  
ATOM    143  O   PRO A  40      30.288 -14.372 -77.087  1.00 29.00           O  
ATOM    144  CB  PRO A  40      32.817 -16.039 -77.603  1.00 32.44           C  
ATOM    145  CG  PRO A  40      32.381 -16.079 -79.046  1.00 32.45           C  
ATOM    146  CD  PRO A  40      31.318 -17.158 -79.112  1.00 33.53           C  
ATOM    147  HA  PRO A  40      31.785 -16.953 -76.036  1.00 32.30           H  
ATOM    148  HB3 PRO A  40      33.521 -16.702 -77.435  1.00 32.38           H  
ATOM    149  HB2 PRO A  40      33.158 -15.150 -77.367  1.00 32.38           H  
ATOM    150  HG3 PRO A  40      33.134 -16.299 -79.630  1.00 32.69           H  
ATOM    151  HG2 PRO A  40      32.012 -15.214 -79.320  1.00 32.69           H  
ATOM    152  HD3 PRO A  40      31.710 -18.029 -79.309  1.00 32.79           H  
ATOM    153  HD2 PRO A  40      30.642 -16.951 -79.783  1.00 32.85           H  
ATOM    154  N   SER A  41      31.187 -14.740 -75.053  1.00 38.39           N  
ATOM    155  CA  SER A  41      30.815 -13.481 -74.425  1.00 34.97           C  
ATOM    156  C   SER A  41      32.080 -12.660 -74.168  1.00 35.66           C  
ATOM    157  O   SER A  41      33.141 -13.207 -73.858  1.00 38.82           O  
ATOM    158  CB  SER A  41      30.078 -13.751 -73.133  1.00 37.88           C  
ATOM    159  OG  SER A  41      30.193 -12.678 -72.207  1.00 33.24           O  
ATOM    160  H   SER A  41      31.637 -15.349 -74.541  1.00 36.28           H  
ATOM    161  HA  SER A  41      30.220 -12.976 -75.041  1.00 36.18           H  
ATOM    162  HB3 SER A  41      30.437 -14.570 -72.722  1.00 36.07           H  
ATOM    163  HB2 SER A  41      29.128 -13.908 -73.333  1.00 36.05           H  
ATOM    164  HG  SER A  41      29.502 -12.199 -72.327  0.00 33.00           H  
ATOM    165  N   GLY A  42      31.963 -11.346 -74.287  1.00 32.33           N  
ATOM    166  CA  GLY A  42      33.083 -10.463 -73.995  1.00 31.48           C  
ATOM    167  C   GLY A  42      33.096  -9.995 -72.539  1.00 31.32           C  
ATOM    168  O   GLY A  42      33.905  -9.136 -72.167  1.00 29.77           O  
ATOM    169  H   GLY A  42      31.169 -10.982 -74.556  1.00 32.94           H  
ATOM    170  HA3 GLY A  42      33.029  -9.672 -74.589  1.00 31.66           H  
ATOM    171  HA2 GLY A  42      33.931 -10.934 -74.196  1.00 31.71           H  
ATOM    172  N   TRP A  43      32.209 -10.548 -71.706  1.00 25.29           N  
ATOM    173  CA  TRP A  43      32.167 -10.132 -70.311  1.00 24.38           C  
ATOM    174  C   TRP A  43      33.204 -10.877 -69.491  1.00 26.08           C  
ATOM    175  O   TRP A  43      33.282 -12.100 -69.549  1.00 26.05           O  
ATOM    176  CB  TRP A  43      30.769 -10.341 -69.717  1.00 23.92           C  
ATOM    177  CG  TRP A  43      29.907  -9.130 -69.865  1.00 20.03           C  
ATOM    178  CD1 TRP A  43      29.305  -8.692 -71.001  1.00 20.47           C  
ATOM    179  CD2 TRP A  43      29.678  -8.112 -68.875  1.00 18.54           C  
ATOM    180  NE1 TRP A  43      28.635  -7.531 -70.759  1.00 19.96           N  
ATOM    181  CE2 TRP A  43      28.861  -7.132 -69.480  1.00 18.55           C  
ATOM    182  CE3 TRP A  43      30.044  -7.941 -67.543  1.00 19.43           C  
ATOM    183  CZ2 TRP A  43      28.385  -6.022 -68.790  1.00 18.39           C  
ATOM    184  CZ3 TRP A  43      29.580  -6.840 -66.856  1.00 19.43           C  
ATOM    185  CH2 TRP A  43      28.793  -5.877 -67.488  1.00 17.43           C  
ATOM    186  H   TRP A  43      31.625 -11.185 -72.001  1.00 26.47           H  
ATOM    187  HA  TRP A  43      32.365  -9.169 -70.278  1.00 24.85           H  
ATOM    188  HB3 TRP A  43      30.860 -10.560 -68.767  1.00 23.08           H  
ATOM    189  HB2 TRP A  43      30.345 -11.100 -70.164  1.00 23.14           H  
ATOM    190  HD1 TRP A  43      29.281  -9.162 -71.821  1.00 20.26           H  
ATOM    191  HE1 TRP A  43      28.162  -7.091 -71.352  1.00 19.71           H  
ATOM    192  HE3 TRP A  43      30.586  -8.582 -67.111  1.00 19.23           H  
ATOM    193  HZ2 TRP A  43      27.851  -5.373 -69.215  1.00 18.25           H  
ATOM    194  HZ3 TRP A  43      29.834  -6.712 -65.956  1.00 18.96           H  
ATOM    195  HH2 TRP A  43      28.490  -5.137 -66.995  1.00 18.12           H  
ATOM    196  N   PRO A  44      33.965 -10.193 -68.621  1.00 26.04           N  
ATOM    197  CA  PRO A  44      34.718 -10.899 -67.589  1.00 27.12           C  
ATOM    198  C   PRO A  44      33.762 -11.269 -66.465  1.00 27.57           C  
ATOM    199  O   PRO A  44      32.578 -10.898 -66.495  1.00 27.24           O  
ATOM    200  CB  PRO A  44      35.763  -9.871 -67.162  1.00 28.15           C  
ATOM    201  CG  PRO A  44      35.016  -8.567 -67.300  1.00 29.63           C  
ATOM    202  CD  PRO A  44      34.131  -8.739 -68.531  1.00 28.46           C  
ATOM    203  HA  PRO A  44      35.157 -11.702 -67.967  1.00 27.16           H  
ATOM    204  HB3 PRO A  44      36.547  -9.895 -67.751  1.00 28.21           H  
ATOM    205  HB2 PRO A  44      36.050 -10.019 -66.235  1.00 28.23           H  
ATOM    206  HG3 PRO A  44      35.639  -7.822 -67.424  1.00 29.01           H  
ATOM    207  HG2 PRO A  44      34.472  -8.394 -66.505  1.00 28.94           H  
ATOM    208  HD3 PRO A  44      34.564  -8.385 -69.329  1.00 28.12           H  
ATOM    209  HD2 PRO A  44      33.272  -8.294 -68.410  1.00 28.08           H  
ATOM    210  N   THR A  45      34.279 -12.016 -65.489  1.00 25.82           N  
ATOM    211  CA  THR A  45      33.474 -12.426 -64.347  1.00 25.64           C  
ATOM    212  C   THR A  45      33.375 -11.237 -63.402  1.00 25.74           C  
ATOM    213  O   THR A  45      34.397 -10.819 -62.846  1.00 26.70           O  
ATOM    214  CB  THR A  45      34.095 -13.614 -63.622  1.00 26.82           C  
ATOM    215  OG1 THR A  45      34.203 -14.654 -64.589  1.00 29.22           O  
ATOM    216  CG2 THR A  45      33.275 -14.058 -62.428  1.00 29.20           C  
ATOM    217  H   THR A  45      35.154 -12.278 -65.532  1.00 26.20           H  
ATOM    218  HA  THR A  45      32.574 -12.672 -64.663  1.00 25.89           H  
ATOM    219  HB  THR A  45      34.999 -13.360 -63.317  1.00 27.47           H  
ATOM    220  HG1 THR A  45      33.427 -14.846 -64.882  0.00 29.17           H  
ATOM    221 HG21 THR A  45      33.538 -14.959 -62.170  1.00 28.47           H  
ATOM    222 HG22 THR A  45      32.329 -14.052 -62.663  1.00 28.47           H  
ATOM    223 HG23 THR A  45      33.427 -13.451 -61.682  1.00 28.46           H  
ATOM    224  N   ALA A  46      32.170 -10.667 -63.299  1.00 23.30           N  
ATOM    225  CA  ALA A  46      31.942  -9.497 -62.468  1.00 24.39           C  
ATOM    226  C   ALA A  46      31.065  -9.893 -61.275  1.00 25.32           C  
ATOM    227  O   ALA A  46      29.828  -9.861 -61.382  1.00 22.60           O  
ATOM    228  CB  ALA A  46      31.299  -8.413 -63.308  1.00 25.79           C  
ATOM    229  H   ALA A  46      31.466 -11.019 -63.763  1.00 24.13           H  
ATOM    230  HA  ALA A  46      32.807  -9.169 -62.130  1.00 24.59           H  
ATOM    231  HB3 ALA A  46      30.500  -8.763 -63.737  1.00 25.35           H  
ATOM    232  HB2 ALA A  46      31.926  -8.113 -63.987  1.00 25.36           H  
ATOM    233  HB1 ALA A  46      31.056  -7.662 -62.739  1.00 25.36           H  
ATOM    234  N   THR A  47      31.702 -10.248 -60.141  1.00 20.13           N  
ATOM    235  CA  THR A  47      30.957 -10.711 -58.968  1.00 21.70           C  
ATOM    236  C   THR A  47      30.462  -9.535 -58.113  1.00 21.65           C  
ATOM    237  O   THR A  47      30.953  -8.412 -58.227  1.00 21.48           O  
ATOM    238  CB  THR A  47      31.785 -11.632 -58.052  1.00 23.52           C  
ATOM    239  OG1 THR A  47      32.789 -10.865 -57.390  1.00 19.76           O  
ATOM    240  CG2 THR A  47      32.418 -12.793 -58.786  1.00 23.56           C  
ATOM    241  H   THR A  47      32.614 -10.202 -60.099  1.00 21.68           H  
ATOM    242  HA  THR A  47      30.177 -11.215 -59.287  1.00 21.71           H  
ATOM    243  HB  THR A  47      31.175 -11.998 -57.367  1.00 22.41           H  
ATOM    244  HG1 THR A  47      33.309 -10.499 -57.963  0.00 19.88           H  
ATOM    245 HG21 THR A  47      32.856 -13.383 -58.146  1.00 23.54           H  
ATOM    246 HG22 THR A  47      33.077 -12.457 -59.420  1.00 23.52           H  
ATOM    247 HG23 THR A  47      31.731 -13.289 -59.265  1.00 23.54           H  
ATOM    248  N   ASP A  48      29.441  -9.809 -57.295  1.00 21.39           N  
ATOM    249  CA  ASP A  48      29.037  -8.962 -56.179  1.00 19.84           C  
ATOM    250  C   ASP A  48      29.456  -9.679 -54.891  1.00 20.71           C  
ATOM    251  O   ASP A  48      30.073 -10.740 -54.960  1.00 18.47           O  
ATOM    252  CB  ASP A  48      27.539  -8.612 -56.259  1.00 21.42           C  
ATOM    253  CG  ASP A  48      26.605  -9.810 -56.159  1.00 23.74           C  
ATOM    254  OD1 ASP A  48      26.856 -10.694 -55.269  1.00 22.22           O  
ATOM    255  OD2 ASP A  48      25.585  -9.807 -56.904  1.00 23.92           O  
ATOM    256  H   ASP A  48      28.969 -10.577 -57.441  1.00 21.11           H  
ATOM    257  HA  ASP A  48      29.543  -8.119 -56.237  1.00 20.59           H  
ATOM    258  HB3 ASP A  48      27.366  -8.163 -57.111  1.00 21.64           H  
ATOM    259  HB2 ASP A  48      27.317  -7.990 -55.539  1.00 21.56           H  
ATOM    260  N   LEU A  49      29.137  -9.092 -53.709  1.00 20.28           N  
ATOM    261  CA  LEU A  49      29.680  -9.605 -52.455  1.00 21.02           C  
ATOM    262  C   LEU A  49      29.179 -11.013 -52.155  1.00 20.22           C  
ATOM    263  O   LEU A  49      29.864 -11.773 -51.464  1.00 19.34           O  
ATOM    264  CB  LEU A  49      29.335  -8.673 -51.298  1.00 22.82           C  
ATOM    265  CG  LEU A  49      30.287  -7.494 -51.113  1.00 23.44           C  
ATOM    266  CD1 LEU A  49      29.738  -6.567 -50.014  1.00 25.58           C  
ATOM    267  CD2 LEU A  49      31.700  -7.970 -50.789  1.00 25.37           C  
ATOM    268  H   LEU A  49      28.583  -8.366 -53.693  1.00 20.59           H  
ATOM    269  HA  LEU A  49      30.658  -9.647 -52.550  1.00 21.07           H  
ATOM    270  HB3 LEU A  49      29.325  -9.196 -50.471  1.00 22.48           H  
ATOM    271  HB2 LEU A  49      28.431  -8.327 -51.439  1.00 22.50           H  
ATOM    272  HG  LEU A  49      30.318  -6.985 -51.961  1.00 24.05           H  
ATOM    273 HD11 LEU A  49      30.056  -5.660 -50.168  1.00 25.02           H  
ATOM    274 HD12 LEU A  49      30.047  -6.875 -49.144  1.00 24.95           H  
ATOM    275 HD13 LEU A  49      28.766  -6.575 -50.034  1.00 24.93           H  
ATOM    276 HD21 LEU A  49      32.146  -8.249 -51.608  1.00 24.75           H  
ATOM    277 HD22 LEU A  49      31.657  -8.722 -50.172  1.00 24.77           H  
ATOM    278 HD23 LEU A  49      32.202  -7.244 -50.380  1.00 24.78           H  
ATOM    279  N   SER A  50      27.976 -11.351 -52.654  1.00 20.62           N  
ATOM    280  CA  SER A  50      27.393 -12.672 -52.465  1.00 22.56           C  
ATOM    281  C   SER A  50      28.181 -13.749 -53.229  1.00 23.27           C  
ATOM    282  O   SER A  50      27.998 -14.934 -52.957  1.00 22.08           O  
ATOM    283  CB  SER A  50      25.917 -12.678 -52.894  1.00 21.73           C  
ATOM    284  OG  SER A  50      25.814 -12.783 -54.320  1.00 21.96           O  
ATOM    285  H   SER A  50      27.497 -10.728 -53.121  1.00 20.95           H  
ATOM    286  HA  SER A  50      27.436 -12.889 -51.495  1.00 22.10           H  
ATOM    287  HB3 SER A  50      25.485 -11.849 -52.591  1.00 21.91           H  
ATOM    288  HB2 SER A  50      25.456 -13.438 -52.473  1.00 21.95           H  
ATOM    289  HG  SER A  50      25.788 -13.593 -54.547  0.00 22.02           H  
ATOM    290  N   GLY A  51      28.989 -13.342 -54.218  1.00 21.30           N  
ATOM    291  CA  GLY A  51      29.674 -14.266 -55.123  1.00 21.40           C  
ATOM    292  C   GLY A  51      28.957 -14.445 -56.469  1.00 24.01           C  
ATOM    293  O   GLY A  51      29.531 -14.981 -57.428  1.00 24.44           O  
ATOM    294  H   GLY A  51      29.111 -12.447 -54.347  1.00 21.76           H  
ATOM    295  HA3 GLY A  51      29.757 -15.148 -54.681  1.00 21.94           H  
ATOM    296  HA2 GLY A  51      30.589 -13.927 -55.288  1.00 21.93           H  
ATOM    297  N   GLY A  52      27.705 -13.979 -56.552  1.00 25.98           N  
ATOM    298  CA  GLY A  52      26.935 -14.031 -57.789  1.00 25.72           C  
ATOM    299  C   GLY A  52      27.571 -13.170 -58.880  1.00 24.25           C  
ATOM    300  O   GLY A  52      28.122 -12.121 -58.587  1.00 22.07           O  
ATOM    301  H   GLY A  52      27.311 -13.617 -55.812  1.00 25.36           H  
ATOM    302  HA3 GLY A  52      26.015 -13.712 -57.611  1.00 25.44           H  
ATOM    303  HA2 GLY A  52      26.883 -14.970 -58.098  1.00 25.44           H  
ATOM    304  N   ALA A  53      27.467 -13.600 -60.138  1.00 22.83           N  
ATOM    305  CA  ALA A  53      28.199 -12.921 -61.193  1.00 25.68           C  
ATOM    306  C   ALA A  53      27.313 -12.630 -62.399  1.00 22.89           C  
ATOM    307  O   ALA A  53      27.850 -12.443 -63.499  1.00 25.93           O  
ATOM    308  CB  ALA A  53      29.388 -13.735 -61.605  1.00 26.37           C  
ATOM    309  H   ALA A  53      26.940 -14.318 -60.343  1.00 23.78           H  
ATOM    310  HA  ALA A  53      28.522 -12.060 -60.842  1.00 24.67           H  
ATOM    311  HB3 ALA A  53      29.092 -14.509 -62.112  1.00 26.14           H  
ATOM    312  HB2 ALA A  53      29.868 -14.032 -60.814  1.00 26.16           H  
ATOM    313  HB1 ALA A  53      29.978 -13.194 -62.155  1.00 26.16           H  
ATOM    314  N   GLN A  54      25.983 -12.554 -62.229  1.00 19.30           N  
ATOM    315  CA  GLN A  54      25.144 -12.257 -63.381  1.00 20.39           C  
ATOM    316  C   GLN A  54      24.906 -10.746 -63.461  1.00 17.68           C  
ATOM    317  O   GLN A  54      24.248 -10.188 -62.594  1.00 16.23           O  
ATOM    318  CB  GLN A  54      23.845 -13.078 -63.311  1.00 25.33           C  
ATOM    319  CG  GLN A  54      22.801 -12.723 -64.377  1.00 33.33           C  
ATOM    320  CD  GLN A  54      23.252 -12.808 -65.824  1.00 39.74           C  
ATOM    321  OE1 GLN A  54      23.011 -11.893 -66.637  1.00 34.49           O  
ATOM    322  NE2 GLN A  54      23.918 -13.912 -66.147  1.00 36.54           N  
ATOM    323  H   GLN A  54      25.601 -12.677 -61.408  1.00 20.43           H  
ATOM    324  HA  GLN A  54      25.629 -12.535 -64.189  1.00 20.54           H  
ATOM    325  HB3 GLN A  54      23.448 -12.950 -62.424  1.00 25.62           H  
ATOM    326  HB2 GLN A  54      24.076 -14.026 -63.398  1.00 25.65           H  
ATOM    327  HG3 GLN A  54      22.483 -11.811 -64.208  1.00 32.50           H  
ATOM    328  HG2 GLN A  54      22.031 -13.320 -64.263  1.00 32.58           H  
ATOM    329 HE21 GLN A  54      23.752 -14.670 -65.723  1.00 37.39           H  
ATOM    330 HE22 GLN A  54      24.528 -13.889 -66.786  1.00 37.47           H  
ATOM    331  N   PRO A  55      25.367 -10.042 -64.521  1.00 18.89           N  
ATOM    332  CA  PRO A  55      25.015  -8.638 -64.711  1.00 17.08           C  
ATOM    333  C   PRO A  55      23.504  -8.470 -64.907  1.00 16.72           C  
ATOM    334  O   PRO A  55      22.878  -9.248 -65.631  1.00 18.58           O  
ATOM    335  CB  PRO A  55      25.741  -8.237 -66.001  1.00 18.57           C  
ATOM    336  CG  PRO A  55      26.892  -9.213 -66.091  1.00 19.78           C  
ATOM    337  CD  PRO A  55      26.335 -10.508 -65.539  1.00 20.07           C  
ATOM    338  HA  PRO A  55      25.340  -8.096 -63.949  1.00 17.60           H  
ATOM    339  HB3 PRO A  55      26.067  -7.314 -65.951  1.00 18.49           H  
ATOM    340  HB2 PRO A  55      25.150  -8.322 -66.780  1.00 18.48           H  
ATOM    341  HG3 PRO A  55      27.653  -8.905 -65.556  1.00 19.56           H  
ATOM    342  HG2 PRO A  55      27.182  -9.326 -67.019  1.00 19.56           H  
ATOM    343  HD3 PRO A  55      27.039 -11.048 -65.137  1.00 19.77           H  
ATOM    344  HD2 PRO A  55      25.891 -11.027 -66.235  1.00 19.73           H  
ATOM    345  N   ARG A  56      22.941  -7.437 -64.294  1.00 15.43           N  
ATOM    346  CA  ARG A  56      21.509  -7.133 -64.432  1.00 14.62           C  
ATOM    347  C   ARG A  56      21.334  -5.842 -65.250  1.00 15.84           C  
ATOM    348  O   ARG A  56      21.028  -5.904 -66.431  1.00 15.46           O  
ATOM    349  CB  ARG A  56      20.902  -7.080 -63.039  1.00 15.10           C  
ATOM    350  CG  ARG A  56      21.066  -8.337 -62.200  1.00 17.10           C  
ATOM    351  CD  ARG A  56      20.454  -9.571 -62.833  1.00 18.73           C  
ATOM    352  NE  ARG A  56      20.649 -10.726 -61.968  1.00 20.55           N  
ATOM    353  CZ  ARG A  56      20.165 -11.947 -62.213  1.00 21.89           C  
ATOM    354  NH1 ARG A  56      19.435 -12.189 -63.288  1.00 22.70           N  
ATOM    355  NH2 ARG A  56      20.444 -12.940 -61.375  1.00 22.44           N  
ATOM    356  H   ARG A  56      23.455  -6.894 -63.768  1.00 15.57           H  
ATOM    357  HA  ARG A  56      21.083  -7.867 -64.928  1.00 15.15           H  
ATOM    358  HB3 ARG A  56      19.946  -6.889 -63.129  1.00 15.47           H  
ATOM    359  HB2 ARG A  56      21.308  -6.334 -62.554  1.00 15.44           H  
ATOM    360  HG3 ARG A  56      20.647  -8.193 -61.324  1.00 16.97           H  
ATOM    361  HG2 ARG A  56      22.021  -8.501 -62.049  1.00 16.97           H  
ATOM    362  HD3 ARG A  56      20.874  -9.740 -63.703  1.00 18.75           H  
ATOM    363  HD2 ARG A  56      19.496  -9.425 -62.976  1.00 18.88           H  
ATOM    364  HE  ARG A  56      21.114 -10.615 -61.238  1.00 20.42           H  
ATOM    365 HH11 ARG A  56      19.596 -11.752 -64.038  1.00 22.39           H  
ATOM    366 HH12 ARG A  56      18.792 -12.793 -63.254  1.00 22.43           H  
ATOM    367 HH21 ARG A  56      20.137 -13.748 -61.537  1.00 22.27           H  
ATOM    368 HH22 ARG A  56      20.934 -12.789 -60.661  1.00 22.24           H  
ATOM    369  N   ARG A  57      21.600  -4.676 -64.633  1.00 14.03           N  
ATOM    370  CA  ARG A  57      21.829  -3.396 -65.320  1.00 15.83           C  
ATOM    371  C   ARG A  57      20.569  -2.758 -65.895  1.00 16.54           C  
ATOM    372  O   ARG A  57      20.633  -1.851 -66.703  1.00 19.04           O  
ATOM    373  CB  ARG A  57      22.883  -3.506 -66.413  1.00 16.69           C  
ATOM    374  CG  ARG A  57      24.183  -4.193 -65.970  1.00 16.35           C  
ATOM    375  CD  ARG A  57      25.162  -4.345 -67.101  1.00 16.50           C  
ATOM    376  NE  ARG A  57      24.617  -5.117 -68.203  1.00 19.93           N  
ATOM    377  CZ  ARG A  57      24.687  -4.788 -69.486  1.00 18.23           C  
ATOM    378  NH1 ARG A  57      25.388  -3.746 -69.903  1.00 18.84           N  
ATOM    379  NH2 ARG A  57      24.043  -5.524 -70.363  1.00 20.07           N  
ATOM    380  H   ARG A  57      21.645  -4.676 -63.720  1.00 14.85           H  
ATOM    381  HA  ARG A  57      22.179  -2.774 -64.642  1.00 15.75           H  
ATOM    382  HB3 ARG A  57      23.099  -2.603 -66.728  1.00 16.43           H  
ATOM    383  HB2 ARG A  57      22.503  -4.002 -67.167  1.00 16.43           H  
ATOM    384  HG3 ARG A  57      23.976  -5.080 -65.608  1.00 16.44           H  
ATOM    385  HG2 ARG A  57      24.600  -3.666 -65.255  1.00 16.46           H  
ATOM    386  HD3 ARG A  57      25.969  -4.792 -66.769  1.00 17.21           H  
ATOM    387  HD2 ARG A  57      25.421  -3.455 -67.422  1.00 17.24           H  
ATOM    388  HE  ARG A  57      24.209  -5.862 -68.004  1.00 18.69           H  
ATOM    389 HH11 ARG A  57      26.231  -3.660 -69.662  1.00 18.62           H  
ATOM    390 HH12 ARG A  57      25.010  -3.142 -70.422  1.00 18.64           H  
ATOM    391 HH21 ARG A  57      24.251  -5.470 -71.216  1.00 19.48           H  
ATOM    392 HH22 ARG A  57      23.405  -6.068 -70.096  1.00 19.48           H  
ATOM    393  N   PHE A  58      19.403  -3.168 -65.443  1.00 17.23           N  
ATOM    394  CA  PHE A  58      18.224  -2.513 -65.962  1.00 18.34           C  
ATOM    395  C   PHE A  58      17.872  -1.304 -65.122  1.00 15.54           C  
ATOM    396  O   PHE A  58      18.189  -1.179 -63.946  1.00 14.27           O  
ATOM    397  CB  PHE A  58      17.094  -3.511 -66.158  1.00 20.94           C  
ATOM    398  CG  PHE A  58      16.922  -4.443 -65.007  1.00 22.18           C  
ATOM    399  CD1 PHE A  58      16.196  -4.071 -63.897  1.00 28.05           C  
ATOM    400  CD2 PHE A  58      17.466  -5.730 -65.056  1.00 27.33           C  
ATOM    401  CE1 PHE A  58      15.999  -4.982 -62.855  1.00 29.10           C  
ATOM    402  CE2 PHE A  58      17.277  -6.624 -64.000  1.00 27.73           C  
ATOM    403  CZ  PHE A  58      16.562  -6.249 -62.903  1.00 24.00           C  
ATOM    404  H   PHE A  58      19.334  -3.818 -64.805  1.00 17.34           H  
ATOM    405  HA  PHE A  58      18.455  -2.174 -66.863  1.00 17.95           H  
ATOM    406  HB3 PHE A  58      17.273  -4.033 -66.967  1.00 20.62           H  
ATOM    407  HB2 PHE A  58      16.260  -3.016 -66.296  1.00 20.56           H  
ATOM    408  HD1 PHE A  58      15.803  -3.213 -63.857  1.00 26.72           H  
ATOM    409  HD2 PHE A  58      17.961  -5.997 -65.813  1.00 25.96           H  
ATOM    410  HE1 PHE A  58      15.512  -4.717 -62.093  1.00 27.53           H  
ATOM    411  HE2 PHE A  58      17.659  -7.486 -64.041  1.00 26.68           H  
ATOM    412  HZ  PHE A  58      16.440  -6.851 -62.186  1.00 25.97           H  
ATOM    413  N   GLU A  59      17.255  -0.352 -65.816  1.00 15.10           N  
ATOM    414  CA  GLU A  59      16.832   0.908 -65.241  1.00 13.44           C  
ATOM    415  C   GLU A  59      15.362   1.113 -65.593  1.00 13.25           C  
ATOM    416  O   GLU A  59      15.014   1.213 -66.762  1.00 15.02           O  
ATOM    417  CB  GLU A  59      17.656   2.062 -65.819  1.00 14.29           C  
ATOM    418  CG  GLU A  59      19.154   1.971 -65.527  1.00 14.71           C  
ATOM    419  CD  GLU A  59      19.876   3.250 -65.924  1.00 15.15           C  
ATOM    420  OE1 GLU A  59      20.052   3.450 -67.150  1.00 17.18           O  
ATOM    421  OE2 GLU A  59      20.145   4.091 -65.002  1.00 15.80           O  
ATOM    422  H   GLU A  59      17.084  -0.498 -66.702  1.00 14.84           H  
ATOM    423  HA  GLU A  59      16.941   0.877 -64.265  1.00 13.87           H  
ATOM    424  HB3 GLU A  59      17.312   2.903 -65.451  1.00 14.19           H  
ATOM    425  HB2 GLU A  59      17.524   2.084 -66.789  1.00 14.19           H  
ATOM    426  HG3 GLU A  59      19.540   1.218 -66.024  1.00 14.71           H  
ATOM    427  HG2 GLU A  59      19.293   1.809 -64.570  1.00 14.71           H  
ATOM    428  N   GLY A  60      14.508   1.165 -64.573  1.00 13.96           N  
ATOM    429  CA  GLY A  60      13.094   1.392 -64.817  1.00 14.74           C  
ATOM    430  C   GLY A  60      12.222   1.027 -63.623  1.00 14.51           C  
ATOM    431  O   GLY A  60      12.704   1.052 -62.501  1.00 15.32           O  
ATOM    432  H   GLY A  60      14.804   1.058 -63.715  1.00 13.96           H  
ATOM    433  HA3 GLY A  60      12.817   0.852 -65.596  1.00 14.50           H  
ATOM    434  HA2 GLY A  60      12.957   2.346 -65.043  1.00 14.50           H  
ATOM    435  N   THR A  61      10.944   0.769 -63.896  1.00 14.86           N  
ATOM    436  CA  THR A  61       9.935   0.728 -62.841  1.00 14.46           C  
ATOM    437  C   THR A  61       9.001  -0.451 -63.022  1.00 12.30           C  
ATOM    438  O   THR A  61       8.842  -0.969 -64.118  1.00 12.25           O  
ATOM    439  CB  THR A  61       9.080   2.002 -62.801  1.00 15.85           C  
ATOM    440  OG1 THR A  61       8.367   2.199 -64.039  1.00 14.27           O  
ATOM    441  CG2 THR A  61       9.893   3.248 -62.497  1.00 16.08           C  
ATOM    442  H   THR A  61      10.687   0.613 -64.759  1.00 14.67           H  
ATOM    443  HA  THR A  61      10.397   0.633 -61.979  1.00 14.33           H  
ATOM    444  HB  THR A  61       8.416   1.890 -62.080  1.00 15.30           H  
ATOM    445  HG1 THR A  61       8.920   2.269 -64.684  0.00 14.47           H  
ATOM    446 HG21 THR A  61       9.296   4.015 -62.419  1.00 16.01           H  
ATOM    447 HG22 THR A  61      10.529   3.406 -63.218  1.00 16.00           H  
ATOM    448 HG23 THR A  61      10.375   3.127 -61.661  1.00 16.00           H  
ATOM    449  N   ILE A  62       8.358  -0.801 -61.902  1.00 13.26           N  
ATOM    450  CA  ILE A  62       7.146  -1.597 -61.864  1.00 14.52           C  
ATOM    451  C   ILE A  62       6.172  -0.902 -60.920  1.00 13.46           C  
ATOM    452  O   ILE A  62       6.480  -0.623 -59.749  1.00 13.85           O  
ATOM    453  CB  ILE A  62       7.400  -3.049 -61.390  1.00 16.09           C  
ATOM    454  CG1 ILE A  62       8.395  -3.769 -62.299  1.00 17.29           C  
ATOM    455  CG2 ILE A  62       6.086  -3.842 -61.226  1.00 17.16           C  
ATOM    456  CD1 ILE A  62       8.857  -5.112 -61.752  1.00 19.54           C  
ATOM    457  H   ILE A  62       8.709  -0.523 -61.105  1.00 13.31           H  
ATOM    458  HA  ILE A  62       6.759  -1.624 -62.757  1.00 14.30           H  
ATOM    459  HB  ILE A  62       7.818  -2.991 -60.496  1.00 16.20           H  
ATOM    460 HG12 ILE A  62       9.180  -3.196 -62.427  1.00 17.44           H  
ATOM    461 HG13 ILE A  62       7.977  -3.910 -63.175  1.00 17.48           H  
ATOM    462 HG21 ILE A  62       5.583  -3.813 -62.058  1.00 16.85           H  
ATOM    463 HG22 ILE A  62       5.553  -3.449 -60.514  1.00 16.83           H  
ATOM    464 HG23 ILE A  62       6.286  -4.767 -61.003  1.00 16.87           H  
ATOM    465 HD11 ILE A  62       8.159  -5.777 -61.886  1.00 18.83           H  
ATOM    466 HD12 ILE A  62       9.047  -5.030 -60.802  1.00 18.84           H  
ATOM    467 HD13 ILE A  62       9.663  -5.393 -62.219  1.00 18.84           H  
ATOM    468  N   PHE A  63       4.993  -0.583 -61.457  1.00 12.86           N  
ATOM    469  CA  PHE A  63       3.907   0.020 -60.707  1.00 13.35           C  
ATOM    470  C   PHE A  63       3.053  -1.097 -60.097  1.00 13.96           C  
ATOM    471  O   PHE A  63       2.661  -2.023 -60.826  1.00 14.70           O  
ATOM    472  CB  PHE A  63       3.072   0.890 -61.647  1.00 13.24           C  
ATOM    473  CG  PHE A  63       1.929   1.610 -60.988  1.00 15.15           C  
ATOM    474  CD1 PHE A  63       2.129   2.799 -60.287  1.00 16.03           C  
ATOM    475  CD2 PHE A  63       0.652   1.094 -61.029  1.00 15.89           C  
ATOM    476  CE1 PHE A  63       1.070   3.476 -59.702  1.00 16.95           C  
ATOM    477  CE2 PHE A  63      -0.403   1.799 -60.459  1.00 15.52           C  
ATOM    478  CZ  PHE A  63      -0.197   2.949 -59.770  1.00 15.92           C  
ATOM    479  H   PHE A  63       4.858  -0.754 -62.345  1.00 13.14           H  
ATOM    480  HA  PHE A  63       4.279   0.583 -59.982  1.00 13.35           H  
ATOM    481  HB3 PHE A  63       2.716   0.320 -62.360  1.00 13.71           H  
ATOM    482  HB2 PHE A  63       3.664   1.551 -62.062  1.00 13.69           H  
ATOM    483  HD1 PHE A  63       2.997   3.166 -60.239  1.00 16.03           H  
ATOM    484  HD2 PHE A  63       0.484   0.300 -61.510  1.00 15.64           H  
ATOM    485  HE1 PHE A  63       1.224   4.281 -59.234  1.00 16.46           H  
ATOM    486  HE2 PHE A  63      -1.273   1.434 -60.496  1.00 15.73           H  
ATOM    487  HZ  PHE A  63      -0.922   3.401 -59.369  1.00 16.05           H  
ATOM    488  N   ASP A  64       2.850  -1.042 -58.786  1.00 13.74           N  
ATOM    489  CA  ASP A  64       1.988  -1.992 -58.078  1.00 14.96           C  
ATOM    490  C   ASP A  64       2.581  -3.406 -58.193  1.00 14.86           C  
ATOM    491  O   ASP A  64       2.006  -4.340 -58.785  1.00 14.21           O  
ATOM    492  CB  ASP A  64       0.538  -1.907 -58.586  1.00 15.75           C  
ATOM    493  CG  ASP A  64      -0.466  -2.325 -57.509  1.00 21.74           C  
ATOM    494  OD1 ASP A  64      -0.120  -2.221 -56.310  1.00 21.59           O  
ATOM    495  OD2 ASP A  64      -1.595  -2.724 -57.865  1.00 22.34           O  
ATOM    496  H   ASP A  64       3.262  -0.386 -58.301  1.00 14.05           H  
ATOM    497  HA  ASP A  64       1.989  -1.738 -57.127  1.00 14.90           H  
ATOM    498  HB3 ASP A  64       0.426  -2.489 -59.364  1.00 16.74           H  
ATOM    499  HB2 ASP A  64       0.342  -0.988 -58.860  1.00 16.78           H  
ATOM    500  N   VAL A  65       3.750  -3.551 -57.563  1.00 13.65           N  
ATOM    501  CA  VAL A  65       4.522  -4.785 -57.535  1.00 13.25           C  
ATOM    502  C   VAL A  65       3.660  -5.883 -56.891  1.00 12.83           C  
ATOM    503  O   VAL A  65       2.954  -5.649 -55.912  1.00 12.49           O  
ATOM    504  CB  VAL A  65       5.826  -4.582 -56.753  1.00 15.40           C  
ATOM    505  CG1 VAL A  65       6.643  -5.865 -56.751  1.00 15.12           C  
ATOM    506  CG2 VAL A  65       6.646  -3.427 -57.323  1.00 16.11           C  
ATOM    507  H   VAL A  65       4.078  -2.830 -57.108  1.00 13.89           H  
ATOM    508  HA  VAL A  65       4.735  -5.042 -58.450  1.00 13.62           H  
ATOM    509  HB  VAL A  65       5.589  -4.363 -55.817  1.00 15.05           H  
ATOM    510 HG11 VAL A  65       6.727  -6.197 -57.661  1.00 15.22           H  
ATOM    511 HG12 VAL A  65       6.201  -6.534 -56.201  1.00 15.20           H  
ATOM    512 HG13 VAL A  65       7.529  -5.686 -56.391  1.00 15.21           H  
ATOM    513 HG21 VAL A  65       7.564  -3.493 -57.008  1.00 15.88           H  
ATOM    514 HG22 VAL A  65       6.265  -2.581 -57.031  1.00 15.87           H  
ATOM    515 HG23 VAL A  65       6.634  -3.470 -58.295  1.00 15.89           H  
ATOM    516  N   MET A  66       3.704  -7.085 -57.468  1.00 13.36           N  
ATOM    517  CA  MET A  66       2.974  -8.232 -56.933  1.00 14.71           C  
ATOM    518  C   MET A  66       3.358  -8.480 -55.490  1.00 14.60           C  
ATOM    519  O   MET A  66       4.541  -8.410 -55.165  1.00 15.26           O  
ATOM    520  CB  MET A  66       3.281  -9.494 -57.740  1.00 16.55           C  
ATOM    521  CG  MET A  66       2.615  -9.440 -59.091  1.00 20.99           C  
ATOM    522  SD  MET A  66       3.002 -10.928 -60.067  1.00 27.24           S  
ATOM    523  CE  MET A  66       2.009 -12.125 -59.180  1.00 27.46           C  
ATOM    524  H   MET A  66       4.209  -7.200 -58.221  1.00 13.62           H  
ATOM    525  HA  MET A  66       2.011  -8.036 -56.979  1.00 14.79           H  
ATOM    526  HB3 MET A  66       2.963 -10.277 -57.248  1.00 17.10           H  
ATOM    527  HB2 MET A  66       4.249  -9.577 -57.855  1.00 17.04           H  
ATOM    528  HG3 MET A  66       2.921  -8.646 -59.578  1.00 20.68           H  
ATOM    529  HG2 MET A  66       1.643  -9.375 -58.975  1.00 20.78           H  
ATOM    530  HE3 MET A  66       1.996 -12.956 -59.669  1.00 27.39           H  
ATOM    531  HE2 MET A  66       1.109 -11.790 -59.089  1.00 27.39           H  
ATOM    532  HE1 MET A  66       2.388 -12.271 -58.305  1.00 27.35           H  
ATOM    533  N   THR A  67       2.360  -8.748 -54.631  1.00 14.86           N  
ATOM    534  CA  THR A  67       2.621  -9.075 -53.238  1.00 15.05           C  
ATOM    535  C   THR A  67       1.893 -10.358 -52.840  1.00 18.52           C  
ATOM    536  O   THR A  67       0.842 -10.717 -53.405  1.00 15.26           O  
ATOM    537  CB  THR A  67       2.265  -7.935 -52.273  1.00 17.52           C  
ATOM    538  OG1 THR A  67       0.873  -7.670 -52.390  1.00 18.81           O  
ATOM    539  CG2 THR A  67       3.041  -6.664 -52.554  1.00 16.42           C  
ATOM    540  H   THR A  67       1.494  -8.726 -54.923  1.00 14.84           H  
ATOM    541  HA  THR A  67       3.586  -9.243 -53.156  1.00 16.07           H  
ATOM    542  HB  THR A  67       2.460  -8.233 -51.352  1.00 17.07           H  
ATOM    543  HG1 THR A  67       0.695  -7.433 -53.193  0.00 18.97           H  
ATOM    544 HG21 THR A  67       2.860  -6.011 -51.854  1.00 16.73           H  
ATOM    545 HG22 THR A  67       2.768  -6.299 -53.414  1.00 16.71           H  
ATOM    546 HG23 THR A  67       3.995  -6.861 -52.574  1.00 16.73           H  
ATOM    547  N   ARG A  68       2.478 -11.042 -51.865  1.00 17.72           N  
ATOM    548  CA  ARG A  68       1.855 -12.188 -51.214  1.00 19.08           C  
ATOM    549  C   ARG A  68       1.700 -11.839 -49.741  1.00 19.25           C  
ATOM    550  O   ARG A  68       2.589 -11.255 -49.119  1.00 18.64           O  
ATOM    551  CB  ARG A  68       2.688 -13.463 -51.375  1.00 19.21           C  
ATOM    552  CG  ARG A  68       2.915 -13.904 -52.814  1.00 23.43           C  
ATOM    553  CD  ARG A  68       3.664 -15.223 -52.978  1.00 24.64           C  
ATOM    554  NE  ARG A  68       4.909 -15.371 -52.190  1.00 26.03           N  
ATOM    555  CZ  ARG A  68       6.157 -15.082 -52.618  1.00 25.48           C  
ATOM    556  NH1 ARG A  68       7.216 -15.421 -51.878  1.00 22.93           N  
ATOM    557  NH2 ARG A  68       6.335 -14.458 -53.777  1.00 26.96           N  
ATOM    558  H   ARG A  68       3.310 -10.787 -51.586  1.00 18.17           H  
ATOM    559  HA  ARG A  68       0.965 -12.333 -51.607  1.00 18.84           H  
ATOM    560  HB3 ARG A  68       2.239 -14.188 -50.895  1.00 20.09           H  
ATOM    561  HB2 ARG A  68       3.560 -13.319 -50.951  1.00 20.08           H  
ATOM    562  HG3 ARG A  68       3.418 -13.203 -53.282  1.00 22.62           H  
ATOM    563  HG2 ARG A  68       2.045 -13.985 -53.259  1.00 22.64           H  
ATOM    564  HD3 ARG A  68       3.882 -15.338 -53.927  1.00 24.70           H  
ATOM    565  HD2 ARG A  68       3.056 -15.953 -52.732  1.00 24.68           H  
ATOM    566  HE  ARG A  68       4.831 -15.666 -51.375  1.00 25.52           H  
ATOM    567 HH11 ARG A  68       7.254 -15.183 -51.030  1.00 23.67           H  
ATOM    568 HH12 ARG A  68       7.874 -15.882 -52.239  1.00 23.67           H  
ATOM    569 HH21 ARG A  68       6.999 -14.692 -54.302  1.00 26.48           H  
ATOM    570 HH22 ARG A  68       5.789 -13.812 -54.013  1.00 26.42           H  
ATOM    571  N   GLY A  69       0.549 -12.186 -49.159  1.00 18.25           N  
ATOM    572  CA  GLY A  69       0.299 -11.896 -47.761  1.00 18.99           C  
ATOM    573  C   GLY A  69      -0.368 -10.541 -47.625  1.00 21.64           C  
ATOM    574  O   GLY A  69      -0.951 -10.039 -48.582  1.00 24.10           O  
ATOM    575  H   GLY A  69      -0.095 -12.617 -49.645  1.00 18.65           H  
ATOM    576  HA3 GLY A  69       1.154 -11.901 -47.262  1.00 19.40           H  
ATOM    577  HA2 GLY A  69      -0.287 -12.596 -47.386  1.00 19.47           H  
ATOM    578  N   THR A  70      -0.251  -9.939 -46.454  1.00 22.58           N  
ATOM    579  CA  THR A  70      -0.816  -8.625 -46.244  1.00 24.79           C  
ATOM    580  C   THR A  70       0.303  -7.646 -45.907  1.00 19.37           C  
ATOM    581  O   THR A  70       1.000  -7.815 -44.930  1.00 18.20           O  
ATOM    582  CB  THR A  70      -1.915  -8.641 -45.176  1.00 27.79           C  
ATOM    583  OG1 THR A  70      -2.941  -9.475 -45.711  1.00 35.08           O  
ATOM    584  CG2 THR A  70      -2.484  -7.263 -44.923  1.00 29.63           C  
ATOM    585  H   THR A  70       0.189 -10.352 -45.767  1.00 22.77           H  
ATOM    586  HA  THR A  70      -1.227  -8.337 -47.090  1.00 23.82           H  
ATOM    587  HB  THR A  70      -1.561  -9.026 -44.338  1.00 28.84           H  
ATOM    588  HG1 THR A  70      -3.217  -9.170 -46.405  0.00 35.14           H  
ATOM    589 HG21 THR A  70      -3.336  -7.344 -44.457  1.00 29.06           H  
ATOM    590 HG22 THR A  70      -2.622  -6.807 -45.772  1.00 29.06           H  
ATOM    591 HG23 THR A  70      -1.865  -6.749 -44.375  1.00 29.01           H  
ATOM    592  N   ILE A  71       0.463  -6.644 -46.760  1.00 17.91           N  
ATOM    593  CA  ILE A  71       1.452  -5.615 -46.513  1.00 17.93           C  
ATOM    594  C   ILE A  71       0.959  -4.775 -45.337  1.00 17.86           C  
ATOM    595  O   ILE A  71      -0.141  -4.201 -45.406  1.00 18.94           O  
ATOM    596  CB  ILE A  71       1.642  -4.751 -47.771  1.00 18.56           C  
ATOM    597  CG1 ILE A  71       2.146  -5.573 -48.959  1.00 18.82           C  
ATOM    598  CG2 ILE A  71       2.506  -3.547 -47.461  1.00 20.66           C  
ATOM    599  CD1 ILE A  71       3.554  -6.098 -48.846  1.00 18.49           C  
ATOM    600  H   ILE A  71      -0.060  -6.591 -47.508  1.00 18.34           H  
ATOM    601  HA  ILE A  71       2.298  -6.032 -46.285  1.00 18.03           H  
ATOM    602  HB  ILE A  71       0.748  -4.408 -48.019  1.00 18.86           H  
ATOM    603 HG12 ILE A  71       2.091  -5.015 -49.764  1.00 18.68           H  
ATOM    604 HG13 ILE A  71       1.542  -6.335 -49.089  1.00 18.68           H  
ATOM    605 HG21 ILE A  71       3.215  -3.803 -46.845  1.00 19.99           H  
ATOM    606 HG22 ILE A  71       1.963  -2.849 -47.055  1.00 20.00           H  
ATOM    607 HG23 ILE A  71       2.901  -3.209 -48.283  1.00 20.00           H  
ATOM    608 HD11 ILE A  71       3.644  -6.619 -48.029  1.00 18.57           H  
ATOM    609 HD12 ILE A  71       4.179  -5.353 -48.824  1.00 18.59           H  
ATOM    610 HD13 ILE A  71       3.753  -6.664 -49.612  1.00 18.59           H  
ATOM    611  N   PRO A  72       1.740  -4.621 -44.244  1.00 16.27           N  
ATOM    612  CA  PRO A  72       1.278  -3.844 -43.101  1.00 18.51           C  
ATOM    613  C   PRO A  72       0.919  -2.411 -43.478  1.00 22.09           C  
ATOM    614  O   PRO A  72       1.668  -1.735 -44.186  1.00 18.69           O  
ATOM    615  CB  PRO A  72       2.484  -3.879 -42.160  1.00 18.64           C  
ATOM    616  CG  PRO A  72       3.195  -5.177 -42.512  1.00 18.34           C  
ATOM    617  CD  PRO A  72       3.039  -5.265 -44.007  1.00 18.44           C  
ATOM    618  HA  PRO A  72       0.507  -4.299 -42.677  1.00 18.70           H  
ATOM    619  HB3 PRO A  72       2.198  -3.881 -41.221  1.00 18.55           H  
ATOM    620  HB2 PRO A  72       3.072  -3.107 -42.310  1.00 18.56           H  
ATOM    621  HG3 PRO A  72       2.772  -5.941 -42.070  1.00 18.43           H  
ATOM    622  HG2 PRO A  72       4.139  -5.141 -42.259  1.00 18.43           H  
ATOM    623  HD3 PRO A  72       3.033  -6.194 -44.302  1.00 17.89           H  
ATOM    624  HD2 PRO A  72       3.756  -4.789 -44.465  1.00 17.89           H  
ATOM    625  N   LYS A  73      -0.236  -1.953 -42.992  1.00 21.05           N  
ATOM    626  CA  LYS A  73      -0.655  -0.588 -43.244  1.00 25.62           C  
ATOM    627  C   LYS A  73       0.242   0.391 -42.501  1.00 22.40           C  
ATOM    628  O   LYS A  73       0.303   1.560 -42.876  1.00 21.46           O  
ATOM    629  CB  LYS A  73      -2.121  -0.419 -42.841  1.00 31.18           C  
ATOM    630  CG  LYS A  73      -3.074  -0.950 -43.891  1.00 40.81           C  
ATOM    631  CD  LYS A  73      -3.169  -0.052 -45.124  1.00 45.04           C  
ATOM    632  CE  LYS A  73      -4.063  -0.615 -46.207  1.00 51.09           C  
ATOM    633  NZ  LYS A  73      -5.493  -0.573 -45.828  1.00 58.99           N  
ATOM    634  H   LYS A  73      -0.772  -2.500 -42.494  1.00 22.31           H  
ATOM    635  HA  LYS A  73      -0.571  -0.415 -44.209  1.00 25.13           H  
ATOM    636  HB3 LYS A  73      -2.305   0.532 -42.695  1.00 31.67           H  
ATOM    637  HB2 LYS A  73      -2.276  -0.895 -42.000  1.00 31.71           H  
ATOM    638  HG3 LYS A  73      -3.966  -1.041 -43.493  1.00 39.31           H  
ATOM    639  HG2 LYS A  73      -2.775  -1.842 -44.168  1.00 39.25           H  
ATOM    640  HD3 LYS A  73      -2.271   0.080 -45.494  1.00 45.02           H  
ATOM    641  HD2 LYS A  73      -3.514   0.825 -44.853  1.00 45.34           H  
ATOM    642  HE3 LYS A  73      -3.812  -1.539 -46.389  1.00 51.26           H  
ATOM    643  HE2 LYS A  73      -3.939  -0.103 -47.029  1.00 51.11           H  
ATOM    644  HZ1 LYS A  73      -5.711   0.259 -45.540  1.00 56.23           H  
ATOM    645  HZ2 LYS A  73      -5.654  -1.169 -45.164  1.00 56.18           H  
ATOM    646  HZ3 LYS A  73      -6.007  -0.782 -46.545  1.00 56.35           H  
ATOM    647  N   GLU A  74       0.992  -0.080 -41.499  1.00 19.07           N  
ATOM    648  CA  GLU A  74       1.885   0.805 -40.768  1.00 19.76           C  
ATOM    649  C   GLU A  74       3.150   1.170 -41.562  1.00 19.19           C  
ATOM    650  O   GLU A  74       3.923   2.024 -41.110  1.00 19.01           O  
ATOM    651  CB  GLU A  74       2.362   0.152 -39.476  1.00 21.87           C  
ATOM    652  CG  GLU A  74       1.253  -0.145 -38.484  1.00 23.81           C  
ATOM    653  CD  GLU A  74       0.514  -1.463 -38.617  1.00 26.36           C  
ATOM    654  OE1 GLU A  74       0.651  -2.176 -39.655  1.00 22.36           O  
ATOM    655  OE2 GLU A  74      -0.161  -1.815 -37.621  1.00 29.39           O  
ATOM    656  H   GLU A  74       0.943  -0.960 -41.259  1.00 20.07           H  
ATOM    657  HA  GLU A  74       1.397   1.632 -40.546  1.00 19.91           H  
ATOM    658  HB3 GLU A  74       3.016   0.744 -39.049  1.00 21.75           H  
ATOM    659  HB2 GLU A  74       2.819  -0.685 -39.701  1.00 21.75           H  
ATOM    660  HG3 GLU A  74       0.590   0.575 -38.543  1.00 23.88           H  
ATOM    661  HG2 GLU A  74       1.634  -0.108 -37.581  1.00 23.90           H  
ATOM    662  N   LEU A  75       3.451   0.459 -42.656  1.00 16.61           N  
ATOM    663  CA  LEU A  75       4.597   0.828 -43.478  1.00 15.69           C  
ATOM    664  C   LEU A  75       4.251   2.032 -44.357  1.00 17.33           C  
ATOM    665  O   LEU A  75       3.332   1.945 -45.175  1.00 18.12           O  
ATOM    666  CB  LEU A  75       5.033  -0.344 -44.367  1.00 14.94           C  
ATOM    667  CG  LEU A  75       5.661  -1.497 -43.623  1.00 15.07           C  
ATOM    668  CD1 LEU A  75       5.996  -2.640 -44.560  1.00 16.63           C  
ATOM    669  CD2 LEU A  75       6.911  -1.018 -42.876  1.00 17.34           C  
ATOM    670  H   LEU A  75       2.949  -0.267 -42.890  1.00 16.98           H  
ATOM    671  HA  LEU A  75       5.338   1.077 -42.882  1.00 16.06           H  
ATOM    672  HB3 LEU A  75       5.673  -0.012 -45.027  1.00 15.16           H  
ATOM    673  HB2 LEU A  75       4.250  -0.674 -44.851  1.00 15.16           H  
ATOM    674  HG  LEU A  75       5.010  -1.826 -42.956  1.00 15.73           H  
ATOM    675 HD11 LEU A  75       6.200  -3.437 -44.041  1.00 16.15           H  
ATOM    676 HD12 LEU A  75       6.768  -2.400 -45.102  1.00 16.15           H  
ATOM    677 HD13 LEU A  75       5.236  -2.817 -45.141  1.00 16.14           H  
ATOM    678 HD21 LEU A  75       6.648  -0.596 -42.040  1.00 16.63           H  
ATOM    679 HD22 LEU A  75       7.393  -0.375 -43.426  1.00 16.62           H  
ATOM    680 HD23 LEU A  75       7.488  -1.778 -42.687  1.00 16.63           H  
ATOM    681  N   HIS A  76       5.018   3.121 -44.183  1.00 15.83           N  
ATOM    682  CA  HIS A  76       4.749   4.366 -44.887  1.00 15.64           C  
ATOM    683  C   HIS A  76       6.088   5.009 -45.218  1.00 14.57           C  
ATOM    684  O   HIS A  76       6.629   5.736 -44.409  1.00 13.61           O  
ATOM    685  CB  HIS A  76       3.928   5.306 -44.000  1.00 17.61           C  
ATOM    686  CG  HIS A  76       3.278   6.424 -44.765  1.00 21.61           C  
ATOM    687  ND1 HIS A  76       3.802   7.693 -44.719  1.00 22.78           N  
ATOM    688  CD2 HIS A  76       2.210   6.502 -45.573  1.00 21.38           C  
ATOM    689  CE1 HIS A  76       3.052   8.509 -45.437  1.00 20.25           C  
ATOM    690  NE2 HIS A  76       2.108   7.803 -45.989  1.00 24.10           N  
ATOM    691  H   HIS A  76       5.726   3.086 -43.606  1.00 16.10           H  
ATOM    692  HA  HIS A  76       4.267   4.180 -45.729  1.00 15.84           H  
ATOM    693  HB3 HIS A  76       4.511   5.686 -43.308  1.00 17.93           H  
ATOM    694  HB2 HIS A  76       3.230   4.783 -43.549  1.00 17.97           H  
ATOM    695  HD1 HIS A  76       4.545   7.863 -44.213  0.00 22.91           H  
ATOM    696  HD2 HIS A  76       1.635   5.808 -45.823  1.00 21.95           H  
ATOM    697  HE1 HIS A  76       3.214   9.420 -45.573  1.00 21.68           H  
ATOM    698  HE2 HIS A  76       1.555   8.221 -46.510  0.00 23.95           H  
ATOM    699  N   GLY A  77       6.702   4.589 -46.319  1.00 14.52           N  
ATOM    700  CA  GLY A  77       8.075   4.985 -46.601  1.00 13.61           C  
ATOM    701  C   GLY A  77       8.687   4.175 -47.720  1.00 13.51           C  
ATOM    702  O   GLY A  77       7.954   3.576 -48.502  1.00 12.93           O  
ATOM    703  H   GLY A  77       6.263   4.046 -46.910  1.00 14.34           H  
ATOM    704  HA3 GLY A  77       8.618   4.870 -45.781  1.00 13.80           H  
ATOM    705  HA2 GLY A  77       8.089   5.944 -46.845  1.00 13.80           H  
ATOM    706  N   THR A  78      10.030   4.175 -47.787  1.00 12.98           N  
ATOM    707  CA  THR A  78      10.703   3.582 -48.921  1.00 12.27           C  
ATOM    708  C   THR A  78      11.883   2.770 -48.413  1.00 13.11           C  
ATOM    709  O   THR A  78      12.633   3.270 -47.585  1.00 14.16           O  
ATOM    710  CB  THR A  78      11.215   4.618 -49.929  1.00 13.08           C  
ATOM    711  OG1 THR A  78      10.243   5.584 -50.245  1.00 13.11           O  
ATOM    712  CG2 THR A  78      11.659   3.994 -51.231  1.00 12.23           C  
ATOM    713  H   THR A  78      10.525   4.551 -47.117  1.00 12.95           H  
ATOM    714  HA  THR A  78      10.075   2.979 -49.377  1.00 12.72           H  
ATOM    715  HB  THR A  78      11.987   5.076 -49.524  1.00 12.79           H  
ATOM    716  HG1 THR A  78       9.568   5.206 -50.582  0.00 13.00           H  
ATOM    717 HG21 THR A  78      11.771   4.689 -51.904  1.00 12.49           H  
ATOM    718 HG22 THR A  78      10.986   3.358 -51.533  1.00 12.48           H  
ATOM    719 HG23 THR A  78      12.506   3.532 -51.100  1.00 12.48           H  
ATOM    720  N   PHE A  79      12.034   1.552 -48.926  1.00 13.54           N  
ATOM    721  CA  PHE A  79      13.222   0.740 -48.710  1.00 14.75           C  
ATOM    722  C   PHE A  79      14.125   1.001 -49.907  1.00 13.63           C  
ATOM    723  O   PHE A  79      13.816   0.570 -51.016  1.00 13.30           O  
ATOM    724  CB  PHE A  79      12.832  -0.739 -48.579  1.00 15.10           C  
ATOM    725  CG  PHE A  79      13.950  -1.742 -48.325  1.00 14.49           C  
ATOM    726  CD1 PHE A  79      15.207  -1.358 -47.881  1.00 14.04           C  
ATOM    727  CD2 PHE A  79      13.695  -3.102 -48.455  1.00 15.51           C  
ATOM    728  CE1 PHE A  79      16.183  -2.308 -47.621  1.00 14.55           C  
ATOM    729  CE2 PHE A  79      14.680  -4.051 -48.245  1.00 15.52           C  
ATOM    730  CZ  PHE A  79      15.927  -3.647 -47.805  1.00 16.17           C  
ATOM    731  H   PHE A  79      11.360   1.205 -49.438  1.00 13.69           H  
ATOM    732  HA  PHE A  79      13.678   1.035 -47.883  1.00 14.33           H  
ATOM    733  HB3 PHE A  79      12.369  -1.000 -49.402  1.00 14.87           H  
ATOM    734  HB2 PHE A  79      12.185  -0.812 -47.847  1.00 14.87           H  
ATOM    735  HD1 PHE A  79      15.400  -0.444 -47.752  1.00 14.30           H  
ATOM    736  HD2 PHE A  79      12.847  -3.381 -48.763  1.00 15.26           H  
ATOM    737  HE1 PHE A  79      17.041  -2.030 -47.342  1.00 14.80           H  
ATOM    738  HE2 PHE A  79      14.487  -4.969 -48.354  1.00 15.64           H  
ATOM    739  HZ  PHE A  79      16.601  -4.286 -47.637  1.00 15.60           H  
ATOM    740  N   TYR A  80      15.205   1.758 -49.688  1.00 13.27           N  
ATOM    741  CA  TYR A  80      16.210   2.000 -50.714  1.00 14.00           C  
ATOM    742  C   TYR A  80      17.391   1.055 -50.503  1.00 14.85           C  
ATOM    743  O   TYR A  80      17.948   1.051 -49.411  1.00 15.84           O  
ATOM    744  CB  TYR A  80      16.727   3.443 -50.658  1.00 13.88           C  
ATOM    745  CG  TYR A  80      15.748   4.524 -51.044  1.00 13.07           C  
ATOM    746  CD1 TYR A  80      15.555   4.913 -52.361  1.00 13.77           C  
ATOM    747  CD2 TYR A  80      15.031   5.212 -50.071  1.00 13.26           C  
ATOM    748  CE1 TYR A  80      14.641   5.903 -52.700  1.00 12.30           C  
ATOM    749  CE2 TYR A  80      14.157   6.243 -50.388  1.00 14.40           C  
ATOM    750  CZ  TYR A  80      13.960   6.599 -51.710  1.00 14.19           C  
ATOM    751  OH  TYR A  80      13.058   7.646 -51.962  1.00 15.01           O  
ATOM    752  H   TYR A  80      15.319   2.143 -48.867  1.00 13.53           H  
ATOM    753  HA  TYR A  80      15.815   1.833 -51.604  1.00 14.00           H  
ATOM    754  HB3 TYR A  80      17.507   3.508 -51.249  1.00 13.72           H  
ATOM    755  HB2 TYR A  80      17.037   3.618 -49.745  1.00 13.71           H  
ATOM    756  HD1 TYR A  80      16.011   4.457 -53.048  1.00 13.27           H  
ATOM    757  HD2 TYR A  80      15.166   4.993 -49.165  1.00 13.50           H  
ATOM    758  HE1 TYR A  80      14.534   6.153 -53.603  1.00 13.08           H  
ATOM    759  HE2 TYR A  80      13.687   6.691 -49.704  1.00 14.05           H  
ATOM    760  HH  TYR A  80      12.903   7.887 -52.778  0.00 14.87           H  
ATOM    761  N   ARG A  81      17.756   0.295 -51.551  1.00 14.79           N  
ATOM    762  CA  ARG A  81      18.897  -0.607 -51.498  1.00 14.97           C  
ATOM    763  C   ARG A  81      19.892  -0.232 -52.588  1.00 15.50           C  
ATOM    764  O   ARG A  81      19.492   0.157 -53.667  1.00 16.92           O  
ATOM    765  CB  ARG A  81      18.345  -2.009 -51.710  1.00 20.99           C  
ATOM    766  CG  ARG A  81      19.318  -3.069 -51.295  1.00 24.12           C  
ATOM    767  CD  ARG A  81      19.001  -3.772 -50.009  1.00 20.05           C  
ATOM    768  NE  ARG A  81      19.912  -4.864 -50.214  1.00 18.59           N  
ATOM    769  CZ  ARG A  81      21.080  -5.004 -49.607  1.00 16.78           C  
ATOM    770  NH1 ARG A  81      21.357  -4.288 -48.543  1.00 15.55           N  
ATOM    771  NH2 ARG A  81      21.949  -5.890 -50.052  1.00 18.74           N  
ATOM    772  H   ARG A  81      17.273   0.342 -52.326  1.00 14.83           H  
ATOM    773  HA  ARG A  81      19.329  -0.547 -50.615  1.00 16.01           H  
ATOM    774  HB3 ARG A  81      18.126  -2.125 -52.659  1.00 20.02           H  
ATOM    775  HB2 ARG A  81      17.519  -2.108 -51.191  1.00 20.02           H  
ATOM    776  HG3 ARG A  81      20.208  -2.665 -51.213  1.00 22.20           H  
ATOM    777  HG2 ARG A  81      19.367  -3.735 -52.011  1.00 22.28           H  
ATOM    778  HD3 ARG A  81      18.068  -4.072 -49.971  1.00 20.48           H  
ATOM    779  HD2 ARG A  81      19.234  -3.231 -49.225  1.00 20.43           H  
ATOM    780  HE  ARG A  81      19.670  -5.494 -50.768  1.00 18.53           H  
ATOM    781 HH11 ARG A  81      20.770  -4.225 -47.890  1.00 15.95           H  
ATOM    782 HH12 ARG A  81      22.134  -3.882 -48.480  1.00 15.90           H  
ATOM    783 HH21 ARG A  81      22.713  -6.000 -49.633  1.00 18.08           H  
ATOM    784 HH22 ARG A  81      21.756  -6.375 -50.755  1.00 18.08           H  
ATOM    785  N   ILE A  82      21.199  -0.336 -52.316  1.00 13.32           N  
ATOM    786  CA  ILE A  82      22.191   0.011 -53.327  1.00 13.80           C  
ATOM    787  C   ILE A  82      23.095  -1.196 -53.597  1.00 13.56           C  
ATOM    788  O   ILE A  82      23.359  -2.006 -52.707  1.00 14.10           O  
ATOM    789  CB  ILE A  82      22.941   1.290 -52.932  1.00 14.44           C  
ATOM    790  CG1 ILE A  82      23.677   1.960 -54.103  1.00 14.61           C  
ATOM    791  CG2 ILE A  82      23.849   1.035 -51.765  1.00 17.60           C  
ATOM    792  CD1 ILE A  82      24.093   3.394 -53.815  1.00 14.88           C  
ATOM    793  H   ILE A  82      21.477  -0.632 -51.497  1.00 13.96           H  
ATOM    794  HA  ILE A  82      21.714   0.204 -54.152  1.00 13.81           H  
ATOM    795  HB  ILE A  82      22.256   1.934 -52.624  1.00 14.90           H  
ATOM    796 HG12 ILE A  82      23.092   1.953 -54.891  1.00 14.63           H  
ATOM    797 HG13 ILE A  82      24.477   1.435 -54.316  1.00 14.63           H  
ATOM    798 HG21 ILE A  82      24.610   0.500 -52.051  1.00 16.55           H  
ATOM    799 HG22 ILE A  82      23.365   0.561 -51.069  1.00 16.52           H  
ATOM    800 HG23 ILE A  82      24.168   1.884 -51.411  1.00 16.52           H  
ATOM    801 HD11 ILE A  82      24.920   3.397 -53.302  1.00 14.80           H  
ATOM    802 HD12 ILE A  82      23.395   3.841 -53.306  1.00 14.81           H  
ATOM    803 HD13 ILE A  82      24.232   3.867 -54.654  1.00 14.81           H  
ATOM    804  N   MET A  83      23.499  -1.339 -54.853  1.00 14.21           N  
ATOM    805  CA  MET A  83      24.153  -2.543 -55.347  1.00 14.36           C  
ATOM    806  C   MET A  83      25.248  -2.136 -56.322  1.00 13.87           C  
ATOM    807  O   MET A  83      25.103  -1.168 -57.054  1.00 13.66           O  
ATOM    808  CB  MET A  83      23.178  -3.410 -56.166  1.00 15.65           C  
ATOM    809  CG  MET A  83      22.125  -4.094 -55.370  1.00 20.38           C  
ATOM    810  SD  MET A  83      20.548  -4.127 -56.327  1.00 22.42           S  
ATOM    811  CE  MET A  83      20.040  -2.489 -55.853  1.00 20.78           C  
ATOM    812  H   MET A  83      23.364  -0.649 -55.437  1.00 14.08           H  
ATOM    813  HA  MET A  83      24.534  -3.051 -54.597  1.00 14.48           H  
ATOM    814  HB3 MET A  83      23.696  -4.088 -56.646  1.00 16.33           H  
ATOM    815  HB2 MET A  83      22.749  -2.841 -56.836  1.00 16.38           H  
ATOM    816  HG3 MET A  83      21.984  -3.620 -54.523  1.00 19.35           H  
ATOM    817  HG2 MET A  83      22.404  -5.013 -55.171  1.00 19.35           H  
ATOM    818  HE3 MET A  83      19.281  -2.223 -56.384  1.00 21.13           H  
ATOM    819  HE2 MET A  83      20.767  -1.873 -56.000  1.00 21.04           H  
ATOM    820  HE1 MET A  83      19.798  -2.485 -54.919  1.00 21.14           H  
ATOM    821  N   PRO A  84      26.337  -2.933 -56.419  1.00 14.05           N  
ATOM    822  CA  PRO A  84      27.326  -2.773 -57.474  1.00 14.32           C  
ATOM    823  C   PRO A  84      26.901  -3.601 -58.674  1.00 13.52           C  
ATOM    824  O   PRO A  84      26.594  -4.800 -58.529  1.00 15.23           O  
ATOM    825  CB  PRO A  84      28.593  -3.313 -56.783  1.00 14.52           C  
ATOM    826  CG  PRO A  84      28.076  -4.412 -55.895  1.00 16.28           C  
ATOM    827  CD  PRO A  84      26.715  -3.954 -55.433  1.00 15.20           C  
ATOM    828  HA  PRO A  84      27.437  -1.817 -57.709  1.00 14.15           H  
ATOM    829  HB3 PRO A  84      29.032  -2.613 -56.254  1.00 14.85           H  
ATOM    830  HB2 PRO A  84      29.230  -3.663 -57.440  1.00 14.84           H  
ATOM    831  HG3 PRO A  84      28.672  -4.547 -55.130  1.00 15.62           H  
ATOM    832  HG2 PRO A  84      28.008  -5.254 -56.390  1.00 15.62           H  
ATOM    833  HD3 PRO A  84      26.761  -3.573 -54.537  1.00 15.18           H  
ATOM    834  HD2 PRO A  84      26.078  -4.692 -55.432  1.00 15.16           H  
ATOM    835  N   ASP A  85      26.825  -2.947 -59.843  1.00 13.73           N  
ATOM    836  CA  ASP A  85      26.379  -3.604 -61.060  1.00 15.15           C  
ATOM    837  C   ASP A  85      27.065  -2.951 -62.250  1.00 15.29           C  
ATOM    838  O   ASP A  85      26.479  -2.103 -62.957  1.00 15.22           O  
ATOM    839  CB  ASP A  85      24.857  -3.510 -61.158  1.00 16.07           C  
ATOM    840  CG  ASP A  85      24.115  -4.551 -61.999  1.00 19.00           C  
ATOM    841  OD1 ASP A  85      24.739  -5.501 -62.547  1.00 19.05           O  
ATOM    842  OD2 ASP A  85      22.877  -4.338 -62.143  1.00 19.59           O  
ATOM    843  H   ASP A  85      27.057  -2.064 -59.880  1.00 14.00           H  
ATOM    844  HA  ASP A  85      26.639  -4.554 -61.022  1.00 15.06           H  
ATOM    845  HB3 ASP A  85      24.623  -2.628 -61.510  1.00 16.46           H  
ATOM    846  HB2 ASP A  85      24.495  -3.568 -60.250  1.00 16.45           H  
ATOM    847  N   TYR A  86      28.308  -3.364 -62.527  1.00 16.00           N  
ATOM    848  CA  TYR A  86      29.038  -2.742 -63.628  1.00 16.21           C  
ATOM    849  C   TYR A  86      28.138  -2.548 -64.856  1.00 15.12           C  
ATOM    850  O   TYR A  86      27.544  -3.502 -65.387  1.00 14.97           O  
ATOM    851  CB  TYR A  86      30.240  -3.617 -64.000  1.00 16.60           C  
ATOM    852  CG  TYR A  86      31.548  -3.291 -63.307  1.00 16.86           C  
ATOM    853  CD1 TYR A  86      32.172  -2.077 -63.529  1.00 17.70           C  
ATOM    854  CD2 TYR A  86      32.171  -4.217 -62.482  1.00 16.91           C  
ATOM    855  CE1 TYR A  86      33.410  -1.782 -62.966  1.00 17.83           C  
ATOM    856  CE2 TYR A  86      33.434  -3.953 -61.950  1.00 18.87           C  
ATOM    857  CZ  TYR A  86      34.050  -2.737 -62.194  1.00 17.73           C  
ATOM    858  OH  TYR A  86      35.327  -2.486 -61.690  1.00 20.89           O  
ATOM    859  H   TYR A  86      28.703  -4.023 -62.032  1.00 15.87           H  
ATOM    860  HA  TYR A  86      29.366  -1.857 -63.331  1.00 16.02           H  
ATOM    861  HB3 TYR A  86      30.379  -3.546 -64.968  1.00 16.56           H  
ATOM    862  HB2 TYR A  86      30.009  -4.550 -63.806  1.00 16.57           H  
ATOM    863  HD1 TYR A  86      31.760  -1.442 -64.092  1.00 17.53           H  
ATOM    864  HD2 TYR A  86      31.782  -5.067 -62.356  1.00 17.34           H  
ATOM    865  HE1 TYR A  86      33.839  -0.964 -63.161  1.00 17.79           H  
ATOM    866  HE2 TYR A  86      33.866  -4.599 -61.417  1.00 18.13           H  
ATOM    867  HH  TYR A  86      35.726  -1.731 -61.867  0.00 20.67           H  
ATOM    868  N   ALA A  87      28.064  -1.298 -65.328  1.00 16.20           N  
ATOM    869  CA  ALA A  87      27.196  -0.969 -66.451  1.00 17.13           C  
ATOM    870  C   ALA A  87      27.793  -1.379 -67.809  1.00 17.51           C  
ATOM    871  O   ALA A  87      27.068  -1.775 -68.729  1.00 17.26           O  
ATOM    872  CB  ALA A  87      26.849   0.500 -66.390  1.00 17.69           C  
ATOM    873  H   ALA A  87      28.565  -0.636 -64.945  1.00 16.14           H  
ATOM    874  HA  ALA A  87      26.359  -1.477 -66.335  1.00 17.09           H  
ATOM    875  HB3 ALA A  87      27.662   1.029 -66.439  1.00 17.53           H  
ATOM    876  HB2 ALA A  87      26.390   0.691 -65.555  1.00 17.53           H  
ATOM    877  HB1 ALA A  87      26.270   0.728 -67.136  1.00 17.53           H  
ATOM    878  N   GLN A  88      29.108  -1.274 -67.950  1.00 18.11           N  
ATOM    879  CA  GLN A  88      29.844  -1.735 -69.126  1.00 16.53           C  
ATOM    880  C   GLN A  88      30.783  -2.843 -68.658  1.00 17.13           C  
ATOM    881  O   GLN A  88      31.220  -2.828 -67.500  1.00 16.22           O  
ATOM    882  CB  GLN A  88      30.668  -0.593 -69.759  1.00 18.97           C  
ATOM    883  CG  GLN A  88      29.866   0.603 -70.274  1.00 19.59           C  
ATOM    884  CD  GLN A  88      28.889   0.216 -71.359  1.00 20.33           C  
ATOM    885  OE1 GLN A  88      27.710   0.578 -71.316  1.00 20.39           O  
ATOM    886  NE2 GLN A  88      29.364  -0.500 -72.370  1.00 19.78           N  
ATOM    887  H   GLN A  88      29.585  -0.882 -67.275  1.00 17.59           H  
ATOM    888  HA  GLN A  88      29.212  -2.096 -69.787  1.00 17.37           H  
ATOM    889  HB3 GLN A  88      31.185  -0.967 -70.503  1.00 18.54           H  
ATOM    890  HB2 GLN A  88      31.308  -0.274 -69.089  1.00 18.53           H  
ATOM    891  HG3 GLN A  88      30.484   1.279 -70.625  1.00 19.62           H  
ATOM    892  HG2 GLN A  88      29.373   1.006 -69.527  1.00 19.62           H  
ATOM    893 HE21 GLN A  88      30.207  -0.408 -72.620  1.00 19.93           H  
ATOM    894 HE22 GLN A  88      28.837  -1.069 -72.795  1.00 19.94           H  
ATOM    895  N   PRO A  89      31.111  -3.856 -69.506  1.00 16.45           N  
ATOM    896  CA  PRO A  89      32.043  -4.904 -69.107  1.00 15.82           C  
ATOM    897  C   PRO A  89      33.379  -4.260 -68.721  1.00 17.70           C  
ATOM    898  O   PRO A  89      33.940  -3.484 -69.485  1.00 17.86           O  
ATOM    899  CB  PRO A  89      32.156  -5.830 -70.332  1.00 15.48           C  
ATOM    900  CG  PRO A  89      31.620  -5.022 -71.472  1.00 15.72           C  
ATOM    901  CD  PRO A  89      30.657  -4.002 -70.897  1.00 16.93           C  
ATOM    902  HA  PRO A  89      31.664  -5.408 -68.345  1.00 16.24           H  
ATOM    903  HB3 PRO A  89      31.628  -6.645 -70.205  1.00 15.64           H  
ATOM    904  HB2 PRO A  89      33.090  -6.083 -70.495  1.00 15.63           H  
ATOM    905  HG3 PRO A  89      31.156  -5.602 -72.111  1.00 15.93           H  
ATOM    906  HG2 PRO A  89      32.351  -4.571 -71.942  1.00 15.93           H  
ATOM    907  HD3 PRO A  89      29.738  -4.325 -70.933  1.00 16.55           H  
ATOM    908  HD2 PRO A  89      30.716  -3.155 -71.375  1.00 16.57           H  
ATOM    909  N   PRO A  90      33.905  -4.530 -67.512  1.00 18.59           N  
ATOM    910  CA  PRO A  90      35.038  -3.761 -66.977  1.00 17.03           C  
ATOM    911  C   PRO A  90      36.431  -4.198 -67.424  1.00 19.25           C  
ATOM    912  O   PRO A  90      37.285  -4.526 -66.595  1.00 20.21           O  
ATOM    913  CB  PRO A  90      34.832  -3.943 -65.475  1.00 18.86           C  
ATOM    914  CG  PRO A  90      34.237  -5.309 -65.332  1.00 18.74           C  
ATOM    915  CD  PRO A  90      33.306  -5.445 -66.520  1.00 18.69           C  
ATOM    916  HA  PRO A  90      34.909  -2.806 -67.200  1.00 18.04           H  
ATOM    917  HB3 PRO A  90      34.221  -3.263 -65.125  1.00 18.40           H  
ATOM    918  HB2 PRO A  90      35.682  -3.881 -64.990  1.00 18.42           H  
ATOM    919  HG3 PRO A  90      33.742  -5.388 -64.491  1.00 18.75           H  
ATOM    920  HG2 PRO A  90      34.933  -5.997 -65.355  1.00 18.75           H  
ATOM    921  HD3 PRO A  90      32.400  -5.169 -66.289  1.00 18.66           H  
ATOM    922  HD2 PRO A  90      33.286  -6.361 -66.853  1.00 18.77           H  
ATOM    923  N   THR A  91      36.661  -4.122 -68.744  1.00 17.50           N  
ATOM    924  CA  THR A  91      37.805  -4.797 -69.344  1.00 20.00           C  
ATOM    925  C   THR A  91      39.010  -3.860 -69.494  1.00 21.40           C  
ATOM    926  O   THR A  91      40.016  -4.313 -70.040  1.00 20.83           O  
ATOM    927  CB  THR A  91      37.421  -5.365 -70.719  1.00 21.43           C  
ATOM    928  OG1 THR A  91      36.864  -4.287 -71.467  1.00 22.74           O  
ATOM    929  CG2 THR A  91      36.434  -6.503 -70.627  1.00 22.22           C  
ATOM    930  H   THR A  91      36.098  -3.639 -69.278  1.00 18.42           H  
ATOM    931  HA  THR A  91      38.062  -5.545 -68.759  1.00 19.99           H  
ATOM    932  HB  THR A  91      38.239  -5.684 -71.169  1.00 21.55           H  
ATOM    933  HG1 THR A  91      36.183  -3.978 -71.073  0.00 22.75           H  
ATOM    934 HG21 THR A  91      36.232  -6.832 -71.522  1.00 21.98           H  
ATOM    935 HG22 THR A  91      35.614  -6.190 -70.205  1.00 21.96           H  
ATOM    936 HG23 THR A  91      36.817  -7.224 -70.096  1.00 21.98           H  
ATOM    937  N   TYR A  92      38.979  -2.617 -68.979  1.00 19.69           N  
ATOM    938  CA  TYR A  92      40.059  -1.675 -69.306  1.00 18.66           C  
ATOM    939  C   TYR A  92      41.429  -2.185 -68.828  1.00 19.45           C  
ATOM    940  O   TYR A  92      42.408  -2.131 -69.585  1.00 18.74           O  
ATOM    941  CB  TYR A  92      39.857  -0.263 -68.744  1.00 20.23           C  
ATOM    942  CG  TYR A  92      40.988   0.649 -69.177  1.00 19.47           C  
ATOM    943  CD1 TYR A  92      41.110   1.024 -70.508  1.00 20.47           C  
ATOM    944  CD2 TYR A  92      42.017   1.003 -68.309  1.00 21.68           C  
ATOM    945  CE1 TYR A  92      42.190   1.787 -70.952  1.00 21.83           C  
ATOM    946  CE2 TYR A  92      43.094   1.770 -68.743  1.00 21.03           C  
ATOM    947  CZ  TYR A  92      43.160   2.190 -70.061  1.00 21.62           C  
ATOM    948  OH  TYR A  92      44.274   2.886 -70.504  1.00 24.60           O  
ATOM    949  H   TYR A  92      38.301  -2.352 -68.428  1.00 19.83           H  
ATOM    950  HA  TYR A  92      40.099  -1.601 -70.293  1.00 19.30           H  
ATOM    951  HB3 TYR A  92      39.825  -0.307 -67.766  1.00 19.65           H  
ATOM    952  HB2 TYR A  92      39.005   0.093 -69.067  1.00 19.63           H  
ATOM    953  HD1 TYR A  92      40.444   0.768 -71.123  1.00 20.56           H  
ATOM    954  HD2 TYR A  92      41.973   0.739 -67.405  1.00 21.01           H  
ATOM    955  HE1 TYR A  92      42.242   2.052 -71.855  1.00 21.46           H  
ATOM    956  HE2 TYR A  92      43.769   2.022 -68.136  1.00 21.40           H  
ATOM    957  HH  TYR A  92      44.370   3.072 -71.350  0.00 24.73           H  
ATOM    958  N   TYR A  93      41.516  -2.635 -67.577  1.00 19.43           N  
ATOM    959  CA  TYR A  93      42.787  -3.075 -66.989  1.00 19.82           C  
ATOM    960  C   TYR A  93      42.863  -4.600 -66.803  1.00 23.30           C  
ATOM    961  O   TYR A  93      42.060  -5.219 -66.105  1.00 19.49           O  
ATOM    962  CB  TYR A  93      43.004  -2.338 -65.668  1.00 19.71           C  
ATOM    963  CG  TYR A  93      44.355  -2.543 -65.018  1.00 19.70           C  
ATOM    964  CD1 TYR A  93      45.486  -1.961 -65.558  1.00 20.26           C  
ATOM    965  CD2 TYR A  93      44.509  -3.312 -63.881  1.00 19.40           C  
ATOM    966  CE1 TYR A  93      46.740  -2.140 -64.973  1.00 21.97           C  
ATOM    967  CE2 TYR A  93      45.745  -3.440 -63.243  1.00 22.28           C  
ATOM    968  CZ  TYR A  93      46.871  -2.845 -63.786  1.00 23.48           C  
ATOM    969  OH  TYR A  93      48.117  -3.013 -63.150  1.00 22.66           O  
ATOM    970  H   TYR A  93      40.762  -2.670 -67.063  1.00 19.52           H  
ATOM    971  HA  TYR A  93      43.517  -2.810 -67.603  1.00 20.33           H  
ATOM    972  HB3 TYR A  93      42.309  -2.626 -65.040  1.00 19.74           H  
ATOM    973  HB2 TYR A  93      42.878  -1.380 -65.829  1.00 19.74           H  
ATOM    974  HD1 TYR A  93      45.413  -1.450 -66.347  1.00 20.53           H  
ATOM    975  HD2 TYR A  93      43.745  -3.687 -63.475  1.00 20.14           H  
ATOM    976  HE1 TYR A  93      47.493  -1.708 -65.342  1.00 21.87           H  
ATOM    977  HE2 TYR A  93      45.819  -3.954 -62.456  1.00 21.82           H  
ATOM    978  HH  TYR A  93      48.836  -2.686 -63.489  0.00 22.69           H  
ATOM    979  N   LYS A  94      43.891  -5.227 -67.406  1.00 22.40           N  
ATOM    980  CA  LYS A  94      44.116  -6.670 -67.311  1.00 22.82           C  
ATOM    981  C   LYS A  94      42.847  -7.471 -67.620  1.00 21.03           C  
ATOM    982  O   LYS A  94      42.582  -8.480 -66.974  1.00 21.17           O  
ATOM    983  CB  LYS A  94      44.730  -7.032 -65.949  1.00 24.26           C  
ATOM    984  CG  LYS A  94      46.084  -6.372 -65.716  1.00 26.11           C  
ATOM    985  CD  LYS A  94      46.827  -6.833 -64.467  1.00 27.09           C  
ATOM    986  CE  LYS A  94      48.228  -6.269 -64.472  1.00 29.70           C  
ATOM    987  NZ  LYS A  94      48.978  -6.636 -63.255  1.00 31.40           N  
ATOM    988  H   LYS A  94      44.479  -4.730 -67.898  1.00 22.66           H  
ATOM    989  HA  LYS A  94      44.779  -6.900 -68.002  1.00 22.65           H  
ATOM    990  HB3 LYS A  94      44.838  -8.004 -65.897  1.00 24.31           H  
ATOM    991  HB2 LYS A  94      44.114  -6.755 -65.239  1.00 24.30           H  
ATOM    992  HG3 LYS A  94      45.949  -5.402 -65.658  1.00 25.88           H  
ATOM    993  HG2 LYS A  94      46.650  -6.545 -66.498  1.00 25.91           H  
ATOM    994  HD3 LYS A  94      46.868  -7.813 -64.449  1.00 27.44           H  
ATOM    995  HD2 LYS A  94      46.352  -6.524 -63.666  1.00 27.44           H  
ATOM    996  HE3 LYS A  94      48.188  -5.297 -64.538  1.00 29.40           H  
ATOM    997  HE2 LYS A  94      48.710  -6.604 -65.252  1.00 29.46           H  
ATOM    998  HZ1 LYS A  94      49.026  -7.539 -63.184  1.00 30.87           H  
ATOM    999  HZ2 LYS A  94      48.559  -6.301 -62.524  1.00 30.87           H  
ATOM   1000  HZ3 LYS A  94      49.818  -6.296 -63.298  1.00 30.87           H  
ATOM   1001  N   GLY A  95      42.093  -7.043 -68.639  1.00 20.56           N  
ATOM   1002  CA  GLY A  95      40.878  -7.735 -69.047  1.00 22.91           C  
ATOM   1003  C   GLY A  95      39.767  -7.735 -67.994  1.00 23.19           C  
ATOM   1004  O   GLY A  95      38.776  -8.441 -68.142  1.00 23.25           O  
ATOM   1005  H   GLY A  95      42.347  -6.298 -69.103  1.00 21.21           H  
ATOM   1006  HA3 GLY A  95      41.109  -8.672 -69.269  1.00 22.38           H  
ATOM   1007  HA2 GLY A  95      40.537  -7.310 -69.873  1.00 22.38           H  
ATOM   1008  N   GLY A  96      39.915  -6.947 -66.926  1.00 24.72           N  
ATOM   1009  CA  GLY A  96      38.969  -6.987 -65.820  1.00 23.40           C  
ATOM   1010  C   GLY A  96      39.186  -8.148 -64.848  1.00 26.37           C  
ATOM   1011  O   GLY A  96      38.395  -8.304 -63.926  1.00 22.32           O  
ATOM   1012  H   GLY A  96      40.607  -6.352 -66.890  1.00 23.99           H  
ATOM   1013  HA3 GLY A  96      38.052  -7.043 -66.188  1.00 24.31           H  
ATOM   1014  HA2 GLY A  96      39.035  -6.135 -65.320  1.00 24.32           H  
ATOM   1015  N   GLU A  97      40.314  -8.880 -64.970  1.00 24.81           N  
ATOM   1016  CA  GLU A  97      40.545 -10.086 -64.195  1.00 25.48           C  
ATOM   1017  C   GLU A  97      40.618  -9.800 -62.695  1.00 22.83           C  
ATOM   1018  O   GLU A  97      40.324 -10.708 -61.912  1.00 22.62           O  
ATOM   1019  CB  GLU A  97      41.817 -10.816 -64.656  1.00 34.92           C  
ATOM   1020  CG  GLU A  97      41.706 -11.396 -66.074  1.00 46.61           C  
ATOM   1021  CD  GLU A  97      43.006 -11.822 -66.764  1.00 58.72           C  
ATOM   1022  OE1 GLU A  97      43.990 -11.036 -66.772  1.00 64.94           O  
ATOM   1023  OE2 GLU A  97      43.035 -12.931 -67.342  1.00 70.54           O  
ATOM   1024  H   GLU A  97      40.963  -8.606 -65.553  1.00 25.35           H  
ATOM   1025  HA  GLU A  97      39.779 -10.686 -64.349  1.00 26.33           H  
ATOM   1026  HB3 GLU A  97      42.006 -11.545 -64.028  1.00 34.64           H  
ATOM   1027  HB2 GLU A  97      42.568 -10.188 -64.626  1.00 34.80           H  
ATOM   1028  HG3 GLU A  97      41.267 -10.732 -66.646  1.00 45.68           H  
ATOM   1029  HG2 GLU A  97      41.115 -12.179 -66.040  1.00 46.07           H  
ATOM   1030  N   LEU A  98      41.022  -8.590 -62.283  1.00 19.73           N  
ATOM   1031  CA  LEU A  98      41.182  -8.261 -60.875  1.00 20.75           C  
ATOM   1032  C   LEU A  98      40.092  -7.306 -60.370  1.00 21.23           C  
ATOM   1033  O   LEU A  98      40.273  -6.672 -59.312  1.00 21.54           O  
ATOM   1034  CB  LEU A  98      42.572  -7.638 -60.640  1.00 22.26           C  
ATOM   1035  CG  LEU A  98      43.773  -8.517 -60.973  1.00 22.18           C  
ATOM   1036  CD1 LEU A  98      45.060  -7.738 -60.738  1.00 25.81           C  
ATOM   1037  CD2 LEU A  98      43.736  -9.817 -60.183  1.00 24.44           C  
ATOM   1038  H   LEU A  98      41.215  -7.949 -62.905  1.00 20.74           H  
ATOM   1039  HA  LEU A  98      41.117  -9.096 -60.357  1.00 20.95           H  
ATOM   1040  HB3 LEU A  98      42.635  -7.380 -59.699  1.00 21.89           H  
ATOM   1041  HB2 LEU A  98      42.632  -6.820 -61.172  1.00 21.91           H  
ATOM   1042  HG  LEU A  98      43.726  -8.744 -61.934  1.00 23.23           H  
ATOM   1043 HD11 LEU A  98      45.808  -8.224 -61.125  1.00 24.67           H  
ATOM   1044 HD12 LEU A  98      45.204  -7.629 -59.782  1.00 24.67           H  
ATOM   1045 HD13 LEU A  98      44.991  -6.863 -61.157  1.00 24.65           H  
ATOM   1046 HD21 LEU A  98      43.071 -10.413 -60.568  1.00 23.72           H  
ATOM   1047 HD22 LEU A  98      43.505  -9.629 -59.257  1.00 23.74           H  
ATOM   1048 HD23 LEU A  98      44.611 -10.243 -60.217  1.00 23.75           H  
ATOM   1049  N   ASN A  99      38.944  -7.233 -61.057  1.00 21.97           N  
ATOM   1050  CA  ASN A  99      37.833  -6.450 -60.534  1.00 23.00           C  
ATOM   1051  C   ASN A  99      37.363  -7.077 -59.218  1.00 21.40           C  
ATOM   1052  O   ASN A  99      37.404  -8.291 -59.040  1.00 21.73           O  
ATOM   1053  CB  ASN A  99      36.690  -6.280 -61.535  1.00 23.05           C  
ATOM   1054  CG  ASN A  99      35.721  -7.446 -61.561  1.00 26.99           C  
ATOM   1055  OD1 ASN A  99      34.827  -7.530 -60.718  1.00 27.83           O  
ATOM   1056  ND2 ASN A  99      35.873  -8.330 -62.539  1.00 25.43           N  
ATOM   1057  H   ASN A  99      38.849  -7.671 -61.854  1.00 22.00           H  
ATOM   1058  HA  ASN A  99      38.175  -5.548 -60.335  1.00 22.49           H  
ATOM   1059  HB3 ASN A  99      37.071  -6.164 -62.429  1.00 23.91           H  
ATOM   1060  HB2 ASN A  99      36.197  -5.465 -61.311  1.00 23.89           H  
ATOM   1061 HD21 ASN A  99      36.621  -8.346 -63.011  1.00 25.87           H  
ATOM   1062 HD22 ASN A  99      35.228  -8.907 -62.717  1.00 25.91           H  
ATOM   1063  N   ALA A 100      36.981  -6.210 -58.272  1.00 19.29           N  
ATOM   1064  CA  ALA A 100      36.598  -6.608 -56.918  1.00 19.17           C  
ATOM   1065  C   ALA A 100      35.077  -6.536 -56.809  1.00 18.24           C  
ATOM   1066  O   ALA A 100      34.442  -5.758 -57.530  1.00 18.59           O  
ATOM   1067  CB  ALA A 100      37.198  -5.675 -55.910  1.00 19.43           C  
ATOM   1068  H   ALA A 100      36.954  -5.320 -58.482  1.00 19.79           H  
ATOM   1069  HA  ALA A 100      36.902  -7.529 -56.744  1.00 19.09           H  
ATOM   1070  HB3 ALA A 100      36.890  -4.769 -56.082  1.00 19.35           H  
ATOM   1071  HB2 ALA A 100      38.167  -5.705 -55.975  1.00 19.35           H  
ATOM   1072  HB1 ALA A 100      36.926  -5.943 -55.016  1.00 19.35           H  
ATOM   1073  N   PRO A 101      34.447  -7.310 -55.896  1.00 17.46           N  
ATOM   1074  CA  PRO A 101      32.988  -7.289 -55.786  1.00 17.29           C  
ATOM   1075  C   PRO A 101      32.433  -5.928 -55.366  1.00 18.17           C  
ATOM   1076  O   PRO A 101      31.250  -5.643 -55.588  1.00 19.38           O  
ATOM   1077  CB  PRO A 101      32.653  -8.340 -54.725  1.00 16.46           C  
ATOM   1078  CG  PRO A 101      33.981  -8.618 -54.052  1.00 18.72           C  
ATOM   1079  CD  PRO A 101      35.048  -8.375 -55.090  1.00 18.26           C  
ATOM   1080  HA  PRO A 101      32.594  -7.561 -56.651  1.00 17.35           H  
ATOM   1081  HB3 PRO A 101      32.294  -9.154 -55.138  1.00 17.15           H  
ATOM   1082  HB2 PRO A 101      31.999  -7.995 -54.079  1.00 17.14           H  
ATOM   1083  HG3 PRO A 101      34.017  -9.544 -53.735  1.00 18.08           H  
ATOM   1084  HG2 PRO A 101      34.108  -8.023 -53.285  1.00 18.08           H  
ATOM   1085  HD3 PRO A 101      35.214  -9.174 -55.624  1.00 18.17           H  
ATOM   1086  HD2 PRO A 101      35.882  -8.082 -54.679  1.00 18.18           H  
ATOM   1087  N   ILE A 102      33.293  -5.076 -54.786  1.00 16.96           N  
ATOM   1088  CA  ILE A 102      32.879  -3.758 -54.301  1.00 17.72           C  
ATOM   1089  C   ILE A 102      33.133  -2.649 -55.340  1.00 18.24           C  
ATOM   1090  O   ILE A 102      32.998  -1.469 -55.000  1.00 17.40           O  
ATOM   1091  CB  ILE A 102      33.598  -3.454 -52.975  1.00 16.86           C  
ATOM   1092  CG1 ILE A 102      35.124  -3.472 -53.120  1.00 17.59           C  
ATOM   1093  CG2 ILE A 102      33.144  -4.419 -51.871  1.00 17.48           C  
ATOM   1094  CD1 ILE A 102      35.860  -2.890 -51.906  1.00 17.13           C  
ATOM   1095  H   ILE A 102      34.164  -5.327 -54.680  1.00 17.42           H  
ATOM   1096  HA  ILE A 102      31.922  -3.788 -54.120  1.00 17.52           H  
ATOM   1097  HB  ILE A 102      33.338  -2.542 -52.699  1.00 17.27           H  
ATOM   1098 HG12 ILE A 102      35.375  -2.959 -53.917  1.00 17.32           H  
ATOM   1099 HG13 ILE A 102      35.419  -4.398 -53.251  1.00 17.32           H  
ATOM   1100 HG21 ILE A 102      33.511  -5.304 -52.040  1.00 17.30           H  
ATOM   1101 HG22 ILE A 102      32.172  -4.469 -51.861  1.00 17.30           H  
ATOM   1102 HG23 ILE A 102      33.459  -4.099 -51.008  1.00 17.30           H  
ATOM   1103 HD11 ILE A 102      35.761  -3.490 -51.146  1.00 17.27           H  
ATOM   1104 HD12 ILE A 102      35.484  -2.021 -51.682  1.00 17.26           H  
ATOM   1105 HD13 ILE A 102      36.805  -2.789 -52.115  1.00 17.26           H  
ATOM   1106  N   ASP A 103      33.515  -3.012 -56.576  1.00 18.01           N  
ATOM   1107  CA  ASP A 103      33.901  -2.034 -57.603  1.00 18.16           C  
ATOM   1108  C   ASP A 103      32.735  -1.476 -58.424  1.00 17.24           C  
ATOM   1109  O   ASP A 103      32.749  -0.309 -58.816  1.00 17.74           O  
ATOM   1110  CB  ASP A 103      34.837  -2.642 -58.636  1.00 19.52           C  
ATOM   1111  CG  ASP A 103      36.306  -2.417 -58.330  1.00 21.94           C  
ATOM   1112  OD1 ASP A 103      36.674  -1.220 -58.065  1.00 23.00           O  
ATOM   1113  OD2 ASP A 103      37.092  -3.401 -58.493  1.00 21.64           O  
ATOM   1114  H   ASP A 103      33.533  -3.898 -56.794  1.00 18.11           H  
ATOM   1115  HA  ASP A 103      34.362  -1.285 -57.161  1.00 18.23           H  
ATOM   1116  HB3 ASP A 103      34.646  -2.242 -59.506  1.00 19.70           H  
ATOM   1117  HB2 ASP A 103      34.674  -3.604 -58.701  1.00 19.70           H  
ATOM   1118  N   GLY A 104      31.725  -2.281 -58.700  1.00 15.53           N  
ATOM   1119  CA  GLY A 104      30.838  -1.978 -59.834  1.00 15.98           C  
ATOM   1120  C   GLY A 104      29.962  -0.721 -59.657  1.00 13.79           C  
ATOM   1121  O   GLY A 104      29.634  -0.324 -58.538  1.00 14.90           O  
ATOM   1122  H   GLY A 104      31.570  -3.026 -58.193  1.00 16.03           H  
ATOM   1123  HA3 GLY A 104      30.247  -2.758 -59.986  1.00 15.36           H  
ATOM   1124  HA2 GLY A 104      31.394  -1.868 -60.645  1.00 15.36           H  
ATOM   1125  N   ASP A 105      29.540  -0.125 -60.780  1.00 13.89           N  
ATOM   1126  CA  ASP A 105      28.723   1.082 -60.817  1.00 13.38           C  
ATOM   1127  C   ASP A 105      27.500   0.931 -59.883  1.00 13.76           C  
ATOM   1128  O   ASP A 105      26.755  -0.055 -59.949  1.00 13.51           O  
ATOM   1129  CB  ASP A 105      28.268   1.370 -62.248  1.00 13.13           C  
ATOM   1130  CG  ASP A 105      29.422   1.582 -63.205  1.00 13.94           C  
ATOM   1131  OD1 ASP A 105      30.171   2.555 -62.998  1.00 15.36           O  
ATOM   1132  OD2 ASP A 105      29.616   0.736 -64.096  1.00 14.36           O  
ATOM   1133  H   ASP A 105      29.780  -0.504 -61.577  1.00 13.79           H  
ATOM   1134  HA  ASP A 105      29.271   1.838 -60.507  1.00 13.51           H  
ATOM   1135  HB3 ASP A 105      27.709   2.172 -62.255  1.00 13.37           H  
ATOM   1136  HB2 ASP A 105      27.730   0.618 -62.571  1.00 13.37           H  
ATOM   1137  N   GLY A 106      27.296   1.929 -59.021  1.00 14.37           N  
ATOM   1138  CA  GLY A 106      26.184   1.936 -58.088  1.00 13.37           C  
ATOM   1139  C   GLY A 106      24.843   2.071 -58.803  1.00 13.28           C  
ATOM   1140  O   GLY A 106      24.666   2.923 -59.674  1.00 14.82           O  
ATOM   1141  H   GLY A 106      27.874   2.637 -59.015  1.00 13.98           H  
ATOM   1142  HA3 GLY A 106      26.298   2.692 -57.459  1.00 13.59           H  
ATOM   1143  HA2 GLY A 106      26.200   1.097 -57.565  1.00 13.57           H  
ATOM   1144  N   THR A 107      23.901   1.215 -58.392  1.00 12.79           N  
ATOM   1145  CA  THR A 107      22.529   1.285 -58.860  1.00 12.30           C  
ATOM   1146  C   THR A 107      21.634   1.178 -57.631  1.00 12.45           C  
ATOM   1147  O   THR A 107      21.885   0.347 -56.751  1.00 12.41           O  
ATOM   1148  CB  THR A 107      22.268   0.236 -59.949  1.00 13.66           C  
ATOM   1149  OG1 THR A 107      20.874   0.328 -60.283  1.00 13.90           O  
ATOM   1150  CG2 THR A 107      22.540  -1.194 -59.504  1.00 14.81           C  
ATOM   1151  H   THR A 107      24.126   0.558 -57.797  1.00 12.80           H  
ATOM   1152  HA  THR A 107      22.394   2.175 -59.257  1.00 12.69           H  
ATOM   1153  HB  THR A 107      22.815   0.447 -60.741  1.00 13.65           H  
ATOM   1154  HG1 THR A 107      20.409   0.172 -59.596  0.00 14.04           H  
ATOM   1155 HG21 THR A 107      22.395  -1.801 -60.252  1.00 14.45           H  
ATOM   1156 HG22 THR A 107      21.937  -1.430 -58.776  1.00 14.43           H  
ATOM   1157 HG23 THR A 107      23.461  -1.272 -59.199  1.00 14.44           H  
ATOM   1158  N   VAL A 108      20.581   2.004 -57.594  1.00 13.76           N  
ATOM   1159  CA  VAL A 108      19.687   2.085 -56.452  1.00 14.20           C  
ATOM   1160  C   VAL A 108      18.349   1.463 -56.813  1.00 14.34           C  
ATOM   1161  O   VAL A 108      17.781   1.822 -57.846  1.00 13.06           O  
ATOM   1162  CB  VAL A 108      19.446   3.539 -55.997  1.00 15.43           C  
ATOM   1163  CG1 VAL A 108      18.403   3.646 -54.887  1.00 14.66           C  
ATOM   1164  CG2 VAL A 108      20.742   4.205 -55.574  1.00 16.74           C  
ATOM   1165  H   VAL A 108      20.412   2.537 -58.316  1.00 13.52           H  
ATOM   1166  HA  VAL A 108      20.078   1.589 -55.713  1.00 14.34           H  
ATOM   1167  HB  VAL A 108      19.100   4.035 -56.779  1.00 15.28           H  
ATOM   1168 HG11 VAL A 108      18.533   2.923 -54.248  1.00 14.88           H  
ATOM   1169 HG12 VAL A 108      17.511   3.582 -55.271  1.00 14.88           H  
ATOM   1170 HG13 VAL A 108      18.498   4.501 -54.432  1.00 14.90           H  
ATOM   1171 HG21 VAL A 108      20.559   5.114 -55.279  1.00 16.33           H  
ATOM   1172 HG22 VAL A 108      21.358   4.227 -56.327  1.00 16.32           H  
ATOM   1173 HG23 VAL A 108      21.142   3.702 -54.843  1.00 16.34           H  
ATOM   1174  N   ALA A 109      17.880   0.540 -55.955  1.00 13.78           N  
ATOM   1175  CA  ALA A 109      16.528  -0.014 -56.040  1.00 15.90           C  
ATOM   1176  C   ALA A 109      15.662   0.585 -54.939  1.00 15.96           C  
ATOM   1177  O   ALA A 109      16.099   0.675 -53.791  1.00 17.02           O  
ATOM   1178  CB  ALA A 109      16.538  -1.525 -55.912  1.00 20.44           C  
ATOM   1179  H   ALA A 109      18.427   0.240 -55.287  1.00 14.36           H  
ATOM   1180  HA  ALA A 109      16.142   0.227 -56.913  1.00 16.15           H  
ATOM   1181  HB3 ALA A 109      16.983  -1.779 -55.086  1.00 18.98           H  
ATOM   1182  HB2 ALA A 109      17.011  -1.913 -56.666  1.00 19.02           H  
ATOM   1183  HB1 ALA A 109      15.624  -1.857 -55.900  1.00 18.97           H  
ATOM   1184  N   ALA A 110      14.469   1.062 -55.296  1.00 14.10           N  
ATOM   1185  CA  ALA A 110      13.598   1.726 -54.333  1.00 13.11           C  
ATOM   1186  C   ALA A 110      12.302   0.931 -54.307  1.00 12.80           C  
ATOM   1187  O   ALA A 110      11.748   0.678 -55.378  1.00 13.76           O  
ATOM   1188  CB  ALA A 110      13.331   3.146 -54.754  1.00 13.36           C  
ATOM   1189  H   ALA A 110      14.186   0.973 -56.161  1.00 14.30           H  
ATOM   1190  HA  ALA A 110      14.014   1.714 -53.440  1.00 13.31           H  
ATOM   1191  HB3 ALA A 110      12.901   3.151 -55.626  1.00 13.28           H  
ATOM   1192  HB2 ALA A 110      14.171   3.633 -54.806  1.00 13.28           H  
ATOM   1193  HB1 ALA A 110      12.750   3.575 -54.104  1.00 13.28           H  
ATOM   1194  N   PHE A 111      11.848   0.552 -53.111  1.00 12.31           N  
ATOM   1195  CA  PHE A 111      10.554  -0.120 -52.942  1.00 12.75           C  
ATOM   1196  C   PHE A 111       9.726   0.771 -52.028  1.00 12.60           C  
ATOM   1197  O   PHE A 111      10.028   0.874 -50.844  1.00 12.00           O  
ATOM   1198  CB  PHE A 111      10.707  -1.506 -52.298  1.00 13.29           C  
ATOM   1199  CG  PHE A 111      11.582  -2.492 -53.048  1.00 12.98           C  
ATOM   1200  CD1 PHE A 111      12.961  -2.479 -52.897  1.00 14.21           C  
ATOM   1201  CD2 PHE A 111      11.030  -3.371 -53.958  1.00 14.88           C  
ATOM   1202  CE1 PHE A 111      13.761  -3.348 -53.616  1.00 14.36           C  
ATOM   1203  CE2 PHE A 111      11.839  -4.259 -54.657  1.00 14.84           C  
ATOM   1204  CZ  PHE A 111      13.199  -4.215 -54.506  1.00 15.29           C  
ATOM   1205  H   PHE A 111      12.356   0.714 -52.368  1.00 12.53           H  
ATOM   1206  HA  PHE A 111      10.103  -0.208 -53.817  1.00 12.74           H  
ATOM   1207  HB3 PHE A 111       9.813  -1.895 -52.199  1.00 13.10           H  
ATOM   1208  HB2 PHE A 111      11.076  -1.385 -51.399  1.00 13.08           H  
ATOM   1209  HD1 PHE A 111      13.357  -1.865 -52.299  1.00 13.96           H  
ATOM   1210  HD2 PHE A 111      10.094  -3.392 -54.078  1.00 14.40           H  
ATOM   1211  HE1 PHE A 111      14.697  -3.335 -53.496  1.00 14.53           H  
ATOM   1212  HE2 PHE A 111      11.453  -4.861 -55.273  1.00 14.93           H  
ATOM   1213  HZ  PHE A 111      13.745  -4.824 -54.976  1.00 14.95           H  
ATOM   1214  N   ARG A 112       8.709   1.452 -52.575  1.00 12.81           N  
ATOM   1215  CA  ARG A 112       7.961   2.417 -51.784  1.00 13.09           C  
ATOM   1216  C   ARG A 112       6.620   1.801 -51.376  1.00 13.06           C  
ATOM   1217  O   ARG A 112       5.888   1.304 -52.236  1.00 13.42           O  
ATOM   1218  CB  ARG A 112       7.718   3.695 -52.582  1.00 12.68           C  
ATOM   1219  CG  ARG A 112       6.905   4.766 -51.855  1.00 12.99           C  
ATOM   1220  CD  ARG A 112       7.057   6.160 -52.440  1.00 12.84           C  
ATOM   1221  NE  ARG A 112       8.418   6.649 -52.229  1.00 12.87           N  
ATOM   1222  CZ  ARG A 112       8.896   7.763 -52.751  1.00 14.73           C  
ATOM   1223  NH1 ARG A 112       8.111   8.530 -53.483  1.00 15.03           N  
ATOM   1224  NH2 ARG A 112      10.148   8.122 -52.530  1.00 15.16           N  
ATOM   1225  H   ARG A 112       8.479   1.315 -53.449  1.00 12.82           H  
ATOM   1226  HA  ARG A 112       8.477   2.637 -50.977  1.00 12.95           H  
ATOM   1227  HB3 ARG A 112       7.251   3.458 -53.411  1.00 12.84           H  
ATOM   1228  HB2 ARG A 112       8.587   4.075 -52.829  1.00 12.85           H  
ATOM   1229  HG3 ARG A 112       7.180   4.789 -50.913  1.00 12.89           H  
ATOM   1230  HG2 ARG A 112       5.956   4.518 -51.881  1.00 12.88           H  
ATOM   1231  HD3 ARG A 112       6.420   6.767 -52.009  1.00 12.94           H  
ATOM   1232  HD2 ARG A 112       6.860   6.138 -53.401  1.00 12.92           H  
ATOM   1233  HE  ARG A 112       8.950   6.174 -51.726  1.00 13.30           H  
ATOM   1234 HH11 ARG A 112       7.356   8.838 -53.145  1.00 14.92           H  
ATOM   1235 HH12 ARG A 112       8.346   8.736 -54.308  1.00 14.93           H  
ATOM   1236 HH21 ARG A 112      10.458   8.866 -52.881  1.00 15.02           H  
ATOM   1237 HH22 ARG A 112      10.669   7.618 -52.033  1.00 15.00           H  
ATOM   1238  N   PHE A 113       6.353   1.860 -50.070  1.00 13.71           N  
ATOM   1239  CA  PHE A 113       5.183   1.311 -49.413  1.00 14.86           C  
ATOM   1240  C   PHE A 113       4.259   2.443 -48.976  1.00 14.95           C  
ATOM   1241  O   PHE A 113       4.643   3.308 -48.171  1.00 15.42           O  
ATOM   1242  CB  PHE A 113       5.604   0.502 -48.191  1.00 14.14           C  
ATOM   1243  CG  PHE A 113       6.473  -0.704 -48.431  1.00 14.31           C  
ATOM   1244  CD1 PHE A 113       7.819  -0.584 -48.783  1.00 14.19           C  
ATOM   1245  CD2 PHE A 113       5.935  -1.974 -48.301  1.00 16.64           C  
ATOM   1246  CE1 PHE A 113       8.602  -1.714 -48.964  1.00 14.84           C  
ATOM   1247  CE2 PHE A 113       6.720  -3.108 -48.491  1.00 15.25           C  
ATOM   1248  CZ  PHE A 113       8.037  -2.971 -48.841  1.00 15.24           C  
ATOM   1249  H   PHE A 113       6.963   2.287 -49.540  1.00 13.79           H  
ATOM   1250  HA  PHE A 113       4.701   0.721 -50.042  1.00 14.53           H  
ATOM   1251  HB3 PHE A 113       4.790   0.208 -47.731  1.00 14.36           H  
ATOM   1252  HB2 PHE A 113       6.080   1.104 -47.582  1.00 14.35           H  
ATOM   1253  HD1 PHE A 113       8.205   0.273 -48.867  1.00 14.38           H  
ATOM   1254  HD2 PHE A 113       5.027  -2.071 -48.062  1.00 15.70           H  
ATOM   1255  HE1 PHE A 113       9.509  -1.624 -49.208  1.00 14.78           H  
ATOM   1256  HE2 PHE A 113       6.339  -3.967 -48.405  1.00 15.53           H  
ATOM   1257  HZ  PHE A 113       8.569  -3.739 -48.975  1.00 15.14           H  
ATOM   1258  N   LYS A 114       3.015   2.430 -49.480  1.00 16.15           N  
ATOM   1259  CA  LYS A 114       2.046   3.436 -49.068  1.00 19.42           C  
ATOM   1260  C   LYS A 114       0.646   2.821 -49.142  1.00 19.02           C  
ATOM   1261  O   LYS A 114       0.261   2.304 -50.193  1.00 18.72           O  
ATOM   1262  CB  LYS A 114       2.203   4.653 -49.990  1.00 22.81           C  
ATOM   1263  CG  LYS A 114       1.432   5.885 -49.552  1.00 30.14           C  
ATOM   1264  CD  LYS A 114       1.700   7.090 -50.454  1.00 33.84           C  
ATOM   1265  CE  LYS A 114       0.809   8.253 -50.086  1.00 44.43           C  
ATOM   1266  NZ  LYS A 114       1.351   9.524 -50.620  1.00 54.01           N  
ATOM   1267  H   LYS A 114       2.769   1.792 -50.086  1.00 16.51           H  
ATOM   1268  HA  LYS A 114       2.234   3.703 -48.140  1.00 19.18           H  
ATOM   1269  HB3 LYS A 114       1.906   4.402 -50.890  1.00 23.45           H  
ATOM   1270  HB2 LYS A 114       3.155   4.883 -50.042  1.00 23.41           H  
ATOM   1271  HG3 LYS A 114       1.684   6.109 -48.631  1.00 29.01           H  
ATOM   1272  HG2 LYS A 114       0.472   5.681 -49.563  1.00 28.96           H  
ATOM   1273  HD3 LYS A 114       1.537   6.840 -51.388  1.00 35.19           H  
ATOM   1274  HD2 LYS A 114       2.638   7.360 -50.366  1.00 35.20           H  
ATOM   1275  HE3 LYS A 114       0.737   8.319 -49.115  1.00 43.62           H  
ATOM   1276  HE2 LYS A 114      -0.086   8.110 -50.449  1.00 43.70           H  
ATOM   1277  HZ1 LYS A 114       1.460   9.459 -51.518  1.00 50.82           H  
ATOM   1278  HZ2 LYS A 114       2.153   9.702 -50.235  1.00 50.73           H  
ATOM   1279  HZ3 LYS A 114       0.777  10.203 -50.438  1.00 50.82           H  
ATOM   1280  N   ASP A 115      -0.055   2.770 -48.005  1.00 20.20           N  
ATOM   1281  CA  ASP A 115      -1.439   2.295 -47.984  1.00 24.41           C  
ATOM   1282  C   ASP A 115      -1.538   0.854 -48.500  1.00 22.32           C  
ATOM   1283  O   ASP A 115      -2.472   0.494 -49.234  1.00 22.31           O  
ATOM   1284  CB  ASP A 115      -2.333   3.263 -48.774  1.00 25.23           C  
ATOM   1285  CG  ASP A 115      -2.373   4.663 -48.164  1.00 33.69           C  
ATOM   1286  OD1 ASP A 115      -2.289   4.783 -46.911  1.00 35.80           O  
ATOM   1287  OD2 ASP A 115      -2.459   5.620 -48.943  1.00 39.85           O  
ATOM   1288  H   ASP A 115       0.333   3.036 -47.222  1.00 20.75           H  
ATOM   1289  HA  ASP A 115      -1.744   2.302 -47.049  1.00 23.43           H  
ATOM   1290  HB3 ASP A 115      -3.247   2.913 -48.792  1.00 26.74           H  
ATOM   1291  HB2 ASP A 115      -2.014   3.332 -49.696  1.00 26.73           H  
ATOM   1292  N   GLY A 116      -0.554   0.009 -48.139  1.00 18.57           N  
ATOM   1293  CA  GLY A 116      -0.606  -1.390 -48.491  1.00 21.01           C  
ATOM   1294  C   GLY A 116      -0.114  -1.732 -49.892  1.00 19.40           C  
ATOM   1295  O   GLY A 116      -0.125  -2.906 -50.224  1.00 19.46           O  
ATOM   1296  H   GLY A 116       0.160   0.319 -47.659  1.00 19.98           H  
ATOM   1297  HA3 GLY A 116      -1.541  -1.703 -48.396  1.00 20.06           H  
ATOM   1298  HA2 GLY A 116      -0.064  -1.894 -47.834  1.00 20.04           H  
ATOM   1299  N   LYS A 117       0.283  -0.734 -50.685  1.00 16.80           N  
ATOM   1300  CA  LYS A 117       0.712  -0.975 -52.051  1.00 19.17           C  
ATOM   1301  C   LYS A 117       2.204  -0.661 -52.152  1.00 15.55           C  
ATOM   1302  O   LYS A 117       2.701   0.207 -51.448  1.00 16.75           O  
ATOM   1303  CB  LYS A 117      -0.028  -0.084 -53.047  1.00 22.09           C  
ATOM   1304  CG  LYS A 117      -1.553  -0.209 -53.026  1.00 27.20           C  
ATOM   1305  CD  LYS A 117      -2.081  -1.611 -53.244  1.00 29.65           C  
ATOM   1306  CE  LYS A 117      -3.578  -1.550 -53.439  1.00 37.74           C  
ATOM   1307  NZ  LYS A 117      -4.112  -2.860 -53.862  1.00 40.43           N  
ATOM   1308  H   LYS A 117       0.296   0.122 -50.366  1.00 17.96           H  
ATOM   1309  HA  LYS A 117       0.561  -1.921 -52.280  1.00 18.48           H  
ATOM   1310  HB3 LYS A 117       0.289  -0.299 -53.949  1.00 22.43           H  
ATOM   1311  HB2 LYS A 117       0.209   0.848 -52.862  1.00 22.50           H  
ATOM   1312  HG3 LYS A 117      -1.922   0.379 -53.716  1.00 26.49           H  
ATOM   1313  HG2 LYS A 117      -1.878   0.116 -52.159  1.00 26.47           H  
ATOM   1314  HD3 LYS A 117      -1.872  -2.170 -52.465  1.00 30.66           H  
ATOM   1315  HD2 LYS A 117      -1.660  -2.005 -54.037  1.00 30.72           H  
ATOM   1316  HE3 LYS A 117      -3.795  -0.883 -54.118  1.00 36.17           H  
ATOM   1317  HE2 LYS A 117      -4.008  -1.284 -52.604  1.00 36.28           H  
ATOM   1318  HZ1 LYS A 117      -3.935  -3.484 -53.228  1.00 39.58           H  
ATOM   1319  HZ2 LYS A 117      -3.726  -3.112 -54.643  1.00 39.58           H  
ATOM   1320  HZ3 LYS A 117      -5.010  -2.803 -53.979  1.00 39.58           H  
ATOM   1321  N   VAL A 118       2.846  -1.278 -53.127  1.00 14.81           N  
ATOM   1322  CA  VAL A 118       4.283  -1.163 -53.311  1.00 14.74           C  
ATOM   1323  C   VAL A 118       4.602  -0.865 -54.775  1.00 14.79           C  
ATOM   1324  O   VAL A 118       4.103  -1.539 -55.666  1.00 15.19           O  
ATOM   1325  CB  VAL A 118       4.999  -2.454 -52.881  1.00 15.10           C  
ATOM   1326  CG1 VAL A 118       6.503  -2.227 -52.891  1.00 16.97           C  
ATOM   1327  CG2 VAL A 118       4.581  -2.924 -51.518  1.00 16.33           C  
ATOM   1328  H   VAL A 118       2.371  -1.796 -53.711  1.00 15.02           H  
ATOM   1329  HA  VAL A 118       4.608  -0.432 -52.765  1.00 14.83           H  
ATOM   1330  HB  VAL A 118       4.784  -3.161 -53.538  1.00 15.59           H  
ATOM   1331 HG11 VAL A 118       6.713  -1.418 -52.391  1.00 16.38           H  
ATOM   1332 HG12 VAL A 118       6.814  -2.130 -53.808  1.00 16.38           H  
ATOM   1333 HG13 VAL A 118       6.950  -2.986 -52.478  1.00 16.39           H  
ATOM   1334 HG21 VAL A 118       5.150  -3.662 -51.238  1.00 15.96           H  
ATOM   1335 HG22 VAL A 118       3.656  -3.224 -51.546  1.00 15.95           H  
ATOM   1336 HG23 VAL A 118       4.664  -2.192 -50.882  1.00 15.96           H  
ATOM   1337  N   ASP A 119       5.466   0.139 -55.017  1.00 14.25           N  
ATOM   1338  CA  ASP A 119       6.016   0.451 -56.338  1.00 13.23           C  
ATOM   1339  C   ASP A 119       7.531   0.229 -56.280  1.00 12.80           C  
ATOM   1340  O   ASP A 119       8.132   0.297 -55.197  1.00 13.40           O  
ATOM   1341  CB  ASP A 119       5.708   1.897 -56.733  1.00 13.96           C  
ATOM   1342  CG  ASP A 119       4.210   2.186 -56.862  1.00 15.41           C  
ATOM   1343  OD1 ASP A 119       3.480   1.259 -57.273  1.00 14.81           O  
ATOM   1344  OD2 ASP A 119       3.795   3.310 -56.529  1.00 18.55           O  
ATOM   1345  H   ASP A 119       5.726   0.661 -54.314  1.00 14.15           H  
ATOM   1346  HA  ASP A 119       5.625  -0.160 -57.005  1.00 13.49           H  
ATOM   1347  HB3 ASP A 119       6.136   2.093 -57.591  1.00 14.11           H  
ATOM   1348  HB2 ASP A 119       6.082   2.500 -56.059  1.00 14.11           H  
ATOM   1349  N   TYR A 120       8.150  -0.014 -57.442  1.00 13.40           N  
ATOM   1350  CA  TYR A 120       9.594  -0.234 -57.527  1.00 13.29           C  
ATOM   1351  C   TYR A 120      10.216   0.624 -58.629  1.00 13.45           C  
ATOM   1352  O   TYR A 120       9.634   0.762 -59.709  1.00 13.61           O  
ATOM   1353  CB  TYR A 120       9.856  -1.711 -57.798  1.00 14.32           C  
ATOM   1354  CG  TYR A 120      11.161  -2.104 -58.420  1.00 15.76           C  
ATOM   1355  CD1 TYR A 120      12.312  -2.257 -57.677  1.00 18.07           C  
ATOM   1356  CD2 TYR A 120      11.224  -2.350 -59.777  1.00 18.18           C  
ATOM   1357  CE1 TYR A 120      13.496  -2.643 -58.277  1.00 17.59           C  
ATOM   1358  CE2 TYR A 120      12.389  -2.792 -60.381  1.00 19.06           C  
ATOM   1359  CZ  TYR A 120      13.517  -2.967 -59.615  1.00 18.38           C  
ATOM   1360  OH  TYR A 120      14.689  -3.394 -60.195  1.00 23.38           O  
ATOM   1361  H   TYR A 120       7.657  -0.043 -58.211  1.00 13.23           H  
ATOM   1362  HA  TYR A 120      10.007   0.010 -56.665  1.00 13.51           H  
ATOM   1363  HB3 TYR A 120       9.135  -2.037 -58.376  1.00 14.43           H  
ATOM   1364  HB2 TYR A 120       9.775  -2.185 -56.944  1.00 14.40           H  
ATOM   1365  HD1 TYR A 120      12.295  -2.085 -56.750  1.00 17.41           H  
ATOM   1366  HD2 TYR A 120      10.438  -2.285 -60.293  1.00 17.75           H  
ATOM   1367  HE1 TYR A 120      14.267  -2.780 -57.751  1.00 17.90           H  
ATOM   1368  HE2 TYR A 120      12.407  -2.982 -61.304  1.00 18.69           H  
ATOM   1369  HH  TYR A 120      15.406  -3.458 -59.722  0.00 23.31           H  
ATOM   1370  N   ARG A 121      11.414   1.160 -58.346  1.00 12.36           N  
ATOM   1371  CA  ARG A 121      12.234   1.819 -59.361  1.00 13.98           C  
ATOM   1372  C   ARG A 121      13.698   1.451 -59.129  1.00 14.50           C  
ATOM   1373  O   ARG A 121      14.126   1.363 -57.984  1.00 14.90           O  
ATOM   1374  CB  ARG A 121      12.097   3.349 -59.325  1.00 14.99           C  
ATOM   1375  CG  ARG A 121      12.982   4.062 -60.358  1.00 14.60           C  
ATOM   1376  CD  ARG A 121      12.819   5.587 -60.307  1.00 15.75           C  
ATOM   1377  NE  ARG A 121      11.571   6.097 -60.863  1.00 14.48           N  
ATOM   1378  CZ  ARG A 121      11.340   6.306 -62.154  1.00 16.38           C  
ATOM   1379  NH1 ARG A 121      12.235   5.981 -63.079  1.00 16.84           N  
ATOM   1380  NH2 ARG A 121      10.198   6.868 -62.515  1.00 18.37           N  
ATOM   1381  H   ARG A 121      11.731   1.115 -57.490  1.00 12.98           H  
ATOM   1382  HA  ARG A 121      11.958   1.494 -60.246  1.00 13.92           H  
ATOM   1383  HB3 ARG A 121      12.335   3.666 -58.429  1.00 14.67           H  
ATOM   1384  HB2 ARG A 121      11.160   3.586 -59.490  1.00 14.67           H  
ATOM   1385  HG3 ARG A 121      12.750   3.745 -61.257  1.00 14.95           H  
ATOM   1386  HG2 ARG A 121      13.922   3.839 -60.192  1.00 14.94           H  
ATOM   1387  HD3 ARG A 121      13.567   5.996 -60.791  1.00 15.17           H  
ATOM   1388  HD2 ARG A 121      12.884   5.876 -59.372  1.00 15.18           H  
ATOM   1389  HE  ARG A 121      10.926   6.277 -60.304  1.00 15.24           H  
ATOM   1390 HH11 ARG A 121      12.662   5.211 -63.028  1.00 16.68           H  
ATOM   1391 HH12 ARG A 121      12.398   6.536 -63.745  1.00 16.69           H  
ATOM   1392 HH21 ARG A 121       9.919   6.795 -63.346  1.00 17.71           H  
ATOM   1393 HH22 ARG A 121       9.722   7.314 -61.925  1.00 17.68           H  
ATOM   1394  N   GLN A 122      14.402   1.192 -60.233  1.00 13.93           N  
ATOM   1395  CA  GLN A 122      15.834   0.939 -60.226  1.00 16.17           C  
ATOM   1396  C   GLN A 122      16.532   1.924 -61.161  1.00 13.43           C  
ATOM   1397  O   GLN A 122      16.068   2.123 -62.283  1.00 13.04           O  
ATOM   1398  CB  GLN A 122      16.065  -0.492 -60.688  1.00 16.93           C  
ATOM   1399  CG  GLN A 122      17.539  -0.878 -60.710  1.00 21.39           C  
ATOM   1400  CD  GLN A 122      17.923  -1.829 -59.607  1.00 26.67           C  
ATOM   1401  OE1 GLN A 122      17.126  -2.640 -59.102  1.00 25.87           O  
ATOM   1402  NE2 GLN A 122      19.155  -1.653 -59.150  1.00 28.32           N  
ATOM   1403  H   GLN A 122      13.966   1.173 -61.036  1.00 14.54           H  
ATOM   1404  HA  GLN A 122      16.179   1.049 -59.314  1.00 15.26           H  
ATOM   1405  HB3 GLN A 122      15.691  -0.595 -61.588  1.00 17.71           H  
ATOM   1406  HB2 GLN A 122      15.579  -1.092 -60.089  1.00 17.88           H  
ATOM   1407  HG3 GLN A 122      18.083  -0.067 -60.630  1.00 21.28           H  
ATOM   1408  HG2 GLN A 122      17.750  -1.286 -61.575  1.00 21.42           H  
ATOM   1409 HE21 GLN A 122      19.538  -0.857 -59.197  1.00 27.68           H  
ATOM   1410 HE22 GLN A 122      19.595  -2.334 -58.795  1.00 27.77           H  
ATOM   1411  N   ARG A 123      17.662   2.493 -60.733  1.00 11.87           N  
ATOM   1412  CA  ARG A 123      18.396   3.403 -61.618  1.00 11.73           C  
ATOM   1413  C   ARG A 123      19.872   3.485 -61.236  1.00 11.57           C  
ATOM   1414  O   ARG A 123      20.178   3.572 -60.055  1.00 11.91           O  
ATOM   1415  CB  ARG A 123      17.794   4.816 -61.531  1.00 12.81           C  
ATOM   1416  CG  ARG A 123      18.116   5.695 -62.727  1.00 14.23           C  
ATOM   1417  CD  ARG A 123      17.201   6.891 -62.790  1.00 16.80           C  
ATOM   1418  NE  ARG A 123      17.583   7.732 -63.893  1.00 19.38           N  
ATOM   1419  CZ  ARG A 123      16.861   8.758 -64.318  1.00 22.31           C  
ATOM   1420  NH1 ARG A 123      17.197   9.386 -65.424  1.00 21.31           N  
ATOM   1421  NH2 ARG A 123      15.768   9.105 -63.662  1.00 23.54           N  
ATOM   1422  H   ARG A 123      17.982   2.322 -59.894  1.00 12.23           H  
ATOM   1423  HA  ARG A 123      18.323   3.075 -62.544  1.00 11.95           H  
ATOM   1424  HB3 ARG A 123      18.129   5.250 -60.718  1.00 12.86           H  
ATOM   1425  HB2 ARG A 123      16.821   4.737 -61.449  1.00 12.88           H  
ATOM   1426  HG3 ARG A 123      18.021   5.174 -63.552  1.00 14.42           H  
ATOM   1427  HG2 ARG A 123      19.045   6.003 -62.665  1.00 14.46           H  
ATOM   1428  HD3 ARG A 123      17.260   7.397 -61.953  1.00 16.72           H  
ATOM   1429  HD2 ARG A 123      16.274   6.592 -62.907  1.00 16.76           H  
ATOM   1430  HE  ARG A 123      18.332   7.559 -64.306  1.00 19.32           H  
ATOM   1431 HH11 ARG A 123      17.821   9.051 -65.948  1.00 21.58           H  
ATOM   1432 HH12 ARG A 123      16.795  10.141 -65.638  1.00 21.62           H  
ATOM   1433 HH21 ARG A 123      14.991   9.118 -64.085  1.00 23.14           H  
ATOM   1434 HH22 ARG A 123      15.819   9.324 -62.807  1.00 23.11           H  
ATOM   1435  N   PHE A 124      20.757   3.565 -62.231  1.00 12.56           N  
ATOM   1436  CA  PHE A 124      22.168   3.862 -61.971  1.00 13.71           C  
ATOM   1437  C   PHE A 124      22.340   5.288 -61.458  1.00 14.16           C  
ATOM   1438  O   PHE A 124      21.732   6.211 -61.988  1.00 14.57           O  
ATOM   1439  CB  PHE A 124      23.026   3.731 -63.227  1.00 13.32           C  
ATOM   1440  CG  PHE A 124      23.383   2.326 -63.587  1.00 15.07           C  
ATOM   1441  CD1 PHE A 124      24.237   1.582 -62.769  1.00 15.12           C  
ATOM   1442  CD2 PHE A 124      22.815   1.702 -64.691  1.00 14.42           C  
ATOM   1443  CE1 PHE A 124      24.569   0.277 -63.107  1.00 15.68           C  
ATOM   1444  CE2 PHE A 124      23.114   0.377 -64.986  1.00 14.26           C  
ATOM   1445  CZ  PHE A 124      23.964  -0.336 -64.184  1.00 15.17           C  
ATOM   1446  H   PHE A 124      20.483   3.432 -63.093  1.00 12.57           H  
ATOM   1447  HA  PHE A 124      22.506   3.233 -61.285  1.00 13.48           H  
ATOM   1448  HB3 PHE A 124      23.853   4.240 -63.093  1.00 13.80           H  
ATOM   1449  HB2 PHE A 124      22.544   4.139 -63.976  1.00 13.81           H  
ATOM   1450  HD1 PHE A 124      24.639   1.990 -62.020  1.00 15.21           H  
ATOM   1451  HD2 PHE A 124      22.210   2.177 -65.234  1.00 14.53           H  
ATOM   1452  HE1 PHE A 124      25.144  -0.216 -62.547  1.00 15.40           H  
ATOM   1453  HE2 PHE A 124      22.729  -0.032 -65.745  1.00 14.52           H  
ATOM   1454  HZ  PHE A 124      24.190  -1.224 -64.409  1.00 15.06           H  
ATOM   1455  N   VAL A 125      23.271   5.459 -60.525  1.00 13.05           N  
ATOM   1456  CA  VAL A 125      23.800   6.758 -60.142  1.00 13.32           C  
ATOM   1457  C   VAL A 125      24.645   7.263 -61.311  1.00 13.58           C  
ATOM   1458  O   VAL A 125      25.483   6.512 -61.849  1.00 11.93           O  
ATOM   1459  CB  VAL A 125      24.658   6.666 -58.862  1.00 13.85           C  
ATOM   1460  CG1 VAL A 125      25.061   8.056 -58.385  1.00 13.59           C  
ATOM   1461  CG2 VAL A 125      24.006   5.900 -57.723  1.00 14.18           C  
ATOM   1462  H   VAL A 125      23.607   4.718 -60.109  1.00 13.39           H  
ATOM   1463  HA  VAL A 125      23.059   7.372 -59.990  1.00 13.42           H  
ATOM   1464  HB  VAL A 125      25.488   6.185 -59.104  1.00 13.76           H  
ATOM   1465 HG11 VAL A 125      24.267   8.609 -58.287  1.00 13.67           H  
ATOM   1466 HG12 VAL A 125      25.661   8.462 -59.035  1.00 13.67           H  
ATOM   1467 HG13 VAL A 125      25.515   7.987 -57.527  1.00 13.67           H  
ATOM   1468 HG21 VAL A 125      24.490   6.070 -56.896  1.00 14.07           H  
ATOM   1469 HG22 VAL A 125      24.025   4.948 -57.918  1.00 14.07           H  
ATOM   1470 HG23 VAL A 125      23.083   6.191 -57.623  1.00 14.09           H  
ATOM   1471  N   GLU A 126      24.377   8.506 -61.755  1.00 13.13           N  
ATOM   1472  CA  GLU A 126      25.150   9.067 -62.859  1.00 14.43           C  
ATOM   1473  C   GLU A 126      26.436   9.695 -62.336  1.00 14.93           C  
ATOM   1474  O   GLU A 126      26.632  10.893 -62.457  1.00 14.93           O  
ATOM   1475  CB  GLU A 126      24.373  10.123 -63.634  1.00 17.26           C  
ATOM   1476  CG  GLU A 126      23.187   9.620 -64.417  1.00 21.17           C  
ATOM   1477  CD  GLU A 126      22.600  10.759 -65.268  1.00 26.80           C  
ATOM   1478  OE1 GLU A 126      23.038  11.952 -65.151  1.00 32.28           O  
ATOM   1479  OE2 GLU A 126      21.789  10.470 -66.103  1.00 25.31           O  
ATOM   1480  H   GLU A 126      23.715   9.004 -61.370  1.00 13.52           H  
ATOM   1481  HA  GLU A 126      25.386   8.338 -63.475  1.00 14.70           H  
ATOM   1482  HB3 GLU A 126      24.990  10.560 -64.257  1.00 17.45           H  
ATOM   1483  HB2 GLU A 126      24.064  10.801 -63.001  1.00 17.41           H  
ATOM   1484  HG3 GLU A 126      22.499   9.286 -63.802  1.00 21.33           H  
ATOM   1485  HG2 GLU A 126      23.463   8.885 -65.004  1.00 21.31           H  
ATOM   1486  N   THR A 127      27.318   8.859 -61.793  1.00 13.89           N  
ATOM   1487  CA  THR A 127      28.631   9.304 -61.380  1.00 14.15           C  
ATOM   1488  C   THR A 127      29.409   9.796 -62.604  1.00 13.25           C  
ATOM   1489  O   THR A 127      29.149   9.416 -63.742  1.00 13.40           O  
ATOM   1490  CB  THR A 127      29.393   8.196 -60.642  1.00 13.72           C  
ATOM   1491  OG1 THR A 127      29.775   7.208 -61.596  1.00 13.82           O  
ATOM   1492  CG2 THR A 127      28.596   7.540 -59.520  1.00 14.17           C  
ATOM   1493  H   THR A 127      27.101   7.976 -61.701  1.00 14.18           H  
ATOM   1494  HA  THR A 127      28.511  10.060 -60.764  1.00 13.87           H  
ATOM   1495  HB  THR A 127      30.208   8.592 -60.256  1.00 13.89           H  
ATOM   1496  HG1 THR A 127      29.091   6.890 -61.970  0.00 13.90           H  
ATOM   1497 HG21 THR A 127      29.200   7.040 -58.941  1.00 14.03           H  
ATOM   1498 HG22 THR A 127      27.936   6.932 -59.899  1.00 14.04           H  
ATOM   1499 HG23 THR A 127      28.143   8.226 -58.998  1.00 14.03           H  
ATOM   1500  N   ASP A 128      30.406  10.624 -62.364  1.00 15.41           N  
ATOM   1501  CA  ASP A 128      31.263  11.061 -63.458  1.00 14.25           C  
ATOM   1502  C   ASP A 128      31.874   9.868 -64.195  1.00 13.98           C  
ATOM   1503  O   ASP A 128      31.963   9.873 -65.426  1.00 13.08           O  
ATOM   1504  CB  ASP A 128      32.313  12.038 -62.962  1.00 14.40           C  
ATOM   1505  CG  ASP A 128      31.765  13.408 -62.628  1.00 16.70           C  
ATOM   1506  OD1 ASP A 128      30.598  13.696 -63.018  1.00 16.45           O  
ATOM   1507  OD2 ASP A 128      32.486  14.163 -61.932  1.00 17.80           O  
ATOM   1508  H   ASP A 128      30.565  10.926 -61.516  1.00 14.60           H  
ATOM   1509  HA  ASP A 128      30.694  11.545 -64.101  1.00 14.45           H  
ATOM   1510  HB3 ASP A 128      33.003  12.142 -63.649  1.00 14.86           H  
ATOM   1511  HB2 ASP A 128      32.736  11.671 -62.159  1.00 14.86           H  
ATOM   1512  N   ARG A 129      32.231   8.811 -63.441  1.00 13.78           N  
ATOM   1513  CA  ARG A 129      32.792   7.591 -63.995  1.00 14.71           C  
ATOM   1514  C   ARG A 129      31.791   6.859 -64.886  1.00 13.81           C  
ATOM   1515  O   ARG A 129      32.118   6.435 -66.006  1.00 14.12           O  
ATOM   1516  CB  ARG A 129      33.294   6.760 -62.801  1.00 14.03           C  
ATOM   1517  CG  ARG A 129      33.543   5.305 -63.133  1.00 16.09           C  
ATOM   1518  CD  ARG A 129      34.330   4.671 -62.031  1.00 15.26           C  
ATOM   1519  NE  ARG A 129      34.609   3.267 -62.228  1.00 15.89           N  
ATOM   1520  CZ  ARG A 129      35.465   2.581 -61.493  1.00 16.00           C  
ATOM   1521  NH1 ARG A 129      36.193   3.188 -60.586  1.00 16.14           N  
ATOM   1522  NH2 ARG A 129      35.589   1.278 -61.656  1.00 18.63           N  
ATOM   1523  H   ARG A 129      32.127   8.868 -62.535  1.00 14.05           H  
ATOM   1524  HA  ARG A 129      33.569   7.839 -64.547  1.00 14.23           H  
ATOM   1525  HB3 ARG A 129      32.630   6.809 -62.082  1.00 14.63           H  
ATOM   1526  HB2 ARG A 129      34.126   7.158 -62.471  1.00 14.64           H  
ATOM   1527  HG3 ARG A 129      34.039   5.234 -63.975  1.00 15.40           H  
ATOM   1528  HG2 ARG A 129      32.688   4.834 -63.234  1.00 15.40           H  
ATOM   1529  HD3 ARG A 129      33.837   4.779 -61.190  1.00 15.59           H  
ATOM   1530  HD2 ARG A 129      35.180   5.151 -61.937  1.00 15.59           H  
ATOM   1531  HE  ARG A 129      34.189   2.848 -62.868  1.00 15.80           H  
ATOM   1532 HH11 ARG A 129      35.801   3.638 -59.936  1.00 16.10           H  
ATOM   1533 HH12 ARG A 129      37.074   3.139 -60.627  1.00 16.10           H  
ATOM   1534 HH21 ARG A 129      36.175   0.831 -61.176  1.00 17.76           H  
ATOM   1535 HH22 ARG A 129      35.085   0.858 -62.242  1.00 17.75           H  
ATOM   1536  N   PHE A 130      30.549   6.720 -64.396  1.00 13.91           N  
ATOM   1537  CA  PHE A 130      29.463   6.089 -65.126  1.00 12.96           C  
ATOM   1538  C   PHE A 130      29.207   6.838 -66.437  1.00 12.67           C  
ATOM   1539  O   PHE A 130      29.048   6.204 -67.497  1.00 13.94           O  
ATOM   1540  CB  PHE A 130      28.182   6.062 -64.271  1.00 13.52           C  
ATOM   1541  CG  PHE A 130      26.939   5.646 -65.018  1.00 13.35           C  
ATOM   1542  CD1 PHE A 130      26.590   4.309 -65.178  1.00 15.21           C  
ATOM   1543  CD2 PHE A 130      26.111   6.613 -65.559  1.00 14.62           C  
ATOM   1544  CE1 PHE A 130      25.416   3.961 -65.841  1.00 14.74           C  
ATOM   1545  CE2 PHE A 130      24.952   6.270 -66.239  1.00 14.67           C  
ATOM   1546  CZ  PHE A 130      24.612   4.943 -66.401  1.00 12.43           C  
ATOM   1547  H   PHE A 130      30.377   7.033 -63.555  1.00 13.67           H  
ATOM   1548  HA  PHE A 130      29.723   5.158 -65.340  1.00 13.19           H  
ATOM   1549  HB3 PHE A 130      28.041   6.957 -63.896  1.00 13.37           H  
ATOM   1550  HB2 PHE A 130      28.322   5.445 -63.523  1.00 13.35           H  
ATOM   1551  HD1 PHE A 130      27.135   3.636 -64.803  1.00 14.63           H  
ATOM   1552  HD2 PHE A 130      26.339   7.523 -65.462  1.00 14.31           H  
ATOM   1553  HE1 PHE A 130      25.193   3.051 -65.952  1.00 14.26           H  
ATOM   1554  HE2 PHE A 130      24.404   6.945 -66.606  1.00 14.10           H  
ATOM   1555  HZ  PHE A 130      23.820   4.708 -66.855  1.00 13.49           H  
ATOM   1556  N   LYS A 131      29.174   8.177 -66.379  1.00 13.74           N  
ATOM   1557  CA  LYS A 131      28.892   8.983 -67.557  1.00 14.49           C  
ATOM   1558  C   LYS A 131      29.991   8.808 -68.606  1.00 14.97           C  
ATOM   1559  O   LYS A 131      29.689   8.635 -69.770  1.00 14.82           O  
ATOM   1560  CB  LYS A 131      28.684  10.466 -67.198  1.00 16.22           C  
ATOM   1561  CG  LYS A 131      27.487  10.728 -66.278  1.00 16.32           C  
ATOM   1562  CD  LYS A 131      26.992  12.192 -66.183  1.00 15.91           C  
ATOM   1563  CE  LYS A 131      28.021  13.170 -65.660  1.00 16.40           C  
ATOM   1564  NZ  LYS A 131      29.026  13.580 -66.676  1.00 17.57           N  
ATOM   1565  H   LYS A 131      29.327   8.598 -65.583  1.00 13.67           H  
ATOM   1566  HA  LYS A 131      28.051   8.648 -67.946  1.00 14.71           H  
ATOM   1567  HB3 LYS A 131      28.562  10.975 -68.026  1.00 15.83           H  
ATOM   1568  HB2 LYS A 131      29.494  10.794 -66.758  1.00 15.84           H  
ATOM   1569  HG3 LYS A 131      27.723  10.425 -65.378  1.00 16.19           H  
ATOM   1570  HG2 LYS A 131      26.741  10.169 -66.584  1.00 16.23           H  
ATOM   1571  HD3 LYS A 131      26.208  12.221 -65.594  1.00 16.12           H  
ATOM   1572  HD2 LYS A 131      26.704  12.487 -67.072  1.00 16.15           H  
ATOM   1573  HE3 LYS A 131      28.490  12.767 -64.905  1.00 16.55           H  
ATOM   1574  HE2 LYS A 131      27.566  13.969 -65.333  1.00 16.55           H  
ATOM   1575  HZ1 LYS A 131      28.649  13.588 -67.501  1.00 17.18           H  
ATOM   1576  HZ2 LYS A 131      29.725  13.003 -66.671  1.00 17.18           H  
ATOM   1577  HZ3 LYS A 131      29.333  14.410 -66.483  1.00 17.20           H  
ATOM   1578  N   VAL A 132      31.260   8.834 -68.189  1.00 15.55           N  
ATOM   1579  CA  VAL A 132      32.388   8.636 -69.119  1.00 17.16           C  
ATOM   1580  C   VAL A 132      32.263   7.290 -69.849  1.00 15.13           C  
ATOM   1581  O   VAL A 132      32.359   7.224 -71.069  1.00 16.73           O  
ATOM   1582  CB  VAL A 132      33.731   8.717 -68.366  1.00 18.44           C  
ATOM   1583  CG1 VAL A 132      34.827   7.900 -69.037  1.00 23.02           C  
ATOM   1584  CG2 VAL A 132      34.157  10.154 -68.131  1.00 20.02           C  
ATOM   1585  H   VAL A 132      31.439   8.987 -67.306  1.00 15.77           H  
ATOM   1586  HA  VAL A 132      32.363   9.348 -69.783  1.00 16.68           H  
ATOM   1587  HB  VAL A 132      33.580   8.314 -67.476  1.00 19.22           H  
ATOM   1588 HG11 VAL A 132      34.831   8.081 -69.993  1.00 21.50           H  
ATOM   1589 HG12 VAL A 132      34.668   6.952 -68.886  1.00 21.46           H  
ATOM   1590 HG13 VAL A 132      35.688   8.145 -68.660  1.00 21.53           H  
ATOM   1591 HG21 VAL A 132      34.995  10.168 -67.636  1.00 19.55           H  
ATOM   1592 HG22 VAL A 132      33.472  10.617 -67.618  1.00 19.54           H  
ATOM   1593 HG23 VAL A 132      34.279  10.602 -68.986  1.00 19.54           H  
ATOM   1594  N   GLU A 133      32.030   6.212 -69.099  1.00 14.11           N  
ATOM   1595  CA  GLU A 133      32.011   4.867 -69.682  1.00 14.93           C  
ATOM   1596  C   GLU A 133      30.763   4.665 -70.546  1.00 14.87           C  
ATOM   1597  O   GLU A 133      30.824   3.962 -71.558  1.00 16.26           O  
ATOM   1598  CB  GLU A 133      32.128   3.808 -68.584  1.00 15.53           C  
ATOM   1599  CG  GLU A 133      33.507   3.818 -67.913  1.00 16.38           C  
ATOM   1600  CD  GLU A 133      33.816   2.638 -67.030  1.00 18.26           C  
ATOM   1601  OE1 GLU A 133      32.846   1.944 -66.587  1.00 19.55           O  
ATOM   1602  OE2 GLU A 133      35.029   2.377 -66.816  1.00 18.27           O  
ATOM   1603  H   GLU A 133      31.882   6.307 -68.202  1.00 14.56           H  
ATOM   1604  HA  GLU A 133      32.798   4.786 -70.267  1.00 14.89           H  
ATOM   1605  HB3 GLU A 133      31.966   2.925 -68.976  1.00 15.57           H  
ATOM   1606  HB2 GLU A 133      31.438   3.974 -67.908  1.00 15.57           H  
ATOM   1607  HG3 GLU A 133      33.586   4.632 -67.371  1.00 16.58           H  
ATOM   1608  HG2 GLU A 133      34.196   3.865 -68.610  1.00 16.58           H  
ATOM   1609  N   ARG A 134      29.612   5.250 -70.183  1.00 15.80           N  
ATOM   1610  CA  ARG A 134      28.407   5.021 -70.987  1.00 15.96           C  
ATOM   1611  C   ARG A 134      28.532   5.805 -72.303  1.00 15.73           C  
ATOM   1612  O   ARG A 134      28.294   5.268 -73.375  1.00 17.69           O  
ATOM   1613  CB  ARG A 134      27.123   5.406 -70.220  1.00 17.36           C  
ATOM   1614  CG  ARG A 134      25.879   5.409 -71.105  1.00 17.57           C  
ATOM   1615  CD  ARG A 134      24.551   5.280 -70.352  1.00 15.91           C  
ATOM   1616  NE  ARG A 134      24.387   3.961 -69.722  1.00 16.14           N  
ATOM   1617  CZ  ARG A 134      23.290   3.519 -69.108  1.00 17.32           C  
ATOM   1618  NH1 ARG A 134      23.317   2.317 -68.547  1.00 17.18           N  
ATOM   1619  NH2 ARG A 134      22.202   4.278 -69.022  1.00 15.40           N  
ATOM   1620  H   ARG A 134      29.568   5.782 -69.441  1.00 15.61           H  
ATOM   1621  HA  ARG A 134      28.361   4.060 -71.203  1.00 16.12           H  
ATOM   1622  HB3 ARG A 134      27.242   6.299 -69.833  1.00 17.08           H  
ATOM   1623  HB2 ARG A 134      26.991   4.772 -69.485  1.00 17.06           H  
ATOM   1624  HG3 ARG A 134      25.945   4.669 -71.745  1.00 17.12           H  
ATOM   1625  HG2 ARG A 134      25.861   6.243 -71.622  1.00 17.12           H  
ATOM   1626  HD3 ARG A 134      23.811   5.432 -70.977  1.00 16.33           H  
ATOM   1627  HD2 ARG A 134      24.506   5.974 -69.659  1.00 16.34           H  
ATOM   1628  HE  ARG A 134      25.068   3.418 -69.754  1.00 16.39           H  
ATOM   1629 HH11 ARG A 134      24.085   1.898 -68.438  1.00 17.20           H  
ATOM   1630 HH12 ARG A 134      22.565   1.940 -68.283  1.00 17.20           H  
ATOM   1631 HH21 ARG A 134      21.426   3.962 -69.291  1.00 15.97           H  
ATOM   1632 HH22 ARG A 134      22.261   5.093 -68.695  1.00 15.97           H  
ATOM   1633  N   ARG A 135      29.018   7.050 -72.236  1.00 16.62           N  
ATOM   1634  CA  ARG A 135      29.181   7.877 -73.427  1.00 17.84           C  
ATOM   1635  C   ARG A 135      30.194   7.250 -74.385  1.00 19.30           C  
ATOM   1636  O   ARG A 135      30.072   7.412 -75.599  1.00 22.23           O  
ATOM   1637  CB  ARG A 135      29.561   9.302 -73.012  1.00 18.30           C  
ATOM   1638  CG  ARG A 135      28.391  10.079 -72.404  1.00 18.41           C  
ATOM   1639  CD  ARG A 135      28.753  11.466 -71.892  1.00 19.44           C  
ATOM   1640  NE  ARG A 135      29.139  12.292 -73.033  1.00 19.96           N  
ATOM   1641  CZ  ARG A 135      28.282  12.818 -73.912  1.00 22.69           C  
ATOM   1642  NH1 ARG A 135      26.983  12.861 -73.645  1.00 20.04           N  
ATOM   1643  NH2 ARG A 135      28.755  13.357 -75.029  1.00 25.26           N  
ATOM   1644  H   ARG A 135      29.250   7.397 -71.423  1.00 16.68           H  
ATOM   1645  HA  ARG A 135      28.311   7.914 -73.887  1.00 17.92           H  
ATOM   1646  HB3 ARG A 135      29.888   9.783 -73.801  1.00 18.23           H  
ATOM   1647  HB2 ARG A 135      30.290   9.258 -72.359  1.00 18.21           H  
ATOM   1648  HG3 ARG A 135      28.020   9.560 -71.659  1.00 18.60           H  
ATOM   1649  HG2 ARG A 135      27.686  10.169 -73.080  1.00 18.63           H  
ATOM   1650  HD3 ARG A 135      29.499  11.404 -71.258  1.00 19.32           H  
ATOM   1651  HD2 ARG A 135      27.986  11.866 -71.432  1.00 19.32           H  
ATOM   1652  HE  ARG A 135      29.988  12.457 -73.147  1.00 20.51           H  
ATOM   1653 HH11 ARG A 135      26.700  13.244 -72.904  1.00 20.80           H  
ATOM   1654 HH12 ARG A 135      26.407  12.505 -74.209  1.00 20.82           H  
ATOM   1655 HH21 ARG A 135      28.230  13.851 -75.532  1.00 24.38           H  
ATOM   1656 HH22 ARG A 135      29.590  13.218 -75.264  1.00 24.36           H  
ATOM   1657  N   ALA A 136      31.239   6.594 -73.853  1.00 20.29           N  
ATOM   1658  CA  ALA A 136      32.252   5.949 -74.686  1.00 20.72           C  
ATOM   1659  C   ALA A 136      31.862   4.525 -75.080  1.00 20.49           C  
ATOM   1660  O   ALA A 136      32.528   3.918 -75.906  1.00 21.69           O  
ATOM   1661  CB  ALA A 136      33.562   5.914 -73.949  1.00 21.28           C  
ATOM   1662  H   ALA A 136      31.326   6.552 -72.944  1.00 20.10           H  
ATOM   1663  HA  ALA A 136      32.368   6.480 -75.509  1.00 20.70           H  
ATOM   1664  HB3 ALA A 136      33.456   5.418 -73.120  1.00 21.16           H  
ATOM   1665  HB2 ALA A 136      33.844   6.822 -73.748  1.00 21.32           H  
ATOM   1666  HB1 ALA A 136      34.236   5.482 -74.501  1.00 21.16           H  
ATOM   1667  N   ARG A 137      30.806   3.981 -74.470  1.00 20.91           N  
ATOM   1668  CA  ARG A 137      30.467   2.568 -74.524  1.00 21.37           C  
ATOM   1669  C   ARG A 137      31.720   1.712 -74.254  1.00 19.53           C  
ATOM   1670  O   ARG A 137      31.961   0.718 -74.941  1.00 19.03           O  
ATOM   1671  CB  ARG A 137      29.811   2.237 -75.876  1.00 22.91           C  
ATOM   1672  CG  ARG A 137      29.155   0.869 -75.952  1.00 28.40           C  
ATOM   1673  CD  ARG A 137      29.418   0.167 -77.308  1.00 32.32           C  
ATOM   1674  NE  ARG A 137      29.009  -1.246 -77.290  1.00 36.00           N  
ATOM   1675  CZ  ARG A 137      29.117  -2.102 -78.314  1.00 37.58           C  
ATOM   1676  NH1 ARG A 137      29.832  -1.775 -79.366  1.00 31.72           N  
ATOM   1677  NH2 ARG A 137      28.542  -3.295 -78.274  1.00 33.17           N  
ATOM   1678  H   ARG A 137      30.257   4.528 -73.988  1.00 20.86           H  
ATOM   1679  HA  ARG A 137      29.812   2.387 -73.810  1.00 21.20           H  
ATOM   1680  HB3 ARG A 137      30.496   2.297 -76.574  1.00 23.75           H  
ATOM   1681  HB2 ARG A 137      29.133   2.919 -76.065  1.00 23.71           H  
ATOM   1682  HG3 ARG A 137      28.187   0.969 -75.828  1.00 27.80           H  
ATOM   1683  HG2 ARG A 137      29.493   0.302 -75.227  1.00 27.68           H  
ATOM   1684  HD3 ARG A 137      30.375   0.222 -77.521  1.00 32.15           H  
ATOM   1685  HD2 ARG A 137      28.926   0.636 -78.015  1.00 32.21           H  
ATOM   1686  HE  ARG A 137      28.677  -1.555 -76.549  1.00 35.25           H  
ATOM   1687 HH11 ARG A 137      30.650  -1.463 -79.260  1.00 33.41           H  
ATOM   1688 HH12 ARG A 137      29.492  -1.871 -80.174  1.00 33.42           H  
ATOM   1689 HH21 ARG A 137      28.648  -3.855 -78.944  1.00 34.45           H  
ATOM   1690 HH22 ARG A 137      28.057  -3.525 -77.578  1.00 34.48           H  
ATOM   1691  N   LYS A 138      32.479   2.054 -73.210  1.00 17.81           N  
ATOM   1692  CA  LYS A 138      33.753   1.399 -72.967  1.00 19.58           C  
ATOM   1693  C   LYS A 138      34.224   1.628 -71.530  1.00 16.83           C  
ATOM   1694  O   LYS A 138      34.176   2.745 -71.034  1.00 16.00           O  
ATOM   1695  CB  LYS A 138      34.767   1.945 -73.986  1.00 22.32           C  
ATOM   1696  CG  LYS A 138      36.032   1.117 -74.140  1.00 28.67           C  
ATOM   1697  CD  LYS A 138      37.117   1.821 -74.923  1.00 29.65           C  
ATOM   1698  CE  LYS A 138      38.385   1.013 -75.076  1.00 35.56           C  
ATOM   1699  NZ  LYS A 138      39.426   1.832 -75.729  1.00 37.99           N  
ATOM   1700  H   LYS A 138      32.197   2.707 -72.635  1.00 18.62           H  
ATOM   1701  HA  LYS A 138      33.641   0.431 -73.114  1.00 19.11           H  
ATOM   1702  HB3 LYS A 138      35.020   2.852 -73.715  1.00 22.90           H  
ATOM   1703  HB2 LYS A 138      34.329   2.007 -74.860  1.00 22.87           H  
ATOM   1704  HG3 LYS A 138      35.806   0.276 -74.593  1.00 27.27           H  
ATOM   1705  HG2 LYS A 138      36.375   0.894 -73.249  1.00 27.22           H  
ATOM   1706  HD3 LYS A 138      37.335   2.665 -74.473  1.00 30.73           H  
ATOM   1707  HD2 LYS A 138      36.774   2.038 -75.815  1.00 30.75           H  
ATOM   1708  HE3 LYS A 138      38.211   0.219 -75.617  1.00 34.64           H  
ATOM   1709  HE2 LYS A 138      38.704   0.725 -74.200  1.00 34.56           H  
ATOM   1710  HZ1 LYS A 138      39.605   2.563 -75.223  1.00 37.18           H  
ATOM   1711  HZ2 LYS A 138      39.139   2.100 -76.547  1.00 37.21           H  
ATOM   1712  HZ3 LYS A 138      40.185   1.345 -75.826  1.00 37.21           H  
ATOM   1713  N   SER A 139      34.730   0.565 -70.890  1.00 16.23           N  
ATOM   1714  CA  SER A 139      35.496   0.630 -69.648  1.00 16.58           C  
ATOM   1715  C   SER A 139      36.739   1.513 -69.816  1.00 16.26           C  
ATOM   1716  O   SER A 139      37.482   1.361 -70.764  1.00 16.90           O  
ATOM   1717  CB  SER A 139      35.866  -0.783 -69.226  1.00 16.12           C  
ATOM   1718  OG  SER A 139      36.719  -0.837 -68.076  1.00 15.88           O  
ATOM   1719  H   SER A 139      34.584  -0.260 -71.256  1.00 16.49           H  
ATOM   1720  HA  SER A 139      34.915   1.028 -68.950  1.00 16.37           H  
ATOM   1721  HB3 SER A 139      36.316  -1.232 -69.977  1.00 16.17           H  
ATOM   1722  HB2 SER A 139      35.042  -1.280 -69.032  1.00 16.19           H  
ATOM   1723  HG  SER A 139      36.247  -0.870 -67.381  0.00 15.77           H  
ATOM   1724  N   MET A 140      36.936   2.450 -68.887  1.00 14.86           N  
ATOM   1725  CA  MET A 140      38.065   3.378 -68.875  1.00 16.42           C  
ATOM   1726  C   MET A 140      38.743   3.406 -67.510  1.00 16.44           C  
ATOM   1727  O   MET A 140      39.660   4.205 -67.319  1.00 15.51           O  
ATOM   1728  CB  MET A 140      37.609   4.812 -69.199  1.00 19.09           C  
ATOM   1729  CG  MET A 140      36.929   4.891 -70.538  1.00 22.17           C  
ATOM   1730  SD  MET A 140      38.153   4.845 -71.874  1.00 31.26           S  
ATOM   1731  CE  MET A 140      38.632   6.574 -71.765  1.00 28.14           C  
ATOM   1732  H   MET A 140      36.311   2.534 -68.227  1.00 15.57           H  
ATOM   1733  HA  MET A 140      38.722   3.082 -69.545  1.00 16.60           H  
ATOM   1734  HB3 MET A 140      38.386   5.404 -69.195  1.00 19.20           H  
ATOM   1735  HB2 MET A 140      36.992   5.115 -68.504  1.00 19.11           H  
ATOM   1736  HG3 MET A 140      36.416   5.725 -70.591  1.00 23.14           H  
ATOM   1737  HG2 MET A 140      36.307   4.141 -70.642  1.00 22.75           H  
ATOM   1738  HE3 MET A 140      39.062   6.840 -72.587  1.00 28.91           H  
ATOM   1739  HE2 MET A 140      39.246   6.689 -71.029  1.00 28.79           H  
ATOM   1740  HE1 MET A 140      37.853   7.120 -71.618  1.00 29.08           H  
ATOM   1741  N   TYR A 141      38.301   2.559 -66.564  1.00 15.79           N  
ATOM   1742  CA  TYR A 141      38.815   2.578 -65.205  1.00 16.76           C  
ATOM   1743  C   TYR A 141      39.358   1.190 -64.885  1.00 14.45           C  
ATOM   1744  O   TYR A 141      38.847   0.175 -65.370  1.00 15.33           O  
ATOM   1745  CB  TYR A 141      37.726   3.008 -64.194  1.00 16.38           C  
ATOM   1746  CG  TYR A 141      37.320   4.458 -64.279  1.00 14.85           C  
ATOM   1747  CD1 TYR A 141      36.479   4.906 -65.282  1.00 15.37           C  
ATOM   1748  CD2 TYR A 141      37.836   5.424 -63.438  1.00 14.65           C  
ATOM   1749  CE1 TYR A 141      36.127   6.237 -65.397  1.00 15.35           C  
ATOM   1750  CE2 TYR A 141      37.492   6.763 -63.535  1.00 15.00           C  
ATOM   1751  CZ  TYR A 141      36.624   7.183 -64.530  1.00 16.50           C  
ATOM   1752  OH  TYR A 141      36.269   8.529 -64.683  1.00 19.26           O  
ATOM   1753  H   TYR A 141      37.667   1.937 -66.778  1.00 16.13           H  
ATOM   1754  HA  TYR A 141      39.563   3.225 -65.156  1.00 16.05           H  
ATOM   1755  HB3 TYR A 141      38.056   2.825 -63.289  1.00 16.09           H  
ATOM   1756  HB2 TYR A 141      36.933   2.450 -64.340  1.00 16.09           H  
ATOM   1757  HD1 TYR A 141      36.120   4.285 -65.890  1.00 15.28           H  
ATOM   1758  HD2 TYR A 141      38.423   5.158 -62.750  1.00 14.82           H  
ATOM   1759  HE1 TYR A 141      35.538   6.503 -66.084  1.00 15.62           H  
ATOM   1760  HE2 TYR A 141      37.853   7.390 -62.930  1.00 15.27           H  
ATOM   1761  HH  TYR A 141      35.744   8.774 -65.314  0.00 19.09           H  
ATOM   1762  N   GLY A 142      40.375   1.167 -64.032  1.00 15.81           N  
ATOM   1763  CA  GLY A 142      41.052  -0.069 -63.661  1.00 16.20           C  
ATOM   1764  C   GLY A 142      40.714  -0.578 -62.269  1.00 16.64           C  
ATOM   1765  O   GLY A 142      39.539  -0.831 -61.950  1.00 18.12           O  
ATOM   1766  H   GLY A 142      40.664   1.951 -63.661  1.00 15.58           H  
ATOM   1767  HA3 GLY A 142      42.028   0.081 -63.720  1.00 16.20           H  
ATOM   1768  HA2 GLY A 142      40.823  -0.769 -64.322  1.00 16.19           H  
ATOM   1769  N   LEU A 143      41.753  -0.805 -61.436  1.00 15.81           N  
ATOM   1770  CA  LEU A 143      41.541  -1.394 -60.124  1.00 15.35           C  
ATOM   1771  C   LEU A 143      40.844  -0.441 -59.155  1.00 17.00           C  
ATOM   1772  O   LEU A 143      40.939   0.790 -59.284  1.00 16.75           O  
ATOM   1773  CB  LEU A 143      42.912  -1.742 -59.499  1.00 17.13           C  
ATOM   1774  CG  LEU A 143      43.791  -2.690 -60.285  1.00 18.18           C  
ATOM   1775  CD1 LEU A 143      45.031  -3.018 -59.472  1.00 18.78           C  
ATOM   1776  CD2 LEU A 143      43.063  -3.959 -60.646  1.00 17.53           C  
ATOM   1777  H   LEU A 143      42.600  -0.578 -61.692  1.00 15.94           H  
ATOM   1778  HA  LEU A 143      40.999  -2.210 -60.223  1.00 16.08           H  
ATOM   1779  HB3 LEU A 143      42.753  -2.133 -58.616  1.00 16.96           H  
ATOM   1780  HB2 LEU A 143      43.405  -0.909 -59.364  1.00 16.95           H  
ATOM   1781  HG  LEU A 143      44.073  -2.240 -61.119  1.00 17.94           H  
ATOM   1782 HD11 LEU A 143      45.683  -3.464 -60.039  1.00 18.60           H  
ATOM   1783 HD12 LEU A 143      44.789  -3.604 -58.734  1.00 18.60           H  
ATOM   1784 HD13 LEU A 143      45.416  -2.197 -59.120  1.00 18.58           H  
ATOM   1785 HD21 LEU A 143      42.422  -3.776 -61.355  1.00 17.70           H  
ATOM   1786 HD22 LEU A 143      42.593  -4.297 -59.864  1.00 17.72           H  
ATOM   1787 HD23 LEU A 143      43.702  -4.625 -60.953  1.00 17.72           H  
ATOM   1788  N   TYR A 144      40.251  -1.055 -58.120  1.00 15.80           N  
ATOM   1789  CA  TYR A 144      39.636  -0.357 -57.007  1.00 17.41           C  
ATOM   1790  C   TYR A 144      40.604   0.676 -56.448  1.00 17.11           C  
ATOM   1791  O   TYR A 144      41.691   0.327 -55.973  1.00 16.26           O  
ATOM   1792  CB  TYR A 144      39.209  -1.352 -55.912  1.00 16.57           C  
ATOM   1793  CG  TYR A 144      38.584  -0.783 -54.660  1.00 18.47           C  
ATOM   1794  CD1 TYR A 144      37.260  -0.374 -54.642  1.00 18.14           C  
ATOM   1795  CD2 TYR A 144      39.277  -0.675 -53.463  1.00 17.49           C  
ATOM   1796  CE1 TYR A 144      36.672   0.151 -53.504  1.00 18.80           C  
ATOM   1797  CE2 TYR A 144      38.695  -0.173 -52.313  1.00 18.08           C  
ATOM   1798  CZ  TYR A 144      37.373   0.236 -52.319  1.00 20.04           C  
ATOM   1799  OH  TYR A 144      36.813   0.767 -51.173  1.00 19.15           O  
ATOM   1800  H   TYR A 144      40.232  -1.969 -58.114  1.00 16.43           H  
ATOM   1801  HA  TYR A 144      38.829   0.112 -57.338  1.00 16.89           H  
ATOM   1802  HB3 TYR A 144      40.002  -1.867 -55.652  1.00 17.19           H  
ATOM   1803  HB2 TYR A 144      38.574  -1.982 -56.312  1.00 17.21           H  
ATOM   1804  HD1 TYR A 144      36.753  -0.428 -55.436  1.00 18.36           H  
ATOM   1805  HD2 TYR A 144      40.176  -0.958 -53.430  1.00 17.87           H  
ATOM   1806  HE1 TYR A 144      35.770   0.426 -53.530  1.00 18.90           H  
ATOM   1807  HE2 TYR A 144      39.201  -0.106 -51.520  1.00 18.34           H  
ATOM   1808  HH  TYR A 144      36.002   1.058 -51.190  0.00 19.17           H  
ATOM   1809  N   ARG A 145      40.173   1.936 -56.501  1.00 15.20           N  
ATOM   1810  CA  ARG A 145      40.885   3.075 -55.931  1.00 15.17           C  
ATOM   1811  C   ARG A 145      42.330   3.195 -56.436  1.00 15.24           C  
ATOM   1812  O   ARG A 145      43.203   3.625 -55.664  1.00 15.37           O  
ATOM   1813  CB  ARG A 145      40.876   3.012 -54.402  1.00 14.91           C  
ATOM   1814  CG  ARG A 145      39.486   3.017 -53.774  1.00 16.61           C  
ATOM   1815  CD  ARG A 145      39.477   3.250 -52.290  1.00 16.83           C  
ATOM   1816  NE  ARG A 145      39.929   4.575 -51.951  1.00 15.72           N  
ATOM   1817  CZ  ARG A 145      39.769   5.158 -50.771  1.00 17.17           C  
ATOM   1818  NH1 ARG A 145      39.176   4.522 -49.773  1.00 19.53           N  
ATOM   1819  NH2 ARG A 145      40.121   6.413 -50.616  1.00 16.91           N  
ATOM   1820  H   ARG A 145      39.380   2.101 -56.924  1.00 15.65           H  
ATOM   1821  HA  ARG A 145      40.405   3.883 -56.201  1.00 15.22           H  
ATOM   1822  HB3 ARG A 145      41.378   3.778 -54.058  1.00 15.36           H  
ATOM   1823  HB2 ARG A 145      41.345   2.199 -54.121  1.00 15.36           H  
ATOM   1824  HG3 ARG A 145      39.052   2.156 -53.957  1.00 16.27           H  
ATOM   1825  HG2 ARG A 145      38.947   3.716 -54.202  1.00 16.27           H  
ATOM   1826  HD3 ARG A 145      40.057   2.589 -51.855  1.00 16.51           H  
ATOM   1827  HD2 ARG A 145      38.565   3.122 -51.950  1.00 16.53           H  
ATOM   1828  HE  ARG A 145      40.337   5.034 -52.570  1.00 16.31           H  
ATOM   1829 HH11 ARG A 145      39.450   3.717 -49.539  1.00 18.75           H  
ATOM   1830 HH12 ARG A 145      38.511   4.907 -49.341  1.00 18.74           H  
ATOM   1831 HH21 ARG A 145      40.351   6.708 -49.819  1.00 17.00           H  
ATOM   1832 HH22 ARG A 145      40.124   6.956 -51.310  1.00 16.98           H  
ATOM   1833  N   ASN A 146      42.614   2.830 -57.689  1.00 15.72           N  
ATOM   1834  CA  ASN A 146      43.965   3.034 -58.197  1.00 15.31           C  
ATOM   1835  C   ASN A 146      43.971   3.787 -59.522  1.00 15.16           C  
ATOM   1836  O   ASN A 146      44.006   3.162 -60.595  1.00 16.40           O  
ATOM   1837  CB  ASN A 146      44.738   1.741 -58.386  1.00 16.05           C  
ATOM   1838  CG  ASN A 146      46.183   2.060 -58.728  1.00 16.67           C  
ATOM   1839  OD1 ASN A 146      46.522   3.224 -58.962  1.00 16.72           O  
ATOM   1840  ND2 ASN A 146      47.015   1.047 -58.760  1.00 16.76           N  
ATOM   1841  H   ASN A 146      41.976   2.464 -58.231  1.00 15.51           H  
ATOM   1842  HA  ASN A 146      44.460   3.572 -57.538  1.00 15.53           H  
ATOM   1843  HB3 ASN A 146      44.335   1.217 -59.107  1.00 16.02           H  
ATOM   1844  HB2 ASN A 146      44.703   1.217 -57.561  1.00 16.02           H  
ATOM   1845 HD21 ASN A 146      46.783   0.272 -58.403  1.00 16.73           H  
ATOM   1846 HD22 ASN A 146      47.809   1.139 -59.138  1.00 16.73           H  
ATOM   1847  N   PRO A 147      43.977   5.134 -59.468  1.00 16.60           N  
ATOM   1848  CA  PRO A 147      44.026   6.002 -60.661  1.00 15.77           C  
ATOM   1849  C   PRO A 147      45.185   5.764 -61.637  1.00 15.59           C  
ATOM   1850  O   PRO A 147      45.089   6.106 -62.821  1.00 15.42           O  
ATOM   1851  CB  PRO A 147      44.102   7.386 -60.025  1.00 18.22           C  
ATOM   1852  CG  PRO A 147      43.262   7.227 -58.779  1.00 17.74           C  
ATOM   1853  CD  PRO A 147      43.797   5.932 -58.236  1.00 17.18           C  
ATOM   1854  HA  PRO A 147      43.170   5.921 -61.146  1.00 16.30           H  
ATOM   1855  HB3 PRO A 147      43.728   8.072 -60.619  1.00 17.53           H  
ATOM   1856  HB2 PRO A 147      45.027   7.625 -59.800  1.00 17.53           H  
ATOM   1857  HG3 PRO A 147      42.309   7.159 -58.995  1.00 17.72           H  
ATOM   1858  HG2 PRO A 147      43.406   7.965 -58.152  1.00 17.72           H  
ATOM   1859  HD3 PRO A 147      43.159   5.515 -57.630  1.00 17.13           H  
ATOM   1860  HD2 PRO A 147      44.645   6.064 -57.772  1.00 17.16           H  
ATOM   1861  N   TYR A 148      46.268   5.140 -61.146  1.00 16.26           N  
ATOM   1862  CA  TYR A 148      47.398   4.808 -62.010  1.00 14.97           C  
ATOM   1863  C   TYR A 148      47.067   3.684 -62.978  1.00 15.83           C  
ATOM   1864  O   TYR A 148      47.820   3.487 -63.947  1.00 16.60           O  
ATOM   1865  CB  TYR A 148      48.637   4.525 -61.141  1.00 15.70           C  
ATOM   1866  CG  TYR A 148      49.067   5.742 -60.359  1.00 14.99           C  
ATOM   1867  CD1 TYR A 148      49.764   6.785 -60.936  1.00 17.17           C  
ATOM   1868  CD2 TYR A 148      48.736   5.863 -59.032  1.00 16.41           C  
ATOM   1869  CE1 TYR A 148      50.108   7.921 -60.213  1.00 16.77           C  
ATOM   1870  CE2 TYR A 148      49.076   6.974 -58.287  1.00 15.42           C  
ATOM   1871  CZ  TYR A 148      49.737   8.031 -58.887  1.00 15.38           C  
ATOM   1872  OH  TYR A 148      50.030   9.127 -58.103  1.00 17.35           O  
ATOM   1873  H   TYR A 148      46.312   4.929 -60.258  1.00 15.80           H  
ATOM   1874  HA  TYR A 148      47.599   5.611 -62.555  1.00 15.50           H  
ATOM   1875  HB3 TYR A 148      49.371   4.237 -61.722  1.00 15.37           H  
ATOM   1876  HB2 TYR A 148      48.432   3.795 -60.522  1.00 15.38           H  
ATOM   1877  HD1 TYR A 148      49.989   6.737 -61.851  1.00 16.53           H  
ATOM   1878  HD2 TYR A 148      48.254   5.168 -58.617  1.00 15.85           H  
ATOM   1879  HE1 TYR A 148      50.568   8.628 -60.634  1.00 16.55           H  
ATOM   1880  HE2 TYR A 148      48.816   7.034 -57.385  1.00 15.78           H  
ATOM   1881  HH  TYR A 148      50.469   9.792 -58.440  0.00 17.32           H  
ATOM   1882  N   THR A 149      45.924   3.009 -62.775  1.00 13.88           N  
ATOM   1883  CA  THR A 149      45.480   1.944 -63.662  1.00 16.03           C  
ATOM   1884  C   THR A 149      44.252   2.353 -64.484  1.00 15.56           C  
ATOM   1885  O   THR A 149      43.800   1.535 -65.287  1.00 17.25           O  
ATOM   1886  CB  THR A 149      45.166   0.651 -62.891  1.00 16.84           C  
ATOM   1887  OG1 THR A 149      44.062   0.775 -61.982  1.00 16.54           O  
ATOM   1888  CG2 THR A 149      46.377   0.187 -62.104  1.00 17.94           C  
ATOM   1889  H   THR A 149      45.415   3.201 -62.042  1.00 14.82           H  
ATOM   1890  HA  THR A 149      46.214   1.751 -64.289  1.00 15.65           H  
ATOM   1891  HB  THR A 149      44.945  -0.046 -63.553  1.00 16.84           H  
ATOM   1892  HG1 THR A 149      44.234   1.383 -61.414  0.00 16.46           H  
ATOM   1893 HG21 THR A 149      46.188  -0.677 -61.695  1.00 17.60           H  
ATOM   1894 HG22 THR A 149      46.581   0.836 -61.407  1.00 17.58           H  
ATOM   1895 HG23 THR A 149      47.141   0.102 -62.701  1.00 17.60           H  
ATOM   1896  N   HIS A 150      43.764   3.592 -64.326  1.00 15.23           N  
ATOM   1897  CA  HIS A 150      42.704   4.126 -65.179  1.00 15.51           C  
ATOM   1898  C   HIS A 150      43.293   4.659 -66.489  1.00 17.96           C  
ATOM   1899  O   HIS A 150      44.516   4.869 -66.601  1.00 17.78           O  
ATOM   1900  CB  HIS A 150      41.927   5.238 -64.468  1.00 15.75           C  
ATOM   1901  CG  HIS A 150      41.389   4.923 -63.120  1.00 14.54           C  
ATOM   1902  ND1 HIS A 150      41.120   3.648 -62.687  1.00 14.91           N  
ATOM   1903  CD2 HIS A 150      41.023   5.755 -62.096  1.00 14.47           C  
ATOM   1904  CE1 HIS A 150      40.662   3.705 -61.442  1.00 16.49           C  
ATOM   1905  NE2 HIS A 150      40.591   4.970 -61.069  1.00 16.18           N  
ATOM   1906  H   HIS A 150      44.102   4.125 -63.666  1.00 15.36           H  
ATOM   1907  HA  HIS A 150      42.078   3.392 -65.395  1.00 15.92           H  
ATOM   1908  HB3 HIS A 150      41.179   5.507 -65.045  1.00 15.41           H  
ATOM   1909  HB2 HIS A 150      42.513   6.022 -64.392  1.00 15.42           H  
ATOM   1910  HD1 HIS A 150      41.254   2.913 -63.161  0.00 15.06           H  
ATOM   1911  HD2 HIS A 150      41.086   6.689 -62.082  1.00 14.87           H  
ATOM   1912  HE1 HIS A 150      40.406   2.962 -60.922  1.00 16.02           H  
ATOM   1913  HE2 HIS A 150      40.316   5.259 -60.300  0.00 16.25           H  
ATOM   1914  N   HIS A 151      42.422   4.899 -67.480  1.00 16.66           N  
ATOM   1915  CA  HIS A 151      42.842   5.507 -68.734  1.00 18.93           C  
ATOM   1916  C   HIS A 151      43.433   6.890 -68.437  1.00 18.58           C  
ATOM   1917  O   HIS A 151      42.909   7.668 -67.623  1.00 16.76           O  
ATOM   1918  CB  HIS A 151      41.661   5.568 -69.715  1.00 18.26           C  
ATOM   1919  CG  HIS A 151      41.996   6.048 -71.098  1.00 17.77           C  
ATOM   1920  ND1 HIS A 151      42.323   7.346 -71.414  1.00 17.60           N  
ATOM   1921  CD2 HIS A 151      42.009   5.366 -72.258  1.00 19.35           C  
ATOM   1922  CE1 HIS A 151      42.556   7.420 -72.720  1.00 19.22           C  
ATOM   1923  NE2 HIS A 151      42.338   6.243 -73.257  1.00 19.08           N  
ATOM   1924  H   HIS A 151      41.542   4.677 -67.368  1.00 17.45           H  
ATOM   1925  HA  HIS A 151      43.550   4.939 -69.120  1.00 18.40           H  
ATOM   1926  HB3 HIS A 151      40.974   6.158 -69.336  1.00 18.29           H  
ATOM   1927  HB2 HIS A 151      41.266   4.672 -69.781  1.00 18.29           H  
ATOM   1928  HD1 HIS A 151      42.365   8.014 -70.846  0.00 17.59           H  
ATOM   1929  HD2 HIS A 151      41.809   4.458 -72.374  1.00 18.90           H  
ATOM   1930  HE1 HIS A 151      42.795   8.203 -73.186  1.00 18.79           H  
ATOM   1931  HE2 HIS A 151      42.434   6.047 -74.108  0.00 19.14           H  
ATOM   1932  N   PRO A 152      44.570   7.273 -69.067  1.00 21.50           N  
ATOM   1933  CA  PRO A 152      45.144   8.590 -68.812  1.00 19.78           C  
ATOM   1934  C   PRO A 152      44.193   9.778 -68.864  1.00 21.33           C  
ATOM   1935  O   PRO A 152      44.347  10.704 -68.060  1.00 22.08           O  
ATOM   1936  CB  PRO A 152      46.218   8.767 -69.899  1.00 21.97           C  
ATOM   1937  CG  PRO A 152      46.416   7.411 -70.527  1.00 23.21           C  
ATOM   1938  CD  PRO A 152      45.357   6.458 -69.995  1.00 22.37           C  
ATOM   1939  HA  PRO A 152      45.590   8.571 -67.928  1.00 20.81           H  
ATOM   1940  HB3 PRO A 152      47.057   9.087 -69.505  1.00 21.73           H  
ATOM   1941  HB2 PRO A 152      45.924   9.416 -70.574  1.00 21.73           H  
ATOM   1942  HG3 PRO A 152      47.309   7.070 -70.312  1.00 22.73           H  
ATOM   1943  HG2 PRO A 152      46.345   7.479 -71.501  1.00 22.73           H  
ATOM   1944  HD3 PRO A 152      45.767   5.704 -69.532  1.00 22.31           H  
ATOM   1945  HD2 PRO A 152      44.800   6.118 -70.719  1.00 22.27           H  
ATOM   1946  N   CYS A 153      43.186   9.741 -69.753  1.00 20.07           N  
ATOM   1947  CA  CYS A 153      42.256  10.853 -69.909  1.00 22.15           C  
ATOM   1948  C   CYS A 153      41.320  11.012 -68.684  1.00 22.91           C  
ATOM   1949  O   CYS A 153      40.735  12.083 -68.515  1.00 22.69           O  
ATOM   1950  CB  CYS A 153      41.440  10.702 -71.198  1.00 28.55           C  
ATOM   1951  SG  CYS A 153      42.343  11.153 -72.717  1.00 38.01           S  
ATOM   1952  H   CYS A 153      43.083   9.004 -70.284  1.00 20.90           H  
ATOM   1953  HA  CYS A 153      42.792  11.675 -69.989  1.00 22.90           H  
ATOM   1954  HB3 CYS A 153      40.642  11.266 -71.137  1.00 28.31           H  
ATOM   1955  HB2 CYS A 153      41.143   9.774 -71.280  1.00 28.23           H  
ATOM   1956  HG  CYS A 153      41.486  10.935 -73.504  0.00 37.84           H  
ATOM   1957  N   VAL A 154      41.165   9.978 -67.829  1.00 20.63           N  
ATOM   1958  CA  VAL A 154      40.256  10.073 -66.690  1.00 21.79           C  
ATOM   1959  C   VAL A 154      40.975   9.981 -65.340  1.00 21.14           C  
ATOM   1960  O   VAL A 154      40.321   9.886 -64.293  1.00 19.01           O  
ATOM   1961  CB  VAL A 154      39.127   9.024 -66.757  1.00 23.89           C  
ATOM   1962  CG1 VAL A 154      38.425   9.060 -68.096  1.00 26.14           C  
ATOM   1963  CG2 VAL A 154      39.581   7.609 -66.420  1.00 24.02           C  
ATOM   1964  H   VAL A 154      41.624   9.199 -67.964  1.00 21.40           H  
ATOM   1965  HA  VAL A 154      39.834  10.949 -66.728  1.00 21.81           H  
ATOM   1966  HB  VAL A 154      38.459   9.283 -66.074  1.00 23.86           H  
ATOM   1967 HG11 VAL A 154      39.063   8.870 -68.805  1.00 25.41           H  
ATOM   1968 HG12 VAL A 154      38.037   9.942 -68.236  1.00 25.43           H  
ATOM   1969 HG13 VAL A 154      37.720   8.391 -68.109  1.00 25.40           H  
ATOM   1970 HG21 VAL A 154      38.894   6.974 -66.690  1.00 23.98           H  
ATOM   1971 HG22 VAL A 154      39.730   7.533 -65.462  1.00 23.93           H  
ATOM   1972 HG23 VAL A 154      40.407   7.412 -66.893  1.00 23.93           H  
ATOM   1973  N   ARG A 155      42.316  10.032 -65.330  1.00 19.32           N  
ATOM   1974  CA  ARG A 155      43.024   9.780 -64.088  1.00 20.38           C  
ATOM   1975  C   ARG A 155      42.676  10.822 -63.034  1.00 19.34           C  
ATOM   1976  O   ARG A 155      42.717  10.517 -61.851  1.00 19.71           O  
ATOM   1977  CB  ARG A 155      44.544   9.812 -64.248  1.00 22.17           C  
ATOM   1978  CG  ARG A 155      45.062   8.508 -64.792  1.00 26.85           C  
ATOM   1979  CD  ARG A 155      46.560   8.349 -64.685  1.00 25.53           C  
ATOM   1980  NE  ARG A 155      46.660   7.040 -65.276  1.00 26.57           N  
ATOM   1981  CZ  ARG A 155      47.551   6.675 -66.170  1.00 31.54           C  
ATOM   1982  NH1 ARG A 155      48.607   7.439 -66.376  1.00 34.35           N  
ATOM   1983  NH2 ARG A 155      47.408   5.529 -66.804  1.00 31.26           N  
ATOM   1984  H   ARG A 155      42.787  10.228 -66.088  1.00 20.01           H  
ATOM   1985  HA  ARG A 155      42.757   8.893 -63.753  1.00 20.34           H  
ATOM   1986  HB3 ARG A 155      44.957   9.987 -63.377  1.00 22.71           H  
ATOM   1987  HB2 ARG A 155      44.788  10.539 -64.858  1.00 22.71           H  
ATOM   1988  HG3 ARG A 155      44.806   8.436 -65.736  1.00 25.34           H  
ATOM   1989  HG2 ARG A 155      44.630   7.773 -64.312  1.00 25.25           H  
ATOM   1990  HD3 ARG A 155      46.862   8.351 -63.751  1.00 26.08           H  
ATOM   1991  HD2 ARG A 155      47.037   9.027 -65.209  1.00 26.13           H  
ATOM   1992  HE  ARG A 155      46.094   6.432 -65.007  1.00 27.44           H  
ATOM   1993 HH11 ARG A 155      49.125   7.663 -65.699  1.00 33.41           H  
ATOM   1994 HH12 ARG A 155      48.792   7.721 -67.190  1.00 33.45           H  
ATOM   1995 HH21 ARG A 155      48.021   5.268 -67.378  1.00 31.35           H  
ATOM   1996 HH22 ARG A 155      46.701   5.028 -66.654  1.00 31.28           H  
ATOM   1997  N   GLN A 156      42.373  12.051 -63.453  1.00 20.02           N  
ATOM   1998  CA  GLN A 156      42.099  13.136 -62.528  1.00 21.01           C  
ATOM   1999  C   GLN A 156      40.588  13.395 -62.468  1.00 22.12           C  
ATOM   2000  O   GLN A 156      40.159  14.516 -62.296  1.00 24.32           O  
ATOM   2001  CB  GLN A 156      42.897  14.380 -62.938  1.00 26.79           C  
ATOM   2002  CG  GLN A 156      43.241  15.269 -61.751  1.00 29.71           C  
ATOM   2003  CD  GLN A 156      44.215  16.389 -62.049  1.00 35.08           C  
ATOM   2004  OE1 GLN A 156      44.341  17.316 -61.257  1.00 40.13           O  
ATOM   2005  NE2 GLN A 156      44.876  16.330 -63.196  1.00 37.28           N  
ATOM   2006  H   GLN A 156      42.347  12.226 -64.350  1.00 20.08           H  
ATOM   2007  HA  GLN A 156      42.399  12.859 -61.634  1.00 22.03           H  
ATOM   2008  HB3 GLN A 156      42.373  14.894 -63.588  1.00 25.94           H  
ATOM   2009  HB2 GLN A 156      43.723  14.089 -63.377  1.00 26.02           H  
ATOM   2010  HG3 GLN A 156      43.620  14.710 -61.040  1.00 30.08           H  
ATOM   2011  HG2 GLN A 156      42.412  15.662 -61.403  1.00 30.11           H  
ATOM   2012 HE21 GLN A 156      45.382  15.622 -63.381  1.00 36.40           H  
ATOM   2013 HE22 GLN A 156      44.818  17.003 -63.775  1.00 36.55           H  
ATOM   2014  N   THR A 157      39.777  12.341 -62.560  1.00 21.01           N  
ATOM   2015  CA  THR A 157      38.339  12.423 -62.291  1.00 17.69           C  
ATOM   2016  C   THR A 157      38.055  11.908 -60.887  1.00 17.60           C  
ATOM   2017  O   THR A 157      38.911  11.283 -60.264  1.00 17.75           O  
ATOM   2018  CB  THR A 157      37.525  11.595 -63.303  1.00 20.98           C  
ATOM   2019  OG1 THR A 157      37.884  10.199 -63.255  1.00 18.25           O  
ATOM   2020  CG2 THR A 157      37.692  12.122 -64.712  1.00 21.24           C  
ATOM   2021  H   THR A 157      40.126  11.531 -62.800  1.00 20.46           H  
ATOM   2022  HA  THR A 157      38.059  13.365 -62.350  1.00 18.88           H  
ATOM   2023  HB  THR A 157      36.573  11.676 -63.056  1.00 19.81           H  
ATOM   2024  HG1 THR A 157      38.714  10.114 -63.438  0.00 18.25           H  
ATOM   2025 HG21 THR A 157      37.124  11.615 -65.319  1.00 21.16           H  
ATOM   2026 HG22 THR A 157      38.622  12.030 -64.987  1.00 21.17           H  
ATOM   2027 HG23 THR A 157      37.438  13.062 -64.740  1.00 21.16           H  
ATOM   2028  N   VAL A 158      36.850  12.216 -60.378  1.00 16.58           N  
ATOM   2029  CA  VAL A 158      36.284  11.466 -59.260  1.00 17.41           C  
ATOM   2030  C   VAL A 158      35.961  10.057 -59.760  1.00 15.17           C  
ATOM   2031  O   VAL A 158      35.194   9.904 -60.705  1.00 18.65           O  
ATOM   2032  CB  VAL A 158      35.060  12.206 -58.686  1.00 17.79           C  
ATOM   2033  CG1 VAL A 158      34.309  11.357 -57.671  1.00 17.34           C  
ATOM   2034  CG2 VAL A 158      35.503  13.489 -58.023  1.00 18.97           C  
ATOM   2035  H   VAL A 158      36.372  12.908 -60.736  1.00 17.03           H  
ATOM   2036  HA  VAL A 158      36.960  11.401 -58.562  1.00 16.88           H  
ATOM   2037  HB  VAL A 158      34.449  12.427 -59.432  1.00 17.85           H  
ATOM   2038 HG11 VAL A 158      34.925  11.048 -56.986  1.00 17.50           H  
ATOM   2039 HG12 VAL A 158      33.909  10.590 -58.117  1.00 17.47           H  
ATOM   2040 HG13 VAL A 158      33.607  11.890 -57.258  1.00 17.49           H  
ATOM   2041 HG21 VAL A 158      34.739  13.916 -57.599  1.00 18.58           H  
ATOM   2042 HG22 VAL A 158      35.878  14.088 -58.692  1.00 18.59           H  
ATOM   2043 HG23 VAL A 158      36.178  13.291 -57.351  1.00 18.59           H  
ATOM   2044  N   GLU A 159      36.603   9.038 -59.143  1.00 15.24           N  
ATOM   2045  CA  GLU A 159      36.547   7.656 -59.602  1.00 16.14           C  
ATOM   2046  C   GLU A 159      35.495   6.850 -58.820  1.00 15.66           C  
ATOM   2047  O   GLU A 159      35.303   5.664 -59.113  1.00 15.67           O  
ATOM   2048  CB  GLU A 159      37.922   6.975 -59.491  1.00 18.71           C  
ATOM   2049  CG  GLU A 159      38.508   7.134 -58.096  1.00 19.98           C  
ATOM   2050  CD  GLU A 159      39.367   6.009 -57.574  1.00 21.11           C  
ATOM   2051  OE1 GLU A 159      39.877   5.158 -58.420  1.00 19.85           O  
ATOM   2052  OE2 GLU A 159      39.508   5.980 -56.317  1.00 22.36           O  
ATOM   2053  H   GLU A 159      37.093   9.226 -58.395  1.00 15.52           H  
ATOM   2054  HA  GLU A 159      36.284   7.661 -60.552  1.00 16.31           H  
ATOM   2055  HB3 GLU A 159      38.531   7.373 -60.147  1.00 18.37           H  
ATOM   2056  HB2 GLU A 159      37.825   6.022 -59.698  1.00 18.36           H  
ATOM   2057  HG3 GLU A 159      37.772   7.265 -57.462  1.00 19.84           H  
ATOM   2058  HG2 GLU A 159      39.047   7.954 -58.082  1.00 19.89           H  
ATOM   2059  N   SER A 160      34.814   7.486 -57.850  1.00 13.75           N  
ATOM   2060  CA  SER A 160      33.753   6.836 -57.083  1.00 14.00           C  
ATOM   2061  C   SER A 160      32.655   6.237 -57.977  1.00 14.59           C  
ATOM   2062  O   SER A 160      32.112   6.908 -58.846  1.00 15.26           O  
ATOM   2063  CB  SER A 160      33.132   7.816 -56.131  1.00 13.23           C  
ATOM   2064  OG  SER A 160      31.950   7.281 -55.501  1.00 14.23           O  
ATOM   2065  H   SER A 160      35.021   8.354 -57.656  1.00 14.26           H  
ATOM   2066  HA  SER A 160      34.163   6.101 -56.554  1.00 13.92           H  
ATOM   2067  HB3 SER A 160      32.896   8.636 -56.621  1.00 13.64           H  
ATOM   2068  HB2 SER A 160      33.789   8.055 -55.439  1.00 13.64           H  
ATOM   2069  HG  SER A 160      32.178   6.890 -54.786  0.00 14.15           H  
ATOM   2070  N   THR A 161      32.213   5.031 -57.638  1.00 12.97           N  
ATOM   2071  CA  THR A 161      31.048   4.395 -58.253  1.00 13.63           C  
ATOM   2072  C   THR A 161      29.789   4.540 -57.386  1.00 12.44           C  
ATOM   2073  O   THR A 161      28.757   4.012 -57.777  1.00 11.46           O  
ATOM   2074  CB  THR A 161      31.336   2.921 -58.554  1.00 13.61           C  
ATOM   2075  OG1 THR A 161      31.874   2.285 -57.388  1.00 14.31           O  
ATOM   2076  CG2 THR A 161      32.301   2.732 -59.713  1.00 13.88           C  
ATOM   2077  H   THR A 161      32.663   4.569 -56.991  1.00 13.54           H  
ATOM   2078  HA  THR A 161      30.879   4.850 -59.108  1.00 13.29           H  
ATOM   2079  HB  THR A 161      30.484   2.483 -58.783  1.00 13.77           H  
ATOM   2080  HG1 THR A 161      32.591   2.673 -57.150  0.00 14.25           H  
ATOM   2081 HG21 THR A 161      32.231   1.821 -60.050  1.00 13.82           H  
ATOM   2082 HG22 THR A 161      33.212   2.897 -59.409  1.00 13.81           H  
ATOM   2083 HG23 THR A 161      32.079   3.357 -60.427  1.00 13.81           H  
ATOM   2084  N   ALA A 162      29.874   5.221 -56.220  1.00 12.88           N  
ATOM   2085  CA  ALA A 162      28.729   5.583 -55.394  1.00 14.32           C  
ATOM   2086  C   ALA A 162      27.815   4.374 -55.162  1.00 15.76           C  
ATOM   2087  O   ALA A 162      26.618   4.427 -55.420  1.00 15.10           O  
ATOM   2088  CB  ALA A 162      28.003   6.740 -56.055  1.00 14.14           C  
ATOM   2089  H   ALA A 162      30.703   5.468 -55.926  1.00 13.10           H  
ATOM   2090  HA  ALA A 162      29.065   5.886 -54.519  1.00 14.25           H  
ATOM   2091  HB3 ALA A 162      27.626   6.447 -56.902  1.00 14.19           H  
ATOM   2092  HB2 ALA A 162      28.627   7.467 -56.215  1.00 14.19           H  
ATOM   2093  HB1 ALA A 162      27.288   7.050 -55.474  1.00 14.19           H  
ATOM   2094  N   ASN A 163      28.372   3.289 -54.605  1.00 14.31           N  
ATOM   2095  CA  ASN A 163      27.702   2.003 -54.688  1.00 13.63           C  
ATOM   2096  C   ASN A 163      27.506   1.335 -53.327  1.00 14.50           C  
ATOM   2097  O   ASN A 163      27.174   0.144 -53.315  1.00 16.15           O  
ATOM   2098  CB  ASN A 163      28.426   1.047 -55.640  1.00 13.36           C  
ATOM   2099  CG  ASN A 163      29.780   0.631 -55.122  1.00 13.69           C  
ATOM   2100  OD1 ASN A 163      30.222   1.095 -54.064  1.00 15.69           O  
ATOM   2101  ND2 ASN A 163      30.442  -0.241 -55.850  1.00 12.83           N  
ATOM   2102  H   ASN A 163      29.176   3.349 -54.175  1.00 14.48           H  
ATOM   2103  HA  ASN A 163      26.808   2.158 -55.071  1.00 13.89           H  
ATOM   2104  HB3 ASN A 163      28.537   1.487 -56.507  1.00 13.50           H  
ATOM   2105  HB2 ASN A 163      27.874   0.250 -55.773  1.00 13.51           H  
ATOM   2106 HD21 ASN A 163      30.103  -0.530 -56.614  1.00 13.11           H  
ATOM   2107 HD22 ASN A 163      31.228  -0.538 -55.577  1.00 13.13           H  
ATOM   2108  N   THR A 164      27.738   2.037 -52.191  1.00 13.33           N  
ATOM   2109  CA  THR A 164      27.865   1.362 -50.902  1.00 14.22           C  
ATOM   2110  C   THR A 164      26.645   1.544 -50.000  1.00 13.57           C  
ATOM   2111  O   THR A 164      26.172   0.572 -49.399  1.00 13.45           O  
ATOM   2112  CB  THR A 164      29.133   1.830 -50.164  1.00 17.84           C  
ATOM   2113  OG1 THR A 164      30.260   1.462 -50.978  1.00 21.27           O  
ATOM   2114  CG2 THR A 164      29.260   1.222 -48.798  1.00 22.02           C  
ATOM   2115  H   THR A 164      27.814   2.947 -52.225  1.00 13.79           H  
ATOM   2116  HA  THR A 164      27.963   0.399 -51.080  1.00 14.52           H  
ATOM   2117  HB  THR A 164      29.102   2.812 -50.078  1.00 18.38           H  
ATOM   2118  HG1 THR A 164      30.269   0.620 -51.078  0.00 21.38           H  
ATOM   2119 HG21 THR A 164      30.194   1.236 -48.522  1.00 20.64           H  
ATOM   2120 HG22 THR A 164      28.944   0.301 -48.820  1.00 20.58           H  
ATOM   2121 HG23 THR A 164      28.728   1.732 -48.162  1.00 20.61           H  
ATOM   2122  N   ASN A 165      26.151   2.777 -49.874  1.00 11.93           N  
ATOM   2123  CA  ASN A 165      25.114   3.081 -48.898  1.00 12.92           C  
ATOM   2124  C   ASN A 165      24.388   4.351 -49.330  1.00 12.36           C  
ATOM   2125  O   ASN A 165      24.835   5.072 -50.229  1.00 12.61           O  
ATOM   2126  CB  ASN A 165      25.692   3.104 -47.477  1.00 13.10           C  
ATOM   2127  CG  ASN A 165      24.663   3.135 -46.365  1.00 13.53           C  
ATOM   2128  OD1 ASN A 165      23.518   2.756 -46.545  1.00 13.34           O  
ATOM   2129  ND2 ASN A 165      25.075   3.584 -45.198  1.00 13.69           N  
ATOM   2130  H   ASN A 165      26.470   3.450 -50.404  1.00 12.55           H  
ATOM   2131  HA  ASN A 165      24.459   2.344 -48.926  1.00 12.66           H  
ATOM   2132  HB3 ASN A 165      26.266   3.892 -47.392  1.00 13.19           H  
ATOM   2133  HB2 ASN A 165      26.256   2.313 -47.357  1.00 13.17           H  
ATOM   2134 HD21 ASN A 165      25.940   3.646 -45.027  1.00 13.64           H  
ATOM   2135 HD22 ASN A 165      24.486   3.825 -44.583  1.00 13.64           H  
ATOM   2136  N   VAL A 166      23.237   4.595 -48.699  1.00 12.76           N  
ATOM   2137  CA  VAL A 166      22.417   5.765 -48.972  1.00 12.66           C  
ATOM   2138  C   VAL A 166      21.992   6.387 -47.638  1.00 13.41           C  
ATOM   2139  O   VAL A 166      22.026   5.739 -46.580  1.00 13.97           O  
ATOM   2140  CB  VAL A 166      21.176   5.409 -49.828  1.00 13.53           C  
ATOM   2141  CG1 VAL A 166      21.516   4.830 -51.198  1.00 14.78           C  
ATOM   2142  CG2 VAL A 166      20.215   4.489 -49.088  1.00 14.26           C  
ATOM   2143  H   VAL A 166      22.941   3.995 -48.077  1.00 12.67           H  
ATOM   2144  HA  VAL A 166      22.954   6.412 -49.457  1.00 12.97           H  
ATOM   2145  HB  VAL A 166      20.694   6.257 -49.988  1.00 13.72           H  
ATOM   2146 HG11 VAL A 166      21.991   3.988 -51.087  1.00 14.40           H  
ATOM   2147 HG12 VAL A 166      22.078   5.457 -51.686  1.00 14.40           H  
ATOM   2148 HG13 VAL A 166      20.696   4.675 -51.698  1.00 14.40           H  
ATOM   2149 HG21 VAL A 166      19.549   4.147 -49.710  1.00 14.04           H  
ATOM   2150 HG22 VAL A 166      19.768   4.985 -48.380  1.00 14.03           H  
ATOM   2151 HG23 VAL A 166      20.707   3.745 -48.701  1.00 14.02           H  
ATOM   2152  N   VAL A 167      21.576   7.663 -47.699  1.00 13.36           N  
ATOM   2153  CA  VAL A 167      21.070   8.398 -46.542  1.00 12.69           C  
ATOM   2154  C   VAL A 167      20.174   9.546 -47.028  1.00 14.03           C  
ATOM   2155  O   VAL A 167      20.380  10.093 -48.113  1.00 14.11           O  
ATOM   2156  CB  VAL A 167      22.189   8.898 -45.613  1.00 14.12           C  
ATOM   2157  CG1 VAL A 167      23.035   9.998 -46.237  1.00 16.23           C  
ATOM   2158  CG2 VAL A 167      21.643   9.339 -44.254  1.00 15.39           C  
ATOM   2159  H   VAL A 167      21.612   8.094 -48.503  1.00 13.22           H  
ATOM   2160  HA  VAL A 167      20.512   7.786 -46.029  1.00 13.34           H  
ATOM   2161  HB  VAL A 167      22.788   8.128 -45.449  1.00 14.44           H  
ATOM   2162 HG11 VAL A 167      22.542  10.836 -46.223  1.00 15.57           H  
ATOM   2163 HG12 VAL A 167      23.247   9.762 -47.156  1.00 15.57           H  
ATOM   2164 HG13 VAL A 167      23.859  10.100 -45.730  1.00 15.57           H  
ATOM   2165 HG21 VAL A 167      22.384   9.525 -43.651  1.00 15.00           H  
ATOM   2166 HG22 VAL A 167      21.092   8.630 -43.879  1.00 15.00           H  
ATOM   2167 HG23 VAL A 167      21.107  10.143 -44.364  1.00 15.00           H  
ATOM   2168  N   MET A 168      19.131   9.837 -46.241  1.00 13.65           N  
ATOM   2169  CA  MET A 168      18.286  11.004 -46.438  1.00 15.27           C  
ATOM   2170  C   MET A 168      18.574  11.938 -45.272  1.00 14.24           C  
ATOM   2171  O   MET A 168      18.312  11.579 -44.122  1.00 15.07           O  
ATOM   2172  CB  MET A 168      16.801  10.621 -46.442  1.00 15.19           C  
ATOM   2173  CG  MET A 168      15.821  11.781 -46.548  1.00 15.77           C  
ATOM   2174  SD  MET A 168      15.779  12.586 -48.210  1.00 21.09           S  
ATOM   2175  CE  MET A 168      14.904  11.362 -49.154  1.00 19.67           C  
ATOM   2176  H   MET A 168      18.938   9.277 -45.545  1.00 14.08           H  
ATOM   2177  HA  MET A 168      18.527  11.443 -47.283  1.00 14.72           H  
ATOM   2178  HB3 MET A 168      16.609  10.126 -45.620  1.00 15.34           H  
ATOM   2179  HB2 MET A 168      16.644  10.012 -47.191  1.00 15.34           H  
ATOM   2180  HG3 MET A 168      16.053  12.459 -45.879  1.00 16.51           H  
ATOM   2181  HG2 MET A 168      14.920  11.455 -46.338  1.00 16.50           H  
ATOM   2182  HE3 MET A 168      14.722  11.708 -50.036  1.00 19.98           H  
ATOM   2183  HE2 MET A 168      14.072  11.151 -48.713  1.00 20.01           H  
ATOM   2184  HE1 MET A 168      15.443  10.565 -49.225  1.00 20.01           H  
ATOM   2185  N   HIS A 169      19.193  13.078 -45.573  1.00 13.71           N  
ATOM   2186  CA  HIS A 169      19.578  14.052 -44.562  1.00 14.87           C  
ATOM   2187  C   HIS A 169      19.252  15.476 -45.064  1.00 14.57           C  
ATOM   2188  O   HIS A 169      19.604  15.855 -46.187  1.00 14.82           O  
ATOM   2189  CB  HIS A 169      21.081  13.981 -44.238  1.00 13.56           C  
ATOM   2190  CG  HIS A 169      21.412  14.824 -43.052  1.00 13.93           C  
ATOM   2191  ND1 HIS A 169      20.985  14.537 -41.781  1.00 13.80           N  
ATOM   2192  CD2 HIS A 169      22.011  16.018 -42.985  1.00 13.98           C  
ATOM   2193  CE1 HIS A 169      21.380  15.515 -40.954  1.00 13.85           C  
ATOM   2194  NE2 HIS A 169      21.959  16.453 -41.685  1.00 14.14           N  
ATOM   2195  H   HIS A 169      19.387  13.260 -46.448  1.00 14.11           H  
ATOM   2196  HA  HIS A 169      19.058  13.883 -43.739  1.00 14.37           H  
ATOM   2197  HB3 HIS A 169      21.593  14.296 -45.015  1.00 13.94           H  
ATOM   2198  HB2 HIS A 169      21.325  13.048 -44.051  1.00 13.93           H  
ATOM   2199  HD1 HIS A 169      20.491  13.850 -41.554  0.00 13.86           H  
ATOM   2200  HD2 HIS A 169      22.371  16.499 -43.704  1.00 14.00           H  
ATOM   2201  HE1 HIS A 169      21.230  15.550 -40.029  1.00 13.95           H  
ATOM   2202  HE2 HIS A 169      22.304  17.205 -41.387  0.00 14.21           H  
ATOM   2203  N   ALA A 170      18.621  16.275 -44.189  1.00 17.40           N  
ATOM   2204  CA  ALA A 170      18.297  17.665 -44.493  1.00 16.32           C  
ATOM   2205  C   ALA A 170      17.566  17.793 -45.813  1.00 16.70           C  
ATOM   2206  O   ALA A 170      17.840  18.694 -46.599  1.00 18.55           O  
ATOM   2207  CB  ALA A 170      19.559  18.484 -44.486  1.00 16.49           C  
ATOM   2208  H   ALA A 170      18.386  15.941 -43.371  1.00 16.41           H  
ATOM   2209  HA  ALA A 170      17.704  18.002 -43.782  1.00 16.62           H  
ATOM   2210  HB3 ALA A 170      20.092  18.270 -45.270  1.00 16.43           H  
ATOM   2211  HB2 ALA A 170      20.070  18.286 -43.684  1.00 16.44           H  
ATOM   2212  HB1 ALA A 170      19.333  19.429 -44.499  1.00 16.45           H  
ATOM   2213  N   GLY A 171      16.648  16.870 -46.069  1.00 17.75           N  
ATOM   2214  CA  GLY A 171      15.853  16.913 -47.285  1.00 17.58           C  
ATOM   2215  C   GLY A 171      16.568  16.465 -48.551  1.00 17.68           C  
ATOM   2216  O   GLY A 171      16.061  16.719 -49.639  1.00 16.37           O  
ATOM   2217  H   GLY A 171      16.499  16.197 -45.469  1.00 17.43           H  
ATOM   2218  HA3 GLY A 171      15.528  17.839 -47.415  1.00 17.64           H  
ATOM   2219  HA2 GLY A 171      15.055  16.341 -47.154  1.00 17.64           H  
ATOM   2220  N   ARG A 172      17.774  15.893 -48.421  1.00 17.48           N  
ATOM   2221  CA  ARG A 172      18.568  15.514 -49.587  1.00 18.28           C  
ATOM   2222  C   ARG A 172      18.905  14.017 -49.521  1.00 15.59           C  
ATOM   2223  O   ARG A 172      19.315  13.507 -48.471  1.00 14.64           O  
ATOM   2224  CB  ARG A 172      19.879  16.311 -49.631  1.00 19.71           C  
ATOM   2225  CG  ARG A 172      19.718  17.821 -49.492  1.00 26.65           C  
ATOM   2226  CD  ARG A 172      20.979  18.358 -50.124  1.00 39.61           C  
ATOM   2227  NE  ARG A 172      21.059  19.786 -50.113  1.00 44.77           N  
ATOM   2228  CZ  ARG A 172      21.408  20.517 -51.147  1.00 43.37           C  
ATOM   2229  NH1 ARG A 172      21.598  19.973 -52.338  1.00 33.69           N  
ATOM   2230  NH2 ARG A 172      21.541  21.820 -50.971  1.00 48.42           N  
ATOM   2231  H   ARG A 172      18.108  15.723 -47.588  1.00 17.68           H  
ATOM   2232  HA  ARG A 172      18.050  15.695 -50.404  1.00 17.79           H  
ATOM   2233  HB3 ARG A 172      20.327  16.115 -50.480  1.00 20.95           H  
ATOM   2234  HB2 ARG A 172      20.459  15.991 -48.908  1.00 20.77           H  
ATOM   2235  HG3 ARG A 172      19.664  18.085 -48.549  1.00 27.28           H  
ATOM   2236  HG2 ARG A 172      18.926  18.137 -49.976  1.00 27.28           H  
ATOM   2237  HD3 ARG A 172      21.030  18.042 -51.051  1.00 36.81           H  
ATOM   2238  HD2 ARG A 172      21.754  17.994 -49.645  1.00 37.02           H  
ATOM   2239  HE  ARG A 172      20.861  20.200 -49.371  1.00 43.24           H  
ATOM   2240 HH11 ARG A 172      20.913  19.647 -52.786  1.00 36.42           H  
ATOM   2241 HH12 ARG A 172      22.410  19.939 -52.680  1.00 36.42           H  
ATOM   2242 HH21 ARG A 172      21.284  22.375 -51.603  1.00 46.79           H  
ATOM   2243 HH22 ARG A 172      21.887  22.128 -50.223  1.00 46.76           H  
ATOM   2244  N   PHE A 173      18.765  13.342 -50.666  1.00 14.72           N  
ATOM   2245  CA  PHE A 173      18.985  11.913 -50.764  1.00 13.98           C  
ATOM   2246  C   PHE A 173      20.339  11.660 -51.423  1.00 14.21           C  
ATOM   2247  O   PHE A 173      20.569  12.146 -52.518  1.00 15.20           O  
ATOM   2248  CB  PHE A 173      17.859  11.242 -51.549  1.00 15.59           C  
ATOM   2249  CG  PHE A 173      17.971   9.749 -51.674  1.00 15.90           C  
ATOM   2250  CD1 PHE A 173      17.926   8.919 -50.558  1.00 16.01           C  
ATOM   2251  CD2 PHE A 173      18.202   9.170 -52.907  1.00 18.74           C  
ATOM   2252  CE1 PHE A 173      18.058   7.546 -50.690  1.00 16.29           C  
ATOM   2253  CE2 PHE A 173      18.354   7.790 -53.028  1.00 19.03           C  
ATOM   2254  CZ  PHE A 173      18.244   6.983 -51.915  1.00 16.15           C  
ATOM   2255  H   PHE A 173      18.524  13.797 -51.421  1.00 14.80           H  
ATOM   2256  HA  PHE A 173      19.001  11.530 -49.851  1.00 14.46           H  
ATOM   2257  HB3 PHE A 173      17.837  11.633 -52.446  1.00 15.32           H  
ATOM   2258  HB2 PHE A 173      17.010  11.457 -51.111  1.00 15.30           H  
ATOM   2259  HD1 PHE A 173      17.775   9.295 -49.705  1.00 16.08           H  
ATOM   2260  HD2 PHE A 173      18.257   9.716 -53.674  1.00 18.02           H  
ATOM   2261  HE1 PHE A 173      17.999   6.995 -49.925  1.00 16.22           H  
ATOM   2262  HE2 PHE A 173      18.480   7.403 -53.880  1.00 18.20           H  
ATOM   2263  HZ  PHE A 173      18.349   6.048 -51.996  1.00 16.82           H  
ATOM   2264  N   LEU A 174      21.219  10.942 -50.719  1.00 14.62           N  
ATOM   2265  CA  LEU A 174      22.617  10.780 -51.107  1.00 15.20           C  
ATOM   2266  C   LEU A 174      22.944   9.301 -51.369  1.00 14.92           C  
ATOM   2267  O   LEU A 174      22.542   8.425 -50.587  1.00 13.39           O  
ATOM   2268  CB  LEU A 174      23.507  11.255 -49.960  1.00 15.78           C  
ATOM   2269  CG  LEU A 174      23.906  12.730 -49.850  1.00 19.12           C  
ATOM   2270  CD1 LEU A 174      22.705  13.658 -49.855  1.00 20.12           C  
ATOM   2271  CD2 LEU A 174      24.738  12.948 -48.611  1.00 17.68           C  
ATOM   2272  H   LEU A 174      20.932  10.525 -49.957  1.00 14.66           H  
ATOM   2273  HA  LEU A 174      22.796  11.308 -51.917  1.00 15.13           H  
ATOM   2274  HB3 LEU A 174      24.333  10.733 -49.996  1.00 16.34           H  
ATOM   2275  HB2 LEU A 174      23.059  11.012 -49.125  1.00 16.32           H  
ATOM   2276  HG  LEU A 174      24.465  12.953 -50.635  1.00 18.36           H  
ATOM   2277 HD11 LEU A 174      22.994  14.566 -49.657  1.00 19.79           H  
ATOM   2278 HD12 LEU A 174      22.067  13.367 -49.180  1.00 19.80           H  
ATOM   2279 HD13 LEU A 174      22.282  13.637 -50.731  1.00 19.76           H  
ATOM   2280 HD21 LEU A 174      25.542  12.401 -48.660  1.00 18.10           H  
ATOM   2281 HD22 LEU A 174      24.222  12.697 -47.825  1.00 18.10           H  
ATOM   2282 HD23 LEU A 174      24.988  13.886 -48.548  1.00 18.11           H  
ATOM   2283  N   ALA A 175      23.724   9.052 -52.431  1.00 13.70           N  
ATOM   2284  CA  ALA A 175      24.414   7.801 -52.658  1.00 13.63           C  
ATOM   2285  C   ALA A 175      25.892   8.003 -52.313  1.00 13.37           C  
ATOM   2286  O   ALA A 175      26.488   8.961 -52.775  1.00 14.96           O  
ATOM   2287  CB  ALA A 175      24.240   7.353 -54.087  1.00 14.70           C  
ATOM   2288  H   ALA A 175      23.826   9.713 -53.054  1.00 13.98           H  
ATOM   2289  HA  ALA A 175      24.038   7.116 -52.058  1.00 13.78           H  
ATOM   2290  HB3 ALA A 175      24.605   8.026 -54.686  1.00 14.37           H  
ATOM   2291  HB2 ALA A 175      23.295   7.230 -54.278  1.00 14.37           H  
ATOM   2292  HB1 ALA A 175      24.708   6.512 -54.224  1.00 14.37           H  
ATOM   2293  N   MET A 176      26.468   7.069 -51.553  1.00 13.03           N  
ATOM   2294  CA  MET A 176      27.778   7.250 -50.950  1.00 13.04           C  
ATOM   2295  C   MET A 176      28.722   6.095 -51.305  1.00 13.29           C  
ATOM   2296  O   MET A 176      28.317   4.928 -51.409  1.00 12.55           O  
ATOM   2297  CB  MET A 176      27.599   7.313 -49.424  1.00 13.98           C  
ATOM   2298  CG  MET A 176      26.699   8.442 -48.953  1.00 16.02           C  
ATOM   2299  SD  MET A 176      26.445   8.480 -47.160  1.00 16.53           S  
ATOM   2300  CE  MET A 176      25.369   7.043 -46.955  1.00 17.47           C  
ATOM   2301  H   MET A 176      26.026   6.282 -51.407  1.00 13.12           H  
ATOM   2302  HA  MET A 176      28.166   8.094 -51.275  1.00 13.26           H  
ATOM   2303  HB3 MET A 176      28.480   7.418 -49.012  1.00 14.20           H  
ATOM   2304  HB2 MET A 176      27.228   6.462 -49.117  1.00 14.20           H  
ATOM   2305  HG3 MET A 176      25.825   8.357 -49.390  1.00 15.57           H  
ATOM   2306  HG2 MET A 176      27.090   9.298 -49.232  1.00 15.59           H  
ATOM   2307  HE3 MET A 176      24.997   7.045 -46.065  1.00 17.22           H  
ATOM   2308  HE2 MET A 176      25.881   6.237 -47.090  1.00 17.19           H  
ATOM   2309  HE1 MET A 176      24.656   7.084 -47.603  1.00 17.20           H  
ATOM   2310  N   LYS A 177      30.020   6.440 -51.339  1.00 13.20           N  
ATOM   2311  CA  LYS A 177      31.123   5.501 -51.372  1.00 13.87           C  
ATOM   2312  C   LYS A 177      32.332   6.253 -50.816  1.00 14.16           C  
ATOM   2313  O   LYS A 177      32.533   7.407 -51.182  1.00 13.63           O  
ATOM   2314  CB  LYS A 177      31.370   5.019 -52.808  1.00 15.18           C  
ATOM   2315  CG  LYS A 177      32.392   3.889 -52.917  1.00 15.52           C  
ATOM   2316  CD  LYS A 177      32.669   3.464 -54.326  1.00 16.84           C  
ATOM   2317  CE  LYS A 177      33.572   2.248 -54.473  1.00 19.29           C  
ATOM   2318  NZ  LYS A 177      33.068   1.084 -53.717  1.00 19.94           N  
ATOM   2319  H   LYS A 177      30.222   7.332 -51.348  1.00 13.37           H  
ATOM   2320  HA  LYS A 177      30.915   4.733 -50.791  1.00 14.00           H  
ATOM   2321  HB3 LYS A 177      31.681   5.778 -53.343  1.00 14.94           H  
ATOM   2322  HB2 LYS A 177      30.521   4.712 -53.184  1.00 14.93           H  
ATOM   2323  HG3 LYS A 177      32.061   3.117 -52.410  1.00 15.76           H  
ATOM   2324  HG2 LYS A 177      33.231   4.181 -52.502  1.00 15.74           H  
ATOM   2325  HD3 LYS A 177      33.083   4.215 -54.802  1.00 17.01           H  
ATOM   2326  HD2 LYS A 177      31.815   3.271 -54.768  1.00 17.04           H  
ATOM   2327  HE3 LYS A 177      34.468   2.468 -54.153  1.00 18.85           H  
ATOM   2328  HE2 LYS A 177      33.642   2.006 -55.416  1.00 18.83           H  
ATOM   2329  HZ1 LYS A 177      32.162   1.097 -53.698  1.00 19.68           H  
ATOM   2330  HZ2 LYS A 177      33.382   1.111 -52.867  1.00 19.72           H  
ATOM   2331  HZ3 LYS A 177      33.346   0.317 -54.113  1.00 19.72           H  
ATOM   2332  N   GLU A 178      33.151   5.584 -50.006  1.00 13.89           N  
ATOM   2333  CA  GLU A 178      34.126   6.230 -49.148  1.00 13.93           C  
ATOM   2334  C   GLU A 178      35.320   6.858 -49.873  1.00 13.11           C  
ATOM   2335  O   GLU A 178      36.100   7.567 -49.224  1.00 15.14           O  
ATOM   2336  CB  GLU A 178      34.606   5.246 -48.078  1.00 15.19           C  
ATOM   2337  CG  GLU A 178      35.376   4.053 -48.607  1.00 15.43           C  
ATOM   2338  CD  GLU A 178      35.275   2.922 -47.591  1.00 18.67           C  
ATOM   2339  OE1 GLU A 178      36.244   2.720 -46.810  1.00 17.70           O  
ATOM   2340  OE2 GLU A 178      34.185   2.315 -47.531  1.00 19.21           O  
ATOM   2341  H   GLU A 178      33.091   4.672 -49.986  1.00 13.99           H  
ATOM   2342  HA  GLU A 178      33.657   6.957 -48.684  1.00 13.98           H  
ATOM   2343  HB3 GLU A 178      33.824   4.924 -47.586  1.00 15.01           H  
ATOM   2344  HB2 GLU A 178      35.176   5.732 -47.445  1.00 14.96           H  
ATOM   2345  HG3 GLU A 178      36.318   4.291 -48.739  1.00 16.07           H  
ATOM   2346  HG2 GLU A 178      35.003   3.759 -49.464  1.00 16.03           H  
ATOM   2347  N   ASN A 179      35.499   6.612 -51.175  1.00 13.72           N  
ATOM   2348  CA  ASN A 179      36.594   7.222 -51.927  1.00 13.62           C  
ATOM   2349  C   ASN A 179      36.209   8.530 -52.627  1.00 14.19           C  
ATOM   2350  O   ASN A 179      37.002   9.060 -53.409  1.00 14.34           O  
ATOM   2351  CB  ASN A 179      37.204   6.274 -52.966  1.00 13.52           C  
ATOM   2352  CG  ASN A 179      36.205   5.757 -53.970  1.00 15.49           C  
ATOM   2353  OD1 ASN A 179      34.996   5.753 -53.711  1.00 15.96           O  
ATOM   2354  ND2 ASN A 179      36.708   5.278 -55.096  1.00 18.42           N  
ATOM   2355  H   ASN A 179      34.931   6.042 -51.608  1.00 13.57           H  
ATOM   2356  HA  ASN A 179      37.312   7.432 -51.284  1.00 13.73           H  
ATOM   2357  HB3 ASN A 179      37.599   5.512 -52.498  1.00 14.00           H  
ATOM   2358  HB2 ASN A 179      37.922   6.740 -53.440  1.00 14.00           H  
ATOM   2359 HD21 ASN A 179      37.571   5.359 -55.267  1.00 17.39           H  
ATOM   2360 HD22 ASN A 179      36.179   4.876 -55.679  1.00 17.43           H  
ATOM   2361  N   GLY A 180      35.047   9.109 -52.288  1.00 14.08           N  
ATOM   2362  CA  GLY A 180      34.630  10.398 -52.814  1.00 13.73           C  
ATOM   2363  C   GLY A 180      33.530  11.002 -51.947  1.00 14.67           C  
ATOM   2364  O   GLY A 180      33.052  10.350 -51.010  1.00 13.13           O  
ATOM   2365  H   GLY A 180      34.488   8.678 -51.708  1.00 14.02           H  
ATOM   2366  HA3 GLY A 180      34.297  10.280 -53.739  1.00 14.02           H  
ATOM   2367  HA2 GLY A 180      35.408  11.009 -52.836  1.00 14.03           H  
ATOM   2368  N   ASN A 181      33.127  12.247 -52.252  1.00 13.70           N  
ATOM   2369  CA  ASN A 181      31.919  12.810 -51.675  1.00 14.49           C  
ATOM   2370  C   ASN A 181      30.717  12.115 -52.307  1.00 12.97           C  
ATOM   2371  O   ASN A 181      30.848  11.370 -53.283  1.00 12.99           O  
ATOM   2372  CB  ASN A 181      31.922  14.346 -51.732  1.00 14.70           C  
ATOM   2373  CG  ASN A 181      32.668  14.930 -50.543  1.00 15.91           C  
ATOM   2374  OD1 ASN A 181      32.215  14.836 -49.395  1.00 15.66           O  
ATOM   2375  ND2 ASN A 181      33.842  15.497 -50.784  1.00 16.61           N  
ATOM   2376  H   ASN A 181      33.619  12.751 -52.833  1.00 14.11           H  
ATOM   2377  HA  ASN A 181      31.919  12.571 -50.718  1.00 14.09           H  
ATOM   2378  HB3 ASN A 181      30.999  14.672 -51.728  1.00 14.90           H  
ATOM   2379  HB2 ASN A 181      32.349  14.641 -52.560  1.00 14.91           H  
ATOM   2380 HD21 ASN A 181      33.877  16.319 -51.109  1.00 16.39           H  
ATOM   2381 HD22 ASN A 181      34.589  15.056 -50.615  1.00 16.39           H  
ATOM   2382  N   ALA A 182      29.552  12.338 -51.704  1.00 14.04           N  
ATOM   2383  CA  ALA A 182      28.316  11.740 -52.141  1.00 15.45           C  
ATOM   2384  C   ALA A 182      27.812  12.378 -53.428  1.00 16.01           C  
ATOM   2385  O   ALA A 182      28.058  13.549 -53.719  1.00 14.92           O  
ATOM   2386  CB  ALA A 182      27.283  11.857 -51.049  1.00 14.81           C  
ATOM   2387  H   ALA A 182      29.533  12.895 -50.980  1.00 14.09           H  
ATOM   2388  HA  ALA A 182      28.481  10.783 -52.314  1.00 15.12           H  
ATOM   2389  HB3 ALA A 182      27.125  12.795 -50.851  1.00 15.00           H  
ATOM   2390  HB2 ALA A 182      27.603  11.408 -50.249  1.00 15.00           H  
ATOM   2391  HB1 ALA A 182      26.453  11.444 -51.342  1.00 15.00           H  
ATOM   2392  N   TYR A 183      27.002  11.601 -54.157  1.00 15.04           N  
ATOM   2393  CA  TYR A 183      26.179  12.112 -55.235  1.00 14.25           C  
ATOM   2394  C   TYR A 183      24.745  12.225 -54.725  1.00 15.79           C  
ATOM   2395  O   TYR A 183      24.257  11.320 -54.048  1.00 16.83           O  
ATOM   2396  CB  TYR A 183      26.269  11.182 -56.445  1.00 14.16           C  
ATOM   2397  CG  TYR A 183      27.551  11.261 -57.242  1.00 13.11           C  
ATOM   2398  CD1 TYR A 183      28.655  10.511 -56.907  1.00 13.69           C  
ATOM   2399  CD2 TYR A 183      27.666  12.095 -58.333  1.00 13.86           C  
ATOM   2400  CE1 TYR A 183      29.820  10.553 -57.647  1.00 14.06           C  
ATOM   2401  CE2 TYR A 183      28.837  12.175 -59.084  1.00 14.89           C  
ATOM   2402  CZ  TYR A 183      29.927  11.412 -58.730  1.00 13.74           C  
ATOM   2403  OH  TYR A 183      31.077  11.466 -59.514  1.00 16.30           O  
ATOM   2404  H   TYR A 183      26.962  10.707 -53.969  1.00 15.07           H  
ATOM   2405  HA  TYR A 183      26.502  13.012 -55.494  1.00 14.68           H  
ATOM   2406  HB3 TYR A 183      25.519  11.385 -57.042  1.00 13.94           H  
ATOM   2407  HB2 TYR A 183      26.153  10.261 -56.131  1.00 13.94           H  
ATOM   2408  HD1 TYR A 183      28.603   9.923 -56.172  1.00 13.65           H  
ATOM   2409  HD2 TYR A 183      26.928  12.627 -58.582  1.00 13.92           H  
ATOM   2410  HE1 TYR A 183      30.558  10.022 -57.396  1.00 13.91           H  
ATOM   2411  HE2 TYR A 183      28.883  12.748 -59.831  1.00 14.37           H  
ATOM   2412  HH  TYR A 183      31.751  10.958 -59.336  0.00 16.31           H  
ATOM   2413  N   GLU A 184      24.069  13.304 -55.120  1.00 15.32           N  
ATOM   2414  CA  GLU A 184      22.683  13.554 -54.746  1.00 15.87           C  
ATOM   2415  C   GLU A 184      21.766  13.063 -55.843  1.00 15.25           C  
ATOM   2416  O   GLU A 184      22.039  13.256 -57.019  1.00 15.54           O  
ATOM   2417  CB  GLU A 184      22.397  15.037 -54.502  1.00 17.36           C  
ATOM   2418  CG  GLU A 184      20.989  15.285 -53.942  1.00 17.29           C  
ATOM   2419  CD  GLU A 184      20.614  16.729 -53.641  1.00 21.19           C  
ATOM   2420  OE1 GLU A 184      21.457  17.622 -53.913  1.00 19.73           O  
ATOM   2421  OE2 GLU A 184      19.445  16.949 -53.204  1.00 19.79           O  
ATOM   2422  H   GLU A 184      24.490  13.917 -55.651  1.00 15.53           H  
ATOM   2423  HA  GLU A 184      22.489  13.055 -53.921  1.00 15.90           H  
ATOM   2424  HB3 GLU A 184      22.497  15.522 -55.348  1.00 16.98           H  
ATOM   2425  HB2 GLU A 184      23.060  15.388 -53.871  1.00 16.99           H  
ATOM   2426  HG3 GLU A 184      20.889  14.769 -53.114  1.00 18.12           H  
ATOM   2427  HG2 GLU A 184      20.333  14.934 -54.581  1.00 18.11           H  
ATOM   2428  N   MET A 185      20.634  12.465 -55.434  1.00 15.86           N  
ATOM   2429  CA  MET A 185      19.657  11.928 -56.352  1.00 15.86           C  
ATOM   2430  C   MET A 185      18.272  12.414 -55.928  1.00 15.26           C  
ATOM   2431  O   MET A 185      18.022  12.637 -54.766  1.00 15.61           O  
ATOM   2432  CB  MET A 185      19.657  10.399 -56.383  1.00 16.99           C  
ATOM   2433  CG  MET A 185      20.994   9.777 -56.801  1.00 20.04           C  
ATOM   2434  SD  MET A 185      21.008   7.996 -56.397  1.00 18.52           S  
ATOM   2435  CE  MET A 185      20.377   7.369 -57.942  1.00 19.21           C  
ATOM   2436  H   MET A 185      20.471  12.395 -54.537  1.00 15.71           H  
ATOM   2437  HA  MET A 185      19.851  12.274 -57.251  1.00 15.93           H  
ATOM   2438  HB3 MET A 185      18.962  10.100 -57.002  1.00 17.35           H  
ATOM   2439  HB2 MET A 185      19.421  10.071 -55.494  1.00 17.36           H  
ATOM   2440  HG3 MET A 185      21.730  10.222 -56.329  1.00 18.95           H  
ATOM   2441  HG2 MET A 185      21.127   9.894 -57.765  1.00 18.98           H  
ATOM   2442  HE3 MET A 185      20.470   6.408 -57.960  1.00 19.02           H  
ATOM   2443  HE2 MET A 185      20.874   7.754 -58.673  1.00 19.02           H  
ATOM   2444  HE1 MET A 185      19.445   7.603 -58.026  1.00 18.99           H  
ATOM   2445  N   ASP A 186      17.387  12.574 -56.901  1.00 15.54           N  
ATOM   2446  CA  ASP A 186      15.975  12.818 -56.647  1.00 15.35           C  
ATOM   2447  C   ASP A 186      15.401  11.559 -56.021  1.00 13.85           C  
ATOM   2448  O   ASP A 186      15.591  10.462 -56.559  1.00 12.77           O  
ATOM   2449  CB  ASP A 186      15.237  13.189 -57.924  1.00 16.70           C  
ATOM   2450  CG  ASP A 186      13.784  13.544 -57.697  1.00 19.60           C  
ATOM   2451  OD1 ASP A 186      12.946  12.603 -57.529  1.00 16.65           O  
ATOM   2452  OD2 ASP A 186      13.524  14.737 -57.589  1.00 21.26           O  
ATOM   2453  H   ASP A 186      17.672  12.529 -57.769  1.00 15.45           H  
ATOM   2454  HA  ASP A 186      15.897  13.564 -56.009  1.00 15.32           H  
ATOM   2455  HB3 ASP A 186      15.278  12.434 -58.545  1.00 17.00           H  
ATOM   2456  HB2 ASP A 186      15.682  13.954 -58.342  1.00 17.03           H  
ATOM   2457  N   PRO A 187      14.690  11.655 -54.882  1.00 13.54           N  
ATOM   2458  CA  PRO A 187      14.212  10.457 -54.189  1.00 13.92           C  
ATOM   2459  C   PRO A 187      13.040   9.714 -54.826  1.00 13.54           C  
ATOM   2460  O   PRO A 187      12.693   8.628 -54.367  1.00 13.61           O  
ATOM   2461  CB  PRO A 187      13.825  11.004 -52.806  1.00 15.72           C  
ATOM   2462  CG  PRO A 187      13.493  12.446 -53.032  1.00 15.61           C  
ATOM   2463  CD  PRO A 187      14.414  12.898 -54.129  1.00 14.85           C  
ATOM   2464  HA  PRO A 187      14.972   9.832 -54.080  1.00 14.08           H  
ATOM   2465  HB3 PRO A 187      14.571  10.915 -52.177  1.00 15.30           H  
ATOM   2466  HB2 PRO A 187      13.050  10.523 -52.444  1.00 15.27           H  
ATOM   2467  HG3 PRO A 187      13.644  12.968 -52.218  1.00 15.46           H  
ATOM   2468  HG2 PRO A 187      12.558  12.549 -53.303  1.00 15.46           H  
ATOM   2469  HD3 PRO A 187      15.236  13.276 -53.764  1.00 14.71           H  
ATOM   2470  HD2 PRO A 187      13.983  13.563 -54.697  1.00 14.71           H  
ATOM   2471  N   HIS A 188      12.456  10.302 -55.879  1.00 13.45           N  
ATOM   2472  CA  HIS A 188      11.299   9.734 -56.556  1.00 13.30           C  
ATOM   2473  C   HIS A 188      11.670   9.187 -57.929  1.00 15.23           C  
ATOM   2474  O   HIS A 188      11.202   8.103 -58.300  1.00 16.50           O  
ATOM   2475  CB  HIS A 188      10.159  10.764 -56.675  1.00 13.97           C  
ATOM   2476  CG  HIS A 188       9.961  11.517 -55.404  1.00 14.11           C  
ATOM   2477  ND1 HIS A 188       9.453  10.938 -54.265  1.00 14.32           N  
ATOM   2478  CD2 HIS A 188      10.198  12.806 -55.106  1.00 14.29           C  
ATOM   2479  CE1 HIS A 188       9.416  11.864 -53.321  1.00 15.45           C  
ATOM   2480  NE2 HIS A 188       9.872  13.021 -53.821  1.00 14.38           N  
ATOM   2481  H   HIS A 188      12.782  11.101 -56.180  1.00 13.46           H  
ATOM   2482  HA  HIS A 188      10.966   8.980 -56.009  1.00 13.80           H  
ATOM   2483  HB3 HIS A 188       9.328  10.295 -56.906  1.00 13.87           H  
ATOM   2484  HB2 HIS A 188      10.374  11.396 -57.395  1.00 13.86           H  
ATOM   2485  HD1 HIS A 188       9.213  10.092 -54.191  0.00 14.35           H  
ATOM   2486  HD2 HIS A 188      10.551  13.450 -55.687  1.00 14.27           H  
ATOM   2487  HE1 HIS A 188       9.107  11.729 -52.442  1.00 14.92           H  
ATOM   2488  HE2 HIS A 188       9.941  13.773 -53.387  0.00 14.36           H  
ATOM   2489  N   THR A 189      12.412   9.971 -58.736  1.00 14.23           N  
ATOM   2490  CA  THR A 189      12.807   9.562 -60.087  1.00 15.29           C  
ATOM   2491  C   THR A 189      14.192   8.897 -60.102  1.00 14.03           C  
ATOM   2492  O   THR A 189      14.582   8.339 -61.118  1.00 12.49           O  
ATOM   2493  CB  THR A 189      12.880  10.772 -61.044  1.00 16.07           C  
ATOM   2494  OG1 THR A 189      13.936  11.639 -60.599  1.00 16.02           O  
ATOM   2495  CG2 THR A 189      11.551  11.499 -61.087  1.00 18.72           C  
ATOM   2496  H   THR A 189      12.669  10.796 -58.438  1.00 14.66           H  
ATOM   2497  HA  THR A 189      12.141   8.923 -60.430  1.00 14.99           H  
ATOM   2498  HB  THR A 189      13.094  10.442 -61.950  1.00 16.34           H  
ATOM   2499  HG1 THR A 189      13.776  11.913 -59.812  0.00 15.94           H  
ATOM   2500 HG21 THR A 189      11.615  12.259 -61.694  1.00 17.90           H  
ATOM   2501 HG22 THR A 189      11.322  11.817 -60.196  1.00 17.89           H  
ATOM   2502 HG23 THR A 189      10.858  10.892 -61.403  1.00 17.95           H  
ATOM   2503  N   LEU A 190      14.939   9.073 -59.013  1.00 14.12           N  
ATOM   2504  CA  LEU A 190      16.337   8.648 -58.873  1.00 14.49           C  
ATOM   2505  C   LEU A 190      17.285   9.331 -59.871  1.00 14.72           C  
ATOM   2506  O   LEU A 190      18.419   8.870 -60.069  1.00 13.86           O  
ATOM   2507  CB  LEU A 190      16.413   7.111 -58.919  1.00 14.62           C  
ATOM   2508  CG  LEU A 190      15.796   6.396 -57.694  1.00 15.30           C  
ATOM   2509  CD1 LEU A 190      15.930   4.901 -57.837  1.00 16.87           C  
ATOM   2510  CD2 LEU A 190      16.432   6.846 -56.378  1.00 16.25           C  
ATOM   2511  H   LEU A 190      14.556   9.489 -58.296  1.00 14.20           H  
ATOM   2512  HA  LEU A 190      16.627   8.930 -57.979  1.00 14.49           H  
ATOM   2513  HB3 LEU A 190      17.352   6.849 -58.989  1.00 14.73           H  
ATOM   2514  HB2 LEU A 190      15.959   6.798 -59.726  1.00 14.73           H  
ATOM   2515  HG  LEU A 190      14.832   6.616 -57.661  1.00 15.63           H  
ATOM   2516 HD11 LEU A 190      15.357   4.460 -57.186  1.00 16.38           H  
ATOM   2517 HD12 LEU A 190      16.855   4.642 -57.683  1.00 16.38           H  
ATOM   2518 HD13 LEU A 190      15.664   4.635 -58.734  1.00 16.37           H  
ATOM   2519 HD21 LEU A 190      16.065   7.708 -56.117  1.00 15.96           H  
ATOM   2520 HD22 LEU A 190      17.395   6.926 -56.494  1.00 15.97           H  
ATOM   2521 HD23 LEU A 190      16.243   6.190 -55.684  1.00 15.97           H  
ATOM   2522  N   LYS A 191      16.839  10.415 -60.499  1.00 14.38           N  
ATOM   2523  CA  LYS A 191      17.715  11.220 -61.341  1.00 14.80           C  
ATOM   2524  C   LYS A 191      18.857  11.807 -60.515  1.00 13.65           C  
ATOM   2525  O   LYS A 191      18.649  12.290 -59.403  1.00 14.40           O  
ATOM   2526  CB  LYS A 191      16.918  12.355 -61.998  1.00 17.71           C  
ATOM   2527  CG  LYS A 191      17.720  13.199 -62.994  1.00 22.13           C  
ATOM   2528  CD  LYS A 191      16.868  13.918 -64.002  1.00 28.70           C  
ATOM   2529  CE  LYS A 191      17.672  14.778 -64.965  1.00 31.12           C  
ATOM   2530  NZ  LYS A 191      18.574  13.935 -65.788  1.00 36.35           N  
ATOM   2531  H   LYS A 191      15.971  10.678 -60.392  1.00 14.56           H  
ATOM   2532  HA  LYS A 191      18.090  10.642 -62.045  1.00 15.00           H  
ATOM   2533  HB3 LYS A 191      16.575  12.943 -61.293  1.00 17.89           H  
ATOM   2534  HB2 LYS A 191      16.149  11.966 -62.465  1.00 17.93           H  
ATOM   2535  HG3 LYS A 191      18.348  12.612 -63.468  1.00 22.46           H  
ATOM   2536  HG2 LYS A 191      18.247  13.859 -62.494  1.00 22.32           H  
ATOM   2537  HD3 LYS A 191      16.228  14.490 -63.527  1.00 27.54           H  
ATOM   2538  HD2 LYS A 191      16.357  13.258 -64.516  1.00 27.60           H  
ATOM   2539  HE3 LYS A 191      18.206  15.424 -64.464  1.00 31.66           H  
ATOM   2540  HE2 LYS A 191      17.068  15.270 -65.552  1.00 31.68           H  
ATOM   2541  HZ1 LYS A 191      18.147  13.173 -66.034  1.00 34.51           H  
ATOM   2542  HZ2 LYS A 191      19.316  13.721 -65.312  1.00 34.45           H  
ATOM   2543  HZ3 LYS A 191      18.822  14.388 -66.534  1.00 34.58           H  
ATOM   2544  N   THR A 192      20.073  11.799 -61.076  1.00 13.18           N  
ATOM   2545  CA  THR A 192      21.220  12.381 -60.378  1.00 14.12           C  
ATOM   2546  C   THR A 192      21.176  13.911 -60.498  1.00 14.11           C  
ATOM   2547  O   THR A 192      20.949  14.427 -61.595  1.00 14.29           O  
ATOM   2548  CB  THR A 192      22.541  11.780 -60.893  1.00 16.52           C  
ATOM   2549  OG1 THR A 192      22.549  10.376 -60.606  1.00 15.32           O  
ATOM   2550  CG2 THR A 192      23.757  12.406 -60.253  1.00 15.83           C  
ATOM   2551  H   THR A 192      20.194  11.429 -61.904  1.00 13.54           H  
ATOM   2552  HA  THR A 192      21.135  12.147 -59.425  1.00 14.33           H  
ATOM   2553  HB  THR A 192      22.585  11.913 -61.869  1.00 15.71           H  
ATOM   2554  HG1 THR A 192      22.490  10.258 -59.772  0.00 15.42           H  
ATOM   2555 HG21 THR A 192      24.529  11.826 -60.384  1.00 16.03           H  
ATOM   2556 HG22 THR A 192      23.600  12.523 -59.299  1.00 16.03           H  
ATOM   2557 HG23 THR A 192      23.932  13.273 -60.661  1.00 16.02           H  
ATOM   2558  N   LEU A 193      21.361  14.600 -59.360  1.00 14.30           N  
ATOM   2559  CA  LEU A 193      21.217  16.043 -59.250  1.00 15.90           C  
ATOM   2560  C   LEU A 193      22.545  16.770 -59.105  1.00 16.57           C  
ATOM   2561  O   LEU A 193      22.610  17.947 -59.436  1.00 14.94           O  
ATOM   2562  CB  LEU A 193      20.331  16.403 -58.060  1.00 16.08           C  
ATOM   2563  CG  LEU A 193      18.950  15.757 -58.075  1.00 17.14           C  
ATOM   2564  CD1 LEU A 193      18.138  16.243 -56.891  1.00 18.65           C  
ATOM   2565  CD2 LEU A 193      18.248  16.039 -59.394  1.00 18.28           C  
ATOM   2566  H   LEU A 193      21.585  14.134 -58.606  1.00 14.61           H  
ATOM   2567  HA  LEU A 193      20.786  16.367 -60.073  1.00 15.73           H  
ATOM   2568  HB3 LEU A 193      20.221  17.374 -58.037  1.00 16.27           H  
ATOM   2569  HB2 LEU A 193      20.791  16.137 -57.239  1.00 16.27           H  
ATOM   2570  HG  LEU A 193      19.064  14.778 -57.989  1.00 17.40           H  
ATOM   2571 HD11 LEU A 193      17.354  15.678 -56.781  1.00 18.18           H  
ATOM   2572 HD12 LEU A 193      17.855  17.162 -57.046  1.00 18.18           H  
ATOM   2573 HD13 LEU A 193      18.682  16.204 -56.085  1.00 18.17           H  
ATOM   2574 HD21 LEU A 193      18.587  15.437 -60.078  1.00 17.91           H  
ATOM   2575 HD22 LEU A 193      18.416  16.960 -59.661  1.00 17.92           H  
ATOM   2576 HD23 LEU A 193      17.290  15.903 -59.288  1.00 17.93           H  
ATOM   2577  N   GLY A 194      23.579  16.122 -58.555  1.00 16.24           N  
ATOM   2578  CA  GLY A 194      24.856  16.801 -58.366  1.00 18.32           C  
ATOM   2579  C   GLY A 194      25.804  15.985 -57.491  1.00 18.45           C  
ATOM   2580  O   GLY A 194      25.479  14.853 -57.111  1.00 16.61           O  
ATOM   2581  H   GLY A 194      23.493  15.252 -58.289  1.00 16.73           H  
ATOM   2582  HA3 GLY A 194      24.695  17.681 -57.941  1.00 17.85           H  
ATOM   2583  HA2 GLY A 194      25.273  16.956 -59.247  1.00 17.84           H  
ATOM   2584  N   TYR A 195      26.932  16.615 -57.154  1.00 16.26           N  
ATOM   2585  CA  TYR A 195      28.029  16.025 -56.396  1.00 15.32           C  
ATOM   2586  C   TYR A 195      28.327  16.917 -55.195  1.00 16.30           C  
ATOM   2587  O   TYR A 195      28.337  18.148 -55.331  1.00 16.12           O  
ATOM   2588  CB  TYR A 195      29.285  15.917 -57.262  1.00 16.36           C  
ATOM   2589  CG  TYR A 195      30.500  15.391 -56.552  1.00 14.91           C  
ATOM   2590  CD1 TYR A 195      30.656  14.043 -56.281  1.00 14.07           C  
ATOM   2591  CD2 TYR A 195      31.498  16.257 -56.146  1.00 14.58           C  
ATOM   2592  CE1 TYR A 195      31.769  13.553 -55.604  1.00 14.20           C  
ATOM   2593  CE2 TYR A 195      32.621  15.784 -55.485  1.00 16.09           C  
ATOM   2594  CZ  TYR A 195      32.784  14.431 -55.235  1.00 14.94           C  
ATOM   2595  OH  TYR A 195      33.919  14.025 -54.516  1.00 14.39           O  
ATOM   2596  H   TYR A 195      27.023  17.485 -57.420  1.00 16.55           H  
ATOM   2597  HA  TYR A 195      27.767  15.124 -56.079  1.00 15.87           H  
ATOM   2598  HB3 TYR A 195      29.489  16.806 -57.621  1.00 15.76           H  
ATOM   2599  HB2 TYR A 195      29.085  15.329 -58.021  1.00 15.77           H  
ATOM   2600  HD1 TYR A 195      29.981  13.441 -56.545  1.00 14.32           H  
ATOM   2601  HD2 TYR A 195      31.416  17.180 -56.324  1.00 15.00           H  
ATOM   2602  HE1 TYR A 195      31.855  12.629 -55.434  1.00 14.35           H  
ATOM   2603  HE2 TYR A 195      33.289  16.389 -55.216  1.00 15.48           H  
ATOM   2604  HH  TYR A 195      34.012  13.200 -54.281  0.00 14.46           H  
ATOM   2605  N   ASN A 196      28.569  16.284 -54.032  1.00 14.63           N  
ATOM   2606  CA  ASN A 196      28.970  16.943 -52.795  1.00 16.46           C  
ATOM   2607  C   ASN A 196      27.967  18.023 -52.386  1.00 17.18           C  
ATOM   2608  O   ASN A 196      28.320  19.202 -52.218  1.00 15.82           O  
ATOM   2609  CB  ASN A 196      30.375  17.521 -52.911  1.00 15.48           C  
ATOM   2610  CG  ASN A 196      31.023  17.917 -51.610  1.00 15.19           C  
ATOM   2611  OD1 ASN A 196      30.530  17.673 -50.518  1.00 15.26           O  
ATOM   2612  ND2 ASN A 196      32.156  18.575 -51.741  1.00 16.61           N  
ATOM   2613  H   ASN A 196      28.477  15.375 -54.015  1.00 15.42           H  
ATOM   2614  HA  ASN A 196      28.993  16.260 -52.084  1.00 16.04           H  
ATOM   2615  HB3 ASN A 196      30.339  18.307 -53.493  1.00 15.64           H  
ATOM   2616  HB2 ASN A 196      30.944  16.856 -53.350  1.00 15.63           H  
ATOM   2617 HD21 ASN A 196      32.508  18.697 -52.543  1.00 16.15           H  
ATOM   2618 HD22 ASN A 196      32.566  18.896 -51.027  1.00 16.15           H  
ATOM   2619  N   PRO A 197      26.689  17.630 -52.172  1.00 17.74           N  
ATOM   2620  CA  PRO A 197      25.623  18.582 -51.851  1.00 18.46           C  
ATOM   2621  C   PRO A 197      25.850  19.406 -50.599  1.00 18.15           C  
ATOM   2622  O   PRO A 197      25.451  20.555 -50.586  1.00 18.47           O  
ATOM   2623  CB  PRO A 197      24.393  17.686 -51.679  1.00 20.18           C  
ATOM   2624  CG  PRO A 197      24.944  16.328 -51.355  1.00 19.45           C  
ATOM   2625  CD  PRO A 197      26.179  16.245 -52.232  1.00 17.30           C  
ATOM   2626  HA  PRO A 197      25.481  19.183 -52.624  1.00 18.65           H  
ATOM   2627  HB3 PRO A 197      23.865  17.658 -52.505  1.00 19.62           H  
ATOM   2628  HB2 PRO A 197      23.821  18.011 -50.950  1.00 19.61           H  
ATOM   2629  HG3 PRO A 197      24.303  15.623 -51.581  1.00 19.10           H  
ATOM   2630  HG2 PRO A 197      25.179  16.258 -50.407  1.00 19.10           H  
ATOM   2631  HD3 PRO A 197      25.951  15.990 -53.145  1.00 17.86           H  
ATOM   2632  HD2 PRO A 197      26.825  15.610 -51.872  1.00 17.84           H  
ATOM   2633  N   PHE A 198      26.572  18.868 -49.608  1.00 15.21           N  
ATOM   2634  CA  PHE A 198      26.855  19.596 -48.388  1.00 15.76           C  
ATOM   2635  C   PHE A 198      28.178  20.363 -48.452  1.00 18.18           C  
ATOM   2636  O   PHE A 198      28.560  20.963 -47.456  1.00 17.46           O  
ATOM   2637  CB  PHE A 198      26.819  18.669 -47.169  1.00 16.14           C  
ATOM   2638  CG  PHE A 198      25.453  18.076 -46.960  1.00 16.54           C  
ATOM   2639  CD1 PHE A 198      24.338  18.898 -46.912  1.00 15.69           C  
ATOM   2640  CD2 PHE A 198      25.284  16.711 -46.805  1.00 17.94           C  
ATOM   2641  CE1 PHE A 198      23.087  18.362 -46.689  1.00 18.25           C  
ATOM   2642  CE2 PHE A 198      24.024  16.178 -46.616  1.00 17.31           C  
ATOM   2643  CZ  PHE A 198      22.933  16.997 -46.578  1.00 19.47           C  
ATOM   2644  H   PHE A 198      26.891  18.016 -49.695  1.00 16.02           H  
ATOM   2645  HA  PHE A 198      26.139  20.268 -48.270  1.00 16.16           H  
ATOM   2646  HB3 PHE A 198      27.076  19.179 -46.373  1.00 16.17           H  
ATOM   2647  HB2 PHE A 198      27.472  17.949 -47.297  1.00 16.17           H  
ATOM   2648  HD1 PHE A 198      24.439  19.832 -46.996  1.00 16.48           H  
ATOM   2649  HD2 PHE A 198      26.035  16.140 -46.848  1.00 17.45           H  
ATOM   2650  HE1 PHE A 198      22.330  18.925 -46.669  1.00 17.87           H  
ATOM   2651  HE2 PHE A 198      23.917  15.245 -46.521  1.00 17.93           H  
ATOM   2652  HZ  PHE A 198      22.076  16.632 -46.432  1.00 18.58           H  
ATOM   2653  N   ASN A 199      28.864  20.327 -49.599  1.00 19.97           N  
ATOM   2654  CA  ASN A 199      30.058  21.141 -49.822  1.00 19.92           C  
ATOM   2655  C   ASN A 199      31.117  20.866 -48.764  1.00 18.33           C  
ATOM   2656  O   ASN A 199      31.735  21.793 -48.250  1.00 15.84           O  
ATOM   2657  CB  ASN A 199      29.719  22.639 -49.830  1.00 26.21           C  
ATOM   2658  CG  ASN A 199      28.793  23.047 -50.955  1.00 37.34           C  
ATOM   2659  OD1 ASN A 199      27.782  23.711 -50.722  1.00 55.27           O  
ATOM   2660  ND2 ASN A 199      29.142  22.692 -52.181  1.00 41.83           N  
ATOM   2661  H   ASN A 199      28.589  19.769 -50.268  1.00 19.43           H  
ATOM   2662  HA  ASN A 199      30.428  20.908 -50.705  1.00 20.76           H  
ATOM   2663  HB3 ASN A 199      30.546  23.147 -49.899  1.00 26.72           H  
ATOM   2664  HB2 ASN A 199      29.299  22.871 -48.978  1.00 26.75           H  
ATOM   2665 HD21 ASN A 199      29.996  22.593 -52.387  1.00 40.26           H  
ATOM   2666 HD22 ASN A 199      28.521  22.555 -52.795  1.00 40.36           H  
ATOM   2667  N   LEU A 200      31.372  19.590 -48.472  1.00 16.11           N  
ATOM   2668  CA  LEU A 200      32.421  19.240 -47.544  1.00 16.35           C  
ATOM   2669  C   LEU A 200      33.765  19.572 -48.176  1.00 15.36           C  
ATOM   2670  O   LEU A 200      33.978  19.443 -49.384  1.00 16.95           O  
ATOM   2671  CB  LEU A 200      32.373  17.760 -47.150  1.00 15.34           C  
ATOM   2672  CG  LEU A 200      31.080  17.232 -46.537  1.00 15.84           C  
ATOM   2673  CD1 LEU A 200      31.310  15.806 -46.070  1.00 17.94           C  
ATOM   2674  CD2 LEU A 200      30.636  18.124 -45.385  1.00 15.52           C  
ATOM   2675  H   LEU A 200      30.882  18.925 -48.863  1.00 16.69           H  
ATOM   2676  HA  LEU A 200      32.306  19.790 -46.739  1.00 15.93           H  
ATOM   2677  HB3 LEU A 200      33.098  17.597 -46.513  1.00 15.69           H  
ATOM   2678  HB2 LEU A 200      32.567  17.231 -47.949  1.00 15.68           H  
ATOM   2679  HG  LEU A 200      30.375  17.231 -47.231  1.00 16.06           H  
ATOM   2680 HD11 LEU A 200      30.455  15.390 -45.864  1.00 17.29           H  
ATOM   2681 HD12 LEU A 200      31.867  15.812 -45.272  1.00 17.29           H  
ATOM   2682 HD13 LEU A 200      31.756  15.301 -46.772  1.00 17.27           H  
ATOM   2683 HD21 LEU A 200      30.265  18.951 -45.738  1.00 15.62           H  
ATOM   2684 HD22 LEU A 200      31.401  18.327 -44.818  1.00 15.62           H  
ATOM   2685 HD23 LEU A 200      29.958  17.664 -44.860  1.00 15.63           H  
ATOM   2686  N   PRO A 201      34.709  20.011 -47.334  1.00 15.05           N  
ATOM   2687  CA  PRO A 201      36.028  20.431 -47.832  1.00 16.54           C  
ATOM   2688  C   PRO A 201      37.015  19.311 -48.086  1.00 17.46           C  
ATOM   2689  O   PRO A 201      38.051  19.529 -48.721  1.00 18.83           O  
ATOM   2690  CB  PRO A 201      36.494  21.348 -46.703  1.00 15.46           C  
ATOM   2691  CG  PRO A 201      35.894  20.729 -45.448  1.00 16.06           C  
ATOM   2692  CD  PRO A 201      34.509  20.292 -45.908  1.00 15.43           C  
ATOM   2693  HA  PRO A 201      35.909  20.967 -48.656  1.00 16.20           H  
ATOM   2694  HB3 PRO A 201      36.164  22.262 -46.834  1.00 15.83           H  
ATOM   2695  HB2 PRO A 201      37.474  21.369 -46.648  1.00 15.84           H  
ATOM   2696  HG3 PRO A 201      35.834  21.385 -44.724  1.00 15.78           H  
ATOM   2697  HG2 PRO A 201      36.423  19.963 -45.145  1.00 15.78           H  
ATOM   2698  HD3 PRO A 201      33.856  21.003 -45.777  1.00 15.49           H  
ATOM   2699  HD2 PRO A 201      34.216  19.494 -45.429  1.00 15.49           H  
ATOM   2700  N   SER A 202      36.699  18.116 -47.578  1.00 15.88           N  
ATOM   2701  CA  SER A 202      37.506  16.923 -47.819  1.00 14.54           C  
ATOM   2702  C   SER A 202      37.274  16.391 -49.228  1.00 15.98           C  
ATOM   2703  O   SER A 202      36.258  16.659 -49.878  1.00 14.58           O  
ATOM   2704  CB  SER A 202      37.136  15.890 -46.759  1.00 15.61           C  
ATOM   2705  OG  SER A 202      35.735  15.678 -46.767  1.00 16.93           O  
ATOM   2706  H   SER A 202      35.956  18.039 -47.052  1.00 15.92           H  
ATOM   2707  HA  SER A 202      38.467  17.161 -47.719  1.00 15.27           H  
ATOM   2708  HB3 SER A 202      37.418  16.210 -45.873  1.00 15.67           H  
ATOM   2709  HB2 SER A 202      37.601  15.043 -46.946  1.00 15.67           H  
ATOM   2710  HG  SER A 202      35.546  15.058 -47.314  0.00 16.89           H  
ATOM   2711  N   LYS A 203      38.174  15.518 -49.689  1.00 15.16           N  
ATOM   2712  CA  LYS A 203      37.976  14.885 -50.980  1.00 17.37           C  
ATOM   2713  C   LYS A 203      37.082  13.656 -50.863  1.00 15.64           C  
ATOM   2714  O   LYS A 203      36.734  13.072 -51.887  1.00 17.31           O  
ATOM   2715  CB  LYS A 203      39.293  14.456 -51.621  1.00 20.13           C  
ATOM   2716  CG  LYS A 203      40.191  15.636 -51.953  1.00 23.68           C  
ATOM   2717  CD  LYS A 203      41.365  15.289 -52.814  1.00 26.56           C  
ATOM   2718  CE  LYS A 203      42.265  16.499 -52.990  1.00 30.20           C  
ATOM   2719  NZ  LYS A 203      42.720  16.606 -54.389  1.00 36.27           N  
ATOM   2720  H   LYS A 203      38.917  15.315 -49.197  1.00 15.84           H  
ATOM   2721  HA  LYS A 203      37.538  15.533 -51.578  1.00 17.04           H  
ATOM   2722  HB3 LYS A 203      39.102  13.959 -52.444  1.00 20.16           H  
ATOM   2723  HB2 LYS A 203      39.766  13.858 -51.005  1.00 20.19           H  
ATOM   2724  HG3 LYS A 203      40.518  16.025 -51.115  1.00 23.54           H  
ATOM   2725  HG2 LYS A 203      39.655  16.319 -52.409  1.00 23.49           H  
ATOM   2726  HD3 LYS A 203      41.050  14.985 -53.691  1.00 26.69           H  
ATOM   2727  HD2 LYS A 203      41.874  14.562 -52.397  1.00 26.64           H  
ATOM   2728  HE3 LYS A 203      43.042  16.420 -52.405  1.00 30.61           H  
ATOM   2729  HE2 LYS A 203      41.781  17.311 -52.747  1.00 30.53           H  
ATOM   2730  HZ1 LYS A 203      42.014  16.784 -54.930  1.00 34.21           H  
ATOM   2731  HZ2 LYS A 203      43.105  15.827 -54.648  1.00 34.21           H  
ATOM   2732  HZ3 LYS A 203      43.327  17.276 -54.464  1.00 34.25           H  
ATOM   2733  N   THR A 204      36.820  13.229 -49.631  1.00 14.79           N  
ATOM   2734  CA  THR A 204      36.083  11.995 -49.383  1.00 14.14           C  
ATOM   2735  C   THR A 204      35.025  12.202 -48.303  1.00 14.89           C  
ATOM   2736  O   THR A 204      35.134  13.085 -47.446  1.00 14.69           O  
ATOM   2737  CB  THR A 204      37.038  10.879 -48.921  1.00 14.14           C  
ATOM   2738  OG1 THR A 204      37.625  11.310 -47.685  1.00 15.57           O  
ATOM   2739  CG2 THR A 204      38.114  10.586 -49.937  1.00 13.37           C  
ATOM   2740  H   THR A 204      37.113  13.711 -48.913  1.00 14.86           H  
ATOM   2741  HA  THR A 204      35.641  11.716 -50.217  1.00 14.43           H  
ATOM   2742  HB  THR A 204      36.512  10.061 -48.762  1.00 14.27           H  
ATOM   2743  HG1 THR A 204      38.060  12.036 -47.808  0.00 15.50           H  
ATOM   2744 HG21 THR A 204      38.617   9.799 -49.662  1.00 13.59           H  
ATOM   2745 HG22 THR A 204      38.716  11.349 -50.003  1.00 13.60           H  
ATOM   2746 HG23 THR A 204      37.705  10.421 -50.806  1.00 13.59           H  
ATOM   2747  N   MET A 205      34.066  11.261 -48.264  1.00 14.59           N  
ATOM   2748  CA  MET A 205      33.127  11.141 -47.162  1.00 14.63           C  
ATOM   2749  C   MET A 205      32.800   9.655 -46.974  1.00 14.45           C  
ATOM   2750  O   MET A 205      32.604   8.933 -47.946  1.00 12.85           O  
ATOM   2751  CB  MET A 205      31.811  11.885 -47.430  1.00 14.67           C  
ATOM   2752  CG  MET A 205      30.890  11.876 -46.195  1.00 15.48           C  
ATOM   2753  SD  MET A 205      29.210  12.530 -46.442  1.00 16.13           S  
ATOM   2754  CE  MET A 205      28.462  11.121 -47.257  1.00 16.86           C  
ATOM   2755  H   MET A 205      33.998  10.672 -48.960  1.00 14.66           H  
ATOM   2756  HA  MET A 205      33.549  11.486 -46.342  1.00 14.60           H  
ATOM   2757  HB3 MET A 205      31.351  11.462 -48.182  1.00 14.84           H  
ATOM   2758  HB2 MET A 205      32.012  12.810 -47.678  1.00 14.84           H  
ATOM   2759  HG3 MET A 205      31.319  12.399 -45.484  1.00 15.40           H  
ATOM   2760  HG2 MET A 205      30.811  10.955 -45.869  1.00 15.40           H  
ATOM   2761  HE3 MET A 205      27.523  11.293 -47.398  1.00 16.67           H  
ATOM   2762  HE2 MET A 205      28.569  10.339 -46.704  1.00 16.67           H  
ATOM   2763  HE1 MET A 205      28.894  10.976 -48.108  1.00 16.67           H  
ATOM   2764  N   THR A 206      32.800   9.212 -45.725  1.00 15.34           N  
ATOM   2765  CA  THR A 206      32.447   7.855 -45.362  1.00 14.80           C  
ATOM   2766  C   THR A 206      31.079   7.517 -45.950  1.00 15.34           C  
ATOM   2767  O   THR A 206      30.212   8.386 -46.059  1.00 16.76           O  
ATOM   2768  CB  THR A 206      32.435   7.687 -43.842  1.00 15.01           C  
ATOM   2769  OG1 THR A 206      32.208   6.300 -43.515  1.00 14.92           O  
ATOM   2770  CG2 THR A 206      31.345   8.524 -43.185  1.00 14.07           C  
ATOM   2771  H   THR A 206      33.043   9.788 -45.058  1.00 14.98           H  
ATOM   2772  HA  THR A 206      33.119   7.248 -45.747  1.00 15.04           H  
ATOM   2773  HB  THR A 206      33.314   7.963 -43.488  1.00 14.77           H  
ATOM   2774  HG1 THR A 206      31.459   6.051 -43.827  0.00 14.76           H  
ATOM   2775 HG21 THR A 206      31.528   8.605 -42.231  1.00 14.35           H  
ATOM   2776 HG22 THR A 206      30.481   8.093 -43.311  1.00 14.34           H  
ATOM   2777 HG23 THR A 206      31.325   9.411 -43.585  1.00 14.35           H  
ATOM   2778  N   ALA A 207      30.885   6.236 -46.259  1.00 13.73           N  
ATOM   2779  CA  ALA A 207      29.564   5.707 -46.581  1.00 13.52           C  
ATOM   2780  C   ALA A 207      28.796   5.267 -45.344  1.00 14.35           C  
ATOM   2781  O   ALA A 207      27.648   4.790 -45.467  1.00 15.71           O  
ATOM   2782  CB  ALA A 207      29.741   4.619 -47.606  1.00 13.78           C  
ATOM   2783  H   ALA A 207      31.600   5.667 -46.269  1.00 14.05           H  
ATOM   2784  HA  ALA A 207      29.047   6.432 -47.004  1.00 13.78           H  
ATOM   2785  HB3 ALA A 207      30.295   3.911 -47.236  1.00 13.70           H  
ATOM   2786  HB2 ALA A 207      30.170   4.984 -48.398  1.00 13.70           H  
ATOM   2787  HB1 ALA A 207      28.873   4.255 -47.848  1.00 13.70           H  
ATOM   2788  N   HIS A 208      29.396   5.414 -44.142  1.00 13.82           N  
ATOM   2789  CA  HIS A 208      28.761   5.012 -42.902  1.00 12.94           C  
ATOM   2790  C   HIS A 208      28.668   6.194 -41.937  1.00 14.59           C  
ATOM   2791  O   HIS A 208      29.005   6.065 -40.766  1.00 13.46           O  
ATOM   2792  CB  HIS A 208      29.505   3.833 -42.242  1.00 14.40           C  
ATOM   2793  CG  HIS A 208      29.211   2.564 -42.964  1.00 15.20           C  
ATOM   2794  ND1 HIS A 208      27.919   2.064 -42.911  1.00 15.98           N  
ATOM   2795  CD2 HIS A 208      29.916   1.760 -43.770  1.00 18.76           C  
ATOM   2796  CE1 HIS A 208      27.874   0.969 -43.643  1.00 18.87           C  
ATOM   2797  NE2 HIS A 208      29.078   0.750 -44.171  1.00 20.01           N  
ATOM   2798  H   HIS A 208      30.235   5.772 -44.102  1.00 13.75           H  
ATOM   2799  HA  HIS A 208      27.840   4.719 -43.109  1.00 13.70           H  
ATOM   2800  HB3 HIS A 208      29.212   3.748 -41.310  1.00 14.24           H  
ATOM   2801  HB2 HIS A 208      30.471   4.006 -42.266  1.00 14.24           H  
ATOM   2802  HD1 HIS A 208      27.256   2.488 -42.445  0.00 15.98           H  
ATOM   2803  HD2 HIS A 208      30.821   1.844 -43.997  1.00 18.07           H  
ATOM   2804  HE1 HIS A 208      27.115   0.429 -43.758  1.00 18.37           H  
ATOM   2805  N   PRO A 209      28.070   7.336 -42.344  1.00 13.36           N  
ATOM   2806  CA  PRO A 209      27.753   8.384 -41.381  1.00 14.18           C  
ATOM   2807  C   PRO A 209      26.574   7.930 -40.522  1.00 15.18           C  
ATOM   2808  O   PRO A 209      25.840   7.008 -40.900  1.00 14.26           O  
ATOM   2809  CB  PRO A 209      27.417   9.546 -42.288  1.00 13.60           C  
ATOM   2810  CG  PRO A 209      26.710   8.884 -43.451  1.00 13.62           C  
ATOM   2811  CD  PRO A 209      27.511   7.621 -43.666  1.00 13.01           C  
ATOM   2812  HA  PRO A 209      28.544   8.595 -40.824  1.00 14.09           H  
ATOM   2813  HB3 PRO A 209      28.229  10.008 -42.587  1.00 13.74           H  
ATOM   2814  HB2 PRO A 209      26.830  10.189 -41.838  1.00 13.77           H  
ATOM   2815  HG3 PRO A 209      26.731   9.453 -44.247  1.00 13.48           H  
ATOM   2816  HG2 PRO A 209      25.780   8.677 -43.228  1.00 13.49           H  
ATOM   2817  HD3 PRO A 209      28.219   7.765 -44.321  1.00 13.26           H  
ATOM   2818  HD2 PRO A 209      26.939   6.892 -43.969  1.00 13.25           H  
ATOM   2819  N   LYS A 210      26.413   8.541 -39.347  1.00 13.91           N  
ATOM   2820  CA  LYS A 210      25.352   8.162 -38.418  1.00 14.28           C  
ATOM   2821  C   LYS A 210      24.465   9.373 -38.133  1.00 14.70           C  
ATOM   2822  O   LYS A 210      24.980  10.462 -37.856  1.00 15.33           O  
ATOM   2823  CB  LYS A 210      25.965   7.647 -37.120  1.00 15.44           C  
ATOM   2824  CG  LYS A 210      27.036   6.555 -37.272  1.00 16.53           C  
ATOM   2825  CD  LYS A 210      26.616   5.277 -37.968  1.00 16.19           C  
ATOM   2826  CE  LYS A 210      27.818   4.388 -38.229  1.00 14.92           C  
ATOM   2827  NZ  LYS A 210      27.442   3.097 -38.853  1.00 15.07           N  
ATOM   2828  H   LYS A 210      26.982   9.217 -39.113  1.00 14.29           H  
ATOM   2829  HA  LYS A 210      24.807   7.450 -38.823  1.00 14.50           H  
ATOM   2830  HB3 LYS A 210      25.243   7.294 -36.559  1.00 15.41           H  
ATOM   2831  HB2 LYS A 210      26.365   8.406 -36.646  1.00 15.40           H  
ATOM   2832  HG3 LYS A 210      27.362   6.323 -36.377  1.00 16.19           H  
ATOM   2833  HG2 LYS A 210      27.794   6.937 -37.764  1.00 16.18           H  
ATOM   2834  HD3 LYS A 210      26.182   5.494 -38.820  1.00 15.94           H  
ATOM   2835  HD2 LYS A 210      25.972   4.795 -37.407  1.00 15.96           H  
ATOM   2836  HE3 LYS A 210      28.273   4.208 -37.386  1.00 15.22           H  
ATOM   2837  HE2 LYS A 210      28.444   4.851 -38.814  1.00 15.22           H  
ATOM   2838  HZ1 LYS A 210      27.054   3.247 -39.659  1.00 15.02           H  
ATOM   2839  HZ2 LYS A 210      26.857   2.656 -38.319  1.00 15.02           H  
ATOM   2840  HZ3 LYS A 210      28.181   2.585 -38.970  1.00 15.02           H  
ATOM   2841  N   GLN A 211      23.144   9.193 -38.173  1.00 13.77           N  
ATOM   2842  CA  GLN A 211      22.199  10.258 -37.816  1.00 15.78           C  
ATOM   2843  C   GLN A 211      21.839  10.208 -36.335  1.00 15.41           C  
ATOM   2844  O   GLN A 211      21.140   9.316 -35.864  1.00 15.22           O  
ATOM   2845  CB  GLN A 211      20.961  10.211 -38.705  1.00 16.94           C  
ATOM   2846  CG  GLN A 211      21.298  10.614 -40.124  1.00 16.38           C  
ATOM   2847  CD  GLN A 211      20.156  10.567 -41.094  1.00 18.19           C  
ATOM   2848  OE1 GLN A 211      19.619   9.495 -41.402  1.00 17.18           O  
ATOM   2849  NE2 GLN A 211      19.854  11.738 -41.649  1.00 17.66           N  
ATOM   2850  H   GLN A 211      22.811   8.382 -38.430  1.00 14.42           H  
ATOM   2851  HA  GLN A 211      22.648  11.116 -37.986  1.00 15.50           H  
ATOM   2852  HB3 GLN A 211      20.282  10.818 -38.343  1.00 16.54           H  
ATOM   2853  HB2 GLN A 211      20.596   9.302 -38.699  1.00 16.57           H  
ATOM   2854  HG3 GLN A 211      22.007  10.022 -40.455  1.00 16.89           H  
ATOM   2855  HG2 GLN A 211      21.663  11.524 -40.111  1.00 16.91           H  
ATOM   2856 HE21 GLN A 211      20.193  12.488 -41.323  1.00 17.80           H  
ATOM   2857 HE22 GLN A 211      19.309  11.769 -42.345  1.00 17.82           H  
ATOM   2858  N   CYS A 212      22.376  11.178 -35.603  1.00 14.88           N  
ATOM   2859  CA  CYS A 212      22.232  11.307 -34.161  1.00 15.11           C  
ATOM   2860  C   CYS A 212      20.758  11.502 -33.781  1.00 15.89           C  
ATOM   2861  O   CYS A 212      20.115  12.396 -34.305  1.00 15.47           O  
ATOM   2862  CB  CYS A 212      23.066  12.500 -33.700  1.00 16.50           C  
ATOM   2863  SG  CYS A 212      23.005  12.859 -31.926  1.00 17.68           S  
ATOM   2864  H   CYS A 212      22.873  11.811 -36.036  1.00 15.09           H  
ATOM   2865  HA  CYS A 212      22.575  10.488 -33.735  1.00 15.48           H  
ATOM   2866  HB3 CYS A 212      22.764  13.297 -34.182  1.00 16.37           H  
ATOM   2867  HB2 CYS A 212      24.000  12.343 -33.947  1.00 16.38           H  
ATOM   2868  HG  CYS A 212      23.735  13.814 -31.934  0.00 17.64           H  
ATOM   2869  N   SER A 213      20.272  10.692 -32.845  1.00 17.75           N  
ATOM   2870  CA  SER A 213      18.887  10.774 -32.407  1.00 17.54           C  
ATOM   2871  C   SER A 213      18.654  11.980 -31.508  1.00 19.80           C  
ATOM   2872  O   SER A 213      17.492  12.354 -31.321  1.00 19.89           O  
ATOM   2873  CB  SER A 213      18.424   9.484 -31.722  1.00 16.04           C  
ATOM   2874  OG  SER A 213      19.191   9.193 -30.567  1.00 18.95           O  
ATOM   2875  H   SER A 213      20.817  10.065 -32.464  1.00 17.20           H  
ATOM   2876  HA  SER A 213      18.326  10.898 -33.220  1.00 17.67           H  
ATOM   2877  HB3 SER A 213      18.499   8.737 -32.358  1.00 17.03           H  
ATOM   2878  HB2 SER A 213      17.478   9.574 -31.469  1.00 17.03           H  
ATOM   2879  HG  SER A 213      18.831   9.556 -29.895  0.00 18.90           H  
ATOM   2880  N   VAL A 214      19.717  12.541 -30.913  1.00 20.16           N  
ATOM   2881  CA  VAL A 214      19.558  13.656 -29.988  1.00 21.00           C  
ATOM   2882  C   VAL A 214      19.564  14.993 -30.748  1.00 20.94           C  
ATOM   2883  O   VAL A 214      18.643  15.801 -30.596  1.00 23.47           O  
ATOM   2884  CB  VAL A 214      20.638  13.625 -28.900  1.00 21.38           C  
ATOM   2885  CG1 VAL A 214      20.596  14.883 -28.034  1.00 24.32           C  
ATOM   2886  CG2 VAL A 214      20.557  12.362 -28.049  1.00 23.66           C  
ATOM   2887  H   VAL A 214      20.557  12.220 -31.077  1.00 20.20           H  
ATOM   2888  HA  VAL A 214      18.692  13.563 -29.551  1.00 20.88           H  
ATOM   2889  HB  VAL A 214      21.513  13.614 -29.362  1.00 22.24           H  
ATOM   2890 HG11 VAL A 214      19.671  15.130 -27.864  1.00 23.38           H  
ATOM   2891 HG12 VAL A 214      21.047  15.612 -28.495  1.00 23.39           H  
ATOM   2892 HG13 VAL A 214      21.046  14.710 -27.188  1.00 23.40           H  
ATOM   2893 HG21 VAL A 214      21.241  12.391 -27.358  1.00 22.96           H  
ATOM   2894 HG22 VAL A 214      20.700  11.581 -28.612  1.00 22.95           H  
ATOM   2895 HG23 VAL A 214      19.679  12.305 -27.634  1.00 22.96           H  
ATOM   2896  N   THR A 215      20.590  15.217 -31.568  1.00 20.26           N  
ATOM   2897  CA  THR A 215      20.768  16.474 -32.273  1.00 18.91           C  
ATOM   2898  C   THR A 215      20.150  16.468 -33.657  1.00 19.14           C  
ATOM   2899  O   THR A 215      19.960  17.533 -34.230  1.00 20.97           O  
ATOM   2900  CB  THR A 215      22.247  16.830 -32.441  1.00 19.77           C  
ATOM   2901  OG1 THR A 215      22.906  15.824 -33.223  1.00 17.61           O  
ATOM   2902  CG2 THR A 215      22.953  17.004 -31.110  1.00 21.37           C  
ATOM   2903  H   THR A 215      21.212  14.558 -31.690  1.00 20.09           H  
ATOM   2904  HA  THR A 215      20.337  17.184 -31.744  1.00 19.39           H  
ATOM   2905  HB  THR A 215      22.297  17.686 -32.930  1.00 19.46           H  
ATOM   2906  HG1 THR A 215      22.848  15.067 -32.834  0.00 17.53           H  
ATOM   2907 HG21 THR A 215      23.872  17.287 -31.263  1.00 20.88           H  
ATOM   2908 HG22 THR A 215      22.952  16.158 -30.627  1.00 20.88           H  
ATOM   2909 HG23 THR A 215      22.490  17.678 -30.581  1.00 20.88           H  
ATOM   2910  N   GLY A 216      19.972  15.288 -34.254  1.00 17.17           N  
ATOM   2911  CA  GLY A 216      19.622  15.179 -35.655  1.00 16.55           C  
ATOM   2912  C   GLY A 216      20.800  15.391 -36.617  1.00 16.34           C  
ATOM   2913  O   GLY A 216      20.574  15.384 -37.826  1.00 19.16           O  
ATOM   2914  H   GLY A 216      20.072  14.520 -33.769  1.00 17.52           H  
ATOM   2915  HA3 GLY A 216      18.918  15.844 -35.859  1.00 16.68           H  
ATOM   2916  HA2 GLY A 216      19.236  14.283 -35.815  1.00 16.65           H  
ATOM   2917  N   ASN A 217      22.023  15.567 -36.103  1.00 15.28           N  
ATOM   2918  CA  ASN A 217      23.191  15.797 -36.939  1.00 15.25           C  
ATOM   2919  C   ASN A 217      23.575  14.517 -37.713  1.00 14.42           C  
ATOM   2920  O   ASN A 217      23.464  13.413 -37.165  1.00 14.85           O  
ATOM   2921  CB  ASN A 217      24.417  16.216 -36.131  1.00 15.86           C  
ATOM   2922  CG  ASN A 217      24.295  17.589 -35.488  1.00 16.81           C  
ATOM   2923  OD1 ASN A 217      23.341  18.330 -35.777  1.00 16.84           O  
ATOM   2924  ND2 ASN A 217      25.225  17.905 -34.607  1.00 15.00           N  
ATOM   2925  H   ASN A 217      22.138  15.531 -35.198  1.00 15.56           H  
ATOM   2926  HA  ASN A 217      22.983  16.513 -37.580  1.00 15.23           H  
ATOM   2927  HB3 ASN A 217      25.197  16.214 -36.722  1.00 15.92           H  
ATOM   2928  HB2 ASN A 217      24.571  15.552 -35.429  1.00 15.93           H  
ATOM   2929 HD21 ASN A 217      25.873  17.333 -34.423  1.00 15.54           H  
ATOM   2930 HD22 ASN A 217      25.200  18.690 -34.200  1.00 15.54           H  
ATOM   2931  N   LEU A 218      24.038  14.689 -38.958  1.00 13.66           N  
ATOM   2932  CA  LEU A 218      24.734  13.643 -39.713  1.00 13.59           C  
ATOM   2933  C   LEU A 218      26.199  13.702 -39.315  1.00 13.74           C  
ATOM   2934  O   LEU A 218      26.896  14.679 -39.613  1.00 13.75           O  
ATOM   2935  CB  LEU A 218      24.577  13.908 -41.204  1.00 14.98           C  
ATOM   2936  CG  LEU A 218      25.179  12.867 -42.151  1.00 15.58           C  
ATOM   2937  CD1 LEU A 218      24.378  11.585 -42.108  1.00 17.27           C  
ATOM   2938  CD2 LEU A 218      25.258  13.407 -43.540  1.00 18.08           C  
ATOM   2939  H   LEU A 218      23.914  15.500 -39.360  1.00 13.85           H  
ATOM   2940  HA  LEU A 218      24.358  12.764 -39.479  1.00 13.91           H  
ATOM   2941  HB3 LEU A 218      24.983  14.775 -41.404  1.00 14.80           H  
ATOM   2942  HB2 LEU A 218      23.623  13.981 -41.399  1.00 14.77           H  
ATOM   2943  HG  LEU A 218      26.098  12.666 -41.847  1.00 16.21           H  
ATOM   2944 HD11 LEU A 218      24.749  10.948 -42.743  1.00 16.72           H  
ATOM   2945 HD12 LEU A 218      23.452  11.772 -42.342  1.00 16.74           H  
ATOM   2946 HD13 LEU A 218      24.416  11.207 -41.212  1.00 16.71           H  
ATOM   2947 HD21 LEU A 218      25.842  14.185 -43.552  1.00 17.27           H  
ATOM   2948 HD22 LEU A 218      24.369  13.665 -43.839  1.00 17.28           H  
ATOM   2949 HD23 LEU A 218      25.615  12.725 -44.134  1.00 17.28           H  
ATOM   2950  N   VAL A 219      26.618  12.694 -38.552  1.00 13.48           N  
ATOM   2951  CA  VAL A 219      27.925  12.658 -37.940  1.00 13.49           C  
ATOM   2952  C   VAL A 219      28.788  11.686 -38.753  1.00 15.13           C  
ATOM   2953  O   VAL A 219      28.427  10.514 -38.907  1.00 15.55           O  
ATOM   2954  CB  VAL A 219      27.847  12.206 -36.481  1.00 14.14           C  
ATOM   2955  CG1 VAL A 219      29.227  12.202 -35.835  1.00 15.35           C  
ATOM   2956  CG2 VAL A 219      26.875  13.042 -35.669  1.00 15.72           C  
ATOM   2957  H   VAL A 219      26.055  11.988 -38.407  1.00 13.55           H  
ATOM   2958  HA  VAL A 219      28.321  13.547 -37.978  1.00 13.90           H  
ATOM   2959  HB  VAL A 219      27.514  11.274 -36.480  1.00 14.53           H  
ATOM   2960 HG11 VAL A 219      29.697  13.022 -36.066  1.00 14.99           H  
ATOM   2961 HG12 VAL A 219      29.736  11.437 -36.155  1.00 14.98           H  
ATOM   2962 HG13 VAL A 219      29.135  12.144 -34.868  1.00 14.99           H  
ATOM   2963 HG21 VAL A 219      26.959  12.817 -34.726  1.00 15.24           H  
ATOM   2964 HG22 VAL A 219      25.966  12.861 -35.964  1.00 15.23           H  
ATOM   2965 HG23 VAL A 219      27.074  13.986 -35.796  1.00 15.24           H  
ATOM   2966  N   GLY A 220      29.969  12.159 -39.187  1.00 14.51           N  
ATOM   2967  CA  GLY A 220      30.827  11.277 -39.946  1.00 15.06           C  
ATOM   2968  C   GLY A 220      32.246  11.790 -40.069  1.00 14.42           C  
ATOM   2969  O   GLY A 220      32.713  12.625 -39.290  1.00 14.86           O  
ATOM   2970  H   GLY A 220      30.232  13.016 -39.012  1.00 14.76           H  
ATOM   2971  HA3 GLY A 220      30.441  11.161 -40.850  1.00 14.78           H  
ATOM   2972  HA2 GLY A 220      30.843  10.389 -39.508  1.00 14.79           H  
ATOM   2973  N   PHE A 221      32.900  11.272 -41.077  1.00 14.61           N  
ATOM   2974  CA  PHE A 221      34.306  11.549 -41.345  1.00 13.74           C  
ATOM   2975  C   PHE A 221      34.587  11.239 -42.801  1.00 15.12           C  
ATOM   2976  O   PHE A 221      33.794  10.549 -43.444  1.00 13.26           O  
ATOM   2977  CB  PHE A 221      35.194  10.684 -40.449  1.00 13.95           C  
ATOM   2978  CG  PHE A 221      35.071   9.199 -40.703  1.00 13.33           C  
ATOM   2979  CD1 PHE A 221      33.947   8.475 -40.306  1.00 12.91           C  
ATOM   2980  CD2 PHE A 221      36.064   8.532 -41.382  1.00 13.61           C  
ATOM   2981  CE1 PHE A 221      33.827   7.122 -40.572  1.00 13.95           C  
ATOM   2982  CE2 PHE A 221      35.955   7.169 -41.640  1.00 14.92           C  
ATOM   2983  CZ  PHE A 221      34.854   6.465 -41.219  1.00 13.91           C  
ATOM   2984  H   PHE A 221      32.457  10.705 -41.641  1.00 14.37           H  
ATOM   2985  HA  PHE A 221      34.489  12.504 -41.173  1.00 14.20           H  
ATOM   2986  HB3 PHE A 221      34.961  10.866 -39.514  1.00 13.76           H  
ATOM   2987  HB2 PHE A 221      36.126  10.954 -40.583  1.00 13.75           H  
ATOM   2988  HD1 PHE A 221      33.250   8.919 -39.850  1.00 13.27           H  
ATOM   2989  HD2 PHE A 221      36.832   9.001 -41.664  1.00 13.83           H  
ATOM   2990  HE1 PHE A 221      33.068   6.646 -40.277  1.00 13.70           H  
ATOM   2991  HE2 PHE A 221      36.653   6.722 -42.092  1.00 14.35           H  
ATOM   2992  HZ  PHE A 221      34.783   5.542 -41.405  1.00 14.13           H  
ATOM   2993  N   GLY A 222      35.754  11.695 -43.284  1.00 15.13           N  
ATOM   2994  CA  GLY A 222      36.336  11.186 -44.496  1.00 15.17           C  
ATOM   2995  C   GLY A 222      37.809  10.872 -44.242  1.00 16.35           C  
ATOM   2996  O   GLY A 222      38.489  11.668 -43.589  1.00 16.19           O  
ATOM   2997  H   GLY A 222      36.195  12.354 -42.829  1.00 15.13           H  
ATOM   2998  HA3 GLY A 222      36.255  11.866 -45.212  1.00 15.41           H  
ATOM   2999  HA2 GLY A 222      35.860  10.367 -44.777  1.00 15.39           H  
ATOM   3000  N   TYR A 223      38.301   9.755 -44.769  1.00 14.45           N  
ATOM   3001  CA  TYR A 223      39.727   9.412 -44.614  1.00 14.13           C  
ATOM   3002  C   TYR A 223      40.360   9.434 -46.008  1.00 15.19           C  
ATOM   3003  O   TYR A 223      39.662   9.600 -46.997  1.00 16.31           O  
ATOM   3004  CB  TYR A 223      39.932   8.095 -43.859  1.00 13.99           C  
ATOM   3005  CG  TYR A 223      39.611   6.855 -44.666  1.00 14.85           C  
ATOM   3006  CD1 TYR A 223      38.308   6.406 -44.774  1.00 15.78           C  
ATOM   3007  CD2 TYR A 223      40.597   6.157 -45.351  1.00 15.58           C  
ATOM   3008  CE1 TYR A 223      37.996   5.269 -45.512  1.00 14.65           C  
ATOM   3009  CE2 TYR A 223      40.292   5.040 -46.114  1.00 16.18           C  
ATOM   3010  CZ  TYR A 223      38.980   4.589 -46.192  1.00 15.29           C  
ATOM   3011  OH  TYR A 223      38.630   3.502 -46.980  1.00 15.30           O  
ATOM   3012  H   TYR A 223      37.755   9.190 -45.236  1.00 14.83           H  
ATOM   3013  HA  TYR A 223      40.159  10.129 -44.084  1.00 14.38           H  
ATOM   3014  HB3 TYR A 223      39.368   8.106 -43.058  1.00 14.21           H  
ATOM   3015  HB2 TYR A 223      40.866   8.049 -43.565  1.00 14.21           H  
ATOM   3016  HD1 TYR A 223      37.622   6.860 -44.313  1.00 15.29           H  
ATOM   3017  HD2 TYR A 223      41.490   6.455 -45.307  1.00 15.54           H  
ATOM   3018  HE1 TYR A 223      37.099   4.986 -45.582  1.00 15.08           H  
ATOM   3019  HE2 TYR A 223      40.974   4.584 -46.576  1.00 15.76           H  
ATOM   3020  HH  TYR A 223      37.816   3.257 -47.041  0.00 15.21           H  
ATOM   3021  N   GLU A 224      41.700   9.375 -46.083  1.00 14.76           N  
ATOM   3022  CA  GLU A 224      42.425   9.790 -47.279  1.00 15.42           C  
ATOM   3023  C   GLU A 224      41.878  11.147 -47.733  1.00 14.33           C  
ATOM   3024  O   GLU A 224      41.664  11.403 -48.907  1.00 15.33           O  
ATOM   3025  CB  GLU A 224      42.400   8.728 -48.389  1.00 16.02           C  
ATOM   3026  CG  GLU A 224      43.115   7.443 -48.007  1.00 16.49           C  
ATOM   3027  CD  GLU A 224      43.418   6.454 -49.123  1.00 17.20           C  
ATOM   3028  OE1 GLU A 224      43.684   6.866 -50.274  1.00 16.35           O  
ATOM   3029  OE2 GLU A 224      43.480   5.262 -48.816  1.00 17.35           O  
ATOM   3030  H   GLU A 224      42.175   9.067 -45.365  1.00 15.00           H  
ATOM   3031  HA  GLU A 224      43.362   9.923 -47.018  1.00 15.21           H  
ATOM   3032  HB3 GLU A 224      42.823   9.102 -49.190  1.00 15.98           H  
ATOM   3033  HB2 GLU A 224      41.467   8.523 -48.608  1.00 15.99           H  
ATOM   3034  HG3 GLU A 224      42.574   6.978 -47.334  1.00 16.54           H  
ATOM   3035  HG2 GLU A 224      43.964   7.680 -47.578  1.00 16.54           H  
ATOM   3036  N   ALA A 225      41.663  12.058 -46.787  1.00 15.24           N  
ATOM   3037  CA  ALA A 225      40.818  13.225 -47.028  1.00 15.36           C  
ATOM   3038  C   ALA A 225      41.511  14.282 -47.889  1.00 16.38           C  
ATOM   3039  O   ALA A 225      40.837  15.168 -48.390  1.00 16.41           O  
ATOM   3040  CB  ALA A 225      40.412  13.831 -45.709  1.00 15.64           C  
ATOM   3041  H   ALA A 225      42.057  11.959 -45.968  1.00 15.05           H  
ATOM   3042  HA  ALA A 225      40.005  12.927 -47.499  1.00 15.56           H  
ATOM   3043  HB3 ALA A 225      41.206  14.050 -45.194  1.00 15.58           H  
ATOM   3044  HB2 ALA A 225      39.870  13.196 -45.213  1.00 15.57           H  
ATOM   3045  HB1 ALA A 225      39.897  14.640 -45.868  1.00 15.57           H  
ATOM   3046  N   LYS A 226      42.843  14.185 -48.060  1.00 16.77           N  
ATOM   3047  CA  LYS A 226      43.578  15.111 -48.915  1.00 19.54           C  
ATOM   3048  C   LYS A 226      44.133  14.411 -50.149  1.00 21.64           C  
ATOM   3049  O   LYS A 226      44.959  14.980 -50.858  1.00 23.54           O  
ATOM   3050  CB  LYS A 226      44.703  15.790 -48.127  1.00 19.64           C  
ATOM   3051  CG  LYS A 226      44.197  16.636 -46.975  1.00 20.39           C  
ATOM   3052  CD  LYS A 226      45.202  17.526 -46.348  1.00 21.73           C  
ATOM   3053  CE  LYS A 226      44.608  18.292 -45.200  1.00 22.67           C  
ATOM   3054  NZ  LYS A 226      45.460  19.433 -44.811  1.00 22.96           N  
ATOM   3055  H   LYS A 226      43.308  13.531 -47.622  1.00 17.21           H  
ATOM   3056  HA  LYS A 226      42.953  15.809 -49.218  1.00 19.31           H  
ATOM   3057  HB3 LYS A 226      45.217  16.360 -48.735  1.00 19.82           H  
ATOM   3058  HB2 LYS A 226      45.303  15.100 -47.775  1.00 19.79           H  
ATOM   3059  HG3 LYS A 226      43.839  16.036 -46.286  1.00 20.52           H  
ATOM   3060  HG2 LYS A 226      43.452  17.186 -47.300  1.00 20.53           H  
ATOM   3061  HD3 LYS A 226      45.540  18.159 -47.018  1.00 21.63           H  
ATOM   3062  HD2 LYS A 226      45.956  16.990 -46.023  1.00 21.62           H  
ATOM   3063  HE3 LYS A 226      44.502  17.700 -44.432  1.00 22.51           H  
ATOM   3064  HE2 LYS A 226      43.726  18.626 -45.450  1.00 22.49           H  
ATOM   3065  HZ1 LYS A 226      45.529  20.015 -45.504  1.00 22.86           H  
ATOM   3066  HZ2 LYS A 226      46.287  19.137 -44.588  1.00 22.87           H  
ATOM   3067  HZ3 LYS A 226      45.095  19.860 -44.099  1.00 22.87           H  
ATOM   3068  N   GLY A 227      43.649  13.205 -50.456  1.00 17.94           N  
ATOM   3069  CA  GLY A 227      44.043  12.529 -51.678  1.00 18.03           C  
ATOM   3070  C   GLY A 227      44.649  11.140 -51.454  1.00 17.24           C  
ATOM   3071  O   GLY A 227      44.743  10.629 -50.334  1.00 15.60           O  
ATOM   3072  H   GLY A 227      43.058  12.792 -49.893  1.00 18.76           H  
ATOM   3073  HA3 GLY A 227      44.699  13.090 -52.158  1.00 17.96           H  
ATOM   3074  HA2 GLY A 227      43.247  12.442 -52.259  1.00 17.84           H  
ATOM   3075  N   LEU A 228      45.048  10.507 -52.559  1.00 16.46           N  
ATOM   3076  CA  LEU A 228      45.513   9.130 -52.556  1.00 18.20           C  
ATOM   3077  C   LEU A 228      46.600   8.884 -51.497  1.00 17.86           C  
ATOM   3078  O   LEU A 228      47.631   9.553 -51.468  1.00 18.41           O  
ATOM   3079  CB  LEU A 228      46.030   8.860 -53.979  1.00 18.81           C  
ATOM   3080  CG  LEU A 228      45.914   7.471 -54.549  1.00 24.69           C  
ATOM   3081  CD1 LEU A 228      44.455   6.969 -54.653  1.00 22.24           C  
ATOM   3082  CD2 LEU A 228      46.546   7.488 -55.936  1.00 26.42           C  
ATOM   3083  H   LEU A 228      45.030  10.961 -53.351  1.00 17.08           H  
ATOM   3084  HA  LEU A 228      44.745   8.545 -52.367  1.00 17.94           H  
ATOM   3085  HB3 LEU A 228      46.974   9.113 -54.003  1.00 19.94           H  
ATOM   3086  HB2 LEU A 228      45.560   9.464 -54.587  1.00 19.88           H  
ATOM   3087  HG  LEU A 228      46.425   6.848 -53.974  1.00 23.30           H  
ATOM   3088 HD11 LEU A 228      44.450   6.052 -54.980  1.00 22.91           H  
ATOM   3089 HD12 LEU A 228      43.961   7.535 -55.271  1.00 22.91           H  
ATOM   3090 HD13 LEU A 228      44.034   7.002 -53.777  1.00 22.86           H  
ATOM   3091 HD21 LEU A 228      47.441   7.864 -55.880  1.00 25.70           H  
ATOM   3092 HD22 LEU A 228      46.003   8.030 -56.534  1.00 25.85           H  
ATOM   3093 HD23 LEU A 228      46.598   6.579 -56.281  1.00 25.85           H  
ATOM   3094  N   ALA A 229      46.350   7.882 -50.642  1.00 17.59           N  
ATOM   3095  CA  ALA A 229      47.281   7.391 -49.629  1.00 18.01           C  
ATOM   3096  C   ALA A 229      47.597   8.421 -48.540  1.00 18.65           C  
ATOM   3097  O   ALA A 229      48.482   8.143 -47.708  1.00 21.26           O  
ATOM   3098  CB  ALA A 229      48.563   6.898 -50.272  1.00 20.49           C  
ATOM   3099  H   ALA A 229      45.535   7.472 -50.697  1.00 17.75           H  
ATOM   3100  HA  ALA A 229      46.853   6.621 -49.187  1.00 18.48           H  
ATOM   3101  HB3 ALA A 229      49.120   7.656 -50.514  1.00 19.71           H  
ATOM   3102  HB2 ALA A 229      48.350   6.386 -51.071  1.00 19.72           H  
ATOM   3103  HB1 ALA A 229      49.044   6.331 -49.645  1.00 19.72           H  
ATOM   3104  N   THR A 230      46.818   9.509 -48.420  1.00 18.05           N  
ATOM   3105  CA  THR A 230      47.026  10.474 -47.337  1.00 17.66           C  
ATOM   3106  C   THR A 230      46.480   9.918 -46.013  1.00 17.72           C  
ATOM   3107  O   THR A 230      45.485   9.188 -45.976  1.00 15.27           O  
ATOM   3108  CB  THR A 230      46.460  11.867 -47.650  1.00 19.13           C  
ATOM   3109  OG1 THR A 230      45.044  11.824 -47.897  1.00 16.71           O  
ATOM   3110  CG2 THR A 230      47.148  12.485 -48.844  1.00 18.30           C  
ATOM   3111  H   THR A 230      46.136   9.651 -49.011  1.00 18.10           H  
ATOM   3112  HA  THR A 230      48.000  10.576 -47.233  1.00 18.01           H  
ATOM   3113  HB  THR A 230      46.622  12.442 -46.866  1.00 18.22           H  
ATOM   3114  HG1 THR A 230      44.889  11.313 -48.557  0.00 16.85           H  
ATOM   3115 HG21 THR A 230      46.786  13.374 -49.005  1.00 18.54           H  
ATOM   3116 HG22 THR A 230      47.000  11.928 -49.630  1.00 18.52           H  
ATOM   3117 HG23 THR A 230      48.104  12.551 -48.671  1.00 18.54           H  
ATOM   3118  N   LYS A 231      47.164  10.290 -44.909  1.00 16.08           N  
ATOM   3119  CA  LYS A 231      46.795   9.869 -43.573  1.00 18.83           C  
ATOM   3120  C   LYS A 231      45.742  10.803 -42.981  1.00 18.18           C  
ATOM   3121  O   LYS A 231      45.162  10.511 -41.924  1.00 15.82           O  
ATOM   3122  CB  LYS A 231      48.037   9.794 -42.680  1.00 20.70           C  
ATOM   3123  CG  LYS A 231      48.982   8.650 -42.989  1.00 25.63           C  
ATOM   3124  CD  LYS A 231      50.091   8.487 -41.966  1.00 29.11           C  
ATOM   3125  CE  LYS A 231      51.144   9.555 -42.138  1.00 37.38           C  
ATOM   3126  NZ  LYS A 231      52.122   9.512 -41.026  1.00 44.00           N  
ATOM   3127  H   LYS A 231      47.891  10.836 -45.006  1.00 17.12           H  
ATOM   3128  HA  LYS A 231      46.406   8.966 -43.635  1.00 18.43           H  
ATOM   3129  HB3 LYS A 231      47.745   9.713 -41.749  1.00 21.30           H  
ATOM   3130  HB2 LYS A 231      48.530  10.637 -42.765  1.00 21.39           H  
ATOM   3131  HG3 LYS A 231      49.383   8.801 -43.872  1.00 25.18           H  
ATOM   3132  HG2 LYS A 231      48.465   7.818 -43.033  1.00 25.13           H  
ATOM   3133  HD3 LYS A 231      50.505   7.604 -42.072  1.00 29.94           H  
ATOM   3134  HD2 LYS A 231      49.714   8.546 -41.063  1.00 29.89           H  
ATOM   3135  HE3 LYS A 231      50.723  10.435 -42.159  1.00 36.44           H  
ATOM   3136  HE2 LYS A 231      51.613   9.422 -42.983  1.00 36.64           H  
ATOM   3137  HZ1 LYS A 231      52.508   8.692 -40.987  1.00 41.84           H  
ATOM   3138  HZ2 LYS A 231      51.702   9.680 -40.240  1.00 41.84           H  
ATOM   3139  HZ3 LYS A 231      52.766  10.137 -41.158  1.00 41.84           H  
ATOM   3140  N   ASP A 232      45.410  11.883 -43.703  1.00 17.16           N  
ATOM   3141  CA  ASP A 232      44.489  12.876 -43.157  1.00 17.24           C  
ATOM   3142  C   ASP A 232      43.063  12.326 -42.993  1.00 17.07           C  
ATOM   3143  O   ASP A 232      42.557  11.620 -43.864  1.00 14.65           O  
ATOM   3144  CB  ASP A 232      44.449  14.081 -44.093  1.00 18.33           C  
ATOM   3145  CG  ASP A 232      45.818  14.725 -44.221  1.00 20.61           C  
ATOM   3146  OD1 ASP A 232      46.136  15.560 -43.367  1.00 19.94           O  
ATOM   3147  OD2 ASP A 232      46.555  14.317 -45.102  1.00 20.13           O  
ATOM   3148  H   ASP A 232      45.753  12.005 -44.540  1.00 17.44           H  
ATOM   3149  HA  ASP A 232      44.827  13.167 -42.278  1.00 17.34           H  
ATOM   3150  HB3 ASP A 232      43.818  14.745 -43.747  1.00 18.56           H  
ATOM   3151  HB2 ASP A 232      44.148  13.798 -44.981  1.00 18.58           H  
ATOM   3152  N   VAL A 233      42.437  12.699 -41.874  1.00 14.65           N  
ATOM   3153  CA  VAL A 233      41.048  12.376 -41.590  1.00 15.40           C  
ATOM   3154  C   VAL A 233      40.325  13.669 -41.223  1.00 15.43           C  
ATOM   3155  O   VAL A 233      40.830  14.492 -40.444  1.00 16.77           O  
ATOM   3156  CB  VAL A 233      40.951  11.342 -40.448  1.00 14.94           C  
ATOM   3157  CG1 VAL A 233      39.527  11.126 -40.003  1.00 16.98           C  
ATOM   3158  CG2 VAL A 233      41.630  10.033 -40.856  1.00 17.94           C  
ATOM   3159  H   VAL A 233      42.902  13.182 -41.253  1.00 15.40           H  
ATOM   3160  HA  VAL A 233      40.642  12.001 -42.389  1.00 15.20           H  
ATOM   3161  HB  VAL A 233      41.451  11.708 -39.680  1.00 15.94           H  
ATOM   3162 HG11 VAL A 233      38.943  11.103 -40.781  1.00 16.34           H  
ATOM   3163 HG12 VAL A 233      39.256  11.852 -39.415  1.00 16.34           H  
ATOM   3164 HG13 VAL A 233      39.461  10.282 -39.524  1.00 16.35           H  
ATOM   3165 HG21 VAL A 233      41.509   9.370 -40.154  1.00 16.99           H  
ATOM   3166 HG22 VAL A 233      42.581  10.188 -40.992  1.00 16.99           H  
ATOM   3167 HG23 VAL A 233      41.235   9.705 -41.682  1.00 17.00           H  
ATOM   3168  N   TYR A 234      39.131  13.841 -41.802  1.00 16.29           N  
ATOM   3169  CA  TYR A 234      38.288  14.994 -41.542  1.00 14.57           C  
ATOM   3170  C   TYR A 234      37.033  14.511 -40.822  1.00 15.38           C  
ATOM   3171  O   TYR A 234      36.301  13.700 -41.388  1.00 14.38           O  
ATOM   3172  CB  TYR A 234      37.912  15.661 -42.866  1.00 13.98           C  
ATOM   3173  CG  TYR A 234      36.945  16.815 -42.759  1.00 14.81           C  
ATOM   3174  CD1 TYR A 234      37.294  17.980 -42.084  1.00 15.97           C  
ATOM   3175  CD2 TYR A 234      35.676  16.750 -43.308  1.00 14.19           C  
ATOM   3176  CE1 TYR A 234      36.426  19.062 -41.977  1.00 16.79           C  
ATOM   3177  CE2 TYR A 234      34.795  17.818 -43.197  1.00 15.26           C  
ATOM   3178  CZ  TYR A 234      35.167  18.977 -42.540  1.00 16.21           C  
ATOM   3179  OH  TYR A 234      34.292  20.051 -42.406  1.00 19.55           O  
ATOM   3180  H   TYR A 234      38.828  13.207 -42.386  1.00 15.68           H  
ATOM   3181  HA  TYR A 234      38.771  15.642 -40.969  1.00 14.94           H  
ATOM   3182  HB3 TYR A 234      37.523  14.978 -43.452  1.00 14.30           H  
ATOM   3183  HB2 TYR A 234      38.735  15.981 -43.291  1.00 14.30           H  
ATOM   3184  HD1 TYR A 234      38.155  18.048 -41.705  1.00 15.88           H  
ATOM   3185  HD2 TYR A 234      35.406  15.972 -43.767  1.00 14.61           H  
ATOM   3186  HE1 TYR A 234      36.689  19.841 -41.515  1.00 16.48           H  
ATOM   3187  HE2 TYR A 234      33.936  17.757 -43.581  1.00 15.25           H  
ATOM   3188  HH  TYR A 234      34.535  20.758 -41.986  0.00 19.53           H  
ATOM   3189  N   TYR A 235      36.785  15.012 -39.605  1.00 14.20           N  
ATOM   3190  CA  TYR A 235      35.576  14.760 -38.851  1.00 14.35           C  
ATOM   3191  C   TYR A 235      34.581  15.895 -39.029  1.00 16.09           C  
ATOM   3192  O   TYR A 235      34.973  17.065 -39.088  1.00 15.78           O  
ATOM   3193  CB  TYR A 235      35.923  14.605 -37.369  1.00 14.80           C  
ATOM   3194  CG  TYR A 235      34.839  14.983 -36.389  1.00 16.05           C  
ATOM   3195  CD1 TYR A 235      33.737  14.185 -36.175  1.00 16.88           C  
ATOM   3196  CD2 TYR A 235      34.926  16.144 -35.651  1.00 15.04           C  
ATOM   3197  CE1 TYR A 235      32.750  14.536 -35.255  1.00 17.23           C  
ATOM   3198  CE2 TYR A 235      33.957  16.525 -34.746  1.00 16.21           C  
ATOM   3199  CZ  TYR A 235      32.849  15.724 -34.551  1.00 17.26           C  
ATOM   3200  OH  TYR A 235      31.932  16.101 -33.597  1.00 17.24           O  
ATOM   3201  H   TYR A 235      37.420  15.551 -39.227  1.00 14.52           H  
ATOM   3202  HA  TYR A 235      35.163  13.920 -39.173  1.00 14.71           H  
ATOM   3203  HB3 TYR A 235      36.714  15.151 -37.181  1.00 14.97           H  
ATOM   3204  HB2 TYR A 235      36.169  13.670 -37.212  1.00 14.98           H  
ATOM   3205  HD1 TYR A 235      33.650  13.379 -36.657  1.00 16.74           H  
ATOM   3206  HD2 TYR A 235      35.668  16.710 -35.782  1.00 15.59           H  
ATOM   3207  HE1 TYR A 235      32.005  13.973 -35.125  1.00 17.13           H  
ATOM   3208  HE2 TYR A 235      34.053  17.325 -34.257  1.00 16.22           H  
ATOM   3209  HH  TYR A 235      31.261  15.600 -33.413  0.00 17.25           H  
ATOM   3210  N   PHE A 236      33.282  15.563 -39.122  1.00 14.64           N  
ATOM   3211  CA  PHE A 236      32.259  16.585 -39.254  1.00 15.40           C  
ATOM   3212  C   PHE A 236      30.942  16.152 -38.625  1.00 16.13           C  
ATOM   3213  O   PHE A 236      30.650  14.949 -38.519  1.00 14.96           O  
ATOM   3214  CB  PHE A 236      31.963  16.903 -40.726  1.00 16.06           C  
ATOM   3215  CG  PHE A 236      31.445  15.733 -41.528  1.00 17.47           C  
ATOM   3216  CD1 PHE A 236      30.095  15.424 -41.550  1.00 16.79           C  
ATOM   3217  CD2 PHE A 236      32.312  14.900 -42.216  1.00 17.44           C  
ATOM   3218  CE1 PHE A 236      29.618  14.321 -42.238  1.00 17.03           C  
ATOM   3219  CE2 PHE A 236      31.833  13.802 -42.927  1.00 17.00           C  
ATOM   3220  CZ  PHE A 236      30.490  13.500 -42.909  1.00 18.27           C  
ATOM   3221  H   PHE A 236      33.032  14.684 -39.101  1.00 15.14           H  
ATOM   3222  HA  PHE A 236      32.569  17.409 -38.804  1.00 15.51           H  
ATOM   3223  HB3 PHE A 236      32.786  17.231 -41.143  1.00 16.22           H  
ATOM   3224  HB2 PHE A 236      31.302  17.626 -40.760  1.00 16.22           H  
ATOM   3225  HD1 PHE A 236      29.491  15.964 -41.067  1.00 16.99           H  
ATOM   3226  HD2 PHE A 236      33.238  15.086 -42.211  1.00 17.33           H  
ATOM   3227  HE1 PHE A 236      28.693  14.132 -42.242  1.00 17.25           H  
ATOM   3228  HE2 PHE A 236      32.436  13.244 -43.392  1.00 17.39           H  
ATOM   3229  HZ  PHE A 236      30.162  12.768 -43.408  1.00 17.66           H  
ATOM   3230  N   GLU A 237      30.126  17.173 -38.305  1.00 15.62           N  
ATOM   3231  CA  GLU A 237      28.702  17.020 -38.071  1.00 15.77           C  
ATOM   3232  C   GLU A 237      27.937  18.042 -38.919  1.00 17.56           C  
ATOM   3233  O   GLU A 237      28.199  19.245 -38.850  1.00 17.52           O  
ATOM   3234  CB  GLU A 237      28.350  17.150 -36.585  1.00 15.89           C  
ATOM   3235  CG  GLU A 237      29.162  16.215 -35.695  1.00 15.57           C  
ATOM   3236  CD  GLU A 237      28.674  15.907 -34.295  1.00 15.81           C  
ATOM   3237  OE1 GLU A 237      27.473  16.201 -33.970  1.00 16.71           O  
ATOM   3238  OE2 GLU A 237      29.485  15.322 -33.551  1.00 14.77           O  
ATOM   3239  H   GLU A 237      30.486  18.010 -38.227  1.00 15.78           H  
ATOM   3240  HA  GLU A 237      28.444  16.120 -38.368  1.00 16.04           H  
ATOM   3241  HB3 GLU A 237      27.397  16.956 -36.469  1.00 15.79           H  
ATOM   3242  HB2 GLU A 237      28.507  18.076 -36.304  1.00 15.79           H  
ATOM   3243  HG3 GLU A 237      30.065  16.588 -35.613  1.00 15.70           H  
ATOM   3244  HG2 GLU A 237      29.255  15.359 -36.166  1.00 15.70           H  
ATOM   3245  N   VAL A 238      26.968  17.552 -39.699  1.00 14.65           N  
ATOM   3246  CA  VAL A 238      26.066  18.372 -40.494  1.00 15.79           C  
ATOM   3247  C   VAL A 238      24.716  18.445 -39.781  1.00 16.82           C  
ATOM   3248  O   VAL A 238      24.084  17.422 -39.515  1.00 13.88           O  
ATOM   3249  CB  VAL A 238      25.873  17.813 -41.912  1.00 15.22           C  
ATOM   3250  CG1 VAL A 238      24.932  18.729 -42.702  1.00 16.55           C  
ATOM   3251  CG2 VAL A 238      27.177  17.606 -42.663  1.00 15.44           C  
ATOM   3252  H   VAL A 238      26.864  16.644 -39.738  1.00 15.56           H  
ATOM   3253  HA  VAL A 238      26.436  19.268 -40.560  1.00 15.69           H  
ATOM   3254  HB  VAL A 238      25.433  16.933 -41.825  1.00 15.60           H  
ATOM   3255 HG11 VAL A 238      25.141  19.659 -42.503  1.00 16.16           H  
ATOM   3256 HG12 VAL A 238      24.010  18.544 -42.453  1.00 16.15           H  
ATOM   3257 HG13 VAL A 238      25.046  18.570 -43.655  1.00 16.14           H  
ATOM   3258 HG21 VAL A 238      26.987  17.314 -43.571  1.00 15.38           H  
ATOM   3259 HG22 VAL A 238      27.709  16.928 -42.211  1.00 15.39           H  
ATOM   3260 HG23 VAL A 238      27.674  18.442 -42.689  1.00 15.38           H  
ATOM   3261  N   ASP A 239      24.243  19.662 -39.491  1.00 17.11           N  
ATOM   3262  CA  ASP A 239      23.007  19.810 -38.745  1.00 17.41           C  
ATOM   3263  C   ASP A 239      21.808  19.526 -39.637  1.00 15.49           C  
ATOM   3264  O   ASP A 239      21.947  19.262 -40.830  1.00 14.41           O  
ATOM   3265  CB  ASP A 239      22.948  21.149 -38.021  1.00 19.24           C  
ATOM   3266  CG  ASP A 239      22.579  22.356 -38.851  1.00 20.27           C  
ATOM   3267  OD1 ASP A 239      22.278  22.216 -40.101  1.00 23.14           O  
ATOM   3268  OD2 ASP A 239      22.555  23.436 -38.233  1.00 22.91           O  
ATOM   3269  H   ASP A 239      24.693  20.409 -39.764  1.00 17.10           H  
ATOM   3270  HA  ASP A 239      23.015  19.119 -38.045  1.00 17.27           H  
ATOM   3271  HB3 ASP A 239      23.830  21.321 -37.632  1.00 19.03           H  
ATOM   3272  HB2 ASP A 239      22.308  21.083 -37.285  1.00 19.01           H  
ATOM   3273  N   PRO A 240      20.594  19.426 -39.058  1.00 17.07           N  
ATOM   3274  CA  PRO A 240      19.394  19.111 -39.847  1.00 19.17           C  
ATOM   3275  C   PRO A 240      19.030  20.113 -40.935  1.00 19.60           C  
ATOM   3276  O   PRO A 240      18.170  19.817 -41.751  1.00 19.96           O  
ATOM   3277  CB  PRO A 240      18.296  19.140 -38.788  1.00 19.62           C  
ATOM   3278  CG  PRO A 240      18.985  18.715 -37.561  1.00 18.62           C  
ATOM   3279  CD  PRO A 240      20.293  19.470 -37.630  1.00 17.06           C  
ATOM   3280  HA  PRO A 240      19.471  18.200 -40.226  1.00 18.90           H  
ATOM   3281  HB3 PRO A 240      17.571  18.521 -39.016  1.00 19.28           H  
ATOM   3282  HB2 PRO A 240      17.925  20.043 -38.687  1.00 19.28           H  
ATOM   3283  HG3 PRO A 240      19.136  17.748 -37.556  1.00 18.48           H  
ATOM   3284  HG2 PRO A 240      18.475  18.966 -36.764  1.00 18.48           H  
ATOM   3285  HD3 PRO A 240      20.985  19.026 -37.105  1.00 17.40           H  
ATOM   3286  HD2 PRO A 240      20.189  20.387 -37.318  1.00 17.41           H  
ATOM   3287  N   SER A 241      19.710  21.261 -40.961  1.00 18.71           N  
ATOM   3288  CA  SER A 241      19.473  22.292 -41.969  1.00 20.23           C  
ATOM   3289  C   SER A 241      20.513  22.197 -43.073  1.00 20.69           C  
ATOM   3290  O   SER A 241      20.459  22.939 -44.065  1.00 21.80           O  
ATOM   3291  CB  SER A 241      19.450  23.688 -41.347  1.00 22.62           C  
ATOM   3292  OG  SER A 241      20.783  24.115 -41.128  1.00 25.91           O  
ATOM   3293  H   SER A 241      20.329  21.429 -40.311  1.00 19.20           H  
ATOM   3294  HA  SER A 241      18.582  22.122 -42.375  1.00 20.42           H  
ATOM   3295  HB3 SER A 241      18.961  23.665 -40.494  1.00 22.80           H  
ATOM   3296  HB2 SER A 241      18.994  24.315 -41.952  1.00 22.80           H  
ATOM   3297  HG  SER A 241      21.080  24.532 -41.805  0.00 26.15           H  
ATOM   3298  N   GLY A 242      21.506  21.288 -42.919  1.00 17.31           N  
ATOM   3299  CA  GLY A 242      22.483  21.104 -43.964  1.00 16.75           C  
ATOM   3300  C   GLY A 242      23.792  21.855 -43.750  1.00 19.77           C  
ATOM   3301  O   GLY A 242      24.608  21.863 -44.663  1.00 20.77           O  
ATOM   3302  H   GLY A 242      21.569  20.790 -42.156  1.00 17.95           H  
ATOM   3303  HA3 GLY A 242      22.088  21.387 -44.826  1.00 17.56           H  
ATOM   3304  HA2 GLY A 242      22.681  20.137 -44.037  1.00 17.53           H  
ATOM   3305  N   LYS A 243      23.984  22.464 -42.580  1.00 19.88           N  
ATOM   3306  CA  LYS A 243      25.174  23.260 -42.304  1.00 22.54           C  
ATOM   3307  C   LYS A 243      26.191  22.416 -41.515  1.00 19.16           C  
ATOM   3308  O   LYS A 243      25.808  21.745 -40.562  1.00 18.76           O  
ATOM   3309  CB  LYS A 243      24.722  24.470 -41.479  1.00 27.21           C  
ATOM   3310  CG  LYS A 243      25.780  25.502 -41.123  1.00 37.33           C  
ATOM   3311  CD  LYS A 243      25.243  26.564 -40.162  1.00 42.50           C  
ATOM   3312  CE  LYS A 243      25.999  27.872 -40.243  1.00 52.25           C  
ATOM   3313  NZ  LYS A 243      27.431  27.695 -39.902  1.00 56.54           N  
ATOM   3314  H   LYS A 243      23.355  22.378 -41.923  1.00 20.46           H  
ATOM   3315  HA  LYS A 243      25.575  23.564 -43.151  1.00 22.07           H  
ATOM   3316  HB3 LYS A 243      24.331  24.137 -40.644  1.00 27.99           H  
ATOM   3317  HB2 LYS A 243      24.009  24.924 -41.974  1.00 28.04           H  
ATOM   3318  HG3 LYS A 243      26.092  25.937 -41.945  1.00 35.80           H  
ATOM   3319  HG2 LYS A 243      26.545  25.050 -40.708  1.00 35.65           H  
ATOM   3320  HD3 LYS A 243      25.298  26.222 -39.245  1.00 43.33           H  
ATOM   3321  HD2 LYS A 243      24.298  26.732 -40.366  1.00 43.18           H  
ATOM   3322  HE3 LYS A 243      25.603  28.517 -39.626  1.00 50.78           H  
ATOM   3323  HE2 LYS A 243      25.930  28.235 -41.146  1.00 50.78           H  
ATOM   3324  HZ1 LYS A 243      27.872  27.331 -40.606  1.00 55.03           H  
ATOM   3325  HZ2 LYS A 243      27.511  27.146 -39.184  1.00 54.98           H  
ATOM   3326  HZ3 LYS A 243      27.801  28.498 -39.703  1.00 55.11           H  
ATOM   3327  N   VAL A 244      27.488  22.509 -41.859  1.00 18.82           N  
ATOM   3328  CA  VAL A 244      28.522  21.891 -41.045  1.00 19.84           C  
ATOM   3329  C   VAL A 244      28.672  22.703 -39.764  1.00 20.27           C  
ATOM   3330  O   VAL A 244      29.095  23.844 -39.835  1.00 20.69           O  
ATOM   3331  CB  VAL A 244      29.870  21.793 -41.772  1.00 18.90           C  
ATOM   3332  CG1 VAL A 244      30.963  21.267 -40.834  1.00 20.63           C  
ATOM   3333  CG2 VAL A 244      29.778  20.945 -43.027  1.00 21.21           C  
ATOM   3334  H   VAL A 244      27.729  22.966 -42.613  1.00 19.18           H  
ATOM   3335  HA  VAL A 244      28.233  20.991 -40.812  1.00 19.50           H  
ATOM   3336  HB  VAL A 244      30.125  22.709 -42.046  1.00 19.81           H  
ATOM   3337 HG11 VAL A 244      30.599  20.558 -40.276  1.00 20.11           H  
ATOM   3338 HG12 VAL A 244      31.286  21.990 -40.269  1.00 20.11           H  
ATOM   3339 HG13 VAL A 244      31.702  20.915 -41.360  1.00 20.12           H  
ATOM   3340 HG21 VAL A 244      30.653  20.892 -43.449  1.00 20.49           H  
ATOM   3341 HG22 VAL A 244      29.144  21.347 -43.646  1.00 20.48           H  
ATOM   3342 HG23 VAL A 244      29.478  20.050 -42.792  1.00 20.49           H  
ATOM   3343  N   VAL A 245      28.364  22.115 -38.608  1.00 16.73           N  
ATOM   3344  CA  VAL A 245      28.368  22.822 -37.342  1.00 18.87           C  
ATOM   3345  C   VAL A 245      29.530  22.419 -36.445  1.00 20.62           C  
ATOM   3346  O   VAL A 245      29.818  23.153 -35.512  1.00 19.18           O  
ATOM   3347  CB  VAL A 245      27.026  22.666 -36.613  1.00 20.48           C  
ATOM   3348  CG1 VAL A 245      25.942  23.394 -37.377  1.00 21.10           C  
ATOM   3349  CG2 VAL A 245      26.663  21.203 -36.378  1.00 19.79           C  
ATOM   3350  H   VAL A 245      28.140  21.229 -38.613  1.00 18.05           H  
ATOM   3351  HA  VAL A 245      28.477  23.769 -37.540  1.00 19.07           H  
ATOM   3352  HB  VAL A 245      27.116  23.101 -35.729  1.00 20.15           H  
ATOM   3353 HG11 VAL A 245      25.849  23.003 -38.262  1.00 20.87           H  
ATOM   3354 HG12 VAL A 245      26.179  24.334 -37.461  1.00 20.89           H  
ATOM   3355 HG13 VAL A 245      25.099  23.315 -36.898  1.00 20.90           H  
ATOM   3356 HG21 VAL A 245      25.912  21.151 -35.761  1.00 19.98           H  
ATOM   3357 HG22 VAL A 245      27.426  20.734 -35.998  1.00 19.98           H  
ATOM   3358 HG23 VAL A 245      26.415  20.789 -37.222  1.00 19.96           H  
ATOM   3359  N   ARG A 246      30.151  21.257 -36.698  1.00 18.63           N  
ATOM   3360  CA  ARG A 246      31.334  20.793 -35.972  1.00 18.85           C  
ATOM   3361  C   ARG A 246      32.250  20.126 -36.975  1.00 16.67           C  
ATOM   3362  O   ARG A 246      31.762  19.449 -37.889  1.00 16.52           O  
ATOM   3363  CB  ARG A 246      31.018  19.760 -34.892  1.00 19.57           C  
ATOM   3364  CG  ARG A 246      30.176  20.252 -33.727  1.00 22.36           C  
ATOM   3365  CD  ARG A 246      29.594  19.072 -32.986  1.00 26.27           C  
ATOM   3366  NE  ARG A 246      29.149  19.419 -31.656  1.00 27.58           N  
ATOM   3367  CZ  ARG A 246      28.506  18.587 -30.835  1.00 32.52           C  
ATOM   3368  NH1 ARG A 246      27.928  17.475 -31.274  1.00 27.57           N  
ATOM   3369  NH2 ARG A 246      28.376  18.921 -29.569  1.00 36.35           N  
ATOM   3370  H   ARG A 246      29.814  20.717 -37.353  1.00 19.09           H  
ATOM   3371  HA  ARG A 246      31.794  21.565 -35.569  1.00 18.50           H  
ATOM   3372  HB3 ARG A 246      31.866  19.418 -34.538  1.00 19.99           H  
ATOM   3373  HB2 ARG A 246      30.552  19.009 -35.316  1.00 20.01           H  
ATOM   3374  HG3 ARG A 246      29.448  20.821 -34.058  1.00 22.51           H  
ATOM   3375  HG2 ARG A 246      30.731  20.782 -33.116  1.00 22.55           H  
ATOM   3376  HD3 ARG A 246      30.272  18.365 -32.924  1.00 25.58           H  
ATOM   3377  HD2 ARG A 246      28.835  18.715 -33.496  1.00 25.57           H  
ATOM   3378  HE  ARG A 246      29.308  20.228 -31.371  1.00 28.36           H  
ATOM   3379 HH11 ARG A 246      27.401  17.503 -31.979  1.00 28.99           H  
ATOM   3380 HH12 ARG A 246      28.073  16.712 -30.857  1.00 29.01           H  
ATOM   3381 HH21 ARG A 246      27.827  18.469 -29.052  1.00 35.03           H  
ATOM   3382 HH22 ARG A 246      28.838  19.594 -29.242  1.00 34.98           H  
ATOM   3383  N   ASP A 247      33.562  20.392 -36.878  1.00 16.72           N  
ATOM   3384  CA  ASP A 247      34.537  19.658 -37.671  1.00 16.11           C  
ATOM   3385  C   ASP A 247      35.902  19.711 -36.997  1.00 17.22           C  
ATOM   3386  O   ASP A 247      36.101  20.424 -36.004  1.00 15.36           O  
ATOM   3387  CB  ASP A 247      34.514  20.104 -39.140  1.00 17.45           C  
ATOM   3388  CG  ASP A 247      35.060  21.476 -39.485  1.00 19.93           C  
ATOM   3389  OD1 ASP A 247      35.482  22.185 -38.550  1.00 20.80           O  
ATOM   3390  OD2 ASP A 247      35.062  21.825 -40.703  1.00 22.47           O  
ATOM   3391  H   ASP A 247      33.853  21.044 -36.308  1.00 16.60           H  
ATOM   3392  HA  ASP A 247      34.252  18.717 -37.663  1.00 16.67           H  
ATOM   3393  HB3 ASP A 247      33.590  20.069 -39.461  1.00 17.66           H  
ATOM   3394  HB2 ASP A 247      35.029  19.454 -39.658  1.00 17.65           H  
ATOM   3395  N   LEU A 248      36.818  18.877 -37.511  1.00 17.45           N  
ATOM   3396  CA  LEU A 248      38.190  18.786 -37.063  1.00 18.36           C  
ATOM   3397  C   LEU A 248      39.010  18.054 -38.117  1.00 19.18           C  
ATOM   3398  O   LEU A 248      38.559  17.030 -38.641  1.00 17.53           O  
ATOM   3399  CB  LEU A 248      38.258  18.041 -35.730  1.00 19.10           C  
ATOM   3400  CG  LEU A 248      39.642  17.976 -35.098  1.00 21.14           C  
ATOM   3401  CD1 LEU A 248      40.110  19.378 -34.670  1.00 23.71           C  
ATOM   3402  CD2 LEU A 248      39.677  17.034 -33.915  1.00 21.61           C  
ATOM   3403  H   LEU A 248      36.555  18.324 -38.190  1.00 17.59           H  
ATOM   3404  HA  LEU A 248      38.544  19.698 -36.954  1.00 18.47           H  
ATOM   3405  HB3 LEU A 248      37.938  17.127 -35.871  1.00 19.33           H  
ATOM   3406  HB2 LEU A 248      37.648  18.474 -35.100  1.00 19.33           H  
ATOM   3407  HG  LEU A 248      40.276  17.636 -35.776  1.00 21.25           H  
ATOM   3408 HD11 LEU A 248      40.973  19.310 -34.225  1.00 22.91           H  
ATOM   3409 HD12 LEU A 248      39.460  19.765 -34.058  1.00 22.91           H  
ATOM   3410 HD13 LEU A 248      40.196  19.948 -35.454  1.00 22.86           H  
ATOM   3411 HD21 LEU A 248      39.470  16.131 -34.213  1.00 21.47           H  
ATOM   3412 HD22 LEU A 248      39.021  17.317 -33.256  1.00 21.47           H  
ATOM   3413 HD23 LEU A 248      40.564  17.048 -33.516  1.00 21.50           H  
ATOM   3414  N   TRP A 249      40.235  18.550 -38.372  1.00 17.46           N  
ATOM   3415  CA  TRP A 249      41.244  17.793 -39.103  1.00 17.82           C  
ATOM   3416  C   TRP A 249      42.190  17.058 -38.153  1.00 17.08           C  
ATOM   3417  O   TRP A 249      42.602  17.594 -37.113  1.00 18.71           O  
ATOM   3418  CB  TRP A 249      42.026  18.674 -40.085  1.00 17.97           C  
ATOM   3419  CG  TRP A 249      41.218  19.147 -41.254  1.00 17.90           C  
ATOM   3420  CD1 TRP A 249      40.379  20.219 -41.292  1.00 20.15           C  
ATOM   3421  CD2 TRP A 249      41.102  18.512 -42.536  1.00 17.41           C  
ATOM   3422  NE1 TRP A 249      39.803  20.324 -42.518  1.00 21.05           N  
ATOM   3423  CE2 TRP A 249      40.232  19.300 -43.307  1.00 18.65           C  
ATOM   3424  CE3 TRP A 249      41.706  17.396 -43.116  1.00 20.62           C  
ATOM   3425  CZ2 TRP A 249      39.903  18.973 -44.613  1.00 20.65           C  
ATOM   3426  CZ3 TRP A 249      41.380  17.070 -44.414  1.00 21.68           C  
ATOM   3427  CH2 TRP A 249      40.503  17.857 -45.148  1.00 20.18           C  
ATOM   3428  H   TRP A 249      40.445  19.390 -38.080  1.00 17.95           H  
ATOM   3429  HA  TRP A 249      40.768  17.119 -39.641  1.00 17.63           H  
ATOM   3430  HB3 TRP A 249      42.795  18.164 -40.413  1.00 17.94           H  
ATOM   3431  HB2 TRP A 249      42.368  19.451 -39.597  1.00 17.92           H  
ATOM   3432  HD1 TRP A 249      40.243  20.829 -40.584  1.00 19.80           H  
ATOM   3433  HE1 TRP A 249      39.238  20.950 -42.759  1.00 20.22           H  
ATOM   3434  HE3 TRP A 249      42.299  16.857 -42.617  1.00 20.05           H  
ATOM   3435  HZ2 TRP A 249      39.308  19.502 -45.115  1.00 20.06           H  
ATOM   3436  HZ3 TRP A 249      41.773  16.313 -44.818  1.00 20.97           H  
ATOM   3437  HH2 TRP A 249      40.305  17.615 -46.035  1.00 20.60           H  
ATOM   3438  N   LEU A 250      42.460  15.796 -38.483  1.00 16.16           N  
ATOM   3439  CA  LEU A 250      43.365  14.939 -37.720  1.00 16.92           C  
ATOM   3440  C   LEU A 250      44.043  13.959 -38.671  1.00 16.25           C  
ATOM   3441  O   LEU A 250      43.975  14.114 -39.894  1.00 16.07           O  
ATOM   3442  CB  LEU A 250      42.578  14.226 -36.608  1.00 18.67           C  
ATOM   3443  CG  LEU A 250      41.441  13.328 -37.099  1.00 17.25           C  
ATOM   3444  CD1 LEU A 250      41.483  11.959 -36.427  1.00 18.58           C  
ATOM   3445  CD2 LEU A 250      40.068  13.983 -36.927  1.00 18.68           C  
ATOM   3446  H   LEU A 250      42.059  15.445 -39.226  1.00 16.56           H  
ATOM   3447  HA  LEU A 250      44.059  15.507 -37.312  1.00 16.95           H  
ATOM   3448  HB3 LEU A 250      42.202  14.906 -36.014  1.00 17.93           H  
ATOM   3449  HB2 LEU A 250      43.200  13.687 -36.081  1.00 17.93           H  
ATOM   3450  HG  LEU A 250      41.575  13.183 -38.067  1.00 17.99           H  
ATOM   3451 HD11 LEU A 250      40.831  11.371 -36.847  1.00 18.18           H  
ATOM   3452 HD12 LEU A 250      41.270  12.055 -35.483  1.00 18.19           H  
ATOM   3453 HD13 LEU A 250      42.372  11.576 -36.522  1.00 18.18           H  
ATOM   3454 HD21 LEU A 250      40.038  14.812 -37.436  1.00 18.25           H  
ATOM   3455 HD22 LEU A 250      39.915  14.175 -35.986  1.00 18.25           H  
ATOM   3456 HD23 LEU A 250      39.377  13.380 -37.251  1.00 18.25           H  
ATOM   3457  N   GLU A 251      44.786  13.000 -38.099  1.00 17.26           N  
ATOM   3458  CA  GLU A 251      45.451  11.959 -38.884  1.00 20.58           C  
ATOM   3459  C   GLU A 251      45.214  10.595 -38.240  1.00 18.79           C  
ATOM   3460  O   GLU A 251      45.052  10.524 -37.030  1.00 21.76           O  
ATOM   3461  CB  GLU A 251      46.959  12.221 -38.954  1.00 23.12           C  
ATOM   3462  CG  GLU A 251      47.352  13.226 -40.022  1.00 27.70           C  
ATOM   3463  CD  GLU A 251      48.845  13.524 -40.056  1.00 34.96           C  
ATOM   3464  OE1 GLU A 251      49.352  13.929 -39.008  1.00 39.54           O  
ATOM   3465  OE2 GLU A 251      49.490  13.340 -41.109  1.00 38.67           O  
ATOM   3466  H   GLU A 251      44.898  13.001 -37.192  1.00 17.71           H  
ATOM   3467  HA  GLU A 251      45.078  11.956 -39.794  1.00 19.89           H  
ATOM   3468  HB3 GLU A 251      47.417  11.373 -39.131  1.00 23.45           H  
ATOM   3469  HB2 GLU A 251      47.259  12.550 -38.081  1.00 23.53           H  
ATOM   3470  HG3 GLU A 251      46.869  14.065 -39.867  1.00 28.05           H  
ATOM   3471  HG2 GLU A 251      47.081  12.883 -40.900  1.00 28.10           H  
ATOM   3472  N   ALA A 252      45.215   9.532 -39.061  1.00 17.32           N  
ATOM   3473  CA  ALA A 252      45.212   8.164 -38.585  1.00 16.59           C  
ATOM   3474  C   ALA A 252      46.665   7.760 -38.355  1.00 17.10           C  
ATOM   3475  O   ALA A 252      47.563   8.393 -38.927  1.00 18.17           O  
ATOM   3476  CB  ALA A 252      44.571   7.239 -39.591  1.00 17.78           C  
ATOM   3477  H   ALA A 252      45.219   9.676 -39.964  1.00 17.53           H  
ATOM   3478  HA  ALA A 252      44.720   8.116 -37.732  1.00 17.07           H  
ATOM   3479  HB3 ALA A 252      44.975   7.378 -40.464  1.00 17.42           H  
ATOM   3480  HB2 ALA A 252      43.618   7.427 -39.644  1.00 17.42           H  
ATOM   3481  HB1 ALA A 252      44.703   6.316 -39.318  1.00 17.42           H  
ATOM   3482  N   PRO A 253      46.943   6.766 -37.489  1.00 17.10           N  
ATOM   3483  CA  PRO A 253      48.323   6.348 -37.225  1.00 18.25           C  
ATOM   3484  C   PRO A 253      49.058   5.744 -38.423  1.00 19.23           C  
ATOM   3485  O   PRO A 253      50.296   5.806 -38.496  1.00 18.34           O  
ATOM   3486  CB  PRO A 253      48.190   5.324 -36.088  1.00 18.43           C  
ATOM   3487  CG  PRO A 253      46.767   4.810 -36.193  1.00 17.31           C  
ATOM   3488  CD  PRO A 253      45.987   6.006 -36.681  1.00 17.85           C  
ATOM   3489  HA  PRO A 253      48.830   7.130 -36.891  1.00 18.22           H  
ATOM   3490  HB3 PRO A 253      48.343   5.747 -35.217  1.00 18.13           H  
ATOM   3491  HB2 PRO A 253      48.833   4.591 -36.199  1.00 18.13           H  
ATOM   3492  HG3 PRO A 253      46.437   4.510 -35.321  1.00 17.68           H  
ATOM   3493  HG2 PRO A 253      46.707   4.069 -36.829  1.00 17.67           H  
ATOM   3494  HD3 PRO A 253      45.665   6.541 -35.932  1.00 17.55           H  
ATOM   3495  HD2 PRO A 253      45.223   5.725 -37.218  1.00 17.54           H  
ATOM   3496  N   TRP A 254      48.312   5.177 -39.368  1.00 16.62           N  
ATOM   3497  CA  TRP A 254      48.823   4.779 -40.681  1.00 16.81           C  
ATOM   3498  C   TRP A 254      47.716   5.039 -41.698  1.00 18.12           C  
ATOM   3499  O   TRP A 254      46.597   5.368 -41.273  1.00 18.12           O  
ATOM   3500  CB  TRP A 254      49.309   3.324 -40.713  1.00 18.79           C  
ATOM   3501  CG  TRP A 254      48.244   2.263 -40.715  1.00 16.18           C  
ATOM   3502  CD1 TRP A 254      47.714   1.650 -41.814  1.00 16.71           C  
ATOM   3503  CD2 TRP A 254      47.623   1.640 -39.575  1.00 16.45           C  
ATOM   3504  NE1 TRP A 254      46.784   0.716 -41.442  1.00 17.81           N  
ATOM   3505  CE2 TRP A 254      46.718   0.677 -40.076  1.00 15.97           C  
ATOM   3506  CE3 TRP A 254      47.755   1.791 -38.185  1.00 17.03           C  
ATOM   3507  CZ2 TRP A 254      45.938  -0.113 -39.250  1.00 16.42           C  
ATOM   3508  CZ3 TRP A 254      46.987   0.987 -37.364  1.00 17.19           C  
ATOM   3509  CH2 TRP A 254      46.080   0.071 -37.895  1.00 16.95           C  
ATOM   3510  H   TRP A 254      47.432   5.014 -39.185  1.00 17.26           H  
ATOM   3511  HA  TRP A 254      49.590   5.359 -40.898  1.00 17.37           H  
ATOM   3512  HB3 TRP A 254      49.887   3.184 -39.936  1.00 17.70           H  
ATOM   3513  HB2 TRP A 254      49.863   3.210 -41.513  1.00 17.70           H  
ATOM   3514  HD1 TRP A 254      47.923   1.867 -42.708  1.00 16.86           H  
ATOM   3515  HE1 TRP A 254      46.313   0.220 -41.991  1.00 17.09           H  
ATOM   3516  HE3 TRP A 254      48.361   2.417 -37.822  1.00 16.93           H  
ATOM   3517  HZ2 TRP A 254      45.333  -0.743 -39.603  1.00 16.46           H  
ATOM   3518  HZ3 TRP A 254      47.046   1.089 -36.428  1.00 17.08           H  
ATOM   3519  HH2 TRP A 254      45.566  -0.455 -37.307  1.00 16.88           H  
ATOM   3520  N   CYS A 255      48.015   4.933 -43.003  1.00 17.95           N  
ATOM   3521  CA  CYS A 255      46.934   5.105 -43.972  1.00 19.14           C  
ATOM   3522  C   CYS A 255      46.128   3.809 -44.016  1.00 16.95           C  
ATOM   3523  O   CYS A 255      46.496   2.864 -44.722  1.00 15.88           O  
ATOM   3524  CB  CYS A 255      47.384   5.510 -45.373  1.00 19.61           C  
ATOM   3525  SG  CYS A 255      45.936   5.895 -46.415  1.00 20.70           S  
ATOM   3526  H   CYS A 255      48.866   4.759 -43.287  1.00 18.25           H  
ATOM   3527  HA  CYS A 255      46.347   5.820 -43.635  1.00 18.54           H  
ATOM   3528  HB3 CYS A 255      47.894   4.782 -45.784  1.00 19.70           H  
ATOM   3529  HB2 CYS A 255      47.957   6.301 -45.318  1.00 19.82           H  
ATOM   3530  HG  CYS A 255      46.532   6.168 -47.422  0.00 20.57           H  
ATOM   3531  N   ALA A 256      45.041   3.802 -43.218  1.00 17.18           N  
ATOM   3532  CA  ALA A 256      44.260   2.624 -42.884  1.00 15.54           C  
ATOM   3533  C   ALA A 256      42.897   2.659 -43.576  1.00 15.24           C  
ATOM   3534  O   ALA A 256      42.418   3.739 -43.919  1.00 15.15           O  
ATOM   3535  CB  ALA A 256      44.109   2.601 -41.379  1.00 16.69           C  
ATOM   3536  H   ALA A 256      44.773   4.599 -42.861  1.00 16.77           H  
ATOM   3537  HA  ALA A 256      44.749   1.820 -43.175  1.00 16.00           H  
ATOM   3538  HB3 ALA A 256      43.480   3.290 -41.105  1.00 16.33           H  
ATOM   3539  HB2 ALA A 256      44.971   2.768 -40.963  1.00 16.34           H  
ATOM   3540  HB1 ALA A 256      43.778   1.732 -41.099  1.00 16.34           H  
ATOM   3541  N   PHE A 257      42.279   1.465 -43.724  1.00 14.06           N  
ATOM   3542  CA  PHE A 257      40.966   1.302 -44.336  1.00 15.34           C  
ATOM   3543  C   PHE A 257      39.920   1.523 -43.249  1.00 14.92           C  
ATOM   3544  O   PHE A 257      39.646   0.593 -42.471  1.00 14.84           O  
ATOM   3545  CB  PHE A 257      40.954  -0.058 -45.029  1.00 15.64           C  
ATOM   3546  CG  PHE A 257      39.839  -0.385 -45.991  1.00 14.47           C  
ATOM   3547  CD1 PHE A 257      38.602   0.250 -45.971  1.00 14.31           C  
ATOM   3548  CD2 PHE A 257      40.055  -1.350 -46.961  1.00 14.93           C  
ATOM   3549  CE1 PHE A 257      37.629  -0.078 -46.906  1.00 14.61           C  
ATOM   3550  CE2 PHE A 257      39.055  -1.713 -47.850  1.00 15.40           C  
ATOM   3551  CZ  PHE A 257      37.846  -1.069 -47.826  1.00 16.20           C  
ATOM   3552  H   PHE A 257      42.707   0.717 -43.420  1.00 14.64           H  
ATOM   3553  HA  PHE A 257      40.852   2.003 -45.027  1.00 15.06           H  
ATOM   3554  HB3 PHE A 257      40.956  -0.744 -44.329  1.00 15.29           H  
ATOM   3555  HB2 PHE A 257      41.801  -0.145 -45.514  1.00 15.29           H  
ATOM   3556  HD1 PHE A 257      38.433   0.930 -45.341  1.00 14.46           H  
ATOM   3557  HD2 PHE A 257      40.879  -1.810 -46.978  1.00 14.94           H  
ATOM   3558  HE1 PHE A 257      36.789   0.348 -46.872  1.00 14.92           H  
ATOM   3559  HE2 PHE A 257      39.223  -2.376 -48.500  1.00 15.45           H  
ATOM   3560  HZ  PHE A 257      37.174  -1.295 -48.449  1.00 15.60           H  
ATOM   3561  N   ILE A 258      39.380   2.761 -43.180  1.00 14.86           N  
ATOM   3562  CA  ILE A 258      38.466   3.137 -42.108  1.00 14.07           C  
ATOM   3563  C   ILE A 258      37.038   3.092 -42.656  1.00 14.95           C  
ATOM   3564  O   ILE A 258      36.492   4.117 -43.030  1.00 15.75           O  
ATOM   3565  CB  ILE A 258      38.800   4.502 -41.472  1.00 13.63           C  
ATOM   3566  CG1 ILE A 258      40.285   4.669 -41.174  1.00 14.35           C  
ATOM   3567  CG2 ILE A 258      37.936   4.673 -40.233  1.00 14.19           C  
ATOM   3568  CD1 ILE A 258      40.676   5.968 -40.469  1.00 14.74           C  
ATOM   3569  H   ILE A 258      39.595   3.383 -43.813  1.00 14.70           H  
ATOM   3570  HA  ILE A 258      38.536   2.465 -41.406  1.00 14.31           H  
ATOM   3571  HB  ILE A 258      38.545   5.206 -42.119  1.00 13.96           H  
ATOM   3572 HG12 ILE A 258      40.779   4.619 -42.020  1.00 14.28           H  
ATOM   3573 HG13 ILE A 258      40.574   3.916 -40.619  1.00 14.28           H  
ATOM   3574 HG21 ILE A 258      38.225   4.048 -39.545  1.00 14.03           H  
ATOM   3575 HG22 ILE A 258      37.005   4.501 -40.453  1.00 14.04           H  
ATOM   3576 HG23 ILE A 258      38.023   5.582 -39.898  1.00 14.04           H  
ATOM   3577 HD11 ILE A 258      40.390   5.933 -39.539  1.00 14.62           H  
ATOM   3578 HD12 ILE A 258      40.247   6.721 -40.911  1.00 14.62           H  
ATOM   3579 HD13 ILE A 258      41.642   6.080 -40.505  1.00 14.62           H  
ATOM   3580  N   HIS A 259      36.446   1.897 -42.698  1.00 15.25           N  
ATOM   3581  CA  HIS A 259      35.175   1.705 -43.383  1.00 14.87           C  
ATOM   3582  C   HIS A 259      33.997   2.239 -42.569  1.00 14.31           C  
ATOM   3583  O   HIS A 259      33.066   2.803 -43.151  1.00 14.24           O  
ATOM   3584  CB  HIS A 259      35.019   0.222 -43.735  1.00 15.48           C  
ATOM   3585  CG  HIS A 259      33.775  -0.051 -44.477  1.00 14.29           C  
ATOM   3586  ND1 HIS A 259      33.495   0.450 -45.726  1.00 16.37           N  
ATOM   3587  CD2 HIS A 259      32.701  -0.705 -44.078  1.00 16.10           C  
ATOM   3588  CE1 HIS A 259      32.256   0.075 -46.065  1.00 18.02           C  
ATOM   3589  NE2 HIS A 259      31.781  -0.659 -45.093  1.00 14.76           N  
ATOM   3590  H   HIS A 259      36.841   1.181 -42.289  1.00 15.08           H  
ATOM   3591  HA  HIS A 259      35.215   2.213 -44.231  1.00 14.95           H  
ATOM   3592  HB3 HIS A 259      35.021  -0.303 -42.905  1.00 15.07           H  
ATOM   3593  HB2 HIS A 259      35.787  -0.058 -44.280  1.00 15.06           H  
ATOM   3594  HD1 HIS A 259      34.047   1.013 -46.206  0.00 16.25           H  
ATOM   3595  HD2 HIS A 259      32.596  -1.161 -43.266  1.00 15.37           H  
ATOM   3596  HE1 HIS A 259      31.830   0.251 -46.886  1.00 16.79           H  
ATOM   3597  N   ASP A 260      33.980   1.945 -41.260  1.00 12.37           N  
ATOM   3598  CA  ASP A 260      32.832   2.200 -40.400  1.00 13.09           C  
ATOM   3599  C   ASP A 260      33.275   2.847 -39.081  1.00 13.41           C  
ATOM   3600  O   ASP A 260      34.457   3.064 -38.817  1.00 13.20           O  
ATOM   3601  CB  ASP A 260      32.026   0.916 -40.260  1.00 13.80           C  
ATOM   3602  CG  ASP A 260      30.572   1.004 -39.789  1.00 16.14           C  
ATOM   3603  OD1 ASP A 260      30.060   2.139 -39.582  1.00 15.31           O  
ATOM   3604  OD2 ASP A 260      29.939  -0.095 -39.671  1.00 15.77           O  
ATOM   3605  H   ASP A 260      34.722   1.563 -40.887  1.00 13.00           H  
ATOM   3606  HA  ASP A 260      32.254   2.850 -40.864  1.00 13.16           H  
ATOM   3607  HB3 ASP A 260      32.498   0.332 -39.633  1.00 14.16           H  
ATOM   3608  HB2 ASP A 260      32.020   0.469 -41.131  1.00 14.13           H  
ATOM   3609  N   CYS A 261      32.292   3.167 -38.245  1.00 13.29           N  
ATOM   3610  CA  CYS A 261      32.471   3.964 -37.050  1.00 14.15           C  
ATOM   3611  C   CYS A 261      31.282   3.683 -36.134  1.00 13.76           C  
ATOM   3612  O   CYS A 261      30.319   3.005 -36.499  1.00 12.94           O  
ATOM   3613  CB  CYS A 261      32.595   5.451 -37.404  1.00 13.71           C  
ATOM   3614  SG  CYS A 261      31.069   6.188 -38.073  1.00 15.12           S  
ATOM   3615  H   CYS A 261      31.448   2.880 -38.441  1.00 13.53           H  
ATOM   3616  HA  CYS A 261      33.297   3.672 -36.602  1.00 13.82           H  
ATOM   3617  HB3 CYS A 261      33.307   5.563 -38.066  1.00 14.07           H  
ATOM   3618  HB2 CYS A 261      32.851   5.949 -36.602  1.00 14.07           H  
ATOM   3619  HG  CYS A 261      31.495   7.301 -38.233  0.00 15.25           H  
ATOM   3620  N   ALA A 262      31.360   4.188 -34.911  1.00 14.54           N  
ATOM   3621  CA  ALA A 262      30.244   4.116 -33.990  1.00 13.77           C  
ATOM   3622  C   ALA A 262      30.043   5.476 -33.335  1.00 15.02           C  
ATOM   3623  O   ALA A 262      30.993   6.150 -32.966  1.00 14.52           O  
ATOM   3624  CB  ALA A 262      30.544   3.058 -32.959  1.00 13.37           C  
ATOM   3625  H   ALA A 262      32.134   4.590 -34.637  1.00 14.18           H  
ATOM   3626  HA  ALA A 262      29.430   3.870 -34.484  1.00 14.07           H  
ATOM   3627  HB3 ALA A 262      31.375   3.274 -32.504  1.00 13.49           H  
ATOM   3628  HB2 ALA A 262      30.629   2.194 -33.395  1.00 13.50           H  
ATOM   3629  HB1 ALA A 262      29.821   3.023 -32.310  1.00 13.49           H  
ATOM   3630  N   LEU A 263      28.781   5.841 -33.163  1.00 15.25           N  
ATOM   3631  CA  LEU A 263      28.383   7.109 -32.569  1.00 15.41           C  
ATOM   3632  C   LEU A 263      27.886   6.844 -31.154  1.00 15.95           C  
ATOM   3633  O   LEU A 263      27.048   5.965 -30.959  1.00 17.01           O  
ATOM   3634  CB  LEU A 263      27.240   7.733 -33.371  1.00 16.33           C  
ATOM   3635  CG  LEU A 263      26.846   9.146 -32.914  1.00 16.55           C  
ATOM   3636  CD1 LEU A 263      27.993  10.123 -33.085  1.00 16.38           C  
ATOM   3637  CD2 LEU A 263      25.596   9.610 -33.652  1.00 18.03           C  
ATOM   3638  H   LEU A 263      28.121   5.267 -33.429  1.00 15.21           H  
ATOM   3639  HA  LEU A 263      29.157   7.716 -32.543  1.00 15.65           H  
ATOM   3640  HB3 LEU A 263      26.457   7.151 -33.304  1.00 16.17           H  
ATOM   3641  HB2 LEU A 263      27.504   7.770 -34.312  1.00 16.17           H  
ATOM   3642  HG  LEU A 263      26.627   9.104 -31.951  1.00 16.74           H  
ATOM   3643 HD11 LEU A 263      27.663  11.033 -32.983  1.00 16.43           H  
ATOM   3644 HD12 LEU A 263      28.381  10.017 -33.972  1.00 16.43           H  
ATOM   3645 HD13 LEU A 263      28.673   9.949 -32.411  1.00 16.42           H  
ATOM   3646 HD21 LEU A 263      24.865   8.993 -33.472  1.00 17.58           H  
ATOM   3647 HD22 LEU A 263      25.773   9.633 -34.608  1.00 17.58           H  
ATOM   3648 HD23 LEU A 263      25.351  10.500 -33.347  1.00 17.57           H  
ATOM   3649  N   THR A 264      28.375   7.646 -30.199  1.00 16.59           N  
ATOM   3650  CA  THR A 264      27.937   7.648 -28.812  1.00 16.19           C  
ATOM   3651  C   THR A 264      27.631   9.094 -28.420  1.00 16.94           C  
ATOM   3652  O   THR A 264      27.776  10.012 -29.225  1.00 16.23           O  
ATOM   3653  CB  THR A 264      28.986   7.039 -27.857  1.00 19.45           C  
ATOM   3654  OG1 THR A 264      29.977   8.037 -27.572  1.00 18.82           O  
ATOM   3655  CG2 THR A 264      29.641   5.800 -28.419  1.00 19.58           C  
ATOM   3656  H   THR A 264      29.033   8.234 -30.434  1.00 16.33           H  
ATOM   3657  HA  THR A 264      27.107   7.121 -28.749  1.00 16.98           H  
ATOM   3658  HB  THR A 264      28.532   6.797 -27.017  1.00 18.72           H  
ATOM   3659  HG1 THR A 264      30.351   8.280 -28.297  0.00 18.74           H  
ATOM   3660 HG21 THR A 264      30.156   5.359 -27.720  1.00 19.54           H  
ATOM   3661 HG22 THR A 264      30.235   6.048 -29.150  1.00 19.52           H  
ATOM   3662 HG23 THR A 264      28.957   5.191 -28.750  1.00 19.54           H  
ATOM   3663  N   PRO A 265      27.024   9.350 -27.250  1.00 17.82           N  
ATOM   3664  CA  PRO A 265      26.643  10.719 -26.913  1.00 19.36           C  
ATOM   3665  C   PRO A 265      27.799  11.704 -27.006  1.00 19.00           C  
ATOM   3666  O   PRO A 265      27.586  12.830 -27.464  1.00 19.08           O  
ATOM   3667  CB  PRO A 265      26.038  10.562 -25.517  1.00 19.48           C  
ATOM   3668  CG  PRO A 265      25.480   9.188 -25.529  1.00 20.34           C  
ATOM   3669  CD  PRO A 265      26.501   8.369 -26.290  1.00 19.40           C  
ATOM   3670  HA  PRO A 265      25.927  11.004 -27.534  1.00 19.00           H  
ATOM   3671  HB3 PRO A 265      25.333  11.226 -25.361  1.00 19.65           H  
ATOM   3672  HB2 PRO A 265      26.725  10.656 -24.822  1.00 19.65           H  
ATOM   3673  HG3 PRO A 265      24.611   9.168 -25.979  1.00 19.91           H  
ATOM   3674  HG2 PRO A 265      25.372   8.848 -24.617  1.00 19.92           H  
ATOM   3675  HD3 PRO A 265      26.083   7.614 -26.745  1.00 19.19           H  
ATOM   3676  HD2 PRO A 265      27.204   8.042 -25.700  1.00 19.21           H  
ATOM   3677  N   ASN A 266      29.016  11.296 -26.592  1.00 18.66           N  
ATOM   3678  CA  ASN A 266      30.138  12.219 -26.482  1.00 20.10           C  
ATOM   3679  C   ASN A 266      31.293  11.921 -27.446  1.00 19.84           C  
ATOM   3680  O   ASN A 266      32.300  12.639 -27.424  1.00 18.83           O  
ATOM   3681  CB  ASN A 266      30.635  12.236 -25.034  1.00 21.92           C  
ATOM   3682  CG  ASN A 266      29.531  12.704 -24.109  1.00 23.16           C  
ATOM   3683  OD1 ASN A 266      28.996  13.790 -24.302  1.00 22.01           O  
ATOM   3684  ND2 ASN A 266      29.090  11.851 -23.198  1.00 21.76           N  
ATOM   3685  H   ASN A 266      29.143  10.421 -26.362  1.00 19.03           H  
ATOM   3686  HA  ASN A 266      29.806  13.124 -26.684  1.00 20.10           H  
ATOM   3687  HB3 ASN A 266      31.399  12.841 -24.960  1.00 21.82           H  
ATOM   3688  HB2 ASN A 266      30.922  11.336 -24.778  1.00 21.77           H  
ATOM   3689 HD21 ASN A 266      29.620  11.210 -22.896  1.00 22.17           H  
ATOM   3690 HD22 ASN A 266      28.265  11.922 -22.888  1.00 22.18           H  
ATOM   3691  N   TYR A 267      31.175  10.877 -28.286  1.00 16.64           N  
ATOM   3692  CA  TYR A 267      32.277  10.451 -29.130  1.00 17.54           C  
ATOM   3693  C   TYR A 267      31.783   9.989 -30.498  1.00 16.79           C  
ATOM   3694  O   TYR A 267      30.686   9.437 -30.622  1.00 18.00           O  
ATOM   3695  CB  TYR A 267      33.027   9.272 -28.508  1.00 20.39           C  
ATOM   3696  CG  TYR A 267      33.791   9.570 -27.249  1.00 19.40           C  
ATOM   3697  CD1 TYR A 267      35.101  10.031 -27.307  1.00 20.94           C  
ATOM   3698  CD2 TYR A 267      33.234   9.371 -25.998  1.00 20.43           C  
ATOM   3699  CE1 TYR A 267      35.834  10.281 -26.155  1.00 20.94           C  
ATOM   3700  CE2 TYR A 267      33.942   9.653 -24.830  1.00 21.92           C  
ATOM   3701  CZ  TYR A 267      35.245  10.116 -24.916  1.00 24.16           C  
ATOM   3702  OH  TYR A 267      36.016  10.353 -23.800  1.00 26.80           O  
ATOM   3703  H   TYR A 267      30.384  10.423 -28.336  1.00 17.59           H  
ATOM   3704  HA  TYR A 267      32.904  11.206 -29.253  1.00 17.68           H  
ATOM   3705  HB3 TYR A 267      33.654   8.924 -29.176  1.00 19.46           H  
ATOM   3706  HB2 TYR A 267      32.378   8.564 -28.318  1.00 19.47           H  
ATOM   3707  HD1 TYR A 267      35.509  10.155 -28.148  1.00 20.61           H  
ATOM   3708  HD2 TYR A 267      32.343   9.071 -25.933  1.00 20.55           H  
ATOM   3709  HE1 TYR A 267      36.720  10.597 -26.217  1.00 21.66           H  
ATOM   3710  HE2 TYR A 267      33.545   9.510 -23.986  1.00 22.05           H  
ATOM   3711  HH  TYR A 267      36.850  10.601 -23.895  0.00 26.63           H  
ATOM   3712  N   LEU A 268      32.625  10.223 -31.508  1.00 16.23           N  
ATOM   3713  CA  LEU A 268      32.635   9.428 -32.725  1.00 14.90           C  
ATOM   3714  C   LEU A 268      33.881   8.544 -32.666  1.00 15.35           C  
ATOM   3715  O   LEU A 268      34.978   9.030 -32.367  1.00 15.12           O  
ATOM   3716  CB  LEU A 268      32.654  10.311 -33.977  1.00 13.89           C  
ATOM   3717  CG  LEU A 268      32.658   9.556 -35.308  1.00 14.97           C  
ATOM   3718  CD1 LEU A 268      31.354   8.810 -35.479  1.00 14.10           C  
ATOM   3719  CD2 LEU A 268      32.865  10.488 -36.485  1.00 16.19           C  
ATOM   3720  H   LEU A 268      33.219  10.913 -31.436  1.00 16.07           H  
ATOM   3721  HA  LEU A 268      31.835   8.855 -32.736  1.00 15.05           H  
ATOM   3722  HB3 LEU A 268      33.448  10.881 -33.940  1.00 14.36           H  
ATOM   3723  HB2 LEU A 268      31.870  10.896 -33.953  1.00 14.36           H  
ATOM   3724  HG  LEU A 268      33.397   8.899 -35.297  1.00 14.82           H  
ATOM   3725 HD11 LEU A 268      31.287   8.477 -36.391  1.00 14.38           H  
ATOM   3726 HD12 LEU A 268      30.610   9.411 -35.299  1.00 14.36           H  
ATOM   3727 HD13 LEU A 268      31.323   8.062 -34.859  1.00 14.37           H  
ATOM   3728 HD21 LEU A 268      33.720  10.944 -36.392  1.00 15.81           H  
ATOM   3729 HD22 LEU A 268      32.148  11.146 -36.508  1.00 15.81           H  
ATOM   3730 HD23 LEU A 268      32.861   9.975 -37.311  1.00 15.81           H  
ATOM   3731  N   VAL A 269      33.690   7.232 -32.877  1.00 14.71           N  
ATOM   3732  CA  VAL A 269      34.802   6.294 -32.751  1.00 14.17           C  
ATOM   3733  C   VAL A 269      35.005   5.652 -34.116  1.00 13.57           C  
ATOM   3734  O   VAL A 269      34.145   4.933 -34.599  1.00 13.58           O  
ATOM   3735  CB  VAL A 269      34.542   5.227 -31.676  1.00 15.27           C  
ATOM   3736  CG1 VAL A 269      35.807   4.401 -31.425  1.00 17.45           C  
ATOM   3737  CG2 VAL A 269      33.967   5.820 -30.381  1.00 14.31           C  
ATOM   3738  H   VAL A 269      32.863   6.916 -33.104  1.00 14.74           H  
ATOM   3739  HA  VAL A 269      35.604   6.786 -32.512  1.00 14.37           H  
ATOM   3740  HB  VAL A 269      33.859   4.611 -32.041  1.00 15.24           H  
ATOM   3741 HG11 VAL A 269      36.532   4.991 -31.153  1.00 16.78           H  
ATOM   3742 HG12 VAL A 269      36.059   3.934 -32.239  1.00 16.78           H  
ATOM   3743 HG13 VAL A 269      35.638   3.752 -30.720  1.00 16.78           H  
ATOM   3744 HG21 VAL A 269      33.979   5.144 -29.682  1.00 14.60           H  
ATOM   3745 HG22 VAL A 269      33.051   6.110 -30.534  1.00 14.59           H  
ATOM   3746 HG23 VAL A 269      34.507   6.581 -30.105  1.00 14.59           H  
ATOM   3747  N   LEU A 270      36.175   5.880 -34.726  1.00 14.44           N  
ATOM   3748  CA  LEU A 270      36.511   5.287 -36.014  1.00 15.09           C  
ATOM   3749  C   LEU A 270      37.105   3.899 -35.805  1.00 14.55           C  
ATOM   3750  O   LEU A 270      37.899   3.711 -34.880  1.00 14.72           O  
ATOM   3751  CB  LEU A 270      37.527   6.187 -36.727  1.00 14.79           C  
ATOM   3752  CG  LEU A 270      37.182   7.676 -36.829  1.00 16.32           C  
ATOM   3753  CD1 LEU A 270      38.169   8.416 -37.705  1.00 17.25           C  
ATOM   3754  CD2 LEU A 270      35.780   7.921 -37.334  1.00 16.57           C  
ATOM   3755  H   LEU A 270      36.790   6.421 -34.319  1.00 14.40           H  
ATOM   3756  HA  LEU A 270      35.692   5.212 -36.556  1.00 14.79           H  
ATOM   3757  HB3 LEU A 270      37.654   5.841 -37.632  1.00 15.18           H  
ATOM   3758  HB2 LEU A 270      38.384   6.104 -36.263  1.00 15.19           H  
ATOM   3759  HG  LEU A 270      37.244   8.061 -35.920  1.00 16.22           H  
ATOM   3760 HD11 LEU A 270      38.026   9.375 -37.619  1.00 16.98           H  
ATOM   3761 HD12 LEU A 270      38.042   8.152 -38.633  1.00 16.97           H  
ATOM   3762 HD13 LEU A 270      39.077   8.199 -37.429  1.00 16.97           H  
ATOM   3763 HD21 LEU A 270      35.137   7.652 -36.654  1.00 16.49           H  
ATOM   3764 HD22 LEU A 270      35.631   7.402 -38.144  1.00 16.50           H  
ATOM   3765 HD23 LEU A 270      35.665   8.867 -37.531  1.00 16.50           H  
ATOM   3766  N   MET A 271      36.791   2.974 -36.736  1.00 13.26           N  
ATOM   3767  CA  MET A 271      37.214   1.592 -36.663  1.00 14.27           C  
ATOM   3768  C   MET A 271      38.199   1.316 -37.808  1.00 14.83           C  
ATOM   3769  O   MET A 271      37.853   1.422 -38.978  1.00 14.69           O  
ATOM   3770  CB  MET A 271      35.968   0.693 -36.753  1.00 15.29           C  
ATOM   3771  CG  MET A 271      36.216  -0.802 -36.590  1.00 15.79           C  
ATOM   3772  SD  MET A 271      34.681  -1.721 -36.240  1.00 19.53           S  
ATOM   3773  CE  MET A 271      33.818  -1.479 -37.789  1.00 18.81           C  
ATOM   3774  H   MET A 271      36.286   3.232 -37.453  1.00 13.80           H  
ATOM   3775  HA  MET A 271      37.669   1.442 -35.803  1.00 14.35           H  
ATOM   3776  HB3 MET A 271      35.544   0.845 -37.621  1.00 15.17           H  
ATOM   3777  HB2 MET A 271      35.334   0.980 -36.066  1.00 15.16           H  
ATOM   3778  HG3 MET A 271      36.849  -0.947 -35.854  1.00 16.31           H  
ATOM   3779  HG2 MET A 271      36.619  -1.156 -37.411  1.00 16.31           H  
ATOM   3780  HE3 MET A 271      33.033  -2.039 -37.810  1.00 18.98           H  
ATOM   3781  HE2 MET A 271      34.401  -1.713 -38.521  1.00 18.97           H  
ATOM   3782  HE1 MET A 271      33.558  -0.554 -37.868  1.00 18.94           H  
ATOM   3783  N   LEU A 272      39.471   1.053 -37.476  1.00 14.73           N  
ATOM   3784  CA  LEU A 272      40.500   0.791 -38.469  1.00 15.03           C  
ATOM   3785  C   LEU A 272      40.656  -0.697 -38.744  1.00 15.53           C  
ATOM   3786  O   LEU A 272      40.970  -1.492 -37.845  1.00 17.11           O  
ATOM   3787  CB  LEU A 272      41.842   1.388 -38.039  1.00 15.40           C  
ATOM   3788  CG  LEU A 272      41.997   2.897 -38.213  1.00 15.42           C  
ATOM   3789  CD1 LEU A 272      41.011   3.667 -37.367  1.00 16.08           C  
ATOM   3790  CD2 LEU A 272      43.377   3.353 -37.831  1.00 16.65           C  
ATOM   3791  H   LEU A 272      39.705   1.036 -36.592  1.00 14.82           H  
ATOM   3792  HA  LEU A 272      40.223   1.227 -39.307  1.00 15.14           H  
ATOM   3793  HB3 LEU A 272      42.550   0.948 -38.549  1.00 15.32           H  
ATOM   3794  HB2 LEU A 272      41.984   1.172 -37.096  1.00 15.32           H  
ATOM   3795  HG  LEU A 272      41.844   3.122 -39.162  1.00 15.75           H  
ATOM   3796 HD11 LEU A 272      41.253   4.609 -37.361  1.00 15.89           H  
ATOM   3797 HD12 LEU A 272      41.025   3.322 -36.457  1.00 15.88           H  
ATOM   3798 HD13 LEU A 272      40.117   3.566 -37.738  1.00 15.87           H  
ATOM   3799 HD21 LEU A 272      44.037   2.851 -38.340  1.00 16.28           H  
ATOM   3800 HD22 LEU A 272      43.518   3.200 -36.880  1.00 16.27           H  
ATOM   3801 HD23 LEU A 272      43.472   4.301 -38.024  1.00 16.28           H  
ATOM   3802  N   TRP A 273      40.445  -1.062 -40.019  1.00 16.73           N  
ATOM   3803  CA  TRP A 273      40.796  -2.385 -40.483  1.00 14.42           C  
ATOM   3804  C   TRP A 273      42.312  -2.460 -40.682  1.00 14.88           C  
ATOM   3805  O   TRP A 273      42.944  -1.468 -41.046  1.00 14.55           O  
ATOM   3806  CB  TRP A 273      40.079  -2.715 -41.780  1.00 15.79           C  
ATOM   3807  CG  TRP A 273      38.586  -2.790 -41.723  1.00 16.35           C  
ATOM   3808  CD1 TRP A 273      37.765  -2.799 -40.622  1.00 16.99           C  
ATOM   3809  CD2 TRP A 273      37.740  -2.918 -42.869  1.00 16.16           C  
ATOM   3810  NE1 TRP A 273      36.456  -2.910 -41.034  1.00 16.59           N  
ATOM   3811  CE2 TRP A 273      36.418  -3.022 -42.398  1.00 14.99           C  
ATOM   3812  CE3 TRP A 273      37.978  -2.962 -44.248  1.00 17.33           C  
ATOM   3813  CZ2 TRP A 273      35.342  -3.168 -43.269  1.00 16.37           C  
ATOM   3814  CZ3 TRP A 273      36.912  -3.125 -45.097  1.00 18.22           C  
ATOM   3815  CH2 TRP A 273      35.607  -3.226 -44.611  1.00 16.77           C  
ATOM   3816  H   TRP A 273      40.070  -0.471 -40.607  1.00 15.88           H  
ATOM   3817  HA  TRP A 273      40.520  -3.037 -39.799  1.00 15.21           H  
ATOM   3818  HB3 TRP A 273      40.420  -3.574 -42.099  1.00 15.60           H  
ATOM   3819  HB2 TRP A 273      40.330  -2.038 -42.441  1.00 15.58           H  
ATOM   3820  HD1 TRP A 273      38.045  -2.726 -39.723  1.00 16.72           H  
ATOM   3821  HE1 TRP A 273      35.761  -2.956 -40.500  1.00 16.30           H  
ATOM   3822  HE3 TRP A 273      38.860  -2.941 -44.583  1.00 17.23           H  
ATOM   3823  HZ2 TRP A 273      34.459  -3.203 -42.945  1.00 16.16           H  
ATOM   3824  HZ3 TRP A 273      37.063  -3.170 -46.027  1.00 17.61           H  
ATOM   3825  HH2 TRP A 273      34.893  -3.299 -45.219  1.00 16.98           H  
ATOM   3826  N   PRO A 274      42.903  -3.680 -40.548  1.00 17.28           N  
ATOM   3827  CA  PRO A 274      44.344  -3.907 -40.758  1.00 16.06           C  
ATOM   3828  C   PRO A 274      44.762  -4.013 -42.225  1.00 16.39           C  
ATOM   3829  O   PRO A 274      45.358  -5.014 -42.649  1.00 17.12           O  
ATOM   3830  CB  PRO A 274      44.550  -5.209 -39.976  1.00 16.68           C  
ATOM   3831  CG  PRO A 274      43.299  -5.972 -40.238  1.00 18.05           C  
ATOM   3832  CD  PRO A 274      42.214  -4.906 -40.132  1.00 16.23           C  
ATOM   3833  HA  PRO A 274      44.853  -3.181 -40.318  1.00 16.45           H  
ATOM   3834  HB3 PRO A 274      44.657  -5.031 -39.017  1.00 16.84           H  
ATOM   3835  HB2 PRO A 274      45.336  -5.699 -40.299  1.00 16.84           H  
ATOM   3836  HG3 PRO A 274      43.170  -6.676 -39.572  1.00 17.30           H  
ATOM   3837  HG2 PRO A 274      43.311  -6.372 -41.131  1.00 17.31           H  
ATOM   3838  HD3 PRO A 274      41.885  -4.829 -39.218  1.00 16.84           H  
ATOM   3839  HD2 PRO A 274      41.466  -5.108 -40.724  1.00 16.84           H  
ATOM   3840  N   PHE A 275      44.394  -2.986 -43.019  1.00 14.89           N  
ATOM   3841  CA  PHE A 275      44.909  -2.815 -44.363  1.00 15.97           C  
ATOM   3842  C   PHE A 275      45.713  -1.520 -44.378  1.00 16.52           C  
ATOM   3843  O   PHE A 275      45.388  -0.570 -43.659  1.00 16.70           O  
ATOM   3844  CB  PHE A 275      43.823  -2.751 -45.452  1.00 16.19           C  
ATOM   3845  CG  PHE A 275      42.922  -3.940 -45.598  1.00 16.24           C  
ATOM   3846  CD1 PHE A 275      41.860  -4.127 -44.731  1.00 16.74           C  
ATOM   3847  CD2 PHE A 275      43.121  -4.891 -46.609  1.00 16.00           C  
ATOM   3848  CE1 PHE A 275      41.023  -5.229 -44.864  1.00 17.40           C  
ATOM   3849  CE2 PHE A 275      42.280  -5.973 -46.742  1.00 15.75           C  
ATOM   3850  CZ  PHE A 275      41.232  -6.153 -45.867  1.00 16.77           C  
ATOM   3851  H   PHE A 275      43.804  -2.366 -42.700  1.00 15.49           H  
ATOM   3852  HA  PHE A 275      45.519  -3.566 -44.569  1.00 15.89           H  
ATOM   3853  HB3 PHE A 275      44.270  -2.598 -46.311  1.00 16.13           H  
ATOM   3854  HB2 PHE A 275      43.266  -1.966 -45.272  1.00 16.14           H  
ATOM   3855  HD1 PHE A 275      41.707  -3.503 -44.040  1.00 16.75           H  
ATOM   3856  HD2 PHE A 275      43.835  -4.779 -47.215  1.00 16.02           H  
ATOM   3857  HE1 PHE A 275      40.303  -5.344 -44.265  1.00 17.08           H  
ATOM   3858  HE2 PHE A 275      42.433  -6.603 -47.428  1.00 16.06           H  
ATOM   3859  HZ  PHE A 275      40.659  -6.897 -45.956  1.00 16.68           H  
ATOM   3860  N   GLU A 276      46.765  -1.492 -45.203  1.00 16.38           N  
ATOM   3861  CA  GLU A 276      47.573  -0.312 -45.372  1.00 16.51           C  
ATOM   3862  C   GLU A 276      47.630   0.043 -46.854  1.00 15.21           C  
ATOM   3863  O   GLU A 276      47.697  -0.846 -47.700  1.00 15.28           O  
ATOM   3864  CB  GLU A 276      48.974  -0.491 -44.772  1.00 18.62           C  
ATOM   3865  CG  GLU A 276      49.784   0.800 -44.781  1.00 20.79           C  
ATOM   3866  CD  GLU A 276      51.003   0.848 -43.840  1.00 26.32           C  
ATOM   3867  OE1 GLU A 276      51.413  -0.209 -43.372  1.00 27.23           O  
ATOM   3868  OE2 GLU A 276      51.476   1.970 -43.501  1.00 29.21           O  
ATOM   3869  H   GLU A 276      46.981  -2.242 -45.678  1.00 16.44           H  
ATOM   3870  HA  GLU A 276      47.132   0.427 -44.899  1.00 16.61           H  
ATOM   3871  HB3 GLU A 276      49.453  -1.175 -45.286  1.00 18.59           H  
ATOM   3872  HB2 GLU A 276      48.885  -0.809 -43.850  1.00 18.62           H  
ATOM   3873  HG3 GLU A 276      49.189   1.544 -44.546  1.00 21.29           H  
ATOM   3874  HG2 GLU A 276      50.101   0.962 -45.695  1.00 21.34           H  
ATOM   3875  N   ALA A 277      47.545   1.347 -47.163  1.00 15.51           N  
ATOM   3876  CA  ALA A 277      47.671   1.835 -48.532  1.00 16.88           C  
ATOM   3877  C   ALA A 277      49.129   2.202 -48.793  1.00 18.75           C  
ATOM   3878  O   ALA A 277      49.785   2.697 -47.883  1.00 19.70           O  
ATOM   3879  CB  ALA A 277      46.799   3.050 -48.793  1.00 17.73           C  
ATOM   3880  H   ALA A 277      47.404   1.954 -46.495  1.00 15.75           H  
ATOM   3881  HA  ALA A 277      47.411   1.116 -49.149  1.00 17.04           H  
ATOM   3882  HB3 ALA A 277      47.062   3.772 -48.197  1.00 17.49           H  
ATOM   3883  HB2 ALA A 277      45.868   2.822 -48.633  1.00 17.48           H  
ATOM   3884  HB1 ALA A 277      46.908   3.336 -49.715  1.00 17.48           H  
ATOM   3885  N   ASN A 278      49.595   2.018 -50.037  1.00 16.64           N  
ATOM   3886  CA  ASN A 278      50.962   2.339 -50.391  1.00 19.31           C  
ATOM   3887  C   ASN A 278      51.014   2.950 -51.793  1.00 18.09           C  
ATOM   3888  O   ASN A 278      50.656   2.261 -52.759  1.00 19.86           O  
ATOM   3889  CB  ASN A 278      51.792   1.063 -50.295  1.00 20.87           C  
ATOM   3890  CG  ASN A 278      53.257   1.332 -50.570  1.00 26.64           C  
ATOM   3891  OD1 ASN A 278      53.676   1.506 -51.710  1.00 23.74           O  
ATOM   3892  ND2 ASN A 278      54.043   1.357 -49.514  1.00 29.40           N  
ATOM   3893  H   ASN A 278      49.040   1.682 -50.681  1.00 17.70           H  
ATOM   3894  HA  ASN A 278      51.319   2.988 -49.742  1.00 18.80           H  
ATOM   3895  HB3 ASN A 278      51.455   0.411 -50.943  1.00 21.69           H  
ATOM   3896  HB2 ASN A 278      51.695   0.683 -49.398  1.00 21.77           H  
ATOM   3897 HD21 ASN A 278      53.759   1.718 -48.759  1.00 28.40           H  
ATOM   3898 HD22 ASN A 278      54.857   1.013 -49.560  1.00 28.49           H  
ATOM   3899  N   LEU A 279      51.447   4.218 -51.896  1.00 17.93           N  
ATOM   3900  CA  LEU A 279      51.472   4.948 -53.168  1.00 18.39           C  
ATOM   3901  C   LEU A 279      52.397   4.280 -54.199  1.00 18.93           C  
ATOM   3902  O   LEU A 279      52.051   4.182 -55.378  1.00 18.52           O  
ATOM   3903  CB  LEU A 279      51.865   6.416 -52.950  1.00 20.65           C  
ATOM   3904  CG  LEU A 279      51.728   7.331 -54.177  1.00 22.62           C  
ATOM   3905  CD1 LEU A 279      50.275   7.481 -54.597  1.00 24.40           C  
ATOM   3906  CD2 LEU A 279      52.307   8.715 -53.934  1.00 24.31           C  
ATOM   3907  H   LEU A 279      51.740   4.647 -51.144  1.00 18.10           H  
ATOM   3908  HA  LEU A 279      50.558   4.923 -53.532  1.00 18.84           H  
ATOM   3909  HB3 LEU A 279      52.795   6.443 -52.648  1.00 20.53           H  
ATOM   3910  HB2 LEU A 279      51.311   6.779 -52.231  1.00 20.53           H  
ATOM   3911  HG  LEU A 279      52.223   6.919 -54.927  1.00 22.85           H  
ATOM   3912 HD11 LEU A 279      50.216   8.099 -55.347  1.00 23.84           H  
ATOM   3913 HD12 LEU A 279      49.755   7.827 -53.851  1.00 23.84           H  
ATOM   3914 HD13 LEU A 279      49.921   6.615 -54.865  1.00 23.79           H  
ATOM   3915 HD21 LEU A 279      53.254   8.639 -53.724  1.00 23.80           H  
ATOM   3916 HD22 LEU A 279      51.843   9.135 -53.189  1.00 23.80           H  
ATOM   3917 HD23 LEU A 279      52.196   9.259 -54.733  1.00 23.80           H  
ATOM   3918  N   GLU A 280      53.579   3.813 -53.777  1.00 20.38           N  
ATOM   3919  CA  GLU A 280      54.511   3.174 -54.703  1.00 21.37           C  
ATOM   3920  C   GLU A 280      53.905   1.903 -55.311  1.00 20.34           C  
ATOM   3921  O   GLU A 280      54.038   1.666 -56.524  1.00 19.97           O  
ATOM   3922  CB  GLU A 280      55.866   2.965 -54.003  1.00 27.46           C  
ATOM   3923  CG  GLU A 280      56.775   1.965 -54.713  1.00 37.85           C  
ATOM   3924  CD  GLU A 280      58.199   1.824 -54.172  1.00 50.70           C  
ATOM   3925  OE1 GLU A 280      58.568   0.691 -53.770  1.00 58.20           O  
ATOM   3926  OE2 GLU A 280      58.957   2.831 -54.196  1.00 52.28           O  
ATOM   3927  H   GLU A 280      53.813   3.897 -52.897  1.00 20.31           H  
ATOM   3928  HA  GLU A 280      54.660   3.807 -55.443  1.00 21.94           H  
ATOM   3929  HB3 GLU A 280      55.702   2.651 -53.089  1.00 27.84           H  
ATOM   3930  HB2 GLU A 280      56.325   3.829 -53.946  1.00 27.91           H  
ATOM   3931  HG3 GLU A 280      56.836   2.217 -55.658  1.00 37.46           H  
ATOM   3932  HG2 GLU A 280      56.353   1.080 -54.677  1.00 37.57           H  
ATOM   3933  N   ARG A 281      53.246   1.058 -54.496  1.00 18.32           N  
ATOM   3934  CA  ARG A 281      52.564  -0.114 -55.000  1.00 17.78           C  
ATOM   3935  C   ARG A 281      51.503   0.273 -56.022  1.00 17.52           C  
ATOM   3936  O   ARG A 281      51.363  -0.393 -57.049  1.00 17.45           O  
ATOM   3937  CB  ARG A 281      51.913  -0.945 -53.888  1.00 18.75           C  
ATOM   3938  CG  ARG A 281      51.095  -2.133 -54.371  1.00 19.86           C  
ATOM   3939  CD  ARG A 281      50.581  -3.032 -53.255  1.00 20.24           C  
ATOM   3940  NE  ARG A 281      49.663  -2.315 -52.360  1.00 21.13           N  
ATOM   3941  CZ  ARG A 281      49.864  -2.071 -51.065  1.00 18.70           C  
ATOM   3942  NH1 ARG A 281      50.933  -2.522 -50.433  1.00 18.39           N  
ATOM   3943  NH2 ARG A 281      48.993  -1.351 -50.401  1.00 18.65           N  
ATOM   3944  H   ARG A 281      53.231   1.223 -53.598  1.00 18.68           H  
ATOM   3945  HA  ARG A 281      53.233  -0.678 -55.453  1.00 18.02           H  
ATOM   3946  HB3 ARG A 281      51.331  -0.356 -53.363  1.00 18.77           H  
ATOM   3947  HB2 ARG A 281      52.620  -1.272 -53.293  1.00 18.77           H  
ATOM   3948  HG3 ARG A 281      51.646  -2.672 -54.978  1.00 19.68           H  
ATOM   3949  HG2 ARG A 281      50.326  -1.804 -54.883  1.00 19.67           H  
ATOM   3950  HD3 ARG A 281      51.341  -3.375 -52.745  1.00 20.38           H  
ATOM   3951  HD2 ARG A 281      50.112  -3.799 -53.650  1.00 20.36           H  
ATOM   3952  HE  ARG A 281      48.918  -2.023 -52.706  1.00 20.30           H  
ATOM   3953 HH11 ARG A 281      51.433  -3.148 -50.796  1.00 18.61           H  
ATOM   3954 HH12 ARG A 281      51.141  -2.193 -49.639  1.00 18.51           H  
ATOM   3955 HH21 ARG A 281      48.852  -1.511 -49.548  1.00 18.67           H  
ATOM   3956 HH22 ARG A 281      48.551  -0.710 -50.810  1.00 18.70           H  
ATOM   3957  N   MET A 282      50.728   1.320 -55.745  1.00 18.55           N  
ATOM   3958  CA  MET A 282      49.693   1.753 -56.679  1.00 16.27           C  
ATOM   3959  C   MET A 282      50.313   2.249 -57.982  1.00 16.53           C  
ATOM   3960  O   MET A 282      49.828   1.929 -59.049  1.00 16.54           O  
ATOM   3961  CB  MET A 282      48.827   2.877 -56.094  1.00 17.50           C  
ATOM   3962  CG  MET A 282      47.952   2.359 -54.971  1.00 19.98           C  
ATOM   3963  SD  MET A 282      46.850   3.676 -54.407  1.00 23.06           S  
ATOM   3964  CE  MET A 282      47.337   3.906 -52.712  1.00 22.13           C  
ATOM   3965  H   MET A 282      50.836   1.774 -54.959  1.00 17.77           H  
ATOM   3966  HA  MET A 282      49.120   0.978 -56.883  1.00 16.97           H  
ATOM   3967  HB3 MET A 282      48.264   3.253 -56.800  1.00 17.74           H  
ATOM   3968  HB2 MET A 282      49.408   3.587 -55.754  1.00 17.75           H  
ATOM   3969  HG3 MET A 282      48.510   2.057 -54.224  1.00 19.89           H  
ATOM   3970  HG2 MET A 282      47.418   1.600 -55.288  1.00 19.89           H  
ATOM   3971  HE3 MET A 282      46.801   4.604 -52.316  1.00 22.36           H  
ATOM   3972  HE2 MET A 282      48.268   4.156 -52.677  1.00 22.36           H  
ATOM   3973  HE1 MET A 282      47.206   3.083 -52.226  1.00 22.36           H  
ATOM   3974  N   LYS A 283      51.383   3.027 -57.905  1.00 18.72           N  
ATOM   3975  CA  LYS A 283      52.051   3.491 -59.119  1.00 19.75           C  
ATOM   3976  C   LYS A 283      52.536   2.317 -59.969  1.00 18.45           C  
ATOM   3977  O   LYS A 283      52.549   2.422 -61.205  1.00 17.85           O  
ATOM   3978  CB  LYS A 283      53.210   4.419 -58.777  1.00 20.34           C  
ATOM   3979  CG  LYS A 283      52.784   5.798 -58.297  1.00 24.72           C  
ATOM   3980  CD  LYS A 283      53.934   6.710 -57.979  1.00 26.82           C  
ATOM   3981  CE  LYS A 283      53.466   8.130 -57.745  1.00 28.88           C  
ATOM   3982  NZ  LYS A 283      54.594   8.961 -57.286  1.00 35.47           N  
ATOM   3983  H   LYS A 283      51.707   3.283 -57.090  1.00 18.41           H  
ATOM   3984  HA  LYS A 283      51.394   4.001 -59.648  1.00 19.37           H  
ATOM   3985  HB3 LYS A 283      53.772   4.524 -59.573  1.00 21.10           H  
ATOM   3986  HB2 LYS A 283      53.753   3.997 -58.079  1.00 21.10           H  
ATOM   3987  HG3 LYS A 283      52.229   5.695 -57.495  1.00 24.06           H  
ATOM   3988  HG2 LYS A 283      52.230   6.215 -58.991  1.00 24.11           H  
ATOM   3989  HD3 LYS A 283      54.572   6.700 -58.724  1.00 26.78           H  
ATOM   3990  HD2 LYS A 283      54.394   6.385 -57.177  1.00 26.84           H  
ATOM   3991  HE3 LYS A 283      52.762   8.141 -57.069  1.00 29.81           H  
ATOM   3992  HE2 LYS A 283      53.106   8.503 -58.572  1.00 29.81           H  
ATOM   3993  HZ1 LYS A 283      55.338   8.766 -57.770  1.00 33.25           H  
ATOM   3994  HZ2 LYS A 283      54.759   8.799 -56.408  1.00 33.28           H  
ATOM   3995  HZ3 LYS A 283      54.395   9.836 -57.397  1.00 33.28           H  
ATOM   3996  N   ALA A 284      52.914   1.203 -59.309  1.00 16.64           N  
ATOM   3997  CA  ALA A 284      53.389   0.008 -59.997  1.00 16.84           C  
ATOM   3998  C   ALA A 284      52.251  -0.868 -60.494  1.00 18.90           C  
ATOM   3999  O   ALA A 284      52.478  -1.976 -61.013  1.00 18.38           O  
ATOM   4000  CB  ALA A 284      54.247  -0.808 -59.069  1.00 18.80           C  
ATOM   4001  H   ALA A 284      52.887   1.196 -58.396  1.00 17.14           H  
ATOM   4002  HA  ALA A 284      53.930   0.285 -60.771  1.00 17.52           H  
ATOM   4003  HB3 ALA A 284      53.711  -1.119 -58.320  1.00 18.20           H  
ATOM   4004  HB2 ALA A 284      54.978  -0.260 -58.736  1.00 18.20           H  
ATOM   4005  HB1 ALA A 284      54.609  -1.572 -59.546  1.00 18.20           H  
ATOM   4006  N   GLY A 285      51.009  -0.401 -60.316  1.00 17.65           N  
ATOM   4007  CA  GLY A 285      49.870  -1.111 -60.882  1.00 17.08           C  
ATOM   4008  C   GLY A 285      49.261  -2.153 -59.948  1.00 16.53           C  
ATOM   4009  O   GLY A 285      48.428  -2.930 -60.398  1.00 18.66           O  
ATOM   4010  H   GLY A 285      50.861   0.356 -59.829  1.00 17.79           H  
ATOM   4011  HA3 GLY A 285      50.154  -1.555 -61.720  1.00 17.11           H  
ATOM   4012  HA2 GLY A 285      49.174  -0.448 -61.120  1.00 17.09           H  
ATOM   4013  N   GLY A 286      49.602  -2.100 -58.669  1.00 16.70           N  
ATOM   4014  CA  GLY A 286      49.089  -3.005 -57.659  1.00 18.07           C  
ATOM   4015  C   GLY A 286      47.843  -2.438 -56.976  1.00 16.03           C  
ATOM   4016  O   GLY A 286      47.457  -1.317 -57.263  1.00 17.41           O  
ATOM   4017  H   GLY A 286      50.193  -1.455 -58.403  1.00 16.97           H  
ATOM   4018  HA3 GLY A 286      49.793  -3.162 -56.980  1.00 17.27           H  
ATOM   4019  HA2 GLY A 286      48.869  -3.874 -58.080  1.00 17.27           H  
ATOM   4020  N   HIS A 287      47.252  -3.222 -56.057  1.00 15.75           N  
ATOM   4021  CA  HIS A 287      46.050  -2.812 -55.354  1.00 15.92           C  
ATOM   4022  C   HIS A 287      46.363  -1.660 -54.392  1.00 15.07           C  
ATOM   4023  O   HIS A 287      47.484  -1.499 -53.867  1.00 15.75           O  
ATOM   4024  CB  HIS A 287      45.412  -4.008 -54.633  1.00 16.18           C  
ATOM   4025  CG  HIS A 287      44.524  -4.832 -55.502  1.00 17.81           C  
ATOM   4026  ND1 HIS A 287      44.659  -6.201 -55.652  1.00 21.60           N  
ATOM   4027  CD2 HIS A 287      43.445  -4.470 -56.189  1.00 16.45           C  
ATOM   4028  CE1 HIS A 287      43.673  -6.631 -56.431  1.00 18.87           C  
ATOM   4029  NE2 HIS A 287      42.951  -5.587 -56.788  1.00 20.69           N  
ATOM   4030  H   HIS A 287      47.617  -4.038 -55.867  1.00 15.88           H  
ATOM   4031  HA  HIS A 287      45.412  -2.480 -56.033  1.00 15.78           H  
ATOM   4032  HB3 HIS A 287      44.889  -3.674 -53.872  1.00 16.48           H  
ATOM   4033  HB2 HIS A 287      46.126  -4.579 -54.276  1.00 16.48           H  
ATOM   4034  HD1 HIS A 287      45.304  -6.672 -55.239  0.00 21.62           H  
ATOM   4035  HD2 HIS A 287      43.097  -3.607 -56.287  1.00 17.66           H  
ATOM   4036  HE1 HIS A 287      43.551  -7.512 -56.725  1.00 19.92           H  
ATOM   4037  HE2 HIS A 287      42.265  -5.674 -57.315  0.00 21.03           H  
ATOM   4038  N   HIS A 288      45.320  -0.870 -54.128  1.00 15.13           N  
ATOM   4039  CA  HIS A 288      45.358   0.221 -53.158  1.00 14.25           C  
ATOM   4040  C   HIS A 288      45.735  -0.305 -51.770  1.00 13.51           C  
ATOM   4041  O   HIS A 288      46.677   0.200 -51.146  1.00 14.13           O  
ATOM   4042  CB  HIS A 288      44.014   0.949 -53.188  1.00 14.87           C  
ATOM   4043  CG  HIS A 288      43.931   2.200 -52.342  1.00 13.58           C  
ATOM   4044  ND1 HIS A 288      43.785   3.432 -52.928  1.00 14.01           N  
ATOM   4045  CD2 HIS A 288      43.914   2.400 -51.034  1.00 16.03           C  
ATOM   4046  CE1 HIS A 288      43.725   4.352 -51.962  1.00 14.17           C  
ATOM   4047  NE2 HIS A 288      43.803   3.755 -50.802  1.00 15.40           N  
ATOM   4048  H   HIS A 288      44.537  -1.020 -54.575  1.00 14.92           H  
ATOM   4049  HA  HIS A 288      46.062   0.853 -53.447  1.00 14.41           H  
ATOM   4050  HB3 HIS A 288      43.316   0.324 -52.893  1.00 14.42           H  
ATOM   4051  HB2 HIS A 288      43.811   1.186 -54.119  1.00 14.43           H  
ATOM   4052  HD1 HIS A 288      43.736   3.571 -53.802  0.00 14.08           H  
ATOM   4053  HD2 HIS A 288      44.002   1.741 -50.375  1.00 15.24           H  
ATOM   4054  HE1 HIS A 288      43.633   5.277 -52.102  1.00 14.43           H  
ATOM   4055  HE2 HIS A 288      43.793   4.159 -50.034  0.00 15.31           H  
ATOM   4056  N   TRP A 289      44.977  -1.299 -51.319  1.00 13.58           N  
ATOM   4057  CA  TRP A 289      45.079  -1.934 -50.020  1.00 13.96           C  
ATOM   4058  C   TRP A 289      45.819  -3.270 -50.077  1.00 15.56           C  
ATOM   4059  O   TRP A 289      45.645  -4.057 -51.014  1.00 16.31           O  
ATOM   4060  CB  TRP A 289      43.661  -2.187 -49.475  1.00 13.65           C  
ATOM   4061  CG  TRP A 289      42.825  -0.965 -49.288  1.00 13.73           C  
ATOM   4062  CD1 TRP A 289      41.690  -0.648 -49.967  1.00 14.06           C  
ATOM   4063  CD2 TRP A 289      43.110   0.146 -48.431  1.00 13.02           C  
ATOM   4064  NE1 TRP A 289      41.202   0.559 -49.538  1.00 15.20           N  
ATOM   4065  CE2 TRP A 289      42.059   1.063 -48.599  1.00 14.29           C  
ATOM   4066  CE3 TRP A 289      44.078   0.418 -47.468  1.00 12.70           C  
ATOM   4067  CZ2 TRP A 289      42.003   2.256 -47.892  1.00 13.65           C  
ATOM   4068  CZ3 TRP A 289      44.017   1.603 -46.757  1.00 12.92           C  
ATOM   4069  CH2 TRP A 289      42.993   2.521 -46.984  1.00 13.62           C  
ATOM   4070  H   TRP A 289      44.327  -1.610 -51.882  1.00 13.67           H  
ATOM   4071  HA  TRP A 289      45.547  -1.321 -49.406  1.00 14.13           H  
ATOM   4072  HB3 TRP A 289      43.744  -2.648 -48.615  1.00 13.76           H  
ATOM   4073  HB2 TRP A 289      43.202  -2.793 -50.092  1.00 13.74           H  
ATOM   4074  HD1 TRP A 289      41.276  -1.190 -50.620  1.00 14.22           H  
ATOM   4075  HE1 TRP A 289      40.486   0.960 -49.848  1.00 14.69           H  
ATOM   4076  HE3 TRP A 289      44.793  -0.183 -47.332  1.00 12.87           H  
ATOM   4077  HZ2 TRP A 289      41.295   2.861 -48.030  1.00 13.80           H  
ATOM   4078  HZ3 TRP A 289      44.696   1.810 -46.137  1.00 13.06           H  
ATOM   4079  HH2 TRP A 289      42.962   3.318 -46.484  1.00 13.49           H  
ATOM   4080  N   ALA A 290      46.542  -3.545 -48.981  1.00 16.78           N  
ATOM   4081  CA  ALA A 290      47.098  -4.852 -48.650  1.00 15.94           C  
ATOM   4082  C   ALA A 290      46.863  -5.155 -47.170  1.00 14.96           C  
ATOM   4083  O   ALA A 290      47.155  -4.324 -46.303  1.00 14.68           O  
ATOM   4084  CB  ALA A 290      48.575  -4.873 -48.993  1.00 15.29           C  
ATOM   4085  H   ALA A 290      46.703  -2.860 -48.397  1.00 16.24           H  
ATOM   4086  HA  ALA A 290      46.636  -5.535 -49.189  1.00 15.80           H  
ATOM   4087  HB3 ALA A 290      49.038  -4.189 -48.480  1.00 15.48           H  
ATOM   4088  HB2 ALA A 290      48.691  -4.698 -49.942  1.00 15.48           H  
ATOM   4089  HB1 ALA A 290      48.947  -5.744 -48.778  1.00 15.48           H  
ATOM   4090  N   TYR A 291      46.286  -6.326 -46.901  1.00 16.07           N  
ATOM   4091  CA  TYR A 291      46.054  -6.835 -45.549  1.00 16.44           C  
ATOM   4092  C   TYR A 291      47.388  -7.025 -44.846  1.00 18.19           C  
ATOM   4093  O   TYR A 291      48.369  -7.448 -45.472  1.00 17.94           O  
ATOM   4094  CB  TYR A 291      45.300  -8.175 -45.574  1.00 18.21           C  
ATOM   4095  CG  TYR A 291      44.766  -8.631 -44.240  1.00 16.61           C  
ATOM   4096  CD1 TYR A 291      45.551  -9.391 -43.373  1.00 18.39           C  
ATOM   4097  CD2 TYR A 291      43.494  -8.277 -43.823  1.00 16.86           C  
ATOM   4098  CE1 TYR A 291      45.082  -9.772 -42.121  1.00 17.93           C  
ATOM   4099  CE2 TYR A 291      43.000  -8.679 -42.597  1.00 17.63           C  
ATOM   4100  CZ  TYR A 291      43.802  -9.398 -41.724  1.00 18.71           C  
ATOM   4101  OH  TYR A 291      43.299  -9.792 -40.504  1.00 18.19           O  
ATOM   4102  H   TYR A 291      46.017  -6.846 -47.604  1.00 15.90           H  
ATOM   4103  HA  TYR A 291      45.517  -6.172 -45.045  1.00 17.00           H  
ATOM   4104  HB3 TYR A 291      45.905  -8.863 -45.922  1.00 17.42           H  
ATOM   4105  HB2 TYR A 291      44.551  -8.095 -46.201  1.00 17.41           H  
ATOM   4106  HD1 TYR A 291      46.430  -9.621 -43.625  1.00 17.86           H  
ATOM   4107  HD2 TYR A 291      42.946  -7.768 -44.396  1.00 17.01           H  
ATOM   4108  HE1 TYR A 291      45.625 -10.282 -41.545  1.00 18.20           H  
ATOM   4109  HE2 TYR A 291      42.133  -8.420 -42.331  1.00 17.69           H  
ATOM   4110  HH  TYR A 291      43.780 -10.273 -39.968  0.00 18.25           H  
ATOM   4111  N   ASP A 292      47.454  -6.639 -43.569  1.00 17.45           N  
ATOM   4112  CA  ASP A 292      48.683  -6.830 -42.811  1.00 18.54           C  
ATOM   4113  C   ASP A 292      48.363  -7.558 -41.503  1.00 19.91           C  
ATOM   4114  O   ASP A 292      47.730  -6.992 -40.608  1.00 17.62           O  
ATOM   4115  CB  ASP A 292      49.379  -5.484 -42.633  1.00 18.39           C  
ATOM   4116  CG  ASP A 292      50.727  -5.514 -41.916  1.00 21.65           C  
ATOM   4117  OD1 ASP A 292      51.073  -6.549 -41.293  1.00 18.57           O  
ATOM   4118  OD2 ASP A 292      51.413  -4.474 -41.964  1.00 21.87           O  
ATOM   4119  H   ASP A 292      46.730  -6.255 -43.163  1.00 17.85           H  
ATOM   4120  HA  ASP A 292      49.282  -7.403 -43.340  1.00 18.54           H  
ATOM   4121  HB3 ASP A 292      48.784  -4.891 -42.129  1.00 19.13           H  
ATOM   4122  HB2 ASP A 292      49.519  -5.088 -43.518  1.00 19.13           H  
ATOM   4123  N   TYR A 293      48.870  -8.799 -41.359  1.00 19.40           N  
ATOM   4124  CA  TYR A 293      48.637  -9.584 -40.155  1.00 19.26           C  
ATOM   4125  C   TYR A 293      49.263  -8.946 -38.919  1.00 18.35           C  
ATOM   4126  O   TYR A 293      48.874  -9.314 -37.810  1.00 20.45           O  
ATOM   4127  CB  TYR A 293      49.137 -11.027 -40.333  1.00 19.46           C  
ATOM   4128  CG  TYR A 293      48.214 -11.880 -41.150  1.00 18.37           C  
ATOM   4129  CD1 TYR A 293      47.062 -12.421 -40.604  1.00 18.91           C  
ATOM   4130  CD2 TYR A 293      48.442 -12.076 -42.500  1.00 17.05           C  
ATOM   4131  CE1 TYR A 293      46.197 -13.201 -41.362  1.00 20.65           C  
ATOM   4132  CE2 TYR A 293      47.593 -12.854 -43.267  1.00 19.12           C  
ATOM   4133  CZ  TYR A 293      46.448 -13.394 -42.704  1.00 20.61           C  
ATOM   4134  OH  TYR A 293      45.588 -14.132 -43.494  1.00 24.56           O  
ATOM   4135  H   TYR A 293      49.366  -9.164 -42.034  1.00 19.47           H  
ATOM   4136  HA  TYR A 293      47.658  -9.621 -40.006  1.00 19.14           H  
ATOM   4137  HB3 TYR A 293      49.245 -11.433 -39.447  1.00 19.15           H  
ATOM   4138  HB2 TYR A 293      50.017 -11.004 -40.763  1.00 19.14           H  
ATOM   4139  HD1 TYR A 293      46.880 -12.289 -39.688  1.00 19.18           H  
ATOM   4140  HD2 TYR A 293      49.215 -11.711 -42.896  1.00 17.89           H  
ATOM   4141  HE1 TYR A 293      45.419 -13.563 -40.971  1.00 20.21           H  
ATOM   4142  HE2 TYR A 293      47.767 -12.978 -44.185  1.00 18.98           H  
ATOM   4143  HH  TYR A 293      44.880 -14.479 -43.139  0.00 24.61           H  
ATOM   4144  N   THR A 294      50.244  -8.048 -39.092  1.00 19.70           N  
ATOM   4145  CA  THR A 294      50.907  -7.439 -37.944  1.00 22.06           C  
ATOM   4146  C   THR A 294      50.192  -6.195 -37.426  1.00 22.57           C  
ATOM   4147  O   THR A 294      50.578  -5.699 -36.362  1.00 20.93           O  
ATOM   4148  CB  THR A 294      52.376  -7.069 -38.215  1.00 21.44           C  
ATOM   4149  OG1 THR A 294      52.468  -5.983 -39.123  1.00 20.97           O  
ATOM   4150  CG2 THR A 294      53.173  -8.237 -38.756  1.00 22.55           C  
ATOM   4151  H   THR A 294      50.518  -7.821 -39.934  1.00 19.86           H  
ATOM   4152  HA  THR A 294      50.901  -8.107 -37.220  1.00 21.53           H  
ATOM   4153  HB  THR A 294      52.779  -6.792 -37.357  1.00 21.65           H  
ATOM   4154  HG1 THR A 294      52.102  -6.195 -39.864  0.00 20.99           H  
ATOM   4155 HG21 THR A 294      54.113  -7.991 -38.815  1.00 22.21           H  
ATOM   4156 HG22 THR A 294      52.845  -8.473 -39.642  1.00 22.20           H  
ATOM   4157 HG23 THR A 294      53.075  -9.002 -38.161  1.00 22.21           H  
ATOM   4158  N   LYS A 295      49.166  -5.682 -38.139  1.00 19.15           N  
ATOM   4159  CA  LYS A 295      48.457  -4.499 -37.656  1.00 17.56           C  
ATOM   4160  C   LYS A 295      47.330  -4.914 -36.714  1.00 16.21           C  
ATOM   4161  O   LYS A 295      46.584  -5.838 -36.989  1.00 16.94           O  
ATOM   4162  CB  LYS A 295      47.851  -3.682 -38.801  1.00 18.85           C  
ATOM   4163  CG  LYS A 295      48.838  -3.035 -39.752  1.00 21.44           C  
ATOM   4164  CD  LYS A 295      49.456  -1.797 -39.222  1.00 21.76           C  
ATOM   4165  CE  LYS A 295      50.304  -1.121 -40.278  1.00 23.69           C  
ATOM   4166  NZ  LYS A 295      51.284  -0.245 -39.633  1.00 29.22           N  
ATOM   4167  H   LYS A 295      48.911  -6.066 -38.929  1.00 19.53           H  
ATOM   4168  HA  LYS A 295      49.094  -3.932 -37.167  1.00 17.88           H  
ATOM   4169  HB3 LYS A 295      47.292  -2.977 -38.412  1.00 19.12           H  
ATOM   4170  HB2 LYS A 295      47.264  -4.271 -39.320  1.00 19.11           H  
ATOM   4171  HG3 LYS A 295      48.375  -2.825 -40.591  1.00 20.90           H  
ATOM   4172  HG2 LYS A 295      49.548  -3.682 -39.956  1.00 20.89           H  
ATOM   4173  HD3 LYS A 295      50.016  -2.017 -38.448  1.00 22.17           H  
ATOM   4174  HD2 LYS A 295      48.752  -1.180 -38.929  1.00 22.10           H  
ATOM   4175  HE3 LYS A 295      49.739  -0.592 -40.872  1.00 24.43           H  
ATOM   4176  HE2 LYS A 295      50.771  -1.792 -40.812  1.00 24.41           H  
ATOM   4177  HZ1 LYS A 295      51.874  -0.742 -39.155  1.00 27.35           H  
ATOM   4178  HZ2 LYS A 295      50.861   0.332 -39.075  1.00 27.35           H  
ATOM   4179  HZ3 LYS A 295      51.736   0.227 -40.262  1.00 27.38           H  
ATOM   4180  N   PRO A 296      47.199  -4.302 -35.532  1.00 16.92           N  
ATOM   4181  CA  PRO A 296      46.125  -4.636 -34.609  1.00 16.95           C  
ATOM   4182  C   PRO A 296      44.912  -3.817 -35.037  1.00 16.70           C  
ATOM   4183  O   PRO A 296      45.069  -2.741 -35.609  1.00 17.05           O  
ATOM   4184  CB  PRO A 296      46.639  -4.135 -33.263  1.00 18.37           C  
ATOM   4185  CG  PRO A 296      47.513  -2.980 -33.611  1.00 20.48           C  
ATOM   4186  CD  PRO A 296      48.121  -3.318 -34.958  1.00 18.93           C  
ATOM   4187  HA  PRO A 296      45.944  -5.609 -34.594  1.00 17.14           H  
ATOM   4188  HB3 PRO A 296      47.151  -4.833 -32.801  1.00 18.50           H  
ATOM   4189  HB2 PRO A 296      45.898  -3.851 -32.686  1.00 18.49           H  
ATOM   4190  HG3 PRO A 296      48.213  -2.861 -32.937  1.00 19.62           H  
ATOM   4191  HG2 PRO A 296      46.988  -2.155 -33.667  1.00 19.62           H  
ATOM   4192  HD3 PRO A 296      49.013  -3.697 -34.852  1.00 18.76           H  
ATOM   4193  HD2 PRO A 296      48.180  -2.525 -35.523  1.00 18.76           H  
ATOM   4194  N   ILE A 297      43.723  -4.371 -34.780  1.00 16.42           N  
ATOM   4195  CA  ILE A 297      42.512  -3.567 -34.845  1.00 17.47           C  
ATOM   4196  C   ILE A 297      42.726  -2.321 -33.986  1.00 15.81           C  
ATOM   4197  O   ILE A 297      43.177  -2.418 -32.842  1.00 17.38           O  
ATOM   4198  CB  ILE A 297      41.309  -4.390 -34.391  1.00 16.50           C  
ATOM   4199  CG1 ILE A 297      41.006  -5.510 -35.403  1.00 16.17           C  
ATOM   4200  CG2 ILE A 297      40.105  -3.484 -34.164  1.00 16.95           C  
ATOM   4201  CD1 ILE A 297      40.042  -6.517 -34.868  1.00 16.68           C  
ATOM   4202  H   ILE A 297      43.665  -5.255 -34.556  1.00 16.72           H  
ATOM   4203  HA  ILE A 297      42.370  -3.294 -35.768  1.00 16.83           H  
ATOM   4204  HB  ILE A 297      41.541  -4.814 -33.528  1.00 16.69           H  
ATOM   4205 HG12 ILE A 297      41.841  -5.965 -35.641  1.00 16.36           H  
ATOM   4206 HG13 ILE A 297      40.634  -5.111 -36.217  1.00 16.36           H  
ATOM   4207 HG21 ILE A 297      40.014  -2.869 -34.913  1.00 16.81           H  
ATOM   4208 HG22 ILE A 297      40.226  -2.976 -33.343  1.00 16.81           H  
ATOM   4209 HG23 ILE A 297      39.298  -4.022 -34.091  1.00 16.81           H  
ATOM   4210 HD11 ILE A 297      39.148  -6.135 -34.848  1.00 16.53           H  
ATOM   4211 HD12 ILE A 297      40.304  -6.771 -33.967  1.00 16.53           H  
ATOM   4212 HD13 ILE A 297      40.043  -7.304 -35.437  1.00 16.52           H  
ATOM   4213  N   THR A 298      42.408  -1.153 -34.562  1.00 15.60           N  
ATOM   4214  CA  THR A 298      42.725   0.136 -33.958  1.00 15.45           C  
ATOM   4215  C   THR A 298      41.451   0.982 -33.990  1.00 15.38           C  
ATOM   4216  O   THR A 298      40.636   0.830 -34.901  1.00 15.17           O  
ATOM   4217  CB  THR A 298      43.946   0.761 -34.642  1.00 16.28           C  
ATOM   4218  OG1 THR A 298      45.063  -0.104 -34.423  1.00 15.73           O  
ATOM   4219  CG2 THR A 298      44.269   2.143 -34.134  1.00 17.48           C  
ATOM   4220  H   THR A 298      41.973  -1.161 -35.365  1.00 15.64           H  
ATOM   4221  HA  THR A 298      42.957  -0.028 -33.018  1.00 15.67           H  
ATOM   4222  HB  THR A 298      43.766   0.812 -35.611  1.00 16.23           H  
ATOM   4223  HG1 THR A 298      45.206  -0.183 -33.586  0.00 15.62           H  
ATOM   4224 HG21 THR A 298      45.083   2.464 -34.563  1.00 17.11           H  
ATOM   4225 HG22 THR A 298      44.403   2.113 -33.171  1.00 17.12           H  
ATOM   4226 HG23 THR A 298      43.535   2.749 -34.341  1.00 17.11           H  
ATOM   4227  N   TRP A 299      41.232   1.766 -32.921  1.00 17.59           N  
ATOM   4228  CA  TRP A 299      40.055   2.612 -32.773  1.00 16.45           C  
ATOM   4229  C   TRP A 299      40.556   4.030 -32.525  1.00 17.31           C  
ATOM   4230  O   TRP A 299      41.526   4.210 -31.807  1.00 16.81           O  
ATOM   4231  CB  TRP A 299      39.157   2.150 -31.609  1.00 15.74           C  
ATOM   4232  CG  TRP A 299      38.692   0.726 -31.637  1.00 17.77           C  
ATOM   4233  CD1 TRP A 299      39.349  -0.380 -31.164  1.00 18.26           C  
ATOM   4234  CD2 TRP A 299      37.437   0.244 -32.173  1.00 17.64           C  
ATOM   4235  NE1 TRP A 299      38.586  -1.505 -31.365  1.00 19.32           N  
ATOM   4236  CE2 TRP A 299      37.408  -1.157 -31.978  1.00 17.50           C  
ATOM   4237  CE3 TRP A 299      36.334   0.845 -32.790  1.00 19.43           C  
ATOM   4238  CZ2 TRP A 299      36.332  -1.941 -32.404  1.00 18.63           C  
ATOM   4239  CZ3 TRP A 299      35.257   0.070 -33.181  1.00 19.61           C  
ATOM   4240  CH2 TRP A 299      35.261  -1.313 -32.995  1.00 19.20           C  
ATOM   4241  H   TRP A 299      41.853   1.772 -32.250  1.00 16.76           H  
ATOM   4242  HA  TRP A 299      39.535   2.584 -33.606  1.00 16.65           H  
ATOM   4243  HB3 TRP A 299      38.370   2.732 -31.591  1.00 16.35           H  
ATOM   4244  HB2 TRP A 299      39.648   2.299 -30.776  1.00 16.36           H  
ATOM   4245  HD1 TRP A 299      40.201  -0.376 -30.754  1.00 18.37           H  
ATOM   4246  HE1 TRP A 299      38.822  -2.321 -31.143  1.00 18.62           H  
ATOM   4247  HE3 TRP A 299      36.319   1.778 -32.923  1.00 19.00           H  
ATOM   4248  HZ2 TRP A 299      36.331  -2.870 -32.264  1.00 18.47           H  
ATOM   4249  HZ3 TRP A 299      34.518   0.478 -33.604  1.00 19.43           H  
ATOM   4250  HH2 TRP A 299      34.523  -1.823 -33.277  1.00 19.13           H  
ATOM   4251  N   ILE A 300      39.960   5.035 -33.174  1.00 14.86           N  
ATOM   4252  CA  ILE A 300      40.281   6.419 -32.906  1.00 14.80           C  
ATOM   4253  C   ILE A 300      39.056   7.040 -32.240  1.00 15.32           C  
ATOM   4254  O   ILE A 300      38.004   7.132 -32.876  1.00 14.21           O  
ATOM   4255  CB  ILE A 300      40.635   7.171 -34.209  1.00 16.17           C  
ATOM   4256  CG1 ILE A 300      41.757   6.466 -34.979  1.00 16.29           C  
ATOM   4257  CG2 ILE A 300      40.911   8.646 -33.929  1.00 16.47           C  
ATOM   4258  CD1 ILE A 300      42.107   7.119 -36.295  1.00 16.66           C  
ATOM   4259  H   ILE A 300      39.330   4.846 -33.809  1.00 15.41           H  
ATOM   4260  HA  ILE A 300      41.038   6.464 -32.299  1.00 15.17           H  
ATOM   4261  HB  ILE A 300      39.832   7.135 -34.784  1.00 15.97           H  
ATOM   4262 HG12 ILE A 300      41.486   5.539 -35.153  1.00 16.34           H  
ATOM   4263 HG13 ILE A 300      42.559   6.444 -34.416  1.00 16.35           H  
ATOM   4264 HG21 ILE A 300      41.659   8.726 -33.311  1.00 16.40           H  
ATOM   4265 HG22 ILE A 300      40.123   9.059 -33.536  1.00 16.38           H  
ATOM   4266 HG23 ILE A 300      41.130   9.102 -34.760  1.00 16.38           H  
ATOM   4267 HD11 ILE A 300      42.628   7.924 -36.131  1.00 16.55           H  
ATOM   4268 HD12 ILE A 300      41.290   7.353 -36.769  1.00 16.55           H  
ATOM   4269 HD13 ILE A 300      42.629   6.501 -36.836  1.00 16.55           H  
ATOM   4270  N   THR A 301      39.217   7.504 -30.997  1.00 14.22           N  
ATOM   4271  CA  THR A 301      38.165   8.238 -30.297  1.00 15.92           C  
ATOM   4272  C   THR A 301      38.266   9.735 -30.576  1.00 16.01           C  
ATOM   4273  O   THR A 301      39.316  10.337 -30.400  1.00 17.61           O  
ATOM   4274  CB  THR A 301      38.161   7.910 -28.800  1.00 15.80           C  
ATOM   4275  OG1 THR A 301      39.435   8.165 -28.219  1.00 15.62           O  
ATOM   4276  CG2 THR A 301      37.742   6.486 -28.516  1.00 16.91           C  
ATOM   4277  H   THR A 301      40.009   7.358 -30.565  1.00 14.85           H  
ATOM   4278  HA  THR A 301      37.306   7.926 -30.664  1.00 15.56           H  
ATOM   4279  HB  THR A 301      37.505   8.509 -28.370  1.00 15.99           H  
ATOM   4280  HG1 THR A 301      40.020   7.688 -28.601  0.00 15.68           H  
ATOM   4281 HG21 THR A 301      37.756   6.328 -27.555  1.00 16.57           H  
ATOM   4282 HG22 THR A 301      38.358   5.871 -28.954  1.00 16.57           H  
ATOM   4283 HG23 THR A 301      36.841   6.337 -28.855  1.00 16.57           H  
ATOM   4284  N   ILE A 302      37.168  10.332 -31.048  1.00 15.19           N  
ATOM   4285  CA  ILE A 302      37.079  11.747 -31.374  1.00 17.34           C  
ATOM   4286  C   ILE A 302      35.994  12.334 -30.491  1.00 17.49           C  
ATOM   4287  O   ILE A 302      34.805  12.043 -30.694  1.00 14.96           O  
ATOM   4288  CB  ILE A 302      36.791  12.036 -32.861  1.00 18.21           C  
ATOM   4289  CG1 ILE A 302      37.813  11.376 -33.784  1.00 18.28           C  
ATOM   4290  CG2 ILE A 302      36.720  13.540 -33.102  1.00 18.11           C  
ATOM   4291  CD1 ILE A 302      37.436  11.387 -35.256  1.00 17.99           C  
ATOM   4292  H   ILE A 302      36.422   9.819 -31.175  1.00 15.86           H  
ATOM   4293  HA  ILE A 302      37.924  12.169 -31.147  1.00 17.10           H  
ATOM   4294  HB  ILE A 302      35.905  11.653 -33.074  1.00 18.03           H  
ATOM   4295 HG12 ILE A 302      37.937  10.445 -33.502  1.00 18.18           H  
ATOM   4296 HG13 ILE A 302      38.673  11.836 -33.679  1.00 18.19           H  
ATOM   4297 HG21 ILE A 302      37.525  13.964 -32.758  1.00 18.14           H  
ATOM   4298 HG22 ILE A 302      35.943  13.909 -32.647  1.00 18.14           H  
ATOM   4299 HG23 ILE A 302      36.646  13.716 -34.055  1.00 18.14           H  
ATOM   4300 HD11 ILE A 302      37.507  12.292 -35.605  1.00 18.07           H  
ATOM   4301 HD12 ILE A 302      36.521  11.071 -35.360  1.00 18.07           H  
ATOM   4302 HD13 ILE A 302      38.037  10.803 -35.750  1.00 18.07           H  
ATOM   4303  N   PRO A 303      36.343  13.102 -29.435  1.00 17.56           N  
ATOM   4304  CA  PRO A 303      35.317  13.765 -28.627  1.00 16.78           C  
ATOM   4305  C   PRO A 303      34.474  14.662 -29.526  1.00 16.08           C  
ATOM   4306  O   PRO A 303      35.021  15.394 -30.337  1.00 15.95           O  
ATOM   4307  CB  PRO A 303      36.131  14.572 -27.598  1.00 19.41           C  
ATOM   4308  CG  PRO A 303      37.446  13.825 -27.525  1.00 19.16           C  
ATOM   4309  CD  PRO A 303      37.709  13.368 -28.939  1.00 18.43           C  
ATOM   4310  HA  PRO A 303      34.756  13.091 -28.168  1.00 17.25           H  
ATOM   4311  HB3 PRO A 303      35.685  14.585 -26.725  1.00 18.81           H  
ATOM   4312  HB2 PRO A 303      36.269  15.496 -27.900  1.00 18.73           H  
ATOM   4313  HG3 PRO A 303      37.377  13.059 -26.920  1.00 19.06           H  
ATOM   4314  HG2 PRO A 303      38.163  14.412 -27.210  1.00 19.10           H  
ATOM   4315  HD3 PRO A 303      38.256  12.561 -28.953  1.00 18.37           H  
ATOM   4316  HD2 PRO A 303      38.148  14.064 -29.463  1.00 18.38           H  
ATOM   4317  N   ARG A 304      33.141  14.538 -29.440  1.00 16.73           N  
ATOM   4318  CA  ARG A 304      32.290  15.295 -30.345  1.00 17.73           C  
ATOM   4319  C   ARG A 304      32.468  16.783 -30.024  1.00 19.75           C  
ATOM   4320  O   ARG A 304      32.486  17.169 -28.863  1.00 16.32           O  
ATOM   4321  CB  ARG A 304      30.837  14.825 -30.258  1.00 17.32           C  
ATOM   4322  CG  ARG A 304      30.643  13.402 -30.775  1.00 17.44           C  
ATOM   4323  CD  ARG A 304      29.245  12.882 -30.604  1.00 16.81           C  
ATOM   4324  NE  ARG A 304      28.316  13.606 -31.444  1.00 16.24           N  
ATOM   4325  CZ  ARG A 304      26.997  13.443 -31.431  1.00 15.74           C  
ATOM   4326  NH1 ARG A 304      26.453  12.503 -30.683  1.00 16.20           N  
ATOM   4327  NH2 ARG A 304      26.241  14.187 -32.212  1.00 14.95           N  
ATOM   4328  H   ARG A 304      32.762  13.985 -28.818  1.00 16.81           H  
ATOM   4329  HA  ARG A 304      32.610  15.136 -31.263  1.00 17.81           H  
ATOM   4330  HB3 ARG A 304      30.275  15.434 -30.781  1.00 17.43           H  
ATOM   4331  HB2 ARG A 304      30.545  14.868 -29.324  1.00 17.44           H  
ATOM   4332  HG3 ARG A 304      31.260  12.805 -30.302  1.00 17.26           H  
ATOM   4333  HG2 ARG A 304      30.875  13.374 -31.728  1.00 17.26           H  
ATOM   4334  HD3 ARG A 304      28.976  12.974 -29.666  1.00 16.82           H  
ATOM   4335  HD2 ARG A 304      29.220  11.929 -30.836  1.00 16.82           H  
ATOM   4336  HE  ARG A 304      28.643  14.191 -32.002  1.00 16.26           H  
ATOM   4337 HH11 ARG A 304      26.774  11.681 -30.707  1.00 16.06           H  
ATOM   4338 HH12 ARG A 304      25.766  12.699 -30.164  1.00 16.06           H  
ATOM   4339 HH21 ARG A 304      25.443  13.903 -32.447  1.00 15.20           H  
ATOM   4340 HH22 ARG A 304      26.536  14.965 -32.496  1.00 15.21           H  
ATOM   4341  N   GLY A 305      32.616  17.592 -31.072  1.00 19.88           N  
ATOM   4342  CA  GLY A 305      32.908  19.004 -30.917  1.00 21.48           C  
ATOM   4343  C   GLY A 305      34.327  19.322 -30.462  1.00 23.76           C  
ATOM   4344  O   GLY A 305      34.568  20.440 -30.059  1.00 24.12           O  
ATOM   4345  H   GLY A 305      32.529  17.253 -31.917  1.00 20.16           H  
ATOM   4346  HA3 GLY A 305      32.271  19.385 -30.262  1.00 21.53           H  
ATOM   4347  HA2 GLY A 305      32.743  19.454 -31.782  1.00 21.58           H  
ATOM   4348  N   ALA A 306      35.260  18.361 -30.512  1.00 20.84           N  
ATOM   4349  CA  ALA A 306      36.630  18.625 -30.110  1.00 22.31           C  
ATOM   4350  C   ALA A 306      37.174  19.845 -30.851  1.00 23.32           C  
ATOM   4351  O   ALA A 306      36.923  20.045 -32.046  1.00 22.58           O  
ATOM   4352  CB  ALA A 306      37.484  17.403 -30.395  1.00 24.12           C  
ATOM   4353  H   ALA A 306      35.039  17.526 -30.811  1.00 21.84           H  
ATOM   4354  HA  ALA A 306      36.644  18.808 -29.141  1.00 22.58           H  
ATOM   4355  HB3 ALA A 306      37.318  17.093 -31.301  1.00 23.54           H  
ATOM   4356  HB2 ALA A 306      37.261  16.696 -29.766  1.00 23.51           H  
ATOM   4357  HB1 ALA A 306      38.424  17.634 -30.300  1.00 23.55           H  
ATOM   4358  N   LYS A 307      38.029  20.589 -30.164  1.00 27.94           N  
ATOM   4359  CA  LYS A 307      38.598  21.769 -30.794  1.00 33.35           C  
ATOM   4360  C   LYS A 307      40.054  21.558 -31.188  1.00 31.92           C  
ATOM   4361  O   LYS A 307      40.549  22.269 -32.047  1.00 34.45           O  
ATOM   4362  CB  LYS A 307      38.345  22.947 -29.864  1.00 39.96           C  
ATOM   4363  CG  LYS A 307      36.881  23.388 -29.903  1.00 46.67           C  
ATOM   4364  CD  LYS A 307      36.471  23.922 -31.266  1.00 49.02           C  
ATOM   4365  CE  LYS A 307      35.351  24.942 -31.219  1.00 52.34           C  
ATOM   4366  NZ  LYS A 307      34.042  24.268 -31.125  1.00 56.07           N  
ATOM   4367  H   LYS A 307      38.253  20.378 -29.304  1.00 27.82           H  
ATOM   4368  HA  LYS A 307      38.097  21.933 -31.623  1.00 33.11           H  
ATOM   4369  HB3 LYS A 307      38.916  23.697 -30.132  1.00 39.69           H  
ATOM   4370  HB2 LYS A 307      38.581  22.691 -28.948  1.00 39.54           H  
ATOM   4371  HG3 LYS A 307      36.741  24.084 -29.227  1.00 45.62           H  
ATOM   4372  HG2 LYS A 307      36.312  22.623 -29.672  1.00 45.46           H  
ATOM   4373  HD3 LYS A 307      36.185  23.168 -31.826  1.00 49.13           H  
ATOM   4374  HD2 LYS A 307      37.253  24.333 -31.691  1.00 49.14           H  
ATOM   4375  HE3 LYS A 307      35.371  25.496 -32.021  1.00 52.46           H  
ATOM   4376  HE2 LYS A 307      35.467  25.524 -30.444  1.00 52.37           H  
ATOM   4377  HZ1 LYS A 307      34.082  23.600 -30.513  1.00 54.81           H  
ATOM   4378  HZ2 LYS A 307      33.817  23.919 -31.932  1.00 54.87           H  
ATOM   4379  HZ3 LYS A 307      33.409  24.863 -30.871  1.00 54.87           H  
ATOM   4380  N   SER A 308      40.699  20.533 -30.623  1.00 27.19           N  
ATOM   4381  CA  SER A 308      42.077  20.247 -30.959  1.00 26.51           C  
ATOM   4382  C   SER A 308      42.219  18.752 -31.226  1.00 23.18           C  
ATOM   4383  O   SER A 308      41.618  17.932 -30.512  1.00 24.89           O  
ATOM   4384  CB  SER A 308      42.971  20.687 -29.811  1.00 24.90           C  
ATOM   4385  OG  SER A 308      44.295  20.222 -29.982  1.00 30.38           O  
ATOM   4386  H   SER A 308      40.275  20.004 -30.011  1.00 28.08           H  
ATOM   4387  HA  SER A 308      42.324  20.749 -31.780  1.00 25.86           H  
ATOM   4388  HB3 SER A 308      42.610  20.335 -28.968  1.00 26.56           H  
ATOM   4389  HB2 SER A 308      42.972  21.669 -29.757  1.00 26.49           H  
ATOM   4390  HG  SER A 308      44.753  20.813 -30.397  0.00 30.07           H  
ATOM   4391  N   LYS A 309      43.117  18.430 -32.154  1.00 24.27           N  
ATOM   4392  CA  LYS A 309      43.477  17.045 -32.428  1.00 25.59           C  
ATOM   4393  C   LYS A 309      44.182  16.410 -31.232  1.00 25.80           C  
ATOM   4394  O   LYS A 309      44.221  15.189 -31.146  1.00 23.80           O  
ATOM   4395  CB  LYS A 309      44.303  16.937 -33.715  1.00 29.31           C  
ATOM   4396  CG  LYS A 309      45.674  17.582 -33.690  1.00 30.04           C  
ATOM   4397  CD  LYS A 309      46.315  17.583 -35.057  1.00 36.63           C  
ATOM   4398  CE  LYS A 309      47.703  18.191 -35.011  1.00 39.42           C  
ATOM   4399  NZ  LYS A 309      48.551  17.627 -36.072  1.00 41.86           N  
ATOM   4400  H   LYS A 309      43.518  19.093 -32.638  1.00 24.43           H  
ATOM   4401  HA  LYS A 309      42.638  16.550 -32.572  1.00 25.96           H  
ATOM   4402  HB3 LYS A 309      43.787  17.341 -34.444  1.00 28.58           H  
ATOM   4403  HB2 LYS A 309      44.415  15.986 -33.927  1.00 28.58           H  
ATOM   4404  HG3 LYS A 309      46.248  17.093 -33.063  1.00 31.27           H  
ATOM   4405  HG2 LYS A 309      45.591  18.506 -33.370  1.00 31.21           H  
ATOM   4406  HD3 LYS A 309      45.758  18.098 -35.679  1.00 35.61           H  
ATOM   4407  HD2 LYS A 309      46.376  16.662 -35.389  1.00 35.65           H  
ATOM   4408  HE3 LYS A 309      48.114  18.010 -34.145  1.00 39.25           H  
ATOM   4409  HE2 LYS A 309      47.644  19.158 -35.126  1.00 39.31           H  
ATOM   4410  HZ1 LYS A 309      48.145  17.728 -36.877  1.00 41.06           H  
ATOM   4411  HZ2 LYS A 309      48.692  16.745 -35.918  1.00 41.05           H  
ATOM   4412  HZ3 LYS A 309      49.350  18.057 -36.088  1.00 41.08           H  
ATOM   4413  N   ASP A 310      44.637  17.220 -30.256  1.00 25.04           N  
ATOM   4414  CA  ASP A 310      45.253  16.723 -29.037  1.00 26.81           C  
ATOM   4415  C   ASP A 310      44.244  15.941 -28.200  1.00 23.89           C  
ATOM   4416  O   ASP A 310      44.641  15.162 -27.345  1.00 24.49           O  
ATOM   4417  CB  ASP A 310      45.779  17.881 -28.172  1.00 31.00           C  
ATOM   4418  CG  ASP A 310      46.959  18.659 -28.746  1.00 41.26           C  
ATOM   4419  OD1 ASP A 310      47.602  18.196 -29.740  1.00 42.43           O  
ATOM   4420  OD2 ASP A 310      47.227  19.755 -28.199  1.00 48.11           O  
ATOM   4421  H   ASP A 310      44.580  18.124 -30.370  1.00 25.68           H  
ATOM   4422  HA  ASP A 310      46.003  16.130 -29.277  1.00 26.66           H  
ATOM   4423  HB3 ASP A 310      46.046  17.527 -27.299  1.00 32.02           H  
ATOM   4424  HB2 ASP A 310      45.048  18.514 -28.031  1.00 32.16           H  
ATOM   4425  N   GLU A 311      42.935  16.129 -28.451  1.00 23.08           N  
ATOM   4426  CA  GLU A 311      41.911  15.435 -27.686  1.00 23.34           C  
ATOM   4427  C   GLU A 311      41.621  14.025 -28.230  1.00 19.10           C  
ATOM   4428  O   GLU A 311      40.951  13.243 -27.573  1.00 21.42           O  
ATOM   4429  CB  GLU A 311      40.613  16.226 -27.739  1.00 26.40           C  
ATOM   4430  CG  GLU A 311      40.661  17.563 -27.019  1.00 28.55           C  
ATOM   4431  CD  GLU A 311      39.345  18.312 -27.175  1.00 32.23           C  
ATOM   4432  OE1 GLU A 311      38.288  17.706 -26.791  1.00 31.97           O  
ATOM   4433  OE2 GLU A 311      39.364  19.460 -27.700  1.00 34.52           O  
ATOM   4434  H   GLU A 311      42.676  16.717 -29.100  1.00 23.41           H  
ATOM   4435  HA  GLU A 311      42.206  15.363 -26.749  1.00 22.98           H  
ATOM   4436  HB3 GLU A 311      39.903  15.682 -27.341  1.00 26.01           H  
ATOM   4437  HB2 GLU A 311      40.380  16.380 -28.678  1.00 26.08           H  
ATOM   4438  HG3 GLU A 311      41.388  18.110 -27.387  1.00 28.84           H  
ATOM   4439  HG2 GLU A 311      40.838  17.418 -26.065  1.00 28.84           H  
ATOM   4440  N   VAL A 312      42.096  13.748 -29.431  1.00 20.05           N  
ATOM   4441  CA  VAL A 312      41.886  12.478 -30.106  1.00 18.82           C  
ATOM   4442  C   VAL A 312      42.848  11.421 -29.550  1.00 19.52           C  
ATOM   4443  O   VAL A 312      44.022  11.733 -29.326  1.00 18.22           O  
ATOM   4444  CB  VAL A 312      42.083  12.683 -31.616  1.00 19.91           C  
ATOM   4445  CG1 VAL A 312      42.060  11.366 -32.366  1.00 20.50           C  
ATOM   4446  CG2 VAL A 312      41.040  13.623 -32.214  1.00 20.33           C  
ATOM   4447  H   VAL A 312      42.578  14.389 -29.868  1.00 19.64           H  
ATOM   4448  HA  VAL A 312      40.971  12.188 -29.945  1.00 19.37           H  
ATOM   4449  HB  VAL A 312      42.972  13.091 -31.750  1.00 19.91           H  
ATOM   4450 HG11 VAL A 312      41.325  10.819 -32.040  1.00 20.30           H  
ATOM   4451 HG12 VAL A 312      42.900  10.896 -32.226  1.00 20.31           H  
ATOM   4452 HG13 VAL A 312      41.940  11.534 -33.317  1.00 20.30           H  
ATOM   4453 HG21 VAL A 312      41.195  13.716 -33.170  1.00 20.21           H  
ATOM   4454 HG22 VAL A 312      41.107  14.496 -31.790  1.00 20.21           H  
ATOM   4455 HG23 VAL A 312      40.150  13.258 -32.064  1.00 20.21           H  
ATOM   4456  N   LYS A 313      42.376  10.172 -29.390  1.00 16.69           N  
ATOM   4457  CA  LYS A 313      43.203   9.070 -28.918  1.00 16.90           C  
ATOM   4458  C   LYS A 313      43.077   7.830 -29.790  1.00 18.92           C  
ATOM   4459  O   LYS A 313      41.992   7.531 -30.309  1.00 16.52           O  
ATOM   4460  CB  LYS A 313      42.848   8.711 -27.483  1.00 20.22           C  
ATOM   4461  CG  LYS A 313      43.290   9.777 -26.489  1.00 28.10           C  
ATOM   4462  CD  LYS A 313      43.066   9.394 -25.044  1.00 36.55           C  
ATOM   4463  CE  LYS A 313      44.068  10.014 -24.089  1.00 46.94           C  
ATOM   4464  NZ  LYS A 313      44.403  11.407 -24.480  1.00 52.06           N  
ATOM   4465  H   LYS A 313      41.499  10.003 -29.586  1.00 17.40           H  
ATOM   4466  HA  LYS A 313      44.142   9.365 -28.938  1.00 17.84           H  
ATOM   4467  HB3 LYS A 313      43.277   7.861 -27.252  1.00 20.99           H  
ATOM   4468  HB2 LYS A 313      41.878   8.593 -27.414  1.00 20.91           H  
ATOM   4469  HG3 LYS A 313      42.802  10.606 -26.679  1.00 27.83           H  
ATOM   4470  HG2 LYS A 313      44.245   9.954 -26.628  1.00 27.92           H  
ATOM   4471  HD3 LYS A 313      43.112   8.418 -24.961  1.00 36.17           H  
ATOM   4472  HD2 LYS A 313      42.165   9.675 -24.781  1.00 36.35           H  
ATOM   4473  HE3 LYS A 313      44.886   9.482 -24.082  1.00 45.31           H  
ATOM   4474  HE2 LYS A 313      43.701  10.017 -23.185  1.00 45.41           H  
ATOM   4475  HZ1 LYS A 313      43.667  11.824 -24.808  1.00 49.87           H  
ATOM   4476  HZ2 LYS A 313      45.056  11.405 -25.110  1.00 49.93           H  
ATOM   4477  HZ3 LYS A 313      44.699  11.865 -23.755  1.00 50.23           H  
ATOM   4478  N   TYR A 314      44.198   7.092 -29.873  1.00 16.75           N  
ATOM   4479  CA  TYR A 314      44.284   5.835 -30.575  1.00 16.08           C  
ATOM   4480  C   TYR A 314      44.290   4.686 -29.551  1.00 16.23           C  
ATOM   4481  O   TYR A 314      45.029   4.722 -28.563  1.00 17.28           O  
ATOM   4482  CB  TYR A 314      45.558   5.738 -31.418  1.00 15.60           C  
ATOM   4483  CG  TYR A 314      45.847   6.841 -32.402  1.00 16.36           C  
ATOM   4484  CD1 TYR A 314      44.855   7.644 -32.944  1.00 17.51           C  
ATOM   4485  CD2 TYR A 314      47.153   7.078 -32.797  1.00 17.16           C  
ATOM   4486  CE1 TYR A 314      45.152   8.640 -33.864  1.00 18.30           C  
ATOM   4487  CE2 TYR A 314      47.467   8.054 -33.725  1.00 18.58           C  
ATOM   4488  CZ  TYR A 314      46.464   8.851 -34.252  1.00 17.48           C  
ATOM   4489  OH  TYR A 314      46.829   9.831 -35.170  1.00 18.75           O  
ATOM   4490  H   TYR A 314      44.952   7.402 -29.459  1.00 17.09           H  
ATOM   4491  HA  TYR A 314      43.497   5.737 -31.166  1.00 16.16           H  
ATOM   4492  HB3 TYR A 314      45.521   4.893 -31.912  1.00 15.89           H  
ATOM   4493  HB2 TYR A 314      46.317   5.677 -30.801  1.00 15.89           H  
ATOM   4494  HD1 TYR A 314      43.957   7.506 -32.692  1.00 17.39           H  
ATOM   4495  HD2 TYR A 314      47.843   6.536 -32.451  1.00 17.29           H  
ATOM   4496  HE1 TYR A 314      44.463   9.174 -34.223  1.00 17.91           H  
ATOM   4497  HE2 TYR A 314      48.364   8.196 -33.978  1.00 17.97           H  
ATOM   4498  HH  TYR A 314      46.232  10.342 -35.525  0.00 18.72           H  
ATOM   4499  N   TRP A 315      43.461   3.669 -29.803  1.00 15.10           N  
ATOM   4500  CA  TRP A 315      43.340   2.465 -28.988  1.00 15.06           C  
ATOM   4501  C   TRP A 315      43.557   1.243 -29.878  1.00 17.01           C  
ATOM   4502  O   TRP A 315      43.254   1.297 -31.067  1.00 19.17           O  
ATOM   4503  CB  TRP A 315      41.952   2.378 -28.319  1.00 15.51           C  
ATOM   4504  CG  TRP A 315      41.519   3.652 -27.670  1.00 15.27           C  
ATOM   4505  CD1 TRP A 315      41.075   4.799 -28.269  1.00 15.85           C  
ATOM   4506  CD2 TRP A 315      41.540   3.910 -26.257  1.00 16.60           C  
ATOM   4507  NE1 TRP A 315      40.772   5.739 -27.320  1.00 16.53           N  
ATOM   4508  CE2 TRP A 315      41.079   5.227 -26.070  1.00 17.29           C  
ATOM   4509  CE3 TRP A 315      41.918   3.138 -25.143  1.00 19.44           C  
ATOM   4510  CZ2 TRP A 315      40.973   5.786 -24.796  1.00 17.16           C  
ATOM   4511  CZ3 TRP A 315      41.818   3.703 -23.888  1.00 20.57           C  
ATOM   4512  CH2 TRP A 315      41.342   5.001 -23.721  1.00 18.82           C  
ATOM   4513  H   TRP A 315      42.928   3.731 -30.543  1.00 15.37           H  
ATOM   4514  HA  TRP A 315      44.029   2.487 -28.285  1.00 15.52           H  
ATOM   4515  HB3 TRP A 315      41.977   1.667 -27.646  1.00 15.35           H  
ATOM   4516  HB2 TRP A 315      41.295   2.126 -28.999  1.00 15.36           H  
ATOM   4517  HD1 TRP A 315      40.942   4.913 -29.197  1.00 15.91           H  
ATOM   4518  HE1 TRP A 315      40.474   6.548 -27.483  1.00 16.57           H  
ATOM   4519  HE3 TRP A 315      42.237   2.256 -25.254  1.00 18.93           H  
ATOM   4520  HZ2 TRP A 315      40.654   6.664 -24.675  1.00 17.56           H  
ATOM   4521  HZ3 TRP A 315      42.059   3.196 -23.129  1.00 19.79           H  
ATOM   4522  HH2 TRP A 315      41.282   5.359 -22.853  1.00 18.76           H  
ATOM   4523  N   HIS A 316      44.069   0.137 -29.309  1.00 16.11           N  
ATOM   4524  CA  HIS A 316      44.390  -1.036 -30.109  1.00 16.67           C  
ATOM   4525  C   HIS A 316      44.099  -2.349 -29.366  1.00 14.92           C  
ATOM   4526  O   HIS A 316      44.157  -2.414 -28.144  1.00 16.01           O  
ATOM   4527  CB  HIS A 316      45.843  -1.022 -30.589  1.00 18.23           C  
ATOM   4528  CG  HIS A 316      46.821  -1.178 -29.495  1.00 19.34           C  
ATOM   4529  ND1 HIS A 316      47.387  -2.406 -29.196  1.00 22.25           N  
ATOM   4530  CD2 HIS A 316      47.281  -0.319 -28.602  1.00 18.58           C  
ATOM   4531  CE1 HIS A 316      48.165  -2.277 -28.141  1.00 18.95           C  
ATOM   4532  NE2 HIS A 316      48.101  -1.015 -27.745  1.00 22.23           N  
ATOM   4533  H   HIS A 316      44.220   0.117 -28.408  1.00 16.42           H  
ATOM   4534  HA  HIS A 316      43.811  -1.009 -30.908  1.00 16.52           H  
ATOM   4535  HB3 HIS A 316      46.014  -0.173 -31.051  1.00 18.12           H  
ATOM   4536  HB2 HIS A 316      45.969  -1.750 -31.236  1.00 18.12           H  
ATOM   4537  HD1 HIS A 316      47.194  -3.162 -29.641  0.00 22.21           H  
ATOM   4538  HD2 HIS A 316      47.056   0.586 -28.525  1.00 19.59           H  
ATOM   4539  HE1 HIS A 316      48.675  -2.955 -27.747  1.00 20.55           H  
ATOM   4540  HE2 HIS A 316      48.535  -0.724 -27.053  0.00 22.31           H  
ATOM   4541  N   TRP A 317      43.800  -3.394 -30.149  1.00 16.28           N  
ATOM   4542  CA  TRP A 317      43.637  -4.748 -29.653  1.00 17.00           C  
ATOM   4543  C   TRP A 317      44.636  -5.662 -30.359  1.00 17.88           C  
ATOM   4544  O   TRP A 317      45.842  -5.571 -30.101  1.00 17.78           O  
ATOM   4545  CB  TRP A 317      42.163  -5.188 -29.768  1.00 17.03           C  
ATOM   4546  CG  TRP A 317      41.931  -6.566 -29.226  1.00 16.17           C  
ATOM   4547  CD1 TRP A 317      42.139  -6.997 -27.947  1.00 16.69           C  
ATOM   4548  CD2 TRP A 317      41.511  -7.718 -29.981  1.00 17.73           C  
ATOM   4549  NE1 TRP A 317      41.873  -8.337 -27.856  1.00 17.04           N  
ATOM   4550  CE2 TRP A 317      41.500  -8.816 -29.090  1.00 17.43           C  
ATOM   4551  CE3 TRP A 317      41.151  -7.921 -31.317  1.00 17.19           C  
ATOM   4552  CZ2 TRP A 317      41.145 -10.097 -29.508  1.00 18.43           C  
ATOM   4553  CZ3 TRP A 317      40.799  -9.183 -31.726  1.00 18.29           C  
ATOM   4554  CH2 TRP A 317      40.806 -10.264 -30.834  1.00 18.59           C  
ATOM   4555  H   TRP A 317      43.694  -3.249 -31.045  1.00 16.11           H  
ATOM   4556  HA  TRP A 317      43.862  -4.740 -28.693  1.00 17.00           H  
ATOM   4557  HB3 TRP A 317      41.895  -5.156 -30.709  1.00 16.82           H  
ATOM   4558  HB2 TRP A 317      41.608  -4.550 -29.275  1.00 16.82           H  
ATOM   4559  HD1 TRP A 317      42.432  -6.458 -27.231  1.00 16.69           H  
ATOM   4560  HE1 TRP A 317      41.950  -8.818 -27.127  1.00 17.13           H  
ATOM   4561  HE3 TRP A 317      41.185  -7.209 -31.934  1.00 17.55           H  
ATOM   4562  HZ2 TRP A 317      41.112 -10.815 -28.899  1.00 18.20           H  
ATOM   4563  HZ3 TRP A 317      40.570  -9.331 -32.630  1.00 18.08           H  
ATOM   4564  HH2 TRP A 317      40.532 -11.113 -31.136  1.00 18.45           H  
ATOM   4565  N   LYS A 318      44.162  -6.516 -31.264  1.00 16.59           N  
ATOM   4566  CA  LYS A 318      44.962  -7.535 -31.943  1.00 17.05           C  
ATOM   4567  C   LYS A 318      44.486  -7.641 -33.390  1.00 17.15           C  
ATOM   4568  O   LYS A 318      43.464  -7.055 -33.762  1.00 16.32           O  
ATOM   4569  CB  LYS A 318      44.823  -8.898 -31.244  1.00 17.73           C  
ATOM   4570  CG  LYS A 318      45.183  -8.948 -29.764  1.00 23.26           C  
ATOM   4571  CD  LYS A 318      44.962 -10.358 -29.140  1.00 27.88           C  
ATOM   4572  CE  LYS A 318      45.456 -10.439 -27.706  1.00 35.66           C  
ATOM   4573  NZ  LYS A 318      44.757 -11.472 -26.892  1.00 41.69           N  
ATOM   4574  H   LYS A 318      43.291  -6.430 -31.519  1.00 17.00           H  
ATOM   4575  HA  LYS A 318      45.907  -7.260 -31.935  1.00 17.11           H  
ATOM   4576  HB3 LYS A 318      45.390  -9.542 -31.718  1.00 18.70           H  
ATOM   4577  HB2 LYS A 318      43.895  -9.197 -31.342  1.00 18.70           H  
ATOM   4578  HG3 LYS A 318      44.635  -8.294 -29.280  1.00 22.69           H  
ATOM   4579  HG2 LYS A 318      46.124  -8.692 -29.657  1.00 22.74           H  
ATOM   4580  HD3 LYS A 318      45.436 -11.027 -29.680  1.00 28.36           H  
ATOM   4581  HD2 LYS A 318      44.005 -10.573 -29.161  1.00 28.41           H  
ATOM   4582  HE3 LYS A 318      45.333  -9.572 -27.277  1.00 34.91           H  
ATOM   4583  HE2 LYS A 318      46.412 -10.636 -27.707  1.00 34.97           H  
ATOM   4584  HZ1 LYS A 318      44.906 -12.294 -27.246  1.00 39.71           H  
ATOM   4585  HZ2 LYS A 318      43.865 -11.308 -26.887  1.00 39.64           H  
ATOM   4586  HZ3 LYS A 318      45.068 -11.455 -26.040  1.00 39.71           H  
ATOM   4587  N   ASN A 319      45.203  -8.404 -34.227  1.00 16.96           N  
ATOM   4588  CA  ASN A 319      44.820  -8.523 -35.629  1.00 17.68           C  
ATOM   4589  C   ASN A 319      43.466  -9.204 -35.789  1.00 16.33           C  
ATOM   4590  O   ASN A 319      43.111 -10.122 -35.058  1.00 17.59           O  
ATOM   4591  CB  ASN A 319      45.877  -9.253 -36.480  1.00 17.55           C  
ATOM   4592  CG  ASN A 319      45.546  -9.237 -37.960  1.00 17.97           C  
ATOM   4593  OD1 ASN A 319      45.138 -10.261 -38.533  1.00 17.87           O  
ATOM   4594  ND2 ASN A 319      45.698  -8.071 -38.586  1.00 17.60           N  
ATOM   4595  H   ASN A 319      45.937  -8.855 -33.922  1.00 17.18           H  
ATOM   4596  HA  ASN A 319      44.745  -7.609 -35.991  1.00 17.23           H  
ATOM   4597  HB3 ASN A 319      45.943 -10.182 -36.176  1.00 17.68           H  
ATOM   4598  HB2 ASN A 319      46.746  -8.825 -36.341  1.00 17.69           H  
ATOM   4599 HD21 ASN A 319      45.965  -7.358 -38.136  1.00 17.71           H  
ATOM   4600 HD22 ASN A 319      45.532  -8.009 -39.452  1.00 17.71           H  
ATOM   4601  N   GLY A 320      42.709  -8.718 -36.776  1.00 15.31           N  
ATOM   4602  CA  GLY A 320      41.406  -9.242 -37.137  1.00 16.15           C  
ATOM   4603  C   GLY A 320      40.623  -8.191 -37.928  1.00 15.64           C  
ATOM   4604  O   GLY A 320      41.161  -7.123 -38.225  1.00 16.67           O  
ATOM   4605  H   GLY A 320      43.031  -8.010 -37.257  1.00 15.77           H  
ATOM   4606  HA3 GLY A 320      40.907  -9.480 -36.315  1.00 15.84           H  
ATOM   4607  HA2 GLY A 320      41.520 -10.057 -37.686  1.00 15.83           H  
ATOM   4608  N   MET A 321      39.385  -8.518 -38.341  1.00 15.73           N  
ATOM   4609  CA  MET A 321      38.674  -7.629 -39.256  1.00 14.97           C  
ATOM   4610  C   MET A 321      37.238  -7.478 -38.779  1.00 14.68           C  
ATOM   4611  O   MET A 321      36.399  -8.327 -39.023  1.00 16.43           O  
ATOM   4612  CB  MET A 321      38.720  -8.155 -40.695  1.00 15.43           C  
ATOM   4613  CG  MET A 321      38.069  -7.261 -41.694  1.00 18.05           C  
ATOM   4614  SD  MET A 321      38.598  -7.682 -43.387  1.00 17.71           S  
ATOM   4615  CE  MET A 321      37.407  -6.745 -44.360  1.00 18.79           C  
ATOM   4616  H   MET A 321      38.986  -9.289 -38.056  1.00 15.53           H  
ATOM   4617  HA  MET A 321      39.105  -6.747 -39.228  1.00 15.18           H  
ATOM   4618  HB3 MET A 321      38.284  -9.030 -40.723  1.00 15.90           H  
ATOM   4619  HB2 MET A 321      39.656  -8.283 -40.949  1.00 15.91           H  
ATOM   4620  HG3 MET A 321      38.306  -6.329 -41.504  1.00 17.31           H  
ATOM   4621  HG2 MET A 321      37.095  -7.351 -41.630  1.00 17.30           H  
ATOM   4622  HE3 MET A 321      37.584  -6.879 -45.299  1.00 18.51           H  
ATOM   4623  HE2 MET A 321      37.486  -5.807 -44.148  1.00 18.51           H  
ATOM   4624  HE1 MET A 321      36.515  -7.049 -44.154  1.00 18.51           H  
ATOM   4625  N   PRO A 322      36.954  -6.404 -38.007  1.00 15.49           N  
ATOM   4626  CA  PRO A 322      35.596  -6.122 -37.546  1.00 15.18           C  
ATOM   4627  C   PRO A 322      34.965  -5.308 -38.670  1.00 16.25           C  
ATOM   4628  O   PRO A 322      35.356  -4.165 -38.897  1.00 18.02           O  
ATOM   4629  CB  PRO A 322      35.826  -5.308 -36.271  1.00 16.44           C  
ATOM   4630  CG  PRO A 322      37.135  -4.565 -36.531  1.00 16.83           C  
ATOM   4631  CD  PRO A 322      37.925  -5.418 -37.515  1.00 16.42           C  
ATOM   4632  HA  PRO A 322      35.100  -6.957 -37.361  1.00 15.65           H  
ATOM   4633  HB3 PRO A 322      35.908  -5.895 -35.489  1.00 16.24           H  
ATOM   4634  HB2 PRO A 322      35.091  -4.678 -36.118  1.00 16.25           H  
ATOM   4635  HG3 PRO A 322      37.636  -4.451 -35.698  1.00 16.65           H  
ATOM   4636  HG2 PRO A 322      36.959  -3.679 -36.910  1.00 16.66           H  
ATOM   4637  HD3 PRO A 322      38.673  -5.860 -37.072  1.00 16.27           H  
ATOM   4638  HD2 PRO A 322      38.270  -4.874 -38.247  1.00 16.27           H  
ATOM   4639  N   ILE A 323      34.019  -5.912 -39.394  1.00 14.53           N  
ATOM   4640  CA  ILE A 323      33.583  -5.317 -40.643  1.00 15.22           C  
ATOM   4641  C   ILE A 323      32.643  -4.130 -40.416  1.00 14.74           C  
ATOM   4642  O   ILE A 323      32.864  -3.061 -40.978  1.00 16.49           O  
ATOM   4643  CB  ILE A 323      32.973  -6.386 -41.549  1.00 16.04           C  
ATOM   4644  CG1 ILE A 323      33.993  -7.502 -41.783  1.00 17.78           C  
ATOM   4645  CG2 ILE A 323      32.514  -5.760 -42.864  1.00 18.22           C  
ATOM   4646  CD1 ILE A 323      33.434  -8.698 -42.462  1.00 17.92           C  
ATOM   4647  H   ILE A 323      33.632  -6.686 -39.101  1.00 15.12           H  
ATOM   4648  HA  ILE A 323      34.376  -4.978 -41.096  1.00 15.17           H  
ATOM   4649  HB  ILE A 323      32.188  -6.772 -41.092  1.00 16.64           H  
ATOM   4650 HG12 ILE A 323      34.366  -7.779 -40.920  1.00 17.36           H  
ATOM   4651 HG13 ILE A 323      34.728  -7.147 -42.327  1.00 17.40           H  
ATOM   4652 HG21 ILE A 323      33.286  -5.425 -43.353  1.00 17.54           H  
ATOM   4653 HG22 ILE A 323      31.904  -5.025 -42.683  1.00 17.51           H  
ATOM   4654 HG23 ILE A 323      32.057  -6.430 -43.401  1.00 17.56           H  
ATOM   4655 HD11 ILE A 323      33.238  -8.485 -43.391  1.00 17.89           H  
ATOM   4656 HD12 ILE A 323      32.615  -8.974 -42.014  1.00 17.88           H  
ATOM   4657 HD13 ILE A 323      34.081  -9.424 -42.427  1.00 17.88           H  
ATOM   4658  N   HIS A 324      31.574  -4.325 -39.640  1.00 14.59           N  
ATOM   4659  CA  HIS A 324      30.573  -3.295 -39.395  1.00 14.82           C  
ATOM   4660  C   HIS A 324      30.204  -3.269 -37.919  1.00 15.74           C  
ATOM   4661  O   HIS A 324      30.123  -4.315 -37.263  1.00 16.71           O  
ATOM   4662  CB  HIS A 324      29.267  -3.562 -40.165  1.00 16.46           C  
ATOM   4663  CG  HIS A 324      29.373  -3.337 -41.628  1.00 15.29           C  
ATOM   4664  ND1 HIS A 324      29.350  -4.366 -42.554  1.00 14.88           N  
ATOM   4665  CD2 HIS A 324      29.555  -2.204 -42.330  1.00 17.01           C  
ATOM   4666  CE1 HIS A 324      29.509  -3.852 -43.769  1.00 15.41           C  
ATOM   4667  NE2 HIS A 324      29.643  -2.546 -43.655  1.00 14.83           N  
ATOM   4668  H   HIS A 324      31.461  -5.142 -39.247  1.00 14.68           H  
ATOM   4669  HA  HIS A 324      30.940  -2.413 -39.646  1.00 15.24           H  
ATOM   4670  HB3 HIS A 324      28.563  -2.980 -39.805  1.00 15.80           H  
ATOM   4671  HB2 HIS A 324      28.995  -4.492 -40.006  1.00 15.80           H  
ATOM   4672  HD1 HIS A 324      29.259  -5.240 -42.304  0.00 14.99           H  
ATOM   4673  HD2 HIS A 324      29.627  -1.336 -41.985  1.00 16.08           H  
ATOM   4674  HE1 HIS A 324      29.516  -4.340 -44.575  1.00 15.16           H  
ATOM   4675  N   THR A 325      29.907  -2.059 -37.416  1.00 15.88           N  
ATOM   4676  CA  THR A 325      29.337  -1.891 -36.095  1.00 14.43           C  
ATOM   4677  C   THR A 325      27.808  -2.016 -36.162  1.00 15.43           C  
ATOM   4678  O   THR A 325      27.185  -1.654 -37.157  1.00 14.82           O  
ATOM   4679  CB  THR A 325      29.689  -0.522 -35.480  1.00 13.86           C  
ATOM   4680  OG1 THR A 325      29.210   0.526 -36.328  1.00 14.10           O  
ATOM   4681  CG2 THR A 325      31.176  -0.319 -35.310  1.00 14.97           C  
ATOM   4682  H   THR A 325      30.067  -1.315 -37.921  1.00 15.49           H  
ATOM   4683  HA  THR A 325      29.691  -2.600 -35.511  1.00 14.79           H  
ATOM   4684  HB  THR A 325      29.251  -0.451 -34.598  1.00 14.21           H  
ATOM   4685  HG1 THR A 325      29.573   0.462 -37.095  0.00 13.94           H  
ATOM   4686 HG21 THR A 325      31.342   0.555 -34.913  1.00 14.62           H  
ATOM   4687 HG22 THR A 325      31.613  -0.368 -36.179  1.00 14.64           H  
ATOM   4688 HG23 THR A 325      31.535  -1.012 -34.727  1.00 14.63           H  
ATOM   4689  N   ALA A 326      27.198  -2.523 -35.090  1.00 14.82           N  
ATOM   4690  CA  ALA A 326      25.760  -2.350 -34.903  1.00 15.47           C  
ATOM   4691  C   ALA A 326      25.526  -0.898 -34.491  1.00 14.93           C  
ATOM   4692  O   ALA A 326      25.093  -0.059 -35.274  1.00 14.25           O  
ATOM   4693  CB  ALA A 326      25.233  -3.349 -33.884  1.00 15.45           C  
ATOM   4694  H   ALA A 326      27.680  -2.983 -34.463  1.00 15.11           H  
ATOM   4695  HA  ALA A 326      25.308  -2.509 -35.765  1.00 15.24           H  
ATOM   4696  HB3 ALA A 326      25.851  -3.412 -33.136  1.00 15.45           H  
ATOM   4697  HB2 ALA A 326      25.144  -4.223 -34.301  1.00 15.45           H  
ATOM   4698  HB1 ALA A 326      24.364  -3.056 -33.560  1.00 15.45           H  
ATOM   4699  N   SER A 327      25.890  -0.574 -33.254  1.00 15.30           N  
ATOM   4700  CA  SER A 327      26.048   0.804 -32.848  1.00 14.58           C  
ATOM   4701  C   SER A 327      26.951   0.844 -31.611  1.00 14.73           C  
ATOM   4702  O   SER A 327      27.586  -0.163 -31.235  1.00 14.81           O  
ATOM   4703  CB  SER A 327      24.708   1.476 -32.609  1.00 14.52           C  
ATOM   4704  OG  SER A 327      24.823   2.899 -32.637  1.00 14.56           O  
ATOM   4705  H   SER A 327      26.046  -1.234 -32.642  1.00 15.05           H  
ATOM   4706  HA  SER A 327      26.513   1.289 -33.582  1.00 14.73           H  
ATOM   4707  HB3 SER A 327      24.356   1.196 -31.736  1.00 14.57           H  
ATOM   4708  HB2 SER A 327      24.070   1.188 -33.299  1.00 14.55           H  
ATOM   4709  HG  SER A 327      24.713   3.167 -33.433  0.00 14.57           H  
ATOM   4710  N   GLY A 328      26.986   2.018 -30.983  1.00 15.28           N  
ATOM   4711  CA  GLY A 328      27.730   2.192 -29.750  1.00 14.63           C  
ATOM   4712  C   GLY A 328      26.936   3.019 -28.741  1.00 15.07           C  
ATOM   4713  O   GLY A 328      25.924   3.647 -29.092  1.00 16.45           O  
ATOM   4714  H   GLY A 328      26.544   2.736 -31.336  1.00 14.99           H  
ATOM   4715  HA3 GLY A 328      28.587   2.646 -29.949  1.00 14.88           H  
ATOM   4716  HA2 GLY A 328      27.929   1.306 -29.363  1.00 14.89           H  
ATOM   4717  N   PHE A 329      27.422   2.998 -27.488  1.00 14.99           N  
ATOM   4718  CA  PHE A 329      26.877   3.887 -26.469  1.00 14.83           C  
ATOM   4719  C   PHE A 329      27.876   3.990 -25.325  1.00 15.51           C  
ATOM   4720  O   PHE A 329      28.940   3.361 -25.357  1.00 16.00           O  
ATOM   4721  CB  PHE A 329      25.503   3.388 -26.024  1.00 14.64           C  
ATOM   4722  CG  PHE A 329      25.510   2.101 -25.251  1.00 15.13           C  
ATOM   4723  CD1 PHE A 329      25.514   0.870 -25.900  1.00 14.83           C  
ATOM   4724  CD2 PHE A 329      25.471   2.111 -23.861  1.00 16.71           C  
ATOM   4725  CE1 PHE A 329      25.506  -0.306 -25.161  1.00 17.20           C  
ATOM   4726  CE2 PHE A 329      25.462   0.925 -23.131  1.00 14.98           C  
ATOM   4727  CZ  PHE A 329      25.517  -0.274 -23.781  1.00 15.92           C  
ATOM   4728  H   PHE A 329      28.098   2.424 -27.268  1.00 14.97           H  
ATOM   4729  HA  PHE A 329      26.770   4.789 -26.865  1.00 14.95           H  
ATOM   4730  HB3 PHE A 329      24.942   3.272 -26.819  1.00 14.81           H  
ATOM   4731  HB2 PHE A 329      25.090   4.083 -25.471  1.00 14.82           H  
ATOM   4732  HD1 PHE A 329      25.536   0.835 -26.843  1.00 15.43           H  
ATOM   4733  HD2 PHE A 329      25.460   2.936 -23.406  1.00 15.93           H  
ATOM   4734  HE1 PHE A 329      25.533  -1.137 -25.609  1.00 16.30           H  
ATOM   4735  HE2 PHE A 329      25.458   0.952 -22.188  1.00 15.59           H  
ATOM   4736  HZ  PHE A 329      25.494  -1.079 -23.289  1.00 15.97           H  
ATOM   4737  N   GLU A 330      27.527   4.822 -24.317  1.00 15.86           N  
ATOM   4738  CA  GLU A 330      28.330   4.932 -23.113  1.00 18.06           C  
ATOM   4739  C   GLU A 330      27.538   4.335 -21.947  1.00 17.48           C  
ATOM   4740  O   GLU A 330      26.359   4.673 -21.764  1.00 19.98           O  
ATOM   4741  CB  GLU A 330      28.696   6.398 -22.881  1.00 19.21           C  
ATOM   4742  CG  GLU A 330      29.778   6.914 -23.829  1.00 19.85           C  
ATOM   4743  CD  GLU A 330      29.797   8.430 -23.967  1.00 20.89           C  
ATOM   4744  OE1 GLU A 330      29.818   9.087 -22.933  1.00 24.12           O  
ATOM   4745  OE2 GLU A 330      29.735   8.953 -25.119  1.00 20.41           O  
ATOM   4746  H   GLU A 330      26.772   5.331 -24.393  1.00 16.21           H  
ATOM   4747  HA  GLU A 330      29.154   4.416 -23.237  1.00 17.70           H  
ATOM   4748  HB3 GLU A 330      29.007   6.501 -21.958  1.00 19.07           H  
ATOM   4749  HB2 GLU A 330      27.889   6.943 -22.991  1.00 19.09           H  
ATOM   4750  HG3 GLU A 330      29.640   6.522 -24.718  1.00 19.91           H  
ATOM   4751  HG2 GLU A 330      30.656   6.619 -23.506  1.00 19.93           H  
ATOM   4752  N   ASP A 331      28.183   3.440 -21.194  1.00 19.30           N  
ATOM   4753  CA  ASP A 331      27.556   2.747 -20.075  1.00 18.67           C  
ATOM   4754  C   ASP A 331      27.531   3.670 -18.840  1.00 19.59           C  
ATOM   4755  O   ASP A 331      27.912   4.844 -18.905  1.00 19.07           O  
ATOM   4756  CB  ASP A 331      28.238   1.402 -19.820  1.00 17.95           C  
ATOM   4757  CG  ASP A 331      29.625   1.449 -19.200  1.00 19.42           C  
ATOM   4758  OD1 ASP A 331      30.038   2.544 -18.767  1.00 19.25           O  
ATOM   4759  OD2 ASP A 331      30.305   0.375 -19.174  1.00 23.73           O  
ATOM   4760  H   ASP A 331      29.057   3.253 -21.385  1.00 18.69           H  
ATOM   4761  HA  ASP A 331      26.622   2.557 -20.328  1.00 18.82           H  
ATOM   4762  HB3 ASP A 331      28.312   0.929 -20.674  1.00 18.45           H  
ATOM   4763  HB2 ASP A 331      27.666   0.867 -19.233  1.00 18.47           H  
ATOM   4764  N   GLU A 332      27.061   3.131 -17.709  1.00 22.38           N  
ATOM   4765  CA  GLU A 332      26.858   3.899 -16.487  1.00 26.15           C  
ATOM   4766  C   GLU A 332      28.184   4.449 -15.954  1.00 26.06           C  
ATOM   4767  O   GLU A 332      28.164   5.402 -15.188  1.00 24.84           O  
ATOM   4768  CB  GLU A 332      26.091   3.031 -15.470  1.00 33.99           C  
ATOM   4769  CG  GLU A 332      26.853   1.820 -14.908  1.00 40.63           C  
ATOM   4770  CD  GLU A 332      27.248   0.688 -15.859  1.00 47.61           C  
ATOM   4771  OE1 GLU A 332      26.447   0.380 -16.781  1.00 48.28           O  
ATOM   4772  OE2 GLU A 332      28.354   0.079 -15.659  1.00 50.68           O  
ATOM   4773  H   GLU A 332      26.830   2.247 -17.709  1.00 22.63           H  
ATOM   4774  HA  GLU A 332      26.287   4.668 -16.716  1.00 26.60           H  
ATOM   4775  HB3 GLU A 332      25.272   2.709 -15.901  1.00 33.34           H  
ATOM   4776  HB2 GLU A 332      25.823   3.604 -14.722  1.00 33.34           H  
ATOM   4777  HG3 GLU A 332      26.307   1.426 -14.195  1.00 40.44           H  
ATOM   4778  HG2 GLU A 332      27.674   2.148 -14.484  1.00 40.37           H  
ATOM   4779  N   GLN A 333      29.335   3.901 -16.381  1.00 22.81           N  
ATOM   4780  CA  GLN A 333      30.642   4.375 -15.935  1.00 23.11           C
[truncated: 1,057,051 more chars]
