# Supplementary material for: Structural and Functional Characteristics of Potent Dioxygenase from Moesziomyces aphidis
Source: JACS Au. 2025 Jun 12;5(7):3014–20. doi: 10.1021/jacsau.5c00456 (PMC12308385; doi:10.1021/jacsau.5c00456)
Supplement: Supplementary file 8 [file au5c00456_si_008.cif]

data_mtz

_entry.id xxxx

### IF YOU MODIFY THIS FILE, REMOVE THIS SIGNATURE: ###
_software.pdbx_ordinal 1
_software.classification 'data extraction'
_software.name gemmi
_software.version 0.6.6
_pdbx_audit_conform.dict_name mmcif_pdbx.dic
_pdbx_audit_conform.dict_version 5.339
_pdbx_audit_conform.dict_location https://mmcif.wwpdb.org/dictionaries/ascii/mmcif_pdbx_v50.dic
### END OF SIGNATURE ###

_diffrn_radiation_wavelength.id 1
_diffrn_radiation_wavelength.wavelength 1.03324

_cell.entry_id xxxx
_cell.length_a     71.6800
_cell.length_b     84.6760
_cell.length_c    106.5710
_cell.angle_alpha  90.0000
_cell.angle_beta  108.3490
_cell.angle_gamma  90.0000

_symmetry.entry_id xxxx
_symmetry.space_group_name_H-M 'P 1 21 1'
_symmetry.Int_Tables_number 4

loop_
_refln.index_h
_refln.index_k
_refln.index_l
_refln.status
_refln.intensity_meas
_refln.intensity_sigma
_refln.F_meas_au
_refln.F_meas_sigma_au
_refln.pdbx_F_plus
_refln.pdbx_F_plus_sigma
_refln.pdbx_F_minus
_refln.pdbx_F_minus_sigma
-42 0 8 f -7.63933 3.26581 18.9918 13.9186 18.9918 13.9186 18.9918 13.9186
-42 0 9 o -1.1235 3.37256 28.7766 19.6492 28.7766 19.6492 28.7766 19.6492
-42 0 10 o 7.15774 3.49234 67.9465 27.5062 67.9465 27.5062 67.9465 27.5062
-42 0 11 o 8.75969 3.61635 79.0264 26.7533 79.0264 26.7533 79.0264 26.7533
-42 0 12 o 8.03977 3.69124 73.4692 27.9483 73.4692 27.9483 73.4692 27.9483
-42 0 13 o 12.5987 3.83491 103.413 22.0829 103.413 22.0829 103.413 22.0829
-42 0 14 o 13.4976 3.87944 108.478 20.9643 108.478 20.9643 108.478 20.9643
-42 0 15 o 6.2003 3.70143 61.402 28.4928 61.402 28.4928 61.402 28.4928
-42 0 16 o 13.5561 3.93893 108.805 21.2619 108.805 21.2619 108.805 21.2619
-42 0 17 o -0.48622 3.79406 32.725 21.8985 32.725 21.8985 32.725 21.8985
-42 0 18 o 6.11195 3.989 60.3402 29.399 60.3402 29.399 60.3402 29.399
-42 0 19 o 1.81381 3.9175 40.0904 25.0297 40.0904 25.0297 40.0904 25.0297
-42 0 20 o -2.82247 4.55072 31.2548 21.7056 31.2548 21.7056 31.2548 21.7056
-42 0 22 o 15.4859 9.05988 87.8549 44.0378 87.8549 44.0378 87.8549 44.0378
-42 0 23 o 7.78058 4.20354 70.6695 30.3711 70.6695 30.3711 70.6695 30.3711
-42 0 24 o -4.21333 3.95538 26.6368 18.8546 26.6368 18.8546 26.6368 18.8546
-42 0 25 o 3.28507 4.19008 46.6808 27.5209 46.6808 27.5209 46.6808 27.5209
-42 0 26 o 3.36451 4.12499 46.9716 27.4834 46.9716 27.4834 46.9716 27.4834
-42 0 27 o 4.38436 4.13576 51.6463 28.596 51.6463 28.596 51.6463 28.596
-42 0 28 o 3.88064 4.09144 49.2936 27.9946 49.2936 27.9946 49.2936 27.9946
-42 0 29 o 8.33235 4.3126 74.1606 30.6523 74.1606 30.6523 74.1606 30.6523
-42 0 30 o 9.97411 4.45634 84.1723 30.2676 84.1723 30.2676 84.1723 30.2676
-42 0 31 o 19.2758 4.62801 134.069 19.1987 134.069 19.1987 134.069 19.1987
-42 1 8 o 3.60645 2.44687 54.6838 19.0651 58.7458 22.3162 51.8025 21.4389
-42 1 9 o 4.33695 2.45396 59.4922 19.0673 58.9269 22.4049 58.3415 22.2728
-42 1 10 o 5.77631 2.49323 69.209 18.4937 80.6204 22.1984 53.6463 21.8467
-42 1 11 o 0.685397 2.44606 40.4613 17.4329 42.6604 19.4669 48.4225 20.7009
-42 1 12 o 3.28095 2.53831 53.709 19.3497 64.4201 23.0686 47.9 20.8586
-42 1 13 o 15.4075 2.76527 121.621 12.0534 110.429 18.8744 121.444 17.6824
-42 1 14 o 6.19193 2.67157 72.2965 19.0635 103.071 20.3275 45.9446 20.5474
-42 1 15 o 11.7034 2.72006 104.826 13.9188 94.2627 21.8809 102.979 20.1658
-42 1 16 o 2.42683 2.65221 50.0955 19.4137 53.0322 22.1814 53.9037 22.2853
-42 1 17 o 2.43309 2.68684 50.3802 19.5357 52.5235 22.1665 55.2168 22.5885
-42 1 18 o 9.8742 2.83507 95.0073 16.1914 80.7815 24.1393 97.37 22.038
-42 1 19 o 13.0493 2.94284 111.131 14.1759 103.471 21.7285 106.688 21.1619
-42 1 20 o 5.69174 4.04459 68.2729 24.4463 89.865 29.8924 55.2757 24.8348
-42 1 21 o 25.5319 6.43391 145.382 23.9884 141.75 33.1867 112.358 37.3841
-42 1 22 o 29.0701 6.70877 156.685 23.0915 ? ? 156.685 23.0915
-42 1 23 o -3.75851 2.85779 31.8882 15.4156 53.4524 22.645 31.8803 15.9511
-42 1 24 o 7.49167 2.93857 81.1529 19.2385 81.8707 24.5762 73.4022 24.8827
-42 1 25 o -1.61695 2.88328 37.0216 17.1526 35.089 17.287 60.2952 23.7806
-42 1 26 o -4.48847 2.85865 30.6213 14.9428 41.4622 19.5731 36.0829 17.6358
-42 1 27 o 4.38408 2.92401 62.3819 20.8626 47.8919 21.4941 86.7689 24.2823
-42 1 28 o 1.25529 2.88655 46.7381 19.4766 55.2405 23.096 49.4596 21.8865
-42 1 29 o -2.12061 2.94122 36.242 16.9682 55.0419 23.2957 36.6542 17.8848
-42 1 30 o 24.6084 3.32257 156.357 11.191 143.994 17.1878 160.146 15.7626
-42 1 31 o 11.4141 3.16345 103.074 16.6215 112.564 21.8389 82.3413 25.4847
-42 2 8 o 3.82688 2.42347 56.0569 18.9943 45.336 19.9815 70.8375 22.723
-42 2 9 o 4.04132 2.44809 57.5926 19.0849 61.8745 22.5492 53.1297 21.6533
-42 2 10 o -1.99019 2.44906 31.8049 15.0711 41.3488 19.0511 35.7515 17.1911
-42 2 11 o 5.63497 2.53701 68.3282 18.8248 86.3731 22.109 49.9552 21.193
-42 2 12 o 10.151 2.60387 96.5085 14.5684 69.3585 23.3523 110.174 18.2154
-42 2 13 o 10.8473 2.65415 100.26 14.2503 78.5555 23.4162 107.992 18.738
-42 2 14 o 4.95015 2.63877 64.3003 19.6527 75.8727 23.6674 53.2119 22.038
-42 2 15 o 3.41007 2.66017 55.1773 19.8176 60.8529 23.3242 53.4501 22.1901
-42 2 16 o 9.07872 2.75389 90.4569 16.5363 87.6661 22.9302 81.6071 23.6567
-42 2 17 o 21.0118 2.96132 143.808 10.8531 143.205 15.5798 134.938 16.5519
-42 2 18 o 6.2354 2.85335 72.7275 19.9352 58.8524 23.6499 83.5127 23.8829
-42 2 19 o 22.1292 3.92855 144.824 14.3812 129.064 26.2655 141.795 19.1045
-42 2 20 o 15.1527 4.22387 115.106 19.9183 110.575 28.704 100.187 28.8948
-42 2 21 o 2.75035 2.8897 53.0379 20.3403 56.2066 23.257 56.8178 23.3987
-42 2 22 o 11.9333 4.29907 99.427 23.0677 66.6835 27.7756 125.956 27.0493
-42 2 23 o -0.294596 3.75125 45.7842 20.5667 52.5527 24.2501 52.7862 23.7228
-42 2 24 o -1.48461 2.82412 36.9114 17.0573 41.4188 19.4811 47.2743 21.2753
-42 2 25 o 20.0196 3.34194 139.729 12.6494 168.035 16.1692 102.807 22.9941
-42 2 26 o 3.76403 2.91567 58.8024 20.7871 81.1806 24.7282 47.2777 21.3107
-42 2 27 o -0.181521 2.8785 41.321 18.3238 49.7266 21.9489 46.2919 21.0346
-42 2 28 o 2.04624 2.93665 50.3576 20.1442 45.2769 20.8135 68.7902 24.8233
-42 2 29 o 14.5902 3.09454 118.471 13.9312 124.447 19.4075 101.592 22.6764
-42 2 30 o 5.20032 3.01696 67.2803 21.0907 58.403 23.9339 78.1317 25.1694
-42 2 31 o 21.8698 3.31966 146.917 11.9234 139.909 18.0544 144.681 17.239
-42 3 8 o -0.287406 2.34851 35.8474 16.1732 41.6705 18.9825 41.0336 18.7814
-42 3 9 f -1.78267 2.36993 31.641 14.9432 39.8526 18.4787 36.311 17.3231
-42 3 10 o 7.05888 2.4865 77.827 17.1753 63.5318 22.8271 82.3109 21.8886
-42 3 11 f -1.25832 2.42621 33.6716 15.6465 38.1988 18.0803 41.8472 19.0651
-42 3 12 o 2.84941 2.5351 51.2168 19.1856 56.1257 22.3401 50.9824 21.4903
-42 3 13 o 25.9295 2.82704 160.6 9.24829 159.202 13.5638 153.674 13.4586
-42 3 14 o 12.5922 2.70587 109.063 13.2512 100.05 20.7921 105.712 19.5623
-42 3 15 o 9.7932 2.75061 94.3537 15.81 94.4771 21.9764 81.6627 23.5833
-42 3 16 o 12.4064 2.79571 108.119 13.845 116.055 18.6024 87.1077 23.1539
-42 3 17 o 3.24819 2.69355 54.629 19.8973 71.9242 23.8364 45.967 20.6699
-42 3 18 o 11.081 3.58258 97.7097 19.8596 97.7768 28.9209 85.096 25.8117
-42 3 19 o 13.5777 4.07215 108.091 20.4581 115.673 27.8353 84.841 28.5734
-42 3 20 o 8.75531 3.17389 87.143 19.5379 64.4188 24.4912 106.67 24.5421
-42 3 21 o 2.9401 2.83188 53.8044 20.2516 56.3355 23.1974 57.5079 23.2982
-42 3 22 o 6.50715 3.12839 74.163 21.0777 105.55 21.5528 47.018 21.8136
-42 3 23 o -2.32282 4.09894 42.7542 20.0217 49.808 23.4039 51.4175 24.0722
-42 3 24 o -2.70457 2.83062 33.903 16.1051 42.3783 19.816 40.66 19.2767
-42 3 25 o 0.860046 2.87294 44.9267 19.1132 46.5745 21.1116 55.5021 23.125
-42 3 26 o 2.99195 2.87092 54.5744 20.4223 77.0292 24.735 45.1772 20.6596
-42 3 27 o 6.30708 2.95464 73.8924 20.2985 89.5516 24.059 57.837 23.6547
-42 3 28 o 0.966264 2.90012 45.6101 19.2951 48.2195 21.6323 54.8301 23.0052
-42 3 29 o 5.31411 2.98087 67.8865 20.9137 69.1392 25.0864 66.4051 24.6293
-42 3 30 o 18.3378 3.24075 133.785 12.8298 140.423 17.7023 116.567 21.073
-42 3 31 f 60.0478 3.97606 247.177 8.42778 246.382 11.7765 240.666 12.4783
-42 4 9 o 1.81183 2.39852 44.868 18.1155 65.1402 22.4855 37.65 17.804
-42 4 10 o 0.318601 2.45225 38.8706 17.0884 48.2101 20.7879 40.5344 18.7767
-42 4 11 o 5.01751 2.50755 64.2106 19.0557 57.9237 22.4124 67.163 23.0222
-42 4 12 o 4.74732 2.51043 62.6814 19.1709 66.5784 23.2124 56.91 22.1821
-42 4 13 o 10.1465 2.63493 96.4443 14.762 94.374 21.4844 85.7181 22.2055
-42 4 14 o 12.3527 2.6945 107.886 13.3507 108.136 19.1753 95.0046 21.4506
-42 4 15 o 23.708 2.94055 153.072 10.1066 145.091 15.2682 151.707 14.4734
-42 4 16 o 12.2275 2.83917 106.98 14.2374 82.7545 24.13 116.5 18.492
-42 4 17 o 27.4173 3.7922 162.957 12.2646 148.01 22.4624 160.903 15.859
-42 4 18 o 30.8859 4.31872 172.182 13.2232 169.889 19.7281 158.767 20.0252
-42 4 19 f 19.2028 3.25836 136.2 12.6606 136.855 16.6617 120.452 22.7382
-42 4 20 o 9.86115 2.90759 94.7634 16.6597 100.949 21.9998 77.0454 24.6383
-42 4 21 o 7.08032 2.89863 78.2603 19.4592 107.432 20.8303 50.3403 22.0839
-42 4 22 o 0.907721 2.84525 44.7405 19.027 48.534 21.5603 52.2358 22.4614
-42 4 23 f 3.92893 4.14803 61.2136 24.1157 85.1338 29.1984 50.5746 23.86
-42 4 24 o -2.98588 3.73926 39.3532 18.6404 47.0642 22.4958 47.6423 22.2118
-42 4 25 o 6.72903 2.93185 76.3847 19.8882 82.37 24.494 65.883 24.5806
-42 4 26 o -0.278086 2.86934 40.8583 18.1962 65.2249 24.2924 37.0962 18.0379
-42 4 27 o 5.97157 2.92933 71.817 20.3911 64.473 24.3721 76.992 24.8873
-42 4 28 o 7.2801 2.99603 79.795 19.7501 82.8149 24.8948 70.8862 25.0011
-42 4 29 o 14.2965 3.15143 116.897 14.4084 96.3081 24.1333 125.02 19.3766
-42 4 30 o 15.7538 3.27787 122.991 14.2035 103.067 23.8288 130.471 19.3137
-42 5 10 o -2.7766 2.50978 30.4087 14.6368 49.7068 21.6622 30.3236 15.0359
-42 5 11 o 4.36599 2.54111 59.8552 19.4225 60.4329 22.888 58.1376 22.4988
-42 5 12 o 4.98069 2.50037 64.1708 19.0245 62.0121 22.8823 62.8408 22.6915
-42 5 13 o 19.3499 2.76338 137.509 10.595 138.668 15.1266 126.193 16.445
-42 5 14 o 18.4353 2.79367 134.02 11.0021 140.33 15.2395 117.119 17.9141
-42 5 15 o 4.37033 2.67491 60.6389 19.9432 63.0342 23.4617 58.4479 23.037
-42 5 16 o 4.56461 3.37448 61.6875 22.2989 53.6839 24.303 72.4862 25.3969
-42 5 17 o -2.24549 3.65598 39.7818 18.7178 41.6842 20.3301 54.2067 24.1672
-42 5 18 o 19.1913 3.16289 136.28 12.2732 129.269 16.8849 132.34 20.5118
-42 5 19 o 13.3053 2.89973 112.347 13.7921 90.8817 23.2246 121.052 18.5452
-42 5 20 o 18.8308 2.99897 135.682 11.6768 123.327 18.3943 137.936 16.5623
-42 5 21 o 24.0295 3.17039 154.15 10.8287 165.018 14.3283 132.003 18.2962
-42 5 22 o 15.5003 3.05829 122.025 13.3283 108.8 21.4206 123.571 19.0471
-42 5 23 o 8.82399 3.48442 86.4261 21.2446 72.7201 26.6423 91.8052 26.8902
-42 5 24 o -0.905755 4.16076 46.2192 21.116 43.7388 21.2897 69.5305 28.5626
-42 5 25 o 2.27623 2.87547 50.902 20.0708 57.6538 23.4476 52.6644 22.6022
-42 5 26 o 0.388474 2.89166 43.2394 18.7913 39.9733 19.0892 63.8965 24.2804
-42 5 27 o 12.2858 3.1073 107.311 15.6055 107.5 21.9556 94.6353 24.3532
-42 5 28 o 24.1938 3.29487 154.832 11.2088 136.32 18.2485 163.413 15.1686
-42 5 29 o 14.8952 3.23849 119.251 14.5053 109.667 22.5118 116.907 21.3691
-42 5 30 o 10.5558 3.20469 98.1779 17.729 105.542 23.1146 79.5817 25.9417
-42 6 10 o 1.44814 2.40775 43.2894 17.8914 63.6097 22.5005 37.0159 17.5983
-42 6 11 o 1.10225 2.43013 41.9816 17.7064 54.7251 21.9331 40.2177 18.6189
-42 6 12 o 1.18275 2.48825 42.7488 17.9668 37.8136 17.9731 61.5455 22.6456
-42 6 13 o 6.24515 2.59467 72.3873 18.6402 59.4286 22.9753 78.9901 22.7951
-42 6 14 o 7.44342 2.88343 78.9472 19.2774 71.8807 25.7786 76.0826 23.4828
-42 6 15 o 13.7717 3.76286 109.201 18.6992 76.3171 28.0486 122.243 23.4207
-42 6 16 o 12.5276 3.76526 103.286 19.7918 110.702 26.516 79.6894 27.6296
-42 6 17 o 15.2711 3.07915 120.187 13.6443 106.692 20.3029 122.817 21.4071
-42 6 18 o 10.5515 2.82389 98.5073 15.5095 81.1149 23.9997 103.193 21.0184
-42 6 19 o 1.18124 2.7304 44.8597 18.8353 37.3791 18.007 72.361 24.1133
-42 6 20 o 18.7831 2.96295 135.541 11.5462 142.069 15.5307 117.434 19.5437
-42 6 21 f 8.35471 2.93506 85.7693 18.4506 80.7834 24.7842 80.8372 24.4947
-42 6 22 o 6.35195 2.92612 73.541 20.1996 89.8156 23.8589 56.3666 23.3463
-42 6 23 o 2.9886 3.03234 54.5434 20.8566 53.2037 22.6374 63.7657 25.3135
-42 6 24 o -2.32553 4.06408 42.4641 19.9021 47.0506 22.4201 54.0398 24.8887
-42 6 25 o -0.117029 3.09975 42.6575 18.9602 53.1119 23.5944 46.1136 20.9908
-42 6 26 o 4.09746 2.90954 60.4145 20.8038 53.266 22.7571 72.6956 24.7822
-42 6 27 o 8.13366 3.00617 84.7666 19.0218 64.3391 24.5581 99.2307 23.1282
-42 6 28 o 4.3724 2.99248 62.1926 21.1063 74.0667 24.8682 54.5975 23.3307
-42 6 29 o 7.82575 3.04346 82.9726 19.5183 63.766 24.5884 97.5196 23.6933
-42 7 11 o -0.808986 2.4134 34.8333 15.977 52.6156 21.5238 33.4498 16.311
-42 7 12 o -1.72873 2.46226 32.657 15.3641 38.7574 18.2115 39.5493 18.5358
-42 7 13 o 13.0187 3.04992 108.935 15.0487 128.029 22.1696 84.1475 22.7874
-42 7 14 o 18.9448 3.71761 131.886 15.0138 123.376 23.7784 120.982 22.9892
-42 7 15 o 6.32573 3.56473 69.9303 23.0237 65.8312 26.5945 70.4331 26.652
-42 7 16 o 3.05376 2.71341 53.1181 19.8588 57.2365 22.9975 53.7936 22.4264
-42 7 17 o 6.61528 2.72748 75.0054 19.0044 96.1146 21.5984 52.125 22.1389
-42 7 18 o 9.90044 3.02207 93.7463 17.5086 71.9758 25.9936 100.505 21.5668
-42 7 19 o 3.41769 2.77816 55.6594 20.217 60.6461 23.5112 54.9727 22.8658
-42 7 20 o 7.92409 2.83749 83.3293 18.3149 80.2347 23.8934 76.8398 24.6255
-42 7 21 o 1.63888 2.81184 47.299 19.4194 54.2039 22.8014 49.8954 21.8064
-42 7 22 o 2.65889 2.88034 52.339 20.2455 47.6994 21.3633 66.6385 24.5901
-42 7 23 o 4.66227 2.88375 63.3006 20.7009 85.3583 24.0359 48.4018 21.605
-42 7 24 o 5.65286 4.23001 68.1871 24.9193 68.7728 28.1748 69.6024 28.542
-42 7 25 o 4.13238 3.82552 61.4163 23.4404 63.2176 27.1773 64.9419 26.2003
-42 7 26 o -2.36632 2.87448 34.963 16.4955 43.5651 20.2069 41.4052 19.5942
-42 7 27 o -0.354317 2.91694 40.8565 18.2608 52.0491 22.5332 43.7068 20.3408
-42 7 28 o 10.0205 3.08022 95.4872 17.5215 102.926 22.5668 76.7755 25.5786
-42 8 13 o 9.5794 4.6567 81.4478 26.2813 ? ? 81.4478 26.2813
-42 8 14 o 12.8318 3.16549 107.529 15.8781 119.601 20.0679 76.9183 25.9686
-42 8 15 o 3.16083 2.67043 53.3638 19.7487 55.1642 22.6111 55.5986 22.5768
-42 8 16 o 7.03845 2.70553 77.5217 18.5139 65.0816 23.6157 82.0861 23.4565
-42 8 17 o 15.9911 2.86864 123.96 12.2674 124.471 17.4263 111.331 19.9106
-42 8 18 o 8.12314 2.82145 84.1601 18.0783 70.3457 24.3687 87.8466 23.3421
-42 8 19 o 16.2544 2.97074 124.961 12.6095 126.401 18.0714 111.623 20.2499
-42 8 20 o -0.123242 2.75091 40.0583 17.8298 45.4664 20.6128 46.9624 21.0557
-42 8 21 f 2.49683 2.86163 51.2945 20.0835 55.1604 23.0455 54.6288 22.9182
-42 8 22 o -3.67043 2.81362 31.523 15.2528 53.9197 22.843 31.1911 15.6016
-42 8 23 o 4.53689 2.92226 62.4463 20.8558 53.0996 22.7018 75.8702 24.924
-42 8 24 o 4.85568 3.78641 64.3675 23.568 66.7923 26.0132 65.0819 27.8969
-42 8 25 o 1.35759 4.19637 52.3223 22.6885 58.1071 25.8015 57.984 26.1806
-42 8 26 o -4.29378 2.86174 30.8757 15.0412 35.73 17.4934 42.3099 19.8661
-42 8 27 o -0.0916141 2.91356 41.6703 18.4592 53.3081 22.7413 43.8445 20.4081
-42 9 14 o 9.28836 2.68112 91.1503 15.9701 65.9548 23.7141 103.498 19.7945
-42 9 15 o 19.6654 2.86286 138.429 10.9076 133.702 16.0338 132.531 16.4682
-42 9 16 o 22.8591 2.94993 149.913 10.3582 152.283 14.6599 137.523 16.0115
-42 9 17 o 11.1369 2.79648 101.313 14.8837 93.1715 22.4182 96.078 22.0611
-42 9 18 o 11.1706 2.84739 101.397 15.1555 103.221 21.1266 85.9704 23.7245
-42 9 19 o 7.05733 2.8535 77.4206 19.3398 54.3119 22.8269 97.6958 22.2163
-42 9 20 o 5.54054 2.86847 68.0055 20.4288 66.1392 24.3281 67.0511 24.4565
-42 9 21 o 10.9964 2.89265 100.698 15.5267 89.4086 23.4199 99.2994 22.3216
-42 9 22 o 5.21011 2.86344 66.2995 20.5103 65.4506 24.3373 65.7132 24.2829
-42 9 23 o 0.30645 2.85245 42.3402 18.5271 54.0833 22.8663 43.659 20.219
-42 9 24 o 5.25122 3.21806 66.3783 21.8766 49.12 22.0444 95.2767 25.9553
-42 9 25 o -3.03516 4.27857 42.134 19.9523 48.8755 23.2691 51.4155 24.2055
-42 10 18 o 8.0867 2.80731 83.8592 18.0485 75.5427 24.2669 81.4981 23.9116
-42 10 19 o 7.78001 2.83401 81.989 18.5218 78.3379 24.4041 75.8528 24.2491
-42 10 20 o 3.553 2.81262 56.3298 20.3586 61.0296 23.7626 55.5486 22.963
-42 10 21 o 4.70056 2.8695 63.0188 20.6521 62.4703 24.1005 63.7457 24.1511
-42 10 22 o 6.28714 2.90232 72.8257 20.162 90.105 23.5131 54.6438 23.0469
-41 0 2 o -1.64587 2.88781 25.0147 17.3528 25.0147 17.3528 25.0147 17.3528
-41 0 3 o 8.7001 3.19709 80.8989 23.7931 80.8989 23.7931 80.8989 23.7931
-41 0 4 o 8.27829 3.14883 78.5761 24.0022 78.5761 24.0022 78.5761 24.0022
-41 0 5 f 2.95261 3.21667 41.9725 24.3989 41.9725 24.3989 41.9725 24.3989
-41 0 6 o -1.91335 3.13145 26.0014 18.045 26.0014 18.045 26.0014 18.045
-41 0 7 o 1.31451 3.29966 35.6363 22.5527 35.6363 22.5527 35.6363 22.5527
-41 0 8 o 3.1019 3.3834 43.4468 25.1252 43.4468 25.1252 43.4468 25.1252
-41 0 9 o -0.622997 3.40355 30.4303 20.4774 30.4303 20.4774 30.4303 20.4774
-41 0 10 o 3.56869 3.45979 46.1497 25.9269 46.1497 25.9269 46.1497 25.9269
-41 0 11 o 1.00049 3.51439 35.72 22.8725 35.72 22.8725 35.72 22.8725
-41 0 12 o 0.890574 3.65365 35.931 23.1286 35.931 23.1286 35.931 23.1286
-41 0 13 o 2.28821 3.74577 41.1888 25.143 41.1888 25.143 41.1888 25.143
-41 0 14 o 1.20243 3.60256 36.9567 23.4607 36.9567 23.4607 36.9567 23.4607
-41 0 15 o -3.63421 3.61709 25.7821 18.2068 25.7821 18.2068 25.7821 18.2068
-41 0 16 o -3.4799 3.70649 26.4911 18.6517 26.4911 18.6517 26.4911 18.6517
-41 0 17 o 0.253351 3.7672 34.8359 22.8075 34.8359 22.8075 34.8359 22.8075
-41 0 18 o 1.99031 3.92743 41.012 25.362 41.012 25.362 41.012 25.362
-41 0 19 o 1.40745 3.86955 38.8921 24.5339 38.8921 24.5339 38.8921 24.5339
-41 0 20 o 12.1513 4.17524 100.139 25.2224 100.139 25.2224 100.139 25.2224
-41 0 21 o 50.8394 7.11622 222.676 16.9505 222.676 16.9505 222.676 16.9505
-41 0 23 o -5.46156 4.22235 26.2631 18.7482 26.2631 18.7482 26.2631 18.7482
-41 0 24 o 20.529 4.56681 139.516 17.9374 139.516 17.9374 139.516 17.9374
-41 0 25 o 4.48126 4.23138 52.4772 28.9721 52.4772 28.9721 52.4772 28.9721
-41 0 26 o 7.50941 4.2614 69.5857 30.6104 69.5857 30.6104 69.5857 30.6104
-41 0 27 o 6.20143 4.25531 61.7262 30.3183 61.7262 30.3183 61.7262 30.3183
-41 0 28 o 4.23546 4.18607 51.4831 28.6719 51.4831 28.6719 51.4831 28.6719
-41 0 29 o -1.6645 4.17141 32.3222 22.0107 32.3222 22.0107 32.3222 22.0107
-41 0 30 o -3.26053 4.13505 29.1935 20.3687 29.1935 20.3687 29.1935 20.3687
-41 0 31 o 15.1625 4.49461 116.044 22.7624 116.044 22.7624 116.044 22.7624
-41 0 32 o -0.0503512 4.22247 36.3137 23.903 36.3137 23.903 36.3137 23.903
-41 0 33 o -1.99078 4.17005 31.6797 21.6894 31.6797 21.6894 31.6797 21.6894
-41 0 34 o 7.27283 4.35522 68.0271 30.9405 68.0271 30.9405 68.0271 30.9405
-41 0 35 o 11.4513 4.47246 94.4769 28.4196 94.4769 28.4196 94.4769 28.4196
-41 0 36 f 2.63756 4.266 44.8948 27.1268 44.8948 27.1268 44.8948 27.1268
-41 1 2 o -0.830081 3.06018 37.8418 17.5802 48.3905 22.0174 39.4332 18.9704
-41 1 3 o -2.01756 2.39511 30.8709 14.7072 37.77 18.2173 36.4523 17.1059
-41 1 4 o 3.77881 2.15687 55.7733 17.8759 41.608 18.5988 74.6249 20.7849
-41 1 5 f 4.33351 2.28639 59.625 18.3067 62.5366 21.9382 54.4134 21.3136
-41 1 6 o 3.44112 2.30518 54.0051 18.5204 63.839 22.0458 47.1143 20.1969
-41 1 7 o 10.1241 2.47045 96.7709 13.7415 76.2234 22.1917 104.83 18.4546
-41 1 8 o 7.47054 2.44889 81.245 16.336 84.2355 21.6208 68.2493 22.586
-41 1 9 o 1.74005 2.41761 45.3138 18.2255 53.5317 21.6334 45.3511 20.0408
-41 1 10 o 5.97351 2.46659 71.6509 18.0276 59.4631 22.4714 78.4637 22.2159
-41 1 11 o 3.51463 2.50163 55.627 19.2841 43.2529 19.5798 77.656 22.7888
-41 1 12 o 30.1109 2.9693 173.743 8.97125 168.247 13.0461 171.552 13.0168
-41 1 13 o 4.98307 2.66035 65.0541 19.7026 64.2963 23.7099 64.1484 23.2899
-41 1 14 f 5.76618 2.64697 70.3604 19.1659 46.5759 20.7051 99.01 20.6957
-41 1 15 o 8.24432 2.71541 86.146 17.094 91.3646 22.109 71.3936 23.9769
-41 1 16 o 9.69492 2.78069 94.5449 15.954 57.0472 23.1626 121.7 17.3357
-41 1 17 f 2.13672 2.71511 49.5135 19.5094 64.0654 23.7375 45.7336 20.6304
-41 1 18 o 1.73866 2.75327 47.9179 19.3867 54.1184 22.601 51.1976 22.0179
-41 1 19 o 6.93989 2.80807 78.2057 18.9793 58.4709 23.3864 94.8533 22.3489
-41 1 20 o 3.27304 3.01102 56.3915 20.9515 51.9592 23.0512 67.8423 24.3337
-41 1 21 o 6.1888 4.11841 71.6988 24.7485 67.5691 27.8026 77.2875 29.1417
-41 1 22 o 9.09547 9.25658 81.6911 34.5112 81.6911 34.5112 ? ?
-41 1 23 o 15.672 4.13754 119.415 18.7432 100.013 30.6427 119.572 24.5247
-41 1 24 f 9.36252 3.09956 92.2443 18.2256 106.923 22.4455 69.7033 25.2459
-41 1 25 o 7.73607 3.04859 82.9322 19.5522 58.7169 24.0179 104.936 22.3345
-41 1 26 o -1.24329 2.94035 38.7485 17.7212 51.4647 22.3982 41.8265 19.7931
-41 1 27 f 6.45083 2.98472 75.4122 20.2717 66.7045 24.8685 81.3694 24.756
-41 1 28 o 6.52348 3.01827 75.8563 20.3827 55.408 23.2144 99.9006 23.5231
-41 1 29 o 2.4833 2.93285 52.9328 20.4415 57.357 23.5198 57.2285 23.6017
-41 1 30 o 5.77024 3.02602 71.341 20.8707 90.0769 24.7405 56.4035 23.4608
-41 1 31 o 16.5133 3.21042 127.012 13.4266 135.687 18.0316 107.606 22.6893
-41 1 32 o -0.462563 2.96852 41.4426 18.4789 41.3188 19.5994 58.8441 23.9563
-41 1 33 o 10.6405 3.12165 99.7187 16.9855 101.433 23.4472 88.1394 24.8853
-41 1 34 o 0.717677 3.00359 45.7423 19.5043 46.7276 21.2885 58.689 24.0576
-41 1 35 o 19.1247 3.29496 137.201 12.7083 99.0747 24.4931 160.639 15.5302
-41 1 36 f 4.74778 3.08152 65.2914 21.4018 88.0126 24.9771 51.2808 22.6081
-41 2 2 o 5.62154 2.29827 67.5291 17.6215 62.4549 21.1919 64.4318 22.9154
-41 2 3 o 3.37716 3.25265 52.9237 21.1902 64.739 25.7951 47.0862 21.6115
-41 2 4 f 0.91359 2.52968 41.0506 17.7079 42.3574 20.2392 48.4492 20.0457
-41 2 5 o -0.575662 2.19745 33.8046 15.4064 40.5126 18.39 38.4312 17.8219
-41 2 6 o -0.459093 2.2409 34.667 15.7042 38.1982 17.7795 42.7571 19.0982
-41 2 7 o 17.0439 2.54931 128.888 10.4369 140.64 13.5125 104.077 18.907
-41 2 8 o 4.77082 2.43861 63.0615 18.811 63.5322 22.5129 59.7519 22.4494
-41 2 9 o -2.89211 2.36195 29.2654 14.1147 33.9056 16.4689 38.7678 18.109
-41 2 10 o 1.16231 2.42543 42.7861 17.8433 56.2008 22.0525 40.8393 18.8205
-41 2 11 o 12.064 2.63238 106.959 13.1521 103.733 19.4667 98.6309 20.4426
-41 2 12 o 9.59957 2.64646 93.9678 15.2568 105.714 19.4116 70.7988 23.4899
-41 2 13 o 7.74226 2.64547 82.9973 17.2394 106.773 19.4613 54.7072 22.276
-41 2 14 o 20.7065 2.89357 142.986 10.6638 133.815 16.7191 142.797 14.8975
-41 2 15 o 9.32819 2.75864 92.3738 16.2147 76.6748 23.9 97.2759 21.6554
-41 2 16 o 5.66749 2.75102 69.7517 19.7459 70.205 24.0536 66.2212 23.949
-41 2 17 o 0.767339 2.73867 43.6193 18.6125 38.4332 18.3926 67.2813 24.0455
-41 2 18 o 1.78567 2.74583 48.0822 19.3936 40.1804 18.9991 73.3606 24.1256
-41 2 19 o 5.75284 2.87366 70.4697 20.2575 72.7685 24.7565 65.9846 24.2451
-41 2 20 o 15.2525 4.20337 116.675 19.5376 100.659 29.239 114.659 27.4307
-41 2 21 o 21.0841 4.42577 140.122 16.8625 124.53 27.1785 137.224 24.6619
-41 2 22 o 31.2558 3.58803 176.664 10.6751 172.844 14.5786 171.689 16.7996
-41 2 23 o 23.035 4.55581 147.14 16.4811 138.829 25.0676 137.846 25.5293
-41 2 24 o 3.74805 3.30356 59.7501 21.9913 74.9847 27.5516 54.421 23.2574
-41 2 25 o -3.27995 2.903 33.4363 16.001 48.6195 21.6805 36.1618 17.7105
-41 2 26 o 21.5098 3.22466 146.07 11.6457 152.714 15.8114 130.061 18.9469
-41 2 27 o 14.0877 3.1172 116.553 14.2905 106.791 22.2369 115.973 20.7243
-41 2 28 o 5.58504 3.05283 70.071 21.0809 74.7427 25.4378 65.506 24.8611
-41 2 29 o 2.72657 2.94218 54.1417 20.5824 60.8969 24.1215 55.6681 23.289
-41 2 30 o 2.39755 2.97033 52.6784 20.5087 71.8051 25.1638 46.9188 21.2887
-41 2 31 o 4.36275 2.99991 63.0535 21.1323 58.0129 23.864 72.5816 25.0755
-41 2 32 o 11.6791 3.13008 105.101 16.0919 94.9114 24.1609 104.937 22.8817
-41 2 33 o -0.825371 2.99787 40.4986 18.2722 40.3776 19.3537 58.4202 23.8235
-41 2 34 o 11.2438 3.10959 102.906 16.3553 87.6501 25.0054 107.674 22.1218
-41 2 35 o -0.249966 3.0131 42.3807 18.7729 63.721 24.6592 40.1376 19.2473
-41 2 36 o 3.76329 3.08126 59.865 21.3484 46.2699 21.2861 88.1769 24.9293
-41 3 2 o 2.31761 2.09182 45.7988 17.3679 47.6259 19.774 47.7375 19.7871
-41 3 3 o 1.47247 2.27379 42.0601 17.3853 34.7269 16.445 67.776 23.3018
-41 3 4 o 5.23708 3.39457 61.9122 22.3672 47.7857 22.1222 80.3251 26.7832
-41 3 5 o 5.92617 2.63779 68.8687 19.2792 90.7015 26.7834 53.5174 20.9511
-41 3 6 f 1.24631 2.24921 41.5797 17.2484 42.4718 19.007 49.2526 20.4971
-41 3 7 f 3.78979 2.31841 56.4616 18.5666 60.9059 22.0161 52.5174 21.1665
-41 3 8 o 4.14802 2.42345 58.9304 18.9543 39.3971 18.3867 89.9653 20.4995
-41 3 9 o 2.16938 2.40876 47.4183 18.4663 62.9896 22.5554 41.8238 19.0691
-41 3 10 o 1.27756 2.45665 43.4393 18.0236 55.3184 21.9614 42.1216 19.2738
-41 3 11 o 5.12473 2.54772 65.8085 19.1215 59.0738 22.6603 70.017 23.2051
-41 3 12 o 6.88233 2.54511 77.7338 17.5464 75.052 23.1736 72.3496 22.8828
-41 3 13 o 6.48995 2.60149 75.0814 18.2968 83.2272 22.6844 61.4909 23.0287
-41 3 14 o 19.7462 2.84151 139.546 10.7353 128.446 17.0615 141.111 14.8859
-41 3 15 o 19.1592 2.90128 137.25 11.1549 158.328 14.0998 104.321 20.7554
-41 3 16 o 8.72311 2.74659 89.0085 16.7582 98.1587 21.3466 70.1732 24.022
-41 3 17 o 8.24131 2.789 86.0579 17.5503 91.4611 22.829 71.9264 24.1293
-41 3 18 o 2.54403 2.76048 51.7519 19.8718 36.8807 17.8712 91.2169 22.5501
-41 3 19 o 11.6777 3.99296 99.9639 21.5335 121.709 25.7989 69.5021 27.6325
-41 3 20 o 5.39607 4.00563 67.736 24.3194 117.257 26.8663 45.2184 21.7206
-41 3 21 o 5.66394 2.88871 70.1046 20.3584 80.339 24.381 59.4775 23.7983
-41 3 22 o 1.85525 2.88334 49.3319 19.8819 56.1218 23.2307 52.3332 22.5417
-41 3 23 o 13.3628 4.39079 107.325 22.1382 90.3238 29.9979 109.461 29.7477
-41 3 24 o 19.7461 4.22349 136.156 16.5688 115.208 29.2101 137.427 22.0414
-41 3 25 o 20.0156 3.23037 140.478 12.1496 145.588 16.6495 125.462 19.7816
-41 3 26 o 0.662945 2.94234 44.9954 19.2483 44.3617 20.5943 60.1323 23.9535
-41 3 27 o 10.3352 3.04605 98.1219 16.8473 88.7911 24.2863 97.5704 23.7137
-41 3 28 o 14.8918 3.153 120.094 13.9973 105.993 22.8916 123.275 19.3852
-41 3 29 o -1.25845 2.91013 38.5706 17.636 47.8238 21.5592 44.3849 20.4982
-41 3 30 o 3.29568 2.95438 57.0864 20.8314 65.2068 24.7203 56.1042 23.3178
-41 3 31 o 8.92032 2.97072 90.6181 17.786 54.0002 23.0498 123.087 18.4153
-41 3 32 o 3.87419 2.99831 60.3103 21.0991 76.2944 25.1071 52.3117 22.7457
-41 3 33 o -3.62005 2.97628 33.3998 16.041 42.7257 20.0719 40.4545 19.3558
-41 3 34 f -2.9815 3.04457 35.2439 16.7307 37.358 18.1762 52.2058 23.0296
-41 3 35 f 14.1737 3.43879 115.973 15.9332 138.411 20.127 84.072 26.0134
-41 3 36 o 13.7974 3.20693 115.081 14.9304 116.996 20.9584 102.15 23.7798
-41 4 3 o 6.21454 2.09913 73.2401 15.4794 78.4398 19.7581 58.403 20.9655
-41 4 4 o 6.71924 2.32313 75.5635 16.5437 54.6926 20.8569 92.2312 21.023
-41 4 5 o 8.72789 3.4969 81.0073 22.0137 94.1726 26.419 58.3882 24.9621
-41 4 6 o 5.8045 2.69015 68.1862 19.5997 74.3232 27.1565 60.2757 21.6814
-41 4 7 o 2.9379 2.34001 51.0793 18.5543 55.2218 21.7097 50.4483 20.8407
-41 4 8 o 13.592 2.65198 113.57 12.4185 106.101 20.3875 108.488 17.7481
-41 4 9 o 3.50985 2.43464 55.0801 19.0276 69.2952 22.8212 46.2586 20.2162
-41 4 10 o -1.4406 2.37969 33.0697 15.4103 42.2162 19.1855 37.3027 17.6642
-41 4 11 o 3.87848 2.47435 57.8017 19.1881 56.0423 22.2614 60.7487 22.4267
-41 4 12 o 3.80949 2.53272 57.5415 19.418 51.3305 21.6217 66.7105 22.9742
-41 4 13 o 6.58249 2.6065 75.6305 18.2424 67.9345 23.2615 76.586 23.3883
-41 4 14 o 7.78512 2.72694 82.9905 17.7287 88.3662 22.838 68.9828 23.8586
-41 4 15 o 9.17129 2.80151 91.1912 16.6868 75.3113 24.002 96.6971 22.2875
-41 4 16 o 5.21442 2.93432 66.4879 20.7936 60.72 23.3818 73.1211 25.9994
-41 4 17 o 3.36634 2.97483 56.3059 20.8427 56.9113 23.0046 61.6257 25.0912
-41 4 18 o -2.85836 4.41387 43.3032 20.4335 50.066 23.2161 53.0288 25.6642
-41 4 19 o 1.61728 4.5938 54.8361 23.7588 73.4522 28.0535 49.8904 24.6049
-41 4 20 o 8.9505 3.18183 88.9302 19.2753 106.953 21.0422 59.9388 25.2871
-41 4 21 o 5.17957 3.16876 66.8278 21.6892 94.6492 23.019 46.4279 21.8254
-41 4 22 o 21.3646 3.17168 145.362 11.5088 140.983 16.5741 141.031 17.4245
-41 4 23 o 28.9688 3.60205 169.725 11.1649 159.563 15.3933 173.401 17.4977
-41 4 24 o 11.9001 4.40505 100.118 23.4348 77.7215 29.3198 113.627 29.8365
-41 4 25 o 5.48405 3.04042 69.1709 21.0864 77.0592 25.16 61.7709 24.5618
-41 4 26 o 1.13318 2.947 46.8266 19.6085 44.0884 20.451 64.6715 24.6348
-41 4 27 o 0.745812 2.96461 45.4663 19.3817 54.3277 23.0661 49.1573 21.9634
-41 4 28 o 4.13833 2.97168 61.5887 21.0306 70.4729 25.099 57.6374 23.6191
-41 4 29 o 7.1626 3.0341 79.7133 19.9595 86.5918 24.7967 68.6988 25.0435
-41 4 30 o 15.3593 3.17533 122.109 13.8485 123.764 19.7451 110.308 21.9595
-41 4 31 o 3.98378 3.01087 60.8757 21.1531 49.125 21.9564 83.3813 25.0047
-41 4 32 o 2.50456 3.01484 53.3157 20.6883 63.2893 24.5658 52.8963 22.9196
-41 4 33 o 4.47711 3.02358 63.639 21.2134 75.8722 25.2492 56.392 23.6049
-41 4 34 o 0.232206 2.96996 43.71 19.0194 43.1664 20.1904 60.2376 24.1959
-41 4 35 o 14.1906 3.20118 116.837 14.6554 107.814 22.7144 115.201 21.3172
-41 4 36 o 21.6247 3.3633 146.315 12.1347 153.357 16.4998 129.627 19.8068
-41 5 3 o 2.36951 1.98283 46.066 17.0228 61.8378 20.2571 37.7485 17.3313
-41 5 4 o 10.996 2.16827 102.042 11.3059 88.7499 18.326 104.121 16.262
-41 5 5 o 4.79824 2.28643 62.6071 18.0917 83.508 19.1402 41.5059 19.1592
-41 5 6 o -3.48104 3.45142 35.1199 16.9689 53.5444 23.9158 35.1169 17.5222
-41 5 7 o 24.2906 3.62619 151.458 12.6405 ? ? 151.458 12.6405
-41 5 8 f 13.2185 2.48494 112.493 11.7284 103.829 18.227 110.153 17.4078
-41 5 9 o 12.2833 2.52438 108.028 12.4527 108.772 17.9202 95.6308 20.0325
-41 5 10 o 1.23467 2.46107 43.1922 17.9902 35.7708 17.2034 68.8737 22.8579
-41 5 11 o 2.09983 2.4641 47.5105 18.6262 58.7027 22.4868 44.8967 19.9662
-41 5 12 o 12.1132 2.69136 107.022 13.4528 92.2077 22.4978 108.687 18.4373
-41 5 13 o 9.95613 2.69267 95.8256 15.208 73.5106 24.0358 104.993 19.312
-41 5 14 o 0.759663 2.56431 42.2315 18.0149 50.8294 21.5306 44.6839 20.1433
-41 5 15 o 13.4285 2.76824 113.491 12.9947 95.9479 21.9878 118.89 17.626
-41 5 16 o 5.55333 2.77474 68.8449 19.941 66.1916 24.1757 68.7213 23.9756
-41 5 17 o 4.21962 3.66571 61.4114 23.0567 80.5415 27.8891 51.8792 23.6104
-41 5 18 o 29.027 4.2402 167.422 13.3605 175.005 18.3535 144.234 22.2848
-41 5 19 o 17.4128 3.00494 130.429 12.1943 131.949 17.4287 119.112 19.1481
-41 5 20 o 5.21248 2.81416 67.2111 20.2444 62.4522 23.7306 71.5526 24.5587
-41 5 21 o 2.73541 2.82852 53.1707 20.1885 55.5727 22.9854 57.9925 23.4439
-41 5 22 o 13.7716 3.01706 114.966 14.0188 97.3598 22.8996 121.667 19.3439
-41 5 23 o 27.9283 3.31596 167.139 10.4312 163.494 14.9119 162.889 15.5216
-41 5 24 o 20.6177 4.70641 137.511 18.3642 95.8112 30.9208 159.844 23.2227
-41 5 25 o 11.3696 4.03992 99.1187 21.9068 72.6463 29.0426 112.778 25.5986
-41 5 26 o 5.54242 3.00276 69.6171 20.8989 70.5704 24.8857 68.0589 25.1305
-41 5 27 o 7.52606 2.99705 81.8952 19.4386 66.7097 24.7247 92.5574 24.0382
-41 5 28 o -4.53834 2.9066 31.072 15.1417 35.7063 17.5153 43.639 20.3308
-41 5 29 o 11.7958 3.09469 105.63 15.8128 76.8484 25.4816 122.633 19.3669
-41 5 30 o 31.2136 3.36021 177.381 9.95034 177.327 14.065 170.432 14.8075
-41 5 31 o 7.81262 3.09435 83.4692 19.7115 58.6309 24.0637 107.047 22.4141
-41 5 32 o 10.9472 3.14012 101.119 16.8378 87.9312 25.2703 103.56 22.8876
-41 5 33 f 1.65706 2.99543 49.362 20.1286 90.0694 24.0441 37.0636 18.1179
-41 5 34 o -0.259231 2.94936 41.8716 18.559 43.1935 20.1934 56.0502 23.4392
-41 5 35 o 9.68129 3.13117 94.2578 18.0358 101.993 23.1894 77.2866 25.6992
-41 6 3 o 4.02261 1.92305 57.8149 16.5565 47.4321 19.0742 66.5895 20.2136
-41 6 4 o -0.413883 1.97333 32.4559 14.7162 43.1262 18.5018 33.5211 15.9919
-41 6 5 o 4.36808 2.12859 60.0517 17.4865 43.186 18.8401 79.7952 20.2699
-41 6 6 o 4.72908 2.41417 61.9201 18.7722 78.1707 20.8183 44.958 20.3254
-41 6 7 o -3.59505 3.54893 35.6092 17.2057 43.2928 20.7874 42.0871 20.3797
-41 6 8 o 7.87314 2.63504 82.439 17.2757 53.8547 22.9209 97.9888 18.9417
-41 6 9 o 14.7268 2.51668 119.372 11.1589 116.323 16.4641 112.195 17.1415
-41 6 10 o 2.15377 2.4169 47.3904 18.4855 56.4627 22.1068 45.8138 20.0912
-41 6 11 o 19.4761 2.72677 138.382 10.3844 153.274 13.3229 110.94 18.8175
-41 6 12 o 18.4111 2.7725 134.27 10.8961 122.816 17.2239 135.75 15.3345
-41 6 13 o 9.35416 2.67303 92.4478 15.6867 71.961 23.7648 101.153 20.1741
-41 6 14 o 12.148 2.72031 107.333 13.5614 93.4738 21.8721 109.399 19.1366
-41 6 15 o 7.39565 2.87862 79.9134 19.1046 66.0086 25.0914 85.1323 22.9741
-41 6 16 o 24.8182 3.93294 154.28 13.4714 140.182 21.2086 153.629 19.5836
-41 6 17 o 10.6211 3.78421 94.7008 21.4097 107.263 26.7655 71.8096 27.4292
-41 6 18 o 4.02589 2.78643 59.7384 20.3653 54.2841 22.5749 69.3558 24.4153
-41 6 19 o 7.1947 2.88261 79.3169 19.2175 70.8998 24.3852 81.3981 24.6384
-41 6 20 o 4.31913 2.82201 61.7252 20.4918 67.2384 24.0836 58.5527 23.5933
-41 6 21 o 2.79438 2.84762 53.4844 20.2683 53.6903 22.6269 60.717 23.9464
-41 6 22 o 23.0983 3.14737 151.506 10.9417 150.152 15.5341 144.402 16.6444
-41 6 23 o -1.9035 2.9237 36.6532 17.0805 50.2467 22.0802 39.4246 18.9545
-41 6 24 o 5.08318 3.89706 66.6857 23.9819 52.9816 23.6698 98.6194 30.7979
-41 6 25 o 20.8834 4.65562 138.82 17.9661 132.502 26.2895 125.575 28.7709
-41 6 26 o 0.318549 2.93542 43.6166 18.9443 51.1341 22.3183 48.9965 21.8901
-41 6 27 o 6.33193 3.01939 74.4116 20.5506 79.9538 24.9194 66.3037 25.0096
-41 6 28 o 6.44093 2.95147 75.308 20.1207 67.4957 24.6267 80.2365 24.9145
-41 6 29 o 19.0172 3.18032 136.908 12.2832 122.465 19.7107 142.153 17.044
-41 6 30 o 1.27561 2.99381 47.7132 19.8552 54.8013 23.2701 52.1166 22.6786
-41 6 31 o -5.89156 2.90437 28.8683 14.2769 32.0913 16.0615 44.2113 20.4426
-41 6 32 o 17.9569 3.17951 132.791 12.6801 143.973 16.6778 110.407 22.039
-41 6 33 o 14.4623 3.14704 118.127 14.2234 115.873 20.7038 109.868 22.1205
-41 6 34 o -0.261848 2.93578 41.7459 18.5091 60.5224 23.9627 40.4674 19.3273
-41 6 35 o 3.29207 3.01754 57.1358 21.0197 49.653 22.0982 75.2731 25.3353
-41 7 4 o 0.30153 1.90207 34.7634 15.1721 36.1382 16.5781 43.5023 18.6794
-41 7 5 o 8.30154 2.10267 87.352 12.9877 87.0757 17.9286 75.198 20.711
-41 7 6 o 9.75186 2.26121 95.1802 12.7491 97.6006 17.6372 79.7937 20.91
-41 7 7 o 2.52446 2.73628 49.3113 19.5365 53.7361 21.1804 50.3523 23.282
-41 7 8 o 2.91224 3.19144 52.3778 20.9837 62.0077 26.1175 50.3068 21.9883
-41 7 9 o 2.65752 2.34825 49.6919 18.4948 44.0038 19.5209 62.5097 22.3354
-41 7 10 o -3.42055 2.3329 27.9011 13.5896 32.4635 15.89 37.6308 17.7239
-41 7 11 o 5.27567 2.51408 66.6295 18.8814 57.6393 22.452 72.4355 22.8996
-41 7 12 o 18.2258 2.73423 133.604 10.7985 132.117 15.698 125.593 16.4171
-41 7 13 f 10.9626 2.69602 101.146 14.3467 109.094 19.2002 80.813 23.1914
-41 7 14 o 12.7224 2.94646 109.119 14.4839 111.926 21.8558 95.0475 21.8815
-41 7 15 o 30.4139 3.98373 171.914 12.2023 194.252 15.7736 133.629 22.2174
-41 7 16 o 13.0182 3.46015 108.516 17.2588 101.476 24.3054 99.6374 26.6574
-41 7 17 f 0.0185779 2.70413 40.4936 17.8676 39.226 18.6399 57.4117 23.033
-41 7 18 o 6.76509 2.78391 76.7616 19.0608 79.3125 23.9292 68.241 24.1733
-41 7 19 o 5.93863 2.81043 71.541 19.8532 63.5382 23.8471 76.7692 24.4188
-41 7 20 o 10.9748 3.07614 100.543 16.5839 117.523 21.539 75.3148 24.6704
-41 7 21 o 4.0508 2.83001 60.2179 20.524 50.7162 21.9616 76.6639 24.6173
-41 7 22 o 5.46219 2.89264 68.7645 20.4814 68.7418 24.4156 67.4915 24.7006
-41 7 23 o 13.7385 3.05816 114.665 14.2601 121.757 19.0279 94.9291 24.0458
-41 7 24 f 41.2678 3.70781 203.991 9.53547 199.054 12.9444 201.48 14.8366
-41 7 25 o 0.0359021 4.38309 50.203 22.415 54.2523 25.0157 60.7575 27.0973
-41 7 26 o -1.54074 2.93044 37.7435 17.4182 53.3204 22.7121 39.1738 18.8912
-41 7 27 o 4.14081 2.91321 61.3074 20.8247 56.4942 23.3036 70.818 24.867
-41 7 28 f 6.12757 2.96612 73.2416 20.4222 78.2771 24.6943 65.8991 24.8379
-41 7 29 o 12.6864 3.06114 110.029 14.9405 103.93 22.4636 105.474 22.1626
-41 7 30 o 30.4464 3.40926 174.886 10.2434 181.553 14.1418 160.548 15.7634
-41 7 31 o 17.1829 3.2212 129.475 13.2 120.332 20.3481 128.784 19.272
-41 7 32 o -2.88733 2.9993 35.0191 16.6187 50.5708 22.3042 37.4574 18.2775
-41 7 33 o 0.393981 2.99249 44.2917 19.183 49.5856 22.0579 51.9503 22.6893
-41 7 34 o 5.58455 2.98857 70.006 20.8102 68.3602 24.8771 71.0113 25.081
-41 8 5 o 7.28294 2.04357 81.19 13.6519 65.482 20.1902 87.0793 18.688
-41 8 6 o 5.74696 2.14483 70.1017 16.3139 62.2822 21.1499 69.7086 21.1447
-41 8 7 o 8.57746 2.41221 87.5868 14.944 85.2001 19.7482 75.9229 23.4522
-41 8 8 o 11.142 3.90283 92.7227 22.2955 79.1385 28.1398 87.5835 29.141
-41 8 9 o 5.55396 2.83636 66.6483 20.3761 70.0351 27.6351 61.8897 22.1516
-41 8 10 o 6.41166 2.42475 74.3566 17.3746 57.2031 22.1291 84.9091 21.136
-41 8 11 o 9.92502 2.54474 95.7577 14.3438 79.6975 22.6178 99.2689 19.6301
-41 8 12 o 3.52887 2.56415 55.5576 19.5062 55.1698 22.3342 58.6272 22.6379
-41 8 13 o 8.16352 3.39524 81.4299 21.4999 53.9514 23.8769 106.592 23.8686
-41 8 14 o 26.8016 3.89418 160.477 12.8012 159.419 18.8213 146.907 19.7156
-41 8 15 o 20.236 3.39866 139.423 12.8991 133.944 18.8444 131.715 20.2281
-41 8 16 o 6.04137 2.74514 71.8352 19.4975 70.2533 23.8753 68.7091 24.1678
-41 8 17 o 7.65601 2.76282 82.2666 18.0652 85.3053 23.2024 70.7349 24.1908
-41 8 18 o 13.7836 2.91976 114.788 13.5691 90.9407 23.5496 125.366 17.7407
-41 8 19 o 7.06586 2.81839 78.6108 18.9746 76.1013 24.1067 74.2432 24.5203
-41 8 20 f 10.9578 2.8968 101.167 15.4709 82.8164 24.0033 108.449 20.9167
-41 8 21 f 11.7372 2.96868 105.024 15.232 118.152 19.3156 79.2693 24.8391
-41 8 22 o 14.4614 3.11067 117.621 14.1175 99.4451 23.0056 124.517 19.6485
-41 8 23 o 22.1862 3.43502 147.48 12.2969 116.51 24.0998 159.474 15.2166
-41 8 24 o 1.64733 2.98812 48.8414 20.032 58.6343 23.746 49.8204 22.2509
-41 8 25 o 5.17937 4.40479 67.4048 25.2812 60.7289 26.7257 81.506 30.6274
-41 8 26 o -0.774628 3.13428 41.2193 18.6322 44.4049 21.0026 52.867 22.8056
-41 8 27 o 5.16916 2.9072 67.2924 20.6396 59.2458 23.6946 76.8447 24.8519
-41 8 28 o 4.72388 2.93692 64.6563 20.8723 67.1977 24.5662 63.8209 24.5029
-41 8 29 o 12.2398 3.11727 107.532 15.6227 93.564 24.2019 110.322 21.9125
-41 8 30 o 11.7399 3.14286 104.93 16.1899 107.804 22.4135 90.7049 24.7982
-41 8 31 o 8.76634 3.13493 88.658 19.0656 69.1754 25.431 100.964 23.5065
-41 8 32 o 13.4246 3.2142 112.941 15.2802 92.5434 24.9842 121.122 20.4655
-41 8 33 o -2.05553 2.97439 36.7755 17.1674 38.2388 18.4808 53.5775 23.1276
-41 8 34 o 22.9831 3.27171 151.16 11.4075 130.666 18.6735 162.99 15.3587
-41 9 6 o 5.34916 2.06714 67.5746 16.2117 76.839 19.2607 51.5608 20.5277
-41 9 7 o 5.03223 2.20254 64.7794 17.4143 62.8376 21.0633 60.9049 21.9579
-41 9 8 o 9.58719 2.77724 91.4562 16.4934 82.1039 20.4422 89.8313 28.8435
-41 9 9 o 13.0704 3.44769 106.305 17.5812 104.834 27.9676 90.5224 24.4366
-41 9 10 o 22.0023 2.64399 147.532 9.42505 139.795 14.1478 146.492 13.5452
-41 9 11 o 3.23134 2.70994 53.6654 19.888 58.4281 23.4174 53.0678 22.0827
-41 9 12 o 6.47053 3.20549 71.7892 21.6024 50.0854 22.5746 96.1898 24.4506
-41 9 13 o 5.23421 3.23717 65.0311 21.953 54.4744 23.7738 77.0963 25.8578
-41 9 14 o 12.4026 2.73279 108.281 13.4956 72.3657 23.8806 128.94 16.1617
-41 9 15 o 7.56257 2.67063 81.6359 17.631 86.0512 22.6671 68.4394 23.6883
-41 9 16 o 11.6324 2.79417 104.477 14.3719 105.288 20.384 91.3775 22.7084
-41 9 17 o 10.9141 2.80655 100.834 15.0188 74.1722 24.2796 114.559 18.7877
-41 9 18 o 11.2562 2.86228 102.528 15.0531 128.747 17.0067 63.244 24.0404
-41 9 19 o 9.46576 2.89879 92.6934 16.9865 105.804 21.2692 69.6626 24.507
-41 9 20 o 23.8338 3.08943 153.858 10.5691 142.904 15.8683 156.743 15.1594
-41 9 21 o -0.104439 2.85975 41.2531 18.2804 49.6509 21.814 45.8583 20.9556
-41 9 22 o 9.45675 3.00205 92.5464 17.6136 93.1405 23.6187 81.1957 25.0738
-41 9 23 o 15.4039 3.11478 121.777 13.6138 118.359 20.0953 114.017 21.0862
-41 9 24 o 7.9767 3.00328 83.9959 19.1344 92.4063 23.937 68.6959 24.9551
-41 9 25 o 5.51213 4.482 68.6572 25.5517 70.4191 28.9773 70.5596 29.1657
-41 9 26 o 1.55167 3.88858 52.3931 22.2611 57.1912 25.9394 59.1592 25.2288
-41 9 27 o 2.68467 2.90394 53.3314 20.406 50.5438 22.0687 65.4892 24.638
-41 9 28 o 1.36696 2.94752 47.5839 19.7427 51.6965 22.4499 54.4534 23.1619
-41 9 29 o 13.2119 3.12026 112.122 14.9298 105.911 22.345 107.025 22.4458
-41 9 30 o 38.0162 3.80607 195.308 10.2307 200.415 15.1657 183.508 14.5627
-41 9 31 o 37.818 3.57258 195.286 9.60011 198.78 13.3111 183.902 14.5603
-41 9 32 o -4.28141 2.97159 31.9457 15.5086 44.1727 20.4783 36.6577 17.9765
-41 9 33 o -3.3147 2.96858 33.8355 16.189 36.4546 17.8074 49.5224 22.1675
-41 10 7 o 4.0118 2.09909 57.7222 17.5054 63.7423 20.5749 49.7959 20.4079
-41 10 8 o 5.66464 2.42931 68.2844 18.2589 70.1724 21.3264 58.8165 23.2854
-41 10 9 o 3.17213 4.87716 56.1276 24.3982 53.0763 25.8345 65.6294 27.7491
-41 10 10 o 1.123 3.50732 46.8113 20.5122 44.1519 21.5791 60.3681 24.3193
-41 10 11 f 7.23557 3.08881 76.218 20.6798 75.8886 25.8239 68.0368 24.995
-41 10 12 o 3.28155 2.60017 53.8802 19.5604 60.8152 22.5338 50.5986 21.9268
-41 10 13 o 0.79964 2.47873 41.4806 17.7037 48.0575 20.8079 45.0636 20.0714
-41 10 14 o -4.76514 2.45667 26.6167 13.1573 31.6632 15.6602 36.3989 17.4269
-41 10 15 o 4.47569 2.60254 61.6667 19.6223 58.7788 22.829 64.3848 23.3053
-41 10 16 f 7.48909 2.70628 81.0382 17.9448 64.6808 23.7541 89.2323 22.352
-41 10 17 o -0.486445 2.6723 38.4125 17.2982 44.4083 20.1823 45.1922 20.4868
-41 10 18 o 1.61551 2.7099 46.7484 19.1139 65.7114 23.8969 41.7347 19.4424
-41 10 19 o 3.48671 2.79318 56.4614 20.3034 76.4025 24.3017 46.2891 20.8771
-41 10 20 o 15.628 2.98842 122.794 12.9256 131.322 17.4477 102.296 22.0409
-41 10 21 o -1.46191 2.81392 36.7692 17.0039 59.565 23.5318 34.7734 17.1128
-41 10 22 o 11.1008 3.00483 101.448 16.0274 88.7309 23.9947 102.508 22.7323
-41 10 23 o 6.34538 2.99641 73.7427 20.5129 59.3577 23.9866 86.822 24.5946
-41 10 24 o 2.47414 2.93269 52.123 20.3537 47.0102 21.2639 68.7212 24.8907
-41 10 25 f -4.12805 4.18504 39.9531 19.1443 50.7264 23.7561 46.2909 22.4029
-41 10 26 o 5.28017 3.91986 67.2562 24.0682 68.4564 28.2269 68.9627 27.0411
-41 10 27 o 15.1568 3.10206 120.872 13.6657 113.145 20.7519 117.86 20.5161
-41 10 28 o -0.0295124 3.20725 43.8371 19.3956 44.9362 21.3212 57.0525 23.6454
-41 10 29 o 19.115 3.22673 136.789 12.4781 117.229 20.705 146.087 17.0161
-41 10 30 f -0.624825 3.03115 40.9491 18.4334 42.2776 19.9494 55.5189 23.596
-41 10 31 o -0.215425 2.97039 41.8872 18.5923 52.9681 22.654 44.8328 20.8647
-41 10 32 o 2.13289 3.06009 51.401 20.5626 66.3767 24.8678 48.105 21.875
-41 11 8 o 8.02542 2.63971 82.5798 17.2789 106.232 18.6373 49.8503 21.6404
-41 11 9 f -3.17337 3.6591 36.8809 17.7318 36.8809 17.7318 ? ?
-41 11 10 o 12.4795 3.48775 102.872 18.4132 80.014 29.4743 101.578 22.7632
-41 11 11 o 5.87978 2.477 70.1923 18.2827 86.3842 21.057 50.5826 21.3942
-41 11 12 o 3.70939 2.53053 56.1527 19.3987 59.0288 22.5315 54.8272 22.2208
-41 11 13 o 4.26462 2.53172 59.8191 19.3847 51.0334 21.3667 70.6089 23.3612
-41 11 14 o 7.11165 2.54861 78.8137 17.3849 70.5107 23.1243 78.0551 22.79
-41 11 15 o 3.70221 2.5793 56.746 19.5856 59.8095 22.8511 55.9639 22.4486
-41 11 16 o 10.6195 2.7596 99.0352 15.0508 79.5124 23.7624 105.758 20.1107
-41 11 17 o 18.8926 2.84095 136.147 11.0105 116.377 18.4509 145.558 14.8343
-41 11 18 o 3.60767 2.71622 56.769 20.0639 68.1615 23.707 50.4314 21.8751
-41 11 19 o 11.5769 2.87234 104.008 14.8706 97.3003 22.1024 98.4536 22.3471
-41 11 20 o 8.80269 2.86647 88.8122 17.5079 105.387 20.9487 63.5345 24.1187
-41 11 21 o 5.78638 2.89285 70.1406 20.3742 53.1623 22.6742 89.0465 23.7712
-41 11 22 o 6.0648 2.88965 72.0094 20.1859 75.5769 24.6635 65.0978 24.3457
-41 11 23 o 14.2866 2.99624 116.988 13.6554 109.263 20.7966 113.491 20.5402
-41 11 24 o 11.876 2.97813 105.596 15.1914 73.8924 24.7996 125.123 18.5253
-41 11 25 o -3.67601 4.24883 40.9982 19.5477 46.4273 22.3834 52.6063 24.5632
-41 11 26 o -0.0138123 4.26158 49.0803 21.9942 55.5497 25.3077 56.2999 25.6919
-41 11 27 o -4.66135 2.86446 30.3268 14.8332 36.0994 17.6236 40.7263 19.3678
-41 11 28 o 0.169523 2.90525 42.6107 18.6703 36.6298 17.8412 72.567 25.0001
-41 11 29 o 10.6092 3.0511 98.9461 16.7277 89.7556 24.3887 96.7755 23.6527
-41 11 30 o 36.7944 3.57596 192.348 9.75794 192.615 13.8911 184.126 14.4198
-41 11 31 o -2.57886 3.02099 35.7249 16.8718 40.8648 19.4834 46.5844 21.3762
-41 12 9 o 14.2196 2.56157 116.292 11.6818 119.861 14.6093 93.496 23.1051
-41 12 10 o 8.15106 3.46034 78.7574 22.0937 81.9624 28.9477 66.953 25.1797
-41 12 11 o 7.12466 2.39666 78.8605 16.4332 63.6124 22.0379 85.4104 21.5939
-41 12 12 o 5.70658 2.48379 69.0349 18.4638 73.7267 22.2763 58.4477 22.7015
-41 12 13 o 5.92397 2.60199 70.2321 18.9484 60.8901 22.7085 74.5497 23.8232
-41 12 14 o 7.1882 2.59476 78.8464 17.6566 60.9295 22.8254 89.5335 22.0883
-41 12 15 o 6.20341 2.6494 72.349 18.9397 72.5839 23.4723 65.7054 23.6241
-41 12 16 o 7.05544 2.73749 77.7033 18.6653 90.6572 22.2106 58.292 23.3025
-41 12 17 o 22.2078 2.91252 148.054 10.3569 162.689 13.358 121.026 18.3892
-41 12 18 o 7.46504 2.77375 80.5213 18.4218 75.8523 24.0508 76.2598 24.1033
-41 12 19 o 6.96396 2.81223 77.3346 19.1309 104.343 20.5819 49.9275 21.8848
-41 12 20 f 13.3174 2.91162 112.361 13.8494 109.19 20.5142 103.382 21.5045
-41 12 21 f 18.3865 3.01914 133.867 11.9236 139.376 16.4076 117.259 19.6667
-41 12 22 o -0.352997 2.77986 39.7205 17.7844 43.7707 20.1947 48.8339 21.5405
-41 12 23 o 2.99518 2.77614 53.8958 20.0996 49.3188 21.638 66.2288 24.069
-41 12 24 o 4.04359 2.85869 59.8401 20.6206 53.0265 22.5335 71.6158 24.7025
-41 12 25 o 11.2667 3.95916 97.5777 21.7794 78.8538 27.2832 108.332 30.1415
-41 12 26 o 6.76674 4.37357 73.4048 25.4952 62.2882 27.2042 87.0433 30.4564
-41 12 27 o 14.5285 3.03466 118.039 13.7042 112.836 20.3607 111.97 21.1279
-41 12 28 o 1.45821 2.93901 47.6127 19.7308 49.9269 22.0096 56.0597 23.4714
-41 12 29 o 22.2329 3.24552 148.107 11.5555 142.866 16.8974 144.116 17.249
-41 13 11 o 5.66598 2.61306 67.8671 19.2553 58.3475 23.3752 71.436 22.6762
-41 13 12 o 5.09628 2.46367 64.8551 18.7914 60.7237 22.165 65.0135 23.2073
-41 13 13 o 4.77004 2.50496 62.7566 19.1414 74.7135 22.3579 50.2174 21.4653
-41 13 14 o -1.99575 2.50014 32.3723 15.3065 41.976 19.1878 36.4876 17.5778
-41 13 15 o 0.397222 2.59659 40.4571 17.6905 39.4358 18.5505 54.8813 22.4922
-41 13 16 o 8.5291 2.68552 86.9951 16.7576 98.5781 20.5267 64.1225 23.732
-41 13 17 o 15.9275 2.83712 123.804 12.1449 91.5347 22.5473 142.076 15.3902
-41 13 18 o 1.97567 2.70478 47.9312 19.2778 66.6421 23.6193 41.7017 19.5185
-41 13 19 o -0.674922 2.76064 38.2667 17.3727 48.3525 21.2821 41.5111 19.5468
-41 13 20 f 3.19793 2.81528 54.5443 20.2602 63.9892 24.0462 51.1381 22.1271
-41 13 21 f 12.8194 2.91064 109.903 14.1857 107.323 20.889 99.9635 22.0582
-41 13 22 o 6.97759 2.88582 77.3048 19.527 48.8722 21.6951 108.055 20.689
-41 13 23 o 10.0257 2.95881 95.3538 16.8496 65.6171 24.5615 114.287 20.03
-41 13 24 o 1.95468 2.7916 48.7505 19.5926 50.8334 21.9555 55.55 23.0179
-41 13 25 o -0.880342 3.40745 42.073 19.1786 37.7323 18.2782 78.1122 29.8901
-41 13 26 o -1.42515 4.28117 45.4958 21.0162 65.7014 27.7486 44.3418 21.6905
-41 13 27 o 2.79403 2.9294 53.4642 20.4856 50.3663 22.0584 65.3249 24.7391
-41 14 14 f -0.322968 2.48578 37.0713 16.6899 41.9825 19.1295 43.891 19.9579
-41 14 15 o -0.136476 2.53839 38.1323 17.0396 50.4451 21.2721 38.7225 18.3851
-41 14 16 o 7.01348 2.68129 77.3033 18.4106 75.6099 23.3632 69.9934 24.0027
-41 14 17 o 5.01912 2.7447 64.418 20.1052 52.282 22.032 78.378 24.3075
-41 14 18 o 5.61535 2.76768 68.2839 19.9554 71.5176 23.8872 61.3537 23.8237
-41 14 19 o 5.32817 2.79351 66.5792 20.195 87.6971 22.8565 48.4323 21.5753
-41 14 20 o 10.9763 2.91866 100.209 15.757 94.0249 22.6653 92.92 23.7675
-41 14 21 o -3.35793 2.76172 31.6447 15.2624 46.8959 20.9014 33.5563 16.6342
-41 14 22 o 3.78008 2.90434 57.8724 20.7165 71.4329 24.6138 50.264 22.1495
-41 14 23 o 8.37201 2.93244 85.7046 18.447 101.302 21.5645 61.2271 24.3275
-41 14 24 o 4.62381 2.902 62.8931 20.7766 59.7457 23.5637 67.448 24.9459
-41 14 25 o 0.0623929 3.42952 44.8236 19.9319 45.4803 20.8591 61.0107 26.9951
-40 0 2 o -0.070514 3.80992 32.9018 21.9942 32.9018 21.9942 32.9018 21.9942
-40 0 3 o 0.632051 2.96843 31.9802 20.6841 31.9802 20.6841 31.9802 20.6841
-40 0 4 o 18.3188 3.43266 132.594 13.9287 132.594 13.9287 132.594 13.9287
-40 0 5 o 8.08619 3.27188 77.2068 25.0687 77.2068 25.0687 77.2068 25.0687
-40 0 6 o -0.221149 3.18927 30.5533 20.3284 30.5533 20.3284 30.5533 20.3284
-40 0 7 o -0.755155 3.22864 29.4088 19.8357 29.4088 19.8357 29.4088 19.8357
-40 0 8 o 2.05124 3.42464 39.378 24.0393 39.378 24.0393 39.378 24.0393
-40 0 9 o 9.64251 3.59149 87.112 24.8908 87.112 24.8908 87.112 24.8908
-40 0 10 o 45.9702 4.3953 215.703 10.7209 215.703 10.7209 215.703 10.7209
-40 0 11 o 23.286 4.01588 150.958 14.2248 150.958 14.2248 150.958 14.2248
-40 0 12 o 12.9492 3.91212 106.534 21.7167 106.534 21.7167 106.534 21.7167
-40 0 13 o 33.77 4.32499 183.946 12.4331 183.946 12.4331 183.946 12.4331
-40 0 14 o 29.1097 4.34406 170.009 13.5727 170.009 13.5727 170.009 13.5727
-40 0 15 o 22.7584 4.19616 149.097 15.1079 149.097 15.1079 149.097 15.1079
-40 0 16 o 13.8446 4.02087 111.494 21.0564 111.494 21.0564 111.494 21.0564
-40 0 17 o 0.352944 3.7268 35.4257 23.0097 35.4257 23.0097 35.4257 23.0097
-40 0 18 o -1.35703 3.83163 31.4993 21.3502 31.4993 21.3502 31.4993 21.3502
-40 0 19 o 2.34722 3.89588 42.976 25.9456 42.976 25.9456 42.976 25.9456
-40 0 20 o 11.9287 4.08764 100.465 24.5759 100.465 24.5759 100.465 24.5759
-40 0 21 o 5.57933 4.10726 58.8968 29.6249 58.8968 29.6249 58.8968 29.6249
-40 0 24 o -5.45725 4.0613 25.7408 18.3774 25.7408 18.3774 25.7408 18.3774
-40 0 25 o 11.0079 4.28306 93.5624 27.5564 93.5624 27.5564 93.5624 27.5564
-40 0 26 o 12.2312 4.38282 100.659 26.365 100.659 26.365 100.659 26.365
-40 0 27 o 2.10698 4.27436 43.3085 26.6336 43.3085 26.6336 43.3085 26.6336
-40 0 28 o 9.47847 4.38252 82.7643 30.1156 82.7643 30.1156 82.7643 30.1156
-40 0 29 o 6.68106 4.27213 65.2029 30.5828 65.2029 30.5828 65.2029 30.5828
-40 0 30 o -4.95425 4.12014 26.6744 18.9484 26.6744 18.9484 26.6744 18.9484
-40 0 31 o 6.96448 4.36532 66.5808 30.9394 66.5808 30.9394 66.5808 30.9394
-40 0 32 o 2.52848 4.28517 44.8055 27.1291 44.8055 27.1291 44.8055 27.1291
-40 0 33 o -0.737627 4.17669 34.5933 23.0947 34.5933 23.0947 34.5933 23.0947
-40 0 34 o 8.06215 4.34516 73.599 30.8117 73.599 30.8117 73.599 30.8117
-40 0 35 o 3.79269 4.331 50.0609 28.6488 50.0609 28.6488 50.0609 28.6488
-40 0 36 o 0.231035 4.23165 37.2979 24.3315 37.2979 24.3315 37.2979 24.3315
-40 0 37 o 1.65584 4.28338 41.748 26.1115 41.748 26.1115 41.748 26.1115
-40 0 38 o 18.5878 4.64833 131.862 19.7467 131.862 19.7467 131.862 19.7467
-40 0 39 o -3.95613 4.27136 28.7849 20.216 28.7849 20.216 28.7849 20.216
-40 0 40 o 5.33815 6.04692 57.5807 33.4614 57.5807 33.4614 57.5807 33.4614
-40 1 1 o 6.55602 2.43812 73.8873 17.529 74.9376 20.2677 60.9759 24.3091
-40 1 2 o 0.456643 3.07567 42.3403 18.8488 42.6216 20.243 53.1793 22.933
-40 1 3 o 9.12165 2.60284 89.9646 15.7071 75.3381 26.5754 88.0168 19.0276
-40 1 4 o 1.7413 2.20973 44.0861 17.5273 42.8953 19.0167 53.1315 20.9951
-40 1 5 o 14.3874 2.37157 118.379 10.5926 87.7134 20.0352 136.654 13.2875
-40 1 6 o 3.85925 2.31871 57.4147 18.5468 62.9909 21.9459 52.5434 21.273
-40 1 7 o 10.7875 2.43363 101.161 12.8771 97.3177 19.0868 94.2254 19.8391
-40 1 8 o 1.6534 2.41531 45.2719 18.214 47.3738 20.487 51.5953 21.34
-40 1 9 o 5.67283 2.48167 70.1906 18.3087 74.6449 22.882 61.8134 22.5144
-40 1 10 o 13.487 2.63252 114.365 12.2321 108.418 18.7506 110.788 18.1013
-40 1 11 o 13.2566 2.66572 113.37 12.5089 114.24 17.8212 102.776 19.9366
-40 1 12 o 20.4121 2.83536 142.538 10.4799 120.632 18.0189 154.437 13.6643
-40 1 13 o 31.631 3.02227 178.894 8.86597 174.266 12.8587 177.337 12.7572
-40 1 14 o 7.94829 2.79473 84.9114 17.7894 96.4636 22.1324 66.8897 24.0308
-40 1 15 o 15.4582 2.86162 123.2 12.3165 108.115 20.5573 128.486 16.6903
-40 1 16 o 10.6838 2.79589 100.883 14.9507 89.5039 22.96 102.692 20.8913
-40 1 17 o 4.46056 2.79533 63.413 20.353 58.9214 23.4406 70.7904 24.2494
-40 1 18 o 12.6317 3.08733 109.964 15.0853 120.241 21.7807 93.0164 22.7884
-40 1 19 o 4.33041 2.80512 62.8516 20.4074 64.1322 23.8781 64.5068 24.1636
-40 1 20 o 1.16996 2.82205 46.6535 19.3338 53.4087 22.5362 51.5632 22.3168
-40 1 21 o -4.47687 3.19106 33.4683 16.206 49.6597 22.6221 36.7071 18.0091
-40 1 22 o -1.69778 4.6348 48.1405 22.103 75.8447 29.0039 44.2271 22.0658
-40 1 23 o 7.49 5.14819 79.2902 27.6535 89.3951 30.0964 70.1888 32.1075
-40 1 24 o 8.79302 3.62261 88.194 21.6514 71.2243 27.0995 100.728 26.3993
-40 1 25 o 0.642914 2.95115 45.4709 19.3591 74.8882 24.9449 38.966 18.7815
-40 1 26 o 5.95775 3.02562 73.0458 20.718 93.6492 23.9061 56.032 23.5336
-40 1 27 o 2.23308 2.99145 52.4238 20.5316 59.2379 23.8997 55.5757 23.4908
-40 1 28 o 10.1996 3.0789 97.9628 17.0621 56.5263 23.7018 133.264 17.69
-40 1 29 o 11.3746 3.10319 104.076 16.1196 87.3995 24.815 111.406 21.6332
-40 1 30 o 6.7143 3.03793 77.5729 20.2681 74.4115 25.3389 77.6745 25.2046
-40 1 31 o 4.83978 3.00241 66.2411 21.0757 53.3031 23.022 85.5578 24.484
-40 1 32 o 8.44472 3.06988 87.9313 18.8321 91.3261 24.3698 77.8166 25.423
-40 1 33 o 0.512745 3.00459 45.2724 19.4106 46.8748 21.3753 58.031 23.8734
-40 1 34 o 4.1341 3.07048 62.3233 21.3746 70.8847 25.3906 59.3707 24.1892
-40 1 35 o -0.468325 3.03682 42.1321 18.7443 48.575 21.9433 50.3807 22.3091
-40 1 36 o -0.892354 2.98454 40.4481 18.242 48.1465 21.7114 47.7949 21.6058
-40 1 37 o 5.04263 3.0619 67.4566 21.2613 79.6612 25.5402 59.2753 24.0684
-40 1 38 o 9.91851 3.1797 95.9377 18.0002 119.685 20.9357 66.4527 25.1629
-40 1 39 o -4.1483 3.2451 34.4779 16.6075 51.0055 23.2251 37.6467 18.3511
-40 1 40 o 0.0645916 3.36365 45.7755 20.0722 69.4584 27.2798 43.3765 20.416
-40 2 1 o 2.53703 2.02659 47.5284 17.2667 48.596 19.6333 49.6161 19.9931
-40 2 2 o 2.52472 2.21736 48.0231 17.9524 57.6068 20.7793 43.3168 19.5027
-40 2 3 o 14.4705 3.3688 113.345 15.9931 94.5784 26.4464 110.493 22.4736
-40 2 4 o 9.05633 2.64351 89.595 16.0241 77.8247 26.5365 86.3526 19.7424
-40 2 5 f 11.2036 2.31648 103.403 11.9391 95.9712 18.3102 100.444 17.9349
-40 2 6 o 6.93063 2.3389 78.4711 16.1325 51.3028 20.9591 100.689 18.1401
-40 2 7 o 5.01925 2.41749 65.306 18.5181 61.1954 22.2099 66.2145 22.785
-40 2 8 o 4.8939 2.37703 64.8564 18.3529 55.0457 21.5927 73.3414 22.3353
-40 2 9 o 11.0258 2.54754 102.38 13.3343 100.332 19.3836 93.7631 20.7631
-40 2 10 f 13.3089 2.61407 113.575 12.2339 103.747 19.6251 113.447 17.3678
-40 2 11 o 2.34471 2.57018 49.9785 19.1788 56.9623 22.5703 50.5893 21.4817
-40 2 12 o 30.0693 2.95264 174.262 8.89363 182.904 12.1315 158.848 13.7543
-40 2 13 o 24.1798 2.96116 155.627 10.0073 158.217 14.1477 145.945 15.0687
-40 2 14 o 12.4627 2.75004 109.764 13.3837 107.238 19.8322 102.948 20.3539
-40 2 15 o 17.3102 2.86713 130.864 11.5815 115.369 19.0926 137.406 15.6865
-40 2 16 o 6.88684 2.78482 78.599 18.791 100.117 21.5362 56.3488 22.9352
-40 2 17 o 7.17749 2.853 80.3494 18.8953 66.1545 24.3249 89.9597 23.2611
-40 2 18 o 10.0584 2.87526 97.4234 15.9945 92.1859 23.2592 93.4365 22.7994
-40 2 19 o 3.41835 2.86003 57.647 20.5666 88.5005 23.5621 43.2871 20.1345
-40 2 20 o 14.6222 3.21825 118.971 14.4476 107.88 24.0692 118.748 19.6805
-40 2 21 o 6.92172 4.12981 76.8462 24.7457 68.6492 28.0308 86.5129 29.5393
-40 2 22 o 13.9074 3.8828 113.581 18.5219 94.6034 26.9757 122.837 26.1978
-40 2 23 o 24.0405 4.59647 151.909 16.0732 146.142 23.9671 143.226 24.7785
-40 2 24 o 2.53592 4.3177 58.6576 24.0713 75.5229 29.3008 55.7382 25.5563
-40 2 25 o 7.19615 3.07468 80.4631 20.0614 76.632 25.3499 80.1934 25.44
-40 2 26 o 14.5919 3.15257 119.298 14.097 116.501 20.9292 113.091 21.2646
-40 2 27 o 2.53474 2.97665 53.7764 20.6388 50.2268 22.1838 68.7221 24.9788
-40 2 28 o 1.501 2.94229 48.8829 19.9432 47.9251 21.5457 63.0415 24.4238
-40 2 29 o 12.9112 3.15216 111.507 15.183 107.067 22.5348 106.33 22.5921
-40 2 30 f 3.22742 3.03381 57.3566 21.0804 59.8329 24.3491 62.2505 24.3694
-40 2 31 o -0.190168 3.02598 42.9156 18.9202 44.0655 20.6496 57.5624 23.6806
-40 2 32 o 8.05427 3.07625 85.5741 19.2716 76.8733 25.4904 88.2375 24.7167
-40 2 33 o 25.2086 3.3003 159.152 10.9147 135.241 18.2046 175.069 14.3268
-40 2 34 o 3.13459 3.04207 56.9546 21.078 63.0092 24.756 58.7461 23.9607
-40 2 35 f 0.39875 2.99141 44.7921 19.2885 63.7547 24.7043 43.0672 20.1763
-40 2 36 o 1.88862 3.00996 50.8937 20.382 49.3619 22.0628 64.8166 24.7256
-40 2 37 o 0.338615 3.00988 44.6571 19.2899 50.4699 22.3606 52.4023 22.7597
-40 2 38 o 3.31199 3.19713 58.1782 21.5942 55.2612 24.1622 69.1743 25.0382
-40 2 39 o 15.5004 3.54072 121.964 15.5401 95.3692 28.5105 129.929 18.9671
-40 2 40 f 10.0215 3.22387 96.2739 18.185 79.4411 26.1359 103.955 23.3465
-40 3 1 o 5.62048 2.04874 69.6064 15.7654 63.1917 20.4151 67.8203 20.9722
-40 3 2 o 12.3311 2.17931 109.028 10.5904 98.8439 16.6745 109.458 15.371
-40 3 3 o 5.17444 2.26433 65.8685 17.6347 51.0793 20.3952 79.9188 21.9028
-40 3 4 o 3.08038 3.32526 53.3896 21.4088 66.5787 26.2291 48.3304 22.055
-40 3 5 o 7.925 2.85351 81.67 18.6849 87.6161 31.5685 72.9348 21.2735
-40 3 6 o 14.3507 2.41358 118.194 10.8025 110.937 16.5028 116.197 15.8756
-40 3 7 o 14.1714 2.49026 117.299 11.2442 108.473 17.1259 116.848 16.6684
-40 3 8 o 18.7055 2.60768 135.968 10.1057 123.672 15.6117 140.231 14.2734
-40 3 9 o 10.389 2.54051 98.9844 13.8021 108.036 18.0213 78.1145 22.7197
-40 3 10 o 3.10256 2.46701 53.6747 19.1065 53.0608 21.6912 58.8674 22.4043
-40 3 11 o 18.9714 2.71625 137.224 10.4337 131.361 15.8251 135.285 14.9076
-40 3 12 o 17.5019 2.76053 131.498 11.0857 116.134 18.044 138.122 15.145
-40 3 13 o 10.0792 2.71528 97.4156 15.068 101.634 20.7558 83.3428 23.0124
-40 3 14 o 10.9943 2.78313 102.219 14.6635 76.8342 24.235 115.51 18.2489
-40 3 15 o 16.8756 2.84456 129.127 11.6499 129.012 16.7713 121.235 17.8263
-40 3 16 o 6.30636 2.76695 74.8928 19.2303 63.7796 24.0078 82.6983 23.3394
-40 3 17 o 19.0263 2.9632 137.53 11.3735 126.435 17.9196 140.614 15.7943
-40 3 18 o 20.2462 3.03182 142.047 11.2582 141.094 16.0337 135.513 17.0911
-40 3 19 o 5.35198 2.90003 68.9826 20.498 53.22 22.7744 89.1254 23.5906
-40 3 20 o 9.60719 3.99885 90.936 22.9951 72.5803 28.3228 103.516 27.8661
-40 3 21 o 10.4456 4.0736 95.2644 22.6956 93.6525 29.4024 87.7641 29.0317
-40 3 22 o 11.9742 3.00485 107.27 15.0698 102.624 22.1554 102.565 22.4603
-40 3 23 o 7.32504 3.1799 80.8218 20.5429 93.2236 23.8848 64.4411 25.6865
-40 3 24 o 5.26745 4.41465 69.4631 25.4459 69.9022 28.7825 74.8037 29.6209
-40 3 25 o 8.51291 3.34432 87.4249 20.3889 109.3 25.6924 67.0939 25.0713
-40 3 26 o 7.85749 3.05502 84.4942 19.3351 74.3146 25.3446 89.2701 24.5739
-40 3 27 o -2.08413 2.92041 36.6472 17.0754 41.4783 19.6635 48.1816 21.5657
-40 3 28 o 2.25897 2.98823 52.4586 20.5278 41.7171 19.6963 85.1556 25.0541
-40 3 29 o -0.21179 2.9517 42.3541 18.679 53.0095 22.8886 46.3581 21.112
-40 3 30 o 16.1631 3.19578 125.885 13.4914 125.248 19.7723 117.729 20.5878
-40 3 31 o 11.5171 3.07123 104.819 15.8209 87.4894 25.1439 111.462 20.7763
-40 3 32 o 6.05346 3.01763 73.5028 20.6365 66.4263 24.9551 79.7092 25.0052
-40 3 33 o 8.14697 3.07283 86.1516 19.1555 94.2716 24.3801 72.8153 25.196
-40 3 34 o 3.85193 3.02175 60.671 21.1844 72.7304 25.2418 55.7008 23.4656
-40 3 35 o 11.9888 3.22037 106.776 16.2938 103.12 23.0783 100.365 24.6058
-40 3 36 o 7.45765 3.31498 81.357 21.1303 102.848 25.3348 62.0044 24.828
-40 3 37 o -1.11121 3.17717 41.0816 18.6454 56.7193 24.4289 43.1374 20.2518
-40 3 38 o 6.02421 3.48711 72.7266 22.6561 63.4935 27.2135 81.721 25.1845
-40 3 39 o 1.15613 3.098 48.1342 20.1267 46.5723 21.3819 64.5177 25.0606
-40 3 40 o 1.93031 3.1485 51.5818 20.7805 52.9607 23.2327 61.4108 24.6204
-40 4 1 o 3.37532 1.90294 53.2853 16.7567 65.2334 19.7138 42.9606 18.4407
-40 4 2 o 5.1455 2.02875 66.4574 16.1345 71.9697 19.9573 54.7895 20.5148
-40 4 3 o -2.57654 1.92322 25.971 12.577 32.4598 15.5186 32.1513 15.4158
-40 4 4 o 0.621159 2.14515 38.3082 16.4125 39.91 17.8267 47.3055 20.4392
-40 4 5 o 3.14696 3.33787 53.9595 21.5125 60.9714 25.2664 52.7468 23.3194
-40 4 6 o 7.46972 2.62922 80.3207 17.6114 93.8572 25.9912 65.7373 21.5938
-40 4 7 o 18.812 2.52868 136.403 9.76303 124.34 15.2785 140.027 13.6125
-40 4 8 o 13.6696 2.54193 114.977 11.7302 112.313 17.1999 107.634 18.2195
-40 4 9 o 2.06764 2.50353 47.7822 18.7621 52.0753 21.5407 50.9057 21.4963
-40 4 10 o 18.729 2.92467 135.421 11.4044 140.913 16.4219 121.323 17.5796
-40 4 11 o 14.4062 2.71742 118.315 12.1899 125.67 16.4677 100.286 20.645
-40 4 12 f 10.9483 2.69113 101.921 14.1985 93.3208 21.4726 100.237 20.845
-40 4 13 o 4.87251 2.63029 65.3174 19.5487 61.2398 23.2229 69.0292 23.4688
-40 4 14 o 10.4895 2.72012 99.7267 14.7107 92.3462 22.2148 97.1348 21.1776
-40 4 15 o 47.4224 3.23514 220.106 7.70128 226.428 10.7213 208.439 11.4006
-40 4 16 o 15.5378 2.88339 123.487 12.3825 101.728 21.7858 134.075 16.1164
-40 4 17 o 7.53077 2.76397 82.7651 17.986 95.1754 22.2325 65.4278 23.7927
-40 4 18 o 9.87754 2.82778 96.5034 15.8818 97.5938 22.0527 86.257 23.5111
-40 4 19 o 11.0736 3.85966 98.9971 21.0455 95.1 28.4196 91.7349 28.0041
-40 4 20 o 7.54652 3.82437 80.2029 23.4628 76.3583 28.4434 81.0314 27.9991
-40 4 21 o 1.75401 2.84671 49.3038 19.7954 45.3571 20.7306 67.1432 24.3712
-40 4 22 o 6.1282 2.91777 73.9796 20.1103 88.896 23.8349 59.4416 23.8321
-40 4 23 o 5.1084 2.98762 67.6953 20.9517 65.6578 24.577 71.3109 25.2276
-40 4 24 o 2.09884 4.25358 56.7884 23.652 59.9465 26.525 65.9709 27.8636
-40 4 25 o 9.04981 4.42158 87.2453 25.1428 74.1342 29.4675 97.3378 30.3649
-40 4 26 o 6.04469 3.31328 73.0406 21.9589 72.0591 25.2424 74.3217 27.5734
-40 4 27 o 3.63399 3.04092 59.4575 21.2077 70.0911 24.9307 55.8505 23.7163
-40 4 28 f 1.09406 2.98018 47.3088 19.7579 50.9131 22.3596 56.1202 23.5131
-40 4 29 o 17.9057 3.23417 132.873 12.8958 118.606 20.8871 137.983 17.7991
-40 4 30 o 17.1229 3.21801 129.759 13.1559 124.664 19.8667 126.122 19.3986
-40 4 31 o 5.03847 3.05405 67.3092 21.2366 57.1158 23.8164 81.8791 25.1609
-40 4 32 o 0.104094 2.99657 43.7007 19.0585 45.2951 20.8527 57.3371 23.8477
-40 4 33 o 5.78193 3.05191 71.8079 20.9465 65.2026 24.885 78.6875 25.3082
-40 4 34 o 9.24836 3.08093 92.5623 18.062 77.0827 25.339 100.586 23.3232
-40 4 35 o 5.93586 3.03268 72.7906 20.7742 100.187 23.0306 51.9266 22.6837
-40 4 36 o 40.1969 3.75636 201.863 9.76413 194.161 15.2233 202.094 13.1741
-40 4 37 o 7.75246 3.56911 82.3172 22.1848 86.7699 30.4539 76.6648 25.4348
-40 4 38 o 4.26287 3.12331 62.9028 21.5582 59.8483 24.4957 71.0254 25.4351
-40 4 39 o -2.77751 2.95397 35.1476 16.6245 44.874 20.6979 41.6963 19.7703
-40 4 40 o 5.947 3.08209 72.6683 21.0069 84.6913 25.0441 61.4813 24.5994
-40 5 1 o 12.9542 1.97819 112.54 9.27824 104.954 13.7292 112.409 13.8915
-40 5 2 o 1.22246 1.99016 39.9218 16.358 37.5554 17.2865 51.5384 19.8791
-40 5 3 o 0.318229 1.89881 35.1831 15.2592 39.4077 17.5411 40.666 17.9151
-40 5 4 o -3.20094 1.91389 24.5732 12.0411 35.5257 16.4695 27.6121 13.6978
-40 5 5 o -0.15599 2.19875 35.6291 15.8941 34.2705 16.2614 52.7389 21.5095
-40 5 6 o 2.5918 3.45658 52.1937 21.4907 74.5115 26.8101 43.7966 20.9158
-40 5 7 o 11.3877 2.82694 102.231 14.9051 78.0961 27.4555 104.713 17.6225
-40 5 8 o 22.0811 2.59912 148.376 9.20964 142.67 13.769 146.482 13.1542
-40 5 9 o 7.61378 2.47789 82.8101 16.2348 71.5471 22.685 84.7985 21.6834
-40 5 10 o 3.58709 2.46011 56.4382 19.1372 65.6317 22.7327 50.9529 21.3241
-40 5 11 o 9.20054 2.57542 92.4945 15.0864 97.6071 20.3831 77.2553 22.8303
-40 5 12 o 7.51629 2.62984 82.2386 17.2797 75.2429 23.7065 80.8756 22.6378
-40 5 13 o 4.96323 2.6256 65.8086 19.4913 68.1434 23.67 62.6778 23.1309
-40 5 14 o 14.414 2.98305 117.898 13.4789 114.325 21.6819 111.403 19.2002
-40 5 15 o 8.43042 2.80086 87.7516 17.3134 75.3092 24.5465 91.1721 22.3859
-40 5 16 o 5.52127 2.66146 69.9089 19.2891 75.4007 23.2791 62.5425 23.5765
-40 5 17 o 13.419 2.89517 114.039 13.546 93.5324 23.1397 123.288 17.8071
-40 5 18 o 1.78566 3.73475 53.0335 22.1312 50.7832 23.4843 69.0103 27.0578
-40 5 19 o 5.65688 3.85034 70.0816 23.9385 79.1514 28.2843 64.3607 26.8286
-40 5 20 o 7.25838 2.87544 80.9266 18.9278 97.1333 22.423 61.5874 23.9648
-40 5 21 o 3.03406 2.85198 55.5503 20.4352 57.8626 23.3515 60.3896 23.8882
-40 5 22 o 5.05847 2.92265 67.2808 20.7051 67.5383 24.5768 68.1353 24.7374
-40 5 23 o 11.7627 3.01717 106.094 15.3213 112.704 20.3702 88.9524 24.5403
-40 5 24 o 10.5021 3.33311 98.4001 18.3971 87.8282 25.1378 100.425 26.0932
-40 5 25 o 1.67101 4.2576 55.3134 23.3884 62.392 27.0895 60.9692 26.8155
-40 5 26 o -0.295414 2.93205 41.8796 18.5364 52.5783 22.6426 45.7889 21.0027
-40 5 27 o 1.73294 2.96549 49.8648 20.1395 54.6925 23.104 55.8696 23.4672
-40 5 28 o 10.2445 3.08704 97.9469 17.111 86.4195 25.1676 99.9874 23.0886
-40 5 29 o -2.16295 2.96518 36.7068 17.1372 42.7028 20.0695 46.7811 21.3167
-40 5 30 o 14.3291 3.16252 117.902 14.3264 121.714 19.9909 104.1 23.0049
-40 5 31 o 2.65984 3.00935 54.3341 20.7771 49.719 22.1034 70.5449 25.2074
-40 5 32 o 33.9898 3.44249 185.56 9.73966 184.056 13.7973 180.787 14.3539
-40 5 33 o 6.66391 3.1507 76.9296 20.8915 75.9933 25.6317 75.2681 25.8737
-40 5 34 o -2.5513 2.93841 35.6055 16.7614 33.4261 16.5999 63.9762 24.596
-40 5 35 o -1.65056 3.14778 39.3828 18.1307 51.0459 22.4261 43.9057 20.846
-40 5 36 o 8.64512 3.54641 87.4274 21.3979 118.583 27.2884 65.1833 25.0195
-40 5 37 o 5.15446 3.28315 67.9208 22.0797 85.0147 27.2533 58.043 24.0152
-40 5 38 o 7.90697 3.05863 84.5553 19.3447 81.9257 25.0237 81.0075 25.3936
-40 5 39 o -0.548231 2.97845 41.3413 18.4667 46.7845 21.2801 50.5639 22.3627
-40 6 1 o 10.7449 1.8036 102.356 9.32065 113.425 11.487 77.455 18.2481
-40 6 2 o 2.92183 1.81804 50.1642 16.4385 42.7203 17.8928 61.1815 20.0548
-40 6 3 o 2.12318 1.85554 44.8244 16.4842 46.382 18.8 47.612 19.1162
-40 6 4 o -0.766961 1.9416 31.33 14.3554 35.3313 16.4515 39.0723 17.6279
-40 6 5 o 0.643279 2.06801 38.0047 16.1939 46.1636 19.3855 39.7237 18.0132
-40 6 6 o 4.20877 2.35625 59.4852 18.6376 58.7418 21.2839 59.2661 22.8594
-40 6 7 o 4.04353 3.58206 58.6414 22.6056 51.8513 23.5514 71.4859 27.0151
-40 6 8 o 7.96303 2.58267 84.1106 16.6534 74.6222 24.6571 82.1385 21.1101
-40 6 9 o 2.35996 2.39067 48.7861 18.5517 77.6254 21.8293 36.9012 17.5553
-40 6 10 o 16.5525 2.61351 127.516 10.8246 118.465 16.7891 127.75 15.4525
-40 6 11 o 31.629 2.86622 178.729 8.41331 185.587 11.6859 165.445 12.7013
-40 6 12 o 13.2015 2.68433 112.915 12.6545 107.409 19.5481 108.504 18.6592
-40 6 13 o 16.1912 2.72972 126.158 11.4441 112.163 18.9226 130.46 15.5872
-40 6 14 o 15.1485 2.75976 121.77 12.013 122.838 17.3133 111.92 18.6779
-40 6 15 o 6.49281 2.67429 75.9489 18.5773 67.388 23.6797 79.6344 23.353
-40 6 16 o 3.12696 2.85251 55.4395 20.4297 49.7946 22.2602 68.6474 23.7299
-40 6 17 o 20.6094 3.94396 140.44 14.9198 130.742 23.3946 136.174 21.9735
-40 6 18 o 6.93099 3.79852 76.3233 23.625 100.5 27.9556 58.0937 25.2203
-40 6 19 o 3.30707 2.79389 56.6312 20.3132 49.6088 21.7262 72.6082 24.3182
-40 6 20 o 1.95947 2.82828 49.9647 19.8407 55.2751 22.8716 54.3703 22.9086
-40 6 21 o 10.2244 2.87937 98.3137 15.8617 86.2104 23.7392 101.234 21.876
-40 6 22 o 3.61465 2.84452 58.6656 20.5489 52.8933 22.5244 71.7364 24.5481
-40 6 23 o 1.39096 2.88211 47.8342 19.6521 49.6672 21.8785 57.8086 23.5842
-40 6 24 o 2.57807 2.93944 53.5583 20.5209 44.5184 20.5346 79.0182 25.0832
-40 6 25 o -1.71255 4.12384 45.1896 20.7851 49.4463 23.2314 58.3806 26.2262
-40 6 26 o 3.29069 3.19045 57.8667 21.5537 61.751 25.36 61.4717 24.3933
-40 6 27 o 4.95291 2.94741 66.6617 20.8387 61.348 24.0951 74.3589 25.0283
-40 6 28 o -1.96991 2.91545 36.7919 17.1152 43.288 20.219 46.0086 21.0082
-40 6 29 o 29.273 3.35497 171.774 10.2648 155.93 16.0273 180.408 13.9731
-40 6 30 o 2.64364 3.04906 54.3232 20.8782 47.2678 21.52 75.1952 25.4528
-40 6 31 o 6.58167 3.06916 76.4725 20.5563 96.8046 23.7326 57.6057 23.9076
-40 6 32 o 3.83595 3.0699 60.5059 21.3351 48.32 21.815 85.6616 25.2125
-40 6 33 o 8.3172 3.14605 86.8014 19.4451 81.5423 25.7344 85.359 25.2725
-40 6 34 o -2.34838 2.96443 36.2655 16.9972 44.7682 20.6972 43.7809 20.4417
-40 6 35 o 6.41129 3.24671 75.1822 21.5071 69.2948 26.2772 79.471 25.5924
-40 6 36 o 5.93683 3.26934 72.3462 21.8267 80.512 27.2993 66.0072 24.9691
-40 6 37 o 11.7087 3.17117 105.299 16.28 118.551 20.5684 81.1568 25.7272
-40 6 38 o 10.7553 3.1843 100.238 17.241 108.61 22.5002 81.9629 25.7322
-40 6 39 o -2.12584 2.98616 36.9273 17.2261 49.7099 22.1213 40.8859 19.4866
-40 7 1 o 7.86961 1.6122 87.084 9.85848 83.3088 13.6825 83.0134 16.4025
-40 7 2 o -0.519498 1.65592 29.5278 13.4248 38.8743 16.6276 31.3333 14.9731
-40 7 3 o 2.33407 1.78637 46.0563 16.2718 38.4953 17.0195 60.6291 19.6126
-40 7 4 o 1.36192 1.91254 40.5502 16.2445 51.1023 19.3948 38.3754 17.4643
-40 7 5 o 4.88934 2.07568 64.9044 16.6507 61.7013 20.6949 62.9973 21.1246
-40 7 6 o 10.9408 2.27085 102.242 11.8381 81.7957 20.2638 111.789 15.7621
-40 7 7 o 3.22013 2.69263 53.6032 19.8318 50.7831 20.6584 64.5741 26.4578
-40 7 8 o 3.5572 3.21513 56.2332 21.4825 50.7043 23.2599 66.7896 24.5938
-40 7 9 o 6.17791 2.38129 73.5527 17.2396 63.1794 22.485 77.1032 21.6491
-40 7 10 o 8.87083 2.50575 90.425 15.0242 83.1091 21.8903 87.0147 21.5362
-40 7 11 o 14.5944 2.66473 119.038 11.8692 106.208 19.388 121.469 16.5665
-40 7 12 o 5.58361 2.5398 69.6045 18.6951 56.7191 22.4648 80.1172 22.4164
-40 7 13 o 4.85872 2.57853 64.9297 19.337 81.6547 22.8861 51.2476 21.5491
-40 7 14 o 4.53969 2.63619 63.0064 19.7097 72.8321 23.744 55.2759 22.3649
-40 7 15 o 7.2992 2.89812 80.1067 19.1811 86.5425 24.8473 68.6486 24.0705
-40 7 16 o -0.93223 3.52253 43.012 19.5651 35.6739 17.821 83.2049 27.1464
-40 7 17 o 21.2778 3.91841 142.848 14.5536 151.985 19.7262 118.711 24.9813
-40 7 18 o 10.3776 2.8805 98.7357 15.7947 101.114 21.7579 86.1827 23.8689
-40 7 19 o 11.8928 2.91379 106.608 14.6889 102.566 21.7409 100.584 21.9997
-40 7 20 o 12.6176 2.91004 110.271 14.1304 94.0558 22.9096 116.4 19.3381
-40 7 21 o 1.4415 3.08314 48.8592 20.2245 68.4765 26.0483 45.5386 20.8405
-40 7 22 o 21.9161 3.12703 147.872 11.1452 139.949 16.8688 148.249 15.8539
-40 7 23 o 8.4852 2.99093 87.9578 18.3826 94.2456 23.6235 74.4199 25.0436
-40 7 24 o 1.75501 2.90943 49.4868 19.962 40.94 19.3529 78.936 25.0668
-40 7 25 o 5.03339 4.34674 67.7966 25.1762 61.3413 26.7371 83.0345 30.6805
-40 7 26 o 0.857967 3.88318 50.8202 21.931 59.3256 26.3199 55.9792 24.6568
-40 7 27 o 7.22404 3.03214 80.2967 19.8655 88.5648 24.3579 67.8586 25.1302
-40 7 28 o -3.87734 2.86762 32.0935 15.497 39.8126 18.9981 40.6557 19.3199
-40 7 29 o 4.45344 2.95206 63.6434 20.9519 64.5155 24.4469 65.9168 24.7124
-40 7 30 o 34.2586 3.63793 185.831 10.2817 192.177 13.3714 168.944 17.1329
-40 7 31 o 31.2068 3.48736 177.336 10.3328 178.829 14.5644 168.79 15.4463
-40 7 32 o 25.3666 3.39665 159.324 11.2251 169.319 15.0739 140.779 18.1873
-40 7 33 o 9.02888 3.1349 90.9228 18.6636 95.1931 23.994 78.5222 25.8885
-40 7 34 o 10.2939 3.27803 97.4783 18.2639 91.6566 26.3489 93.6005 24.5211
-40 7 35 o 0.404139 3.3724 46.869 20.3316 68.4635 27.8968 45.4745 20.9055
-40 7 36 o 8.98498 3.09882 90.7299 18.4962 103.481 22.8314 70.9606 25.4108
-40 7 37 o 28.8149 3.4019 170.239 10.5055 174.584 14.3578 158.022 16.3781
-40 7 38 o -1.71233 3.01435 38.1632 17.6311 43.2596 20.2448 49.0365 22.0796
-40 8 1 o 21.4489 1.67907 147.626 5.96257 144.918 7.84856 146.129 9.56831
-40 8 2 o 12.7739 1.76703 112.499 8.27522 111.779 11.0532 105.708 13.7353
-40 8 3 o 3.48084 1.74759 54.6847 15.8213 55.951 18.7304 51.3714 19.4032
-40 8 4 o 2.88481 1.93977 50.1708 16.9934 50.709 19.2455 51.4564 20.3343
-40 8 5 o 7.31877 2.02894 82.2229 13.3683 90.1043 16.8862 63.3844 20.9199
-40 8 6 o 8.13241 2.18429 86.7517 13.6207 86.3824 19.0625 76.4212 20.7843
-40 8 7 o 6.17786 2.37585 73.0494 17.2862 70.3441 21.2767 67.9809 23.4341
-40 8 8 o 6.72653 3.85012 71.2334 23.941 55.7998 24.7872 88.602 28.878
-40 8 9 o 6.11264 2.88268 70.9331 20.2572 61.586 26.2139 73.8604 22.2805
-40 8 10 f 5.14441 2.45793 66.2798 18.6303 65.4934 22.8105 63.6595 22.6027
-40 8 11 o 35.2104 2.91442 188.675 8.09995 184.621 11.6597 186.07 11.7283
-40 8 12 o 15.4034 2.65308 122.674 11.4465 116.774 17.5961 119.376 16.6713
-40 8 13 o 4.25065 2.60822 60.829 19.6724 53.6936 22.2561 70.0783 23.2684
-40 8 14 o 2.90147 3.43219 55.1929 21.8759 57.4843 24.7815 60.5407 25.1081
-40 8 15 o 2.50287 3.52807 54.0553 21.9181 42.8676 20.6247 86.5313 27.181
-40 8 16 o 12.5613 3.262 107.993 16.3101 96.895 24.3184 106.363 23.8964
-40 8 17 o 13.8652 2.87827 115.815 13.2393 127.397 17.3755 92.9839 22.8045
-40 8 18 o 14.04 2.94105 116.517 13.4519 95.4143 22.6192 127.254 18.0334
-40 8 19 o 10.4984 2.89969 99.2697 15.8115 88.855 23.4691 99.5761 22.3966
-40 8 20 o 6.36923 2.85926 74.957 19.7012 79.4884 24.3448 67.0587 24.3783
-40 8 21 o 13.6176 3.00591 114.623 14.0103 96.1789 23.1873 122.345 18.959
-40 8 22 o 12.4896 3.04991 109.167 15.0132 128.401 18.2296 77.5557 25.2057
-40 8 23 o 40.7371 3.40428 203.486 8.77292 200.176 12.6136 200.746 12.6439
-40 8 24 o 5.66572 3.19611 70.337 21.6532 59.2271 24.9281 82.3872 25.0104
-40 8 25 o 1.77884 3.88178 53.7168 22.4999 57.5598 24.8343 62.174 27.2591
-40 8 26 o 1.7099 4.30171 55.2028 23.4327 80.8974 29.9467 49.0241 23.3486
-40 8 27 o -0.837704 2.86635 39.5229 17.8462 61.6399 23.9605 37.5574 18.2071
-40 8 28 o 9.70684 3.04905 94.8233 17.4656 83.1159 24.7773 97.7058 23.7722
-40 8 29 o 7.70098 2.97564 83.3693 19.0855 90.4614 23.6937 70.3685 25.1388
-40 8 30 f 5.40556 3.00184 69.2593 20.9189 71.9713 25.1155 66.9252 24.8713
-40 8 31 o 2.29362 2.98319 52.3637 20.5046 54.1495 22.9752 60.3908 24.3212
-40 8 32 o -0.299799 2.95814 41.9704 18.5956 51.4789 22.4524 46.7966 21.3242
-40 8 33 o 3.95446 3.05563 61.0053 21.3027 85.3113 24.8399 48.3644 21.8951
-40 8 34 o 16.0647 3.6719 123.822 15.8791 110.783 28.7315 121.915 20.3883
-40 8 35 o 25.0161 3.37471 158.135 11.2377 151.615 16.899 156.928 15.9984
-40 8 36 o -3.06392 2.97873 34.626 16.4693 61.8516 24.1916 32.8172 16.4074
-40 8 37 o 5.64504 3.04561 70.6137 21.0121 71.0229 25.1787 69.8737 25.2706
-40 8 38 o -3.02745 3.03725 35.1418 16.6904 43.7361 20.4587 42.8282 20.2193
-40 9 1 o -2.70675 1.99491 25.9806 12.6343 45.2287 21.5255 26.809 13.0667
-40 9 2 o 9.35161 1.49876 96.1447 8.23454 87.5499 11.6424 101.905 12.7994
-40 9 3 o 2.75566 1.63484 48.986 15.5479 55.6656 17.9473 43.0258 18.0072
-40 9 4 o 19.2907 2.0838 138.94 7.87851 153.233 9.63411 110.26 15.1537
-40 9 5 o 14.1618 2.12345 117.977 9.49638 119.65 12.7564 106.806 15.9307
-40 9 6 o 2.58756 2.11062 48.6958 17.6309 51.5355 20.2043 49.6838 20.3499
-40 9 7 o 21.5546 2.40359 146.736 8.60733 136.837 12.903 149.728 12.2207
-40 9 8 o 6.71233 2.74221 74.9547 19.0904 82.1302 20.2914 56.2371 25.0921
-40 9 9 o 6.42551 3.32562 71.2316 22.1149 72.4324 27.7297 66.3209 24.8146
-40 9 10 o 1.76047 2.34666 45.3707 18.0544 39.5071 18.3251 63.5815 22.2438
-40 9 11 o -2.50595 2.39859 30.6189 14.6232 31.5457 15.5602 47.0318 20.4276
-40 9 12 o 17.4036 2.92772 129.98 11.9163 129.981 18.2268 120.333 17.5548
-40 9 13 o 5.83825 3.37087 69.0826 22.3662 46.4183 21.6381 104.73 24.595
-40 9 14 o 34.6216 4.01326 184.515 11.4351 180.686 16.5756 176.16 17.1144
-40 9 15 o 18.6243 2.91699 135.319 11.3828 136.155 16.2874 125.372 17.5749
-40 9 16 o 20.1015 2.90504 141.108 10.8538 124.347 17.67 148.824 14.7303
-40 9 17 o 8.85075 2.8108 89.9018 16.9788 58.5229 23.2903 115.049 19.0776
-40 9 18 o 5.92975 2.79025 71.9033 19.7152 56.73 23.1194 86.6009 23.3094
-40 9 19 o 38.9379 3.29168 198.696 8.68784 199.247 12.1185 191.426 12.9742
-40 9 20 o 15.9163 3.05938 124.422 13.0582 98.2491 23.0963 138.747 16.9102
-40 9 21 o 27.2864 3.25609 165.315 10.3563 155.573 15.5883 167.442 14.6353
-40 9 22 o 6.82485 3.05911 77.204 20.4191 95.185 23.7494 58.3301 24.0655
-40 9 23 o -1.44482 2.91233 37.9235 17.4518 58.0403 23.616 37.2552 18.1285
-40 9 24 o 18.4227 3.13005 134.68 12.2939 119.797 19.8061 140.371 17.0371
-40 9 25 o 8.92656 3.3071 89.0815 19.9221 88.212 24.8851 81.0141 27.4143
-40 9 26 o 9.42494 4.54168 87.697 25.5443 74.7684 29.916 95.5086 30.7279
-40 9 27 o -4.15104 2.92127 31.908 15.4636 50.9783 22.3925 33.3409 16.5581
-40 9 28 o 0.083224 2.9268 42.9174 18.7736 50.237 22.0657 49.0166 21.9101
-40 9 29 o 1.88044 2.92503 50.0929 20.0818 49.5264 21.7689 62.4054 24.595
-40 9 30 o 14.5156 3.1173 118.66 14.0139 106.111 22.3225 121.241 19.8148
-40 9 31 o 0.188499 2.96572 43.6181 18.9923 46.9364 21.2962 54.2657 23.1709
-40 9 32 o 2.52891 3.00704 53.5077 20.6891 54.4432 23.1503 61.8589 24.4869
-40 9 33 o -3.89069 3.35279 35.6287 17.0889 43.1848 21.0334 45.0405 20.8015
-40 9 34 o 14.7584 3.44907 118.713 15.5751 93.3945 27.3096 127.732 19.5485
-40 9 35 o 3.17309 3.05108 56.7584 21.0899 65.1 24.926 56.1644 23.6054
-40 9 36 o 1.93016 3.03928 50.8273 20.4377 41.3025 19.6389 81.7406 25.3485
-40 9 37 o 6.96473 3.09933 78.4498 20.4595 103.237 22.6958 55.0651 23.5611
-40 10 1 o 2.19186 3.6623 48.608 21.1358 60.4175 25.7089 45.0018 21.4797
-40 10 2 o 4.03349 1.98413 57.5974 16.9137 58.7127 25.3905 56.0326 17.8108
-40 10 3 o 20.2465 1.80821 143.076 6.62974 140.455 9.03516 140.666 10.2268
-40 10 4 o 6.95428 1.80132 80.6469 12.0546 83.817 15.6073 66.4118 19.8511
-40 10 5 o 4.63732 1.94708 63.2494 16.074 70.7847 19.0093 50.8038 20.1211
-40 10 6 o 7.36978 2.05924 82.3908 13.5459 84.3683 17.8727 69.4211 21.1056
-40 10 7 o 10.6051 2.23949 100.569 11.8788 112.724 14.7373 74.0402 21.5754
-40 10 8 o 6.10031 2.39493 72.4492 17.4935 92.2763 18.3854 46.7357 20.7737
-40 10 9 o 6.89034 3.98592 71.7692 24.3591 74.2194 27.957 65.3336 27.586
-40 10 10 o 2.96936 2.70148 52.6377 19.7868 47.5698 21.8983 62.8441 22.2489
-40 10 11 o 27.284 3.42915 163.47 11.0391 156.197 16.5343 159.207 16.1179
-40 10 12 o 15.0681 3.31349 118.336 14.9843 102.305 24.0018 119.008 21.7409
-40 10 13 o 4.17082 2.91969 59.9762 20.8309 66.9685 24.2221 55.5696 23.4909
-40 10 14 o 8.11651 2.65888 85.4903 16.8703 77.5584 23.1717 83.847 23.1228
-40 10 15 o 5.10332 2.65688 66.2298 19.6048 62.9479 23.3655 67.8848 23.6702
-40 10 16 o 2.43621 2.69312 50.8221 19.5984 64.1019 23.5263 46.8399 20.9441
-40 10 17 o 7.19745 2.70539 79.998 18.1148 71.9986 23.8172 80.8402 23.4673
-40 10 18 o -2.52617 2.67024 33.0874 15.6958 51.4443 21.8508 33.592 16.5637
-40 10 19 o 11.141 2.95138 102.113 15.6163 89.4494 24.0404 103.194 21.7272
-40 10 20 o 33.17 3.25893 182.865 9.35457 188.224 12.9004 170.026 14.2997
-40 10 21 o 7.34773 2.98039 80.3844 19.5808 78.7528 24.8188 75.6302 25.1754
-40 10 22 o 15.7642 3.06998 123.745 13.1817 118.558 19.6128 118.91 20.0524
-40 10 23 o 27.7851 3.26172 166.875 10.2754 160.19 15.013 166.19 14.9077
-40 10 24 o 2.36001 2.94188 52.0352 20.3662 48.2754 21.664 66.9617 24.6975
-40 10 25 o -1.09541 3.07004 39.9834 18.2177 39.9759 19.0735 59.0756 24.74
-40 10 26 o 19.7457 4.67903 134.574 18.6939 149.228 24.2458 99.9182 31.0584
-40 10 27 o -3.61162 2.89123 32.6997 15.7319 33.1722 16.4616 53.8804 23.0217
-40 10 28 o 0.0170624 2.89155 42.4182 18.6049 43.1053 20.032 57.2283 23.6559
-40 10 29 o -2.40258 3.08975 36.8624 17.3011 53.4148 23.4316 38.915 18.7706
-40 10 30 o 1.60118 2.92589 48.8369 19.9015 41.2728 19.5153 76.0122 25.0375
-40 10 31 o 5.08787 3.00091 67.2078 21.0297 70.6819 24.9177 64.9458 24.8422
-40 10 32 o -0.928314 3.11509 40.9481 18.5359 33.9905 16.985 79.2309 25.1127
-40 10 33 o 9.18791 3.3431 90.7017 19.8364 61.316 25.828 110.657 21.5236
-40 10 34 o 8.63574 3.12737 88.2915 19.0878 80.9876 25.3955 87.8235 25.2835
-40 10 35 o 3.15353 3.03405 56.4965 21.0236 74.6917 25.1765 49.1465 22.0796
-40 10 36 o 9.1985 3.11745 91.5721 18.4486 63.3297 24.8203 113.815 21.2072
-40 11 2 f 1.47027 2.33437 42.0907 17.5254 47.5581 22.3886 44.7348 18.5646
-40 11 3 o 5.30846 1.63417 69.5562 12.7613 73.4379 16.4753 57.2003 18.7732
-40 11 4 o 11.6109 1.79184 106.902 8.84806 99.6157 12.5726 108.555 13.727
-40 11 5 o 12.8145 2.00876 112.04 9.46824 113.064 12.8177 101.729 15.8271
-40 11 6 o 2.55996 1.95394 48.0525 17.0141 41.2523 17.9489 61.5352 20.7762
-40 11 7 o 5.06346 2.08459 66.1568 16.5323 82.9521 18.698 46.7716 19.7073
-40 11 8 o 0.587433 2.21062 38.7424 16.6309 42.0653 18.8587 45.4148 19.6218
-40 11 9 o 8.76945 4.06427 80.7309 24.3316 80.7309 24.3316 ? ?
-40 11 10 o 2.08933 4.05511 52.5598 22.5428 ? ? 52.5598 22.5428
-40 11 11 o 3.36443 2.83666 55.0217 20.3556 67.1638 23.5618 48.3682 21.9
-40 11 12 o -2.61955 2.45036 30.7601 14.715 37.1318 17.5642 38.5205 18.3031
-40 11 13 o -4.01363 2.43145 27.7914 13.6084 38.5386 18.0909 32.1789 15.8687
-40 11 14 o 7.21997 2.59231 80.0075 17.4438 99.6274 19.9877 55.2921 22.3555
-40 11 15 o 13.9616 2.76768 115.966 12.693 127.534 16.1613 90.0964 23.0262
-40 11 16 o 6.46935 2.64134 75.2234 18.5003 93.5374 21.1224 54.0256 22.3915
-40 11 17 o 4.06483 2.66528 59.8559 19.916 62.6605 23.3061 59.1218 23.1709
-40 11 18 o 6.30176 2.76625 73.98 19.3462 58.9063 23.2459 86.7892 23.3854
-40 11 19 o 10.3212 2.9195 97.6941 16.2014 103.937 21.4098 79.9045 24.6728
-40 11 20 o 18.5616 3.10646 134.783 12.1893 124.779 18.884 134.992 17.5594
-40 11 21 o 10.8605 2.9999 100.486 16.1665 91.3294 23.7145 98.4307 23.2857
-40 11 22 o 5.3132 2.92421 67.8911 20.6762 61.5362 24.0517 74.4436 24.9256
-40 11 23 o 5.32645 2.94727 68.0452 20.7643 66.3836 24.6246 69.3119 24.8481
-40 11 24 o 16.4359 3.04126 126.707 12.7293 123.86 18.4879 119.955 19.7036
-40 11 25 o -3.07733 2.97199 34.332 16.3636 43.4407 20.0641 41.0916 19.7825
-40 11 26 o -0.248015 4.28094 49.1298 22.0281 54.0246 24.9296 59.0691 26.4117
-40 11 27 o 2.55513 2.95146 53.1057 20.5069 64.2589 24.2442 51.2115 22.5589
-40 11 28 o 0.0133304 2.90784 42.4557 18.6382 50.0478 21.9999 48.2523 21.6715
-40 11 29 o 1.95335 2.95188 50.3924 20.1833 50.2431 22.1458 61.4258 24.2582
-40 11 30 o 6.01892 3.0083 72.6665 20.6747 67.4575 24.7976 76.351 25.3318
-40 11 31 o -1.85358 3.17435 38.7651 17.9733 63.7992 25.8101 37.3042 18.174
-40 11 32 o 15.8295 3.65259 122.482 15.9822 134.455 24.6847 104.416 23.4079
-40 11 33 o 7.29453 3.30686 79.6169 21.3092 50.8784 23.1848 110.024 21.8188
-40 11 34 o 4.2673 3.05329 62.3239 21.3165 59.8306 24.1881 69.1184 25.2799
-40 11 35 o 19.0498 3.2636 136.828 12.6204 132.122 18.6223 132.299 18.9666
-40 11 36 o -1.05009 3.26885 41.5379 18.8761 60.9405 25.3083 41.3434 19.7768
-40 12 3 o 5.5349 2.0274 68.6982 15.773 43.2638 20.9675 77.8884 15.2511
-40 12 4 o 7.5854 1.60568 85.4627 10.0191 88.4275 12.2323 69.3813 19.3572
-40 12 5 o 1.67964 1.73357 41.3875 15.7835 64.1286 18.1784 31.3873 15.0488
-40 12 6 o 6.55239 2.27693 75.2821 16.2965 51.7398 20.5873 95.3098 19.4357
-40 12 7 o 2.2839 2.33426 47.2417 18.2385 50.9149 20.7778 48.9575 20.8401
-40 12 8 o -1.06506 2.46617 34.5153 15.9464 45.1269 19.9172 37.0032 17.7559
-40 12 9 o -7.90897 3.0036 26.3149 13.238 27.7526 13.8971 50.4947 25.3663
-40 12 10 o -4.63369 3.27459 32.6039 15.9282 57.1723 25.2264 32.1769 16.0897
-40 12 11 o 1.05394 2.31298 41.7033 17.4107 49.8201 20.5118 43.1868 19.485
-40 12 12 o 6.68823 2.50561 76.4684 17.5189 59.0226 22.2661 88.9779 21.7708
-40 12 13 o 10.9477 2.61339 101.485 13.8318 96.7268 20.0635 94.6604 21.564
-40 12 14 o 8.74171 2.66361 89.0201 16.2523 82.9271 22.2696 84.3344 23.6016
-40 12 15 o 2.76724 2.62098 51.9823 19.5005 64.9723 22.883 46.488 20.9324
-40 12 16 o 3.58451 2.62536 56.7227 19.75 55.4938 22.3451 61.5953 23.3779
-40 12 17 o 1.07696 2.65157 44.2527 18.5697 49.3116 21.3985 49.6189 21.4988
-40 12 18 o 4.21158 2.72112 60.7578 20.1206 57.9601 23.0854 65.6391 23.8225
-40 12 19 o 41.1519 3.31501 204.123 8.5149 205.098 11.8782 195.933 12.7284
-40 12 20 o 11.5682 2.9422 104.206 15.22 102.965 21.5739 93.5694 23.5743
-40 12 21 o 5.54273 2.90366 69.0952 20.5057 73.2031 24.5788 63.5917 24.3928
-40 12 22 o 1.08033 2.80781 45.5008 19.1022 56.765 23.0565 46.1663 20.9739
-40 12 23 o 6.6411 2.90156 76.1842 19.7598 78.6322 24.5054 69.103 24.7027
-40 12 24 o 0.568322 2.78027 43.4465 18.6506 47.7037 21.1505 51.4695 22.2882
-40 12 25 o -1.50252 2.93791 37.8498 17.4576 40.2201 19.0301 52.3853 23.088
-40 12 26 o 4.58308 4.35184 65.1237 24.9648 50.0826 23.6696 100.471 30.4774
-40 12 27 o 17.308 3.12808 130.134 12.7383 131.414 17.8428 118.729 20.4966
-40 12 28 o -0.386045 2.90619 41.0336 18.2911 49.6548 21.8559 46.2812 21.1744
-40 12 29 o 0.559258 2.92617 44.4585 19.1101 49.4395 21.8585 52.0682 22.6559
-40 12 30 o 4.5624 3.03129 63.8496 21.2393 54.8448 23.2521 78.4323 25.4075
-40 12 31 o 17.7693 3.65681 130.446 14.9347 89.9683 30.1184 142.36 17.1439
-40 12 32 o 13.2372 3.4205 111.317 16.5806 63.4939 26.2218 138.934 17.5785
-40 12 33 o 2.4924 3.11786 53.3641 20.9427 63.1831 25.0231 53.2116 23.0674
-40 12 34 o 22.5967 3.30559 149.67 11.646 147.016 17.1764 143.813 17.1278
-40 12 35 o 3.42639 3.06441 57.8056 21.1963 52.4051 22.9263 71.5518 25.2547
-40 13 4 o 5.02314 1.57368 67.7246 12.6205 64.3267 15.4073 64.2914 20.7981
-40 13 5 o 2.45045 1.87704 46.6928 16.6612 39.233 16.9913 64.0816 21.571
-40 13 6 o 5.26507 2.33275 65.727 18.0285 70.6413 20.0711 53.3044 22.7578
-40 13 7 o 2.6815 1.99537 48.8009 17.2012 63.2281 20.1517 40.1891 18.0747
-40 13 8 o 2.35465 2.10856 47.1274 17.5283 50.8761 20.1763 47.9587 19.9993
-40 13 9 o 11.4528 2.47304 103.883 12.7194 89.0859 19.3568 109.767 19.2598
-40 13 10 o 1.3754 3.94735 49.5902 21.7446 60.1455 26.0055 49.5537 23.3264
-40 13 11 o -1.07532 2.26767 33.2399 15.3336 31.4555 15.372 54.2287 21.6419
-40 13 12 o 22.7271 2.6738 150.396 9.34711 142.465 13.5518 150.945 13.783
-40 13 13 o 8.48977 2.59979 87.5105 16.1365 79.4338 22.2538 84.9842 23.1652
-40 13 14 o 12.8731 2.65231 110.992 12.7319 114.778 17.0999 94.32 21.9171
-40 13 15 o 12.2772 2.69941 108.051 13.3539 113.314 17.8855 89.8152 22.68
-40 13 16 o 1.3042 2.65817 45.0725 18.7288 39.3332 18.5562 67.6207 24.0148
-40 13 17 o 3.26094 2.67676 54.9538 19.8609 68.0531 23.3398 48.3256 21.4135
-40 13 18 o 1.3205 2.73079 45.6989 18.9854 59.1372 22.9971 43.9396 20.3096
-40 13 19 o 8.17201 2.89024 85.1179 18.3081 73.9096 24.2397 87.9852 24.361
-40 13 20 f 1.97879 2.77499 49.015 19.5903 72.5574 24.0984 41.1793 19.3976
-40 13 21 o 3.49802 2.81607 56.9535 20.3979 66.4066 24.1191 53.1383 22.5955
-40 13 22 o 7.42211 2.83672 81.0931 18.6849 59.2362 23.4456 99.5456 22.0765
-40 13 23 o 9.2016 2.87026 91.8061 16.9815 101.796 21.1116 71.3153 24.8344
-40 13 24 o 6.051 2.8635 72.5426 20.0048 49.1091 21.6532 102.201 21.8567
-40 13 25 o -0.569855 2.94429 40.5255 18.2113 42.5151 19.7655 54.2453 23.5377
-40 13 26 o 9.21466 4.53974 85.738 25.6872 71.4333 29.2097 95.9024 31.0976
-40 13 27 o -1.89336 2.88508 36.43 16.9734 58.1051 23.4124 35.3205 17.399
-40 13 28 o 8.89596 3.32404 88.4546 20.1159 111.414 20.6656 55.6564 24.8192
-40 13 29 o 6.55275 2.99952 75.5995 20.3218 76.5682 24.9847 70.7433 25.1765
-40 13 30 o 16.0228 3.36416 123.958 14.4702 117.449 23.2645 118.562 20.6942
-40 13 31 o 6.76123 3.35703 75.9592 21.9134 52.8802 23.911 99.9197 23.5161
-40 13 32 o 8.60682 3.12207 87.6337 19.1726 79.7929 25.5565 86.9755 25.1662
-40 13 33 o 10.7417 3.15087 99.6052 17.1692 84.9988 25.3207 103.308 23.3047
-40 13 34 o 2.39578 3.10886 52.8614 20.8614 58.1251 24.1445 56.661 23.8237
-40 14 5 o 6.97737 2.03512 79.1258 13.9661 65.8608 21.0909 80.5963 18.3744
-40 14 6 o 10.9667 1.94304 103.064 9.98797 95.3567 14.5389 103.085 15.5806
-40 14 7 o -3.37786 1.86856 23.6902 11.6659 32.8516 15.5069 27.6039 13.6944
-40 14 8 o -0.548733 2.04815 32.8672 14.9381 54.7692 20.3385 29.4661 14.543
-40 14 9 o 5.52465 2.37304 68.0216 17.9813 63.7249 21.3163 66.5766 23.6348
-40 14 10 o 7.5402 4.12584 73.5498 24.7837 64.9718 27.2655 76.581 29.2515
-40 14 11 o 7.55057 2.69526 80.4417 17.9814 54.5101 22.9935 96.3278 20.0806
-40 14 12 o 12.5468 2.54873 109.381 12.4094 112.727 16.5831 92.519 21.649
-40 14 13 f 16.9264 2.69325 128.447 11.0776 124.189 15.8858 122.766 17.2956
-40 14 14 o 7.17845 2.58469 79.3199 17.5161 66.9047 22.8561 84.2505 23.056
-40 14 15 o 5.64882 2.62876 69.2533 19.1942 74.2779 23.0599 60.2388 23.3301
-40 14 16 o 10.0521 2.71665 96.3326 15.2615 70.0567 23.4635 112.778 19.2633
-40 14 17 o 17.474 2.85852 130.626 11.5679 136.5 15.403 112.661 19.9715
-40 14 18 o 4.82269 2.7771 64.1526 20.2521 65.3357 23.6199 62.5677 24.1362
-40 14 19 o 27.3708 3.08428 165.348 9.80261 175.21 12.8161 144.481 16.4738
-40 14 20 o 11.1542 2.95653 101.722 15.7111 121.617 18.4407 68.1757 24.8697
-40 14 21 o 4.22664 2.82724 60.9373 20.5159 65.7121 23.8393 58.4378 23.7454
-40 14 22 o 3.65655 2.82636 57.7861 20.4627 62.382 23.5667 57.3493 23.6107
-40 14 23 o 12.112 2.98508 106.81 15.0367 110.994 20.0594 89.311 24.6887
-40 14 24 o -4.15067 2.73146 30.2026 14.7092 38.8052 18.4561 37.147 18.0237
-40 14 25 o -2.60631 2.93865 34.9657 16.5512 60.0149 23.3441 32.8107 16.4784
-40 14 26 o 1.5954 4.33152 54.0772 23.2477 64.1725 27.5049 56.0681 25.6971
-40 14 27 f 5.8036 2.9693 70.7701 20.6659 60.3954 23.9771 80.9856 25.0536
-40 14 28 o 9.26776 3.01537 91.6764 17.8497 79.7621 24.7573 94.156 24.1525
-40 14 29 o -4.48571 2.87253 30.7499 14.9997 41.7369 19.6575 36.1416 17.6801
-40 14 30 o 2.05079 3.33637 51.9634 21.2229 85.3654 28.817 43.6077 20.3415
-40 14 31 o 5.73083 3.10602 70.2022 21.2948 64.4309 24.9738 75.3022 25.5801
-40 14 32 o 14.456 3.20873 117.506 14.5998 97.1695 24.0952 125.989 19.873
-40 15 7 o 2.4156 1.95783 46.7221 16.9716 40.2522 17.6004 61.0055 21.1932
-40 15 8 o 9.26719 2.19182 92.8659 12.6783 91.9759 17.3995 80.9498 21.0105
-40 15 9 o 7.92507 2.26176 84.574 14.5132 99.6303 16.65 55.9041 21.797
-40 15 10 o 10.7248 3.4638 93.688 19.9538 94.8043 23.3654 71.3852 28.8722
-40 15 11 o 9.23509 3.07253 88.1599 18.8068 128.118 25.9696 61.7383 22.7799
-40 15 12 o 5.24457 2.46567 66.2295 18.6749 59.9482 22.2156 68.6674 23.1609
-40 15 13 o 2.0675 2.47871 47.1719 18.624 47.3738 20.3944 54.5479 22.3129
-40 15 14 o 22.0757 2.80235 147.691 9.9853 133.275 15.3098 153.866 14.1387
-40 15 15 o 15.3607 2.80713 121.532 12.2509 109.609 19.1171 122.567 17.993
-40 15 16 o 12.7526 2.77404 109.861 13.4931 103.707 19.9919 103.968 21.0309
-40 15 17 o 7.17255 2.74471 78.8277 18.5304 66.4718 23.5553 84.4282 23.912
-40 15 18 o -1.2706 2.64299 35.8216 16.5351 39.0757 18.4371 47.0495 21.0686
-40 15 19 o 4.2821 2.7416 60.8265 20.1979 49.7849 21.4541 78.3709 24.5018
-40 15 20 o 1.28432 2.76177 45.6219 19.0342 53.2315 22.1818 48.1987 21.5775
-40 15 21 o -0.130408 2.72556 40.1299 17.8111 39.8435 18.7624 56.0216 23.1788
-40 15 22 o 2.88288 2.79599 53.3958 20.1174 43.7179 20.0686 77.1474 24.6558
-40 15 23 o 3.87007 2.8402 58.892 20.5399 51.8956 22.1393 72.2051 24.9238
-40 15 24 o 0.86669 2.8335 44.5737 18.973 55.9445 22.8786 45.2988 20.8351
-40 15 25 o 1.87218 3.02622 49.638 20.2353 52.0011 22.1714 57.5494 24.6466
-40 15 26 o 3.25081 4.39635 59.3845 24.3205 66.2066 28.0789 61.1349 27.079
-40 15 27 o 2.88136 3.03787 54.3291 20.8502 42.6707 20.0445 84.6222 25.4263
-40 15 28 o 4.7552 3.01681 64.2617 21.1816 50.2971 22.094 87.1098 25.3164
-40 15 29 o -2.28315 3.0543 36.5192 17.1594 55.8343 24.0051 36.9886 18.0015
-40 15 30 o 6.37467 3.3186 73.3626 21.9584 60.9843 25.3305 84.5436 25.7752
-40 15 31 o 8.89018 3.09508 89.1181 18.7635 89.1198 24.6641 79.609 25.5683
-40 16 9 o 2.99887 2.20207 50.9261 18.0592 38.3816 17.5758 76.8784 21.9155
-40 16 10 o -4.43747 2.63925 28.2018 13.8831 28.279 14.0592 53.4285 24.6221
-40 16 11 o 3.03953 2.93027 52.398 20.3782 66.9957 27.6482 48.3873 20.708
-40 16 12 o 2.00092 2.39885 46.1732 18.2926 46.0652 19.9498 53.609 21.9386
-40 16 13 o 5.37009 2.52171 66.8075 18.9026 51.7032 21.3303 82.0223 22.9584
-40 16 14 o 1.77727 2.51679 45.8347 18.5385 69.2259 22.67 37.489 17.9541
-40 16 15 o 2.81701 2.59336 51.4879 19.3799 60.9332 22.7389 47.9575 21.1606
-40 16 16 o 23.0675 2.95208 150.778 10.3048 151.213 14.3081 140.056 16.2487
-40 16 17 o 1.66819 2.69802 46.4875 19.0471 52.4821 22.0235 49.1957 21.6013
-40 16 18 o 2.40283 2.65083 49.9139 19.3906 41.2268 19.0802 73.9171 24.3299
-40 16 19 o 26.7927 3.07751 163.203 9.91193 141.136 15.6575 177.948 13.5769
-40 16 20 o 6.92925 2.81207 77.1523 19.1565 77.5519 23.5976 69.3207 24.8162
-40 16 21 o 8.18449 2.82366 85.0883 17.9277 77.9346 23.7359 82.6013 24.512
-40 16 22 o 0.817137 2.79708 43.8996 18.773 45.5581 20.5335 54.2156 23.0383
-40 16 23 o 0.465352 2.81824 42.7566 18.5666 46.7832 20.9501 50.6747 22.2242
-40 16 24 o 5.94389 2.91761 71.0181 20.4108 72.4372 24.4223 66.1762 24.8472
-40 16 25 o -4.25343 3.02986 32.1173 15.6076 38.2874 18.3755 42.0401 20.2533
-40 16 26 o 5.72682 4.46086 68.5694 25.4967 125.371 26.8155 43.3438 21.3871
-40 16 27 o 2.36792 2.93006 51.3862 20.2609 45.4226 20.7521 70.2897 25.1537
-40 16 28 o -0.877992 3.01701 39.8451 18.1176 46.2869 21.1205 47.3632 21.6665
-40 16 29 o 3.06248 3.42907 56.2029 21.9908 59.0607 25.6494 60.8328 24.6345
-40 17 11 o 12.3256 3.07486 104.648 15.8691 97.2969 29.6676 95.7249 20.1857
-40 17 12 o 4.69234 2.47939 62.0095 19.0682 52.3359 21.2903 71.5798 23.445
-40 17 13 o 3.96283 2.51225 57.472 19.3393 68.3865 22.5531 48.4868 21.1646
-40 17 14 o 2.9871 2.49692 51.8565 19.1132 44.8123 19.8425 66.869 23.5145
-40 17 15 o 4.55419 2.58457 61.4485 19.5546 56.2272 22.1358 66.3141 23.818
-40 17 16 o 9.16019 2.73036 90.377 16.4092 109.545 18.6698 58.6265 23.4132
-40 17 17 o 4.00441 2.64531 58.3488 19.8437 75.3416 22.9189 46.2689 20.8693
-40 17 18 o 1.51027 2.64048 45.4442 18.7546 42.6124 19.4418 60.6131 23.7517
-40 17 19 o 7.5568 2.76893 80.8705 18.3365 103.314 19.828 52.0769 22.4709
-40 17 20 o -7.62264 2.66915 24.4588 12.3267 30.1882 15.1091 33.7844 16.6716
-40 17 21 o 5.6767 2.77741 69.108 19.9306 93.3756 21.7532 47.508 21.361
-40 17 22 o 5.75983 2.8227 69.6306 20.0958 62.6116 23.5598 74.0135 24.9267
-40 17 23 o 5.86377 2.91372 70.1617 20.4669 51.4666 22.1558 93.4863 24.0522
-40 17 24 o 7.38464 2.9144 79.7873 19.318 69.8814 24.3421 82.6628 24.9422
-40 17 25 o 14.0216 3.69405 112.338 17.7956 102.611 23.0436 107.411 31.1508
-40 17 26 o -5.64116 4.45731 38.7167 18.8409 42.4122 20.9758 53.5898 25.0299
-40 18 16 o -0.362474 2.58659 37.703 16.9951 40.1918 18.7321 47.9423 21.1862
-40 18 17 o 1.37172 2.60874 44.4678 18.5219 45.5086 20.1946 53.1399 22.4387
-40 18 18 o 1.59546 2.61933 45.6088 18.736 48.5121 20.9293 51.3896 22.0766
-40 18 19 o 0.456436 2.67506 41.3464 18.0198 40.2435 18.8247 56.4691 23.1504
-40 18 20 o 0.720471 2.69189 42.5252 18.3047 41.1919 19.1484 57.4051 23.3158
-40 18 21 o 13.7732 2.86377 114.34 13.3543 132.093 15.7885 76.4074 25.0111
-40 18 22 o -1.15179 2.77332 36.9974 17.0273 53.2061 22.2671 36.9908 17.9969
-39 0 2 o 8.70235 4.01779 75.571 29.2724 75.571 29.2724 75.571 29.2724
-39 0 3 o 9.09305 3.02094 87.4432 20.8273 87.4432 20.8273 87.4432 20.8273
-39 0 4 o 2.64311 3.10747 41.4591 24.0337 41.4591 24.0337 41.4591 24.0337
-39 0 5 o 7.06894 3.22792 71.0047 25.8493 71.0047 25.8493 71.0047 25.8493
-39 0 6 f 4.87818 3.2924 54.8733 26.713 54.8733 26.713 54.8733 26.713
-39 0 7 o -2.9476 3.23911 25.134 17.6419 25.134 17.6419 25.134 17.6419
-39 0 8 o -1.84613 3.27932 27.5514 18.9584 27.5514 18.9584 27.5514 18.9584
-39 0 9 o 52.2114 4.43325 230.814 10.0924 230.814 10.0924 230.814 10.0924
-39 0 10 o 19.6612 4.02138 137.883 15.7943 137.883 15.7943 137.883 15.7943
-39 0 11 o 23.1442 4.09734 150.906 14.5343 150.906 14.5343 150.906 14.5343
-39 0 12 o 49.9005 4.56785 225.611 10.6464 225.611 10.6464 225.611 10.6464
-39 0 13 o 79.12 5.24998 285.074 9.65976 285.074 9.65976 285.074 9.65976
-39 0 14 o 20.7315 4.22339 141.958 16.0979 141.958 16.0979 141.958 16.0979
-39 0 15 f 48.9215 4.78562 223.256 11.2803 223.256 11.2803 223.256 11.2803
-39 0 16 o 21.0241 4.28444 143.082 16.2002 143.082 16.2002 143.082 16.2002
-39 0 17 o 46.5731 4.79073 217.752 11.5853 217.752 11.5853 217.752 11.5853
-39 0 18 o 60.2219 5.13701 248.261 10.8728 248.261 10.8728 248.261 10.8728
-39 0 19 o 18.3939 4.29664 132.72 17.8417 132.72 17.8417 132.72 17.8417
-39 0 20 o 7.37209 4.22474 70.2279 30.4631 70.2279 30.4631 70.2279 30.4631
-39 0 21 o 53.2022 5.08109 233.092 11.4677 233.092 11.4677 233.092 11.4677
-39 0 22 o 31.5216 4.96852 177.299 14.9124 177.299 14.9124 177.299 14.9124
-39 0 24 f -2.05108 9.48056 49.4628 33.5423 49.4628 33.5423 49.4628 33.5423
-39 0 25 o 22.7264 4.63807 148.981 16.8407 148.981 16.8407 148.981 16.8407
-39 0 26 o 15.6747 4.46273 119.991 21.5138 119.991 21.5138 119.991 21.5138
-39 0 27 o -0.205553 4.32012 36.8368 24.2235 36.8368 24.2235 36.8368 24.2235
-39 0 28 o 12.8614 4.3491 105.442 24.843 105.442 24.843 105.442 24.843
-39 0 29 o 0.47923 4.19157 38.1961 24.6572 38.1961 24.6572 38.1961 24.6572
-39 0 30 o 14.3766 4.48219 113.16 23.4901 113.16 23.4901 113.16 23.4901
-39 0 31 o -0.70547 4.19143 35.0236 23.3033 35.0236 23.3033 35.0236 23.3033
-39 0 32 o 10.5527 4.42167 90.3906 29.0163 90.3906 29.0163 90.3906 29.0163
-39 0 33 f 14.41 4.57631 112.668 24.2083 112.668 24.2083 112.668 24.2083
-39 0 34 o -1.10326 4.33922 34.6341 23.2503 34.6341 23.2503 34.6341 23.2503
-39 0 35 o 4.58569 4.29042 54.0246 29.3986 54.0246 29.3986 54.0246 29.3986
-39 0 36 o 11.6027 5.11217 92.2878 32.0912 92.2878 32.0912 92.2878 32.0912
-39 0 37 o -2.66468 5.24314 35.144 24.1287 35.144 24.1287 35.144 24.1287
-39 0 38 o -0.779967 4.36322 35.3987 23.6236 35.3987 23.6236 35.3987 23.6236
-39 0 39 o -0.738819 4.34742 35.4245 23.6219 35.4245 23.6219 35.4245 23.6219
-39 0 40 o 24.2878 4.67086 154.132 16.3127 154.132 16.3127 154.132 16.3127
-39 0 41 o -3.86416 4.28868 29.0912 20.3942 29.0912 20.3942 29.0912 20.3942
-39 0 42 o 7.05162 4.38415 67.1771 31.0199 67.1771 31.0199 67.1771 31.0199
-39 1 1 o 1.48185 2.14178 42.401 17.1189 47.125 19.4061 45.1082 19.819
-39 1 2 o 9.2414 3.13558 88.1596 19.1558 93.1359 25.3429 71.1656 25.1314
-39 1 3 o -2.3568 2.35556 30.5152 14.551 41.6296 19.7681 34.4776 16.2952
-39 1 4 o 12.3432 2.31733 109.697 11.209 93.1036 19.0452 116.617 15.0634
-39 1 5 o 10.1111 2.3141 98.5567 12.5693 101.046 17.5476 86.6379 20.1771
-39 1 6 o -3.05446 2.22916 28.146 13.6086 28.4239 14.1758 47.481 20.1809
-39 1 7 o 9.87516 2.42444 97.2525 13.3976 91.3174 20.2807 94.2062 19.5757
-39 1 8 o 11.6136 2.52344 106.184 12.6832 122.112 15.8134 79.2926 22.3571
-39 1 9 o 8.61703 2.56997 89.8749 15.5206 78.5964 22.8413 92.5599 21.0202
-39 1 10 o 12.8289 2.6513 112.013 12.6013 99.0684 20.652 115.902 17.3027
-39 1 11 o 11.2493 2.69125 104.276 13.8439 111.824 18.861 88.1149 22.1627
-39 1 12 o 58.832 3.39343 245.824 7.22971 258.695 9.93736 228.685 10.7821
-39 1 13 o 38.5432 3.1494 198.411 8.32264 197.293 11.7317 194.561 12.1754
-39 1 14 o 23.7641 3.02163 154.808 10.2694 155.3 14.7339 148.447 15.1056
-39 1 15 o 14.4957 2.9083 119.529 12.9351 109.788 20.2801 121.36 18.3635
-39 1 16 o 6.2086 2.86372 74.9763 19.7215 97.2556 22.7046 55.8107 22.9975
-39 1 17 o 9.73244 2.88246 96.2586 16.2435 76.697 24.5742 107.712 20.5491
-39 1 18 o 11.2054 2.94768 104.008 15.2821 102.153 21.8807 97.5433 22.8897
-39 1 19 o -3.50387 2.8225 32.7571 15.703 45.3665 20.6804 37.5178 18.173
-39 1 20 o 23.9398 3.12953 155.59 10.5858 160.962 14.6927 144.562 16.1336
-39 1 21 o 36.3381 3.38041 192.62 9.2079 186.414 13.6645 193.758 12.8379
-39 1 22 o -0.71558 4.16376 48.6712 21.7808 69.4716 28.1824 48.1662 23.0072
-39 1 23 o 1.0232 8.36263 69.2 30.9247 69.2 30.9247 ? ?
-39 1 24 o 4.65818 4.42232 68.1764 25.3794 97.6432 30.3767 55.483 25.5351
-39 1 25 o 1.74726 3.02043 50.907 20.4072 53.9762 23.1211 59.7145 24.1803
-39 1 26 o 11.3056 3.10384 104.437 16.062 105.868 22.5472 95.0325 23.9869
-39 1 27 o -2.0708 2.95718 37.2958 17.3112 46.8344 21.307 44.2722 20.5642
-39 1 28 o 6.07641 3.06209 74.4888 20.7425 108.7 22.1362 50.5188 22.3121
-39 1 29 o 0.101658 2.9733 44.0574 19.1014 59.822 23.9563 44.6026 20.7229
-39 1 30 o 9.24347 3.3565 92.4984 19.5942 47.4951 22.2248 136.152 17.7248
-39 1 31 o 9.41234 3.131 94.1054 18.0627 93.4891 24.345 87.6444 25.2646
-39 1 32 o -5.72528 2.95897 29.8725 14.7044 41.598 19.7408 35.8144 17.5816
-39 1 33 o 48.2629 3.70724 222.306 8.74139 218.369 12.7706 221.267 12.2975
-39 1 34 o 19.0763 3.34707 137.687 12.8666 141.057 17.9786 126.324 20.2721
-39 1 35 o -1.8109 3.17012 39.3697 18.15 44.5493 21.1422 50.7328 22.3135
-39 1 36 o 15.8862 3.7453 123.549 16.253 128.959 26.6581 111.735 22.4874
-39 1 37 o 9.26064 3.36805 92.0475 19.7351 77.9159 25.7439 101.885 26.2543
-39 1 38 o 3.00977 3.37713 57.6868 22.0222 53.2336 23.0535 76.5268 28.1539
-39 1 39 o 11.3259 3.20468 103.771 16.7247 98.2896 24.3106 100.082 23.959
-39 1 40 o 2.09849 3.09027 52.3918 20.7602 76.645 25.5816 45.2411 20.9933
-39 1 41 o 1.8798 3.0511 51.1812 20.5128 40.7105 19.467 85.2701 25.0511
-39 1 42 o 0.862308 3.07287 47.0442 19.8797 62.9113 24.7207 46.2836 21.3031
-39 1 43 o 4.82993 9.27074 76.7706 33.5008 ? ? 76.7706 33.5008
-39 2 1 f 13.7734 2.27469 115.756 10.3909 111.026 16.3324 111.325 14.8874
-39 2 2 o -1.61516 2.18255 30.8708 14.5053 38.8299 17.7024 35.774 17.1093
-39 2 3 o 6.25686 3.15063 70.8259 21.4395 56.5479 24.097 82.5404 25.2034
-39 2 4 o 15.0759 3.02277 119.58 13.458 98.0674 25.4948 122.374 17.0465
-39 2 5 o 5.27009 2.29317 68.1052 17.5167 76.7005 21.3627 56.6084 21.5764
-39 2 6 o -0.0965852 2.27655 37.1861 16.4018 42.6144 19.0619 43.8139 19.4541
-39 2 7 o 13.7792 2.52173 116.311 11.4926 121.525 15.6412 102.049 19.0728
-39 2 8 o 3.092 2.43725 54.1339 19.0165 57.5465 22.1231 55.5335 22.0005
-39 2 9 o 2.13936 2.41605 48.7751 18.6252 47.0074 20.4153 59.5468 22.3022
-39 2 10 o 9.8282 2.59327 96.8809 14.4445 90.1105 21.6173 94.8588 20.7595
-39 2 11 o 4.29313 2.78624 62.3435 20.3454 78.6032 23.0064 50.6918 22.4075
-39 2 12 f 15.6348 2.7616 124.517 11.7415 113.81 18.4215 127.887 16.5076
-39 2 13 o 53.8328 3.34868 235.068 7.46216 229.516 10.6297 236.237 10.7144
-39 2 14 o 22.4302 2.96933 150.301 10.3995 142.816 15.5424 151.763 14.7483
-39 2 15 o 17.2216 2.93933 130.946 11.8722 133.869 16.8784 121.152 18.2421
-39 2 16 o 15.4486 2.94631 123.655 12.643 132.835 16.894 105.921 21.1948
-39 2 17 o 21.3499 3.08046 146.48 11.0842 136.664 16.9695 149.89 15.4944
-39 2 18 o 38.5591 3.34111 198.484 8.8285 194.498 12.7842 197.618 12.5699
-39 2 19 o 12.0933 3.01127 108.349 14.9368 88.3214 24.0959 119.867 19.628
-39 2 20 o 6.34741 2.97286 76.0015 20.1423 74.1404 25.0349 76.165 24.9826
-39 2 21 o 17.0385 3.52782 129.244 14.5316 135.937 20.4102 113.833 23.085
-39 2 22 o -3.64169 4.00275 40.9577 19.3664 59.8408 26.2388 43.4226 21.1186
-39 2 23 o 16.9111 3.51818 128.852 14.5378 116.992 21.3789 134.192 22.022
-39 2 24 o 2.24601 4.33989 58.6575 24.1089 66.148 27.9585 64.1305 27.6896
-39 2 25 o 2.04201 3.94055 56.3139 23.0398 70.9215 28.9163 56.7449 24.8203
-39 2 26 o -0.403113 2.96412 42.2532 18.6727 60.3038 24.0677 42.1866 19.9155
-39 2 27 f 11.2129 3.09956 103.951 16.121 94.5865 24.0208 105.336 22.6147
-39 2 28 o 3.41073 3.05343 59.0943 21.231 72.6895 25.2821 54.757 23.3924
-39 2 29 o 9.45774 3.11359 94.4445 17.9022 84.6253 25.4131 97.1384 23.7308
-39 2 30 o 4.01368 3.05958 62.3323 21.3379 60.2112 24.3302 70.8505 25.2857
-39 2 31 o -1.81672 2.95448 37.9113 17.4935 41.3759 19.5953 51.9462 22.6485
-39 2 32 o 10.5638 3.12289 100.372 16.8753 100.845 23.3529 91.7997 24.6655
-39 2 33 o 14.0497 3.17465 117.267 14.4695 125.044 19.7058 100.833 23.4215
-39 2 34 o 13.0767 3.28428 112.363 15.7212 110.006 23.2582 105.626 23.2066
-39 2 35 o 11.406 3.6055 102.915 19.0289 77.1809 29.6476 112.523 21.4824
-39 2 36 o 4.24464 3.12077 63.3058 21.553 50.0092 22.4383 87.8975 24.9159
-39 2 37 o 11.6893 3.21445 105.598 16.4617 107.179 22.9784 94.7205 24.734
-39 2 38 f 8.39183 3.60336 86.4231 21.8143 106.325 22.572 59.4015 26.5373
-39 2 39 o 4.71924 3.33603 66.0998 22.2857 77.4376 25.3845 59.3553 25.5238
-39 2 40 o 43.0052 3.66344 209.378 9.17586 204.919 13.2921 208.233 13.0888
-39 2 41 o 4.31264 3.18182 63.5868 21.7602 76.3761 25.7438 57.2734 24.1949
-39 2 42 f 2.15031 3.36188 53.615 21.517 65.4316 25.8837 53.695 23.6455
-39 2 43 o 0.299104 4.89782 54.3529 24.0121 61.384 26.969 62.9706 29.0993
-39 3 1 f 0.122864 1.90952 34.5283 15.1324 34.6737 16.2323 46.1548 19.0203
-39 3 2 o 2.8204 2.00187 50.2456 17.258 50.0544 19.8215 53.1789 20.2394
-39 3 3 f 16.9374 2.4055 129.372 9.80033 130.139 12.7521 118.288 17.1135
-39 3 4 o -0.100194 3.31099 43.1463 19.3567 51.1172 23.0456 47.6622 21.942
-39 3 5 o 0.466762 2.92734 43.1643 18.8306 60.4402 25.0257 41.8935 19.4446
-39 3 6 o 13.9438 2.4524 117.063 11.0922 105.417 17.9326 120.161 15.384
-39 3 7 o 3.80363 2.55857 58.3595 19.5153 67.4318 23.7242 53.4947 21.7097
-39 3 8 o 9.43919 2.49852 94.6726 14.248 92.4553 20.533 87.7804 21.278
-39 3 9 o 18.3672 2.63557 135.491 10.2525 140.305 14.097 123.601 16.1529
-39 3 10 o 7.90724 2.55633 85.744 16.1905 98.2241 20.2023 66.6574 23.0285
-39 3 11 f 13.8423 2.67226 116.738 12.1534 116.859 17.5235 108.856 18.7712
-39 3 12 o 25.1549 2.8849 159.497 9.50573 156.18 13.8577 157.181 13.6683
-39 3 13 f 10.949 2.81367 102.551 14.7799 99.921 21.6752 96.3912 21.8807
-39 3 14 o 20.413 2.90788 143.175 10.7028 155.575 13.8298 121.706 18.443
-39 3 15 o 34.5628 3.19617 187.648 8.93651 185.305 12.9533 184.862 12.7621
-39 3 16 o 17.9592 2.99556 133.818 11.8328 125.093 18.2277 135.489 16.7363
-39 3 17 o 9.41432 2.91277 94.3299 16.7689 101.349 22.0127 79.7128 24.511
-39 3 18 o 21.0998 3.07516 145.634 11.1312 131.793 17.6616 152.644 15.1446
-39 3 19 f 7.4666 2.95198 82.861 19.0384 67.1089 24.6693 95.3668 23.2293
-39 3 20 f 9.94504 3.20722 96.58 18.0361 105.287 24.505 82.1395 25.0251
-39 3 21 o 14.393 4.29094 115.36 20.1947 126.66 25.8768 91.56 30.0745
-39 3 22 o -2.50236 3.73368 41.6217 19.3642 74.2427 27.0091 37.6505 18.8331
-39 3 23 o -1.0512 2.95825 40.1077 18.1182 45.235 20.8557 50.9126 22.349
-39 3 24 o -5.62924 3.87343 36.5944 17.7516 36.407 18.1151 66.4998 28.1872
-39 3 25 o 7.3811 4.39468 80.4857 25.4851 89.1166 30.4808 73.8602 29.3408
-39 3 26 f 3.27824 3.02689 58.2901 21.1126 61.3381 24.322 63.1186 24.6827
-39 3 27 o 0.520523 2.94021 45.3669 19.3193 47.8136 21.4646 57.5283 23.76
-39 3 28 f -0.850999 2.93147 40.5592 18.2035 39.8337 19.0692 60.9814 24.1126
-39 3 29 o 19.5384 3.23222 139.839 12.2147 135.73 18.0106 137.359 17.8861
-39 3 30 o 41.7651 3.57047 206.666 9.06038 212.91 12.5187 195.361 13.5454
-39 3 31 o 21.4077 3.33401 146.482 12.0128 164.607 15.3782 119.18 21.1891
-39 3 32 o -2.73279 2.95404 35.5642 16.7617 46.4848 21.248 41.6072 19.6778
-39 3 33 o 13.6531 3.17858 115.405 14.7456 124.091 20.0503 98.1602 23.7293
-39 3 34 o 3.74621 3.48831 61.5876 22.6096 80.1131 29.9547 57.25 23.6891
-39 3 35 o 3.3879 3.14183 58.8319 21.4799 75.1557 26.1849 53.337 23.0331
-39 3 36 f 28.9354 3.52856 170.807 10.8638 148.651 17.187 187.332 14.675
-39 3 37 o -0.707293 3.11699 42.0654 18.8333 44.7687 20.8635 55.8138 23.774
-39 3 38 f 9.15027 3.23475 91.8334 19.0528 89.2982 25.5809 87.0835 25.6572
-39 3 39 o 5.55003 3.58145 70.6423 23.0676 90.1128 24.8063 54.7974 25.265
-39 3 40 o 10.4945 3.2302 99.2093 17.6823 92.1188 24.5127 97.7293 25.3205
-39 3 41 o -6.49187 3.0046 28.951 14.3538 37.7834 18.3392 37.031 18.1495
-39 3 42 o 15.296 4.5281 117.75 20.8828 114.562 28.3035 105.422 31.0464
-39 3 43 o -2.99633 4.29834 43.6611 20.4646 49.6526 23.4796 55.9846 25.7224
-39 4 1 o -0.0845712 1.82943 33.0113 14.625 31.9072 15.1607 47.8584 19.187
-39 4 2 o 2.23721 1.93487 46.1923 16.8578 51.9209 19.7223 45.2837 18.9975
-39 4 3 o 6.93461 2.06582 80.0105 14.0182 91.1828 17.1677 59.6514 20.9639
-39 4 4 o 1.40172 2.22577 43.0453 17.4253 38.4978 17.5868 62.176 22.6695
-39 4 5 o -5.78449 3.30764 31.376 15.4642 38.8008 19.0342 39.9004 19.3247
-39 4 6 o -1.91737 3.02036 36.86 17.2372 52.4977 23.574 38.7337 18.4896
-39 4 7 o 0.734962 2.36483 41.2614 17.438 42.7332 19.1648 51.491 21.3728
-39 4 8 o 16.7022 2.60906 128.739 10.6991 130.289 14.7539 119.153 17.0626
-39 4 9 o 19.7709 2.67031 140.717 9.9927 133.258 14.8474 141.85 14.3517
-39 4 10 o 18.3274 2.65385 135.384 10.3332 139.907 14.61 124.711 15.7166
-39 4 11 o 4.33034 2.57077 62.4524 19.4525 53.2063 22.129 74.8412 22.8189
-39 4 12 o -1.02262 2.6905 37.6642 17.1194 43.6695 20.3779 46.0802 20.3476
-39 4 13 o 45.2394 3.22507 215.198 7.85352 205.484 11.6904 219.79 10.862
-39 4 14 o 21.0011 2.9622 145.173 10.7512 131.097 17.5541 151.199 14.346
-39 4 15 o 22.2052 2.98984 149.503 10.5298 139.541 16.128 153.116 14.6442
-39 4 16 o 19.3623 2.9444 139.313 11.1501 140.918 15.8423 131.358 16.8573
-39 4 17 o 29.7257 3.09973 173.871 9.36127 174.414 13.4138 168.332 13.5774
-39 4 18 o 30.7287 3.18089 176.799 9.44674 172.481 13.7964 175.946 13.4414
-39 4 19 o 13.73 3.04864 115.958 14.0398 117.356 20.5233 106.726 21.3175
-39 4 20 o 15.8914 4.11311 122.533 18.1056 156.595 20.5141 76.6323 28.6658
-39 4 21 o 15.1617 4.20732 119.09 19.1304 146.134 22.8834 82.0206 29.1542
-39 4 22 o 0.1374 2.95093 43.9214 19.0359 55.509 23.3955 47.1896 21.3346
-39 4 23 o 30.1421 3.29411 175.075 9.88357 181.24 13.7875 163.913 14.7784
-39 4 24 o 0.802615 3.13495 47.5591 20.0875 54.2414 23.171 54.4032 23.7198
-39 4 25 o 3.06654 4.29765 61.3806 24.4303 54.4036 24.9984 85.7856 30.3583
-39 4 26 o 5.61822 3.33019 71.501 22.1187 58.7572 25.3242 87.2316 24.9004
-39 4 27 o -0.311338 3.17157 43.9023 19.362 41.7258 19.7185 68.5964 26.5124
-39 4 28 o 14.7778 3.29373 120.305 14.6231 112.19 21.6853 120.452 21.8996
-39 4 29 o 3.82867 3.17353 61.4985 21.6916 47.1158 21.5581 93.8022 25.2628
-39 4 30 o 2.10307 3.05529 52.5672 20.7007 65.0567 24.7666 51.9345 22.8349
-39 4 31 o 2.94283 3.00913 56.4028 20.9469 68.7916 25.074 53.9635 23.0858
-39 4 32 o 13.3227 3.15863 113.942 14.8561 71.7407 25.548 143.833 16.7723
-39 4 33 o 3.20167 3.3177 58.5423 21.9442 54.5976 24.2678 72.0606 25.4829
-39 4 34 o 36.2299 3.79261 191.541 10.3978 175.324 17.7707 197.027 13.2661
-39 4 35 o 10.6678 3.22815 100.238 17.4838 79.4515 26.1433 111.773 22.0089
-39 4 36 o 5.72679 3.09265 71.789 21.1258 71.4158 25.5753 72.4892 25.3345
-39 4 37 o 31.7824 3.462 179.441 10.1346 186.357 13.6412 165.267 15.9287
-39 4 38 o 2.23792 3.0526 52.8734 20.7307 80.9984 25.2674 43.6734 20.4687
-39 4 39 o 16.2241 3.25725 126.237 13.7192 118.182 20.6952 125.899 20.2827
-39 4 40 o 19.8169 3.81287 139.071 14.5588 149.465 16.5552 99.2088 31.3669
-39 4 41 o -1.57257 3.14979 39.6949 18.2238 54.0037 23.1431 42.4401 20.3048
-39 4 42 o -0.713931 4.32668 48.9749 22.0366 47.82 22.7896 71.6341 29.552
-39 5 1 o -1.03035 1.74825 28.7111 13.321 30.1218 14.4324 40.6756 17.7119
-39 5 2 o 2.29875 1.86656 46.3872 16.6075 35.6629 16.3718 69.69 19.7475
-39 5 3 o 0.396273 1.93691 36.1984 15.5535 38.3595 17.293 44.5614 18.9167
-39 5 4 f 3.16945 2.01899 53.1186 17.318 46.5019 19.2966 63.2435 20.7478
-39 5 5 o 2.89751 2.30519 51.8709 18.4687 65.6549 21.2731 44.1145 19.8629
-39 5 6 o 6.58449 3.61392 72.7328 23.1204 73.0669 27.469 69.3842 26.7575
-39 5 7 o -1.67309 2.66275 35.0491 16.3221 41.4477 20.0975 42.9 19.099
-39 5 8 o 15.0633 2.52764 122.021 10.9536 105.681 18.2696 129.857 14.7329
-39 5 9 o 7.5836 2.4916 83.6629 16.1655 103.244 18.718 58.3491 22.3602
-39 5 10 o 13.2293 2.59336 113.913 12.0949 101.343 19.9985 117.382 16.5114
-39 5 11 o 23.7648 2.84593 154.733 9.67055 157.079 13.743 146.416 14.36
-39 5 12 o 17.0472 2.80625 130.125 11.3973 110.114 19.488 141.173 14.9998
-39 5 13 o 55.1903 3.37922 237.936 7.43916 222.846 11.222 247.714 10.1445
-39 5 14 o 120.536 4.36835 352.68 6.47991 348.562 9.30736 351.594 9.17383
-39 5 15 o 68.6439 3.69328 265.653 7.28015 276.301 9.96462 249.909 10.8964
-39 5 16 o 38.6885 3.46282 198.432 9.15426 200.432 13.9131 191.94 12.5408
-39 5 17 o 19.0842 2.98314 138.208 11.3932 111.903 20.411 154.717 14.4806
-39 5 18 o 2.77259 2.87358 54.7398 20.4423 78.771 24.7094 45.7675 20.8217
-39 5 19 o 7.60838 3.96101 81.3619 23.8992 103.21 28.4184 63.7589 26.6603
-39 5 20 o 6.31037 4.06306 74.7423 24.5791 84.7296 29.4251 68.4594 27.7752
-39 5 21 o 13.298 3.25885 113.443 15.4281 130.891 18.0459 80.1434 26.8895
-39 5 22 o 12.111 3.08336 108.286 15.3241 117.319 19.9969 89.4929 24.8369
-39 5 23 o 30.5695 3.34653 176.227 9.97548 175.107 14.034 171.862 14.7889
-39 5 24 o 12.9092 3.15166 112.024 15.1029 102.396 23.0658 113.192 21.6342
-39 5 25 o -1.92463 4.26295 46.181 21.2013 48.4964 23.1245 63.759 27.515
-39 5 26 o 1.9044 4.01875 55.9921 23.1254 63.7043 27.6436 61.4607 25.9845
-39 5 27 o 25.1763 3.33141 159.421 10.9998 168.488 14.7698 143.304 17.577
-39 5 28 o 3.45487 3.09337 59.2946 21.361 62.6999 24.6731 63.3753 24.9018
-39 5 29 o 28.2575 3.44403 169.076 10.7116 169.843 15.042 162.184 16.0455
-39 5 30 o 24.7491 3.39215 157.87 11.3162 144.034 17.6231 165.049 15.5397
-39 5 31 o 6.10879 3.08988 74.3888 20.8809 89.4108 24.7209 61.1775 24.5446
-39 5 32 o 15.993 3.40358 125.1 14.5019 103.986 25.704 133.021 18.5354
-39 5 33 o 28.0908 3.72152 167.896 11.6687 138.741 22.4506 180.197 14.2894
-39 5 34 o 27.5971 3.4214 166.842 10.7861 163 15.5472 164.349 15.7706
-39 5 35 f 12.1314 3.18564 107.844 15.9328 103.727 23.0644 102.592 23.7148
-39 5 36 o 12.2027 3.13232 108.347 15.5714 110.762 21.3665 96.1254 24.4543
-39 5 37 o -4.94789 2.91494 30.6845 14.9985 36.9814 18.0134 41.5164 19.6528
-39 5 38 o -4.31397 2.94584 32.0547 15.5332 41.1285 19.502 39.8241 19.12
-39 5 39 o 4.37907 3.02997 63.8091 21.2349 86.4522 24.5957 50.7468 22.4704
-39 5 40 o 2.41154 3.08033 53.6659 20.8872 60.6237 24.2179 56.4889 23.9494
-39 5 41 o 13.3563 5.89015 103.616 28.7365 103.616 28.7365 ? ?
-39 5 42 o 10.5104 4.48625 94.605 24.5866 96.0286 29.7179 84.8557 31.3811
-39 6 1 o 0.163983 1.62123 32.3953 14.0746 31.8316 14.781 45.2391 18.3042
-39 6 2 o 1.49126 1.77833 40.818 15.875 36.9796 16.5662 54.3014 19.6706
-39 6 3 o 4.86959 1.94016 65.6265 15.6811 51.6668 19.4725 77.4336 19.5145
-39 6 4 o 6.85316 2.03143 79.7365 13.8295 55.187 20.2157 98.0535 16.4153
-39 6 5 o 3.10822 2.09569 52.8851 17.6616 48.2666 19.8852 60.9373 21.0034
-39 6 6 o 8.56905 2.43484 89.21 14.797 70.2091 21.6974 101.917 19.931
-39 6 7 o 19.9487 4.12175 135.865 16.1891 141.834 21.9961 109.204 28.0641
-39 6 8 o 17.6838 2.82575 131.968 11.311 128.858 18.7522 126.912 15.3127
-39 6 9 o 12.7523 2.51577 111.692 11.9702 108.065 18.1095 107.191 17.7476
-39 6 10 o 8.71061 2.54891 90.428 15.2909 75.2153 23.0733 96.5672 20.036
-39 6 11 o 23.0425 2.81026 152.281 9.70513 143.169 14.862 154.785 13.4551
-39 6 12 o 28.0716 2.97083 168.522 9.25818 156.687 14.355 173.644 12.5976
-39 6 13 o 60.4601 3.42796 249.143 7.20569 246.757 10.375 246.73 10.2293
-39 6 14 o 37.9224 3.37642 196.306 9.02235 176.905 15.0817 205.655 11.595
-39 6 15 f 30.8306 3.13738 176.88 9.31226 170.882 13.8569 177.1 13.0545
-39 6 16 o 10.6865 2.79955 101.383 14.8897 103.536 20.7161 90.5742 22.8796
-39 6 17 o 5.9862 2.99008 73.2145 20.5372 84.6447 26.0908 63.8951 23.8513
-39 6 18 o -2.81107 3.65522 40.134 18.8306 52.0967 23.8047 45.8921 21.7194
-39 6 19 o 23.9129 4.35973 152.501 15.1565 151.592 21.9808 141.139 23.6216
-39 6 20 o 12.1732 3.05792 108.482 15.1604 128.129 18.7023 79.836 24.9077
-39 6 21 o 45.3481 3.51598 215.438 8.55504 215.183 12.0441 210.749 12.4963
-39 6 22 o 9.03662 3.06271 91.8668 18.0855 105.676 21.9506 71.2435 25.4351
-39 6 23 o 66.7873 3.88117 262.063 7.75655 256.01 11.0271 263.741 11.1343
-39 6 24 f 7.08549 3.09187 80.2634 20.1776 71.953 25.1667 86.2316 25.4684
-39 6 25 o -0.341571 3.84151 47.7742 21.1778 41.0532 19.8916 91.2138 30.7294
-39 6 26 o 29.6012 4.84234 170.303 15.0294 162.379 22.3482 166.259 22.4338
-39 6 27 o 22.857 3.33444 151.512 11.6018 130.618 19.3871 164.18 15.272
-39 6 28 o 9.02584 3.09126 91.8431 18.2517 111.799 21.2476 66.5047 25.1268
-39 6 29 o -0.465429 3.03221 42.3826 18.8 48.4345 21.8105 51.4443 22.6582
-39 6 30 o 16.1173 3.20838 126.129 13.5184 123.759 19.8564 120.547 20.4145
-39 6 31 o 4.20084 3.11174 63.1742 21.5216 62.5518 24.9096 69.1658 25.2325
-39 6 32 o 6.06544 3.45812 73.6131 22.4976 64.9583 27.2613 82.4408 25.2165
-39 6 33 o 7.76498 3.08676 84.1764 19.5583 60.9011 24.326 106.989 22.5239
-39 6 34 o 1.90835 3.04245 51.3007 20.5098 60.8014 24.1244 52.9763 23.1483
-39 6 35 o 53.9312 3.74564 234.989 8.35222 236.869 11.6493 227.692 12.3081
-39 6 36 o -3.17412 2.94542 34.3399 16.3456 41.8167 19.7345 43.4491 20.3314
-39 6 37 o 2.31153 3.05192 53.1495 20.7608 71.1924 25.3238 48.4887 21.879
-39 6 38 o -0.109586 2.97214 42.9666 18.8534 48.871 21.7995 51.3931 22.5786
-39 6 39 o 3.13094 3.01414 56.9584 20.9986 72.2968 24.9363 51.5178 22.6991
-39 6 40 o -1.20626 3.20298 41.0465 18.6654 41.4193 19.6184 60.9809 25.615
-39 6 41 o 5.2748 4.31626 69.4186 25.2017 72.1388 28.3525 72.1818 29.6721
-39 6 42 o -2.05871 4.35809 45.91 21.2064 48.1549 22.3565 66.9073 30.9194
-39 7 1 o 3.28535 1.56266 53.821 14.7528 51.9047 17.2398 54.2813 19.2742
-39 7 2 o -2.79491 1.62882 22.6806 11.1126 26.0525 12.7783 32.4731 15.3049
-39 7 3 f 22.6486 2.11862 151.308 7.34726 145.822 10.3357 151.928 10.9228
-39 7 4 o 15.9736 2.12385 126.202 8.86051 126.535 12.1079 118.719 14.057
-39 7 5 o 2.75161 2.08136 50.359 17.5819 63.5406 20.92 43.3983 18.9091
-39 7 6 o 4.66597 2.16544 64.0234 17.2913 59.8774 21.1824 65.5054 21.4579
-39 7 7 o 7.97541 2.78744 84.0421 17.9004 82.7309 20.7692 74.8338 27.7822
-39 7 8 o 21.7981 3.53529 145.262 12.8651 121.001 25.9364 148.72 15.9044
-39 7 9 o 12.7252 2.49498 111.549 11.8841 81.6975 22.0619 128.903 14.5888
-39 7 10 o 18.5262 2.67746 135.915 10.3846 145.927 13.8207 117.733 17.2374
-39 7 11 o 9.45112 2.55529 94.7553 14.5744 73.4522 23.3587 105.484 18.233
-39 7 12 o 11.025 2.64059 103.099 13.7411 81.4103 23.268 113.543 17.4709
-39 7 13 o 8.10568 2.68615 86.6483 16.825 73.5579 23.9541 91.8705 21.6413
-39 7 14 o 11.9178 2.76602 107.465 13.7823 89.0417 22.9331 115.834 18.199
-39 7 15 o 10.7069 2.78912 101.315 14.8422 71.0123 24.3765 119.991 17.5058
-39 7 16 o 4.01846 3.03393 61.3769 21.239 63.6199 24.9668 64.0291 24.4484
-39 7 17 o 5.13568 3.64296 68.0266 23.2836 65.4639 26.6522 74.6416 27.2733
-39 7 18 o 2.7533 3.48907 56.5964 22.1713 78.066 26.4329 49.0772 22.8518
-39 7 19 o 12.1023 2.95076 108.29 14.6292 87.2176 24.1106 119.627 18.9665
-39 7 20 o 7.01799 2.91649 79.9561 19.3036 69.4105 24.8264 86.8184 23.8561
-39 7 21 o 2.01878 2.88448 51.0948 20.116 75.5887 24.5509 43.5058 20.2573
-39 7 22 o 9.66743 3.2319 94.7643 18.5063 87.9096 26.9023 93.2179 23.8715
-39 7 23 o 10.3453 3.01789 99.2519 16.4854 123.013 18.6437 66.388 24.9383
-39 7 24 o 6.99038 2.99466 79.8083 19.741 85.5697 24.3557 70.8048 25.2199
-39 7 25 o 8.94937 3.22518 90.8485 19.1757 83.6425 24.8845 92.2314 26.4981
-39 7 26 o 7.63672 4.55847 81.1101 25.9867 69.5102 28.6843 97.0808 31.6817
-39 7 27 o -0.108471 2.97455 43.1402 18.8972 46.6218 21.2566 54.7204 23.225
-39 7 28 o 2.91864 2.99755 56.0967 20.8925 73.6626 25.228 50.3382 22.2401
-39 7 29 o 0.107775 3.00098 44.0535 19.1442 41.7946 19.7867 65.303 24.8388
-39 7 30 o 13.4503 3.12919 114.474 14.635 98.3973 23.4451 121.859 20.0523
-39 7 31 o 13.6446 3.57617 113.983 16.9271 100.862 28.9381 113.816 21.5181
-39 7 32 o 2.24822 3.07897 53.023 20.8109 62.6222 24.8791 54.2618 23.1928
-39 7 33 o -2.50986 2.9806 36.1266 16.9674 41.5513 19.6486 47.5059 21.6272
-39 7 34 o 42.2768 3.56889 207.624 9.01413 214.112 12.3603 195.123 13.6453
-39 7 35 o 0.260071 2.99713 44.3908 19.212 46.0714 21.0915 57.7481 23.8936
-39 7 36 f 21.5245 3.31358 146.553 11.9318 165.5 15.0931 116.567 21.6707
-39 7 37 o 2.58901 3.0558 54.4244 20.9053 58.5028 23.9995 59.6233 24.2841
-39 7 38 o 8.29362 3.16014 86.8911 19.5061 92.9778 24.2087 74.4088 26.1411
-39 7 39 o 13.0715 3.39244 111.562 16.3974 147.103 16.3373 56.5932 24.813
-39 7 40 o 7.43379 4.29261 79.5073 25.1889 62.3341 26.9523 103.265 30.0011
-39 7 41 o 12.2541 4.31992 103.84 22.4214 82.2065 29.6984 115.783 28.4195
-39 8 1 o 0.387137 1.30142 30.8347 12.9786 32.4799 14.0949 38.7854 16.5802
-39 8 2 o 7.87098 1.67645 87.3344 10.2364 80.52 14.834 87.9433 15.9996
-39 8 3 o 7.18886 1.8536 82.3932 12.1323 75.604 17.2796 81.398 18.6895
-39 8 4 o 3.96739 1.88154 58.9215 16.2031 63.4047 19.3346 52.0573 19.9537
-39 8 5 o 7.58132 2.08726 84.2225 13.4149 74.4461 19.8804 85.3285 19.0406
-39 8 6 o 5.33066 2.12242 68.8678 16.3658 77.3535 19.8289 55.726 21.0379
-39 8 7 o 17.3012 2.54954 130.856 10.2754 116.537 15.4011 140.149 14.9199
-39 8 8 o 2.33028 3.79254 53.828 22.3692 74.014 27.8565 47.8235 22.5572
-39 8 9 o 3.87751 2.86195 58.9641 20.6148 68.7514 27.5229 56.5589 21.8565
-39 8 10 o 11.9171 2.55946 107.482 12.7032 136.352 14.54 66.4213 22.8742
-39 8 11 o 15.3668 2.63622 123.22 11.319 106.164 19.2792 130.841 15.0239
-39 8 12 o 10.7422 2.63922 101.523 13.9702 69.4967 23.7743 120.412 16.3692
-39 8 13 o 5.74318 2.5976 71.6435 18.753 48.7377 21.2303 97.4582 20.1982
-39 8 14 o 7.12926 2.67952 80.5969 17.8626 77.5422 23.6921 77.6549 23.3458
-39 8 15 o 2.9577 3.23766 56.1928 21.5351 72.1654 27.18 52.3741 22.6896
-39 8 16 o 3.74761 3.55446 60.8416 22.7326 75.348 27.6511 56.0654 24.3588
-39 8 17 o 4.32191 3.37436 63.4548 22.3686 68.9827 25.5909 62.9879 26.0614
-39 8 18 o 0.111552 2.72944 41.973 18.2486 45.8946 20.7384 51.7487 22.0611
-39 8 19 o 15.6609 2.93941 124.46 12.5257 111.322 20.2754 129.393 17.2422
-39 8 20 o 10.3947 2.93376 99.5244 15.9609 72.6789 24.7225 117.669 19.3129
-39 8 21 o 17.833 3.10727 133.083 12.3559 118.114 20.0329 139.991 16.8889
-39 8 22 o 14.5397 3.0339 119.514 13.5175 138.902 16.5734 88.1369 24.4678
-39 8 23 o -4.52065 2.79566 30.4948 14.8581 38.8927 18.6348 38.6459 18.5356
-39 8 24 o 4.33014 2.93682 63.5241 20.897 68.5975 24.625 62.5673 24.3819
-39 8 25 o 4.95476 3.2645 67.341 22.0253 81.9403 26.8107 59.2618 24.3477
-39 8 26 o 19.7842 4.7201 136.415 18.5846 142.229 24.9388 113.291 30.7475
-39 8 27 o 0.705329 3.28677 47.8421 20.4015 60.1201 25.3743 50.397 22.4426
-39 8 28 o 6.07932 3.01748 74.0767 20.5771 66.4277 24.7763 81.6212 25.1751
-39 8 29 o 4.60835 3.00455 65.2204 21.116 74.7247 24.9971 59.9421 24.2405
-39 8 30 o 45.1835 3.82197 214.53 9.34274 211.457 14.2149 211.672 12.7699
-39 8 31 o 2.4992 3.30394 54.9972 21.5661 57.8573 24.8885 62.2259 24.777
-39 8 32 o 8.05366 3.06526 85.7889 19.1753 92.7257 24.08 73.2694 25.469
-39 8 33 o -0.146172 2.93258 42.5247 18.6913 36.0185 17.617 77.4176 25.159
-39 8 34 o 6.91209 3.03118 78.8827 20.0604 74.9256 24.9204 79.5156 25.5688
-39 8 35 o 40.0853 3.59141 201.938 9.32943 189.837 13.8252 208.496 13.0673
-39 8 36 o 1.30774 3.03598 48.6055 20.0896 47.642 21.5548 63.7844 24.8977
-39 8 37 o 25.4002 3.35832 159.724 11.0683 165.325 15.1133 146.478 17.3972
-39 8 38 o 9.77902 3.16525 95.3177 18.033 101.184 23.2881 80.6038 25.9603
-39 8 39 o 2.42915 3.49117 55.1883 22.0015 51.6263 22.6133 76.2262 29.4604
-39 8 40 o 0.448248 4.16738 51.2102 22.4015 74.4319 28.8684 47.845 22.8834
-39 8 41 o 1.68987 3.11021 50.3901 20.5246 56.6175 23.7769 55.3685 23.6729
-39 9 1 o 0.424607 1.76126 34.618 14.8522 46.1394 21.7595 36.5296 15.5031
-39 9 2 o 3.33492 1.43753 54.7366 13.7573 43.4115 16.2733 69.054 17.6273
-39 9 3 o 5.25961 1.70004 69.5468 13.2724 71.9756 16.5636 59.0077 19.7658
-39 9 4 o 12.7439 1.98016 112.229 9.31441 115.734 12.2026 99.4492 16.1632
-39 9 5 o 15.6546 2.15639 124.755 9.10549 123.405 12.5941 118.949 14.3
-39 9 6 o 11.4313 2.22147 105.371 11.2008 119.437 13.5645 76.3021 21.422
-39 9 7 o 5.08345 2.15395 67.0388 16.8348 79.4528 19.8722 52.0184 20.6972
-39 9 8 o -1.93414 2.66856 34.2659 16.0812 39.9703 18.18 43.6065 21.1829
-39 9 9 o 25.5563 3.76309 157.506 12.6043 112.925 27.8173 171.871 14.9111
-39 9 10 o 14.3759 2.55651 118.879 11.3897 86.9949 21.7125 137.865 13.9762
-39 9 11 o 13.0355 2.6166 112.719 12.346 100.823 20.0264 115.313 17.2123
-39 9 12 o 8.2535 2.56399 87.6213 15.8939 80.3169 22.6561 86.5027 21.8991
-39 9 13 o 6.62325 2.786 76.6778 19.0842 103.818 22.412 54.5806 22.2278
-39 9 14 o 7.55132 3.46635 80.4513 21.9401 54.9874 24.2711 107.878 23.9749
-39 9 15 o 16.383 3.64887 124.852 15.6312 112.25 25.3095 123.842 22.0608
-39 9 16 o 1.14151 2.94242 47.0079 19.6323 48.5241 21.4209 58.5141 24.3411
-39 9 17 o 4.02328 2.70935 60.9021 20.0732 49.6259 21.6449 79.6132 23.4073
-39 9 18 o 13.2836 3.00618 113.495 14.1646 96.2869 22.5807 122.407 19.6485
-39 9 19 o 11.6602 2.89525 106.041 14.6769 106.874 20.9617 96.3172 22.4697
-39 9 20 o 8.44216 2.92014 88.3772 17.9005 69.5944 24.5937 101.356 22.1929
-39 9 21 o 1.92615 2.84639 50.3005 19.9266 52.4309 22.4829 58.6855 23.5347
-39 9 22 o 15.4003 3.06809 123.08 13.2496 137.18 16.876 97.7321 23.5443
-39 9 23 o 8.68259 2.9889 89.7481 18.049 85.0188 24.7245 87.2984 24.2732
-39 9 24 o 5.85376 2.96544 72.5765 20.4857 78.8923 24.9522 66.1105 24.6473
-39 9 25 o -2.20898 2.9058 36.2982 16.9524 47.8569 21.4652 41.2692 19.5749
-39 9 26 o 3.01365 4.3938 60.8788 24.5405 65.6927 27.973 67.0286 28.3585
-39 9 27 o 15.1293 4.34944 117.937 20.008 126.546 29.081 99.6286 28.1954
-39 9 28 o 48.0197 3.71632 221.459 8.79666 224.464 12.2832 212.8 12.9966
-39 9 29 o 0.0280963 3.15428 44.5767 19.4947 54.0601 23.7759 49.7172 22.1061
-39 9 30 o 5.4662 3.47112 69.9574 22.7001 72.1517 28.2833 70.6753 25.4357
-39 9 31 o 4.51596 3.02248 64.4343 21.1997 73.5619 25.1681 59.6854 24.1855
-39 9 32 o 10.3548 3.09202 98.7088 17.0012 100.441 22.8899 87.5662 25.2323
-39 9 33 o -0.695674 2.95411 40.8181 18.3002 42.8018 20.0407 55.2585 23.375
-39 9 34 o 34.8838 3.47337 188.092 9.69349 183.537 13.9406 186.661 14.0384
-39 9 35 o 2.1814 3.0866 52.5428 20.7707 63.6048 24.7825 52.49 22.9767
-39 9 36 o 21.8234 3.28938 147.577 11.758 148.24 16.4105 139.041 18.26
-39 9 37 o 10.0715 3.23384 96.6329 18.1745 93.4023 24.7077 90.7701 25.7539
-39 9 38 o -3.17849 3.45764 37.9274 17.9532 40.3336 19.3201 56.7481 25.6462
-39 9 39 o -2.90802 4.11001 42.5939 19.9793 46.206 22.2154 57.8619 25.8926
-39 9 40 o 0.22869 4.14291 50.3757 22.1764 59.6099 26.2108 55.8826 25.4231
-39 9 41 o 6.0034 3.07831 72.993 20.9613 72.7752 25.4244 72.1747 25.4121
-39 10 1 o 7.33332 3.68039 72.2215 23.3695 53.8291 24.1794 87.9192 27.7848
-39 10 2 o 6.74599 1.3184 81.6297 8.5775 86.3107 10.0839 64.4506 17.6397
-39 10 3 o 9.1397 1.65689 94.8175 9.2598 93.3196 12.3423 89.1658 15.8606
-39 10 4 o 15.8766 1.9838 125.989 8.28351 130.808 10.7258 112.314 14.1988
-39 10 5 o 26.3061 2.24813 163.25 7.22234 172.606 9.35352 145.404 11.9636
-39 10 6 o 11.7364 2.16986 106.944 10.7608 84.5011 18.656 121.417 14.1637
-39 10 7 o 13.4019 2.23144 114.849 10.273 130.828 12.4998 84.4994 20.2512
-39 10 8 o 2.67799 2.38372 50.7591 18.6807 73.1173 20.7108 38.6105 18.4769
-39 10 9 o 5.57553 3.96028 67.3022 24.1791 62.1201 26.5785 74.4152 28.3504
-39 10 10 o 18.8765 2.8123 136.57 10.8625 131.488 18.3096 132.992 14.4498
-39 10 11 o 9.79847 2.70837 95.6656 15.3285 59.0728 23.4773 118.902 16.789
-39 10 12 o 22.574 3.51426 148.524 12.4943 144.494 18.3462 141.586 18.8981
-39 10 13 o 11.2076 3.40573 100.7 18.3702 89.8147 26.5294 98.909 25.151
-39 10 14 o 39.2222 3.76444 198.61 9.94758 192.021 13.8273 197.655 15.0946
-39 10 15 o 21.1886 2.92428 145.554 10.5829 138.517 15.9604 145.507 15.0388
-39 10 16 o 16.826 2.86622 129.053 11.7478 129.272 17.0489 121.243 17.784
-39 10 17 o 7.02884 2.72479 79.8983 18.2435 71.0283 24.1333 83.2533 23.0658
-39 10 18 o 0.0176748 2.70206 41.2839 18.0492 45.7743 20.7372 50.2225 21.5963
-39 10 19 o 12.2434 2.88141 108.851 14.1857 99.1936 22.0162 109.421 20.2754
-39 10 20 o 6.36494 2.8532 75.5949 19.5882 90.7353 23.3674 60.0583 23.6629
-39 10 21 o 4.58667 2.84937 64.5783 20.5297 50.0333 21.9584 87.1896 23.5886
-39 10 22 o 15.8996 3.03449 125.18 12.8647 134.627 17.2698 106.721 21.5411
-39 10 23 o 11.7454 3.03259 106.133 15.3975 119.851 19.4019 81.8699 25.0458
-39 10 24 o 20.312 3.16601 142.345 11.7403 139.352 17.212 138.136 17.2979
-39 10 25 o 19.5832 3.17325 139.622 12.0065 127.862 18.6528 143.94 16.8694
-39 10 26 o 5.79659 4.49178 71.9685 25.7632 75.4766 29.6692 73.0582 29.6194
-39 10 27 o 2.18105 4.01446 56.3206 23.172 60.5635 26.8127 63.8557 26.4917
-39 10 28 o 7.01704 3.05527 79.4007 20.1117 86.9688 24.6692 68.6577 25.2476
-39 10 29 o 4.56279 3.37003 64.9284 22.3883 53.259 24.3261 82.6173 24.8996
-39 10 30 o 6.05752 3.27086 73.1585 21.7766 75.9363 27.2101 70.6532 25.261
-39 10 31 o 3.74534 2.94537 59.8489 20.9138 57.9029 23.5818 67.9657 24.9022
-39 10 32 o 3.15167 2.95326 56.6664 20.8034 85.3766 24.5585 44.5401 20.6006
-39 10 33 o 0.73292 2.93985 45.6522 19.3748 46.6296 21.1656 58.773 23.9241
-39 10 34 o -1.17653 2.99138 39.6028 18.0203 42.3073 19.9355 53.5315 23.0739
-39 10 35 o 20.6187 3.27913 143.174 12.095 147.064 16.6091 130.612 19.3677
-39 10 36 o 11.6352 3.19547 104.978 16.4658 101.409 23.2681 98.4435 24.6666
-39 10 37 o 14.6469 3.47893 118.397 15.7636 121.848 20.0228 99.5604 27.764
-39 10 38 o 7.30147 3.89098 79.0562 23.8029 74.1656 27.0719 83.7071 30.2605
-39 10 39 o 4.92931 4.20539 67.4092 24.8117 70.2039 28.3244 70.3394 28.62
-39 10 40 o 11.7365 3.2091 105.279 16.4877 109.856 22.2619 89.9173 25.4214
-39 11 1 o 8.98178 3.7599 80.2857 23.2 53.2784 24.0078 104.258 27.2644
-39 11 2 o 12.5731 2.10391 110.523 10.0692 97.0534 28.2908 108.019 11.166
-39 11 3 o 2.8589 1.40867 50.5847 14.0623 55.2438 15.8906 44.1779 17.8527
-39 11 4 o 8.72192 1.77245 92.0639 10.2454 89.9135 14.0004 86.2375 17.1896
-39 11 5 f 14.5744 2.04223 120.307 8.9447 115.179 12.6235 119.229 13.7302
-39 11 6 o 7.01005 2.06866 80.3983 13.9675 78.5797 18.7828 72.7823 21.0441
-39 11 7 o 2.66424 2.0419 49.5826 17.4068 54.1689 20.1076 48.7437 20.0786
-39 11 8 o 14.6639 2.32731 120.231 10.2236 119.173 14.2745 113.125 16.217
-39 11 9 o 18.7867 3.96706 131.301 16.146 112.036 24.9923 133.848 24.7944
-39 11 10 o 3.55988 4.18917 59.1779 23.9239 ? ? 59.1779 23.9239
-39 11 11 o 9.32073 3.17205 90.5204 18.942 76.6375 25.2117 94.7657 25.5463
-39 11 12 o 4.03109 3.09472 60.1107 21.3994 76.8246 25.5481 50.9651 22.5869
-39 11 13 o 8.34917 2.6128 87.8139 16.1613 83.0756 22.6498 83.6602 22.5853
-39 11 14 o 16.1611 2.7488 126.277 11.5146 100.808 20.7262 140.975 14.7468
-39 11 15 o 4.87766 2.63033 65.7048 19.521 65.8699 23.5135 65.2944 23.3846
-39 11 16 o 3.61605 2.67998 58.0137 19.9667 82.1846 23.1405 45.1044 20.4302
-39 11 17 o 3.56427 2.7014 57.8573 20.0402 58.6494 23.2062 61.7741 23.3782
-39 11 18 o 5.04336 2.73149 67.0305 19.8874 61.8081 23.6486 72.6175 23.8523
-39 11 19 o 15.749 2.97672 124.384 12.698 121.6 19.0503 118.758 18.87
-39 11 20 o 8.21118 2.86261 86.8683 17.8376 86.1862 23.863 80.2625 24.2425
-39 11 21 o -0.155159 2.76663 41.1504 18.1185 44.0248 20.2524 52.669 22.3449
-39 11 22 o 1.64546 2.80575 48.6226 19.6067 53.8178 22.712 54.0253 22.6422
-39 11 23 o 0.305684 2.84462 43.3809 18.7458 58.1688 23.5521 43.7431 20.2269
-39 11 24 o 4.92106 2.89235 66.5709 20.6168 52.4512 22.4479 87.6945 24.1701
-39 11 25 o 0.123997 2.87843 42.9697 18.7103 39.8442 19.009 65.479 24.4535
-39 11 26 o 19.6313 4.66303 135.19 18.5323 131.261 27.3871 122.268 28.5156
-39 11 27 o 6.78271 4.07165 76.2058 24.5737 73.1875 29.4272 79.4169 28.1153
-39 11 28 o 2.53778 3.16791 54.2932 21.1677 47.1638 21.892 74.7124 25.202
-39 11 29 o 2.08963 3.17467 52.3016 20.9369 64.5711 26.0057 52.2677 22.6139
-39 11 30 o 10.6112 3.07324 99.9158 16.679 93.1314 24.2654 97.1003 23.5708
-39 11 31 o 12.2512 3.0995 108.254 15.4139 96.3449 23.426 110.686 22.0634
-39 11 32 o 11.7575 3.28882 105.143 16.9396 132.435 20.5923 73.0654 25.3905
-39 11 33 o 4.13196 2.99243 62.0012 21.1052 60.7939 24.1116 67.9923 25.0648
-39 11 34 f 12.1743 3.12342 107.863 15.6019 112.627 21.2883 92.802 24.5411
-39 11 35 o 5.32431 3.05613 68.925 21.1657 81.0948 25.1941 59.4642 24.2162
-39 11 36 o 26.9845 3.4242 164.525 10.9506 171.113 14.7365 149.254 17.5642
-39 11 37 o 7.93513 3.71172 82.7456 22.759 80.7304 26.1639 80.9696 30.1719
-39 11 38 o 4.89794 4.27564 67.2681 24.9714 68.3932 27.9792 72.2429 29.3111
-39 11 39 o -7.70704 3.04945 27.5866 13.8008 36.0308 17.7027 35.7731 17.6723
-39 12 1 f 13.0696 3.90511 100.769 20.9577 69.5167 27.2775 111.636 27.3553
-39 12 2 o 5.32043 2.47615 65.407 18.805 79.5748 28.9854 56.595 20.1609
-39 12 3 o 1.08913 1.54946 36.9464 14.6808 65.9896 16.7583 26.8969 13.168
-39 12 4 o -0.839069 1.52243 27.2524 12.5688 31.2759 14.3094 34.7549 16.0556
-39 12 5 f 8.28249 1.85503 89.199 11.1208 90.8267 14.7201 77.4525 19.1133
-39 12 6 o 1.11251 1.87341 39.2882 15.9565 44.4568 18.347 42.2171 18.4036
-39 12 7 o -0.9234 2.05847 32.0278 14.7143 38.8871 17.7226 37.3665 17.2889
-39 12 8 o -0.662041 2.46739 36.1007 16.4031 36.9064 17.4959 50.0534 21.5096
-39 12 9 o 6.24173 3.75536 69.795 23.6445 69.795 23.6445 ? ?
-39 12 10 o 4.90778 5.42514 65.0301 26.8645 66.4343 30.3372 68.4803 29.5036
-39 12 11 o -3.13713 2.34514 28.895 13.9676 39.5256 18.2851 33.1945 16.2084
-39 12 12 o 21.8376 2.72024 147.745 9.68567 168.341 11.9109 113.395 18.577
-39 12 13 o 16.0924 2.7301 125.74 11.4857 125.493 15.8738 116.607 18.6449
-39 12 14 o 18.7464 2.76042 136.454 10.668 136.39 14.9125 128.529 16.6227
-39 12 15 o 7.39962 2.71703 81.5871 17.914 85.0099 22.9857 71.1002 23.976
-39 12 16 o 3.91932 2.69471 59.6229 20.029 72.3045 23.7347 52.1114 22.1195
-39 12 17 f 2.73109 2.6502 52.8719 19.6537 67.1429 23.7059 48.0012 21.0583
-39 12 18 o 5.78741 2.67854 71.7146 19.1711 50.0566 21.6773 96.1911 21.0195
-39 12 19 o 7.26687 2.80958 80.9287 18.5586 79.6464 24.2691 76.1974 24.0647
-39 12 20 o 9.50722 2.89128 94.1374 16.6784 62.5578 24.155 117.224 18.8618
-39 12 21 o 7.63131 2.86864 83.1626 18.5213 89.2191 23.6389 71.2928 24.4557
-39 12 22 f 12.2478 2.92614 108.586 14.4567 98.6173 22.1285 109.215 20.9358
-39 12 23 o 1.77719 2.81583 49.1456 19.7029 64.4851 24.1803 46.5093 20.9657
-39 12 24 o 12.6627 2.96471 110.544 14.3705 124.431 18.1542 85.0528 24.4826
-39 12 25 o 3.79157 2.91307 59.7755 20.8046 75.7224 24.6752 51.7175 22.4809
-39 12 26 o 12.4293 4.55333 103.173 23.6018 96.161 30.9553 97.3399 30.79
-39 12 27 o 5.88996 4.24015 71.5102 25.0855 66.1768 28.7263 79.8705 28.4113
-39 12 28 o 23.8227 3.65018 153.38 12.5602 138.939 23.3023 154.097 15.8887
-39 12 29 o -1.53596 2.94611 38.1136 17.5442 40.0403 19.1399 53.4874 22.9488
-39 12 30 o -1.07649 2.88746 39.0126 17.7333 52.3647 22.515 41.6745 19.676
-39 12 31 o 10.7449 3.0578 100.592 16.4726 100.805 22.7342 90.3921 24.6462
-39 12 32 o 0.572618 2.96541 45.0658 19.302 45.9695 21.0358 58.4929 23.9075
-39 12 33 o 8.30579 3.04095 86.9316 18.8451 85.9362 24.8575 80.8958 25.1073
-39 12 34 f 6.79396 3.23106 77.2928 21.2245 81.5084 27.0783 71.3258 25.1867
-39 12 35 o 1.74154 3.02831 50.0874 20.3075 51.4471 22.4866 60.2405 24.4232
-39 12 36 o 7.77633 3.55177 82.1281 22.1296 64.1353 24.7992 109.888 29.2013
-39 12 37 o 12.6813 4.30241 105.439 22.0573 103.196 29.1772 94.1821 30.216
-39 12 38 f 1.12055 3.5853 50.2356 21.3611 63.0421 25.9291 51.1449 23.3861
-39 13 1 o 10.3769 3.91715 85.6568 23.308 91.9727 28.1304 62.5679 26.7599
-39 13 2 o 13.5949 3.95289 103.374 20.727 80.6651 28.5906 100.456 28.299
-39 13 3 o 1.66202 1.92412 42.0914 16.4718 45.1758 21.608 46.1174 17.3113
-39 13 4 o 14.0967 2.16293 117.48 9.71878 119.058 14.8132 108.736 14.1166
-39 13 5 o 6.99235 2.07023 79.8736 14.0736 75.1258 18.1665 75.3082 22.431
-39 13 6 o 5.70327 2.21222 70.3354 16.7044 66.4827 20.6823 67.3391 22.5292
-39 13 7 o 12.9742 2.53515 111.314 12.1098 123.243 14.8629 81.4365 23.1065
-39 13 8 o 4.11859 2.28792 59.2686 18.3333 76.0104 20.1957 44.152 19.9216
-39 13 9 o 2.50577 2.3159 49.2353 18.3587 54.7653 20.6923 48.9038 21.2729
-39 13 10 o 3.14154 3.96114 56.3654 23.0849 51.4141 23.7742 71.3248 28.2348
-39 13 11 o 1.86337 2.31999 46.0403 18.0663 50.1563 20.5534 49.5075 20.9822
-39 13 12 o 16.2085 2.63912 126.151 11.0563 140.647 13.5346 95.2363 21.8267
-39 13 13 o 2.26811 2.50998 49.202 18.9343 63.6951 22.5158 44.1419 20.0624
-39 13 14 o 11.3648 2.64125 104.178 13.5873 91.7837 21.4518 106.361 19.2845
-39 13 15 o 5.35389 2.63555 68.2843 19.3259 74.1891 23.325 60.573 23.2285
-39 13 16 f 0.444328 2.62256 41.8425 18.0396 60.2895 22.8355 39.0973 18.606
-39 13 17 o 2.90019 2.68248 53.6503 19.8043 57.3137 22.71 56.2848 22.9563
-39 13 18 o 2.21131 2.75058 50.4252 19.7055 67.5235 23.5132 44.7756 20.6271
-39 13 19 o 27.7443 3.09398 167.093 9.72913 155.639 14.7463 171.681 13.5719
-39 13 20 o 21.8039 3.05063 147.403 10.9044 160.775 14.3489 124.877 18.4283
-39 13 21 o 3.76892 2.84055 59.1451 20.5464 50.7667 22.0945 75.1458 24.4475
-39 13 22 o 6.11624 2.84879 73.4872 19.8267 62.419 23.8245 83.2706 24.3136
-39 13 23 f 2.06446 2.76499 50.0735 19.7007 53.3212 22.3423 56.1368 23.1101
-39 13 24 o 14.2315 2.94951 117.687 13.347 112.28 19.7577 113.909 20.3222
-39 13 25 o 6.87557 2.88615 78.2861 19.3892 81.8343 24.0301 69.9581 24.8276
-39 13 26 o 8.94463 4.59479 85.2556 25.9084 58.0339 26.4671 119.973 28.7121
-39 13 27 o 16.2667 5.58434 115.962 25.8533 ? ? 115.962 25.8533
-39 13 28 o 1.14342 3.10934 47.8435 20.0948 46.5225 21.6301 62.6988 24.3604
-39 13 29 o 8.31787 2.98555 86.941 18.532 95.025 23.1403 71.5501 25.2044
-39 13 30 o 22.5636 3.23489 149.956 11.3705 148.671 16.2227 143.387 17.1808
-39 13 31 o 7.0202 3.02563 79.0113 20.0144 71.5939 25.0004 82.4532 25.2492
-39 13 32 o 2.4614 3.01893 53.2009 20.686 58.1448 23.8635 57.2918 23.8068
-39 13 33 o 9.90687 3.08714 95.8355 17.497 86.2569 24.9764 96.0227 23.9383
-39 13 34 o -0.0892293 3.01888 42.9737 18.9237 46.2239 21.1423 54.2554 23.3199
-39 13 35 o 14.9829 3.37856 119.865 15.0788 116.648 20.7375 111.073 25.0207
-39 13 36 o 10.0557 4.26421 92.0074 23.9998 118.511 27.3679 64.2416 27.4691
-39 13 37 o -4.54531 4.04583 38.8692 18.6768 65.0221 27.2216 38.08 19.0396
-39 13 38 o -2.29384 2.98779 36.4146 17.0661 44.1537 20.5226 44.4456 20.6917
-39 14 3 o 3.41317 2.31298 53.1735 18.5363 ? ? 53.1735 18.5363
-39 14 4 o 4.09352 1.59731 60.4438 14.0868 53.4633 17.0768 65.7497 19.9685
-39 14 5 o 5.5594 2.35078 68.1884 17.8356 88.8428 20.3172 47.0774 20.228
-39 14 6 o 1.72234 1.86408 42.6137 16.3381 37.5898 16.7035 58.9284 20.9066
-39 14 7 o 13.9874 2.13669 117.422 9.60359 106.701 14.4871 121.689 13.9614
-39 14 8 o 10.4522 2.2021 100.124 11.7282 94.0446 17.3577 96.8734 18.1418
-39 14 9 o 2.68323 2.28145 50.0731 18.3006 41.0481 18.2764 73.129 23.4472
-39 14 10 o -2.773 3.90561 39.8401 18.9232 52.83 24.1943 42.7115 20.8343
-39 14 11 o 0.050446 2.50784 38.9437 17.1944 40.6972 18.9386 49.6235 21.1342
-39 14 12 o 6.45041 2.47994 75.2734 17.5591 83.5579 20.9547 59.7648 22.9952
-39 14 13 o 4.07066 2.49516 59.5078 19.241 55.4822 21.8394 65.3277 23.3098
-39 14 14 o 0.241458 2.5252 40.0868 17.4887 59.1834 22.3251 37.0135 17.8116
-39 14 15 o -1.46973 2.52987 34.5827 16.038 45.6684 20.2558 38.0193 18.1173
-39 14 16 o -1.00463 2.5645 36.279 16.5759 58.755 22.5594 33.8109 16.6033
-39 14 17 o 8.07412 2.72474 85.473 17.2724 71.4246 23.6097 91.8464 22.7319
-39 14 18 o 11.2609 2.8417 103.117 14.8443 93.3405 22.3541 102.253 21.6877
-39 14 19 o 19.6733 3.03211 139.345 11.4857 133.166 16.6395 137.087 17.3683
-39 14 20 o 3.06289 2.8123 54.8782 20.2742 68.7286 23.9268 49.1704 21.8497
-39 14 21 o 12.7033 2.9231 110.284 14.1952 94.1328 22.5664 116.506 19.901
-39 14 22 o 3.7146 2.92223 58.7505 20.8065 78.9252 24.107 47.6289 21.6613
-39 14 23 o 16.1268 3.01718 125.505 12.7539 126.185 17.6033 114.367 20.982
-39 14 24 o 4.51941 2.84566 63.4313 20.5511 52.2722 22.305 80.7781 24.5382
-39 14 25 o 3.49884 2.86818 57.6501 20.5928 57.9134 23.3797 62.9667 24.2533
-39 14 26 o 4.06847 5.14154 64.9257 26.4101 110.621 36.4886 51.8872 24.4506
-39 14 27 o 2.06026 4.74875 57.6303 24.5473 66.5181 31.585 62.3413 26.1847
-39 14 28 o -1.36855 2.88043 37.9691 17.4299 51.8508 22.3587 40.3552 19.2422
-39 14 29 o -0.961071 2.88794 39.23 17.7937 41.7457 19.5871 52.7091 22.8136
-39 14 30 o -3.83623 2.86158 32.0548 15.4789 36.7141 17.8206 44.441 20.6183
-39 14 31 o 12.4368 3.08813 108.89 15.2546 104.085 22.2577 103.189 23.1075
-39 14 32 o 22.9087 3.25012 151.058 11.3389 147.196 16.5224 147.064 16.7497
-39 14 33 o 7.82303 3.03735 83.7115 19.3669 57.2124 23.6475 109.676 21.7099
-39 14 34 o -2.15747 3.03897 37.0625 17.3183 38.9181 18.7841 53.3907 23.1922
-39 14 35 o 6.2307 4.133 72.6798 24.8021 68.3742 27.7872 79.285 29.5894
-39 14 36 o 1.93156 4.06223 54.8456 22.9977 56.5333 25.3613 65.3276 27.4538
-39 14 37 o 0.217157 3.04205 44.0461 19.206 48.4028 21.8777 53.1953 22.9959
-39 15 2 o 6.04476 4.93158 62.0359 25.6191 67.7471 27.5102 54.6123 27.062
-39 15 3 o -0.398128 2.40459 35.4846 16.1504 36.0588 18.0337 45.9369 18.9905
-39 15 4 o 3.00559 1.36914 51.7564 13.6471 59.5655 14.8694 40.4327 17.2306
-39 15 5 o 5.41219 1.72091 70.3181 13.2902 60.4244 18.0258 74.7261 18.8388
-39 15 6 o 13.0505 2.00337 113.36 9.32806 118.077 11.8566 96.9922 17.2242
-39 15 7 o 3.32013 2.01885 53.5628 17.3064 45.9565 18.9018 65.0365 21.418
-39 15 8 o 8.51127 2.12143 89.4669 12.7668 70.587 20.1889 99.9419 17.1681
-39 15 9 o 6.53379 2.22984 76.3734 15.7961 84.853 19.1051 58.883 21.9264
-39 15 10 o 11.0545 4.12301 92.881 23.273 85.604 29.1497 83.5787 29.7062
-39 15 11 o 3.89971 2.5761 57.8746 19.5835 38.5161 18.3939 90.7996 20.6817
-39 15 12 o -4.0704 2.30649 26.6053 13.0737 35.6404 16.9312 31.9536 15.7411
-39 15 13 o 4.24655 2.47474 60.461 19.1219 48.3216 20.6003 77.9181 23.0447
-39 15 14 o 4.68196 2.54396 63.3624 19.2827 73.6667 22.5545 53.143 22.1528
-39 15 15 o 1.80804 2.55591 46.9378 18.7873 49.6164 21.0333 52.9014 22.2078
-39 15 16 o 0.458364 2.58753 41.3529 17.874 40.4063 18.7836 56.7284 22.9151
-39 15 17 o 5.40565 2.6871 68.2368 19.5806 55.9579 22.5289 80.9422 23.7409
-39 15 18 o 14.8772 2.85448 120.082 12.6246 110.761 19.2523 119.701 18.7772
-39 15 19 o 11.6533 2.89276 104.799 14.8566 82.9293 23.8242 115.829 19.7534
-39 15 20 o 8.7896 2.89658 89.1284 17.6268 107.451 20.2378 61.6809 24.2671
-39 15 21 o 8.74475 2.91301 88.8932 17.7655 92.6656 22.659 75.0174 25.2294
-39 15 22 o 19.9446 3.10448 140.196 11.691 131.634 17.1995 140.335 17.4411
-39 15 23 o 5.65493 2.96914 69.9158 20.7322 86.0906 23.8886 54.9049 23.4321
-39 15 24 o 5.44955 2.94419 68.7961 20.7035 70.45 24.334 66.2065 25.1106
-39 15 25 o 4.78309 2.93593 64.8862 20.8617 59.7946 23.6485 72.546 25.3275
-39 15 26 o 25.1032 6.8641 143.871 25.9129 ? ? 143.871 25.9129
-39 15 27 o 11.6891 3.61322 102.674 19.1137 101.649 27.3008 91.7938 26.2956
-39 15 28 o -1.21653 2.92421 38.6472 17.6739 44.137 20.3674 48.0986 21.7529
-39 15 29 o 5.11207 2.92031 67.1073 20.7048 60.2607 23.707 75.8874 25.2039
-39 15 30 o 4.55231 2.93496 63.7877 20.8853 64.504 24.3151 65.4509 24.7
-39 15 31 o 1.8183 2.9647 49.7852 20.1263 50.8231 22.3053 59.5388 24.04
-39 15 32 o 8.99066 3.04282 90.434 18.2329 89.5247 24.2502 82.3189 25.2697
-39 15 33 o 3.60667 3.04638 58.6311 21.1881 74.9244 25.184 51.0136 22.5878
-39 15 34 o 32.1648 4.64809 176.799 13.8648 181.24 19.1479 157.056 22.689
-39 15 35 o 11.4059 4.27035 98.4286 23.0972 114.458 27.6927 73.0006 29.0686
-39 16 2 o 8.9204 3.9468 77.0488 24.1185 63.2203 26.5796 77.755 28.8897
-39 16 3 o 7.79588 2.57561 80.4909 17.2585 92.1889 28.5355 66.7719 20.675
-39 16 4 o 7.16326 3.97623 69.3678 24.2953 71.2358 28.121 60.9056 26.3058
-39 16 5 o 1.36487 1.62263 38.9131 15.1557 36.8988 16.0095 49.5125 19.1347
-39 16 6 o 3.5887 1.89996 55.3005 16.6292 47.3697 18.7003 64.5729 20.829
-39 16 7 o 6.00297 2.01952 73.1971 14.9402 57.8634 19.7958 84.1162 19.8881
-39 16 8 o 7.62395 2.19478 83.4122 14.2787 92.4271 17.2008 61.4329 22.1217
-39 16 9 o 21.6408 2.49112 146.781 8.92099 151.112 11.7856 132.515 14.8183
-39 16 10 o 16.465 4.24365 118.386 19.4262 134.184 23.9882 77.7277 29.5766
-39 16 11 o 18.4268 3.19221 132.531 12.7585 104.306 28.4162 134.445 15.1193
-39 16 12 o 3.18956 2.40567 53.5103 18.8849 71.3984 21.831 42.8938 19.5828
-39 16 13 o 6.20824 2.51552 73.3178 18.0678 68.4733 22.4835 71.8707 23.5747
-39 16 14 o 8.0825 2.59142 85.2875 16.4925 84.7779 21.5643 75.1346 23.8698
-39 16 15 o 6.59541 2.64215 75.6757 18.4377 88.104 21.5719 57.4327 23.104
-39 16 16 o 12.8245 2.75659 110.641 13.3007 110.053 18.4634 99.0918 22.057
-39 16 17 o 10.2131 2.70999 97.5769 15.0099 89.0311 21.9185 95.2671 22.2333
-39 16 18 o 2.53359 2.65334 51.1173 19.5187 46.1461 20.4832 66.3482 24.0236
-39 16 19 o 8.51015 2.79397 87.6275 17.295 79.8829 23.4004 85.9496 24.1058
-39 16 20 o -2.06473 2.68625 34.2794 16.1023 50.0528 21.3743 35.4319 17.3766
-39 16 21 o -0.710747 2.73165 38.4701 17.3914 43.1234 19.7453 47.7361 21.4653
-39 16 22 o 17.2158 3.01607 129.673 12.3158 134.363 16.4379 112.992 21.1978
-39 16 23 o 19.9699 3.14437 140.136 11.8496 141.966 16.0529 127.389 19.6675
-39 16 24 o -1.32763 2.83143 37.479 17.2328 40.1165 19.0129 50.6575 22.2089
-39 16 25 o 2.45133 3.13899 52.9377 20.9401 60.5623 24.6308 54.331 23.4053
-39 16 26 o 11.0749 5.50925 91.5524 28.4704 60.6683 29.1145 117.76 29.6674
-39 16 27 o 4.04635 2.98483 60.6557 21.0623 79.8156 24.4987 49.4339 22.1919
-39 16 28 o 4.07966 2.97935 60.8716 21.0479 54.4016 22.878 73.8646 25.6139
-39 16 29 o 1.53298 2.96374 48.3864 19.909 63.9396 24.1352 45.6139 21.1324
-39 16 30 o 5.68373 3.08387 70.1542 21.2058 56.0444 23.4105 88.6376 25.5365
-39 16 31 o 0.648569 2.99571 45.0754 19.355 51.1233 22.2976 51.3545 22.702
-39 16 32 o -0.819143 3.01173 40.3059 18.2374 41.8681 19.7521 55.0255 23.5569
-39 16 33 o -0.324056 4.03471 47.5764 21.3541 46.3937 22.0617 67.9678 28.3973
-39 16 34 o 13.6185 4.35997 108.79 21.7276 119.327 26.9376 82.1694 30.4427
-39 17 4 o 13.8858 2.93865 111.799 14.0616 98.6742 28.9299 104.377 17.7076
-39 17 5 o 11.5852 1.8043 106.653 8.93255 109.65 11.3553 92.4574 16.5877
-39 17 6 o 14.8128 2.06812 120.739 9.02644 120.697 12.1608 111.64 14.9617
-39 17 7 o 7.93069 2.08766 85.497 13.1989 74.4833 19.2503 87.0398 19.6468
-39 17 8 o 1.60011 2.06822 42.592 16.9492 50.7982 19.6 41.5218 18.8231
-39 17 9 o 15.1084 2.38447 121.351 10.3793 114.59 14.9364 119.321 16.1271
-39 17 10 o 3.70525 3.42523 56.6237 22.0292 57.2199 23.6717 60.6113 26.5408
-39 17 11 o 8.9741 3.0008 87.5654 18.5082 77.9272 28.5768 83.5508 22.0028
-39 17 12 o 3.89407 2.38432 57.7327 18.8195 70.1698 21.6977 47.52 20.7589
-39 17 13 o 6.16731 2.50613 72.8732 18.0789 70.3987 22.3257 68.6026 23.608
-39 17 14 o 1.91697 2.49533 46.8521 18.6261 49.6928 20.9224 51.8075 21.8405
-39 17 15 o 2.41188 2.56528 49.7356 19.1412 56.7498 22.1886 49.4811 21.5012
-39 17 16 o 8.68274 2.66763 88.7021 16.3352 77.0023 22.9494 90.5085 22.7566
-39 17 17 o 8.10713 2.67084 85.3253 16.9733 89.3262 21.3901 70.6786 24.3261
-39 17 18 o 8.72637 2.71532 89.0081 16.5693 99.4717 20.0189 66.7541 24.335
-39 17 19 o 6.92125 2.84677 77.3535 19.3136 95.146 21.8936 55.478 23.2783
-39 17 20 o -0.507042 2.71222 38.8456 17.4658 57.1474 22.6536 37.3192 18.0943
-39 17 21 o -1.0357 2.72672 37.3665 17.0801 33.8013 16.5661 65.7091 24.5225
-39 17 22 o 7.52706 2.87931 81.3839 18.8759 80.649 23.9219 74.3068 25.014
-39 17 23 o 11.8341 3.00429 105.324 15.376 101.498 21.5695 96.8927 24.2167
-39 17 24 o 1.01558 2.89848 45.6321 19.2964 34.4301 16.955 90.6326 24.1918
-39 17 25 o 23.2334 3.93569 149.511 13.9319 126.743 24.4686 155.589 18.6259
-39 17 26 o 10.7283 4.63674 92.447 25.4413 69.2427 28.9679 110.466 30.6562
-39 17 27 o 4.24523 2.98582 61.5423 21.0788 67.0385 24.5433 59.2865 24.2251
-39 17 28 o 18.8751 3.20916 135.837 12.4997 126.313 18.6022 136.022 18.7461
-39 17 29 o 8.92085 3.08615 89.3295 18.676 78.587 24.9989 91.2473 25.1199
-39 17 30 o 3.99692 3.04147 60.2662 21.2373 51.5508 22.4259 77.6041 25.8784
-39 17 31 o 4.17604 3.28209 61.4749 22.0206 59.9474 24.8755 67.5999 25.7353
-39 17 32 o -0.365988 3.96986 46.9885 21.1285 53.2563 24.216 55.0479 25.1225
-39 17 33 o 11.0699 3.89928 97.8111 21.448 86.6476 27.0112 98.7327 30.4528
-39 18 6 o 5.37359 1.91554 68.514 15.0399 65.386 19.0555 63.5022 20.8991
-39 18 7 o 4.94502 2.03892 64.7799 16.441 64.1787 20.1198 58.9624 21.1979
-39 18 8 o 8.0612 2.24502 85.3624 14.2618 88.6174 18.0666 67.9712 22.6615
-39 18 9 o 13.2815 2.33856 113.084 10.9559 116.967 14.1136 94.6067 20.3721
-39 18 10 o 5.22982 3.99177 62.8843 23.9579 53.6521 24.402 76.1555 28.9669
-39 18 11 o 2.39574 3.03192 50.067 20.3121 59.2237 26.0964 50.0224 21.2919
-39 18 12 o 3.0267 2.41497 52.1163 18.8606 52.934 21.2371 54.999 22.1516
-39 18 13 o -0.433979 2.39784 36.2824 16.3583 36.3407 17.2437 50.9998 21.5043
-39 18 14 o -1.5062 2.45794 33.522 15.6345 41.0571 18.7785 39.2252 18.5539
-39 18 15 o 3.25699 2.56347 54.1432 19.453 50.4379 21.2356 62.9576 23.4667
-39 18 16 o -1.83103 2.56326 33.5799 15.7597 34.6802 16.8218 49.1613 21.4425
-39 18 17 o 5.80026 2.6214 70.3926 19.0306 74.3948 22.9005 61.7467 23.5399
-39 18 18 o 12.0891 2.78666 106.804 13.9856 126.902 15.9134 67.2963 24.619
-39 18 19 o 7.73265 2.79825 82.4058 18.2468 97.4709 21.0299 59.0365 23.7983
-39 18 20 o 14.3635 2.9256 117.255 13.2872 73.5599 24.0627 149.827 15.7003
-39 18 21 o 5.33446 2.89354 67.259 20.5839 74.2905 23.8719 58.8497 24.2312
-39 18 22 o 6.54268 2.86693 74.9802 19.7373 83.3405 23.6258 61.8776 24.2692
-39 18 23 o 15.2387 3.02929 121.019 13.3152 94.3896 22.9226 136.954 17.6096
-39 18 24 o -0.492604 3.01576 40.9263 18.4079 53.4627 23.1707 43.061 20.1712
-39 18 25 o -1.85193 3.59335 40.8727 19.0093 39.6915 19.1964 65.5745 27.882
-39 18 26 o 21.453 4.98688 138.315 19.3944 122.677 30.1031 129.721 29.3279
-39 18 27 o 1.20721 2.88844 46.2701 19.3966 47.0335 21.0278 57.6007 23.9304
-39 18 28 o 10.4381 3.04447 97.792 16.8979 89.5021 23.7706 94.6977 24.6282
-39 18 29 o -1.7508 2.91067 36.7833 17.1078 42.0288 19.6499 46.5795 21.3904
-39 18 30 o -5.85012 3.86253 35.2175 17.2251 36.9902 18.4303 54.9616 25.0127
-39 18 31 o -4.16787 3.8124 37.6643 18.1061 41.926 20.3599 51.3963 23.9131
-39 19 8 o 7.64247 2.21853 82.6855 14.5689 81.3536 19.365 71.4238 22.1613
-39 19 9 o 1.59641 2.28216 43.2289 17.5912 52.5137 20.6711 41.7082 19.1165
-39 19 10 o 3.7027 4.10566 56.4609 23.3518 63.0549 26.9659 54.6084 24.9757
-39 19 11 o 4.47512 2.38735 60.7491 18.7164 44.387 19.4611 84.3448 22.2673
-39 19 12 o 7.61503 2.48157 81.7316 16.4543 83.948 20.7632 67.4666 23.5837
-39 19 13 o 3.92811 2.516 57.4634 19.3537 80.1936 21.4957 41.6133 19.4131
-39 19 14 o 1.46329 2.46283 44.1265 18.1517 37.3932 17.6542 67.8016 23.443
-39 19 15 o -0.189231 2.53366 38.0535 17.0127 50.2816 21.1361 38.8016 18.4552
-39 19 16 o 16.3977 2.80051 125.881 11.7755 123.08 16.7506 117.308 18.904
-39 19 17 o 2.54858 2.61373 50.3877 19.3393 54.3939 21.9783 52.4738 22.27
-39 19 18 o 0.541215 2.6241 41.531 17.9755 48.9001 21.0337 45.1882 20.5641
-39 19 19 o 5.03005 2.78537 65.0006 20.2484 56.4767 22.6461 74.6296 25.0081
-39 19 20 o 20.249 2.99041 140.879 11.197 139.939 15.5389 131.172 17.9717
-39 19 21 o 5.93886 2.78825 70.9623 19.8054 68.9395 23.6698 68.7429 24.7409
-39 19 22 o 0.15 2.72641 40.9719 18.0151 46.7106 20.7416 47.2712 21.2715
-39 19 23 o 6.27752 2.99076 72.6685 20.594 51.8516 22.6675 95.114 23.2858
-39 19 24 o 5.23506 3.25235 66.1616 21.9999 69.0633 27.0903 64.1772 24.4575
-39 19 25 o -2.92598 4.40814 42.9049 20.2979 52.5491 24.6453 49.1273 23.4852
-39 19 26 o 11.3059 4.15291 96.4409 22.8759 69.7531 29.0826 108.519 26.4391
-39 19 27 o 0.884234 2.92418 45.0107 19.2201 43.0809 20.058 61.4083 24.3692
-39 19 28 o 4.77716 2.99884 64.0879 21.1182 79.0908 24.4567 52.5431 23.0414
-39 19 29 o -1.48722 3.7849 42.8399 19.7792 55.4242 24.4361 45.8423 22.0733
-39 20 11 o 6.97801 2.40642 77.5604 16.7243 60.8855 21.5018 88.3869 22.3723
-39 20 12 o 10.6935 2.55302 99.2277 13.836 103.883 17.7203 77.54 23.8433
-39 20 13 f 3.70509 2.53987 55.8091 19.4262 66.4205 22.2824 47.5748 21.2212
-39 20 14 o 6.08679 2.61971 71.0342 18.946 68.1559 22.7703 67.0011 24.2035
-39 20 15 o -2.50941 2.5402 31.4379 15.0238 38.0876 17.9934 38.477 18.3613
-39 20 16 o 7.59904 2.65171 81.1281 17.6063 80.861 22.4972 70.5786 24.1402
-39 20 17 o -0.567911 2.58639 37.1514 16.8462 40.8846 18.8546 46.2316 20.9003
-39 20 18 o 1.21733 2.65542 44.1783 18.5637 44.7825 20.0564 54.2226 22.8131
-39 20 19 o 6.14992 2.7639 71.757 19.6004 87.3359 22.4095 53.0971 22.6853
-39 20 20 o 5.82654 2.7521 69.868 19.7399 61.036 23.1856 75.6265 24.5997
-39 20 21 o -0.0864272 2.73701 39.9781 17.79 38.7143 18.4055 57.2047 23.3789
-39 20 22 o -4.39903 2.70257 29.241 14.3243 37.9988 18.1348 35.5244 17.4021
-39 20 23 o 5.64182 3.03193 68.3736 21.097 62.4072 24.796 72.0917 24.8932
-39 20 24 o 10.6189 3.10247 97.6997 17.2432 110.452 22.3729 73.877 25.1
-39 20 25 o 12.2675 4.57651 98.5565 24.4192 110.942 30.109 73.3038 29.5935
-39 20 26 f 5.9039 3.18507 70.0136 21.6268 68.0044 25.9225 69.6651 25.3019
-39 21 17 o 2.59296 2.5946 50.1352 19.2618 57.422 22.3046 48.7161 21.4226
-39 21 18 o 9.28469 2.77001 90.935 16.5455 104.561 19.2782 62.4967 24.2926
-39 21 19 o 9.24021 2.84214 90.4273 17.0685 88.7231 22.6552 78.804 24.9318
-39 21 20 o -0.22213 2.73638 39.3684 17.6345 41.9174 19.4143 49.7942 21.9607
-38 0 2 o 2.77674 4.32091 44.4185 27.062 44.4185 27.062 44.4185 27.062
-38 0 3 o 0.114782 2.99412 31.2111 20.3984 31.2111 20.3984 31.2111 20.3984
-38 0 4 o -0.357887 3.00204 29.8959 19.8363 29.8959 19.8363 29.8959 19.8363
-38 0 5 o 0.13117 3.1496 32.1505 20.9799 32.1505 20.9799 32.1505 20.9799
-38 0 6 o 11.6849 3.43709 102.708 19.5692 102.708 19.5692 102.708 19.5692
-38 0 7 o 7.18444 3.50648 71.4381 27.2585 71.4381 27.2585 71.4381 27.2585
-38 0 8 o -0.55145 3.40904 31.5766 21.0118 31.5766 21.0118 31.5766 21.0118
-38 0 9 o 60.346 4.66328 248.809 9.84028 248.809 9.84028 248.809 9.84028
-38 0 10 o 84.2759 5.19199 294.629 9.23975 294.629 9.23975 294.629 9.23975
-38 0 11 o 15.5972 4.73347 117.724 23.7374 117.724 23.7374 117.724 23.7374
-38 0 12 o 11.7452 3.89666 101.237 23.1116 101.237 23.1116 101.237 23.1116
-38 0 13 o 66.1438 5.04048 260.717 10.1493 260.717 10.1493 260.717 10.1493
-38 0 14 o 34.6917 4.61905 187.187 13.0581 187.187 13.0581 187.187 13.0581
-38 0 15 o 32.3602 4.50981 180.676 13.2248 180.676 13.2248 180.676 13.2248
-38 0 16 o 34.2261 4.55693 186.071 12.9592 186.071 12.9592 186.071 12.9592
-38 0 17 o 12.2501 4.18298 103.065 24.4603 103.065 24.4603 103.065 24.4603
-38 0 18 o 30.2503 4.41499 174.645 13.4119 174.645 13.4119 174.645 13.4119
-38 0 19 o 21.1679 4.49695 143.784 16.9841 143.784 16.9841 143.784 16.9841
-38 0 20 o -5.51076 3.99436 25.5919 18.2632 25.5919 18.2632 25.5919 18.2632
-38 0 21 o 6.60899 4.18002 66.3087 30.3059 66.3087 30.3059 66.3087 30.3059
-38 0 22 o 6.33372 4.29966 64.3896 30.6332 64.3896 30.6332 64.3896 30.6332
-38 0 23 o 2.14035 4.96538 46.1952 28.5446 46.1952 28.5446 46.1952 28.5446
-38 0 25 o 9.55079 5.36225 80.2689 34.2886 80.2689 34.2886 80.2689 34.2886
-38 0 26 o 5.34288 4.27096 58.8003 30.0695 58.8003 30.0695 58.8003 30.0695
-38 0 27 o 20.3569 4.61565 140.455 18.0013 140.455 18.0013 140.455 18.0013
-38 0 28 o -3.00903 4.25128 30.6815 21.2288 30.6815 21.2288 30.6815 21.2288
-38 0 29 o 60.9034 5.42238 249.937 11.4042 249.937 11.4042 249.937 11.4042
-38 0 30 o 1.6075 4.34169 42.5257 26.4621 42.5257 26.4621 42.5257 26.4621
-38 0 31 o 27.3151 4.84905 164.752 15.7492 164.752 15.7492 164.752 15.7492
-38 0 32 o 41.5987 5.2621 205.288 13.5473 205.288 13.5473 205.288 13.5473
-38 0 33 o -7.92082 5.8674 30.8477 22.0345 30.8477 22.0345 30.8477 22.0345
-38 0 34 o -4.09336 4.25932 28.8508 20.2465 28.8508 20.2465 28.8508 20.2465
-38 0 35 o 10.691 4.40961 91.831 28.6538 91.831 28.6538 91.831 28.6538
-38 0 36 o -3.53424 4.25654 29.6962 20.7074 29.6962 20.7074 29.6962 20.7074
-38 0 37 o 1.42847 4.36174 41.7593 26.2175 41.7593 26.2175 41.7593 26.2175
-38 0 38 o 11.8463 4.54055 97.9984 27.9746 97.9984 27.9746 97.9984 27.9746
-38 0 39 o 6.645 4.48913 65.063 31.259 65.063 31.259 65.063 31.259
-38 0 40 f 12.1956 4.5592 99.7988 27.6345 99.7988 27.6345 99.7988 27.6345
-38 0 41 o -0.934863 4.41024 35.3118 23.6234 35.3118 23.6234 35.3118 23.6234
-38 0 42 o 9.17485 6.20449 74.4334 36.6011 74.4334 36.6011 74.4334 36.6011
-38 0 43 o -6.35663 4.25838 25.631 18.3836 25.631 18.3836 25.631 18.3836
-38 0 45 o -3.82871 4.41067 29.6983 20.7901 29.6983 20.7901 29.6983 20.7901
-38 1 1 o 20.3243 2.41536 142.792 8.89347 142.702 11.6975 135.261 14.7071
-38 1 2 o 5.45981 3.09537 67.5978 21.3865 61.1397 24.8522 73.13 25.0708
-38 1 3 o -4.01671 2.64767 29.7293 14.4794 45.6954 21.304 32.3974 15.8378
-38 1 4 o 5.02582 2.16269 67.4721 16.8267 77.5476 20.4272 55.6176 20.9925
-38 1 5 o 3.36808 2.26106 55.8485 18.334 76.0205 21.2338 44.0422 19.4235
-38 1 6 o 11.1416 2.40397 104.5 12.2684 117.592 15.4796 81.5033 21.5338
-38 1 7 o 4.9432 2.38729 66.9166 18.1906 87.4915 20.3706 49.1984 20.8735
-38 1 8 o 4.65349 2.45668 65.0219 18.7422 65.8384 22.8102 64.5075 22.6254
-38 1 9 o 33.201 2.90238 184.219 8.26341 175.853 12.3472 187.867 11.431
-38 1 10 o 30.7938 2.96216 177.241 8.77058 176.316 12.4915 173.541 12.7369
-38 1 11 o 12.4381 2.71705 110.712 13.0921 89.536 22.689 122.158 16.708
-38 1 12 o 1.8793 2.63843 49.4089 19.3022 95.8329 21.0458 34.4886 16.873
-38 1 13 o 9.97201 2.81787 98.0646 15.5512 92.1868 22.8564 96.5849 21.9641
-38 1 14 o 14.6445 2.92383 120.641 12.878 95.8525 22.6715 136.461 16.3631
-38 1 15 o 21.947 3.06625 149.008 10.8395 156.508 14.8358 135.977 16.8625
-38 1 16 o 6.79218 2.89454 79.3565 19.2759 61.403 24.1397 96.4394 22.3553
-38 1 17 o 6.66357 2.86889 78.6889 19.2375 65.3577 24.2891 91.0169 23.286
-38 1 18 o 26.7688 3.16161 165.156 10.0627 148.755 15.95 175.946 13.4158
-38 1 19 o 21.0531 3.09526 145.983 11.1775 149.268 15.843 137.784 16.693
-38 1 20 o 12.4107 3.05478 110.45 14.8448 113.108 20.8101 100.571 22.9166
-38 1 21 o 24.6604 3.25036 158.285 10.8078 157.789 15.4872 153.946 15.797
-38 1 22 o 1.94078 3.02653 52.219 20.5909 46.3764 21.3166 74.5768 25.108
-38 1 23 o 5.5402 4.34289 72.8044 25.3983 58.1069 26.0549 103.395 30.0927
-38 1 25 o 7.97338 4.35313 84.5801 25.109 77.0166 29.6844 93.3516 30.174
-38 1 26 o 20.335 3.26758 143.213 12.0482 135.979 18.3132 144.691 16.9659
-38 1 27 o 13.5321 3.26953 115.343 15.1989 97.5522 24.8204 124.518 20.045
-38 1 28 o 20.3252 3.31666 143.077 12.2449 136.522 18.5029 143.73 17.375
-38 1 29 o 0.3793 3.06027 45.9667 19.6462 48.0669 21.7141 59.6641 24.3896
-38 1 30 o 20.2167 3.31245 142.654 12.2668 143.576 17.244 135.615 18.7587
-38 1 31 o 74.6196 4.14719 277.467 7.82725 274.392 11.2933 276.563 11.0324
-38 1 32 o -3.29576 3.58781 39.2319 18.4848 44.8176 21.8699 52.172 22.9482
-38 1 33 o 4.73907 3.23235 67.0797 21.9152 57.2062 24.2418 84.7815 25.7924
-38 1 34 o 0.474001 3.49598 48.8269 20.9362 53.5568 23.0952 60.3211 26.6195
-38 1 35 o 3.45168 3.03261 59.5252 21.1843 100.256 23.2799 42.4285 19.9988
-38 1 36 o 16.3289 3.27845 127.25 13.6938 114.378 22.1838 131.905 18.7688
-38 1 37 o -3.48182 3.08084 34.9665 16.6644 45.1883 20.944 42.1409 20.0431
-38 1 38 o 14.959 3.27545 121.2 14.4209 109.413 22.6235 124.707 20.3847
-38 1 39 o 16.8164 3.26302 128.989 13.4308 141.686 17.5026 106.541 23.1983
-38 1 40 o 11.6998 3.24081 105.786 16.5708 115.476 21.5226 86.5667 25.8057
-38 1 41 o 0.742494 3.59204 49.7899 21.2826 43.7371 20.5791 86.2884 30.2507
-38 1 42 o 16.945 3.49149 128.853 14.4231 135.145 21.4495 115.627 21.6267
-38 1 43 o -4.23195 3.57742 36.8821 17.68 46.0277 22.5074 45.8312 21.0979
-38 1 45 o 3.37374 4.08992 61.3125 24.0088 61.0793 27.2131 71.3404 27.5046
-38 2 1 o -0.416422 1.96537 33.3449 14.94 35.4717 16.5285 43.9988 18.8405
-38 2 2 o 3.79264 2.08314 58.131 17.3968 64.4949 20.7025 52.4008 20.5568
-38 2 3 o 4.86035 2.65714 64.9389 19.6956 58.3014 22.1022 73.8619 25.2525
-38 2 4 o 8.55943 3.31099 86.1102 20.4262 68.4389 29.6437 90.7147 21.8148
-38 2 5 o 0.98894 2.22283 41.885 17.2387 58.6841 21.526 38.8789 17.9597
-38 2 6 o -0.795952 2.25593 34.908 15.7906 47.3499 19.992 37.001 17.5101
-38 2 7 f 13.3594 2.43982 115.218 11.2202 129.405 13.9939 90.3256 20.6945
-38 2 8 o 24.7472 2.69034 158.579 8.9114 155.953 12.9198 156.42 12.7968
-38 2 9 o 19.5981 2.70877 140.569 10.1496 133.102 15.446 142.301 14.178
-38 2 10 o 12.4728 2.61266 111.008 12.5317 108.332 18.8653 106.891 18.4259
-38 2 11 o 11.3217 2.68127 105.29 13.643 93.2428 21.8597 109.326 18.6459
-38 2 12 o 13.6755 2.81591 116.345 12.8774 114.732 18.8031 110.986 19.4888
-38 2 13 o 12.3252 2.84661 110.041 13.8388 98.301 21.7969 114.309 19.2868
-38 2 14 o 2.93649 2.7644 55.6431 20.1732 58.5664 23.3138 60.6451 23.5406
-38 2 15 o 36.8292 3.24249 194.257 8.75492 183.572 13.1962 200.311 11.9951
-38 2 16 o 15.3072 3.02327 123.436 13.0089 104.414 22.3011 133.625 16.9688
-38 2 17 o 33.3119 3.29645 184.554 9.37522 181.679 13.6243 183.044 13.3174
-38 2 18 o 28.9472 3.22602 171.842 9.86278 168.058 14.3177 171.136 14.0919
-38 2 19 o 13.6949 3.02111 116.49 13.8379 131.458 17.4092 92.0327 24.054
-38 2 20 o -0.450595 2.91372 41.9793 18.5342 51.8973 22.5182 47.5519 21.422
-38 2 21 o 6.61506 3.00578 78.372 20.0007 65.9496 24.8319 90.6675 24.0799
-38 2 22 o 14.7354 4.06388 118.743 18.5078 116.839 28.7385 111.58 25.3179
-38 2 23 o -4.96045 4.2329 40.3787 19.3228 54.8814 25.1291 46.4281 22.4355
-38 2 24 o 26.6229 3.70374 164.042 11.8926 155.426 17.0944 167.737 17.473
-38 2 25 o -2.04872 4.4258 47.4463 21.715 50.4074 23.9935 65.0082 27.8489
-38 2 26 o 32.8343 3.54528 183.07 10.1713 173.838 15.209 187.439 14.1285
-38 2 27 o 11.8147 3.2313 107.174 16.285 108.685 22.9344 98.311 24.2411
-38 2 28 o 3.1642 3.06323 58.3385 21.2232 49.9918 22.296 80.3137 25.3127
-38 2 29 o 14.8268 3.18749 121.302 14.004 116.613 20.7279 119.19 20.8014
-38 2 30 o -3.70078 3.01609 34.1539 16.335 46.7013 21.3173 39.6912 19.1204
-38 2 31 f 3.993 3.34271 63.3562 22.2693 55.4812 24.4448 80.4943 25.7077
-38 2 32 o 21.7144 3.64756 147.447 13.0774 136.548 22.3997 149.076 17.0825
-38 2 33 o 25.6951 3.41109 161.371 11.1267 168.205 15.0518 148.217 17.4925
-38 2 34 o 0.112686 3.18634 45.6853 19.7906 56.5838 23.6494 49.9455 22.7471
-38 2 35 o 31.5582 3.9916 178.481 11.7657 179.622 14.3614 165.733 22.3856
-38 2 36 o -0.105798 3.09109 44.2232 19.3202 75.1233 25.7151 38.9337 18.8442
-38 2 37 o 44.7646 3.70168 214.061 9.06734 207.488 13.1636 215.889 12.8459
-38 2 38 o 18.5325 3.36347 135.71 13.1298 147.964 17.3825 114.734 22.2033
-38 2 39 o 10.6061 3.19038 100.321 17.2596 112.994 21.6512 79.1343 25.9118
-38 2 40 o 4.00119 3.44643 62.8169 22.5575 72.3453 25.0457 59.8464 26.476
-38 2 41 o 8.54801 3.1509 88.8546 19.1191 84.0616 25.2187 87.6369 25.5559
-38 2 42 o 5.3537 3.20137 69.7621 21.7042 62.3197 24.684 81.4155 26.4346
-38 2 43 o 11.1353 5.33476 96.1752 27.5867 86.8602 35.2858 98.4176 31.1368
-38 2 45 o -2.8519 4.29206 44.0149 20.5717 61.091 27.0662 46.9521 22.5544
-38 3 1 o 2.71752 1.94447 50.1526 17.0137 57.8857 20.0074 46.4156 19.2724
-38 3 2 o 9.15647 2.09084 94.19 11.8767 92.1729 17.4188 88.455 18.101
-38 3 3 o 22.0403 2.3769 149.337 8.36014 143.445 12.0291 150.378 12.1529
-38 3 4 o 3.04377 2.71552 54.3926 19.9518 56.6243 22.0589 58.4072 24.2119
-38 3 5 o 2.44299 3.36327 53.7309 21.5359 58.8103 24.8793 57.8468 24.5128
-38 3 6 o 1.34608 2.29578 44.1783 17.7633 38.7391 18.0006 64.9091 22.1091
-38 3 7 o 6.17795 2.40435 75.3054 17.0956 85.1953 20.9898 61.6971 22.386
-38 3 8 o 7.59853 2.49637 84.4536 16.0507 76.8711 22.4603 85.4946 21.7149
-38 3 9 o 29.9164 3.01825 174.391 9.0858 186.34 13.1806 160.52 13.0137
-38 3 10 o 41.9822 3.08084 207.518 7.78064 201.936 11.54 208.616 10.7751
-38 3 11 o 55.6363 3.32453 239.305 7.2764 235.859 10.4029 238.792 10.3767
-38 3 12 o 41.7649 3.20405 206.975 8.11442 202.274 11.7293 207.483 11.5102
-38 3 13 o 14.8264 2.87467 121.409 12.5686 96.9889 21.9283 137.787 16.1323
-38 3 14 o 8.88016 2.84554 91.8924 16.8197 97.2544 22.177 80.0101 24.2078
-38 3 15 o 13.1026 2.91937 113.711 13.7075 100.71 21.9864 119.143 18.8202
-38 3 16 o 19.3048 3.04354 139.434 11.5222 153.209 14.9366 117.852 19.7404
-38 3 17 o 11.4504 3.00546 105.613 15.3356 92.7623 23.843 110.691 20.8522
-38 3 18 o 31.4966 3.28673 179.36 9.62198 195.07 12.587 157.477 15.5796
-38 3 19 o 2.44447 2.932 54.0325 20.5454 70.9292 24.7938 49.8723 22.0683
-38 3 20 o 1.96467 3.1556 52.8436 20.966 48.7502 22.389 71.1348 25.0064
-38 3 21 o 34.9868 3.87726 188.62 10.7991 197.475 15.1428 175 16.0588
-38 3 22 o -0.540046 4.18361 49.7835 22.0828 64.8102 27.7156 53.2046 24.4988
-38 3 23 o 23.5274 3.96778 153.267 13.6874 134.766 22.3396 163.292 18.4945
-38 3 24 o -2.92455 3.06664 36.2562 17.0849 35.4257 17.4925 62.0572 24.6648
-38 3 25 o 25.2736 4.83644 157.455 16.3052 159.745 23.82 144.685 24.931
-38 3 26 o 9.51447 4.28083 92.4684 24.01 137.459 26.9717 62.8128 26.5616
-38 3 27 o 42.0141 3.59791 207.626 9.08771 204.199 13.1364 206.889 12.9006
-38 3 28 o 0.173798 3.07314 45.2833 19.5255 50.3177 22.3441 55.3492 23.6027
-38 3 29 o 4.36005 3.12144 64.8986 21.5518 69.03 25.3114 66.36 25.3149
-38 3 30 o 12.4292 3.42317 109.63 16.8759 123.131 22.8149 90.5982 25.3679
-38 3 31 o 3.51574 3.52685 61.4689 22.7051 70.6999 28.8124 63.212 24.6792
-38 3 32 o 9.53154 3.18953 95.0947 18.2099 104.075 23.2416 79.9498 25.8843
-38 3 33 o 36.4724 3.5361 193.099 9.61047 205.224 12.7579 174.897 15.1718
-38 3 34 o 29.5726 3.44165 173.432 10.4299 172.523 15.0175 169.305 15.0896
-38 3 35 o 41.4739 3.88881 205.703 9.91954 196.053 13.7896 212.085 14.7827
-38 3 36 o -5.76778 3.34238 32.7617 16.0239 38.4915 18.6711 46.3002 22.0321
-38 3 37 o 30.4116 3.57266 175.573 10.6963 178.337 14.4895 166.007 16.6897
-38 3 38 o 24.2397 3.42183 156.173 11.5443 140.577 17.9464 165.67 15.9109
-38 3 39 o 4.34637 3.51735 64.7116 22.8354 61.9966 24.559 77.3886 29.4896
-38 3 40 o -5.99004 3.17299 31.0408 15.2692 33.8531 16.7752 49.8122 22.937
-38 3 41 o 0.511348 3.06122 45.9268 19.6397 68.2664 25.074 42.487 20.1316
-38 3 42 o 6.59418 3.13311 77.1492 20.783 71.8848 25.4379 80.9647 25.7985
-38 3 43 o 8.13613 4.47922 83.4601 25.6231 95.833 30.4005 71.546 29.3577
-38 3 44 o -2.43728 4.54569 46.3596 21.4992 61.4385 27.5579 50.4573 23.9199
-38 3 45 o 2.67489 4.3012 59.3249 24.1468 57.7862 26.2464 73.5737 28.7915
-38 4 1 o 17.4599 2.12095 132.536 8.4155 129.733 12.0925 129.924 12.3745
-38 4 2 o 8.39744 2.0523 89.8989 12.2625 75.8028 19.8205 95.5616 16.4766
-38 4 3 o 7.00247 2.13155 81.0559 14.2791 69.1869 20.6302 86.2271 19.3052
-38 4 4 o 3.5719 2.1911 56.8968 17.9925 76.6311 20.2496 43.3849 19.2689
-38 4 5 o 0.968895 2.84037 45.3179 19.1296 41.8592 19.2496 68.1713 26.1398
-38 4 6 o 5.32509 3.12412 68.0585 21.4795 72.2626 27.1706 65.5448 24.0726
-38 4 7 f 3.15025 2.31232 54.739 18.5535 61.0192 22.0449 53.3483 21.2266
-38 4 8 o 37.6327 2.86142 196.328 7.63945 184.097 11.5382 203.844 10.4379
-38 4 9 o 13.8009 2.61612 116.978 11.8639 114.482 18.0119 112.801 17.2298
-38 4 10 o 18.9556 3.01412 137.55 11.5711 141.718 18.6942 129.417 15.698
-38 4 11 o 9.12577 2.71579 93.2817 15.7942 111.729 18.8881 67.8932 23.7326
-38 4 12 o 62.1054 3.45035 252.97 7.14269 252.118 10.2346 249.926 10.1486
-38 4 13 o 56.2903 3.48633 240.667 7.58802 229.061 11.6023 246.922 10.2075
-38 4 14 o 38.7904 3.23063 199.383 8.49629 201.174 12.1949 193.614 12.1564
-38 4 15 o 13.8223 2.88936 117.052 13.1405 120.106 18.2645 106.684 20.9104
-38 4 16 o 17.2054 2.95663 131.386 11.9018 122.623 18.1099 134.38 16.9136
-38 4 17 o 31.5503 3.24664 179.497 9.49636 183.408 13.1982 170.909 14.1675
-38 4 18 o 14.5627 3.05834 120.189 13.5482 98.6749 23.1125 133.272 17.5797
-38 4 19 o 22.8854 3.16511 152.273 10.9473 163.086 14.6581 135.567 17.5155
-38 4 20 o 18.3943 3.37071 135.503 13.1802 129.784 20.8704 133.976 18.2917
-38 4 21 o 0.740118 4.06197 52.8438 22.611 66.7153 27.8796 55.5463 24.9954
-38 4 22 o 30.1355 4.24276 173.972 12.8492 175.886 17.1335 162.823 20.9557
-38 4 23 o 13.5273 3.15116 115.495 14.5995 97.1983 24.1422 125.26 19.1864
-38 4 24 o 20.6778 3.21719 144.475 11.7512 153.056 15.9181 129.831 18.7193
-38 4 25 o -0.78346 3.95622 47.7895 21.3193 58.5352 25.3166 54.2142 25.0589
-38 4 26 o 8.51649 4.48849 86.9958 25.4097 100.303 30.7802 75.2783 29.5969
-38 4 27 o 5.46811 3.09139 71.2985 21.1579 64.4287 24.9706 81.1967 25.3256
-38 4 28 o 52.2463 3.7287 231.85 8.42766 237.338 11.772 222.439 12.3345
-38 4 29 o 28.4604 3.63247 169.854 11.2516 175.15 15.5063 158.547 17.2249
-38 4 30 o 72.7485 5.18174 272.736 9.95624 264.989 15.6108 272.949 13.2324
-38 4 31 f -0.468966 3.28086 44.4376 19.6412 59.704 24.69 46.5202 21.6652
-38 4 32 o 2.27867 3.10815 54.0179 20.9934 46.0112 21.2351 80.1717 25.6292
-38 4 33 o 25.5151 3.39909 160.751 11.131 176.143 14.3826 137.275 18.8418
-38 4 34 o 37.9445 3.60434 196.903 9.60546 188.124 13.9594 201.276 13.6453
-38 4 35 o 26.5973 3.44578 164.087 11.0506 175.138 14.5052 145.168 18.1868
-38 4 36 o 22.6046 3.89728 149.78 13.7664 166.25 15.1031 95.7233 31.8722
-38 4 37 o 6.97981 3.49276 79.2214 22.1873 90.1354 25.0063 66.3711 27.37
-38 4 38 o 6.79283 3.44801 78.0356 22.1114 100.004 23.8112 56.9775 25.1799
-38 4 39 o -2.95904 3.24419 37.1741 17.5342 39.0729 18.8396 56.511 24.7574
-38 4 40 o -0.682877 3.02164 41.592 18.5879 47.8109 21.608 50.6777 22.4802
-38 4 41 o -4.44408 2.96303 32.0185 15.5304 34.7397 17.1711 49.0585 21.9206
-38 4 42 o 6.8312 3.24612 78.3218 21.1784 68.3854 25.7407 87.2035 25.8143
-38 4 43 o 4.07336 4.25116 64.7394 24.7097 61.1923 26.6448 79.0731 29.9268
-38 4 44 o 10.9174 3.31569 101.148 17.7992 103.576 23.8719 89.0342 26.1811
-38 4 45 o 3.36382 4.42237 62.1981 24.7735 70.8817 29.1944 64.1346 27.6195
-38 5 1 o 21.411 2.08766 147.391 7.43405 155.402 9.8968 133.434 11.8098
-38 5 2 o 5.34143 1.95065 69.9271 15.0406 68.1632 19.9332 66.2757 20.052
-38 5 3 o 47.4917 2.66995 220.805 6.33254 218.368 9.01778 218.976 9.08917
-38 5 4 o 19.1518 2.36997 138.9 8.97433 138.2 13.0291 134.202 13.045
-38 5 5 o 2.30137 2.3061 49.1632 18.3222 59.6616 21.4051 46.3289 20.3174
-38 5 6 o 3.53986 2.96491 57.937 20.9074 53.1617 22.1001 72.7792 26.8899
-38 5 7 o 1.40253 3.10828 48.7105 20.2475 51.3066 23.3444 57.3568 23.2318
-38 5 8 o 4.73808 2.44755 65.4299 18.6594 48.9121 20.9088 86.4194 21.1031
-38 5 9 o 15.8435 2.63346 125.776 11.0664 125.082 16.2468 120.336 16.33
-38 5 10 o 30.6117 2.92357 176.654 8.68477 157.804 13.8901 189.149 11.4551
-38 5 11 o 27.6906 2.94943 167.809 9.23066 181.599 12.3645 148.883 14.5282
-38 5 12 o 41.712 3.17452 206.809 8.04585 210.462 11.3758 199.077 11.6735
-38 5 13 o 21.7123 2.94194 148.121 10.458 160.705 13.9656 129.684 16.8522
-38 5 14 o 20.2027 2.94031 142.746 10.8575 137.934 16.0765 142.035 15.5668
-38 5 15 o 35.3728 3.17531 190.284 8.75349 181.893 12.8161 194.556 12.3156
-38 5 16 o 13.1675 2.93866 113.948 13.771 137.631 16.2398 78.833 24.6453
-38 5 17 o 23.8304 3.29115 155.152 11.1723 152.635 17.6895 152.061 15.0943
-38 5 18 o 66.8004 3.77272 262.473 7.52754 258.146 10.8709 262.906 10.6058
-38 5 19 o 19.6071 3.43159 139.929 12.9777 148.544 18.4914 125.841 19.8265
-38 5 20 o 52.1173 4.90913 229.921 11.2039 237.68 15.5884 214.868 16.8028
-38 5 21 o 32.6634 4.71655 180.508 13.7737 180.788 19.911 171.27 20.4985
-38 5 22 o 1.19427 3.04969 48.9689 20.177 61.3331 24.4382 50.5311 22.4267
-38 5 23 o 16.5199 3.15326 128.452 13.0223 118.326 20.7341 131.49 17.9864
-38 5 24 o 4.19713 3.02539 63.745 21.219 77.2229 25.3594 57.7301 23.7773
-38 5 25 o -1.24669 3.12009 40.9674 18.5471 63.9655 24.718 39.5724 19.2041
-38 5 26 o 31.5428 4.92112 176.929 14.6833 174.86 21.1744 168.938 22.1682
-38 5 27 o 19.7232 3.39425 140.594 12.7693 150.978 17.0111 122.499 21.1659
-38 5 28 o 8.84302 3.23292 91.0764 19.1776 66.2218 25.5294 112.645 22.0386
-38 5 29 o 33.4471 4.05737 183.978 11.5965 156.666 23.586 192.47 13.7855
-38 5 30 o 14.4663 3.43004 119.047 15.4366 95.5567 26.1561 131.717 19.6151
-38 5 31 o 41.2105 3.71765 205.343 9.4973 198.322 13.94 207.583 13.3379
-38 5 32 o -7.89401 3.17181 28.5735 14.2609 36.3376 18.0133 38.4931 18.6693
-38 5 33 o 19.9866 3.32679 141.577 12.4188 152.13 16.4013 122.885 20.8181
-38 5 34 o 1.15269 3.07578 48.8263 20.2047 56.1505 23.5641 54.5658 23.4903
-38 5 35 o 22.563 3.33323 150.754 11.6578 148.617 16.4968 146.776 17.5566
-38 5 36 o -2.63104 3.01712 36.3656 17.0769 47.7844 21.5132 42.0866 20.029
-38 5 37 o 7.36473 3.96344 80.6595 23.9622 72.2631 25.5898 103.695 36.4452
-38 5 38 o -1.48663 3.87755 44.9191 20.4693 48.4625 21.7748 64.3145 30.4643
-38 5 39 o 22.4666 3.33963 150.086 11.7343 164.095 15.1675 126.449 20.3084
-38 5 40 o 11.4865 3.15698 104.882 16.2744 80.656 25.5344 120.09 20.4182
-38 5 41 o 2.92047 3.01281 56.1435 20.9386 74.0507 25.2605 50.1781 22.2399
-38 5 42 o 1.30665 4.12157 54.1385 22.9571 56.2501 25.3289 66.7126 27.8735
-38 5 43 o -1.40648 4.18704 46.7138 21.2807 55.8345 25.2744 54.469 25.1052
-38 5 44 o 0.77402 3.09687 46.8895 19.8921 55.0542 23.4161 51.8843 22.9091
-38 5 45 o 11.3299 4.50649 98.9512 24.0617 103.991 30.4522 85.3225 30.5339
-38 6 1 o 16.31 1.92651 128.299 7.89387 127.285 10.7752 124.168 12.2642
-38 6 2 o 5.30876 1.88215 69.9053 14.5592 83.4824 17.2037 51.9301 19.6372
-38 6 3 o 11.8902 2.07668 108.554 10.1249 97.8222 16.0183 112.888 14.1396
-38 6 4 o 7.89231 2.11301 86.874 13.1343 78.4776 20.0254 87.4363 18.32
-38 6 5 o 2.82013 2.09509 51.7494 17.6587 44.8397 19.3174 65.0969 20.8103
-38 6 6 o 9.51792 2.4295 95.5924 13.6862 91.0796 19.1195 91.9409 21.4395
-38 6 7 o 0.657526 3.67522 48.7778 21.1917 42.3831 20.531 78.3277 27.9029
-38 6 8 o 37.3192 3.27852 194.718 8.83155 194.656 16.7172 190.625 10.6707
-38 6 9 o 15.9809 2.63956 126.281 11.0463 121.267 16.6652 124.848 15.8868
-38 6 10 o 16.6388 2.65763 129.071 10.8731 127.524 16.1316 124.708 15.7827
-38 6 11 o 20.7342 2.79874 144.636 10.1884 121.417 17.9065 158.457 12.9515
-38 6 12 o 74.2404 3.60309 276.787 6.81025 271.964 9.81787 277.368 9.62574
-38 6 13 o 43.0009 3.25824 209.967 8.13369 210.922 11.391 204.513 11.9235
-38 6 14 o 51.0514 3.36571 229.11 7.69632 234.153 10.7369 219.973 11.2811
-38 6 15 o 15.6147 2.95182 124.644 12.5606 122.333 18.2974 120.186 18.9164
-38 6 16 o 4.11043 2.80135 62.4381 20.4021 82.0671 23.9303 51.47 22.1498
-38 6 17 o 43.6138 3.35263 211.613 8.30464 213.733 11.6691 205.366 12.1121
-38 6 18 o 35.7825 3.60065 190.939 9.89929 193.189 14.8881 184.498 13.688
-38 6 19 o 9.11295 4.08859 90.1026 23.4991 73.6573 28.7004 104.305 28.1584
-38 6 20 o 21.0771 4.30677 143.458 15.9765 113.926 27.6107 161.004 20.7686
-38 6 21 o 18.8755 3.18763 137.631 12.2444 145.943 16.4615 122.15 19.9796
-38 6 22 o 2.0103 2.96593 52.0497 20.4263 69.7734 24.9338 48.4698 21.7508
-38 6 23 o 3.04686 2.99212 57.2961 20.9552 87.2623 24.566 45.3247 20.8883
-38 6 24 o 4.16237 2.98763 63.4133 21.0856 83.024 24.9665 53.4247 22.8856
-38 6 25 o 3.36314 2.96379 58.9148 20.9451 65.2461 24.6237 60.436 24.0999
-38 6 26 o 9.9791 4.44336 94.1984 24.4627 106.081 29.8261 79.3315 30.0707
-38 6 27 o 1.74795 4.04043 56.0883 23.1786 57.3909 26.0284 69.0471 27.3144
-38 6 28 o 10.1671 3.31315 98.165 18.331 100.507 26.1316 90.0135 24.7068
-38 6 29 o 26.8635 3.72221 164.613 11.9101 145.07 21.6181 171.845 14.9021
-38 6 30 o 9.8014 3.19865 96.4753 18.0075 74.1683 25.6703 113.592 22.0778
-38 6 31 o 41.319 3.58088 205.74 9.12822 201.219 13.1008 205.894 13.073
-38 6 32 o 16.6806 3.25024 128.797 13.3977 119.854 20.7425 130.563 19.0454
-38 6 33 o 11.9024 3.18523 107.384 16.0061 100.376 23.7967 106.382 22.8758
-38 6 34 o 20.7407 3.3178 144.276 12.1433 130.286 19.1221 151.72 16.7144
-38 6 35 o 3.42441 3.13562 59.4467 21.4944 54.646 23.3659 74.6402 25.9841
-38 6 36 o -0.923279 2.97711 40.6566 18.2878 50.6362 22.2037 46.3585 21.2969
-38 6 37 o 13.4932 3.64298 113.346 17.3671 116.048 20.8197 94.8509 30.6903
-38 6 38 o 10.5683 3.66245 98.4304 20.1452 103.157 22.9391 80.8579 30.784
-38 6 39 o 2.24787 3.08859 53.1907 20.8533 55.9145 23.4483 61.1847 24.8228
-38 6 40 o 13.2787 3.1722 113.567 14.9778 95.6546 24.2603 122.132 20.1129
-38 6 41 o -4.8894 3.01299 31.5818 15.3959 37.877 18.4127 42.7265 20.161
-38 6 42 o 6.49581 4.17106 75.5321 24.9067 75.3703 28.9504 77.913 29.3255
-38 6 43 o -0.333726 3.04676 42.7219 18.9031 53.4687 23.0988 47.0147 21.4752
-38 6 44 o 10.6663 3.22545 100.019 17.5085 99.0304 24.0308 91.5728 25.4829
-38 7 1 o 1.30986 1.51715 38.7412 14.7676 42.7377 16.7342 41.3937 17.4319
-38 7 2 o 5.84298 1.73796 74.3953 12.6756 77.6058 16.4917 63.9872 19.2939
-38 7 3 o 1.65652 1.84748 42.9629 16.3152 47.0192 18.8311 45.8864 18.8651
-38 7 4 o 13.3668 2.12589 115.458 9.72298 125.208 12.8716 98.7007 16.3519
-38 7 5 o 10.1646 2.18502 99.6964 11.6876 106.257 15.9291 85.5227 19.1166
-38 7 6 o 18.0906 2.34592 135.044 9.14195 144.519 12.3067 119.853 14.573
-38 7 7 o 4.33007 2.7583 62.2669 20.2378 66.8224 21.9348 59.5027 25.6156
-38 7 8 o 10.6534 3.8585 96.3736 21.4932 98.2462 27.8906 83.8073 28.4394
-38 7 9 o 6.12044 2.43778 74.8812 17.3689 62.7668 22.5583 83.5035 21.4783
-38 7 10 o 18.2593 2.67319 135.428 10.4063 134.086 15.2504 131.035 15.1476
-38 7 11 o 21.0339 2.7554 145.743 9.95046 152.457 13.8521 133.905 15.1404
-38 7 12 o 81.9804 3.72975 290.863 6.70848 293.262 9.5439 284.248 9.60106
-38 7 13 o 37.9301 3.15747 196.99 8.40482 191.267 12.1962 198.219 11.9202
-38 7 14 o 17.491 2.90637 132.297 11.6106 132.691 16.6325 125.587 17.5337
-38 7 15 o 43.395 3.27984 210.998 8.1475 213.326 11.5321 204.52 11.7995
-38 7 16 o 6.98137 2.82342 80.3434 18.7315 100.222 21.6754 59.8221 23.5551
-38 7 17 o 15.4362 3.32593 123.077 14.4098 108.978 23.9484 127.091 19.4181
-38 7 18 o 9.03434 4.00735 89.5803 23.2155 94.1895 29.3082 81.3021 28.5931
-38 7 19 o 14.6064 4.07977 117.436 18.8094 89.4841 29.3589 133.066 23.4282
-38 7 20 o 32.5011 3.29959 182.154 9.50955 180.856 13.4062 178.789 13.9625
-38 7 21 o 7.99226 3.00767 86.4239 18.747 116.468 20.1745 56.9909 23.5692
-38 7 22 o 14.4629 3.09236 119.641 13.773 123.985 19.3735 108.166 21.5942
-38 7 23 o 48.4574 3.67684 223.038 8.64076 219.607 12.9009 221.974 11.8918
-38 7 24 o 18.754 3.24123 137.062 12.5093 125.887 19.7112 141.383 17.308
-38 7 25 o 4.96613 3.01415 68.0705 21.0405 76.3928 24.9711 63.2886 24.7309
-38 7 26 o 10.5886 4.53512 96.907 24.4794 69.7437 28.9632 124.486 27.9121
-38 7 27 o 40.6495 5.914 200.116 15.5836 188.739 29.3174 196.095 19.595
-38 7 28 o 2.43374 4.33447 59.7011 24.2622 ? ? 59.7011 24.2622
-38 7 29 o 46.3817 3.62832 218.196 8.717 217.838 12.3334 214.26 12.626
-38 7 30 o 4.48278 3.08501 65.2881 21.4146 48.8417 21.9991 95.6357 24.0961
-38 7 31 o -1.0731 2.9316 39.9985 18.0557 53.7444 22.9528 43.2004 20.18
-38 7 32 o 4.74643 3.02519 66.6693 21.1488 59.1166 23.9917 79.8444 25.2873
-38 7 33 o 34.1538 3.46485 186.628 9.74651 185.174 13.8292 183.119 14.2293
-38 7 34 o 13.0034 3.23409 112.463 15.4525 108.162 22.4808 108.374 23.1757
-38 7 35 o 4.93982 3.10878 67.6337 21.4371 84.0467 25.077 57.0028 24.0151
-38 7 36 o 12.4856 3.48668 109.012 17.3109 105.456 22.0386 102.699 29.0607
-38 7 37 o 4.22123 3.14277 63.3574 21.6276 78.6902 25.6165 55.7137 23.7777
-38 7 38 o 19.8489 3.29522 140.636 12.3844 155.788 15.5822 113.184 22.7315
-38 7 39 o 25.6399 3.86521 159.71 12.7674 157.942 15.695 149.826 24.8554
-38 7 40 o -3.08851 3.02353 35.1892 16.6955 34.1041 16.8721 62.173 24.9465
-38 7 41 o 7.37978 4.28555 79.8318 25.1523 80.6441 29.3934 79.1167 30.0345
-38 7 42 o 5.19544 4.27396 69.4278 25.0956 84.1316 29.6728 62.5552 27.2983
-38 7 43 o 5.83425 3.11243 72.2476 21.175 85.617 25.3957 61.1061 24.4931
-38 7 44 o 2.96941 3.12811 56.436 21.2752 56.1604 23.7216 65.7761 25.2946
-38 8 1 o 0.501892 1.3425 32.2006 13.3388 40.9458 15.5804 32.2698 14.9822
-38 8 2 o 7.02743 1.64733 82.7468 10.6627 91.3019 13.0206 63.9072 18.9178
-38 8 3 o 3.75402 1.80894 58.1079 15.8506 68.0856 18.0238 46.8942 19.2876
-38 8 4 o 0.588634 1.8322 36.8881 15.4549 42.4476 18.0689 41.3196 17.9099
-38 8 5 o 1.08776 1.98164 40.6214 16.4427 38.5311 17.4913 54.1479 20.208
-38 8 6 f 10.7003 2.1996 102.534 11.4164 99.7713 17.0086 98.3429 17.0797
-38 8 7 o 12.3681 2.34218 110.556 11.2395 110.59 16.0906 103.555 17.4052
-38 8 8 o 3.64379 3.88878 60.5521 23.4963 71.9987 27.9858 57.9358 25.4999
-38 8 9 o 30.5387 3.28148 175.497 9.82128 171.439 19.3828 172.415 11.7767
-38 8 10 o 23.4377 2.72729 154.061 9.30462 156.701 13.1404 146.251 13.8124
-38 8 11 o 16.7876 2.69921 129.553 11.004 140.56 14.9907 112.745 17.6772
-38 8 12 o 13.7895 2.72944 116.725 12.424 101.964 20.5703 123.212 16.7803
-38 8 13 o 21.3584 2.88165 146.778 10.3371 148.33 14.9458 139.904 15.1158
-38 8 14 o 27.9003 2.99437 168.458 9.33571 173.814 13.2197 158.697 13.7175
-38 8 15 o 12.022 2.79901 108.504 13.8079 86.6762 23.4274 120.722 17.6089
-38 8 16 o 3.72413 3.34162 61.1115 22.1762 72.4731 27.9757 59.5735 24.0209
-38 8 17 o 28.7685 4.15265 169.273 12.9322 145.397 21.8491 182.013 17.044
-38 8 18 o 6.30602 3.48473 75.2539 22.4958 82.6585 26.2004 68.3846 27.1101
-38 8 19 o 13.6306 3.01946 115.848 13.9137 145.097 15.8033 73.5323 25.0894
-38 8 20 o 0.301756 2.86547 44.0776 18.9281 48.3622 21.5792 53.9943 22.8188
-38 8 21 o 12.3723 3.0499 109.931 14.8974 95.1155 23.4343 117.078 20.3967
-38 8 22 o 11.5027 3.0261 105.725 15.4285 94.4095 23.8399 109.006 21.1948
-38 8 23 o 5.15539 2.95987 69.0601 20.7531 80.1435 25.1442 61.7364 24.06
-38 8 24 o 10.6273 3.02776 101.249 16.1898 86.9295 24.5572 108.032 21.6011
-38 8 25 o 4.90129 2.95525 67.5651 20.8252 82.9992 24.3791 57.1967 23.6994
-38 8 26 o 11.3354 5.66741 97.8444 28.545 90.3712 37.4482 100.254 31.457
-38 8 27 o -2.24082 6.01598 54.8543 25.1842 ? ? 54.8543 25.1842
-38 8 28 o 22.1382 3.30922 149.358 11.6842 127.714 19.7975 162.898 15.2166
-38 8 29 o -2.01367 2.9512 37.4694 17.3578 40.165 19.1949 53.1632 22.8747
-38 8 30 o 9.95223 3.05082 97.54 16.9796 103.82 22.2624 83.8256 25.1315
-38 8 31 o 10.8032 3.06074 102.038 16.2361 104.436 22.4172 91.9603 24.2218
-38 8 32 f 15.0622 3.17734 121.969 13.8749 114.761 21.0904 121.646 20.198
-38 8 33 o -0.281461 3.05126 43.259 19.0381 57.864 23.8661 45.0761 20.955
-38 8 34 o 30.3354 3.4134 175.524 10.218 176.339 14.309 169.089 15.2442
-38 8 35 o 14.4934 3.49762 118.409 15.8511 116.333 21.3302 109.834 26.2545
-38 8 36 o -0.521179 3.23214 43.5057 19.3476 44.6786 20.6702 60.9986 25.7202
-38 8 37 o 1.09537 2.9497 47.467 19.7268 45.7523 20.8937 64.7415 24.7804
-38 8 38 o 17.0709 3.21216 129.926 13.1133 100.974 23.3439 149.34 16.6848
-38 8 39 o 16.2931 3.28274 126.536 13.7955 105.357 23.3794 137.967 18.2786
-38 8 40 f -1.53965 3.53943 42.5074 19.4412 51.8911 22.7 49.6098 23.6932
-38 8 41 o 0.391893 4.278 51.9348 22.7082 60.9619 26.5389 57.9602 26.3275
-38 8 42 o 4.80069 3.0957 66.2088 21.4337 64.1637 24.7964 71.6571 25.6203
-38 8 43 o 3.96557 3.11894 61.4857 21.5187 74.2993 25.4641 55.8161 23.7911
-38 8 44 o 13.2293 3.25845 112.722 15.5356 111.406 22.1264 103.781 24.032
-38 9 1 o 1.23871 1.11192 35.9452 12.8238 33.4089 13.4625 48.1329 17.4069
-38 9 2 o 1.93157 1.46209 43.1589 14.7512 34.0927 14.987 64.7125 18.0398
-38 9 3 o 0.900803 1.63507 37.0058 14.9514 39.2151 16.5562 43.851 18.3015
-38 9 4 o 0.917456 1.80022 38.3376 15.6152 47.1169 18.4902 38.9837 17.4574
-38 9 5 o 10.3629 2.08053 100.912 10.962 104.443 14.6053 88.7999 18.6308
-38 9 6 o 13.87 2.20476 117.65 9.89568 107.376 15.4542 121.883 13.7916
-38 9 7 f 4.75191 2.1631 65.498 17.0974 69.6892 21.0876 59.3604 21.2926
-38 9 8 o 52.2297 3.52681 230.791 8.00674 240.465 9.0925 192.097 18.1994
-38 9 9 o 16.8143 3.68702 126.399 15.5904 124.895 25.5197 116.358 22.0731
-38 9 10 o 15.4047 2.6408 123.754 11.2878 118.06 17.1119 122.606 16.2761
-38 9 11 o 19.0891 2.70881 138.502 10.3057 132.247 15.5829 138.699 14.5451
-38 9 12 o 22.2065 2.79466 149.786 9.81496 138.652 15.3834 154.571 13.324
-38 9 13 o 0.105947 2.59069 41.0242 17.8079 54.1314 22.4492 42.6294 19.4705
-38 9 14 o 2.26582 2.809 51.8154 20.0066 68.297 25.4739 48.7695 21.1057
-38 9 15 f 4.05576 3.49297 62.801 22.689 78.926 27.8721 56.8551 24.3047
-38 9 16 o 8.15133 3.71117 84.7835 22.5212 83.2679 28.2153 82.3223 27.7014
-38 9 17 o 6.66643 3.05535 77.6933 20.3392 58.1285 23.5731 102.425 23.9637
-38 9 18 o 7.14554 2.82479 81.3101 18.582 71.7724 24.3427 87.04 23.5373
-38 9 19 o 40.3468 3.31769 203.304 8.55645 203.1 12.0599 199.048 12.478
-38 9 20 o 34.1075 3.31886 186.56 9.33657 166.465 14.7957 200.74 12.385
-38 9 21 o 46.3433 3.5336 218.013 8.49573 210.125 12.438 221.416 11.9086
-38 9 22 o 5.40194 2.99739 70.3948 20.8195 66.1633 24.9881 76.1908 24.868
-38 9 23 f 1.27264 2.95385 48.5041 19.9078 53.4914 22.9305 56.0058 23.3683
-38 9 24 o 13.735 3.13468 116.135 14.4313 112.233 21.9496 112.236 20.9698
-38 9 25 o 1.75985 2.97871 50.8054 20.2998 75.3571 25.0837 44.2636 20.5724
-38 9 26 o 7.6262 4.48422 81.9011 25.7184 79.8447 30.0261 85.1607 30.8604
-38 9 27 o 4.90127 5.46403 71.5345 27.8254 77.7626 34.4358 76.0728 30.1017
-38 9 28 o 2.91688 3.07511 56.7074 21.153 60.3616 24.5376 62.1188 24.4644
-38 9 29 o 0.407863 2.95004 45.0617 19.275 54.6294 23.0888 49.644 22.0656
-38 9 30 o 35.4473 3.41117 190.254 9.40921 190.673 13.2181 184.95 13.8517
-38 9 31 f 5.65677 3.03627 71.939 20.8662 55.3 23.3663 94.6766 23.9853
-38 9 32 o -0.280486 2.95129 42.5494 18.7248 44.6192 20.6312 56.6905 23.5611
-38 9 33 o 84.7132 4.47648 295.18 7.94105 289.102 10.6584 297.389 12.1714
-38 9 34 o 5.40337 3.37429 70.1662 22.3449 67.5034 25.4655 76.5804 27.5055
-38 9 35 o 15.364 3.66403 121.639 16.1579 122.248 20.1493 106.239 29.4696
-38 9 36 o -1.74549 2.98147 38.1441 17.591 37.0388 18.0561 61.4932 24.4359
-38 9 37 o -7.06266 2.92935 27.6418 13.7816 41.8223 19.7403 31.8207 15.9483
-38 9 38 o 2.60572 3.06337 54.6383 20.9454 50.6231 22.328 70.9847 25.6283
-38 9 39 o 19.4297 3.33176 138.866 12.6922 137.954 18.1875 131.764 19.4218
-38 9 40 o 26.7271 4.85115 160.648 16.011 170.729 21.1095 132.874 28.3659
-38 9 41 o 3.80552 5.87943 67.5735 27.9459 67.5735 27.9459 ? ?
-38 9 42 o 6.60055 3.1679 76.6563 21.0025 99.3591 23.2711 55.6821 23.9911
-38 9 43 o 25.6806 3.41967 160.447 11.221 159.915 15.8748 153.579 16.9213
-38 10 1 o 7.81424 1.92056 86.0896 11.9964 69.9138 27.0214 85.9796 13.0095
-38 10 2 o 5.91826 1.37133 76.1931 9.63063 61.4716 14.8328 91.2076 13.3947
-38 10 3 o 27.522 2.01743 167.819 6.30032 162.315 8.7435 170.338 9.34698
-38 10 4 o 3.21833 1.8023 53.8628 16.196 51.3257 18.7588 57.793 20.1509
-38 10 5 o 10.274 2.03077 100.508 10.7365 81.1839 18.2048 113.364 14.1764
-38 10 6 o 7.84844 2.08646 86.6732 12.9939 76.7031 19.5075 89.5447 18.3949
-38 10 7 o 9.9064 2.20863 98.2596 12.0085 86.3341 18.919 103.08 16.926
-38 10 8 o 18.1758 2.64023 134.688 10.3342 133.276 13.3529 128.081 17.9637
-38 10 9 o 14.8658 4.22256 115.319 19.8736 128.875 25.4238 85.9121 29.6356
-38 10 10 o 69.4782 3.64964 267.036 7.15657 258.416 11.5157 268.575 9.2989
-38 10 11 o 24.7441 2.99564 157.886 9.97712 106.342 22.4214 186.131 11.5211
-38 10 12 o 11.3072 2.65622 104.849 13.5717 119.984 17.1103 80.3103 22.9639
-38 10 13 o 6.27509 3.16579 74.4139 21.2213 86.1572 27.0078 64.6952 24.4096
-38 10 14 o 39.6467 4.15892 199.657 10.9394 205.918 15.7812 186.395 15.9685
-38 10 15 o 19.0171 3.83521 135.768 15.0296 122.984 25.0991 135.791 20.6193
-38 10 16 o 7.86266 2.80251 85.5019 17.7299 76.7182 24.1135 88.4321 23.2698
-38 10 17 o 14.7357 2.85509 120.874 12.5392 121.415 18.065 113.304 19.2049
-38 10 18 o 11.6219 2.89549 106.269 14.6432 104.295 21.0744 100.111 22.1879
-38 10 19 o 50.8069 3.46765 228.427 7.95396 218.649 11.5861 234.122 11.1759
-38 10 20 o 4.14239 2.95167 62.6695 20.9611 52.7813 22.7581 81.0159 24.7077
-38 10 21 o 50.6042 3.58671 227.887 8.24757 222.052 12.0653 229.094 11.5545
-38 10 22 o 26.0422 3.32083 162.273 10.767 157.673 15.8846 161.049 15.359
-38 10 23 o 5.09233 2.99002 68.4528 20.9194 82.4461 24.9326 58.9093 23.8959
-38 10 24 o 36.9978 3.41344 194.425 9.21107 184.487 13.7262 199.461 12.7861
-38 10 25 o 16.9311 3.35592 129.354 13.7848 117.898 23.2218 131.04 18.4482
-38 10 26 o 10.4727 3.82998 97.7494 21.1162 76.7034 29.1428 109.22 24.7082
-38 10 27 o 2.56075 4.51953 60.4174 24.6913 54.3479 25.2073 85.3493 31.0175
-38 10 28 o 17.4907 3.17864 131.997 12.757 123.448 19.4743 133.634 18.2892
-38 10 29 o 15.4768 3.12683 123.765 13.4324 151.877 15.7118 82.5968 25.2375
-38 10 30 o 11.317 3.11599 104.348 16.143 106.068 22.666 94.4718 24.0729
-38 10 31 o -1.40588 3.01523 39.4661 18.0097 41.777 19.8955 54.684 23.1229
-38 10 32 o 70.1257 3.94788 268.643 7.69608 270.001 10.7756 262.633 11.2143
-38 10 33 o 4.11547 3.13056 62.7837 21.581 86.2991 25.3302 50.8416 22.5986
-38 10 34 o 13.343 3.55289 112.705 17.0219 128.235 18.4053 73.6142 29.1174
-38 10 35 o 2.36036 3.09031 53.6034 20.9045 55.3663 23.3862 62.3345 24.9399
-38 10 36 o 17.8131 3.21626 132.817 12.8281 130.239 18.5482 127.449 19.5566
-38 10 37 o 42.2189 3.64016 207.405 9.20488 208.658 12.847 200.253 13.6622
-38 10 38 o 6.7267 3.20308 77.5393 21.0675 82.5873 25.5235 70.4239 26.0153
-38 10 39 o -6.68437 3.5572 32.6571 16.0843 45.9993 21.5782 38.1017 18.9217
-38 10 40 o 4.32813 4.26069 65.5086 24.7998 63.3932 27.109 76.7299 29.7646
-38 10 41 o 9.67369 3.13121 94.8367 17.9298 85.9536 24.8507 95.6523 24.7246
-38 10 42 o 10.5612 3.62745 97.7644 20.0837 96.4813 23.8784 88.153 30.9898
-38 10 43 o 13.5788 3.26077 114.256 15.316 95.3376 24.502 123.388 20.8582
-38 11 1 o -3.73967 3.42073 34.6806 16.7896 38.146 18.7864 46.4762 21.7515
-38 11 2 o 9.25343 2.14367 93.6856 12.2649 55.8781 24.9384 99.9209 12.4925
-38 11 3 o 6.9131 1.57576 82.1471 10.2582 77.6819 14.152 81.3215 16.7116
-38 11 4 o 16.1245 1.92884 127.578 7.9491 127.2 10.7076 122.599 12.5756
-38 11 5 o 3.03461 1.88006 52.4945 16.6747 50.4094 19.017 57.2268 20.5234
-38 11 6 o 21.8135 2.26242 148.689 7.9896 153.086 10.7592 138.337 12.5242
-38 11 7 f 6.62391 2.1283 78.6233 14.702 80.735 19.3046 69.2814 21.2692
-38 11 8 o 3.53475 2.18759 56.6733 17.985 59.4957 21.0196 55.8935 21.4632
-38 11 9 o 7.98762 3.38176 82.7227 21.2695 77.007 24.9542 83.1369 29.1234
-38 11 10 o 22.8672 3.30082 150.495 11.5631 146.427 23.3423 145.995 14.0483
-38 11 11 o 32.4875 3.44054 180.841 9.99206 183.462 14.812 172.013 14.1883
-38 11 12 o 33.678 3.75019 183.758 10.7234 177.317 15.6283 182.113 15.5654
-38 11 13 o 15.608 3.50325 122.3 15.321 85.9864 26.9415 143.624 18.5967
-38 11 14 o -0.101768 2.83736 41.8715 18.3954 48.3195 21.1321 49.2965 22.2083
-38 11 15 o 26.6269 2.95534 164.349 9.44728 157.095 14.0002 166.297 13.3218
-38 11 16 o 28.9535 3.05691 171.51 9.36 166.52 13.569 171.356 13.4368
-38 11 17 o 16.9031 2.91096 129.792 11.8644 111.005 19.8076 141.003 15.8119
-38 11 18 o 4.37663 2.77129 63.6265 20.2487 92.3086 22.5222 46.5679 20.9409
-38 11 19 o 46.1482 3.36308 217.549 8.10162 221.955 11.1909 208.347 12.0541
-38 11 20 o 40.0115 3.39101 202.23 8.79335 199.064 12.6014 200.574 12.6398
-38 11 21 o 4.25094 2.98088 63.2722 21.0624 81.0038 25.2934 54.0559 22.9059
-38 11 22 o -1.50649 2.84952 37.889 17.3719 35.4472 17.3659 64.5142 24.3197
-38 11 23 o 14.4384 3.0367 119.324 13.5538 110.285 21.3685 120.357 19.1056
-38 11 24 o 11.6481 3.0457 106.138 15.4669 88.2705 24.5275 115.219 20.3991
-38 11 25 o 6.61238 3.35078 77.0709 21.7836 84.5926 28.7301 71.4663 24.9893
-38 11 26 o 6.46205 3.23613 76.3519 21.3469 74.4314 25.4782 77.6615 26.7915
-38 11 27 o 4.69113 4.3709 67.937 25.2427 111.357 28.8871 49.515 23.5898
-38 11 28 o 0.382453 2.89864 44.4795 19.0678 60.6747 24.0273 44.354 20.4831
-38 11 29 o -1.78138 2.90237 37.5473 17.3302 39.5268 18.9257 53.8732 22.9279
-38 11 30 o 19.8378 3.24172 140.799 12.1642 115.294 21.4782 156.626 15.6061
-38 11 31 f 4.2211 3.08933 63.273 21.4454 57.4593 23.9024 75.9215 25.6004
-38 11 32 o 9.1855 3.09697 92.5987 18.1463 78.9013 25.4707 99.2798 23.4827
-38 11 33 o 25.1339 4.09737 157.441 13.753 135.154 21.3281 174.44 19.5634
-38 11 34 o 5.25681 3.24603 68.9196 21.9124 59.8793 23.9556 85.7712 27.7885
-38 11 35 o 7.48424 3.0776 82.3399 19.7984 113.112 20.06 51.5415 22.9365
-38 11 36 o 12.992 3.15444 112.001 15.1202 118.726 19.7797 93.7907 25.16
-38 11 37 o 14.8622 3.20508 120.423 14.1964 113.577 21.2705 118.345 21.2122
-38 11 38 o 0.70123 3.16587 46.9826 20.0284 57.0653 23.9926 50.5144 22.6384
-38 11 39 o 14.3081 4.46031 113.494 21.3433 100.909 29.7705 112.501 29.7559
-38 11 40 o 13.7724 3.38662 114.812 15.8543 107.759 22.9663 111.552 24.2492
-38 11 41 o -0.187991 3.00923 42.7735 18.8622 45.5497 20.9482 55.1316 23.4569
-38 11 42 f 2.63019 3.06363 54.3923 20.922 63.6516 24.646 54.5185 23.4287
-38 12 1 o 4.2156 3.62888 58.1122 22.6558 70.6996 26.9743 50.4694 23.2609
-38 12 2 o 3.6591 1.79851 56.485 15.9573 52.9465 23.974 58.5005 16.4508
-38 12 3 o 27.5189 2.19786 167.233 6.89038 169.205 10.0201 160.758 9.81715
-38 12 4 o 6.15468 1.69303 76.5951 11.9539 67.1439 17.2704 80.8943 17.3527
-38 12 5 o 6.97159 1.86925 81.5412 12.3816 66.1746 18.7499 91.8326 16.8292
-38 12 6 o 5.85263 1.97311 73.5776 14.5451 89.2798 16.4948 51.5103 20.1461
-38 12 7 o 6.10926 2.08938 75.0858 15.0819 52.4805 20.175 95.2421 17.5376
-38 12 8 o 2.79392 2.15376 51.5075 17.8911 53.8555 20.6509 53.6529 20.977
-38 12 9 o 3.54622 3.5267 58.6432 22.4755 58.6432 22.4755 ? ?
-38 12 10 o -5.89812 6.7426 49.4187 23.838 ? ? 49.4187 23.838
-38 12 11 o 8.70577 3.09527 88.3218 18.905 58.4915 23.906 116.023 21.22
-38 12 12 o 25.1127 2.88365 159.198 9.51972 159.492 13.018 152.315 14.7439
-38 12 13 o 14.8516 2.72464 121.134 11.9216 128.523 15.7876 104.283 20.3558
-38 12 14 o 4.81374 2.67788 65.7756 19.7338 75.0062 23.1331 57.7501 23.2647
-38 12 15 o 2.62928 2.61824 52.7221 19.5468 45.595 20.4369 71.6886 23.5294
-38 12 16 o 17.5769 2.86243 132.424 11.4199 139.551 15.5198 117.861 18.4803
-38 12 17 o 8.13054 2.79738 86.9588 17.437 83.5305 23.4808 83.6221 23.8958
-38 12 18 o 31.1225 3.0925 177.979 9.12062 184.478 12.4034 165.688 14.0214
-38 12 19 o 3.9053 2.84375 60.8079 20.5757 66.2276 24.2692 60.3864 23.7701
-38 12 20 o 4.49341 2.76818 64.3288 20.2077 72.2666 23.8148 59.4677 23.6503
-38 12 21 o 19.5791 2.98216 140.182 11.2231 117.415 19.0639 155.593 14.659
-38 12 22 o 19.4948 3.07798 139.7 11.6321 123.258 19.059 148.455 15.5983
-38 12 23 o 6.84089 2.91823 79.0161 19.4535 86.0684 24.292 69.3316 24.5967
-38 12 24 o 10.6423 3.15738 100.408 17.0607 84.6687 26.4304 105.665 21.676
-38 12 25 o -0.616185 3.06623 42.0619 18.7662 51.3327 22.9946 48.1593 21.5514
-38 12 26 o -0.33336 3.06626 42.972 18.9909 38.1842 18.4485 74.6328 26.2642
-38 12 27 o -0.167379 4.36509 50.9758 22.5871 53.313 24.8561 65.8389 27.9771
-38 12 28 o 2.47728 2.91283 53.5452 20.4496 51.8947 22.5172 65.7404 24.445
-38 12 29 o 4.54252 2.9538 64.8763 20.9312 80.1316 24.9903 55.93 23.2782
-38 12 30 o -1.13679 2.95655 39.6768 17.9993 43.9804 20.4807 51.386 22.4455
-38 12 31 o 22.8771 3.30431 151.449 11.5003 144.158 17.0422 152.067 16.5887
-38 12 32 o 5.33682 3.25599 69.3527 21.9334 69.3916 25.1384 71.7163 26.9233
-38 12 33 o 5.43371 3.65822 69.8346 23.3349 88.8871 26.1477 56.1718 25.3331
-38 12 34 o -2.13983 2.91633 36.499 17.0253 42.5204 19.9044 46.6593 21.2871
-38 12 35 o 8.17883 3.28178 85.7363 20.3348 87.3089 26.8453 79.055 25.5778
-38 12 36 o 10.9672 3.11297 101.935 16.5433 87.0076 24.9017 107.738 22.3662
-38 12 37 o -2.31223 3.03019 36.91 17.2621 43.5895 20.3574 46.5495 21.421
-38 12 38 o 46.5913 5.09851 215.358 12.4385 212.417 17.812 206.946 18.5393
-38 12 39 o -0.151244 3.85699 47.9288 21.2347 54.9188 24.3827 56.0594 25.4097
-38 12 40 o 6.52764 3.06724 76.1945 20.5795 61.1043 24.3964 91.4841 24.5316
-38 12 41 o 5.23324 3.04065 68.3435 21.1342 77.7708 25.1976 61.0559 24.4346
-38 13 1 o 8.14976 3.74149 76.8613 23.3836 95.7428 27.2658 54.1381 24.424
-38 13 2 o 2.73942 2.22882 49.6172 18.0954 64.9413 26.4059 46.0952 18.4717
-38 13 3 o 10.9338 1.46262 104.997 7.33378 102.293 9.35173 104.238 12.7482
-38 13 4 o 6.74272 1.67964 80.495 11.221 72.8671 15.7877 83.2213 17.6486
-38 13 5 o 4.43229 1.75243 63.3687 14.7457 60.049 18.4683 62.8071 19.8428
-38 13 6 o 13.1303 2.1961 113.82 10.2021 113.664 14.0335 106.022 16.5439
-38 13 7 o 8.62147 2.45851 89.4485 14.9032 63.837 22.0973 108.973 18.4592
-38 13 8 o -0.0666493 2.49928 38.8474 17.1578 50.5652 21.1529 40.3035 18.8853
-38 13 9 o 2.5184 2.90664 52.0186 20.2774 55.2243 22.0754 57.0849 24.9272
-38 13 10 o -1.19493 4.10285 45.372 20.8186 50.4134 23.6131 55.5056 25.2795
-38 13 11 o 15.8821 2.57452 125.573 10.8317 118.952 15.6217 125.789 16.3803
-38 13 12 f 14.8742 2.62759 121.237 11.4751 120.86 15.8907 113.473 18.4571
-38 13 13 o 8.42669 2.57603 88.8907 15.7368 92.4262 20.7495 76.8006 23.285
-38 13 14 o 10.5024 2.68073 100.363 14.3844 117.605 17.2556 71.8214 23.8387
-38 13 15 o 5.40641 2.65413 69.5681 19.2885 55.1536 22.3332 86.4779 22.957
-38 13 16 o 3.5828 2.63936 58.1568 19.8206 59.7001 22.8412 61.3084 23.4516
-38 13 17 o 27.4052 3.06006 166.529 9.65471 165.799 13.4204 161.217 14.5901
-38 13 18 o 5.53908 2.83065 70.4708 20.0567 85.8783 23.3572 56.6353 23.3287
-38 13 19 o 9.12721 2.87906 92.5285 16.9008 66.0519 24.163 113.228 20.0049
-38 13 20 o 8.6812 2.88717 89.9767 17.4166 94.8921 22.8833 77.9345 24.4863
-38 13 21 o 18.0265 2.99744 134.046 11.8194 124.708 18.1626 136.39 16.7557
-38 13 22 o 8.98576 2.86656 91.9383 16.9355 115.453 19.2642 62.7334 23.9804
-38 13 23 o 7.6648 2.89723 83.9865 18.5435 60.664 23.9114 104.645 21.2973
-38 13 24 o 8.72911 3.27657 89.1428 19.7497 90.4214 28.2075 82.9005 24.3827
-38 13 25 o 11.7774 2.97803 106.686 15.0186 89.0462 24.1538 114.903 19.8818
-38 13 26 f 2.26898 3.09042 53.1283 20.8503 58.5081 23.738 57.9422 24.4577
-38 13 27 o -2.22557 4.36379 45.7798 21.1724 53.6652 24.9698 55.4748 25.4537
-38 13 28 o 6.99827 2.97724 79.6969 19.6659 84.9205 24.6553 71.1973 24.9235
-38 13 29 o 1.22278 2.95705 47.8892 19.8133 66.2716 24.6476 44.9957 20.7916
-38 13 30 o 8.64564 3.06457 89.2778 18.564 83.2164 25.0136 88.3954 24.8366
-38 13 31 o -4.41968 2.93692 31.7316 15.4077 33.8006 16.7551 49.968 22.1749
-38 13 32 o 11.0143 3.49177 100.745 18.8244 88.9366 24.397 107.769 28.8538
-38 13 33 o 9.83634 3.06437 95.8896 17.3576 113.176 20.6154 69.8084 25.363
-38 13 34 o 5.15405 3.01963 68.0382 21.0646 64.0832 24.6243 73.8659 25.2977
-38 13 35 o 4.89212 3.00618 66.5045 21.0805 73.7854 25.0145 61.9007 24.5037
-38 13 36 o 9.27211 3.08357 92.6491 18.0611 99.7919 23.2048 77.5036 25.5201
-38 13 37 o 9.13769 4.17141 88.2947 24.0637 84.8671 29.3797 86.0366 29.8572
-38 13 38 o 3.23891 4.11643 60.416 23.9538 90.1383 29.2798 49.6233 23.4605
-38 13 39 o 6.24015 3.08381 74.3327 20.8587 95.9837 23.7995 55.6171 23.6249
-38 13 40 f 2.54168 2.99934 53.5977 20.679 64.5665 24.6659 52.4588 22.783
-38 13 41 o 0.1578 2.98717 43.707 19.0455 49.2803 22.02 51.7486 22.5795
-38 14 1 o 4.54568 3.70149 59.0382 22.9194 51.3441 23.4106 70.8911 27.6426
-38 14 2 f 11.4204 4.5364 89.3838 25.3742 61.5766 28.2583 99.8772 28.3711
-38 14 3 o 10.7567 2.66704 98.9806 14.5287 ? ? 98.9806 14.5287
-38 14 4 o 5.87601 1.8373 73.5534 13.5678 71.4069 17.0419 67.6097 21.2838
-38 14 5 o 9.93236 2.12512 97.6727 11.6096 84.9342 17.0511 105.826 17.9739
-38 14 6 o 8.17444 2.27492 87.0739 14.1538 83.9728 18.6286 79.6419 22.7879
-38 14 7 o 17.4814 2.39384 131.869 9.56192 126.72 12.8911 130.812 15.5243
-38 14 8 o 1.08111 2.08614 40.9379 16.7581 61.7613 20.5427 34.898 16.6402
-38 14 9 o 8.90469 2.39623 91.596 14.1411 87.3568 18.9618 86.4697 22.8073
-38 14 10 o 2.26242 4.12694 54.9705 23.1232 56.0229 25.2458 64.4499 27.5017
-38 14 11 o 3.14109 2.36489 54.2018 18.7517 52.4481 20.9786 61.0398 22.6865
-38 14 12 o 2.22266 2.46625 49.2904 18.8188 59.7124 22.2053 47.3349 20.7635
-38 14 13 o 43.3557 3.10153 210.398 7.72511 209.107 10.7319 206.27 11.4746
-38 14 14 o 9.05351 2.64657 92.2418 15.5636 71.6523 23.2164 105.394 19.9145
-38 14 15 o 5.93354 2.62505 72.8764 18.7402 84.1763 22.2306 59.2216 23.1591
-38 14 16 f 13.3416 2.76693 114.201 12.901 118.111 17.5754 100.708 21.3508
-38 14 17 o 6.03526 2.72146 73.5322 19.1692 69.4047 23.6228 74.9307 24.2305
-38 14 18 o 44.3954 3.39611 212.85 8.36349 199.63 11.6936 224.063 12.3473
-38 14 19 o 4.37904 2.85247 63.1866 20.5835 70.4047 24.1502 59.2445 23.8777
-38 14 20 o 17.9941 3.00982 133.689 11.9025 123.275 18.1745 136.984 17.0448
-38 14 21 o 2.69011 2.84722 53.9207 20.304 60.6267 23.5965 55.489 23.2214
-38 14 22 f -1.66667 3.00961 38.3526 17.6823 36.3382 17.9304 62.2794 24.0406
-38 14 23 o 10.9452 3.08259 101.832 16.3931 83.1019 26.2061 108.56 20.5909
-38 14 24 o 7.96709 3.04322 85.1705 19.1583 79.7753 26.2655 84.25 23.9234
-38 14 25 o 4.64766 2.88654 65.098 20.6595 77.1403 24.7516 57.4491 23.3805
-38 14 26 o 8.15723 4.04296 83.6174 24.0252 65.4204 26.4857 109.227 30.2807
-38 14 27 o 23.9566 4.90607 150.712 17.3461 137.015 27.9261 147.497 25.0785
-38 14 28 o 5.48357 3.02075 70.0512 20.9457 79.8817 25.1162 61.848 24.4333
-38 14 29 o 0.193857 2.89375 43.3667 18.8228 39.7776 18.982 67.0438 24.6871
-38 14 30 o -0.54644 2.91165 40.9324 18.273 44.3424 20.4788 52.756 22.7547
-38 14 31 o 4.4749 3.13607 64.0483 21.6075 85.2706 24.1792 50.2529 22.8817
-38 14 32 o 4.10165 3.17654 62.0445 21.7163 73.6635 24.8115 56.0083 24.473
-38 14 33 o 5.72995 3.01341 71.3766 20.8121 57.7678 23.6448 88.4096 24.8759
-38 14 34 o 10.9712 3.08417 101.84 16.4004 84.7319 24.6001 110.422 22.1889
-38 14 35 o 3.28024 2.97714 57.3477 20.9138 46.083 21.0271 83.9317 25.0358
-38 14 36 f 7.37518 4.05139 79.1819 24.3794 81.1028 28.6497 75.7623 29.1401
-38 14 37 o 14.2075 4.1866 113.589 20.0132 131.743 24.2899 81.3813 29.5839
-38 14 38 o 40.782 3.62026 203.423 9.33536 202.493 13.2776 197.886 13.6428
-38 14 39 o 9.28011 3.11973 92.1915 18.349 76.7834 25.4785 99.6021 23.7725
-38 14 40 o 14.9495 3.20384 120.354 14.1996 139.273 17.7545 89.2809 25.0483
-38 15 3 o 6.41657 3.98528 67.7015 24.2635 ? ? 67.7015 24.2635
-38 15 4 o 2.79368 1.52449 49.9299 14.8681 53.1116 16.8031 46.4649 18.6564
-38 15 5 o -1.58786 1.71271 26.7212 12.6448 35.3541 15.8982 30.4549 14.748
-38 15 6 o -2.41222 1.79537 25.3496 12.2458 30.5569 14.513 33.112 15.8696
-38 15 7 o 10.1334 2.14215 98.8775 11.5515 97.799 15.3965 89.7441 20.0644
-38 15 8 o 14.9021 2.25471 121.53 9.78874 115.597 14.1112 120.879 14.7774
-38 15 9 o 1.72738 2.29966 45.3028 17.9222 39.7438 17.9877 66.3154 23.4393
-38 15 10 o 0.386906 4.00653 48.3899 21.5291 59.1215 25.8521 50.6581 23.7499
-38 15 11 o 4.7283 2.367 64.4572 18.3392 55.1935 21.3551 74.3605 22.6551
-38 15 12 o 9.53145 2.56872 94.7569 14.6545 71.9607 22.7115 109.421 18.8027
-38 15 13 o 8.20344 2.57578 87.0844 16.0657 92.4496 20.2922 71.9055 23.8433
-38 15 14 o 17.3992 2.75091 131.333 11.0608 116.089 17.5217 139.461 15.3588
-38 15 15 o 11.7892 2.67021 106.748 13.3795 116.975 16.9462 84.2 23.3198
-38 15 16 o 11.6777 2.74652 106.037 13.8838 108.824 18.6215 92.314 23.0453
-38 15 17 o 23.0828 2.98254 152.14 10.317 166.323 13.06 126.395 18.4433
-38 15 18 o 7.8733 2.78439 84.8636 17.737 102.885 20.3707 60.6838 23.7813
-38 15 19 o 31.3256 3.14438 178.144 9.26603 164.329 13.9011 186.571 12.9194
-38 15 20 o 9.31473 2.90723 93.1272 16.9564 79.9459 24.2339 98.1671 22.8426
-38 15 21 o 11.2921 2.89133 103.977 14.9793 91.3203 22.9577 107.615 21.0813
-38 15 22 o 15.8264 3.1671 124.299 13.549 134.566 18.4599 104.783 22.3855
-38 15 23 o 5.99308 3.18132 72.6108 21.4421 61.358 25.6884 82.7752 24.2886
-38 15 24 o 12.4132 3.02713 109.248 14.8826 82.4416 24.4347 127.089 18.9189
-38 15 25 o -0.948035 2.90225 39.5512 17.8987 51.1851 22.2241 43.2954 20.2532
-38 15 26 o 9.56842 4.58501 89.0577 25.5842 98.6222 31.2319 75.5895 29.859
-38 15 27 o 51.4468 5.52571 225.571 12.869 209.712 19.5664 227.957 18.2312
-38 15 28 o 18.8548 3.23654 136.415 12.553 128.032 18.9416 136.406 18.3491
-38 15 29 o -0.0644577 2.9404 42.5992 18.7204 76.2766 24.6834 35.7466 17.5861
-38 15 30 o 15.2309 3.13603 121.806 13.7069 123.664 19.157 109.809 22.1564
-38 15 31 o -4.03009 3.24424 34.5984 16.6503 36.7909 17.8855 54.0086 24.5859
-38 15 32 o 7.94424 3.01086 84.8014 19.042 80.0391 24.7995 83.1156 25.1482
-38 15 33 o 2.46764 2.92298 52.9571 20.4187 56.5783 23.3264 58.2369 23.7847
-38 15 34 o 6.09819 3.05059 73.4401 20.7944 60.357 24.2136 87.6354 24.9332
-38 15 35 o 4.68559 3.95467 65.8751 24.0914 54.8955 24.6985 89.2019 29.279
-38 15 36 o 0.334526 3.9551 49.5882 21.7541 60.1403 26.0334 53.5449 24.5458
-38 15 37 o 14.7574 3.15258 119.611 14.0569 115.866 20.737 113.424 21.5132
-38 15 38 o 2.65679 2.99137 53.9489 20.6936 57.0731 23.4891 59.2956 24.2139
-38 15 39 o 22.2001 3.2506 148.621 11.5326 146.074 16.6393 143.189 17.2706
-38 16 1 o -0.535433 3.7354 42.0855 19.5074 41.0839 20.053 56.7674 25.1585
-38 16 2 o 8.07055 3.9111 74.9382 24.0769 53.8545 24.3384 94.6133 28.9938
-38 16 3 o 14.9659 2.2571 120.891 9.85301 104.92 27.9739 118.673 10.9551
-38 16 4 o 8.44997 1.59846 91.1029 9.30988 91.1522 11.9115 82.5967 17.0462
-38 16 5 o 9.79347 1.86241 97.7258 10.1162 99.4329 13.2676 86.1918 17.9
-38 16 6 o 6.5024 2.29667 75.5659 16.3742 67.223 22.8678 74.6476 20.5994
-38 16 7 o 11.2954 2.13854 104.761 10.8357 105.982 14.2078 92.5454 19.3005
-38 16 8 o 7.39871 2.19565 82.5136 14.4471 87.2876 17.6874 65.7543 22.6346
-38 16 9 o 16.6632 2.36294 128.565 9.68656 141.616 11.8434 100.203 19.1569
-38 16 10 o -1.46184 4.07818 43.7697 20.3206 53.176 24.4485 48.6311 23.1105
-38 16 11 o 14.5701 2.5192 119.494 11.1584 109.789 16.8081 121.481 16.4935
-38 16 12 o 13.0622 2.55324 112.664 12.0426 119.309 15.5383 93.3102 21.6366
-38 16 13 o 28.5072 2.97492 169.294 9.22807 157.182 12.7886 178.424 14.0808
-38 16 14 f 14.068 2.71892 117.029 12.34 110.262 18.2259 114.919 18.8618
-38 16 15 o 12.1424 2.69912 108.149 13.3391 73.7874 23.1168 133.527 16.1713
-38 16 16 o 5.65988 2.63644 70.6188 19.0823 63.908 22.9015 75.4726 24.1455
-38 16 17 o 7.58557 2.70317 82.9876 17.588 79.2894 23.0077 79.3078 24.0796
-38 16 18 o 18.4566 2.88086 135.322 11.2388 135.913 15.5944 126.422 17.7782
-38 16 19 o 41.1972 3.28306 204.753 8.40631 206.1 11.5322 196.983 12.7382
-38 16 20 o 29.3778 3.14857 172.169 9.60546 174.366 13.273 162.963 14.6595
-38 16 21 o -0.264358 2.78432 40.6954 18.0353 44.7644 20.3723 50.6632 22.1386
-38 16 22 o -2.26656 3.09413 37.1692 17.4028 42.6331 20.4315 47.6058 21.3954
-38 16 23 o 3.73753 2.89719 59.2388 20.7391 70.7924 24.7469 54.1822 22.8879
-38 16 24 f 8.86581 2.92373 90.3456 17.563 82.0846 23.8443 90.6984 24.4406
-38 16 25 o 15.8307 3.04241 124.48 12.9768 135.162 16.5261 100.51 23.5086
-38 16 26 o 12.6124 4.71902 102.958 24.3612 79.1788 30.6355 116.254 30.1431
-38 16 27 o 1.5796 4.1286 54.0189 22.9443 52.2031 24.5722 69.738 27.6039
-38 16 28 o -3.86377 2.95917 32.7461 15.7948 36.3073 17.7237 47.2219 21.5871
-38 16 29 o 20.2576 3.24367 141.53 12.1062 156.479 14.9802 110.697 23.2712
-38 16 30 o 13.2245 3.54443 111.072 17.2544 117.797 19.8104 82.701 30.2853
-38 16 31 o 2.49475 3.02094 53.2944 20.7011 55.8442 23.15 59.9508 24.6491
-38 16 32 o 2.18216 2.9803 51.7085 20.4196 53.7909 22.8316 59.5928 24.2903
-38 16 33 o -0.987958 2.9821 39.8849 18.0871 53.0554 22.7144 42.5124 20.1215
-38 16 34 o 5.75512 4.04208 70.688 24.5123 67.8599 27.3067 77.1682 29.4783
-38 16 35 o 5.72035 3.93007 70.4411 24.1814 58.8526 25.658 89.3366 29.0924
-38 16 36 o 10.2988 3.10748 97.7328 17.2654 124.397 18.9458 61.6629 24.7106
-38 16 37 o -2.14938 2.98717 36.6973 17.155 54.8963 23.0782 37.3465 18.2704
-38 16 38 o 6.29116 2.98823 74.409 20.4028 100.826 22.3228 51.7131 22.6403
-38 17 1 o 1.41576 3.90813 47.2887 21.1362 51.1565 23.5751 51.0555 23.8339
-38 17 2 o 8.34134 3.93732 75.5228 24.1467 93.1326 28.4904 53.6648 24.5038
-38 17 3 o 3.77208 2.39896 55.5239 18.8969 76.5056 28.4289 47.9359 19.1753
-38 17 4 o 2.64257 1.58019 48.393 15.2766 42.1131 16.0253 66.4945 22.4979
-38 17 5 o 20.3064 2.02517 143.06 7.43135 134.147 10.5379 148.062 11.0016
-38 17 6 o 6.91708 1.97619 79.9944 13.3975 85.3632 16.6455 63.2831 21.1753
-38 17 7 o 6.93407 2.41829 77.8548 16.7475 89.8614 21.3017 59.6675 21.8718
-38 17 8 o 7.1209 2.20352 80.4597 14.8753 83.4265 18.5722 66.3843 22.5405
-38 17 9 o 25.632 2.5965 160.36 8.50117 178.144 10.1995 123.765 17.0683
-38 17 10 o 13.4543 4.10958 105.787 21.064 89.0055 28.8255 102.712 29.3551
-38 17 11 o 1.29099 2.29055 42.9155 17.5629 38.3374 17.6886 62.4904 22.734
-38 17 12 o 5.50534 2.44054 69.0988 18.2207 81.6773 20.795 52.9065 22.03
-38 17 13 f 3.48373 2.47866 55.9155 19.2036 67.5695 22.3846 48.7085 21.1564
-38 17 14 o 2.55851 2.49347 50.7158 19.0213 54.1237 21.666 53.5946 22.1106
-38 17 15 o 10.6731 2.67777 100.401 14.3616 109.219 18.4653 79.1588 23.68
-38 17 16 o 9.63649 2.68607 94.8232 15.3434 91.0635 21.2287 88.0979 23.3619
-38 17 17 o 14.6635 2.74751 119.655 12.1825 121.617 16.442 106.963 20.6525
-38 17 18 o 2.86535 2.63657 53.2602 19.6387 44.7406 20.0465 74.6088 24.2247
-38 17 19 o 7.65434 2.75306 83.0632 17.8701 90.8 22.0013 67.5085 24.3473
-38 17 20 o 10.0131 2.80909 96.8162 15.7178 98.1893 20.8019 84.1646 24.558
-38 17 21 o 37.4195 3.46927 194.341 9.36671 189.368 14.1604 191.896 13.0056
-38 17 22 o 5.09865 3.07452 66.6566 21.3403 70.0081 25.6169 64.4785 24.6467
-38 17 23 o -4.87613 2.7675 29.328 14.3932 42.861 19.769 33.0346 16.4366
-38 17 24 o 2.09616 2.81743 50.2752 19.8537 66.4183 23.9288 45.8654 20.9527
-38 17 25 f -0.092809 2.81282 41.3709 18.2403 52.3893 22.1205 44.1009 20.5112
-38 17 26 o 3.98253 4.50689 63.213 25.0637 96.2902 30.67 49.9399 23.8559
-38 17 27 o 12.8162 3.46182 109.077 17.1707 90.6773 27.4075 112.852 22.4608
-38 17 28 o 28.824 3.38403 169.983 10.4658 170.977 14.3381 160.561 16.332
-38 17 29 o -6.38936 3.08294 29.4562 14.5929 35.9213 17.5508 40.0194 19.5263
-38 17 30 o 10.1389 3.34289 95.8124 18.9246 92.0778 23.8299 89.0223 28.443
-38 17 31 o -2.4559 2.96075 35.7594 16.8311 41.0597 19.419 46.6636 21.4348
-38 17 32 o 6.64721 3.05168 76.3987 20.4806 61.2367 24.2007 91.44 24.8447
-38 17 33 o 2.85601 3.96981 57.8502 23.324 62.858 26.3322 62.5139 27.0808
-38 17 34 o 1.36701 3.96553 52.5227 22.4037 52.5758 23.8521 67.2299 28.2407
-38 17 35 o 28.1258 3.37829 167.824 10.5851 159.099 15.4663 169.284 15.3826
-38 17 36 o -7.17473 2.94309 27.3677 13.6712 42.9385 20.0456 30.5036 15.4014
-38 17 37 o 1.29833 3.01787 47.8623 19.9274 64.8679 24.4351 44.9298 20.9644
-38 18 1 o 5.61738 3.95571 61.2337 23.7149 52.8143 24.1719 69.0247 27.9236
-38 18 2 o 0.842602 3.8744 45.6768 20.6747 60.2999 25.9505 42.7146 20.8403
-38 18 3 o 6.22677 2.07286 73.7295 15.2132 77.3587 28.716 67.912 17.1594
-38 18 4 o 7.82533 1.58868 87.2063 9.69426 93.4861 11.1964 63.9712 19.9791
-38 18 5 o 12.8993 1.95362 112.728 9.145 120.52 11.1487 89.8308 18.4296
-38 18 6 o 2.93834 1.89991 50.7324 16.8129 44.0684 18.2372 61.9815 20.8254
-38 18 7 o 8.63223 2.12432 90.0322 12.696 84.4309 17.8092 85.6957 20.3698
-38 18 8 o 0.21571 2.45827 38.8169 17.0855 36.3929 17.5633 55.3352 21.6191
-38 18 9 o 1.88318 2.34968 45.7176 18.1067 52.0196 20.3001 46.4121 20.9738
-38 18 10 o 3.18162 4.00344 56.1016 23.117 75.7926 28.4272 48.1765 22.9102
-38 18 11 o 9.35264 2.42152 93.3929 13.9951 100.323 17.0106 70.91 23.7647
-38 18 12 o 33.5661 2.86926 184.038 8.17677 168.949 12.0882 193.735 11.57
-38 18 13 o 14.2175 2.67424 117.182 12.1135 129.548 15.0256 88.4183 23.0154
-38 18 14 o 5.98636 2.57062 71.9361 18.5689 57.2829 22.2151 84.8243 22.9931
-38 18 15 o 4.66227 2.60628 63.2924 19.5655 78.7874 22.6146 50.0775 21.6487
-38 18 16 o 5.09653 2.59317 66.2818 19.3007 60.3177 22.5033 71.335 24.0581
-38 18 17 o 4.24848 2.59714 60.9532 19.6234 60.5197 22.5878 62.6075 23.6366
-38 18 18 o 5.54339 2.67114 69.2812 19.4029 55.3315 22.1494 85.3226 23.8941
-38 18 19 o 1.35849 2.66766 45.7496 18.8628 39.2165 18.4455 71.6919 24.5513
-38 18 20 o 2.27214 2.70432 50.256 19.5679 52.5507 21.8771 56.1945 23.2036
-38 18 21 o 4.74172 3.16056 64.1753 21.6916 79.3963 27.1583 55.6451 23.2072
-38 18 22 o 11.2115 2.96147 102.462 15.6136 78.9255 24.2615 116.472 20.4498
-38 18 23 o 1.22223 2.92005 46.6885 19.5324 55.35 22.6522 49.0615 22.2805
-38 18 24 o 2.29415 2.80711 50.9943 19.9131 60.2335 23.259 50.5233 22.2436
-38 18 25 o -0.587113 2.84643 39.8532 17.9079 40.1739 18.9741 56.4709 23.6149
-38 18 26 o -0.00276346 4.33753 49.8451 22.2737 42.3444 20.8156 87.5645 30.9089
-38 18 27 o 6.95118 3.02826 77.9706 20.1682 72.8613 24.5798 78.6397 26.0135
-38 18 28 o 14.2176 3.10819 116.915 14.199 90.9576 23.849 133.155 18.6895
-38 18 29 o 6.16806 3.37457 72.6357 22.229 83.9191 24.2664 59.1724 26.2422
-38 18 30 o -0.859246 2.94625 39.8113 18.0235 50.6104 22.0905 43.7396 20.5018
-38 18 31 o -5.83765 3.09728 30.3165 14.9463 40.0319 19.2634 37.2773 18.2735
-38 18 32 o 13.2017 4.15811 107.816 20.9314 80.6149 28.7189 124.612 26.991
-38 18 33 o 18.6902 4.29376 131.636 17.4975 130.504 24.2019 113.905 29.1313
-38 18 34 o 11.6365 3.1528 104.25 16.3596 80.8933 25.0283 118.186 21.5232
-38 18 35 o 2.51725 3.01652 53.0031 20.6583 63.7024 24.3467 51.5224 22.7786
-38 19 2 o 0.796943 3.89844 45.3445 20.6091 56.4978 25.2465 44.247 21.3679
-38 19 3 o -3.36838 2.4377 28.2327 13.7819 40.4687 19.9028 31.3499 15.1365
-38 19 4 o 1.43045 1.43946 38.415 14.4429 35.4456 14.9642 51.1738 19.2778
-38 19 5 o 6.76519 2.00782 78.1475 13.9533 77.4091 16.4061 65.9604 23.835
-38 19 6 o 6.37533 2.01179 75.6736 14.4348 75.5103 18.374 65.4869 21.5725
-38 19 7 o 7.26668 2.12945 81.2578 14.2281 81.8614 18.5534 69.2631 21.8168
-38 19 8 o 0.505725 2.16211 37.9768 16.3764 33.7673 16.0708 59.7571 22.0537
-38 19 9 o 5.68016 3.3207 66.4167 22.2331 71.5261 24.547 58.1514 25.8873
-38 19 10 o 9.59131 4.10314 84.8208 24.1498 81.4493 29.166 75.5141 28.9444
-38 19 11 o 14.3901 2.56713 117.955 11.533 104.827 17.3818 123.259 17.362
-38 19 12 o 11.3498 2.57676 103.492 13.3354 103.53 17.8272 89.8581 22.9198
-38 19 13 o 17.2098 2.65988 129.876 10.8124 135.957 13.7868 109.718 20.0038
-38 19 14 o 4.91504 2.55937 64.6378 19.2687 60.981 22.4631 66.718 23.7708
-38 19 15 o 7.02394 2.61073 78.5482 17.8013 59.5679 22.4323 94.3994 22.2794
-38 19 16 o 14.8643 2.7512 119.98 12.1642 118.007 16.6822 110.771 20.4686
-38 19 17 o 9.84157 2.74826 95.2666 15.634 75.1425 23.1567 106.998 21.1385
-38 19 18 o 11.5646 2.73584 104.651 14.0298 100.243 20.0667 97.7727 22.1796
-38 19 19 o 11.2261 2.81582 102.678 14.7715 98.1011 21.0324 95.6111 23.0356
-38 19 20 o 28.4952 3.52314 167.871 11.0409 203.04 14.371 128.422 19.1813
-38 19 21 o 9.003 3.0535 89.4934 18.463 73.9786 25.3706 95.0774 23.7824
-38 19 22 o 3.79691 2.77366 58.5818 20.3057 65.5858 23.5146 55.3491 23.1975
-38 19 23 o -1.76269 2.74466 35.5769 16.5689 51.7544 21.8572 36.4303 17.7926
-38 19 24 o -2.74752 2.77099 33.3958 15.8843 35.4474 17.2963 49.064 21.7072
-38 19 25 o -4.14334 3.30454 34.445 16.6333 34.467 16.9477 61.287 27.0863
-38 19 26 o 25.5888 4.99714 153.994 17.274 146.55 26.8355 140.608 26.669
-38 19 27 o -0.25882 2.86658 41.0052 18.229 42.4621 19.7305 54.7643 23.3203
-38 19 28 o 4.26971 3.27264 62.0234 22.0136 48.2596 21.3879 101.379 29.1829
-38 19 29 o 3.0805 3.1488 55.9041 21.2832 53.5975 22.5347 68.663 27.1852
-38 19 30 o -2.96237 3.84182 40.2507 19.0144 45.6341 21.67 51.8494 24.1395
-38 19 31 o -0.10116 3.8753 47.2548 21.0892 46.9471 22.0954 65.1288 27.611
-38 19 32 o 17.1081 3.66463 127.26 15.3764 122.493 21.8468 117.541 25.1578
-38 19 33 o 2.68677 3.04588 53.7082 20.8072 52.8767 22.7019 63.6263 25.1456
-38 19 34 o 14.4641 3.16671 117.665 14.378 104.815 22.3546 119.672 20.9996
-38 20 4 o 5.16321 1.57335 68.7579 12.4285 62.6659 16.0516 68.998 19.6379
-38 20 5 o 3.95898 1.8418 57.8469 16.079 59.3974 18.5068 52.0985 20.5472
-38 20 6 o 1.78447 2.18607 43.6108 17.402 41.4103 17.8807 56.5157 23.3495
-38 20 7 f 10.4223 2.23763 99.0779 12.0637 94.8183 17.1454 91.5184 19.8331
-38 20 8 o 10.7913 2.27505 101.064 12.0115 84.595 19.1356 108.293 17.2811
-38 20 9 o 9.70931 2.77863 92.5759 16.2974 91.9095 18.5989 73.4289 28.7515
-38 20 10 o 9.45837 3.61706 86.2046 21.9087 106.243 28.1679 62.3844 25.1596
-38 20 11 o 0.646164 2.35324 39.9331 17.1508 35.2534 16.7655 63.0306 23.1019
-38 20 12 o 2.37151 2.41941 48.5968 18.618 53.858 21.1716 49.1903 21.3328
-38 20 13 o 3.73674 2.50801 56.792 19.3218 72.6135 21.9539 45.2771 20.5408
-38 20 14 o 4.51755 2.5804 61.8004 19.5233 56.6683 21.9677 67.6481 24.2146
-38 20 15 o 15.257 2.7333 121.492 11.9233 117.587 16.6847 114.607 19.5613
-38 20 16 o 6.22735 2.63035 73.1697 18.7296 83.7441 21.7746 57.0149 23.1861
-38 20 17 o 2.10262 2.59345 48.4114 19.0697 76.1482 22.3778 37.4182 18.0696
-38 20 18 o 15.1779 2.82271 121.151 12.3622 117.829 17.6202 113.679 19.8417
-38 20 19 o 6.48456 2.76487 74.7456 19.239 64.6679 23.4001 80.674 24.5959
-38 20 20 o 8.41659 3.11491 85.3618 19.5165 101.622 24.8812 65.2037 24.3994
-38 20 21 o 4.89348 2.81488 64.7895 20.3809 52.8815 22.2476 80.9818 24.6692
-38 20 22 o 3.85193 2.79169 58.7112 20.3705 62.0597 23.4003 58.6113 23.7412
-38 20 23 o 9.85266 2.8461 95.2949 16.2043 83.4 23.3267 97.0501 23.0347
-38 20 24 o 7.85563 2.84687 83.5624 18.3287 65.1856 23.6875 97.3952 23.291
-38 20 25 o 0.795476 4.31727 51.3979 22.6319 46.7081 22.5394 75.2281 29.4808
-38 20 26 o 1.3896 3.95307 51.748 22.2271 60.2457 26.7505 55.2728 24.5183
-38 20 27 o 4.02076 3.01363 60.1339 21.1441 51.0151 22.3236 77.3197 25.565
-38 20 28 o 1.27522 3.27856 48.4906 20.5147 56.4174 23.1769 51.6884 24.0053
-38 20 29 o 2.20516 3.82698 54.0972 22.4749 47.2844 22.1812 79.4402 29.2357
-38 20 30 o 1.4117 3.8648 51.5174 22.0497 57.7731 25.0716 56.74 25.5903
-38 20 31 f 9.97835 3.11752 95.0378 17.8155 114.173 20.3393 64.2592 25.2843
-38 20 32 o 6.26471 3.02587 73.3427 20.6904 63.2313 24.2587 82.0739 25.6621
-38 21 6 o 0.654491 1.99781 37.0025 15.8456 36.0925 16.5048 49.5259 20.5904
-38 21 7 o 4.61259 2.16568 61.6668 17.5408 71.4736 20.1675 48.1728 20.4782
-38 21 8 o 2.24083 2.17835 46.2268 17.6771 59.2059 20.65 40.0527 18.5279
-38 21 9 o 3.23738 2.66346 52.7563 19.6849 61.3627 21.1488 46.5855 22.3471
-38 21 10 o 6.63513 3.08473 71.9386 21.0796 90.7089 29.5673 57.7452 22.5993
-38 21 11 o 6.67096 2.82337 73.7124 19.6724 85.2455 25.0016 58.4433 22.8916
-38 21 12 o 5.52853 2.50835 67.9074 18.7219 78.0125 21.5933 53.1676 22.2893
-38 21 13 o 4.35993 2.53399 60.3579 19.3788 57.0662 21.7984 63.7285 23.9047
-38 21 14 o 31.1325 3.01423 176.337 8.97212 167.065 12.7346 178.171 13.4073
-38 21 15 o 11.8349 2.78371 104.983 14.2387 104.963 19.3101 90.2119 23.8732
-38 21 16 o 13.1579 2.76732 111.701 13.2166 120.546 16.5293 85.2123 24.323
-38 21 17 o 14.3487 2.80814 117.178 12.7423 135.408 14.9088 77.1767 24.8822
-38 21 18 o 0.0298062 2.66773 40.0009 17.6942 40.8852 18.999 52.8999 22.5363
-38 21 19 o 0.999875 2.8158 44.5122 18.929 51.4675 22.2899 48.1815 21.382
-38 21 20 o 2.63813 2.88476 52.0332 20.2241 61.3207 24.1067 50.5429 22.0638
-38 21 21 o 17.0462 2.93329 128.705 12.0638 110.57 19.4975 137.478 16.92
-38 21 22 o 1.5913 2.80204 47.102 19.367 45.8835 20.6577 59.7235 23.9036
-38 21 23 o 8.15559 2.85414 84.9815 18.1239 72.9243 23.8607 89.0457 24.4131
-38 21 24 o 2.87389 2.856 53.4104 20.2847 48.5876 21.3607 67.8729 25.0316
-38 21 25 o 5.31537 6.29164 68.3324 28.6349 ? ? 68.3324 28.6349
-38 21 26 o 2.79135 2.91488 53.2354 20.4255 53.3178 22.5315 60.6023 24.3714
-38 21 27 o 6.15344 3.78561 70.7589 23.7392 57.2606 24.7475 90.9654 29.4929
-38 21 28 o 6.68567 3.83326 73.4541 23.8563 71.9956 27.117 72.823 28.6417
-38 21 29 o -0.821223 3.24751 41.3847 18.8096 55.6216 23.5044 42.4598 20.473
-38 21 30 o 6.28059 2.96356 73.306 20.4034 93.5823 23.1138 53.4468 23.0405
-38 22 8 o 0.0306644 2.18204 35.7262 15.8919 48.9326 19.8397 34.6699 16.729
-38 22 9 o 2.78049 3.2899 51.2802 21.0243 50.8486 22.0533 58.6529 26.0994
-38 22 10 o -1.39479 2.99374 36.7477 17.177 43.9033 21.3751 42.4005 19.3751
-38 22 11 o 11.9607 2.59599 105.462 13.1636 107.587 17.7116 87.3567 22.8108
-38 22 12 o 1.72875 2.92194 46.643 19.5278 41.412 19.7618 63.3461 23.8673
-38 22 13 o 17.757 2.719 131.173 10.9438 137.099 14.0095 109.096 20.5041
-38 22 14 o 3.5994 2.59749 55.4669 19.619 65.8865 22.6044 48.181 21.4349
-38 22 15 o 2.00992 2.59367 47.1922 18.9131 46.4892 20.3739 56.3117 22.9966
-38 22 16 o 3.23352 2.61492 53.7323 19.5995 40.5125 18.755 84.0974 23.9287
-38 22 17 o 4.49049 2.66831 61.294 19.9037 63.8436 22.8483 58.199 23.5651
-38 22 18 o 12.2745 2.81897 107.096 14.1138 115.266 18.05 82.467 24.5
-38 22 19 o 9.7594 3.15821 91.9847 18.6022 81.7014 26.6481 88.2662 24.2119
-38 22 20 o 6.56651 2.79841 74.526 19.4433 72.725 23.8915 69.6395 24.6127
-38 22 21 o 3.97735 2.76866 58.6796 20.29 67.3637 23.678 52.9333 22.6379
-38 22 22 o 12.5579 2.90678 108.503 14.3681 126.665 16.9295 72.1186 25.0877
-38 22 23 o 4.3113 2.81255 60.7915 20.4625 47.7022 21.0974 82.7649 24.6663
-38 22 24 o -3.38193 3.31829 35.5361 17.0329 36.4115 17.6819 57.0958 26.1594
-38 22 26 o 18.0617 3.99947 128.632 16.6569 119.789 24.0791 118.446 27.331
-38 22 27 o 5.32812 3.93004 66.3761 24.0548 91.2291 28.0793 50.9778 23.8284
-38 23 13 o 10.9236 3.01431 97.7701 16.7304 60.0475 24.5953 116.808 18.8328
-38 23 14 o -1.73252 2.49567 32.8598 15.4621 29.6342 14.7231 62.3501 23.7902
-38 23 15 o 5.63725 2.65076 67.9384 19.4327 77.0638 22.5734 54.3453 22.8102
-38 23 16 o 15.5969 2.76594 122.167 11.9992 102.836 19.159 132.47 17.2958
-38 23 17 o 4.9192 2.66422 63.6278 19.8004 55.4414 22.0537 72.0816 24.7232
-38 23 18 o 1.80377 2.78498 47.0711 19.3262 67.5482 23.8449 40.2665 19.167
-38 23 19 o 3.62484 3.04199 56.3977 21.0385 50.0647 22.4831 68.0834 24.6977
-38 23 20 o 3.98945 2.66115 58.3479 19.902 71.1349 23.2896 49.1201 21.559
-38 23 21 o -1.14491 2.71684 36.4659 16.8081 50.5681 21.6659 37.4209 18.1011
-38 23 22 o 3.23637 2.7997 54.4644 20.209 51.0305 21.8776 63.9399 24.3442
-38 23 23 o -6.39752 3.4582 31.4436 15.5556 47.8739 22.0446 33.7817 17.0401
-37 0 2 o -9.19535 5.49184 27.5449 19.9191 27.5449 19.9191 27.5449 19.9191
-37 0 3 o -3.72722 2.94416 22.3976 15.9297 22.3976 15.9297 22.3976 15.9297
-37 0 4 o 14.4846 3.40048 117.867 15.9084 117.867 15.9084 117.867 15.9084
-37 0 5 o 16.1109 3.48012 125.164 15.1334 125.164 15.1334 125.164 15.1334
-37 0 6 o 39.4342 4.09048 200.599 10.7387 200.599 10.7387 200.599 10.7387
-37 0 7 f 7.58904 3.55548 74.9998 27.0622 74.9998 27.0622 74.9998 27.0622
-37 0 8 f 37.3778 4.18711 195.169 11.3114 195.169 11.3114 195.169 11.3114
-37 0 9 o 20.3846 3.89269 141.998 14.7377 141.998 14.7377 141.998 14.7377
-37 0 10 o 7.80612 3.73371 76.022 27.8473 76.022 27.8473 76.022 27.8473
-37 0 11 o 5.4596 3.71742 59.9941 28.4901 59.9941 28.4901 59.9941 28.4901
-37 0 12 o 30.3837 4.34323 175.243 13.1398 175.243 13.1398 175.243 13.1398
-37 0 13 o 77.9681 5.28235 283.706 9.76701 283.706 9.76701 283.706 9.76701
-37 0 14 o 76.4362 5.32451 280.877 9.94569 280.877 9.94569 280.877 9.94569
-37 0 15 o 63.5347 5.17327 255.771 10.6233 255.771 10.6233 255.771 10.6233
-37 0 16 f 45.7918 4.95303 216.416 12.0596 216.416 12.0596 216.416 12.0596
-37 0 17 o 92.4256 5.74122 309.162 9.73706 309.162 9.73706 309.162 9.73706
-37 0 18 o 19.5285 4.47216 137.861 17.7838 137.861 17.7838 137.861 17.7838
-37 0 19 o 15.806 4.41003 121.779 20.7537 121.779 20.7537 121.779 20.7537
-37 0 20 o 5.46497 4.23718 59.971 30.1052 59.971 30.1052 59.971 30.1052
-37 0 21 f 38.1924 4.94406 197.108 13.2623 197.108 13.2623 197.108 13.2623
-37 0 22 o 2.28122 4.21791 44.9326 27.0623 44.9326 27.0623 44.9326 27.0623
-37 0 23 o 9.09952 4.49407 81.9154 30.7402 81.9154 30.7402 81.9154 30.7402
-37 0 26 o 6.60589 4.54993 66.1349 31.5066 66.1349 31.5066 66.1349 31.5066
-37 0 27 o 13.8498 4.60495 110.796 24.9143 110.796 24.9143 110.796 24.9143
-37 0 28 o 39.4497 5.08955 200.274 13.4359 200.274 13.4359 200.274 13.4359
-37 0 29 f 1.15226 5.0319 43.7359 27.749 43.7359 27.749 43.7359 27.749
-37 0 30 f -3.31794 5.33893 35.0727 24.1481 35.0727 24.1481 35.0727 24.1481
-37 0 31 o 25.7566 4.92132 159.771 16.5579 159.771 16.5579 159.771 16.5579
-37 0 32 o -0.696874 4.39138 36.3014 24.0552 36.3014 24.0552 36.3014 24.0552
-37 0 33 o -1.47198 4.2679 33.9296 22.8614 33.9296 22.8614 33.9296 22.8614
-37 0 34 o 81.0323 5.888 288.979 10.6927 288.979 10.6927 288.979 10.6927
-37 0 35 o 23.1349 4.85232 150.53 17.4774 150.53 17.4774 150.53 17.4774
-37 0 36 o 36.5467 5.12541 192.114 14.1372 192.114 14.1372 192.114 14.1372
-37 0 37 o -0.203806 4.52046 37.9163 24.8799 37.9163 24.8799 37.9163 24.8799
-37 0 38 o 16.7889 6.48968 115.29 33.8917 115.29 33.8917 115.29 33.8917
-37 0 39 o -10.8165 4.41907 22.2716 16.3087 22.2716 16.3087 22.2716 16.3087
-37 0 40 o 9.19092 4.45654 81.6499 30.6023 81.6499 30.6023 81.6499 30.6023
-37 0 41 o 30.2785 5.02856 173.545 15.4538 173.545 15.4538 173.545 15.4538
-37 0 42 o 17.9432 5.28261 126.97 24.3586 126.97 24.3586 126.97 24.3586
-37 0 43 o 3.3729 4.33214 48.7265 28.3195 48.7265 28.3195 48.7265 28.3195
-37 0 44 o 30.2186 5.17949 172.871 16.0076 172.871 16.0076 172.871 16.0076
-37 0 46 o 6.71687 4.46231 65.3399 31.1932 65.3399 31.1932 65.3399 31.1932
-37 0 47 f 22.7975 4.68094 148.758 17.0408 148.758 17.0408 148.758 17.0408
-37 1 1 o 8.65875 2.44388 90.4975 14.6265 98.582 16.7509 67.3364 24.5451
-37 1 2 o 3.1991 2.99764 56.3268 20.9091 76.7551 25.6416 48.1608 21.5573
-37 1 3 o 12.1779 3.32226 106.744 16.8402 108.586 24.5773 94.5529 24.4783
-37 1 4 o 17.436 2.70369 132.154 10.7972 120.737 19.38 134.166 13.7069
-37 1 5 o 5.32597 2.3434 70.0717 17.5388 68.968 22.091 69.1043 22.2329
-37 1 6 o 8.3389 2.44472 89.6 14.7898 105.912 17.9687 67.0579 22.5276
-37 1 7 o 13.0422 2.54822 114.053 11.8617 112.231 17.2747 109.988 17.831
-37 1 8 o 36.3244 2.90333 193.215 7.87772 203.303 10.72 179.366 11.9157
-37 1 9 o 11.6665 2.64247 107.483 13.1344 136.342 14.629 66.4027 23.483
-37 1 10 o 8.9216 2.58716 93.1283 15.0465 94.194 21.113 86.2147 21.8851
-37 1 11 f 5.58474 2.63842 72.2117 18.8988 60.8688 23.0351 84.9864 22.8426
-37 1 12 o 4.13502 2.69051 62.9667 19.941 65.7872 23.696 64.5359 23.6225
-37 1 13 o 28.0168 3.03101 169.396 9.3977 176.741 12.8792 158.108 14.2233
-37 1 14 o 27.8615 3.10664 168.88 9.66413 177.596 13.2239 156.272 14.6764
-37 1 15 o 44.9751 3.37089 215.354 8.20388 199.487 12.483 227.478 11.0697
-37 1 16 o 27.1019 3.21374 166.47 10.1479 156.928 15.2931 171.826 14.0076
-37 1 17 o 14.0354 3.04302 118.424 13.6952 124.565 18.6177 105.755 22.0364
-37 1 18 o 8.89086 2.96974 92.6239 17.4127 87.002 24.4192 93.3143 23.437
-37 1 19 o 55.9811 3.61616 240.56 7.87487 235.971 11.3384 242.196 11.1084
-37 1 20 o 102.156 4.31583 325.552 6.93547 325.206 9.86824 322.834 9.86444
-37 1 21 o 12.3226 3.21334 110.243 15.6915 93.087 24.9827 120.233 20.5399
-37 1 22 o 9.78948 3.14243 97.3718 17.5281 79.9428 25.6587 109.371 22.0267
-37 1 23 o 47.5577 3.89176 221.261 9.22204 219.997 13.907 218.967 12.5612
-37 1 24 o -3.19563 4.51164 45.908 21.3338 54.5599 25.2396 57.5814 26.3915
-37 1 25 o 3.55356 7.1605 74.292 30.7931 66.5628 31.3111 105.658 38.418
-37 1 26 f 1.74671 3.96197 56.5399 23.1138 53.694 24.8423 76.2714 27.8117
-37 1 27 o 50.2306 3.72661 227.628 8.58024 221.937 12.3668 230.1 12.1295
-37 1 28 o 20.8315 3.63436 144.838 13.2748 157.657 18.7339 128.654 20.2633
-37 1 29 o 15.703 3.81218 124.285 16.4503 95.3661 30.9177 134.179 18.9704
-37 1 30 o 26.8204 3.95312 164.703 12.6535 177.153 14.8057 130.716 27.0181
-37 1 31 o 7.11659 3.47257 81.3218 21.8681 94.7138 24.6523 67.0581 27.2225
-37 1 32 o 8.96201 3.19956 92.3969 18.7576 93.7018 24.791 86.3013 25.6535
-37 1 33 o 7.43539 3.18688 83.4444 20.1993 100.295 23.4378 65.6454 25.5483
-37 1 34 o 13.8649 3.23189 117.157 14.7586 109.564 22.7298 117.74 20.9299
-37 1 35 o 15.2303 3.23318 123.15 13.9822 102.696 23.6784 135.418 18.2009
-37 1 36 o 5.02058 3.1485 68.9083 21.5374 94.6928 24.4377 53.1994 23.2155
-37 1 37 o 33.9448 4.13881 185.436 11.7368 191.99 13.86 160.513 24.2804
-37 1 38 o 17.4838 3.64462 131.461 14.7586 124.681 21.1268 130.937 22.8715
-37 1 39 o 7.14973 3.64542 80.5601 22.7043 85.1877 30.614 77.7668 25.7368
-37 1 40 o 11.3716 3.19618 104.755 16.5079 113.75 22.0352 88.4102 25.06
-37 1 41 o 21.0231 3.26951 145.373 11.8693 130.385 18.852 153.84 16.1842
-37 1 42 o 7.18415 3.07814 81.1473 19.98 99.6737 23.1883 62.0259 24.6561
-37 1 43 o 20.505 3.28862 143.281 12.1213 136.035 18.529 143.588 17.1334
-37 1 44 o 0.317595 3.93014 50.3133 21.8859 62.3267 25.9105 53.7351 24.9722
-37 1 46 o 4.02638 3.14574 62.2482 21.6222 73.7017 25.6418 57.8252 24.1818
-37 1 47 o 8.00588 3.14378 85.4368 19.6592 66.6545 25.181 101.221 23.7122
-37 2 1 o 31.2428 2.41481 178.86 7.07722 170.089 10.3965 183.836 9.90735
-37 2 2 o 5.59188 2.11952 71.965 15.8384 80.5609 19.4508 59.3461 21.1858
-37 2 3 o 7.70058 2.53265 84.7911 16.2171 83.9992 19.5616 77.5786 25.7147
-37 2 4 f 4.63311 3.22301 64.8587 21.9049 61.8256 25.23 71.7307 25.5687
-37 2 5 o 6.8747 2.64913 79.6058 17.8512 88.5555 24.8784 69.9394 22.1692
-37 2 6 o 4.22819 2.66522 62.6163 19.8492 61.9184 23.6989 66.3488 23.2344
-37 2 7 o 7.39099 2.52491 83.6545 16.3767 83.7104 21.9761 78.1795 22.6572
-37 2 8 o 22.7221 2.70651 152.155 9.35105 143.421 14.2304 156.281 12.8535
-37 2 9 o 12.6741 2.65056 112.316 12.5609 109.011 18.7851 109.609 18.4297
-37 2 10 o 0.28666 2.5467 41.9333 17.9222 47.5681 20.8786 49.7986 21.23
-37 2 11 o 36.5024 3.04956 193.74 8.25364 193.088 11.7758 190.973 11.8378
-37 2 12 o 15.4885 2.79097 124.873 11.834 126.434 16.6815 117.981 18.1442
-37 2 13 o 6.78641 2.80814 79.8935 18.7178 62.9653 23.9084 96.1618 22.0937
-37 2 14 o 76.8653 3.75511 282.193 6.96161 281.417 9.95759 279.823 9.87559
-37 2 15 o 33.891 3.2558 186.548 9.15862 186.451 13.2428 183.166 13.0068
-37 2 16 o 30.7351 3.19661 177.564 9.45225 189.169 12.6179 161.435 14.7628
-37 2 17 o 27.1379 3.21493 166.61 10.143 156.607 15.2658 172.579 14.0108
-37 2 18 o 29.9931 3.27647 175.34 9.8151 166.056 14.6287 180.854 13.6157
-37 2 19 o 26.6421 3.27794 165.029 10.445 153.008 16.3069 172.024 14.0441
-37 2 20 o 19.1061 3.21296 139.06 12.2113 144.25 16.8246 128.572 19.0293
-37 2 21 o 58.2805 3.71741 245.457 7.93359 229.986 11.8424 257.875 10.8347
-37 2 22 o 0.948848 3.14565 49.0716 20.3807 50.9301 22.7352 62.3915 24.742
-37 2 23 o 26.1626 4.63329 161.605 15.1768 144.825 23.9955 170.342 21.0378
-37 2 24 o 10.4914 4.46709 98.1643 24.009 102.157 30.1521 90.4457 30.7283
-37 2 25 o 13.7985 4.73398 113.604 22.596 117.977 29.8029 101.076 31.304
-37 2 26 o 4.97658 4.42571 71.2887 25.5667 65.6511 28.0431 88.3543 30.5797
-37 2 27 o 52.3244 3.87574 232.256 8.74573 231.2 12.8021 229.89 12.1928
-37 2 28 o -1.05381 3.57446 45.0496 20.1689 61.325 27.073 48.9249 22.0678
-37 2 29 o 8.45593 3.26321 89.482 19.6202 96.7498 25.1493 79.2514 25.9781
-37 2 30 o 10.4933 3.23921 100.812 17.4407 113.865 22.2067 82.2205 25.7757
-37 2 31 o 27.2891 3.89143 166.224 12.3354 174.094 14.4401 139.012 26.3721
-37 2 32 o 15.3575 3.3043 123.687 14.2355 138.03 17.744 98.5906 25.2523
-37 2 33 f 19.6931 3.34453 140.902 12.5492 128.519 19.6117 147.578 17.3355
-37 2 34 o 13.1391 3.20014 113.864 15.0732 115.455 21.5455 105.486 22.8475
-37 2 35 o 31.2834 3.46895 178.785 10.193 195.305 13.4239 156.902 16.3582
-37 2 36 o 18.6453 3.60908 136.294 14.0546 129.423 19.7977 137.131 21.9663
-37 2 37 o 8.51607 3.65826 88.4219 21.7878 100.485 23.694 69.6029 28.9334
-37 2 38 o 3.6447 3.11945 60.9746 21.506 74.6033 25.5176 56.479 23.8956
-37 2 39 o 5.85061 3.12266 73.4739 21.1156 68.1197 25.4396 80.2617 25.4547
-37 2 40 o 0.944929 3.53971 50.6362 21.3638 58.1184 26.1967 57.7134 23.9362
-37 2 41 o 6.84635 3.10812 79.1755 20.4081 90.0147 25.0063 67.7222 25.149
-37 2 42 o 31.7833 3.51818 179.642 10.2888 182.529 14.3658 170.971 15.4006
-37 2 43 o 12.1883 3.24266 108.331 16.1525 91.5075 25.1189 116.356 21.694
-37 2 44 o 11.1319 4.55982 98.7169 24.325 73.7186 29.4682 121.444 28.9739
-37 2 45 o -4.73769 10.2768 65.5409 31.0025 65.5409 31.0025 ? ?
-37 2 46 o 8.19916 3.70191 85.2183 22.4261 75.0336 27.5348 92.3553 27.7749
-37 2 47 o 6.39962 3.12485 75.8034 20.8953 89.3912 25.032 62.8712 24.8021
-37 3 1 o 4.64914 2.00407 65.1515 16.169 66.4929 20.1705 61.1467 20.7214
-37 3 2 o 17.3314 2.25972 132.347 8.98578 115.297 14.3486 144.856 12.0569
-37 3 3 o 6.87168 2.18942 80.7004 14.7363 75.35 20.6558 80.0327 20.4044
-37 3 4 o 3.09436 2.58098 55.191 19.5532 77.1805 20.9431 42.0578 20.0405
-37 3 5 o 17.0921 3.71351 128.249 15.4598 99.5725 26.6915 143.579 19.9313
-37 3 6 o 8.69243 2.73535 90.6943 16.3812 80.2842 25.4345 92.2753 20.408
-37 3 7 o 9.80415 2.53221 97.8006 13.9394 87.2852 21.639 101.183 19.16
-37 3 8 o 9.80826 2.589 97.7975 14.2699 83.4507 22.5535 104.691 18.8879
-37 3 9 o 29.1388 2.84732 172.751 8.65036 176.431 12.3461 165.684 12.4838
-37 3 10 o 15.3098 2.76052 123.971 11.7912 114.633 18.6028 127.282 16.2881
-37 3 11 o 16.3138 3.02135 127.776 12.5314 118.735 21.0344 129.107 16.6237
-37 3 12 o 21.7898 2.92195 148.886 10.3313 141.494 15.484 151.81 14.459
-37 3 13 o 16.174 2.88204 127.631 11.9525 119.762 18.2593 130.241 16.8832
-37 3 14 o 16.5139 3.00649 128.884 12.3549 99.2543 22.8505 148.505 15.2159
-37 3 15 o 54.4605 3.4693 237.193 7.66202 214.469 11.821 256.361 10.2023
-37 3 16 o 16.3592 3.03802 128.316 12.5465 134.091 17.3309 116.96 19.7374
-37 3 17 o 27.7302 3.24251 168.413 10.1192 184.611 13.204 146.75 16.4828
-37 3 18 o 122.983 4.58162 357.221 6.70989 366.954 9.37026 344.462 9.72238
-37 3 19 o 20.8611 3.31194 145.368 12.0267 102.573 23.9177 176.127 14.2889
-37 3 20 o 26.4999 3.29047 164.562 10.5157 158.642 15.5701 166.359 14.7642
-37 3 21 o 12.4087 3.17898 110.684 15.4459 107.658 22.7017 107.341 22.4957
-37 3 22 o 39.0428 4.44456 199.381 11.7137 216.355 17.0953 182.105 16.6932
-37 3 23 o 3.40854 4.29233 64.2845 24.7548 78.7978 29.6783 63.2194 27.3358
-37 3 24 o 14.9647 3.30097 122.158 14.4141 123.589 20.3235 114.206 22.3438
-37 3 25 o 42.8971 3.89579 209.888 9.73699 209.706 13.1517 205.626 14.9036
-37 3 26 o 18.7086 4.86292 134.332 19.5087 158.119 25.0027 102.672 30.7782
-37 3 27 o -2.86038 3.67407 41.1111 19.1543 67.8696 28.7837 41.7565 19.9419
-37 3 28 o 16.9681 3.5404 130.092 14.4828 142.799 20.7575 114.119 22.006
-37 3 29 o 20.1194 3.33681 142.629 12.3612 137.107 18.5206 142.912 17.6074
-37 3 30 o 9.83643 3.19282 97.3598 17.8127 106.992 22.8861 82.2693 25.7276
-37 3 31 o 1.5873 3.11103 51.3852 20.6721 70.4965 25.2823 48.2525 21.9891
-37 3 32 o 24.4214 3.8511 156.859 12.9598 166.986 14.8641 122.198 29.2207
-37 3 33 o -1.31336 3.06601 40.5823 18.3779 38.6018 18.7071 66.5108 25.1968
-37 3 34 o 7.85034 3.16165 85.8448 19.6879 88.4299 25.0744 80.0028 25.8717
-37 3 35 o 28.5787 3.46601 170.645 10.6795 175.188 14.7132 161.001 16.2146
-37 3 36 o 38.5413 4.07998 198.14 10.8136 184.783 14.2744 215.003 17.3013
-37 3 37 o -0.168684 3.14577 44.5984 19.4871 50.5263 22.4142 54.3175 23.653
-37 3 38 o 8.63987 3.19886 90.046 19.1733 86.6624 25.0412 88.4864 25.9822
-37 3 39 o 3.72553 3.0814 61.1819 21.3905 52.7808 22.9407 80.7314 25.5132
-37 3 40 o 5.48747 3.17987 71.1144 21.5412 71.2958 25.8549 73.1264 25.7059
-37 3 41 o 9.85985 3.6781 95.0272 20.8255 107.184 30.1725 82.9174 25.6558
-37 3 42 o 15.316 3.23708 122.797 14.0433 110.196 22.733 126.522 19.3362
-37 3 43 o -0.40418 3.12199 43.2426 19.1342 63.8395 25.0193 42.0596 19.9993
-37 3 44 o 2.54915 4.32723 59.493 24.218 75.0061 29.0949 57.7863 26.2312
-37 3 45 o -7.88313 4.38952 36.5363 17.9699 45.0719 22.052 47.6797 22.9056
-37 3 46 o 7.93532 4.11459 82.9606 24.3553 129.441 27.4696 56.3792 24.907
-37 3 47 o 5.57272 3.07532 70.8726 21.1204 84.5928 25.0546 59.9298 24.3416
-37 4 1 o 14.9106 2.14746 122.436 9.24423 139.907 11.3717 94.6349 17.5599
-37 4 2 o 8.56807 2.13298 91.2239 12.5659 96.2095 16.5369 77.8435 20.5846
-37 4 3 o 4.41386 2.11907 63.5019 17.0856 56.5766 20.6184 70.7286 21.2887
-37 4 4 o 12.5786 2.28788 112.039 10.8174 111.544 15.7212 106.88 16.2345
-37 4 5 o 9.24251 2.77801 93.4896 16.128 101.223 18.0653 70.4814 26.6491
-37 4 6 o 11.3396 3.79435 101.471 20.2725 123.221 24.0296 72.4451 27.5651
-37 4 7 o 10.1002 2.78144 98.6199 15.2462 83.292 25.6434 102.608 18.7759
-37 4 8 o 5.03609 2.50102 68.206 18.6509 81.3762 22.467 57.2247 22.195
-37 4 9 o 28.6576 2.85864 171.241 8.76258 162.953 13.1339 175.301 12.099
-37 4 10 o 17.2177 2.77588 131.779 11.1239 139.428 15.1858 118.734 17.591
-37 4 11 o 28.7102 2.92714 171.467 8.96204 170.021 12.8571 169.138 12.8768
-37 4 12 o 8.85106 2.74529 92.4107 16.1281 101.419 20.7205 77.4045 23.8768
-37 4 13 o 4.82639 2.72401 67.3482 19.8289 82.9471 23.3849 56.5586 22.8874
-37 4 14 o 9.78604 2.82361 97.6541 15.6556 88.6494 23.1251 100.642 21.5875
-37 4 15 o 11.3991 3.13648 105.449 16.068 101.214 25.1072 102.688 21.6818
-37 4 16 o 17.6729 3.01705 133.611 11.939 126.459 18.1324 135.658 16.8515
-37 4 17 o 129.173 4.58248 366.112 6.54817 372.469 9.18136 356.671 9.43362
-37 4 18 o 38.3237 3.88701 198.004 10.3056 180.307 14.5115 218.038 15.1116
-37 4 19 o 66.6402 3.85652 262.5 7.69427 267.851 10.6415 253.731 11.3079
-37 4 20 o 13.9629 3.20116 117.822 14.5208 115.17 21.4088 114.156 21.4785
-37 4 21 o 105.752 5.01505 330.749 7.93251 325.997 11.5362 331.161 11.0905
-37 4 22 o 47.0265 5.16104 218.47 12.4099 235.623 16.5648 193.625 19.7001
-37 4 23 o 14.6857 3.8406 119.757 17.2767 114.251 25.2892 117.189 25.2453
-37 4 24 o 45.8177 3.57877 217.336 8.63178 216.14 12.2363 215.251 12.4188
-37 4 25 o 9.68817 3.23136 96.5125 18.1828 116.405 21.5375 72.3259 25.8627
-37 4 26 o 25.6654 5.62032 157.889 19.0044 138.601 37.0713 158.005 23.1744
-37 4 27 o -0.767657 4.84527 53.3313 23.7046 68.4531 32.4529 59.9674 25.8147
-37 4 28 o 11.5923 3.1613 106.651 16.0003 130.522 18.9437 76.2877 25.4801
-37 4 29 o 39.2721 3.56334 200.903 9.30432 191.257 13.8284 206.689 12.8652
-37 4 30 o -4.65661 3.08002 32.9326 15.9406 50.2012 22.3901 36.2083 17.8245
-37 4 31 o -4.61286 3.13944 33.4599 16.171 42.0055 19.9007 43.0716 20.5038
-37 4 32 o 17.8575 3.3119 133.894 13.1082 143.414 16.6133 113.939 23.4253
-37 4 33 o 21.0078 3.81341 144.896 13.9405 151.75 16.2817 117.886 29.626
-37 4 34 o -2.18724 3.07592 38.2123 17.7085 58.1893 23.8619 39.0166 18.9597
-37 4 35 o 13.2211 3.67743 112.993 17.5996 120.797 20.5214 89.4432 30.3718
-37 4 36 o 0.672668 3.10006 47.3572 19.9874 46.6548 21.3778 65.1423 25.2075
-37 4 37 o 12.6306 3.20177 111.2 15.4825 102.647 23.4928 112.264 21.9746
-37 4 38 o 1.09801 3.03758 48.5376 20.0814 36.3283 17.795 97.1826 24.0158
-37 4 39 o 7.57374 3.14299 83.7375 19.9262 104.064 22.8155 62.585 24.9274
-37 4 40 o 11.7408 3.25147 106.357 16.5302 115.928 21.418 87.7481 25.8407
-37 4 41 o 2.60702 3.28341 55.9169 21.6194 71.5174 26.8578 53.4995 23.1771
-37 4 42 o 9.49101 3.69529 92.726 21.298 90.6552 31.0394 89.338 25.2433
-37 4 43 o -4.22682 3.47512 36.2664 17.3956 39.7655 19.3939 52.8758 23.7912
-37 4 44 o 1.0396 4.19108 53.8068 22.9939 52.1532 24.1984 73.5611 29.1577
-37 4 45 o 30.4498 4.86694 172.761 14.8831 163.818 23.1199 169.278 21.2911
-37 4 46 o 4.88732 4.42275 68.4793 25.4018 57.8801 26.2638 91.6394 30.3992
-37 4 47 o -5.31184 2.95027 30.351 14.8883 38.1234 18.4671 39.5093 18.9908
-37 5 1 o 28.965 2.25141 172.259 6.85132 172.461 9.4915 168.128 10.1782
-37 5 2 o 23.588 2.27458 155.109 7.69586 154.941 10.873 151.15 11.2747
-37 5 3 o 4.34106 1.99333 63.1478 16.3775 64.7615 20.2294 60.1498 20.6351
-37 5 4 o 23.8322 2.40522 155.936 8.09716 143.038 12.5516 164.118 10.9195
-37 5 5 o 10.7791 2.32016 103.2 11.9843 89.616 19.7615 109.471 16.1011
-37 5 6 o -0.855863 2.89419 39.9152 17.9861 45.1288 20.1879 50.4476 23.0279
-37 5 7 o 16.5967 3.90189 125.945 16.6126 116.981 25.742 122.605 24.0726
-37 5 8 o 9.91202 2.50933 98.494 13.6987 70.133 23.0263 117.303 16.1795
-37 5 9 o 36.6767 2.95273 194.1 7.97548 181.686 12.0646 202.403 10.8582
-37 5 10 o 12.6619 2.68937 112.165 12.7709 103.806 20.142 113.869 17.8427
-37 5 11 o 24.5363 2.84507 158.252 9.44841 139.876 15.0928 171.747 12.5067
-37 5 12 o 22.2976 2.88631 150.652 10.0811 137.498 15.6591 159.111 13.6879
-37 5 13 f 10.6208 2.78697 102.076 14.7075 105.204 20.1504 92.104 22.7401
-37 5 14 o 32.5383 3.12144 182.717 8.96473 189.352 12.1787 171.747 13.6515
-37 5 15 o 51.3169 3.48841 230.065 7.94444 239.156 10.8145 217.069 11.9417
-37 5 16 o 38.562 3.36029 199.093 8.85199 202.196 12.2292 192.047 13.1592
-37 5 17 o 109.296 4.3694 336.626 6.79059 344.122 9.43149 325.606 9.91011
-37 5 18 o 125.913 4.74231 361.309 6.86665 367.578 9.70545 351.761 9.83285
-37 5 19 o 32.6834 3.76725 182.58 10.8434 155.961 16.7902 209.528 14.6894
-37 5 20 o 3.55841 3.3165 61.5153 22.1234 68.9034 26.4826 63.4415 25.0807
-37 5 21 o 18.9205 4.48541 135.852 17.693 117.268 28.0296 144.706 24.3646
-37 5 22 o 37.8403 4.53019 195.972 12.1534 193.121 16.2097 192.547 19.3432
-37 5 23 o 17.0352 3.30566 130.741 13.4177 134.942 18.6282 120.28 21.0938
-37 5 24 f -4.79616 2.99384 32.0104 15.5461 36.8951 18.0332 46.1589 21.1887
-37 5 25 o 76.6697 4.2461 281.514 7.89866 289.618 11.6753 272.02 10.8703
-37 5 26 o 19.9132 6.71473 133.806 27.182 ? ? 133.806 27.182
-37 5 27 o 11.861 4.68914 104.187 24.0352 86.241 31.6054 116.164 29.162
-37 5 28 o 5.85654 3.16555 74.1152 21.2477 83.5561 25.7579 67.4996 25.3547
-37 5 29 o 25.4848 3.40036 161.078 11.112 153.892 16.3047 163.905 15.8344
-37 5 30 o 47.497 3.71709 221.123 8.81194 225.188 12.0613 212.822 13.2042
-37 5 31 o -3.70689 3.04472 34.4827 16.4705 44.6708 20.7347 42.1196 20.0103
-37 5 32 o 6.05148 3.13634 75.1072 21.0211 89.9335 24.8984 63.2175 24.9457
-37 5 33 o 16.4005 3.48052 127.585 14.5304 125.188 19.6689 122.337 23.9547
-37 5 34 o 13.5209 4.53206 112.047 21.9461 112.047 21.9461 ? ?
-37 5 35 o -2.52695 3.08406 37.3806 17.4602 36.6888 17.9765 62.4434 24.8893
-37 5 36 o 5.47865 3.05634 71.4322 20.9963 79.7935 25.205 65.6828 25.0002
-37 5 37 o 8.26508 3.06787 88.1944 18.7747 80.7237 25.0473 91.2986 24.7008
-37 5 38 o 29.7984 3.41636 174.19 10.3067 171.399 14.6293 172.121 15.1088
-37 5 39 o -2.36166 3.03449 37.2427 17.3705 59.308 24.1486 37.235 18.1945
-37 5 40 o 39.3664 3.63379 200.505 9.50841 196.296 13.7728 199.718 13.5523
-37 5 41 o 4.36503 3.06412 64.2698 21.3533 60.4041 24.3393 73.7687 25.4265
-37 5 42 o -0.631605 3.25739 43.4086 19.3563 66.5769 26.423 42.0643 19.9334
-37 5 43 o 5.34676 6.01715 73.5355 29.022 ? ? 73.5355 29.022
-37 5 44 o 0.552603 3.59213 49.1491 21.1504 48.9689 22.7219 66.0378 26.454
-37 5 45 o 12.88 4.44883 107.364 22.4034 64.7823 27.9449 145.243 23.4293
-37 5 46 o 10.802 4.48979 96.627 24.3281 128.609 27.1469 65.5617 28.0397
-37 5 47 o 2.92425 3.06722 56.1589 21.0894 51.2142 22.5635 72.4212 25.4883
-37 6 1 o 24.9779 2.08298 159.93 6.82952 148.21 10.1505 168.736 9.46915
-37 6 2 o 6.85617 1.94382 81.1739 12.9636 81.0937 17.7008 74.612 19.644
-37 6 3 o 10.2363 2.03295 100.817 10.7132 83.3934 18.2962 111.444 13.9943
-37 6 4 o 6.2086 2.06658 76.6773 14.6337 71.3276 20.5003 76.6858 19.6977
-37 6 5 o -0.783374 2.06285 33.4642 15.1222 50.0539 20.1053 33.4321 15.9952
-37 6 6 o 5.65786 2.40852 72.157 17.618 62.6957 21.8039 81.1057 22.7075
-37 6 7 o 3.33228 3.74367 60.0364 23.1187 62.0679 26.2302 67.1739 26.896
-37 6 8 o 12.8517 3.06397 111.778 14.696 97.4894 28.7369 112.298 17.4735
-37 6 9 o 35.7914 3.20056 191.325 8.77497 200.032 10.9745 172.352 15.261
-37 6 10 o 13.8066 2.83562 117.069 12.8846 67.215 24.8891 145.035 13.9217
-37 6 11 o 12.6242 2.67309 112.064 12.7028 116.763 17.8349 101.4 19.8537
-37 6 12 o 7.35457 2.64078 83.5465 17.1124 74.7718 23.4365 88.0164 22.2459
-37 6 13 o 29.3884 3.00549 173.481 9.0953 190.402 11.8211 150.974 14.8153
-37 6 14 o 26.1135 3.03365 163.297 9.76358 151.236 14.9456 170.888 13.3208
-37 6 15 o 53.0136 3.41995 233.919 7.65901 237.479 10.5614 226.76 11.324
-37 6 16 o 24.109 3.13647 156.68 10.5339 151.699 15.5632 157.164 14.8991
-37 6 17 o 74.6591 3.81765 277.934 7.19205 274.269 10.3479 278.417 10.1316
-37 6 18 o 57.0692 3.72838 242.661 8.04925 259.39 10.7874 221.923 12.3324
-37 6 19 o 25.2848 3.55923 160.112 11.7106 144.377 19.7277 167.403 15.1716
-37 6 20 o 3.40773 4.19404 63.6236 24.4777 72.9913 28.6344 66.0318 27.8878
-37 6 21 o 69.986 5.3514 267.61 10.4819 267.654 14.6743 261.291 15.4062
-37 6 22 o 36.6397 3.54863 193.879 9.60545 185.969 14.0999 197.909 13.4651
-37 6 23 o 29.2475 3.36521 172.948 10.2252 191.135 13.2372 148.811 16.8672
-37 6 24 o 51.8877 3.74484 231.289 8.48493 228.693 12.2656 230.383 11.9651
-37 6 25 o -4.55289 3.49012 36.225 17.3907 43.6011 21.2337 47.7649 21.7988
-37 6 26 o 3.9606 3.56918 64.232 22.9687 72.398 27.4531 65.2592 26.0243
-37 6 27 o 16.1927 4.61087 124.271 20.0966 139.186 26.0345 99.6436 30.5764
-37 6 28 o 19.6358 3.28826 140.813 12.3414 126.672 19.4124 149.686 16.9212
-37 6 29 o 2.70532 3.00728 56.067 20.9175 65.1163 24.551 57.3123 23.8914
-37 6 30 o 14.256 3.19797 119 14.3485 105.487 22.6249 126.098 19.8513
-37 6 31 o 17.2935 3.23526 131.731 13.0186 115.477 21.3576 141.187 17.4566
-37 6 32 o 13.5555 3.24281 115.643 15.025 95.9753 24.5576 127.593 19.7064
-37 6 33 o -6.48532 3.25916 31.2123 15.3771 38.9207 18.8138 41.9816 20.3519
-37 6 34 o -2.78339 3.5463 40.1594 18.7465 43.2259 20.282 59.7287 26.9019
-37 6 35 o 11.8586 3.71821 106.08 19.0366 102.541 23.2483 102.329 31.4971
-37 6 36 o 5.73459 3.10865 72.8879 21.1052 86.4846 25.1874 62.6112 24.7392
-37 6 37 o -5.00993 2.8947 30.6699 14.9817 54.6851 23.0189 31.1294 15.632
-37 6 38 o 2.1672 3.03085 53.0857 20.7025 54.2287 23.0518 63.678 24.9303
-37 6 39 o 3.41108 3.11676 59.4298 21.4374 55.4125 23.5225 73.3589 25.7928
-37 6 40 o 1.8317 3.07155 51.5239 20.6047 72.8986 25.3525 46.3366 21.3364
-37 6 41 o 23.8444 3.36221 154.914 11.4351 160.653 15.7499 142.446 17.7781
-37 6 42 o -3.76113 3.17623 34.9921 16.7433 34.1626 17.0744 60.9277 24.5147
-37 6 43 o 5.27327 4.95772 71.2947 26.804 70.3773 31.4376 79.566 29.6838
-37 6 44 o -1.10437 3.60072 44.1568 19.9643 77.8338 30.3022 41.2506 19.6859
-37 6 45 o 0.321906 3.83962 49.6074 21.6049 53.2525 24.7854 60.9307 25.423
-37 6 46 o -0.261956 4.31495 50.2825 22.3585 67.3196 28.31 51.2713 24.0935
-37 6 47 o 4.08486 3.05029 62.1961 21.3051 54.4081 23.2913 77.7502 25.3114
-37 7 1 o 4.14281 1.62334 62.1582 14.0004 44.8932 17.5038 81.6258 16.284
-37 7 2 o 10.4964 1.88251 102.397 9.73497 102.887 13.2925 96.1221 15.7093
-37 7 3 o 2.05158 1.83846 46.0324 16.4819 50.07 19.0578 48.0672 19.2451
-37 7 4 o -0.873735 1.93205 31.8427 14.4866 32.7267 15.6838 45.9365 18.8769
-37 7 5 o 4.55828 2.09375 64.7719 16.778 71.0662 20.6824 57.733 20.833
-37 7 6 o 9.11596 2.29937 94.3033 13.1101 93.1642 18.9755 88.7596 19.6167
-37 7 7 o 7.16417 2.51922 81.9365 16.6533 96.2626 19.0191 60.679 23.2771
-37 7 8 o 16.7894 4.04051 126.322 17.1783 117.967 26.219 121.808 25.1867
-37 7 9 o 17.7929 2.63707 134.068 10.3709 144.932 13.7456 117.21 16.9974
-37 7 10 o 10.1719 2.58735 99.7828 13.9458 79.3475 23.0606 111.543 17.5313
-37 7 11 o 22.9782 2.8167 152.936 9.68504 162.577 13.2623 139.164 14.8471
-37 7 12 o 7.64521 2.69491 85.1212 17.1563 106.775 19.8223 61.3333 23.2098
-37 7 13 o 12.787 2.76984 112.726 13.0984 104.606 20.3491 114.434 18.5166
-37 7 14 o 11.0482 2.81449 104.166 14.5303 116.047 18.4547 84.0619 23.8317
-37 7 15 o 3.53946 2.78369 59.5074 20.3536 49.2191 21.5753 81.7178 23.9904
-37 7 16 o 13.0592 2.91111 113.908 13.6411 122.766 18.236 98.0498 22.3018
-37 7 17 f 15.615 3.0192 125.086 12.8081 134.393 17.1687 109.158 21.0398
-37 7 18 o 71.3518 4.32722 271.156 8.35876 271.136 12.0638 267.115 11.7979
-37 7 19 o 5.29022 4.15408 71.5885 24.8482 104.644 28.746 55.4738 25.2048
-37 7 20 f 46.0721 4.78798 216.367 11.6196 203.341 17.6281 222.354 16.0085
-37 7 21 o 64.2363 3.85476 257.575 7.83848 251.559 11.21 260.38 11.1353
-37 7 22 o 2.37375 3.13752 54.9688 21.1652 62.5494 24.7885 58.6711 24.3226
-37 7 23 o 4.03204 2.9975 63.1576 21.1231 48.9901 21.9369 91.1907 24.0339
-37 7 24 o 5.58722 3.47396 72.4955 22.6179 83.3961 29.5607 68.8549 25.1261
-37 7 25 o 18.8975 3.45157 137.706 13.2773 120.536 23.763 144.248 16.8589
-37 7 26 o 26.1922 3.48113 163.202 11.2275 151.457 16.2636 172.116 16.2185
-37 7 27 o -9.56825 4.2753 34.2412 17.0017 43.4599 21.2942 45.4192 22.0936
-37 7 28 o 8.15696 3.12103 87.8044 19.1374 82.9883 25.1775 88.9221 25.2431
-37 7 29 o 13.082 3.14824 113.701 14.8393 126.342 18.9717 92.5285 24.7571
-37 7 30 o 11.5939 3.13729 106.473 15.9017 102.076 22.9355 104.083 23.2625
-37 7 31 o 0.419067 2.99132 45.7652 19.4876 33.6662 16.7173 100.373 23.0606
-37 7 32 o 3.30795 3.10021 59.2981 21.3817 57.2892 23.7541 71.2936 25.7941
-37 7 33 o 4.02876 3.56647 64.2068 22.9599 65.1639 25.0657 73.2403 29.1149
-37 7 34 o 8.05826 3.20924 86.7474 19.793 68.6028 25.4002 103.992 23.9789
-37 7 35 o 2.74865 3.30635 57.1175 21.7938 62.0003 24.4951 62.9064 26.1543
-37 7 36 o 5.25677 3.36488 70.0651 22.3138 74.4922 25.3841 69.2844 27.3562
-37 7 37 o 14.1203 3.0765 118.239 13.8759 112.689 20.7321 116.886 20.4475
-37 7 38 o 13.6322 3.15486 115.747 14.5824 104.287 22.8026 119.466 20.4688
-37 7 39 o 8.5902 3.07712 89.666 18.5653 65.211 24.7567 111.616 21.6745
-37 7 40 o 31.626 3.41538 179.316 10.0041 169.281 14.8975 184.092 14.0046
-37 7 41 o -2.04112 3.01323 37.6956 17.4891 41.2028 19.5739 51.9036 22.7845
-37 7 42 o 15.2727 4.47259 118.682 20.4538 133.124 25.4202 90.0004 30.9108
-37 7 43 o 19.8329 4.56155 137.361 17.7908 121 27.813 140.103 25.6489
-37 7 44 o 0.940417 3.35816 49.136 20.7737 47.759 22.4827 65.421 24.9849
-37 7 45 o 24.0459 5.46615 149.673 19.5747 ? ? 149.673 19.5747
-37 7 46 o -3.36265 4.33296 43.2095 20.345 45.3093 22.1349 61.7506 26.8934
-37 8 1 o 18.616 1.75491 138.029 6.67119 138.037 8.90824 134.411 10.4192
-37 8 2 o 13.4994 1.87055 116.818 8.43386 122.108 10.7373 104.087 14.7247
-37 8 3 o 1.73695 1.76939 43.5629 16.0837 54.6031 18.9794 40.4833 17.6837
-37 8 4 o 8.705 2.01665 92.4613 11.6699 82.7757 18.5571 95.547 16.1271
-37 8 5 o 16.7996 2.19863 130.478 8.86826 124.862 13.2251 131.666 12.5078
-37 8 6 o 23.6462 2.41308 155.353 8.15469 149.116 12.0534 157.542 11.4311
-37 8 7 o 25.7057 2.85053 161.547 9.27013 131.057 18.5929 174.848 11.0348
-37 8 8 o 18.6542 3.50505 135.307 13.7426 120.633 19.7678 146.409 21.3427
-37 8 9 o 11.4407 3.53418 103.211 18.5981 78.0689 28.7197 113.744 21.6654
-37 8 10 o 10.287 2.55705 100.402 13.6793 101.138 19.9318 93.2494 20.3438
-37 8 11 o 7.01556 2.5592 81.3258 17.0107 97.5964 20.4493 62.6041 22.8368
-37 8 12 o 15.0675 2.7111 122.939 11.6769 130.581 16.042 109.739 18.5548
-37 8 13 o 7.21813 2.6991 82.4532 17.6578 73.609 23.8115 87.2365 22.665
-37 8 14 o 17.7026 2.86683 133.633 11.33 124.129 17.5568 137.646 15.7086
-37 8 15 o 36.7308 3.18898 194.202 8.61217 195.499 12.3875 189.375 12.2772
-37 8 16 o 15.3783 2.95262 124.076 12.6252 112.352 19.9247 129.754 17.5055
-37 8 17 o 32.2378 3.93352 180.752 11.4437 177.999 18.2051 177.593 15.2973
-37 8 18 o 13.9046 4.06282 114.988 19.1581 113.288 27.0289 107.008 27.7409
-37 8 19 o 1.07428 3.65647 52.0419 21.8203 51.6651 23.3029 70.2104 27.7933
-37 8 20 o 14.0247 3.05388 118.131 13.7832 119.096 19.7163 110.76 21.1106
-37 8 21 o 3.70784 2.99012 61.1861 21.0891 58.1676 23.8003 72.3874 25.1393
-37 8 22 o 26.4313 3.29921 164.131 10.5723 142.465 17.2775 180.011 13.8376
-37 8 23 o 6.23223 3.19788 76.1 21.1997 79.0267 26.7831 74.3585 25.2272
-37 8 24 o 23.9626 3.72804 155.398 12.6603 150.945 22.9086 153.024 15.9093
-37 8 25 o -4.28712 2.94622 32.5096 15.7004 45.5104 20.9186 37.8681 18.3788
-37 8 26 o 13.9176 3.12549 117.584 14.1928 102.392 22.7684 126.157 19.2884
-37 8 27 o 8.6793 5.30347 87.8174 28.0187 86.2005 35.6406 91.5653 30.8053
-37 8 28 o 15.5093 3.48788 123.79 15.0493 106.127 26.1249 130.302 19.2797
-37 8 29 o 3.23719 3.04522 58.7862 21.192 68.5111 25.0362 58.203 24.0419
-37 8 30 o -3.90485 2.97945 33.4926 16.0762 39.5127 18.9905 45.4839 20.9757
-37 8 31 o 3.45502 3.01968 59.7979 21.1532 88.966 24.0584 46.4704 21.3708
-37 8 32 o 14.6903 3.64333 119.698 16.3507 122.227 19.7357 102.989 30.2135
-37 8 33 o 18.2582 3.33675 135.183 13.0763 135.055 18.5588 128.672 20.0701
-37 8 34 o 38.3205 3.62115 198.013 9.59577 193.994 13.5838 197.658 13.9734
-37 8 35 o 10.1968 3.19027 98.713 17.5509 87.8151 25.0649 103.115 23.8868
-37 8 36 o 0.685414 3.44329 49.2231 20.9323 59.8414 23.9957 53.0527 24.6929
-37 8 37 o -0.249012 3.24289 44.7584 19.6648 51.5459 22.4427 53.6547 24.1637
-37 8 38 o 3.13042 3.04515 57.7016 21.1342 70.1362 25.1546 54.9242 23.4175
-37 8 39 o -1.46593 2.93825 38.766 17.7238 39.0828 18.7747 58.3367 23.8736
-37 8 40 o 15.7601 3.18268 124.738 13.5667 135.296 17.7466 104.261 23.2858
-37 8 41 o 4.94766 3.4744 67.6716 22.7429 80.5487 26.7666 60.6166 25.4991
-37 8 42 o 0.697252 4.18262 52.6135 22.7331 64.3862 27.0926 56.0127 25.6582
-37 8 43 o 10.0537 3.25145 96.9489 18.2141 98.0827 23.9506 87.1102 26.3535
-37 8 44 o 5.158 3.11273 68.4685 21.4169 73.3872 25.4469 65.9047 25.2485
-37 8 45 o 10.1755 4.14483 94.3097 23.1634 99.685 31.5271 84.1829 27.9837
-37 8 46 o 4.75995 4.31285 67.4345 25.071 86.9089 30.8484 59.6515 26.2684
-37 9 1 o 19.0616 1.64045 139.86 6.15132 142.041 7.88148 133.108 10.1752
-37 9 2 o 19.7153 1.83477 142.051 6.7768 127.706 10.029 155.78 9.44974
-37 9 3 o 5.31583 1.74022 71.0941 13.2943 83.8184 15.2621 51.9947 19.3871
-37 9 4 o 2.25447 1.87408 47.5348 16.6771 49.5746 19.0993 51.0802 19.7915
-37 9 5 f 3.04681 2.0251 53.5527 17.3356 60.5668 20.523 50.412 20.0669
-37 9 6 o 21.8064 2.32101 149.102 8.17511 152.769 11.5024 141.579 12.0611
-37 9 7 o 13.5004 2.32483 116.28 10.5753 103.909 17.1114 122.517 14.3419
-37 9 8 o 30.2088 2.8362 175.613 8.47417 178.462 10.9154 165.955 14.0231
-37 9 9 o 20.6824 4.24638 141.067 16.0322 162.539 19.8724 102.427 29.1048
-37 9 10 o 8.86107 2.5181 92.5249 14.7314 71.7902 22.7276 106.865 18.4411
-37 9 11 o 34.7763 2.99385 188.791 8.31667 179.3 12.3239 194.248 11.5545
-37 9 12 o 46.9422 3.19553 219.812 7.61697 212.195 11.1386 223.7 10.6398
-37 9 13 o 57.6505 3.40976 243.828 7.3243 240.581 10.5593 243.458 10.3393
-37 9 14 o 25.2152 2.95872 160.297 9.70173 164.034 13.8014 152.528 14.1853
-37 9 15 o 22.7086 3.02194 151.823 10.4774 133.389 17.1871 163.749 13.7595
-37 9 16 o 9.82744 3.90496 94.5831 22.0135 97.5336 28.0704 85.9541 28.6904
-37 9 17 o 12.321 3.91235 107.562 19.7566 140.493 21.8103 69.5389 27.4916
-37 9 18 o 21.5172 3.40454 147.163 12.2129 130.234 18.3469 161.917 17.4054
-37 9 19 o 38.2126 3.3636 198.053 8.90774 186.724 13.4349 205.036 12.1763
-37 9 20 o 46.363 3.52799 218.413 8.46653 211.725 12.4296 221.203 11.7986
-37 9 21 o 63.2024 3.77822 255.417 7.7477 260.797 10.8757 246.674 11.2256
-37 9 22 o 8.70368 3.13779 90.7414 18.7123 84.275 25.6839 92.0647 24.42
-37 9 23 o 8.43377 3.52428 88.3147 21.1554 124.574 25.4766 64.1972 24.9914
-37 9 24 o 0.632849 3.00448 46.6459 19.6815 65.1585 24.9958 45.5885 20.9178
-37 9 25 o 30.802 3.34742 177.468 9.90716 158.899 15.6435 190.942 13.1756
-37 9 26 o 3.77451 3.05423 61.6676 21.3113 68.7099 25.0682 61.9513 24.6268
-37 9 27 o 2.04297 4.39324 58.9934 24.2528 65.1796 27.9448 67.0365 28.277
-37 9 28 o 45.4262 4.34202 215.239 10.5861 205.839 15.4163 219.304 15.041
-37 9 29 o 24.5656 3.62048 157.451 12.1229 133.171 22.4131 168.783 15.0594
-37 9 30 o 47.8045 3.66994 221.694 8.67716 231.092 11.828 207.868 13.0856
-37 9 31 o -14.2356 3.32054 ? ? 29.586 14.9656 35.5038 17.8746
-37 9 32 f 15.2355 3.43389 122.508 14.975 118.575 20.7674 118.659 24.0001
-37 9 33 o 1.11766 3.05429 48.7231 20.1453 63.4901 24.7046 48.8044 21.9957
-37 9 34 o 6.16516 3.10015 75.3572 20.8282 71.4464 25.3669 79.5837 25.6093
-37 9 35 o 26.7572 3.39682 164.739 10.8476 163.162 15.5845 160.989 15.8226
-37 9 36 o -5.34687 2.90748 30.1526 14.7887 52.0472 22.4948 31.2837 15.7074
-37 9 37 o 4.38406 3.48544 65.2071 22.7529 54.4997 23.0673 99.0466 30.7437
-37 9 38 o -1.82707 3.24812 40.0376 18.4268 38.4158 18.5251 69.0135 27.4163
-37 9 39 o 5.29601 3.0494 69.5591 21.0999 89.7217 24.0804 54.7549 23.5056
-37 9 40 o 1.29821 3.04361 48.8786 20.1501 66.4348 24.9133 46.5224 21.3633
-37 9 41 o 3.91593 4.26187 64.2819 24.6893 86.1614 29.9485 56.3808 25.6183
-37 9 42 o 0.290998 3.89159 49.833 21.7262 56.1932 24.583 58.7566 26.3794
-37 9 43 o 2.67062 3.05729 54.9763 20.9617 58.9263 24.046 60.2585 24.4084
-37 9 44 o 14.0824 3.25855 116.854 14.9291 101.397 23.8449 122.746 20.6628
-37 9 45 o 3.11943 4.34704 60.9758 24.4687 68.5228 28.5836 64.1276 27.5458
-37 10 1 o 3.91585 1.92043 59.1848 16.4064 80.8975 28.062 53.2251 17.5039
-37 10 2 o 8.29377 1.50081 91.2156 8.71353 81.8639 12.8074 99.1122 12.8165
-37 10 3 o 5.03178 1.65717 69.1802 13.0093 71.6918 16.4644 61.1633 19.2324
-37 10 4 o 4.37432 1.79308 63.6912 14.9809 48.6686 18.519 80.7324 18.0884
-37 10 5 o 20.0561 2.2002 142.86 8.09029 139.96 11.4701 141.739 11.8701
-37 10 6 o 21.3534 2.29795 147.47 8.18424 135.65 12.4086 155.361 11.2639
-37 10 7 o 19.4741 2.42492 140.482 9.07908 140.317 12.5042 135.628 13.8971
-37 10 8 o 10.7547 2.36198 102.953 12.2419 115.446 15.4094 81.1679 21.3945
-37 10 9 o 37.292 4.60226 192.456 12.5794 190.946 17.8181 183.13 19.1127
-37 10 10 o 23.2074 3.2743 152.561 11.3086 161.717 20.5777 144.107 14.1662
-37 10 11 o 19.7431 2.71986 141.329 10.1354 128.741 15.8596 148.492 13.8034
-37 10 12 o 10.7429 2.65655 102.547 13.9112 75.3552 23.6857 119.431 16.7219
-37 10 13 o 4.65635 2.66617 65.7041 19.6856 75.8762 23.9234 59.0912 22.8607
-37 10 14 o 33.0165 3.46133 183.312 9.91526 208.465 13.0476 154.503 16.0022
-37 10 15 f 23.3813 4.03861 152.157 14.0443 134.707 23.6401 158.385 18.7596
-37 10 16 o -3.32675 3.68725 39.6856 18.7111 57.6871 25.2344 42.4413 20.5569
-37 10 17 o 40.1745 3.34563 203.061 8.63928 187.928 13.1274 213.866 11.7335
-37 10 18 o 9.38644 2.91083 94.9608 16.6427 96.9556 22.623 86.5454 24.0351
-37 10 19 o 2.00899 2.87858 51.6874 20.1704 59.5918 23.8973 54.9728 22.9226
-37 10 20 o 14.8931 3.00009 121.901 13.0797 87.152 24.4826 144.551 15.59
-37 10 21 o 4.3943 2.91787 64.7918 20.7942 62.0263 24.2313 72.5399 24.6912
-37 10 22 f 18.5213 3.26784 136.306 12.6881 136.006 19.7442 131.139 17.7214
-37 10 23 o 33.329 3.56748 184.428 10.159 190.121 15.4773 176.272 13.8887
-37 10 24 o 13.5614 3.11734 115.787 14.395 112.815 21.5939 111.872 21.0402
-37 10 25 o 4.52737 2.97728 65.7044 20.9964 85.7773 24.5616 54.2023 23.07
-37 10 26 o 33.101 3.35937 184.041 9.58243 194.027 12.9345 169.178 14.7821
-37 10 27 o 3.78968 4.60835 65.9715 25.5838 75.7505 30.0667 67.7274 28.8292
-37 10 28 o 39.9361 4.76319 200.661 12.4802 199.703 19.6705 194.725 16.8697
-37 10 29 o 4.20797 3.09817 63.9739 21.476 82.6996 25.3405 54.6167 23.4258
-37 10 30 o 0.507873 3.25198 47.5603 20.2876 49.5122 22.2051 61.912 25.5369
-37 10 31 o 78.2249 4.74762 283.524 8.77086 282.296 10.9788 278.422 15.0216
-37 10 32 o -4.16217 3.04042 33.3702 16.0743 51.2911 22.61 35.9659 17.7
-37 10 33 o 9.79977 3.14072 96.5987 17.6601 85.1156 25.3738 101.308 23.4232
-37 10 34 o 7.51397 3.10324 83.3932 19.7706 56.5532 23.7516 112.677 21.3738
-37 10 35 o 3.46829 3.02639 59.4827 21.1633 62.9604 24.386 63.5174 24.8613
-37 10 36 o 3.10311 2.98467 57.3475 20.9361 82.2641 24.6324 47.0247 21.4467
-37 10 37 o 5.59983 2.99551 71.5736 20.7155 76.3867 24.9711 67.692 25.0044
-37 10 38 o 32.8224 3.89837 181.923 11.2659 181.575 13.728 171.483 21.476
-37 10 39 o 12.5149 3.4863 108.972 17.3159 84.1583 25.2942 132.96 23.3661
-37 10 40 o 2.5402 4.12394 58.4614 23.6997 62.889 26.7174 65.8851 27.9276
-37 10 41 o 7.17805 4.22998 78.9752 25.0025 72.1607 28.3878 87.9249 30.4968
-37 10 42 o 2.92232 3.09214 56.3121 21.169 54.0207 23.2932 68.51 25.285
-37 10 43 o 2.80311 3.03206 55.4456 20.9363 55.1415 23.2603 65.2786 25.0564
-37 10 44 f 2.94099 3.06332 56.117 21.0755 66.9764 25.0355 54.4967 23.364
-37 10 45 o -0.781084 4.29727 48.6621 21.923 46.5048 22.4992 72.4075 28.9113
-37 11 1 o 7.29338 1.86122 83.7138 11.9719 54.9283 24.4766 88.5171 12.0971
-37 11 2 o 12.5754 1.50759 113.194 7.00203 122.302 8.06034 88.4575 15.5827
-37 11 3 o 8.28932 1.63751 90.8462 9.57375 90.1076 12.9784 86.1742 15.7202
-37 11 4 o 0.62331 1.64313 35.8422 14.7935 32.0435 14.8617 55.6248 19.3175
-37 11 5 o 12.7114 1.98569 113.068 9.26894 109.09 13.3984 112.49 13.7108
-37 11 6 o 15.2026 2.1556 123.852 9.17046 118.008 13.4938 125.169 13.2037
-37 11 7 o 11.6347 2.22728 107.525 10.9912 114.514 14.3549 92.3167 18.9534
-37 11 8 o 17.3705 2.45316 132.333 9.76707 118.481 15.259 141.28 13.3839
-37 11 9 o 15.4647 3.49029 121.862 15.3219 116.738 19.824 115.794 27.7871
-37 11 10 o 4.94101 3.54528 67.0301 22.9685 71.4825 28.1717 67.3143 25.5872
-37 11 11 o 6.1286 2.4987 75.2883 17.6684 57.6656 22.403 91.5238 20.6623
-37 11 12 o 17.6152 2.86746 132.854 11.4018 113.86 20.4895 141.236 14.47
-37 11 13 o 8.65143 3.43038 88.5316 20.6514 82.434 26.9839 88.809 26.3825
-37 11 14 o 7.33487 3.47009 81.048 21.8888 75.6083 26.8917 84.3822 27.0212
-37 11 15 o 8.45976 3.18042 88.4456 19.3515 72.5698 25.4956 100.6 24.3196
-37 11 16 o 6.83674 2.81199 79.6724 18.7744 97.1773 21.9647 61.2062 23.7427
-37 11 17 o 5.40655 2.79058 70.6749 19.8458 88.6723 23.2275 56.5969 23.0292
-37 11 18 o 24.8308 3.05966 158.928 10.1244 149.583 15.3969 163.246 13.9611
-37 11 19 o 8.32565 2.92553 88.7154 17.8705 93.802 23.3292 78.5257 24.6158
-37 11 20 o 24.181 3.1418 156.708 10.5502 146.045 15.9579 162.524 14.6638
-37 11 21 o 10.6577 3.0454 101.516 16.2415 86.2443 24.7884 109.301 21.398
-37 11 22 o 11.2823 3.33939 103.974 17.4181 98.6667 28.1125 101.243 22.1991
-37 11 23 o 12.0449 3.05962 108.582 15.1537 82.5986 25.2351 124.892 18.5906
-37 11 24 o 8.54617 3.01596 89.9063 18.1753 101.046 22.9951 74.5074 24.984
-37 11 25 o 5.32589 2.97842 70.3555 20.7394 60.3493 24.1009 84.3044 24.6715
-37 11 26 o 5.46305 3.02417 71.1746 20.876 65.6514 24.7369 79.226 25.3139
-37 11 27 o -0.499747 4.49027 51.4588 22.8491 58.3163 26.3527 62.0363 27.4638
-37 11 28 o 10.1072 4.33206 95.0964 23.8713 113.166 30.3731 77.6786 28.7809
-37 11 29 o -5.96196 2.99086 29.8672 14.7176 30.8203 15.5285 53.1301 22.9217
-37 11 30 o 64.5321 4.46701 257.25 9.09868 263.217 11.2554 239.564 16.0244
-37 11 31 o -0.0992384 3.13374 44.5883 19.4669 65.3544 25.2163 43.1653 20.3811
-37 11 32 o 15.5168 3.23718 123.931 13.9048 117.146 20.9829 123.401 20.346
-37 11 33 o -4.95584 2.96216 31.236 15.2358 48.7547 21.956 34.0953 16.8734
-37 11 34 o 0.26037 2.96472 44.6362 19.2116 53.3943 22.9255 50.2024 22.1842
-37 11 35 o 3.26412 3.00185 58.1993 21.0325 73.802 25.1082 52.7953 22.8708
-37 11 36 o 2.08529 3.12543 52.8292 20.8956 52.4237 22.6425 66.283 25.9097
-37 11 37 o 2.26945 2.93014 52.7133 20.4118 51.9928 22.4081 64.7859 24.7152
-37 11 38 o -5.78537 2.94991 29.6408 14.608 36.1466 17.689 40.4181 19.3526
-37 11 39 f 14.1221 3.81222 115.428 17.854 131.399 19.0116 73.4642 30.0453
-37 11 40 o -1.38846 4.98112 50.9634 23.2145 52.9332 24.2946 73.2483 33.7591
-37 11 41 o -0.224873 3.07795 43.3304 19.0933 50.4839 22.4649 50.7844 22.5127
-37 11 42 o 16.6994 3.19467 128.347 13.2103 132.627 18.2168 115.126 21.4185
-37 11 43 o 6.13448 3.06116 74.0936 20.7785 76.6461 25.3008 70.4073 25.3478
-37 11 44 o -2.67481 2.98935 35.7182 16.8426 43.99 20.5313 43.725 20.4115
-37 12 1 o 16.2738 3.76132 121.237 16.6717 125.454 23.3012 97.3894 27.2061
-37 12 2 o 12.9367 2.2089 112.981 10.3429 108.907 26.9833 109.767 11.6383
-37 12 3 o 0.315318 1.41628 32.0408 13.5157 35.9418 15.0597 38.1795 16.9009
-37 12 4 o 9.78737 1.7684 98.8583 9.47421 84.6817 14.8249 110.786 13.2222
-37 12 5 o 4.35018 1.8393 63.2878 15.3613 54.946 19.2056 70.6438 19.5858
-37 12 6 o 13.0084 2.07847 114.248 9.60649 86.3447 17.9941 134.029 11.8724
-37 12 7 o 11.1402 2.17194 105.117 10.9709 108.115 14.9052 95.0254 18.0033
-37 12 8 o 12.4133 2.27175 111.184 10.8263 91.9502 17.9203 125.925 14.488
-37 12 9 o 4.09371 2.7394 61.2838 20.1835 69.6551 21.439 54.9235 24.8964
-37 12 10 o 6.3269 4.42947 73.7917 25.656 91.0433 35.5458 67.6853 26.7148
-37 12 11 o 3.82938 3.1231 60.6521 21.5069 73.5975 25.3015 55.0316 23.7306
-37 12 12 o 23.6859 3.62114 153.412 12.4557 146.216 18.0226 152.629 18.6767
-37 12 13 o 8.04668 3.20996 85.4184 20.0123 88.9394 23.9425 75.4273 27.2693
-37 12 14 o 2.78832 2.63427 54.1402 19.6834 62.0413 23.1305 54.1537 22.3974
-37 12 15 o 9.12846 2.7296 93.5266 15.8328 92.7303 22.3121 87.4542 22.6469
-37 12 16 o 13.0465 2.80966 113.571 13.1874 111.082 19.6714 109.212 19.5173
-37 12 17 o 32.6693 3.11549 182.78 8.9444 184.277 12.6619 177.011 13.0351
-37 12 18 o 31.9232 3.14088 180.633 9.12632 177.522 12.9591 179.47 13.2716
-37 12 19 o 14.8248 2.90251 121.541 12.6798 109.813 19.6886 127.368 17.9138
-37 12 20 o 11.8731 2.90168 107.917 14.4278 109.629 20.1828 98.7084 22.4241
-37 12 21 o 12.4535 3.26748 109.829 16.0372 113.601 25.584 100.86 21.8707
-37 12 22 o -0.151186 3.00935 43.5187 19.0366 40.4787 19.523 66.4422 24.3267
-37 12 23 o 27.5629 3.23688 167.477 10.159 174.431 14.1198 155.89 15.2729
-37 12 24 o 0.576849 2.96974 45.9309 19.4823 87.7177 24.6805 36.4546 17.8107
-37 12 25 o 6.34068 3.03393 76.37 20.3978 61.6932 24.3952 92.8587 24.1361
-37 12 26 o 12.0972 3.09945 108.615 15.3569 122.54 19.4442 85.8177 25.0529
-37 12 27 o 25.3344 4.93969 156.961 16.7213 144.252 26.5033 156.724 23.9019
-37 12 28 o -1.5252 3.61668 43.4881 19.7984 37.0844 18.4901 83.347 27.1668
-37 12 29 o 3.13689 3.47122 59.2554 22.3954 69.7192 25.3142 58.3729 25.8889
-37 12 30 o 12.777 3.36986 111.14 16.3508 100.302 23.5636 115.155 24.2753
-37 12 31 o 44.4906 3.56243 213.594 8.74399 212.414 12.6468 210.438 12.4045
-37 12 32 o 0.444773 3.0005 45.5324 19.4568 46.7032 21.376 59.6865 24.0142
-37 12 33 o 0.528523 2.94276 45.4481 19.3399 48.0697 21.6329 57.2489 23.5608
-37 12 34 o 1.58797 2.97946 49.9483 20.182 56.7059 23.6404 55.0418 23.2082
-37 12 35 o 2.09875 3.04545 52.4761 20.6666 69.6922 25.3823 49.0893 21.9667
-37 12 36 o 3.25188 3.02391 57.9258 21.0846 58.2332 23.8954 65.6651 24.8987
-37 12 37 o 8.3583 3.06022 87.85 18.7924 106.929 21.7162 64.1774 24.9062
-37 12 38 o 26.2096 3.39014 162.443 10.9828 155.146 16.1292 163.388 15.822
-37 12 39 o -4.67628 4.02826 38.9733 18.7031 55.6035 24.9815 42.5832 20.9118
-37 12 40 o 5.62494 5.21955 72.4596 27.4448 72.4596 27.4448 ? ?
-37 12 41 o 6.552 3.74734 75.7739 23.467 58.1907 25.0821 102.279 27.766
-37 12 42 f -3.90754 2.95522 32.8525 15.8306 42.8371 20.1039 39.6797 19.0496
-37 12 43 o 0.952666 2.97669 46.7557 19.6511 63.3625 24.375 45.1378 20.893
-37 12 44 o 0.563248 3.00829 45.4239 19.4479 75.9477 25.5058 38.9973 18.7821
-37 13 1 o -1.38505 3.51122 40.5517 18.8364 56.8221 24.6946 40.6423 19.7897
-37 13 2 o 5.90714 1.91764 73.9754 14.0758 80.8416 28.3607 69.6404 15.7699
-37 13 3 o 1.011 1.43276 36.4193 14.225 45.2476 16.3031 35.3176 16.0485
-37 13 4 o 3.16185 1.63359 53.8117 15.2101 68.5054 16.0053 39.3512 17.5603
-37 13 5 o 2.4018 1.72589 47.9448 16.0281 53.339 18.4137 46.4119 18.9105
-37 13 6 o 4.52823 1.94092 64.3818 15.8737 74.5489 18.7942 52.2378 20.0733
-37 13 7 o 33.0298 2.52827 183.902 7.20628 182.936 10.1518 180.752 10.5126
-37 13 8 o 3.79795 2.57349 59.0117 19.568 54.9494 21.8187 68.0695 24.0637
-37 13 9 f 2.62827 2.96012 53.5853 20.5773 61.4683 22.9576 53.761 24.1081
-37 13 11 o 2.71461 2.77037 53.6825 20.0669 62.7634 23.0872 52.5294 22.8326
-37 13 12 o 15.1793 2.68107 122.957 11.5424 118.22 16.8121 121.367 17.2986
-37 13 13 o 14.9674 2.72542 122.031 11.8325 121.885 16.6317 115.202 18.5209
-37 13 14 o 6.42903 2.67647 76.8207 18.4579 83.0401 22.8223 67.3452 23.8463
-37 13 15 o 25.926 2.9678 162.277 9.6108 154.34 14.0339 165.611 13.7297
-37 13 16 o 5.12041 2.73668 68.4419 19.7977 69.3861 23.804 68.2116 24.1468
-37 13 17 o 0.0472612 2.74758 42.1768 18.3235 37.4283 17.9743 70.714 24.5525
-37 13 18 o 10.5367 2.81503 101.073 15.0272 86.2345 23.2214 108.615 20.2695
-37 13 19 o -2.59092 2.67495 33.6889 15.8999 35.5794 17.3005 50.8254 21.8546
-37 13 20 o 0.215521 2.88984 43.8708 18.9255 51.9018 22.6952 49.9728 21.7993
-37 13 21 o 6.49011 3.14514 76.8282 20.8768 46.331 21.7781 112.181 19.7739
-37 13 22 o 29.4993 3.18305 173.398 9.64152 178.702 13.275 163.053 14.5955
-37 13 23 o 36.8291 3.36325 194.09 9.0907 205.813 12.255 177.292 14.0259
-37 13 24 o 10.1135 3.07206 98.2692 16.968 60.3087 24.2465 130.898 18.1338
-37 13 25 o 52.1687 3.6282 231.555 8.21027 238.8 11.2979 219.788 12.2348
-37 13 26 o 7.50557 3.09533 83.1979 19.7593 95.6536 23.7878 68 25.3735
-37 13 27 f 32.814 5.20277 179.621 15.2989 180.739 22.1505 166.725 23.3238
-37 13 28 f -2.92228 3.4718 39.0328 18.326 44.7931 21.3428 51.3478 23.1311
-37 13 29 o 7.03678 3.38149 79.7852 21.6331 66.0881 24.7326 100.758 28.3016
-37 13 30 o 14.5572 3.16137 119.74 14.0813 132.341 18.1669 97.3359 24.1313
-37 13 31 o 7.2118 3.04197 81.406 19.7527 72.9376 25.3212 86.8083 24.6872
-37 13 32 o 10.4643 3.03753 100.13 16.4405 123.432 19.1637 69.6602 24.9694
-37 13 33 o 13.9568 3.13771 116.965 14.3335 90.2695 24.8011 133.167 18.0011
-37 13 34 o 16.1667 3.19811 126.377 13.4453 121.139 20.0121 123.833 20.0107
-37 13 35 o 55.0406 3.83525 237.456 8.46329 221.571 12.6058 248.541 11.6889
-37 13 36 o 11.6567 3.1834 105.485 16.3141 114.837 21.6771 87.1406 25.1623
-37 13 37 o 20.8848 3.55169 143.725 13.071 128.353 22.9003 147.15 17.0496
-37 13 38 o 5.90969 4.26881 72.545 25.1885 76.4734 29.1396 72.5043 29.1432
-37 13 39 o 9.3855 4.17357 90.0408 23.8671 111.65 27.3282 66.4886 27.9557
-37 13 40 o -4.75571 2.928 31.0786 15.1565 39.9169 19.1306 39.0131 18.7599
-37 13 41 o 7.45831 3.56283 80.8395 22.3226 93.1316 24.2977 63.6229 27.5307
-37 13 42 o 7.88069 3.3704 83.5856 21.097 75.8169 25.4012 88.4066 28.1644
-37 13 43 o -2.83096 2.94387 34.961 16.554 34.9914 17.2565 56.5316 23.4989
-37 14 1 o 12.3398 3.78374 101.092 20.2871 97.9876 27.4789 84.3353 28.2155
-37 14 2 o 7.85072 2.60863 83.2628 16.9671 87.6753 28.5279 74.8967 20.2417
-37 14 3 o 14.0223 1.59496 119.424 7.01793 117.58 8.95026 117.852 11.9358
-37 14 4 f 5.75092 2.01061 72.6776 14.9716 62.161 21.1935 76.2965 18.6479
-37 14 5 o 2.19762 2.02726 47.1909 17.2504 52.7022 19.2235 47.4236 20.5298
-37 14 6 f 19.6082 2.52874 140.216 9.49087 140.407 12.9893 133.103 14.8819
-37 14 7 o 26.0744 2.83657 162.115 9.19151 149.454 13.2901 170.772 13.3581
-37 14 8 o 5.05578 2.5452 66.921 19.0093 76.3199 22.2139 56.6474 22.8052
-37 14 9 o 17.219 2.59445 131.197 10.4314 127.248 13.977 129.218 17.0679
-37 14 10 o 29.5751 4.57637 169.318 14.2728 162.606 20.9258 161.986 21.865
-37 14 11 o 38.3163 2.94274 198.001 7.7905 205.366 10.3339 184.29 12.2501
-37 14 12 o 97.2714 3.84939 316.878 6.35526 320.691 8.69795 307.773 9.47752
-37 14 13 o 22.741 2.83909 151.585 9.8518 156.813 13.167 139.365 15.7759
-37 14 14 o 12.103 2.71532 108.852 13.328 106.792 19.169 103.032 20.5996
-37 14 15 o 3.1979 2.66609 56.3156 19.8802 47.6528 21.0265 75.6063 23.6535
-37 14 16 o 32.6377 3.06124 182.5 8.80135 170.323 13.1058 190.349 12.2438
-37 14 17 o 30.7485 3.10732 176.969 9.21767 161.536 13.8309 188.597 12.7808
-37 14 18 o 4.51182 2.78543 64.5797 20.2683 55.3371 22.6446 79.9328 24.4584
-37 14 19 o 5.51474 2.83432 70.8966 20.0333 110.174 19.336 43.2907 20.1903
-37 14 20 o 0.834932 3.10919 47.4212 20.0158 51.0167 23.0589 57.1658 23.4252
-37 14 21 o 4.3248 2.85378 63.6613 20.5767 69.9622 23.9402 61.247 24.321
-37 14 22 o -1.4497 2.75755 37.3858 17.1218 41.8474 19.4516 49.2646 21.813
-37 14 23 o 4.50882 2.83722 64.8419 20.4702 76.4648 24.1788 57.7431 23.4947
-37 14 24 o 18.0848 3.07182 134.533 12.0736 138.654 16.3144 122.746 19.6509
-37 14 25 o 2.88531 2.85237 55.6408 20.4419 87.7408 23.6694 42.7386 19.9434
-37 14 26 o 38.9476 3.42406 199.583 8.99847 200.899 12.5155 193.351 13.3531
-37 14 27 o -2.69144 4.68165 46.9322 21.7832 67.9244 28.7881 47.9116 23.2962
-37 14 28 o 21.6433 3.7434 146.466 13.5236 137.92 18.0966 149.83 22.6925
-37 14 29 o -3.80322 2.91451 32.9229 15.8279 48.0708 21.5106 36.3947 17.8284
-37 14 30 o 0.292087 2.91555 44.2624 19.0512 48.8223 21.7068 53.8667 22.9943
-37 14 31 f 23.5643 3.22938 154.143 11.0334 132.485 18.3209 168.417 14.493
-37 14 32 o 13.8355 3.07191 116.473 14.0837 97.1359 23.279 127.231 18.7677
-37 14 33 f 15.9494 3.24022 125.253 13.7602 120.897 20.0901 121.272 21.0029
-37 14 34 o 7.73545 3.0634 84.0433 19.4541 75.6613 25.105 87.9311 25.1338
-37 14 35 o 5.01728 3.04438 67.4783 21.1911 85.9123 24.7396 54.872 23.4065
-37 14 36 o 9.53741 3.08424 94.3128 17.7599 91.3897 24.2451 88.9832 24.9782
-37 14 37 o 1.27661 3.90721 52.7633 22.3621 57.169 25.244 61.8592 26.5744
-37 14 38 o 2.40562 4.0104 57.1713 23.299 58.5551 25.5745 68.1547 28.1722
-37 14 39 o 4.87276 3.27585 66.5732 22.0774 85.2972 27.3295 56.7895 23.7414
-37 14 40 f 8.98945 3.07116 91.092 18.2744 67.2889 24.9399 109.641 21.9032
-37 14 41 o -3.25187 2.89828 33.6857 16.0842 38.4234 18.535 45.9929 21.013
-37 14 42 o 7.6948 3.57265 81.7794 22.2623 75.6937 25.4707 86.8159 30.4317
-37 15 2 o 3.13772 3.13417 53.8045 21.0322 ? ? 53.8045 21.0322
-37 15 3 o 15.2919 1.71435 124.518 7.23396 129.363 8.42083 105.779 15.5798
-37 15 4 o 8.64502 1.92119 91.6386 11.2004 84.7408 15.6125 93.1218 18.2107
-37 15 5 o 11.2518 2.79 102.568 14.6462 88.8995 25.0954 101.888 19.0901
-37 15 6 o 5.66229 2.05666 72.0362 15.4029 67.676 19.7278 71.2688 21.4558
-37 15 7 o 13.8491 2.21783 117.467 9.97155 117.284 13.4401 110.599 16.341
-37 15 8 f 10.1353 2.24656 99.3975 12.0715 98.3986 16.7823 92.2707 19.4935
-37 15 9 o 16.818 2.52192 129.591 10.2647 125.225 13.8637 128.111 16.6217
-37 15 10 o 15.014 4.37919 115.284 20.6303 118.488 28.0029 94.9858 30.1462
-37 15 11 o 12.4265 2.4902 110.609 11.9685 116.433 15.4797 94.3907 21.0912
-37 15 12 o 68.5603 3.40545 265.646 6.71202 271.263 9.04747 254.373 10.2201
-37 15 13 o 24.6946 2.83228 158.114 9.41387 159.954 12.8167 150.092 14.6034
-37 15 14 o 8.19909 2.63 87.774 16.2747 83.7783 22.2194 84.6268 23.0649
-37 15 15 o 42.4922 3.14118 208.636 7.89076 203.902 11.1076 209.154 11.5107
-37 15 16 o 18.5976 2.88091 136.466 11.1412 145.615 14.544 118.384 19.0255
-37 15 17 o 26.0395 3.03372 162.415 9.81785 164.535 13.2282 153.782 15.4388
-37 15 18 o 28.972 3.1203 171.537 9.55414 159.962 14.0317 178.818 13.5581
-37 15 19 o 2.30729 2.95558 52.7572 20.4805 57.6437 23.9054 57.6543 23.4508
-37 15 20 o 2.59567 2.95528 54.2117 20.6236 62.5587 24.5408 55.4227 23.1397
-37 15 21 o -1.53087 2.75605 37.0467 17.0222 38.404 18.335 54.1586 22.8458
-37 15 22 o 9.56846 2.89211 95.4376 16.4473 95.8296 21.614 86.6987 24.9629
-37 15 23 o -4.15584 2.75216 30.8765 14.9744 37.4452 17.9576 41.1105 19.4993
-37 15 24 o 2.55036 2.81568 53.5773 20.1876 45.8958 20.7219 76.4286 24.6995
-37 15 25 o 10.3273 3.01331 99.2621 16.4577 107.481 21.0271 81.8018 25.3254
-37 15 26 o 13.6406 3.31617 114.889 15.4951 112.457 20.9621 107.269 25.4538
-37 15 27 o 8.51065 5.60871 84.498 28.8913 88.7966 31.6499 81.2298 35.1328
-37 15 28 o 13.6794 3.37515 114.873 15.7884 115.462 20.885 102.812 26.3247
-37 15 29 f 22.2729 3.22167 149.597 11.3513 143.974 16.6489 148.941 16.4939
-37 15 30 o 2.90997 2.99806 55.9911 20.8862 67.919 24.8434 53.6497 23.08
-37 15 31 o 15.9774 3.15657 125.516 13.362 109.225 21.6701 133.708 18.3689
-37 15 32 o 17.1208 3.21709 130.034 13.1225 105.697 22.7016 145.061 17.1242
-37 15 33 o 20.0386 3.26564 141.2 12.2196 149.281 16.2298 123.563 20.5469
-37 15 34 o -5.69303 3.08787 30.7273 15.1047 29.9643 15.2063 58.7981 23.9421
-37 15 35 o 10.2404 3.05388 98.1927 16.8789 89.4034 24.1056 98.3761 23.8309
-37 15 36 o 24.7591 4.36681 155.079 14.9152 137.734 23.371 160.891 21.5125
-37 15 37 o 17.0649 4.18402 126.652 17.7711 131.811 23.8886 105.744 29.0275
-37 15 38 o 24.632 3.38868 157.004 11.3685 169.295 15.0942 136.023 18.7784
-37 15 39 o 20.7084 3.24305 143.536 11.9279 156.52 15.7362 121.4 20.2363
-37 15 40 o 8.7551 3.03824 89.6464 18.3491 91.2364 24.1953 80.3738 25.1956
-37 15 41 o 8.8424 3.05134 90.0044 18.3589 81.8068 25.2802 90.1381 24.2939
-37 15 42 o 11.5426 3.13721 104.488 16.2344 111.625 21.6023 86.8254 25.2133
-37 16 2 o -6.98336 3.77576 32.1043 15.9469 36.175 18.0969 44.5795 21.4824
-37 16 3 o -1.28781 2.75132 35.993 16.7035 64.7526 26.645 33.5847 16.2646
-37 16 4 o 3.16108 1.59295 53.3529 14.9986 69.8521 15.6476 37.4026 16.8728
-37 16 5 o 12.4912 1.98806 111.435 9.42161 126.783 11.0561 79.0465 19.8933
-37 16 6 o 14.0102 2.45379 117.155 11.0895 122.04 16.404 105.556 16.7035
-37 16 7 o -0.473082 2.01901 33.7122 15.1206 39.7197 17.5245 39.9215 18.3461
-37 16 8 o 2.7376 2.15482 51.0984 17.886 75.2892 19.6871 37.8562 17.7774
-37 16 9 o 10.3607 2.3928 100.05 12.805 98.993 16.7664 91.0206 22.2583
-37 16 10 o 3.75108 4.17188 61.0406 24.1421 69.8932 28.0106 59.9206 26.6525
-37 16 11 o 19.9722 2.58903 141.726 9.61385 133.284 13.915 145.236 14.0691
-37 16 12 o 18.9109 2.62587 137.745 10.0421 137.568 13.618 131.093 15.9883
-37 16 13 o 5.73979 2.5004 71.9716 18.1744 67.7868 22.5153 73.2673 23.3404
-37 16 14 o 13.6418 2.68671 115.866 12.3197 114.322 17.1571 109.213 19.8468
-37 16 15 o 32.7994 2.98203 182.791 8.55847 179.895 11.7852 180.75 12.9158
-37 16 16 o 5.86189 2.7278 72.6014 19.3188 88.0817 22.3083 56.7356 23.1481
-37 16 17 o 37.1178 3.1626 194.616 8.52221 191.964 11.9339 192.291 12.5776
-37 16 18 o 2.68067 2.76992 53.6623 20.0641 67.3488 23.7433 49.5868 21.8662
-37 16 19 o 0.386219 3.01532 44.8635 19.3427 49.8922 22.5803 53.2994 22.5781
-37 16 20 o 1.89751 2.73291 49.6782 19.5735 37.8148 18.0696 89.1062 23.6336
-37 16 21 o -2.08107 2.67696 34.816 16.2638 53.0095 22.0503 35.5571 17.3683
-37 16 22 o 7.24569 2.83644 81.5731 18.6046 51.8079 22.1222 115.426 19.5744
-37 16 23 o 1.5203 2.7665 48.1713 19.4533 70.2321 23.7335 42.2381 19.8231
-37 16 24 o 11.4369 2.92916 105.117 15.0034 102.38 21.3773 99.2861 22.8369
-37 16 25 o 18.7534 3.13728 136.681 12.1341 138.901 16.4164 125.962 19.8399
-37 16 26 o 16.0824 3.49532 124.986 14.925 117.566 20.8265 123.568 24.2921
-37 16 27 o 33.6769 7.33431 174.348 22.5343 174.348 22.5343 ? ?
-37 16 28 o 18.6018 3.29173 135.725 12.8408 128.061 19.1489 135.636 18.9345
-37 16 29 o -3.61595 2.93416 33.3061 15.9779 38.0501 18.3695 46.1602 21.2174
-37 16 30 o 20.3609 3.21292 142.5 11.9042 144.687 16.3294 132.142 18.9869
-37 16 31 o 3.07991 3.03326 56.6576 21.0328 77.4406 24.9025 48.0873 21.8754
-37 16 32 o 8.66644 3.08869 89.1269 18.7262 82.9648 24.6384 88.3622 25.59
-37 16 33 o 37.9785 3.52747 196.361 9.42568 203.704 12.7153 181.725 14.6724
-37 16 34 o 0.421707 2.97372 44.6464 19.2287 56.6535 23.3792 46.6309 21.3801
-37 16 35 o 26.591 4.41674 160.908 14.516 143.96 22.2668 166.975 21.2184
-37 16 36 f 4.63046 3.94635 65.8731 24.0699 69.656 27.4586 68.0691 27.9204
-37 16 37 o 1.82057 2.98285 50.3106 20.2411 53.7555 22.8752 57.6865 23.9272
-37 16 38 o 5.28181 2.98776 68.6464 20.8983 73.4648 25.1803 64.9058 24.5895
-37 16 39 o -0.752494 2.88859 40.022 18.0071 50.5545 22.1154 44.396 20.5365
-37 16 40 o 2.03818 2.9437 50.9282 20.2356 57.8701 23.6594 53.9667 23.002
-37 16 41 o 2.19861 2.96494 51.7618 20.3897 55.1356 23.3054 57.981 23.6945
-37 17 1 o 13.8323 3.99029 105.313 20.5605 101.115 27.743 83.8785 29.2777
-37 17 2 o 11.8582 5.81379 84.3001 29.3878 ? ? 84.3001 29.3878
-37 17 3 o -1.57924 2.06314 29.8695 14.0561 49.6381 23.1158 30.7023 14.5052
-37 17 4 o 21.2977 1.99832 146.904 7.13783 150.322 8.9605 134.874 12.5218
-37 17 5 o 19.6627 2.10956 140.811 7.869 142.297 10.4045 132.507 12.7632
-37 17 6 o 2.38517 2.02638 47.9208 17.2856 49.8175 19.5321 50.9731 20.4863
-37 17 7 f 8.44882 2.5048 88.0476 15.4459 97.3445 21.4722 71.9186 21.8771
-37 17 8 f 2.7625 2.13828 50.9901 17.8194 58.35 20.3574 47.9392 20.4894
-37 17 9 o 12.7266 2.50279 111.335 11.9471 118.669 14.0519 84.3903 24.4771
-37 17 10 o 25.9998 4.38963 157.144 14.7876 138.068 23.9386 159.451 21.3159
-37 17 11 o 14.982 2.52895 121.757 10.9842 113.603 16.1015 123.49 16.446
-37 17 12 o -0.369025 2.49241 38.0651 16.9552 48.4959 20.8117 41.2036 19.1106
-37 17 13 o 10.947 2.54471 102.91 13.243 106.04 17.7921 89.7597 21.9405
-37 17 14 o 7.97532 2.55678 86.1951 16.1105 95.3718 19.8557 68.3867 23.5901
-37 17 15 o 22.4314 2.76682 150.371 9.67744 151.491 13.0425 142.403 15.3496
-37 17 16 o 10.9256 2.72269 102.507 14.283 101.031 19.8409 94.5812 22.5893
-37 17 17 o -1.58302 2.54982 34.9508 16.1712 43.4339 19.6079 41.2335 19.2784
-37 17 18 o 10.1045 2.91982 97.5951 16.2209 66.1713 24.6146 119.03 18.6346
-37 17 19 o 9.9449 2.96297 96.6374 16.6407 113.634 20.7675 72.6194 24.5586
-37 17 20 o 2.49595 2.66946 52.2365 19.6621 50.5053 21.5484 63.5196 23.7712
-37 17 21 o 3.36475 2.94132 57.7173 20.8246 71.7453 25.5391 53.0595 22.4845
-37 17 22 o 5.01876 2.77219 67.308 20.0512 67.9909 23.8212 67.3673 24.3562
-37 17 23 o 7.37282 2.8514 82.0977 18.6023 62.3906 23.7523 99.9077 22.3122
-37 17 24 o 17.9233 2.98404 133.596 11.8068 129.542 16.9209 130.674 17.9432
-37 17 25 o 2.09424 2.828 50.9894 19.9649 52.0612 22.1015 60.4829 24.119
-37 17 26 o -1.3405 6.14453 55.7679 25.5471 55.7679 25.5471 ? ?
-37 17 27 o 5.81085 5.53197 72.9775 28.1028 88.5207 31.1507 64.2416 30.6017
-37 17 28 o 14.2885 3.09515 117.992 13.9957 104.798 21.837 122.749 20.0319
-37 17 29 f 30.7132 3.3357 176.231 9.94266 168.241 14.3563 178.503 14.4152
-37 17 30 f 7.09495 3.05182 79.6405 20.0608 56.1841 23.3681 106.701 22.8109
-37 17 31 o -1.17597 2.92197 39.014 17.7748 44.8356 20.5767 48.4166 21.8244
-37 17 32 o 21.7467 3.24235 147.168 11.6203 141.107 16.7195 145.861 17.4478
-37 17 33 o 15.3781 3.22038 122.253 14.0353 111.305 21.371 124.121 20.7495
-37 17 34 o 13.5056 4.26107 109.864 21.0569 115.016 26.6541 89.3852 30.7418
-37 17 35 o 1.21863 3.98073 52.5366 22.4292 47.514 22.391 78.9265 29.6747
-37 17 36 o -0.374067 2.96622 41.7545 18.5537 56.4711 23.3236 42.8439 20.2095
-37 17 37 o 2.92764 3.02483 55.5033 20.9216 74.6106 24.8557 47.982 21.8578
-37 17 38 o 3.53116 3.00777 58.4695 21.0634 70.1522 24.7174 53.9194 23.3087
-37 17 39 o 4.42551 2.97832 63.2859 21.0529 69.2849 24.7345 60.641 24.3183
-37 17 40 o 2.4578 2.99545 53.0003 20.6061 61.5625 24.2596 53.706 23.0916
-37 18 1 o 1.15544 3.78013 47.0088 20.9135 51.7664 23.6524 51.0128 23.6386
-37 18 2 o 7.33724 3.93306 71.8038 24.1978 66.204 27.1175 70.3072 28.0235
-37 18 3 o 19.7629 2.51389 139.482 9.48534 106.706 28.1924 140.754 10.4278
-37 18 4 o 9.0365 1.93967 93.1845 11.1082 87.8243 13.8263 92.5801 22.0945
-37 18 5 o 5.54965 1.86057 71.1095 14.1859 81.4301 16.1219 51.4655 20.2188
-37 18 6 o 4.74951 1.98231 64.7131 16.0931 74.2874 18.3414 50.1235 20.4264
-37 18 7 o 0.872977 2.04204 39.3423 16.387 38.9477 17.4526 51.179 20.7218
-37 18 8 o 4.29362 2.54623 60.6295 19.4215 83.9469 23.647 46.6283 20.2113
-37 18 9 o 4.62536 2.58682 62.9774 19.4964 60.1381 20.7856 69.8994 27.9996
-37 18 10 o 11.9073 4.14873 99.3234 22.3893 104.935 28.2528 78.5198 29.3877
-37 18 11 o 4.02813 2.41606 59.7013 18.8953 44.8593 19.5736 86.1071 22.4915
-37 18 12 o 6.46498 2.46036 76.2743 17.2775 102.989 17.3391 46.1017 20.5917
-37 18 13 o 4.72355 2.46919 64.6106 18.8392 64.6879 22.2565 63.7734 23.2535
-37 18 14 o 12.1864 2.60457 108.817 12.7644 115.535 16.8084 91.2449 21.8917
-37 18 15 o 6.1316 2.53047 74.227 18.0187 63.0494 22.4875 82.8796 22.9622
-37 18 16 o 15.5913 2.75978 124.026 11.7825 130.782 15.1264 105.4 21.2196
-37 18 17 o 4.79635 2.62717 65.3879 19.5294 51.8979 21.6476 84.3073 23.296
-37 18 18 o -3.31342 2.76484 32.3351 15.5116 46.2154 21.1241 35.9143 17.4009
-37 18 19 o 5.32354 2.66015 68.945 19.3823 57.7066 22.6349 81.724 23.6192
-37 18 20 o 3.13944 2.64038 55.4595 19.7638 52.5549 21.7902 65.8001 23.9473
-37 18 21 o 15.5331 2.95197 123.563 12.6781 129.154 17.1814 108.344 21.1071
-37 18 22 o 3.4109 2.75931 57.3509 20.2266 73.2453 23.8577 49.7401 21.8168
-37 18 23 o 1.636 2.76133 48.2879 19.4583 49.807 21.5972 57.8742 23.416
-37 18 24 o 3.77074 2.85106 59.6007 20.5906 56.2109 22.9396 69.1512 24.8556
-37 18 25 o 3.72068 2.851 59.319 20.5855 68.1428 23.7855 55.7742 23.5384
-37 18 26 o 9.32471 6.33596 85.0617 30.5803 85.0617 30.5803 ? ?
-37 18 27 o 0.990043 3.51087 49.4515 21.0866 71.8746 29.2479 47.4187 21.5142
-37 18 28 o 2.89022 2.95233 55.0391 20.686 70.7819 24.4278 49.2519 22.1444
-37 18 29 o 12.5611 3.06292 109.673 15.0035 100.6 22.4204 108.994 22.2342
-37 18 30 o 6.86033 2.97908 78.0875 19.9029 83.199 24.4539 68.9296 25.094
-37 18 31 o -3.8548 2.91215 32.4385 15.652 39.4299 18.823 41.8292 19.8586
-37 18 32 o 65.5406 3.94664 258.917 7.98398 258.617 11.079 252.95 11.8353
-37 18 33 o 6.95217 4.1264 76.5543 24.7429 91.6477 28.6284 63.2019 27.4378
-37 18 34 o 9.78366 4.12783 91.179 23.5274 72.0212 27.9201 107.739 29.5437
-37 18 35 o -0.298876 2.9888 42.0553 18.6593 41.3757 19.5578 60.5895 24.5018
-37 18 36 o 19.5574 3.27316 138.841 12.466 123.14 19.6662 146.246 17.5266
-37 18 37 o 3.59737 3.00703 58.6684 21.0702 80.9534 24.3725 47.1886 21.6627
-37 18 38 o 8.63431 3.07355 88.3125 18.7856 82.3279 24.9615 86.17 25.2621
-37 18 39 o 3.37882 3.00072 57.487 20.9915 67.0286 24.6854 54.951 23.422
-37 19 1 o 27.3284 4.49095 155.703 15.2863 130.896 25.0027 151.993 23.9682
-37 19 2 o 13.9027 4.13302 104.039 21.4943 115.563 26.7913 69.3323 28.2404
-37 19 3 o 9.71984 2.35839 94.654 13.41 77.9925 28.7703 92.6876 15.1677
-37 19 4 o 0.622949 1.65206 35.0091 14.6721 37.5939 16.1223 41.7871 18.2133
-37 19 5 o 9.57976 2.22192 94.9633 12.5474 98.0771 14.1841 70.2082 25.3566
-37 19 6 o 21.9386 2.28676 148.402 8.0921 155.604 10.2449 130.096 14.2482
-37 19 7 o 5.79204 2.11684 71.7253 15.8616 71.1677 19.8109 64.7355 21.9745
-37 19 8 o 4.16916 2.17104 59.9612 17.7149 54.4066 20.3559 65.5381 22.3231
-37 19 9 o 11.1695 2.76194 101.803 14.6117 101.109 16.8053 82.8119 29.416
-37 19 10 o 19.4775 3.80416 134.686 15.0324 124.416 26.2542 126.942 20.8951
-37 19 11 o 9.65077 2.51512 95.1521 14.2678 86.8709 20.2981 93.9333 21.9492
-37 19 12 o 18.5851 2.6858 135.699 10.4346 141.524 13.3126 117.491 18.8653
-37 19 13 o 7.23783 2.48347 81.0642 16.5868 92.3817 19.7301 61.3738 23.0483
-37 19 14 o 5.46006 2.53507 69.203 18.717 85.6367 21.2538 51.9855 21.9181
-37 19 15 o -1.61976 2.44596 33.6711 15.6679 45.6596 19.9806 36.653 17.626
-37 19 16 o 1.92374 2.49157 47.8114 18.734 68.0347 22.1912 40.4556 19.0321
-37 19 17 o 0.341976 2.67632 41.9151 18.1476 43.9677 20.1577 52.834 22.0976
-37 19 18 o 14.4839 2.91004 118.647 13.0465 116.862 19.16 110.877 20.081
-37 19 19 o 6.0391 2.74135 73.0615 19.3324 64.4897 23.4309 79.5374 24.3184
-37 19 20 o 3.05835 2.66096 54.7552 19.8004 67.9594 23.1818 49.0846 21.6127
-37 19 21 o 3.4992 2.70966 57.4064 20.0596 49.7345 21.3088 74.4739 24.673
-37 19 22 o 3.15894 2.7517 55.6123 20.1317 73.8004 23.435 46.7683 21.2057
-37 19 23 o 5.96478 2.81336 72.6124 19.7508 58.7403 23.172 87.3909 24.0392
-37 19 24 o 2.74282 2.82891 53.6523 20.2308 48.0274 21.2309 70.8587 24.9308
-37 19 25 o 39.4331 4.136 198.545 10.9405 198.76 12.3449 174.184 27.7466
-37 19 26 o -6.33431 4.41345 38.1336 18.5995 57.8366 26.0737 40.2124 20.0997
-37 19 27 o 9.43553 2.99317 93.2093 17.4408 92.4775 23.0893 84.0477 25.3797
-37 19 28 o 15.1127 3.0429 121.262 13.3485 120.749 18.484 111.233 21.9423
-37 19 29 o -6.7264 2.83415 27.149 13.5391 30.7484 15.3826 41.8662 19.8574
-37 19 30 o 10.0617 3.03691 96.6217 17.0673 109.151 20.9152 73.2584 25.5392
-37 19 31 o 10.7222 3.34455 99.009 18.3479 62.7441 25.2183 128.722 20.3553
-37 19 32 o -0.204842 3.92871 47.6752 21.2582 52.8497 23.9673 57.4412 25.8369
-37 19 33 o 27.968 4.48546 164.539 14.4069 133.736 24.0575 184.748 19.7519
-37 19 34 o 21.9992 3.34431 147.536 11.9613 128.043 19.1871 158.977 16.4621
-37 19 35 o 36.5737 3.56006 192.096 9.7272 182.819 14.3489 194.249 13.8191
-37 19 36 o -2.13633 3.24098 38.4268 17.9323 53.9805 23.8581 40.8158 19.5552
-37 19 37 o -1.48245 3.21788 39.9063 18.3571 51.9698 23.3545 43.9631 20.5664
-37 20 1 o -1.0736 3.90765 41.2932 19.4046 43.2573 20.982 51.08 23.7848
-37 20 2 f 6.78265 4.06781 67.4408 24.4682 50.283 23.431 88.8867 29.9933
-37 20 3 o 16.7753 2.54402 127.201 10.5582 133.555 24.1542 118.819 12.5872
-37 20 4 o 28.4804 2.18463 169.9 6.74031 173.482 8.52119 157.007 11.6122
-37 20 5 o 13.456 2.09125 114.924 9.60764 118.975 11.9834 97.3474 18.5642
-37 20 6 o 5.39042 2.07079 68.655 16.066 53.1516 19.7933 82.8342 20.5791
-37 20 7 o 7.68849 2.14493 84.2397 13.798 67.4712 20.3998 93.4237 18.8612
-37 20 8 o 4.34486 2.21586 60.8412 17.8763 53.0796 20.4376 68.6686 22.4572
-37 20 9 o 11.064 2.86331 100.357 15.4189 98.1172 18.173 83.948 29.4729
-37 20 10 o 7.81551 3.02271 80.9236 19.7237 83.0333 29.3849 72.9491 22.8259
-37 20 11 o 1.07706 2.33946 42.1112 17.5401 48.5737 20.1545 45.1167 20.2281
-37 20 12 o -1.45916 2.38575 33.2757 15.4805 41.1179 18.5961 38.8164 18.4248
-37 20 13 o 3.2256 2.50909 54.2947 19.2747 58.3561 21.7143 54.0862 22.7141
-37 20 14 o 4.14098 2.5334 60.0854 19.3845 67.8835 22.3441 53.4936 22.4244
-37 20 15 o -0.781492 2.44835 36.0349 16.36 53.9699 21.4021 34.8048 16.9725
-37 20 16 o -0.268072 2.50593 38.2486 17.0213 51.003 21.1307 39.2757 18.6211
-37 20 17 o -2.65885 2.7676 33.4654 15.9051 44.5146 20.5813 38.0889 18.2075
-37 20 18 o 0.0155815 2.57748 39.8738 17.5247 49.9089 21.1155 42.6425 19.7743
-37 20 19 o 2.67827 2.64189 52.205 19.5793 62.4217 22.844 49.378 21.6933
-37 20 20 o 25.1141 2.98031 158.663 9.87596 151.293 14.1676 159.502 14.6006
-37 20 21 o 22.0446 2.9489 148.269 10.4724 161.937 13.0494 120.428 19.6054
-37 20 22 o -4.63741 2.67376 28.9363 14.19 27.756 14.0195 58.322 23.5322
-37 20 23 o 4.06218 2.758 60.4524 20.2624 65.1653 23.4423 58.6411 23.6903
-37 20 24 o 2.26025 2.84595 51.0194 20.0128 52.1246 21.8453 59.5665 24.5585
-37 20 25 o 3.94839 5.46032 64.7149 26.8626 67.5018 28.3463 72.3036 33.8125
-37 20 26 o 5.24106 4.50895 67.8244 25.5485 70.5986 29.085 69.6571 29.036
-37 20 27 o 5.72317 2.87842 70.7197 20.257 58.404 23.2541 84.7239 24.8025
-37 20 28 o 6.40255 2.88526 75.0242 19.8247 64.6677 23.7708 83.8143 25.1401
-37 20 29 o 7.65815 2.94618 82.7011 19.0325 92.5352 22.8114 66.0521 25.0342
-37 20 30 o 4.06335 4.01735 62.5442 23.9836 84.6586 28.9313 52.7974 24.3702
-37 20 31 o 3.21324 4.4732 60.3573 24.6031 65.6976 28.9622 64.5495 27.2518
-37 20 32 o 4.68294 3.28504 64.5136 22.1094 69.1376 25.1041 62.8688 26.0458
-37 20 33 o 13.8003 3.17423 114.774 14.8139 117.826 20.0893 98.9284 24.5797
-37 20 34 o 19.1932 3.40596 136.707 13.198 115.38 20.4418 153.487 19.1218
-37 20 35 f -1.05064 2.95721 39.2527 17.8828 38.7398 18.6505 58.428 23.9918
-37 20 36 o 2.5923 3.02978 53.3682 20.7309 56.1556 23.3568 58.9983 24.3409
-37 21 1 o 3.87904 3.96384 54.5015 22.776 57.2118 25.3413 53.991 24.709
-37 21 2 o 10.6592 2.09659 100.36 11.1152 71.2128 28.1182 100.663 11.9678
-37 21 3 o 3.7834 1.48743 58.0086 13.6446 50.7373 16.3393 64.8021 19.626
-37 21 4 o 2.61952 1.75296 47.9457 16.1546 60.9262 17.8422 37.9252 17.4138
-37 21 5 o 5.83262 1.99192 71.8635 14.9869 70.0299 18.733 64.7122 21.7505
-37 21 6 o 4.95322 2.28623 64.2354 17.9363 72.7176 19.2127 49.1402 22.0052
-37 21 7 o 1.00224 2.07757 39.6995 16.5319 41.7293 18.2423 46.779 19.9718
-37 21 8 f 3.57287 2.18837 55.3282 18.0292 54.3773 20.476 57.0701 21.8764
-37 21 9 o 7.56672 4.06767 74.4192 24.5985 56.8984 25.4169 91.8399 29.4919
-37 21 10 o 4.83237 2.96702 62.736 21.016 83.0516 28.7645 52.5262 21.6392
-37 21 11 o 3.75703 2.76895 56.9371 20.2447 53.0924 22.8251 63.5297 23.2894
-37 21 12 o 11.9049 2.54278 106.505 12.7429 94.2987 19.0262 110.079 19.586
-37 21 13 o 6.01426 2.53909 71.9257 18.3969 68.908 22.1573 69.2294 24.2308
-37 21 14 o 3.90442 2.56894 58.2518 19.5559 48.8812 20.741 74.5944 24.2905
-37 21 15 o 11.5938 2.66437 104.806 13.6216 116.36 16.322 75.3286 24.5603
-37 21 16 o 7.98413 2.72424 84.3137 17.4781 90.5172 22.3524 69.0044 23.9561
-37 21 17 o 3.94865 2.73728 58.9488 20.1827 49.4692 21.5503 74.5693 24.1234
-37 21 18 o 8.7647 2.64895 89.6709 16.0436 84.8866 21.9916 84.3034 23.4497
-37 21 19 o 3.04126 2.63068 53.8448 19.6557 47.2225 20.6165 70.0565 24.2841
-37 21 20 o -1.3108 2.61658 35.7613 16.4875 34.2402 16.6577 58.1677 23.3744
-37 21 21 o -4.39908 2.59528 28.6284 14.0269 28.7458 14.4175 51.6108 22.2225
-37 21 22 o 5.48996 2.75867 68.9312 19.8583 55.2968 22.4044 85.4082 24.3304
-37 21 23 o 12.6951 2.9025 110.053 14.1228 119.405 17.6825 85.2744 24.9578
-37 21 24 o 1.08076 3.11183 47.0239 19.9442 61.1619 23.34 45.106 21.6713
-37 21 25 o 8.43211 4.57549 81.4678 26.0283 84.9909 30.455 73.724 30.063
-37 21 26 o 7.91321 3.6496 81.3403 22.6431 69.6422 29.0414 85.7504 25.3142
-37 21 27 o 18.9678 3.35711 135.792 13.096 101.797 25.3138 151.44 16.1564
-37 21 28 o 7.31168 3.21993 79.3377 20.9328 98.1107 24.3573 59.069 24.5373
-37 21 29 f 5.36484 3.89509 67.8331 24.0217 74.7937 27.6857 63.8009 27.1643
-37 21 30 o 28.9513 4.51142 166.973 14.2718 145.096 23.1702 173.989 20.1092
-37 21 31 o -1.83445 2.89354 36.5993 17.0341 40.156 19.0489 49.1012 22.0112
-37 21 32 o 8.54207 3.03694 87.3575 18.7485 96.7384 22.651 68.6507 25.5962
-37 21 33 o 11.5056 3.10568 103.509 16.23 103.604 22.2611 90.9755 25.1396
-37 21 34 o 6.48422 3.01464 74.8861 20.4763 72.241 24.7195 73.7 25.6832
-37 22 2 o -1.05313 2.00767 30.3442 14.145 61.8673 26.2216 28.377 13.6418
-37 22 3 o 0.506538 1.60457 33.5261 14.2743 31.3706 14.1175 54.9375 22.4556
-37 22 4 o 3.71607 1.84858 55.8372 16.3062 65.5714 18.1225 43.4099 18.9977
-37 22 5 o 3.02809 1.99988 50.7529 17.254 57.2035 19.55 45.3838 19.7267
-37 22 6 o 4.98838 2.14167 64.7535 17.0657 61.6931 20.2498 62.1951 22.3916
-37 22 7 o 2.20131 2.20845 46.3141 17.7766 57.8657 20.5652 41.1884 18.9995
-37 22 8 o 3.39146 2.35435 53.7931 18.7045 48.0506 19.8079 65.1757 23.9826
-37 22 9 o 0.133178 3.97259 45.961 20.8557 58.8774 25.8653 45.8709 22.0374
-37 22 10 o -0.683492 2.29001 34.5393 15.7359 32.7156 15.8072 54.8276 22.0799
-37 22 11 o 12.2237 2.53932 107.772 12.5619 116.405 15.7892 82.6862 23.0841
-37 22 12 o 9.72337 2.90665 92.7879 17.0152 114.93 20.9093 63.4579 23.6824
-37 22 13 o 10.5628 2.59264 99.283 14.054 99.9791 18.6554 84.6845 23.5653
-37 22 14 o 8.95175 2.66147 89.9794 16.0637 103.327 18.8776 63.1811 23.9209
-37 22 15 o 12.1521 2.67631 107.366 13.3267 107.999 17.6988 92.8736 23.2107
-37 22 16 o 5.21053 2.87905 65.9867 20.5908 41.5595 19.6156 104.208 21.1601
-37 22 17 o 8.5378 2.68899 87.7761 16.6355 97.5217 20.0452 65.9951 24.284
-37 22 18 o 2.52736 2.59494 50.6951 19.316 46.9273 20.5094 63.6096 23.7682
-37 22 19 o -2.31149 2.55687 32.5271 15.4092 39.439 18.4308 39.9959 18.9119
-37 22 20 o 5.21547 2.83405 66.6373 20.3669 43.0786 19.9871 103.3 21.3888
-37 22 21 o 10.5812 2.82444 99.2424 15.3869 99.6677 20.6744 86.1914 24.4329
-37 22 22 o 30.5222 3.16849 174.992 9.50831 173.263 13.1379 168.687 14.6053
-37 22 23 o -1.79159 2.95836 36.9319 17.2006 40.2727 19.0543 49.6031 22.445
-37 22 24 o -0.271083 3.2445 43.0237 19.242 44.4133 20.2906 58.903 26.3236
-37 22 25 o 10.1321 4.49424 89.5365 25.2008 110.752 29.2823 64.347 27.9828
-37 22 26 o 6.92228 2.95085 77.456 19.8437 53.6834 22.7152 103.685 22.5625
-37 22 27 o 9.62277 5.89736 83.618 29.563 ? ? 83.618 29.563
-37 22 28 o 2.93651 3.78556 56.7013 22.8059 80.8736 27.4784 47.2404 22.5495
-37 22 29 o 9.6691 3.09624 93.3419 18.0061 90.5054 24.0743 84.9217 25.7278
-37 22 30 o 6.96731 2.94484 77.7945 19.7667 101.372 21.38 52.4683 22.903
-37 22 31 o 5.2381 2.87611 67.202 20.5131 63.5188 23.7847 70.6241 25.1224
-37 22 32 o 3.96923 2.94566 59.8013 20.9136 50.274 21.9029 78.5247 25.6329
-37 23 4 o 4.11681 1.91252 58.4984 16.4305 49.5591 18.7314 66.6724 21.4503
-37 23 5 o 1.98023 2.04384 43.9157 17.0358 41.9349 18.0073 52.9432 21.3365
-37 23 6 o 5.46104 2.17045 67.6264 16.852 59.3121 20.3927 69.8679 22.6071
-37 23 7 o 0.27661 2.20923 36.8748 16.215 32.284 15.544 61.5189 22.7015
-37 23 8 o 6.9572 2.79069 74.8912 19.3554 53.8318 21.1031 115.348 27.3183
-37 23 9 o 1.58494 2.99505 46.1834 19.5762 56.2718 24.9675 46.4338 20.5646
-37 23 10 o 5.78302 2.43476 69.6031 18.1247 53.8247 21.3487 82.9099 22.4564
-37 23 11 o 10.9111 2.53472 100.802 13.4937 97.8904 19.0529 90.3957 21.9459
-37 23 12 o 8.30654 2.57252 85.8814 16.2662 91.0871 20.626 68.1481 23.7136
-37 23 13 o 6.93376 2.92426 75.5565 19.9549 76.9917 25.7388 67.118 23.9512
-37 23 14 o 4.09738 2.5651 58.9205 19.536 60.8791 22.2962 57.4229 23.1772
-37 23 15 o 0.862168 2.66382 42.8274 18.3176 57.8327 22.7557 40.6211 19.1423
-37 23 16 o 5.00926 2.74438 64.6717 20.0914 66.5247 23.5563 61.0452 23.8587
-37 23 17 o 4.20732 2.65073 59.9855 19.8584 72.8273 22.7239 49.5133 21.8553
-37 23 18 o 7.36474 2.7466 80.0287 18.3474 104.773 19.0165 49.404 21.9423
-37 23 19 o 3.39876 2.70157 55.5052 19.9667 61.0175 22.7812 53.9691 22.9445
-37 23 20 o 15.9792 2.91533 124.232 12.4442 115.225 18.9516 122.592 18.6079
-37 23 21 o 4.67187 2.75834 63.1926 20.2114 57.6595 22.8359 70.0026 24.6252
-37 23 22 o 2.6591 2.7865 52.0211 19.9678 66.2408 23.5542 46.5242 21.2071
-37 23 23 o -1.94785 3.07255 37.1676 17.3825 36.939 17.7969 59.2685 25.7366
-37 23 24 o -14.0918 4.26735 28.8525 14.6563 33.6692 17.1037 42.8067 21.1378
-37 23 25 o -18.1934 8.07342 42.5313 21.4353 ? ? 42.5313 21.4353
-37 23 26 o 2.70496 3.71543 55.1382 22.4425 82.9879 27.3019 44.5453 21.5144
-37 23 27 o 5.56783 3.39478 68.061 22.4709 88.1109 25.603 52.1908 23.638
-37 23 28 o 13.44 3.03368 112.782 14.4002 87.5975 23.9686 126.403 19.1046
-37 23 29 o -2.63496 2.87892 34.2918 16.276 38.3411 18.4125 46.1846 21.1837
-37 23 30 o 6.18918 2.98837 72.5488 20.5945 68.2455 24.6308 73.3927 25.4209
-37 24 7 o -1.29219 2.25264 31.7971 14.875 41.5905 18.4143 34.302 16.7377
-37 24 8 o 2.78769 3.37606 51.2312 21.1809 42.803 20.0909 76.604 28.8654
-37 24 9 o -5.7622 2.90325 27.9698 13.9083 49.2278 23.0906 28.6771 14.3852
-37 24 10 o 3.89169 2.41228 56.5476 18.9498 39.0051 18.0683 89.1905 21.757
-37 24 11 o 5.40051 2.46655 66.6076 18.6417 69.6809 22.1098 57.8582 22.7903
-37 24 12 o 5.37666 2.55658 66.3291 19.1196 55.391 21.9175 74.8892 23.7705
-37 24 13 o 7.57087 2.60963 80.774 17.4153 68.8466 22.7832 83.146 23.6281
-37 24 14 f 2.95348 2.94594 52.5264 20.4314 49.6767 22.2992 61.1213 23.7238
-37 24 15 f -0.156838 2.72616 39.2648 17.5938 41.1728 19.3294 49.8823 21.6799
-37 24 16 o 2.8313 2.57108 51.477 19.3133 56.2645 21.864 51.5093 22.2089
-37 24 17 o 8.43309 2.68424 86.4781 16.8445 70.193 22.9124 94.4183 23.0692
-37 24 18 o 6.52926 2.77654 74.111 19.3829 81.3183 23.2599 60.6172 23.885
-37 24 19 o 1.14889 2.67621 44.154 18.5996 50.8209 21.4223 47.2734 21.3101
-37 24 20 o 11.3278 2.81007 102.535 14.7625 99.928 20.2336 91.3149 24.1121
-37 24 21 o 1.59829 2.76003 46.5884 19.1954 50.8584 21.6974 51.4022 22.3779
-37 24 22 f 4.94653 2.91673 64.3287 20.8033 55.0071 22.609 77.0879 25.9464
-37 24 23 f -1.2259 4.02216 44.1081 20.3736 57.1323 24.6185 45.6654 22.5369
-37 24 25 o 15.2856 3.54536 118.557 16.057 123.817 21.2997 94.2512 27.2444
-37 24 26 o 2.87828 2.82308 53.1042 20.1677 58.5939 23.15 53.7247 22.9533
-37 24 27 o 0.977645 2.84667 44.7581 19.033 47.8997 21.286 52.6702 22.7122
-37 24 28 o 22.174 3.16435 147.633 11.2992 132.246 17.5095 153.937 16.0426
-37 25 11 o -4.89066 2.40195 25.6323 12.7299 30.9605 15.2506 34.2358 16.7367
-37 25 12 o 3.20779 2.515 52.5364 19.2123 54.0056 21.5608 53.7933 22.3696
-37 25 13 o 2.33038 2.56739 48.1114 18.9668 58.5522 22.4732 44.7302 20.2744
-37 25 14 o 7.76164 2.77475 80.7828 18.3844 67.3427 24.1336 83.0342 23.5354
-37 25 15 f -0.714813 2.96927 38.7834 17.7638 60.7009 24.9408 36.3339 17.6487
-37 25 16 o 0.793177 2.53973 41.4731 17.8149 49.7569 20.8071 43.171 20.0343
-37 25 17 o 0.110567 2.56281 39.1237 17.3227 49.8045 20.8878 40.2029 19.0948
-37 25 18 o 1.80394 2.63519 46.4404 18.9011 46.2723 20.3493 55.6982 23.1025
-37 25 19 o 5.59379 2.7189 68.0007 19.752 65.3951 23.1003 66.4615 24.61
-37 25 20 o -0.588726 3.39963 41.9987 19.1493 45.9506 21.291 51.2773 23.5604
-37 25 21 o 3.52221 3.52632 56.7888 22.2767 60.667 24.8956 58.0634 25.514
-37 25 22 f 4.73153 3.64011 62.4527 23.0671 63.5558 25.6054 63.5407 26.8635
-37 25 23 o 0.730382 5.50506 53.9801 24.5168 52.4635 24.6788 72.9578 33.7249
-36 0 3 o -2.70959 4.0455 30.0057 20.7484 30.0057 20.7484 30.0057 20.7484
-36 0 4 o 13.9949 3.35234 116.203 15.9441 116.203 15.9441 116.203 15.9441
-36 0 5 f 3.7274 3.23391 49.5271 25.9505 49.5271 25.9505 49.5271 25.9505
-36 0 6 o 21.4205 3.76453 146.317 13.7559 146.317 13.7559 146.317 13.7559
-36 0 7 o 48.0613 4.44157 222.201 10.5112 222.201 10.5112 222.201 10.5112
-36 0 8 o 18.0856 3.98305 133.011 16.3238 133.011 16.3238 133.011 16.3238
-36 0 9 o 18.6559 4.03791 135.292 16.2321 135.292 16.2321 135.292 16.2321
-36 0 10 o 65.4507 4.82298 259.993 9.73583 259.993 9.73583 259.993 9.73583
-36 0 11 o 94.571 5.52761 312.944 9.25903 312.944 9.25903 312.944 9.25903
-36 0 12 o 34.2358 4.49445 186.688 12.7331 186.688 12.7331 186.688 12.7331
-36 0 13 o 16.9039 4.17626 127.752 18.1611 127.752 18.1611 127.752 18.1611
-36 0 14 o 12.2556 4.09456 104.55 23.472 104.55 23.472 104.55 23.472
-36 0 15 o 33.219 4.55015 183.824 13.1056 183.824 13.1056 183.824 13.1056
-36 0 16 o 106.031 5.94803 331.544 9.40277 331.544 9.40277 331.544 9.40277
-36 0 17 o 70.7179 5.44629 270.256 10.5797 270.256 10.5797 270.256 10.5797
-36 0 18 o 69.8563 5.45599 268.592 10.6654 268.592 10.6654 268.592 10.6654
-36 0 19 o 4.41453 4.29559 54.7615 29.5416 54.7615 29.5416 54.7615 29.5416
-36 0 20 o 0.46274 4.12554 38.6152 24.748 38.6152 24.748 38.6152 24.748
-36 0 21 o 43.3438 4.85144 210.831 12.1311 210.831 12.1311 210.831 12.1311
-36 0 22 o -4.60029 4.17935 28.0041 19.7349 28.0041 19.7349 28.0041 19.7349
-36 0 23 o 2.77828 4.39352 47.6657 28.1438 47.6657 28.1438 47.6657 28.1438
-36 0 24 o 12.0197 4.4355 101.598 26.4333 101.598 26.4333 101.598 26.4333
-36 0 27 o 15.6248 4.87319 119.451 24.0845 119.451 24.0845 119.451 24.0845
-36 0 28 o 58.1094 5.5141 244.508 11.8621 244.508 11.8621 244.508 11.8621
-36 0 29 o 67.5734 5.7667 263.903 11.4814 263.903 11.4814 263.903 11.4814
-36 0 30 o -13.6244 4.32664 20.1071 14.8474 20.1071 14.8474 20.1071 14.8474
-36 0 31 f 33.7748 5.03805 184.885 14.4653 184.885 14.4653 184.885 14.4653
-36 0 32 o 93.7492 6.2573 311.309 10.5429 311.309 10.5429 311.309 10.5429
-36 0 33 o -0.522374 4.54718 37.5574 24.75 37.5574 24.75 37.5574 24.75
-36 0 34 o -1.95808 5.28045 37.3938 25.264 37.3938 25.264 37.3938 25.264
-36 0 35 o 135.078 10.1014 371.936 14.256 371.936 14.256 371.936 14.256
-36 0 36 f -8.48344 4.51848 24.8213 17.9657 24.8213 17.9657 24.8213 17.9657
-36 0 37 o 5.75861 4.47105 61.3242 30.896 61.3242 30.896 61.3242 30.896
-36 0 38 o 23.2708 4.73897 151.393 16.9171 151.393 16.9171 151.393 16.9171
-36 0 39 o 39.8928 5.27254 201.059 13.8735 201.059 13.8735 201.059 13.8735
-36 0 40 o 21.4421 4.75598 144.413 17.9804 144.413 17.9804 144.413 17.9804
-36 0 41 o 6.93216 4.3477 67.9512 30.9135 67.9512 30.9135 67.9512 30.9135
-36 0 42 o 0.924928 4.231 39.9082 25.3709 39.9082 25.3709 39.9082 25.3709
-36 0 43 o 4.93036 4.22102 56.3327 29.6114 56.3327 29.6114 56.3327 29.6114
-36 0 44 o 1.94518 4.21571 43.0444 26.4615 43.0444 26.4615 43.0444 26.4615
-36 0 47 o 18.7572 4.6904 133.032 19.7165 133.032 19.7165 133.032 19.7165
-36 0 48 o 25.0644 4.86059 156.545 16.7243 156.545 16.7243 156.545 16.7243
-36 0 49 o 15.316 4.56036 117.253 22.8284 117.253 22.8284 117.253 22.8284
-36 1 1 o 0.160672 2.27727 38.9692 16.8056 36.085 16.6876 66.0815 24.7068
-36 1 2 o 0.909159 2.38053 43.1168 17.8021 56.101 21.0204 42.3954 19.6777
-36 1 3 o 26.4657 3.65148 162.902 11.8068 166.83 18.0751 153.695 16.5008
-36 1 4 o 9.69273 2.78905 96.7021 15.621 115.021 22.9142 80.7827 21.6257
-36 1 5 o 10.4807 2.40484 102.098 12.5889 93.5311 19.3481 105.331 17.8197
-36 1 6 o 11.1239 2.53999 105.212 12.8995 120.483 15.787 80.763 22.6508
-36 1 7 o 108.515 3.86153 335.646 6.01883 334.127 8.51405 334.31 8.59719
-36 1 8 o 53.3925 3.37029 234.877 7.51655 229.17 11.4571 236.824 10.0974
-36 1 9 o 21.9022 2.82047 149.627 9.91749 177.917 12.1357 113.967 18.4603
-36 1 10 o 68.1028 3.47719 265.676 6.85287 262.454 9.74569 266.397 9.74755
-36 1 11 o 29.6787 3.0051 174.704 9.02953 176.492 12.7147 169.802 13.1634
-36 1 12 o 7.83598 2.83634 86.8097 17.6941 83.5627 23.9991 86.4074 23.5194
-36 1 13 o 44.4074 3.28657 214.235 8.04002 208.458 11.7628 217.178 11.1863
-36 1 14 o 30.9789 3.13015 178.568 9.20157 173.033 13.6091 180.891 12.777
-36 1 15 o 16.5487 2.97468 129.533 12.1562 133.36 16.8579 121.039 18.8173
-36 1 16 o 34.8882 3.25923 189.652 9.01648 191.675 12.6297 184.682 13.1653
-36 1 17 o 23.4474 3.15615 154.924 10.7241 155.53 15.601 150.993 15.3158
-36 1 18 f 10.9715 3.03981 104.187 15.7554 105.27 22.3672 97.9388 23.0314
-36 1 19 o 8.87524 3.03986 92.8579 17.7736 87.3705 24.558 94.4253 23.9461
-36 1 20 o 12.3133 3.05311 110.884 14.7719 110.389 21.1876 106.117 22.0549
-36 1 21 o 1.78657 2.96735 51.9818 20.4218 51.3331 22.4404 66.9086 24.8079
-36 1 22 o 75.897 4.25514 280.436 7.94604 285.026 10.3209 270.794 12.6381
-36 1 23 o 37.5711 3.56711 196.797 9.51083 211.152 12.7334 178.987 14.675
-36 1 24 o -6.8934 3.49113 32.6208 16.0405 42.0926 20.3256 42.5443 20.4929
-36 1 25 o 2.51105 6.04744 68.658 28.3634 72.0558 31.895 83.2714 33.8353
-36 1 26 o -0.04251 5.61999 59.8369 26.0979 75.5792 34.0957 66.1533 28.6455
-36 1 27 o -2.89873 3.59678 40.7719 18.9813 45.5735 21.1844 57.5327 26.0004
-36 1 28 o 8.32831 3.22345 89.4105 19.4182 91.8974 25.1696 84.2263 25.8748
-36 1 29 o 73.2746 4.05591 275.592 7.70693 275.111 10.9067 273.448 11.0192
-36 1 30 o 20.5026 3.50691 144.162 12.8614 157.456 16.8612 124.498 21.4665
-36 1 31 o 21.5707 3.43351 148.066 12.2408 143.19 18.0573 148.431 17.5349
-36 1 32 o 38.7281 3.66786 199.617 9.64128 209.532 13.1582 186.077 14.5459
-36 1 33 o 21.0283 3.52785 145.897 12.7791 127.325 20.7773 158.939 17.0641
-36 1 34 o 47.407 4.45742 220.419 10.6107 224.135 12.8875 205.915 19.5797
-36 1 35 o 28.9157 4.35748 170.829 13.4531 115.961 33.7586 186.11 14.7786
-36 1 36 o 13.7839 3.79355 115.811 17.6976 132.512 27.2771 100.697 24.2401
-36 1 37 o 11.8472 3.20127 107.82 16.0191 92.3211 25.097 116.048 21.1119
-36 1 38 o 4.97028 3.11875 68.8172 21.4242 68.5118 25.3786 73.4047 25.5928
-36 1 39 o -2.60037 3.05284 37.0452 17.3257 44.6645 20.7779 46.9167 21.4823
-36 1 40 o 49.0576 3.71765 224.686 8.67242 223.559 12.3379 222.014 12.4523
-36 1 41 o 28.4813 3.46629 170.26 10.7051 192.864 13.3602 137.908 19.139
-36 1 42 o 0.31988 3.06169 45.7051 19.5951 63.4085 24.5328 45.0764 21.0177
-36 1 43 o 3.79028 3.01156 61.3113 21.1631 71.3393 25.2776 58.8094 23.9007
-36 1 44 o 14.9592 3.1753 121.544 13.918 110.531 21.9921 124.691 19.5122
-36 1 45 o -2.53294 4.92372 48.6445 22.4946 53.8354 25.0749 63.6291 29.0907
-36 1 46 o -15.1908 10.4428 55.8937 27.5346 55.8937 27.5346 ? ?
-36 1 47 o -0.017558 3.04238 43.9952 19.195 43.5509 20.3667 62.2189 24.7216
-36 1 48 f 32.7086 3.49768 182.202 10.0822 177.912 14.6242 180.779 14.4856
-36 1 49 o 5.19425 3.15625 68.6947 21.5775 79.581 25.8649 61.5355 24.6855
-36 2 1 f 9.76626 2.02195 98.6898 10.8998 115.043 13.153 72.9259 20.038
-36 2 2 o 50.7615 2.73574 229.038 6.2547 218.106 9.0978 237.562 8.73375
-36 2 3 o 18.7261 2.56778 137.81 9.81205 132.454 13.4434 139.869 15.1552
-36 2 4 o 12.4175 3.52242 108.645 17.5602 112.664 24.6207 95.8108 25.7843
-36 2 5 o 2.45372 3.09072 54.5677 21.0078 60.5803 25.3793 59.1439 23.4835
-36 2 6 o 23.81 2.67791 156.141 9.01073 162.82 12.264 145.511 13.7738
-36 2 7 o 21.2084 2.69368 147.192 9.62688 137.743 14.8653 152.297 13.0708
-36 2 8 o 21.7901 2.93107 149.01 10.3551 145.746 15.9366 147.955 14.1522
-36 2 9 o 20.5088 2.79671 144.671 10.1784 146.457 14.4575 139.192 14.9558
-36 2 10 o 40.4571 3.07219 204.394 7.8782 204.963 11.2063 201.126 11.2725
-36 2 11 o 15.7151 2.7913 126.155 11.709 110.221 19.1493 137.039 15.5837
-36 2 12 o 48.8007 3.25439 224.702 7.58787 221.57 10.9098 225.259 10.7105
-36 2 13 o 49.8136 3.32005 227.037 7.66132 219.157 11.2429 232.188 10.61
-36 2 14 o 32.3306 3.1849 182.437 9.16238 183.963 13.0263 177.962 13.2014
-36 2 15 o 82.7605 3.82496 293.167 6.82565 294.363 9.74759 289.538 9.66948
-36 2 16 o 62.8643 3.89802 255.063 8.00512 261.343 12.1315 248.022 10.7849
-36 2 17 o 53.7612 3.61329 235.875 8.02578 243.621 11.1352 225.587 11.7529
-36 2 18 o 20.8164 3.36312 145.48 12.2065 152.636 18.167 136.167 17.3427
-36 2 19 o 46.0903 3.49657 218.308 8.3949 210.826 12.2236 223.2 11.7277
-36 2 20 o 53.0896 3.67177 234.397 8.2078 227.713 11.752 238.76 11.6324
-36 2 21 o 68.1212 3.88839 265.745 7.66288 253.415 11.2741 275.55 10.5607
-36 2 22 o 10.8141 3.24603 103.048 17.0771 129.793 19.3046 70.9352 25.8307
-36 2 23 o 56.3481 3.83365 241.49 8.31754 242.582 11.8378 237.795 11.8562
-36 2 24 o 2.87369 4.35429 63.1045 24.7541 63.6613 27.5088 77.6687 29.7753
-36 2 25 o 2.13109 6.23119 68.2667 28.5444 68.2667 28.5444 ? ?
-36 2 26 o 7.18904 4.68569 82.618 26.3337 64.1436 28.258 113.19 29.7513
-36 2 27 o 12.4021 4.57583 108.231 22.8373 116.321 29.3152 95.031 30.8965
-36 2 28 o 16.986 3.86823 130.111 15.8824 128.955 19.9511 123.023 28.756
-36 2 29 o 112.127 4.65238 341.244 7.13252 340.696 10.0284 338.894 10.257
-36 2 30 o 23.901 3.54543 156.029 11.9793 152.317 17.333 155.426 17.3729
-36 2 31 o -5.60772 3.11523 31.6922 15.4942 39.9412 19.2226 41.9001 20.0102
-36 2 32 o 10.8397 3.29657 102.838 17.3897 132.345 18.9247 66.8541 25.8065
-36 2 33 o 55.575 4.45837 239.09 9.77608 238.026 12.0622 234.986 17.2511
-36 2 34 o 8.38777 3.40447 89.026 20.4388 100.84 24.9467 75.0254 26.7762
-36 2 35 f 0.555386 3.13998 47.538 20.0924 45.7574 21.2218 68.0214 25.4328
-36 2 36 o 24.6415 3.866 157.743 12.9352 153.86 24.0885 155.227 16.0106
-36 2 37 o 21.5058 3.57774 147.268 12.8378 124.756 24.318 156.502 15.7796
-36 2 38 o 9.25013 3.1728 94.0603 18.3058 75.4057 25.8272 107.95 22.4975
-36 2 39 f 11.9164 3.19143 108.024 15.934 82.1835 25.7941 125.366 19.4752
-36 2 40 o 15.3435 3.25464 123.545 14.0301 122.108 20.4356 118.284 21.1396
-36 2 41 o 29.1662 3.40258 172.435 10.3712 169.007 14.9244 171.272 14.9746
-36 2 42 o 27.2847 3.39862 166.518 10.7348 148.147 16.7788 180.186 14.5181
-36 2 43 o 29.3467 3.52531 172.594 10.739 181.242 14.345 157.073 17.074
-36 2 44 o 1.84948 3.0344 51.4751 20.5149 64.2036 24.7651 51.3882 22.5861
-36 2 45 o 17.2447 4.78825 126.567 20.4921 112.202 30.2665 126.982 29.1014
-36 2 46 o 7.3811 4.68974 80.3423 26.4059 73.5397 30.187 89.8521 31.0483
-36 2 47 o 12.2676 3.16332 108.909 15.6438 115.045 21.3837 94.1259 24.375
-36 2 48 o 5.20691 3.06833 68.9051 21.2166 87.3576 24.9731 56.2814 23.6355
-36 2 49 o -0.726565 3.02083 41.3655 18.5288 47.366 21.6496 50.5618 22.2561
-36 3 1 o 18.4958 2.16356 137.357 8.2789 146.895 11.0331 123.406 13.1065
-36 3 2 o 7.93512 2.12202 88.0968 12.9909 72.6425 20.3304 98.0536 17.0132
-36 3 3 o 46.1175 2.7426 218.236 6.58213 216.618 9.35898 216.968 9.40527
-36 3 4 f 5.11333 2.44862 68.9062 18.2888 82.7037 20.5626 54.7638 22.4377
-36 3 5 o 7.50391 3.5831 82.2105 22.2593 76.8284 27.4667 85.7924 27.282
-36 3 6 o 13.204 3.04186 114.118 14.2551 99.5173 27.3023 116.202 17.1647
-36 3 7 o 4.64535 2.49954 66.1759 18.8514 61.3814 22.8481 73.0592 22.6417
-36 3 8 o 43.4396 2.99349 211.854 7.40357 217.186 10.4215 204.097 10.6939
-36 3 9 o 27.2365 2.84769 167.251 8.94001 138.648 15.2008 190.231 11.3134
-36 3 10 o 13.3371 2.74456 115.755 12.6076 122.054 17.3847 104.303 19.9065
-36 3 11 o 13.031 2.79749 114.317 13.0351 77.0402 24.2757 139.182 14.9756
-36 3 12 o 10.3909 2.79369 101.35 14.8622 83.8855 23.8503 111.865 18.9081
-36 3 13 o 57.2018 3.4585 243.373 7.4432 252.322 10.4577 232.554 10.7385
-36 3 14 f 61.6609 3.51806 252.777 7.28876 247.456 10.4892 255.647 10.2545
-36 3 15 o 26.8707 3.3901 165.791 10.7556 181.96 15.255 149.635 15.7434
-36 3 16 o 40.6059 3.32718 204.774 8.5189 196.379 12.6181 210.167 11.7444
-36 3 17 o 74.3643 4.12403 277.533 7.7816 292.181 11.4555 264.02 10.7259
-36 3 18 o 77.3645 3.94228 283.278 7.28665 272.057 10.6465 292.019 10.0943
-36 3 19 o 101.852 4.32348 325.274 6.95371 329.267 9.76482 318.618 10.0118
-36 3 20 o 49.1996 3.67812 225.519 8.54794 234.159 11.7237 213.875 12.7111
-36 3 21 o 17.15 3.27106 131.697 13.1706 118.084 21.2938 139.592 17.7228
-36 3 22 f 60.4009 3.83175 250.108 8.02539 242.512 11.6203 255.177 11.2383
-36 3 23 o -4.24264 4.28057 42.6344 20.1193 55.5418 25.4019 50.7185 23.9388
-36 3 24 o 4.92119 4.34336 71.5855 25.3649 52.6751 24.5921 115.407 28.2461
-36 3 25 o 3.38267 3.20122 60.8993 21.7553 86.4836 25.6931 51.0432 22.7544
-36 3 26 o 5.14004 4.50432 72.936 25.8318 77.8119 30.2987 77.7018 29.9055
-36 3 27 o 2.17849 4.4527 60.8994 24.6487 55.7042 25.6711 86.7548 30.4793
-36 3 28 o 30.2773 3.77477 176.017 11.2788 164.126 16.0018 186.78 16.4837
-36 3 29 o 20.0306 3.71022 142.143 13.8301 122.318 20.7764 164.145 19.7704
-36 3 30 o 7.85869 3.25327 86.4704 20.0702 89.1839 25.4772 81.7599 26.2319
-36 3 31 o -6.2237 3.30506 32.1636 15.7734 42.162 19.9756 40.9887 20.0216
-36 3 32 f 23.9524 3.89045 155.629 13.2025 153.611 16.5557 151.288 23.9064
-36 3 33 o 12.7763 3.44877 112.057 16.6027 110.975 22.0528 105.849 26.492
-36 3 34 o 16.3283 3.32837 127.986 13.8242 133.248 19.0989 116.564 21.8461
-36 3 35 o 33.2543 3.50382 184.683 9.96225 191.125 13.9146 174.701 14.7103
-36 3 36 o 13.2514 3.23504 114.532 15.148 85.4011 26.4216 131.605 18.0308
-36 3 37 o 0.789683 3.47876 50.3094 21.2 77.411 29.7341 47.9102 21.6295
-36 3 38 f -5.62573 3.36907 33.4316 16.2938 41.8247 20.2854 43.7144 20.6433
-36 3 39 o 10.515 3.19209 100.813 17.1805 108.958 22.4638 86.0582 25.5443
-36 3 40 o 29.8927 3.43685 174.647 10.3414 170.346 14.9008 174.508 14.8915
-36 3 41 o 9.24051 3.13263 93.7512 18.1368 112.542 21.2439 69.6079 25.5597
-36 3 42 o 49.2343 3.71477 224.919 8.65665 213.017 12.7722 232.819 12.0262
-36 3 43 o 2.15784 3.087 53.2429 20.8556 54.8092 23.353 63.3102 24.9361
-36 3 44 o -0.599408 3.2141 43.3467 19.2843 63.19 25.4237 43.0889 20.3534
-36 3 45 o -3.07235 4.26824 43.7978 20.4847 55.5504 25.3045 50.758 24.0082
-36 3 46 o -3.12248 4.32013 43.9752 20.581 70.8507 28.9409 42.9367 21.1026
-36 3 47 o -0.669227 3.00407 41.5633 18.5572 41.3607 19.6335 60.5813 24.3409
-36 3 48 f -5.63241 2.9781 30.1012 14.8042 38.7774 18.7874 38.484 18.5836
-36 3 49 o 1.06894 3.0889 48.0892 20.1017 81.1734 25.4987 39.8161 19.1802
-36 4 1 o 22.2646 2.21239 150.976 7.69168 144.197 11.1634 154.729 10.9255
-36 4 2 o 44.4737 2.5755 214.321 6.29361 211.263 8.96814 214.606 8.9713
-36 4 3 o 14.2515 2.31103 119.944 10.1759 102.683 17.4128 130.466 13.1787
-36 4 4 o 11.1098 2.28703 105.379 11.5427 106.112 16.5431 99.4382 17.5994
-36 4 5 o 7.54754 2.54604 84.887 16.2834 87.6533 20.321 75.8234 24.1333
-36 4 6 o 46.5246 4.48336 217.391 10.8234 194.081 17.0505 233.241 14.4776
-36 4 7 o 41.3046 3.56606 205.805 9.08739 210.164 15.8806 200.619 11.299
-36 4 8 o 14.9677 2.62687 123.009 11.2982 118.177 17.3001 123.104 15.8456
-36 4 9 o 5.65472 2.53613 73.1227 18.2135 59.7138 22.7254 87.3768 21.5869
-36 4 10 o 0.345489 2.52699 42.3576 17.9692 49.9 21.2881 48.5665 20.9877
-36 4 11 o 1.79541 2.60506 49.6306 19.2385 49.6129 21.4365 61.6441 23.0356
-36 4 12 o 6.43105 2.70743 78.2193 18.4154 90.2525 22.468 65.8505 23.675
-36 4 13 o 10.9252 2.76908 104.215 14.2756 107.74 19.8806 95.3071 21.8205
-36 4 14 f 19.0978 3.01753 139.386 11.4259 114.34 20.2937 156.746 14.3851
-36 4 15 o 105.793 4.17908 331.517 6.59489 326.762 9.5281 333.507 9.22626
-36 4 16 f 27.8202 3.8265 168.285 11.9739 191.473 14.903 135.245 21.6639
-36 4 17 o 35.8834 3.28414 192.354 8.95667 193.465 12.712 188.413 12.891
-36 4 18 o 43.2205 3.4426 211.302 8.54105 200.078 12.6136 219.892 11.7981
-36 4 19 o 17.65 3.12444 133.826 12.3535 128.825 18.3482 134.492 17.7307
-36 4 20 f 36.7196 3.37795 194.603 9.10631 186.803 13.4798 199.323 12.5932
-36 4 21 o 46.01 3.62552 218.022 8.71726 219.395 12.262 213.793 12.6161
-36 4 22 f 75.7989 4.69099 279.912 8.77835 291.991 12.1215 264.651 12.9343
-36 4 23 o 39.2487 4.96099 199.789 13.0622 190.097 19.3839 203.641 18.4106
-36 4 24 o 13.0338 3.93338 112.585 18.9499 105.943 27.0654 112.634 26.5703
-36 4 25 o 23.6412 3.39189 155.395 11.5007 134.562 18.9714 170.883 15.0037
-36 4 26 o 34.4748 3.73573 188.169 10.4271 177.245 14.944 197.169 14.9659
-36 4 27 o 22.9498 4.89407 150.837 17.2864 117.059 30.3972 172.562 21.6456
-36 4 28 o 7.36706 3.29894 83.5889 20.7452 74.9072 26.2784 92.1716 25.6267
-36 4 29 o 21.0875 3.97138 145.597 14.4609 137.003 18.8816 153.68 24.7696
-36 4 30 o 45.2809 4.04779 215.83 9.83747 222.682 12.1071 198.765 17.4986
-36 4 31 o 11.9948 3.61231 107.988 18.1429 111.334 22.7246 95.9049 28.7811
-36 4 32 o 16.6544 3.96725 128.246 16.5707 130.056 19.4646 112.2 32.6897
-36 4 33 o -1.24944 3.1983 41.9567 18.9066 60.4316 24.5815 43.23 20.5313
-36 4 34 o 11.867 3.27385 107.927 16.3835 129.116 19.2811 78.2076 26.3023
-36 4 35 o -4.97518 3.02626 31.9749 15.5521 48.7752 21.9302 35.5037 17.5175
-36 4 36 o 2.38167 3.06849 54.8462 20.9785 57.0505 23.9031 64.0373 24.7401
-36 4 37 o 7.61143 3.09952 84.7101 19.5404 105.997 22.8423 64.3004 24.7359
-36 4 38 o 17.8826 3.81137 133.06 15.2613 110.032 30.583 138.311 18.002
-36 4 39 o 0.525122 3.11268 46.9743 19.9361 42.1104 20.0296 73.8903 25.5705
-36 4 40 o 1.29032 3.0687 49.6603 20.3264 55.93 23.569 56.5336 23.8048
-36 4 41 o 13.6626 3.23356 115.968 14.9337 109.278 22.1782 115.468 22.0007
-36 4 42 o 32.1336 3.48175 181.001 10.1036 166.318 15.4026 190.842 13.8313
-36 4 43 o 3.99367 3.09869 62.5025 21.4714 72.4865 25.4712 59.5538 24.3391
-36 4 44 f 23.8197 4.60234 152.279 16.0527 148.568 23.0169 143.712 25.3497
-36 4 45 o -0.076468 4.1707 50.4945 22.2389 71.4724 28.3657 49.1801 23.4014
-36 4 46 o 10.6092 4.45295 96.4582 24.1959 85.0879 30.6667 101.187 30.0116
-36 4 47 o 0.584422 3.06284 46.2388 19.7052 48.3727 21.9205 58.5689 24.0155
-36 4 48 o 2.60241 3.01247 54.5293 20.8035 68.0522 25.1595 52.1018 22.6339
-36 4 49 o 7.47304 3.1093 82.3479 19.9632 59.9 24.3891 104.299 22.7369
-36 5 1 o 2.5493 1.81266 49.8425 16.4184 38.1317 16.9938 72.8848 18.7323
-36 5 2 o 35.9413 2.44517 192.474 6.65617 178.794 9.99447 203.247 9.07496
-36 5 3 o 11.9268 2.209 109.413 10.699 101.18 16.761 112.454 14.8786
-36 5 4 o 22.9074 2.41583 153.164 8.28251 138.871 13.1621 162.633 10.9427
-36 5 5 o 6.06325 2.29129 75.8322 16.2932 54.5687 21.3574 95.8552 18.3828
-36 5 6 o 5.43817 2.59624 71.1455 18.8083 72.5336 22.3679 69.2443 24.3768
-36 5 7 o 10.7799 3.86778 99.8267 20.9392 105.973 27.0151 86.7007 28.4698
-36 5 8 o 45.3222 3.34945 216.075 8.12412 201.881 13.4455 223.009 10.3594
-36 5 9 o 10.9988 2.62424 104.581 13.4377 87.0021 22.2587 115.241 17.3635
-36 5 10 o 17.984 2.78595 135.191 10.8726 131.851 15.7566 134.459 15.8232
-36 5 11 o 15.8915 2.85988 126.716 11.9483 129.648 16.4814 118.528 18.7118
-36 5 12 f 11.5884 3.00857 106.961 15.1377 106.233 19.8457 100.72 24.8787
-36 5 13 o 5.79996 2.81807 74.0666 19.6023 82.0864 23.3684 66.5758 24.6125
-36 5 14 o 22.4395 3.13577 151.309 10.9154 138.384 16.8369 160.181 14.9041
-36 5 15 o 77.1808 3.87937 282.863 7.18073 284.452 9.95394 278.416 10.4899
-36 5 16 o 78.5459 3.94704 285.364 7.24197 279.649 10.2721 288.698 10.3242
-36 5 17 o 60.2233 3.7325 249.68 7.83044 249.925 10.9496 246.642 11.3596
-36 5 18 o 27.112 3.35801 166.645 10.5969 167.516 14.529 161.702 16.085
-36 5 19 o 28.964 3.45172 172.311 10.5302 183.8 13.9593 155.843 16.6935
-36 5 20 o 14.8946 3.53393 121.751 15.5388 122.851 20.3112 112.556 26.1367
-36 5 21 o 23.0385 3.95364 152.559 13.7038 162.53 17.3578 131.937 24.3869
-36 5 22 o 64.7936 5.60713 257.646 11.4138 263.257 15.2169 244.618 17.8188
-36 5 23 o 41.7696 4.74741 206.505 12.0798 217.113 14.9411 182.753 21.7388
-36 5 24 f 7.58313 3.23278 84.9709 20.2016 78.4275 25.7615 90.7472 25.806
-36 5 25 o 26.5289 3.38614 164.856 10.8052 174.534 14.3728 150.271 17.1046
-36 5 26 o 1.42208 3.16872 51.4352 20.8022 48.0857 21.8684 73.0455 26.0035
-36 5 27 o -0.215283 4.4715 53.2594 23.2532 67.2455 28.402 58.2301 26.4272
-36 5 28 o 1.75528 3.77705 55.9843 22.6863 59.987 25.6929 66.9436 27.1795
-36 5 29 o 62.2541 3.96024 253.774 8.17474 247.789 11.4974 257.361 11.796
-36 5 30 o -8.57705 3.62192 31.2331 15.5317 32.5661 16.281 61.8643 27.9941
-36 5 31 o 18.2218 3.91915 134.685 15.5058 154.389 16.1884 79.0836 31.393
-36 5 32 o 23.5415 3.44895 154.759 11.7468 152.903 16.5796 152.048 17.5046
-36 5 33 o 15.1467 3.34951 122.935 14.5348 116.919 21.7167 122.859 21.2128
-36 5 34 o -3.7379 3.0763 34.7682 16.5927 43.5602 20.4739 43.9931 20.6074
-36 5 35 o -1.33108 2.99602 40.1103 18.1653 53.0766 23.0266 44.6493 20.6511
-36 5 36 o 0.670639 3.00637 46.9946 19.75 59.5036 24.0558 49.5645 22.1251
-36 5 37 o 13.0221 3.15845 113.473 14.9232 106.883 22.3439 113.534 21.6048
-36 5 38 o 7.40561 3.16334 83.2398 20.1087 111.871 22.2835 58.7233 24.1519
-36 5 39 o 85.9674 4.97957 297.451 8.76767 307.62 15.2826 289.128 10.8584
-36 5 40 o 9.41751 3.24118 94.4824 18.6091 97.4681 24.8243 85.8502 25.6536
-36 5 41 o 13.278 3.22855 114.148 15.1723 120.338 20.4991 99.6323 24.2994
-36 5 42 o 8.1205 3.08905 87.1175 19.0798 73.6219 25.2342 97.2496 24.1286
-36 5 43 o -0.869792 3.01454 41.1693 18.4698 39.6694 19.0262 64.1543 24.9247
-36 5 44 o 1.19771 4.07559 53.9408 22.849 56.2399 25.1807 67.0035 27.9803
-36 5 45 o 14.1459 3.33292 117.36 15.215 131.071 19.4308 92.8995 25.656
-36 5 46 o 7.9661 4.37944 83.173 25.2977 93.1875 30.6312 74.0006 29.1876
-36 5 47 f -3.5961 3.00542 34.0107 16.2772 44.592 20.8065 40.6256 19.3544
-36 5 48 o -0.981483 2.97823 40.2932 18.1928 42.8233 20.1677 54.3769 23.0664
-36 5 49 o 3.02222 3.06695 56.6916 21.1293 57.0134 23.8179 65.0403 24.9354
-36 6 1 o 10.8999 1.83742 104.886 9.25984 108.968 12.5831 96.1191 14.7582
-36 6 2 o 10.9499 1.99972 104.889 10.0988 98.2523 15.5838 106.799 14.1992
-36 6 3 o 33.9935 2.48288 187.108 6.95428 173.118 10.691 197.176 9.3187
-36 6 4 f 37.3507 2.61804 196.215 6.99153 199.688 9.94556 190.056 10.0159
-36 6 5 f 20.1793 2.45979 143.498 9.0133 131.715 14.1505 150.612 12.0892
-36 6 6 o 6.31399 2.36414 77.4241 16.4807 61.8806 22.128 90.6912 20.0064
-36 6 7 o 60.5413 4.0972 249.378 8.60824 247.797 10.8159 245.674 14.6634
-36 6 8 o 33.5603 3.9118 184.544 11.1414 229.966 15.0263 148.41 17.5008
-36 6 9 o 7.73332 2.57652 86.3788 16.1998 110.848 18.5786 60.7828 22.607
-36 6 10 o 15.5886 2.68153 125.631 11.2867 101.916 20.3547 141.058 14.1316
-36 6 11 o 15.8918 2.77288 126.818 11.566 130.859 16.138 118.155 17.7852
-36 6 12 o 16.6054 2.87388 129.658 11.7224 113.934 19.5324 139.098 15.4106
-36 6 13 o 59.0027 3.49079 247.129 7.39813 244.806 10.5929 246.747 10.4731
-36 6 14 o 68.0121 3.6296 265.469 7.15937 268.407 10.0153 259.845 10.3628
-36 6 15 o 126.694 4.4638 362.802 6.43677 366.95 9.06291 356.017 9.22079
-36 6 16 o 64.4771 3.71743 258.405 7.53423 246.984 11.1651 266.757 10.3295
-36 6 17 o 23.4585 3.44758 154.512 11.7615 162.892 17.282 143.999 16.8092
-36 6 18 o 82.9055 4.00029 293.329 7.13459 297.984 9.97873 285.872 10.3366
-36 6 19 o 15.5912 3.21387 125.224 13.6475 132.361 18.5366 112.155 21.9118
-36 6 20 o 36.3873 3.70642 193.355 10.063 190.559 15.1659 192.397 13.7769
-36 6 21 o 130.214 6.54854 366.541 9.35426 364.528 13.0893 363.323 13.5948
-36 6 22 o 69.7896 5.5755 267.593 10.9233 271.564 15.1947 258.004 16.1286
-36 6 23 o -6.09164 3.15493 31.2403 15.339 43.6131 20.5811 37.8353 18.4995
-36 6 24 o -1.30856 3.01674 40.548 18.3087 43.2827 20.2457 56.7685 23.8295
-36 6 25 o 52.3633 3.70032 232.705 8.33236 229.661 11.6882 233.147 12.0699
-36 6 26 o 41.9646 3.65148 208.007 9.20664 202.578 13.0495 210.697 13.2613
-36 6 27 o 47.5236 5.39955 219.832 12.9067 222.882 17.8198 209.72 19.5541
-36 6 28 o 8.71672 4.37648 89.7337 24.7258 76.7406 30.2299 103.184 28.8348
-36 6 29 o 4.60235 3.18684 67.2296 21.7455 68.8883 25.2899 71.7073 26.1731
-36 6 30 o -2.3008 3.48593 41.2353 19.0181 56.7298 23.5447 44.6739 21.8704
-36 6 31 f 52.2595 4.41641 231.706 9.9951 238.567 11.6882 207.853 20.2461
-36 6 32 f 3.20036 3.27625 59.8481 21.9213 59.2481 24.4695 71.5253 26.4305
-36 6 33 o 3.62201 3.11926 61.4679 21.5193 81.0546 25.1949 53.2838 23.3118
-36 6 34 o 11.9151 3.16759 108.289 15.7656 98.9783 23.7869 111.226 22.0201
-36 6 35 o 2.27304 2.99834 53.9804 20.7147 64.1288 24.6673 55.4982 23.3692
-36 6 36 o 16.5654 3.19542 128.938 13.1491 138.167 17.5457 112.806 21.6972
-36 6 37 o 13.8481 3.19051 117.179 14.5573 90.3496 24.9784 135.303 18.1177
-36 6 38 o 73.6473 4.09809 275.808 7.78111 274.438 11.0569 273.575 11.12
-36 6 39 o -2.53089 3.15682 37.9199 17.6965 64.0334 25.3362 36.9401 18.1089
-36 6 40 o -1.36054 3.54637 43.6448 19.765 82.9487 30.1857 39.7291 19.1456
-36 6 41 o 7.94897 3.15058 86.0402 19.5964 64.6819 25.0949 105.977 22.7747
-36 6 42 f 15.8871 3.19696 125.581 13.5316 114.283 21.085 129.895 19.1447
-36 6 43 o 1.85205 3.42216 53.2955 21.5951 63.6284 25.3675 55.4524 24.4624
-36 6 44 o 4.1049 4.16497 65.1477 24.5515 56.4024 25.3764 88.6924 30.0293
-36 6 45 o 18.8931 3.33392 137.104 12.872 141.035 17.6914 124.926 20.6852
-36 6 46 o -1.05177 4.33285 48.6344 21.9527 70.2398 28.9076 48.243 23.0705
-36 6 47 o -2.17405 3.06552 37.6875 17.538 37.1861 18.1942 60.1846 24.3622
-36 6 48 o 2.53632 3.02309 54.1564 20.7955 56.9745 23.7668 60.8289 24.26
-36 7 1 f 25.3652 1.98004 161.616 6.42228 165.318 8.65088 154.491 9.81343
-36 7 2 o 5.99173 1.84044 76.1328 13.1205 81.8042 16.9077 65.1554 19.6577
-36 7 3 o 7.43605 1.99807 85.3358 12.6302 95.2716 16.1673 69.3925 20.0693
-36 7 4 f 2.48184 2.1002 50.4677 17.6584 50.5897 20.4501 56.8343 20.6148
-36 7 5 o 23.8736 2.41298 156.449 8.09645 156.757 11.7393 153.029 11.4962
-36 7 6 o 18.5496 2.41094 137.52 9.22512 139.017 13.4122 132.652 13.2268
-36 7 7 o 15.3323 2.7161 124.163 11.5777 131.181 14.6507 107.616 20.79
-36 7 8 o 13.2651 4.20311 111.217 20.5272 131.896 24.8287 82.1539 29.4282
-36 7 9 o 2.55592 2.75108 53.9709 20.0315 57.9749 24.2863 59.38 22.3919
-36 7 10 o 19.2654 2.664 140.182 10.0078 136.724 15.1851 139.716 13.8345
-36 7 11 o 12.5656 2.67154 112.226 12.6753 99.5425 20.5817 118.915 17.0731
-36 7 12 o 15.1706 2.82938 123.703 12.1214 106.634 20.3448 134.403 15.9056
-36 7 13 o 17.2113 2.89774 132.076 11.5956 123.423 18.0932 135.721 15.9361
-36 7 14 o 8.49544 2.8158 90.7168 16.8589 85.1832 23.6319 91.6634 22.8148
-36 7 15 f 19.2989 2.96318 140.159 11.1523 126.81 17.746 148.629 14.978
-36 7 16 o 39.9766 3.33712 203.051 8.61763 220.225 11.3591 181.782 13.5509
-36 7 17 o 12.3972 3.06059 111.005 14.7922 97.6117 23.6962 117.624 19.7439
-36 7 18 f 21.8275 3.18085 149.184 11.2373 151.64 15.9584 142.801 16.5838
-36 7 19 o 2.98692 3.22104 58.7077 21.696 80.3699 26.7269 52.6024 22.9441
-36 7 20 o 36.3959 4.63994 192.301 12.694 184.706 18.6405 194.13 18.0883
-36 7 21 f 51.8623 5.03708 230.296 11.4788 228.626 16.3415 226.546 16.6344
-36 7 22 o 19.7366 3.43314 141.353 12.8465 120.174 22.1677 154.66 16.5166
-36 7 23 o 9.39125 3.15759 95.4005 17.9748 97.5352 23.9836 88.6172 25.2799
-36 7 24 o 7.5431 3.0653 84.8699 19.3291 99.6873 23.3422 69.435 25.1661
-36 7 25 o 7.83872 3.25999 86.2913 20.1341 113.792 23.4216 63.9488 24.8395
-36 7 26 o 25.4967 3.29783 161.533 10.7418 161.062 14.982 158.158 16.0176
-36 7 27 o 2.56603 4.57004 62.4945 25.0849 90.0605 30.7706 55.6397 25.8173
-36 7 28 o 12.4189 4.71522 107.47 23.6008 129.579 26.8132 79.4135 31.2295
-36 7 29 o 42.3099 4.08372 208.348 10.286 206.362 12.665 206.036 18.3727
-36 7 30 o 2.14906 3.32588 55.161 21.6354 51.3429 22.6373 77.2648 27.6883
-36 7 31 o 20.3212 3.38298 143.415 12.4643 149.594 16.61 130.569 20.3257
-36 7 32 f 24.1439 3.94408 156.004 13.3548 158.632 15.8113 139.015 27.8539
-36 7 33 o -8.5101 3.02414 26.8978 13.4973 52.4351 22.7662 ? ?
-36 7 34 o 19.4685 3.29291 140.237 12.4123 148.046 17.0616 127.108 19.4608
-36 7 35 f 8.86384 3.09475 92.0591 18.2321 90.8285 24.4255 88.3885 25.0408
-36 7 36 o 7.30942 3.10355 82.7881 19.866 92.1218 24.5969 72.0187 25.439
-36 7 37 o 1.39649 3.03376 50.0089 20.3073 67.9871 25.0723 47.8488 21.6898
-36 7 38 o 7.58212 3.1265 84.2094 19.765 84.0953 25.4213 81.371 25.5026
-36 7 39 o 51.9879 3.75484 231.285 8.50781 212.36 12.9908 245.839 11.4689
-36 7 40 o -1.19934 3.03369 40.4853 18.3126 44.3582 20.6768 53.7197 23.1172
-36 7 41 o 4.82095 3.52039 67.7507 22.8932 72.8959 29.2601 69.3637 25.0845
-36 7 42 o 1.02773 3.06377 48.1903 20.0723 46.4987 21.3375 66.0043 25.0524
-36 7 43 o 2.38045 4.18718 58.5015 23.8197 84.9358 29.1745 50.8807 24.0395
-36 7 44 o 8.97817 3.64975 90.0038 21.5085 88.6288 26.9558 85.6902 28.2716
-36 7 45 o 10.4089 3.21309 99.1924 17.5905 73.1985 25.5915 119.177 21.3746
-36 7 46 o 14.8649 4.54238 116.524 21.1736 112.668 30.1891 107.222 29.4958
-36 7 47 o 4.77259 3.1494 66.2992 21.6303 61.4901 24.6428 75.696 25.897
-36 7 48 o 0.115271 2.9765 43.8019 19.0501 40.2359 19.252 67.7385 24.8676
-36 8 1 o 10.5854 1.60895 103.679 8.18501 97.86 11.6641 107.288 12.1186
-36 8 2 o 14.33 1.88784 120.802 8.22476 123.014 10.8245 113.881 13.3502
-36 8 3 o 6.01601 1.87826 76.2427 13.3757 68.3795 19.1971 79.7064 18.1521
-36 8 4 o 2.01948 1.97526 46.9228 17.0466 43.6398 18.6656 59.2712 20.4835
-36 8 5 o -1.12591 2.03947 32.2545 14.7541 41.9878 18.5193 36.7562 17.0551
-36 8 6 o 51.153 2.84047 229.973 6.46812 229.195 9.42123 228.033 9.01709
-36 8 7 f 11.0793 2.4219 105.042 12.2946 84.9375 21.4085 116.787 15.516
-36 8 8 o 10.3564 3.39182 98.7827 18.6467 86.6442 24.5828 108.147 27.1685
-36 8 9 o 10.4962 3.58598 99.1665 19.6131 115.424 27.0747 82.433 25.8429
-36 8 10 o 8.844 2.55906 92.989 14.9003 60.7634 22.906 118.26 16.422
-36 8 11 o 8.4473 2.6074 90.6467 15.6116 90.6318 21.889 85.6506 22.0381
-36 8 12 o 32.2424 2.9997 182.122 8.64147 177.77 12.6363 183.225 12.1143
-36 8 13 o 53.8066 3.37974 235.879 7.50552 229.042 10.8827 239.909 10.5123
-36 8 14 o 16.9623 2.8856 131.096 11.6362 137.26 15.9058 119.995 18.3052
-36 8 15 o 45.3599 3.28651 216.472 7.95622 214.522 11.3794 215.624 11.3125
-36 8 16 o 11.2479 2.94378 105.471 15.0263 117.146 19.4183 87.3396 24.0053
-36 8 17 o 2.47622 2.88039 54.5968 20.4507 57.3558 23.5716 62.3831 23.9353
-36 8 18 o 42.1133 3.86502 208.025 9.74718 188.554 15.5746 221.2 12.7631
-36 8 19 o 0.777476 4.013 53.5199 22.6719 66.8421 27.4926 57.101 25.5254
-36 8 20 o 29.8281 4.49391 173.53 13.6583 195.37 17.322 141.426 24.2115
-36 8 21 o 16.3202 3.50618 127.726 14.6245 112.208 25.4072 133.57 18.7707
-36 8 22 o 30.631 3.3737 177.329 9.99358 159.879 15.6989 190.413 13.2913
-36 8 23 o 21.4758 3.16182 147.994 11.2616 150.074 15.6276 141.624 17.0689
-36 8 24 o 5.00712 3.02333 69.3737 21.0023 51.8608 22.5139 99.7323 23.5784
-36 8 25 o 19.3275 3.16451 140.125 11.928 128.19 18.4313 147.788 16.4549
-36 8 26 o 1.81917 3.07001 52.4557 20.7215 62.0113 24.3862 55.6855 23.752
-36 8 27 o 67.1641 5.24589 262.51 10.4756 269.012 13.3528 246.294 17.4605
-36 8 28 o 17.4992 5.67141 127.613 24.1342 135.816 27.2299 100.523 38.3003
-36 8 29 f -3.97662 3.41453 36.892 17.5713 39.4837 18.9859 58.3437 26.0001
-36 8 30 o 8.91592 3.15494 92.4531 18.499 72.7971 25.4255 109.644 22.6009
-36 8 31 o 10.6823 3.16594 102.053 16.8148 95.1728 24.2591 103.015 23.5272
-36 8 32 o 10.8065 3.26812 102.412 17.311 86.3135 25.3384 113.634 22.9393
-36 8 33 o 81.2846 4.74653 289.532 8.58606 286.943 10.521 288.399 15.2482
-36 8 34 o -6.6244 3.06098 29.5657 14.6281 40.2131 19.2542 36.9012 18.139
-36 8 35 o 11.3285 3.21537 105.01 16.5675 121.026 19.9315 79.7706 26.299
-36 8 36 o 1.97073 3.10465 52.9011 20.8565 63.0666 24.8663 55.1371 23.516
-36 8 37 f 13.0024 3.17866 113.173 15.0679 93.696 24.3981 125.323 19.79
-36 8 38 o 14.6628 3.21917 120.55 14.2453 125.383 19.4593 107.915 22.9747
-36 8 39 o 3.71869 3.07971 61.2454 21.3865 78.484 25.0326 53.6559 23.3637
-36 8 40 o 4.37749 3.0284 64.7092 21.2168 74.6591 25.2044 60.5706 24.3233
-36 8 41 o 1.62582 3.08212 50.8227 20.5298 42.1319 20.0086 81.694 25.296
-36 8 42 o 4.54726 4.37346 67.6199 25.2258 73.2262 32.3153 71.7282 26.9939
-36 8 43 o -5.70184 4.09513 37.8865 18.3485 50.8052 23.7421 44.5194 21.6558
-36 8 44 o -0.185443 3.04856 43.4448 19.0778 43.8509 20.5172 60.2188 24.3387
-36 8 45 o -0.760371 3.05159 41.5789 18.6237 60.1393 24.1872 41.5116 19.8051
-36 8 46 o 4.84194 4.47904 68.5156 25.5346 74.0626 30.2094 70.6718 28.5904
-36 8 47 o 1.58728 3.12037 50.318 20.5344 65.5264 25.1248 48.866 22.1011
-36 8 48 o 1.8829 3.02815 51.0888 20.4492 48.3534 21.832 67.1643 24.9651
-36 9 1 o 1.99469 1.32814 44.0928 14.0161 53.9227 15.6118 37.8202 16.2726
-36 9 2 o 4.74946 1.60112 67.5835 12.8639 64.5021 16.7535 67.5417 18.7259
-36 9 3 o 34.0832 2.23204 187.535 6.23528 183.26 8.74288 189.548 9.05297
-36 9 4 o 2.36897 1.95244 49.0842 17.0353 63.6937 19.8523 42.5363 18.5739
-36 9 5 o 4.2071 2.00641 62.7185 16.5126 46.9673 19.4369 81.5503 18.5623
-36 9 6 f 8.36124 2.17587 90.6645 12.9205 87.8192 18.8807 87.9641 18.8783
-36 9 7 o 13.2754 2.34766 115.654 10.7424 107.511 16.9346 118.58 14.7766
-36 9 8 o 0.7093 2.42432 42.8177 17.8465 57.2573 21.7344 42.2622 19.434
-36 9 9 o 1.76083 3.90898 55.3981 22.8365 55.6681 25.0048 69.9366 27.7229
-36 9 10 o 6.40488 2.4956 77.9407 17.2116 70.0675 23.1376 82.7541 21.6502
-36 9 11 o 6.6754 2.50687 79.7961 16.9588 100.402 19.7514 59.1885 22.3223
-36 9 12 o 7.65434 2.68949 85.6492 17.0276 82.541 23.2816 84.4678 22.8427
-36 9 13 o 14.2365 2.79623 119.632 12.4081 102.615 21.0879 129.458 16.1616
-36 9 14 o 17.9914 2.90282 135.083 11.347 130.726 17.1439 134.834 15.9596
-36 9 15 o 17.256 2.96271 132.14 11.8556 116.857 19.6903 140.967 15.6254
-36 9 16 o 20.0759 3.03364 142.887 11.1965 151.894 15.104 129.046 17.7133
-36 9 17 o 18.1646 4.05993 133.912 16.1893 108.42 27.5895 148.883 20.7784
-36 9 18 o 14.105 3.98204 116.871 18.4356 90.4616 29.2895 132.45 22.5018
-36 9 19 o 5.74592 3.50215 73.7562 22.6591 65.8585 26.3001 86.8616 26.854
-36 9 20 o 40.0876 3.94054 202.761 10.2 178.179 19.1373 213.093 12.3115
-36 9 21 o 65.327 3.81121 260.037 7.67605 271.054 10.4546 245.714 11.4723
-36 9 22 o 67.9955 3.86517 265.323 7.62916 267.983 10.606 259.627 11.1314
-36 9 23 o 13.2761 3.193 114.889 14.8896 107.008 22.5559 116.773 21.2326
-36 9 24 o 1.39064 2.99393 50.0802 20.2325 48.1855 21.6359 68.2716 25.1628
-36 9 25 o 4.59293 3.00543 66.767 21.067 59.7986 23.9652 80.9174 25.2919
-36 9 26 o 29.2951 3.31217 173.309 10.0413 162.82 14.9083 180.468 13.9833
-36 9 27 o 13.2105 4.29508 111.988 20.8311 97.5296 27.6551 124.427 30.1863
-36 9 28 o 0.301627 6.40321 63.3792 27.7453 63.3792 27.7453 ? ?
-36 9 29 o 17.3736 3.28893 132.199 13.1914 115.181 21.4922 143.285 17.7229
-36 9 30 f 51.5297 3.95039 230.355 8.98895 237.79 13.1094 220.816 12.5922
-36 9 31 o -1.98794 3.2723 40.3307 18.5374 51.0527 22.5181 47.2601 22.1672
-36 9 32 o 51.5367 3.67989 230.557 8.36394 230.935 11.9124 226.864 11.9608
-36 9 33 o -5.69844 3.08201 31.1286 15.2589 53.2633 22.8717 32.4144 16.3065
-36 9 34 o 36.0375 4.08958 191.504 11.2212 176.78 14.624 213.907 18.357
-36 9 35 o 18.1637 3.37146 134.901 13.2454 137.742 17.9551 124.58 21.5106
-36 9 36 o 0.969064 3.05697 48.3067 20.0796 71.9116 25.3255 44.0249 20.598
-36 9 37 o 36.9845 3.50629 194.649 9.45209 191.567 13.6789 193.508 13.4434
-36 9 38 o 21.8709 3.28885 148.638 11.6692 153.986 16.0597 137.351 18.1338
-36 9 39 o -5.77448 2.88501 29.3298 14.4531 38.7944 18.6485 37.0968 18.0655
-36 9 40 o 9.20908 3.11051 93.3025 18.0941 91.1271 24.5604 89.1152 24.9751
-36 9 41 o 0.240991 3.09064 45.3433 19.5664 68.8266 25.2455 41.9998 19.9843
-36 9 42 o -3.44259 4.21229 42.6597 20.0779 53.6055 24.8165 50.4119 23.7365
-36 9 43 o 4.85286 4.8317 69.4635 26.3834 65.556 31.0905 80.9786 28.4304
-36 9 44 o 6.25244 3.14499 75.1616 21.0551 74.174 25.6365 75.4507 25.8095
-36 9 45 o 4.38347 3.105 64.1608 21.4992 66.6403 25.2291 66.3386 25.1218
-36 9 46 o -1.35657 4.32282 47.625 21.6675 51.9526 24.4809 60.862 26.6872
-36 9 47 o 0.852312 3.11274 47.283 19.9958 47.4792 21.6024 62.0184 24.919
-36 10 1 o 5.99919 1.22047 77.7555 8.34191 71.6819 11.3771 84.2123 13.3743
-36 10 2 o 13.7166 1.65849 118.4 7.36463 124.291 9.27823 106.215 12.7771
-36 10 3 f 8.07689 1.7775 89.6618 10.5745 98.506 13.0115 71.8775 19.0487
-36 10 4 o 12.2052 1.96729 111.075 9.35261 113.271 12.7116 104.102 14.8241
-36 10 5 o 2.80213 1.94934 52.1534 17.0175 55.6466 20.0873 53.0886 20.0382
-36 10 6 o 4.73284 2.10463 66.5078 16.6068 66.1633 20.8565 65.6007 21.1163
-36 10 7 f 45.6494 2.79654 217.084 6.74766 208.62 9.69445 223.106 9.54854
-36 10 8 o 8.98001 2.36532 93.864 13.5772 77.8583 21.7723 102.941 17.5224
-36 10 9 o 29.4714 4.41954 171.212 13.6165 158.557 21.2429 174.153 19.006
-36 10 10 o 9.92799 3.06836 97.4265 17.0998 100.224 29.3602 91.8797 20.8308
-36 10 11 o 1.16125 2.4627 45.3291 18.3367 55.2198 22.0899 47.7267 20.613
-36 10 12 o 7.33035 2.57579 83.8002 16.6673 89.3087 22.1131 74.8111 22.7427
-36 10 13 o 37.3671 3.10885 196.139 8.31102 194.258 12.0109 194.782 11.7549
-36 10 14 o 12.4802 2.87522 111.383 13.7997 82.2178 24.5374 129.49 16.4876
-36 10 15 o 10.9162 3.17368 102.972 16.6953 84.4154 26.2754 112.603 20.7876
-36 10 16 o 11.5376 3.87344 104.444 20.1319 106.697 27.1861 95.2756 27.8814
-36 10 17 o 0.460406 3.82686 51.1558 21.9191 68.8296 27.5578 51.8317 23.7602
-36 10 18 o 57.4423 3.66259 243.643 7.87477 232.477 11.6499 251.516 10.8398
-36 10 19 o 24.033 3.66364 155.961 12.3912 145.019 23.4508 157.271 15.1955
-36 10 20 o 17.2999 3.22157 131.996 12.9343 135.458 18.2575 123.136 19.8194
-36 10 21 o 13.6093 3.09473 116.495 14.1903 109.812 21.4041 117.336 20.4663
-36 10 22 o 17.1224 3.1575 131.412 12.7294 128.269 18.5382 129.443 18.8149
-36 10 23 o 27.6012 3.26832 168.097 10.2201 166.391 14.4882 166.022 14.9206
-36 10 24 o 6.09138 3.00965 75.749 20.3535 69.2361 24.9063 83.6739 25.023
-36 10 25 o 12.9475 3.13853 113.342 14.843 133.594 17.9496 84.2299 25.336
-36 10 26 o 3.65202 3.04186 61.3422 21.2647 75.538 25.0584 56.3972 23.7907
-36 10 27 o 52.913 5.32156 231.976 12.0425 235.075 13.8696 209.241 26.4698
-36 10 28 o 43.3276 6.46079 207.29 16.4403 195.163 20.7005 216.892 30.3772
-36 10 29 f 13.2265 3.29397 114.235 15.4836 137.361 18.3543 81.6371 26.1594
-36 10 30 o 0.225192 3.04036 45.5209 19.5216 40.9953 19.5522 73.154 25.4069
-36 10 31 o 9.20543 3.14247 93.8688 18.1707 89.4594 24.9018 93.0727 24.7327
-36 10 32 o -7.62357 3.20424 29.2737 14.5658 37.4709 18.5339 39.1317 18.8799
-36 10 33 f 56.5601 3.77475 241.514 8.18857 240.111 11.5765 239.358 11.7953
-36 10 34 o -1.84318 3.13661 39.5547 18.1691 45.353 21.0126 51.2592 22.8692
-36 10 35 o -4.21189 3.46091 36.5385 17.4816 45.993 21.0385 45.7261 22.2779
-36 10 36 o 9.69841 3.11536 96.3626 17.5602 88.7529 24.8415 97.7553 23.9188
-36 10 37 o 32.5174 3.40657 182.27 9.81384 178.582 14.3585 181.438 13.8771
-36 10 38 o 0.309917 2.96521 44.9758 19.2832 47.0525 21.2881 58.512 24.0021
-36 10 39 o 0.0115842 2.93958 43.6488 18.958 69.2696 24.5021 39.5137 19.0385
-36 10 40 o 23.6423 3.36712 154.381 11.4928 175.322 14.649 125.129 20.1936
-36 10 41 o 20.456 4.51781 140.156 17.2255 121.569 26.985 147.121 24.7542
-36 10 42 o 12.6891 4.3854 106.871 22.1941 107.208 28.6865 95.1612 30.9053
-36 10 43 o 21.8227 3.41497 147.675 12.2069 136.45 18.9841 151.376 17.0275
-36 10 44 o 14.7425 3.80597 118.423 17.3262 73.4975 29.7935 136.456 18.4478
-36 10 45 f -5.28554 3.00512 30.8426 15.108 45.375 21.0229 34.993 17.2701
-36 10 46 o 0.713911 4.31043 52.9897 22.9863 64.2264 27.8125 56.9048 25.6754
-36 10 47 o 16.658 3.30414 127.811 13.7401 126.132 19.9794 120.416 21.1428
-36 11 1 o 6.32384 1.90106 77.7035 13.2758 86.9753 27.6898 73.1546 15.1145
-36 11 2 o 10.6541 1.48989 104.188 7.53201 106.254 9.51392 97.0304 13.1575
-36 11 3 o 20.859 1.88853 146.369 6.76839 136.925 9.73832 154.493 9.64831
-36 11 4 o 4.40986 1.78515 64.4123 14.809 59.6265 18.9579 67.4535 19.3837
-36 11 5 o 1.1931 1.90124 41.3553 16.3161 37.9964 17.1126 57.6585 20.2648
-36 11 6 o 3.97311 2.03658 60.8536 16.9052 55.7577 20.254 67.5474 20.9347
-36 11 7 o 4.11686 2.12873 61.9668 17.3091 59.8965 20.8987 65.1119 21.4203
-36 11 8 o 1.09095 2.19352 42.9423 17.329 48.8041 20.127 47.9233 20.2186
-36 11 9 f 9.90289 2.9923 97.1977 16.7079 86.2243 21.1827 111.804 27.857
-36 11 10 o 10.86 4.40525 98.1792 23.7376 124.184 26.9448 69.8288 28.8372
-36 11 11 o 31.4315 2.82744 179.7 8.25351 177.675 11.9624 178.364 11.6775
-36 11 12 o 38.2025 2.9955 198.344 7.91695 194.47 11.4346 198.99 11.1946
-36 11 13 f 19.5405 2.85496 140.829 10.6855 155.809 13.9742 120.359 17.7532
-36 11 14 o 78.0946 4.86705 283.251 9.00077 288.785 12.4851 272.167 13.2852
-36 11 15 o 29.3756 4.04904 172.172 12.3861 158.321 19.0617 179.378 17.1316
-36 11 16 f 44.3238 4.09632 212.928 10.0933 198.286 14.217 226.562 14.7751
-36 11 17 o -2.72532 3.13507 37.3527 17.498 51.9034 23.3492 41.9087 19.755
-36 11 18 o 2.21885 2.9713 53.4823 20.5959 54.9339 23.6816 63.2106 23.8755
-36 11 19 o 60.841 4.10401 250.396 8.58733 248.575 14.6915 248.404 10.7359
-36 11 20 f 28.1539 3.27207 169.699 10.1335 165.253 14.9974 170.034 14.1939
-36 11 21 o 40.0222 3.49023 202.892 9.02213 196.708 13.1045 205.573 12.7192
-36 11 22 o 35.7056 3.63697 191.261 9.98282 201.237 12.6129 172.047 17.043
-36 11 23 f 13.5747 3.11874 116.19 14.3469 117.516 20.218 108.397 22.1963
-36 11 24 o 41.6423 3.47642 207.062 8.80352 201.069 12.8144 209.631 12.3671
-36 11 25 o 15.1526 3.15721 123.111 13.6454 127.187 18.8886 112.623 21.583
-36 11 26 o 41.9589 3.7433 207.58 9.45901 200.341 12.9467 212.551 14.2351
-36 11 27 f 16.7454 5.53758 124.065 24.2204 124.065 24.2204 ? ?
-36 11 28 o -3.46655 4.75905 46.6379 21.7528 50.9876 24.3167 64.3283 28.4442
-36 11 29 o 33.183 3.53873 184.269 10.0853 165.164 15.7243 198.956 13.5198
-36 11 30 o 33.3944 3.49061 184.893 9.913 186.437 13.995 179.173 14.4954
-36 11 31 o 13.8005 3.22094 116.838 14.7503 124.188 20.0627 102.24 23.5671
-36 11 32 o 7.66727 3.0713 84.8708 19.3615 70.7211 25.1881 97.1221 23.8778
-36 11 33 o 4.70113 3.06674 66.9164 21.3014 73.3828 25.6218 65.3356 24.7796
-36 11 34 o 27.1639 3.56763 165.992 11.3117 149.653 19.3403 173.074 14.4922
-36 11 35 o 1.06683 3.06066 48.6152 20.1396 46.8472 21.2944 67.4861 25.5329
-36 11 36 f 17.9324 3.74964 132.944 15.0181 132.776 18.4749 120.45 28.952
-36 11 37 o -4.09891 2.93516 32.6504 15.7441 41.3653 19.5796 41.2129 19.5834
-36 11 38 f 3.63776 3.00088 60.3876 21.1094 58.7061 23.8355 69.8103 25.2111
-36 11 39 o 54.9285 3.77085 237.564 8.31694 246.035 11.3718 224.19 12.4919
-36 11 40 o -4.88003 3.11892 32.4994 15.8029 40.3144 19.3837 42.2218 20.0947
-36 11 41 o 2.62873 4.15385 59.063 23.8424 81.0488 29.1032 53.1671 24.6872
-36 11 42 o -1.94595 3.05263 38.1866 17.6773 38.0163 18.453 59.832 24.4668
-36 11 43 o -0.403372 3.05532 42.6793 18.9047 46.7972 21.3475 54.0367 23.3536
-36 11 44 o 5.25376 3.12303 69.0462 21.4298 64.1165 25.0698 76.4404 25.5339
-36 11 45 o -2.90601 3.48369 38.833 18.2714 49.1987 23.4315 46.1115 21.173
-36 11 46 o 7.00022 4.43344 77.4963 25.6831 68.9461 28.8815 88.5668 30.2541
-36 12 1 o 9.91854 1.8322 99.435 9.76559 116.087 25.2725 94.3594 10.992
-36 12 2 o 4.49333 1.56653 65.3989 12.9895 48.1172 17.6819 81.622 15.3466
-36 12 3 o 12.9837 1.72136 114.947 7.88212 120.732 9.8026 101.569 14.2209
-36 12 4 o 17.3106 1.92241 133.006 7.59307 116.365 11.7598 148.002 10.2531
-36 12 5 o 14.3155 2.04164 120.465 8.93 126.438 11.7651 108.838 14.65
-36 12 6 o 15.3218 2.16212 124.653 9.13772 128.189 12.2526 115.957 14.5722
-36 12 7 o 4.41862 2.10728 64.0857 16.9462 86.7382 18.0792 44.8239 19.4172
-36 12 8 o 12.7502 2.32633 113.103 10.8951 106.621 16.1151 114.94 15.9488
-36 12 9 o 12.7666 2.90924 111.904 13.8996 91.7546 19.6749 147.996 21.4188
-36 12 10 f 12.2719 4.24941 105.428 21.8066 109.567 28.985 91.8776 29.4857
-36 12 11 o 8.84941 2.59703 92.5404 15.2098 103.82 18.922 73.8778 23.4945
-36 12 12 o 17.6381 3.45993 132.133 13.9073 151.631 16.6417 96.3211 26.593
-36 12 13 o 20.3213 3.80072 141.868 14.2066 138.244 19.9603 136.987 22.4287
-36 12 14 o 10.6435 3.48982 100.213 18.9116 115.046 23.256 78.3632 27.083
-36 12 15 o 44.858 3.31686 214.946 8.08734 225.176 10.9431 200.615 12.2777
-36 12 16 o 13.833 2.93801 117.411 13.3266 134.352 16.7323 92.0156 23.3257
-36 12 17 o 17.9138 3.01532 134.451 11.8542 141.614 15.9177 120.984 19.2142
-36 12 18 o 14.2071 3.33258 118.356 15.0722 109.479 26.1419 118.051 19.4577
-36 12 19 o 18.048 3.06926 134.957 12.0237 110.015 21.0787 152.566 15.3416
-36 12 20 o 2.06166 2.89534 52.2977 20.2794 44.8028 20.626 77.663 24.6715
-36 12 21 o 1.98514 2.88311 51.8893 20.2042 62.9684 24.2112 52.8785 22.6058
-36 12 22 o 12.042 2.98607 109.09 14.6935 103.813 21.5893 108.174 21.5831
-36 12 23 o 70.5359 3.81611 270.113 7.39807 270.004 10.3356 266.998 10.7443
-36 12 24 o -0.455655 2.97553 42.6017 18.7726 48.4367 21.7444 52.618 22.7991
-36 12 25 o 11.1188 3.118 104.162 16.1855 95.1806 23.9595 106.656 22.6079
-36 12 26 f 21.5134 3.72582 146.892 13.4176 130.372 18.649 168.473 20.9326
-36 12 27 o 21.3317 4.55847 144.589 16.8064 160.458 19.337 103.104 32.9924
-36 12 28 o 6.4685 4.78759 77.8356 26.6905 77.4434 30.5658 84.5107 31.6001
-36 12 29 o 18.5145 3.24386 136.477 12.5761 128.465 19.1681 138.698 17.8079
-36 12 30 o 2.10167 3.02648 53.0517 20.688 51.4537 22.6504 67.6016 24.9076
-36 12 31 o 12.2378 3.10902 109.611 15.2514 98.7565 23.554 113.268 21.1466
-36 12 32 o 32.4844 3.40138 182.244 9.80021 193.683 13.1601 165.752 15.2517
-36 12 33 o 3.27798 3.02573 58.7921 21.133 57.1009 23.7813 69.5898 25.0636
-36 12 34 o 3.15357 3.06495 58.212 21.2213 51.5346 22.6607 77.2475 25.4484
-36 12 35 o 26.7865 3.62707 164.531 11.6075 172.775 17.3665 153.248 16.388
-36 12 36 o 29.165 3.91787 171.422 12.0333 184.178 16.0307 150.713 19.5339
-36 12 37 o 18.6325 3.74216 135.477 14.6853 127.584 18.8045 139.42 26.9447
-36 12 38 o 13.7257 3.17277 116.008 14.6331 133.634 17.9857 87.202 25.421
-36 12 39 o -1.62731 3.0415 39.0577 17.9226 36.9178 18.0443 65.524 25.0869
-36 12 40 o 18.7831 4.41239 133.716 17.6974 133.215 25.1006 120.244 28.0426
-36 12 41 o 4.63865 3.87132 66.5447 23.9062 74.2556 27.3173 65.2041 27.6162
-36 12 42 o 1.80409 2.94256 50.4731 20.1732 76.9156 24.8398 42.7548 20.072
-36 12 43 o 3.04621 3.00637 56.6619 20.9569 44.7025 20.7402 85.9662 24.6712
-36 12 44 o 5.05601 3.02169 67.7678 21.0867 69.5168 25.1934 68.0794 24.9295
-36 12 45 f 6.96726 3.39626 78.43 21.8469 67.817 25.8344 88.8201 26.9785
-36 12 46 o 2.65586 4.4074 59.3934 24.3407 64.2652 27.9995 65.9095 27.8537
-36 13 1 f 5.63832 3.57918 68.3219 23.0835 61.3811 25.8949 76.2198 27.0323
-36 13 2 o 19.8881 2.29276 141.871 8.49357 138.4 22.3443 139.608 9.4367
-36 13 3 o 7.28594 1.91797 84.077 12.298 78.954 19.058 82.6846 17.0072
-36 13 4 o 6.31612 1.74281 78.4281 12.0071 68.6894 17.0311 86.0652 17.6346
-36 13 5 o 9.48706 1.91988 97.2348 10.4958 85.9674 16.3659 104.367 14.7403
-36 13 6 o 9.00257 2.05565 94.2944 11.6527 107.293 14.3849 72.5958 20.362
-36 13 7 o 30.3817 2.45749 176.648 7.29376 179.042 10.0321 170.529 10.8991
-36 13 8 o 4.68562 2.24369 65.8088 17.5252 55.0932 21.0092 78.3911 21.3526
-36 13 9 o 2.28575 2.57154 51.0794 19.2824 79.1493 22.2185 39.9605 18.882
-36 13 11 o 11.7542 3.17434 106.295 16.1291 96.8241 23.3926 107.942 23.5927
-36 13 12 o 28.1815 3.61291 168.621 11.2741 179.314 14.7567 148.873 18.7271
-36 13 13 o 13.5328 2.76115 116.091 12.6473 105.222 19.6601 121.085 17.8542
-36 13 14 o 19.9079 2.84085 142.067 10.5363 137.302 15.23 142.341 15.3534
-36 13 15 o 0.268976 2.80635 43.7127 18.7509 40.5618 19.2724 65.914 23.9134
-36 13 16 f 126.871 4.43616 362.644 6.3997 359.524 8.97989 362.319 9.22183
-36 13 17 o 64.6187 4.22511 257.761 8.58737 234.586 12.9671 277.318 11.6793
-36 13 18 o 45.865 3.59844 217.103 8.68882 211.768 13.33 217.805 11.6901
-36 13 19 o 11.3106 2.94741 105.328 15.0685 121.677 18.785 81.4925 24.4491
-36 13 20 f 22.1607 3.06896 150.068 10.7705 135.44 16.866 159.874 14.5971
-36 13 21 o 29.9218 3.20744 174.985 9.6265 169.135 13.8843 177.066 13.7825
-36 13 22 o 13.723 2.99435 116.863 13.6623 130.029 17.2608 94.3987 23.7748
-36 13 23 o 12.8544 3.01526 112.809 14.3046 130.718 17.206 83.858 25.1038
-36 13 24 o 31.6787 3.34482 180.038 9.75588 181.466 13.4029 174.033 14.7276
-36 13 25 o 17.2144 3.49568 130.824 14.2069 142.59 16.4931 98.6381 28.6759
-36 13 26 o 15.887 3.38174 125.556 14.3482 118.155 20.3075 127.239 22.4034
-36 13 27 o 36.0836 5.28769 189.546 14.7094 179.281 22.2256 189.772 21.0358
-36 13 28 o 3.71252 4.6131 65.8073 25.5756 58.9071 26.7277 88.9114 31.1245
-36 13 29 o 2.40567 2.96476 54.1373 20.642 83.9039 24.7703 44.0979 20.4747
-36 13 30 o 0.323353 3.01441 45.4393 19.4614 57.9981 23.863 48.2038 21.7707
-36 13 31 o 30.1315 3.33894 175.359 10.0027 190.747 13.1582 154.187 16.1066
-36 13 32 o 4.97198 3.04898 68.2885 21.1709 80.4398 25.3853 61.1335 24.3298
-36 13 33 o 9.86291 3.08323 97.1795 17.2291 94.2135 24.1305 93.4169 24.2033
-36 13 34 o 56.0276 3.78961 240.074 8.27049 237.262 11.8945 238.733 11.7417
-36 13 35 f -3.25786 2.97481 34.6692 16.4809 40.656 19.3851 46.188 21.178
-36 13 36 o 21.5019 3.30018 147.052 11.8409 157.566 15.4969 128.001 19.9834
-36 13 37 f -2.32838 3.10938 37.7827 17.6094 47.0646 21.2607 45.3138 21.3688
-36 13 38 o 11.9436 3.71509 105.595 19.1092 91.7997 24.8359 118.261 29.7051
-36 13 39 o 5.55333 4.22114 71.3257 25.0285 88.012 29.4516 62.2305 27.1895
-36 13 40 o -1.08389 4.02746 46.679 21.1085 50.8901 23.6264 59.9105 26.4135
-36 13 41 o 7.37392 3.04267 81.9486 19.6739 77.9782 25.1797 81.6688 25.2229
-36 13 42 o 2.80229 2.98945 55.3381 20.812 49.9841 22.2086 72.2157 25.0086
-36 13 43 o 4.92763 3.03656 66.9799 21.1812 65.77 24.9567 70.7365 25.137
-36 13 44 o 9.55637 3.05511 94.4908 17.5612 70.6494 25.2359 110.824 21.2315
-36 13 45 o 11.8576 4.61624 100.793 24.2553 86.584 31.3829 104.322 30.2381
-36 14 1 o 14.7959 3.89202 114.806 18.3534 107.114 27.4465 103.91 26.8607
-36 14 2 o 8.2995 2.09039 89.4109 12.5785 95.1628 28.3885 84.646 14.4644
-36 14 3 f 2.64731 1.43108 49.7968 14.2895 52.7995 16.2608 47.6853 18.3413
-36 14 4 o 6.52417 2.07588 78.4905 14.3654 76.9556 20.8349 74.1557 19.3286
-36 14 5 o 8.71842 1.91889 92.8374 11.0286 76.3989 17.331 107.67 15.2072
-36 14 6 o 4.04723 1.97703 61.0523 16.5361 56.8049 20.1313 65.3963 20.5395
-36 14 7 o 4.06076 2.40556 60.9914 18.787 43.4549 19.307 92.3651 21.0413
-36 14 8 f 10.3887 2.7279 99.9659 14.716 102.97 19.4054 87.1009 23.7618
-36 14 9 o 11.2814 3.10593 103.572 16.2205 117.399 17.9421 70.821 27.1332
-36 14 10 o 2.74513 9.00639 72.6503 32.3034 72.6503 32.3034 ? ?
-36 14 11 o 9.06021 2.57455 93.5238 14.9012 87.247 21.2528 93.3557 21.6414
-36 14 12 o 45.826 3.12279 217.164 7.53439 208.198 10.6861 223.514 10.8427
-36 14 13 o 22.3077 2.83123 150.537 9.89414 146.076 14.1812 150.577 14.4396
-36 14 14 o 24.4669 2.91308 157.825 9.70315 167.283 12.8795 142.472 15.5018
-36 14 15 o 40.5886 3.18719 204.222 8.18123 190.6 12.169 214.432 11.2896
-36 14 16 o 52.2803 3.47399 232.024 7.8443 232.111 11.1183 228.167 11.2871
-36 14 17 o 12.4101 3.27863 109.663 16.1219 115.929 23.8815 97.7465 23.208
-36 14 18 o 11.847 2.92128 107.886 14.5352 110.31 19.8949 97.7788 23.0096
-36 14 19 o 6.53947 2.81705 78.0943 19.0451 66.0801 23.9377 89.7167 23.5262
-36 14 20 o 7.03926 2.83428 81.2515 18.6453 65.4986 23.7781 97.0621 22.9829
-36 14 21 o 12.1742 2.93897 109.558 14.381 84.8231 23.5478 128.961 18.3448
-36 14 22 o -0.954688 2.79762 39.4828 17.7466 46.1173 20.7593 48.5932 21.665
-36 14 23 o 22.6141 3.13525 151.493 10.9 151.568 15.3342 146.433 16.3115
-36 14 24 o 10.224 3.00417 99.4601 16.371 96.7209 22.8355 95.471 23.8964
-36 14 25 o 5.42608 3.26201 71.0567 21.8754 58.0462 23.5234 98.5043 27.8494
-36 14 26 o 24.3 3.20697 157.115 10.7432 161.292 14.6362 147.329 16.6656
-36 14 27 o 50.061 5.44931 224.5 12.7511 231.323 17.9576 209.082 19.0908
-36 14 28 f -8.61085 4.52087 36.7316 18.0991 46.696 22.7192 47.216 22.8484
-36 14 29 o 28.1323 3.282 169.294 10.1893 167.046 14.4898 166.881 14.9049
-36 14 30 o 2.32766 2.97908 53.6625 20.6338 54.4207 23.0691 64.0777 24.6835
-36 14 31 o 13.8329 3.09769 116.903 14.1503 118.896 20.0064 107.579 22.0231
-36 14 32 o 13.5209 3.13055 115.345 14.5199 122.103 19.26 99.5288 24.0017
-36 14 33 f 43.0504 3.56219 210.069 8.89144 195.92 13.3791 219.679 12.1863
-36 14 34 o 31.1707 3.47301 178.035 10.2488 169.841 14.9852 181.26 14.5954
-36 14 35 o 5.10747 3.04349 68.6788 21.1276 56.1994 23.4795 88.0664 25.0011
-36 14 36 o 4.14623 2.97166 62.9017 21.0318 57.6195 23.5139 75.105 25.3695
-36 14 37 o 18.7024 3.22943 136.533 12.5133 151.936 15.8938 110.36 22.5071
-36 14 38 o -1.10693 4.10638 47.1072 21.307 46.2704 22.0473 70.6321 29.102
-36 14 39 o 10.5029 5.81762 92.1482 29.3394 92.1482 29.3394 ? ?
-36 14 40 o -0.392714 3.01447 42.3384 18.7645 43.9701 20.4589 57.212 23.9015
-36 14 41 o 23.9572 3.30701 155.107 11.2302 144.036 17.2802 159.194 15.6169
-36 14 42 o 2.53272 3.0188 54.0068 20.7697 53.4586 23.1071 64.5505 24.6144
-36 14 43 o 6.17967 3.00954 74.3862 20.5068 74.6369 25.3056 72.5398 25.0288
-36 14 44 o 5.07296 3.0155 67.5332 21.0731 92.1308 24.2426 51.4122 22.4964
-36 14 45 o -0.910728 4.37568 48.5981 21.9867 55.8135 25.7249 57.4973 25.9277
-36 15 1 o 11.0589 3.8235 95.8863 21.4039 80.3289 28.4857 96.1565 27.6007
-36 15 2 f -4.23199 2.51558 28.1744 13.8056 49.9436 23.2999 29.4374 14.4704
-36 15 3 f 2.73453 1.45636 50.435 14.3968 41.7546 16.1241 66.2447 18.4229
-36 15 4 o 21.6762 2.2939 148.363 8.11973 147.145 10.726 144.535 13.0475
-36 15 5 o 7.48589 2.14563 84.5326 13.7511 68.5784 19.422 101.049 19.4885
-36 15 6 o 8.30261 2.35698 88.9198 14.3561 90.9662 17.8111 76.5679 23.7583
-36 15 7 o 19.3065 2.68689 139.216 10.1671 143.846 13.1541 125.498 17.4391
-36 15 8 o 2.84423 2.15432 52.5819 17.9073 61.0589 20.8168 49.4203 20.5486
-36 15 9 o 1.30501 2.29206 44.2684 17.7664 65.4597 21.0044 37.6593 17.9602
-36 15 10 o 6.65158 4.09091 75.6958 24.6494 72.2313 28.2251 80.5817 29.5156
-36 15 11 o 16.3832 2.63264 128.25 10.8405 130.143 14.72 119.777 17.3784
-36 15 12 o 22.5034 2.78196 151.105 9.68272 140.643 14.205 157.818 13.819
-36 15 13 o 22.4125 2.85409 150.739 9.96132 160.919 13.0967 133.725 16.2994
-36 15 14 o 5.37175 2.6649 70.2562 19.2687 75.3567 23.2213 64.9385 23.8197
-36 15 15 o 5.65918 2.65873 72.2434 19.0025 75.5443 23.1381 67.8423 23.9638
-36 15 16 o 55.3478 3.61943 238.582 7.94772 226.201 12.4691 244.72 10.4979
-36 15 17 o 92.0021 4.45654 308.042 7.5687 304.589 10.6826 306.697 10.9334
-36 15 18 o 7.58994 2.84484 84.3614 18.1787 81.4943 23.8423 82.6957 24.3281
-36 15 19 o 32.5524 3.16331 182.509 9.09621 167.017 13.5631 195.158 12.6116
-36 15 20 o 5.83851 2.83219 73.4685 19.7459 80.2614 23.6345 66.2758 24.6172
-36 15 21 o 3.37555 2.77576 58.3672 20.3087 56.7374 22.7129 68.0888 24.7046
-36 15 22 o 22.5804 3.0173 151.415 10.49 150.371 14.4387 147.47 16.0731
-36 15 23 o 9.03757 2.92634 92.8906 17.1114 79.4236 24.0152 101.836 22.9064
-36 15 24 o 14.5394 3.3742 119.378 15.1261 110.548 20.3203 124.269 25.4244
-36 15 25 o -1.78222 2.96906 38.2659 17.6136 44.3675 20.4403 48.9631 22.1258
-36 15 26 o 13.7127 3.10226 116.288 14.2542 106.862 21.6594 118.791 20.6173
-36 15 27 o -0.344089 4.45142 51.543 22.8253 57.533 26.2723 62.654 27.3334
-36 15 28 o -2.29885 3.56704 41.2128 19.0889 61.6643 27.322 43.409 20.3855
-36 15 29 o 14.7462 3.07094 120.954 13.5133 130.935 17.7117 102.205 22.9204
-36 15 30 o -2.32023 2.87505 36.0904 16.8577 52.9632 22.5381 38.1431 18.4665
-36 15 31 o 15.817 3.06697 125.495 12.9722 109.935 20.8881 134.432 17.7701
-36 15 32 o 23.457 3.26844 153.909 11.1862 151.222 16.0037 150.883 16.5382
-36 15 33 f 60.631 4.09712 249.389 8.60769 240.361 13.3612 252.053 11.4863
-36 15 34 f 2.25242 3.02656 53.1655 20.7008 53.5868 22.9655 64.0523 24.877
-36 15 35 o 15.8614 3.17317 125.209 13.47 127.717 18.6494 114.243 21.6738
-36 15 36 o 16.6453 3.18256 128.353 13.158 113.888 20.9459 135.293 18.3296
-36 15 37 o 16.1837 3.60595 125.181 15.3938 113.627 23.3978 127.017 22.7034
-36 15 38 o -2.91763 3.92516 41.6729 19.5401 55.1841 24.7313 46.4641 22.2992
-36 15 39 o 7.69069 3.09566 83.5455 19.7064 101.154 22.7518 62.6136 24.9153
-36 15 40 o 6.60894 3.50086 76.3018 22.483 78.3926 24.9405 73.2959 29.4737
-36 15 41 o 4.33507 3.25819 63.6997 22.0115 67.7243 26.3579 64.91 24.9585
-36 15 42 o 7.52227 3.03314 82.5118 19.5357 79.1687 24.9242 80.7713 25.4084
-36 15 43 o -6.51545 2.91266 28.1541 13.9884 31.1165 15.6132 44.7149 20.7112
-36 15 44 o 2.76311 2.99544 54.7445 20.778 56.98 23.713 60.9533 24.1915
-36 16 2 o 14.9645 2.67781 120.56 11.7698 ? ? 120.56 11.7698
-36 16 3 o 7.52877 1.64279 86.1678 10.1697 72.1778 14.6246 106.382 15.4771
-36 16 4 o 9.47659 1.87468 96.8502 10.2835 103.879 12.2042 75.9298 20.5224
-36 16 5 o 7.01401 1.9115 82.2263 12.5595 85.8095 15.8569 69.9323 20.6795
-36 16 6 o -3.74436 1.81706 23.0073 11.3625 27.1472 13.2755 33.4132 16.0505
-36 16 7 o 6.55874 2.09523 78.7805 14.446 72.6422 19.2468 80.12 21.1918
-36 16 8 o 21.5285 2.42798 147.846 8.629 141.212 12.0818 151.006 12.878
-36 16 9 o 23.5591 2.64021 154.591 8.97344 149.508 11.885 156.193 14.4016
-36 16 10 o 9.85264 4.19896 91.4791 23.7924 74.175 28.6555 103.939 29.487
-36 16 11 o 13.9897 2.52438 118.08 11.3229 104.361 17.7476 126.65 15.8351
-36 16 12 o 44.4602 3.04241 213.707 7.45931 208.863 10.4507 214.933 10.8968
-36 16 13 o 37.2639 2.98202 195.421 8.00002 191.637 11.181 195.309 11.7651
-36 16 14 o 5.82169 2.63614 73.0158 18.7817 90.8767 21.244 55.2001 22.6853
-36 16 15 o 48.3473 3.27156 222.919 7.6894 216.42 11.1175 225.455 10.8707
-36 16 16 o 12.2351 3.09096 108.827 15.2793 94.8299 25.7503 111.598 19.6962
-36 16 17 o -0.0943604 2.67158 41.1534 17.9706 42.7195 19.6203 55.3356 22.8339
-36 16 18 o 14.9576 2.83453 122.12 12.3108 122.362 17.1494 115.041 19.454
-36 16 19 o 6.53878 2.73655 77.8473 18.6379 109.722 18.373 47.699 21.3957
-36 16 20 o 2.13895 2.72812 51.3151 19.7419 63.0116 23.3173 50.3016 21.9895
-36 16 21 o 8.18076 2.83172 87.8918 17.4708 93.3251 22.0163 76.1126 24.8696
-36 16 22 o 8.643 2.83143 90.661 16.9621 111.939 18.5986 61.4076 24.2268
-36 16 23 o 1.50303 2.86718 49.05 19.8056 69.797 23.7288 43.7242 20.5577
-36 16 24 o 2.0035 3.13648 52.6321 20.8958 49.785 21.6784 73.3112 27.8202
-36 16 25 o 10.0242 2.94383 98.1684 16.2567 82.1146 23.943 108.599 21.7784
-36 16 26 o -0.336126 2.90376 42.0934 18.5469 41.2516 19.4082 62.3395 24.5744
-36 16 27 o 27.1012 4.96732 162.5 16.2079 172.5 22.1203 139.068 27.0359
-36 16 28 o -1.28536 2.98585 39.6915 18.0384 41.7296 19.6539 55.982 23.759
-36 16 29 o -1.0847 2.92128 39.7929 17.9876 41.0264 19.3756 57.092 23.7733
-36 16 30 o 9.80892 3.06144 96.5464 17.2208 59.758 24.0132 130.361 18.5001
-36 16 31 o 10.7435 3.05389 101.565 16.2803 79.665 24.7296 117.121 20.8616
-36 16 32 o 0.12302 2.96357 43.9824 19.0695 41.6197 19.5791 66.4335 25.2262
-36 16 33 o 4.63611 3.0141 65.634 21.1409 76.0813 24.7113 59.4453 24.3869
-36 16 34 o 27.2674 3.6466 165.488 11.6015 176.241 13.921 135.709 23.4934
-36 16 35 o -2.60075 2.99108 36.0437 16.95 39.6838 18.9948 50.3689 22.4518
-36 16 36 o 11.0744 3.62808 100.833 19.5293 119.414 23.2329 73.4823 27.3811
-36 16 37 o 10.3984 4.15632 95.2712 23.0714 102.157 28.2806 80.1935 29.7387
-36 16 38 o 3.03439 3.04543 56.4917 21.055 57.7835 23.7889 63.4784 24.855
-36 16 39 o 10.3664 3.0271 99.038 16.5756 100.429 22.4283 88.3833 24.8431
-36 16 40 o -0.995862 2.90562 39.556 17.9042 47.8698 21.4655 46.2731 21.1241
-36 16 41 f -2.78498 3.37035 38.1633 17.961 57.6067 23.5207 38.2978 19.1719
-36 16 42 o 8.70316 3.07133 89.2236 18.6117 93.0702 24.0173 77.7752 25.5382
-36 16 43 o 0.311603 2.93402 43.9167 19.0077 37.9848 18.4182 72.9223 24.8256
-36 17 1 o 5.24692 3.71643 64.1914 23.3731 71.1879 27.5012 58.5328 25.3234
-36 17 2 o 4.60608 2.01272 63.81 16.41 67.9564 27.2725 61.5748 17.5671
-36 17 3 o 11.1676 1.62155 106.102 8.05555 120.549 8.80373 65.2136 20.0115
-36 17 4 o 7.80921 1.77927 87.4066 10.8848 89.3634 13.9985 76.8321 19.0576
-36 17 5 o 12.8095 2.01029 113.208 9.37392 120.882 11.7637 95.5248 17.2528
-36 17 6 o 17.9319 2.23661 134.533 8.74491 128.822 12.2764 135.987 13.1488
-36 17 7 o 26.8216 2.41126 165.401 7.64744 169.39 9.8314 154.369 12.703
-36 17 8 o 21.9236 2.42851 149.13 8.55528 144.362 11.5614 150.105 13.3457
-36 17 9 o 4.35513 2.64238 62.5494 19.7559 64.2729 21.0402 63.9225 27.0783
-36 17 10 o 13.242 4.16523 108.42 20.8556 78.9923 28.9641 126.777 25.9439
-36 17 11 o 15.5478 2.56203 124.613 10.8646 122.177 15.3788 120.791 16.6666
-36 17 12 o 36.1673 2.89734 192.385 7.89562 196.07 10.5849 183.147 12.2386
-36 17 13 o 43.5836 3.07427 211.441 7.61897 211.543 10.4064 206.682 11.4821
-36 17 14 o 37.6845 3.10041 196.305 8.28129 181.591 12.3621 207.018 11.4533
-36 17 15 f 30.4242 3.15114 175.828 9.41021 154.217 15.66 188.894 12.1573
-36 17 16 o 35.2591 3.22163 189.651 8.91189 187.892 12.8162 186.484 12.8058
-36 17 17 o 7.45345 2.71518 83.3517 17.5952 77.7517 23.1236 83.9927 23.8629
-36 17 18 o 21.5244 2.97274 147.373 10.6242 154.547 14.2014 133.192 17.1376
-36 17 19 o 1.66183 2.69753 48.6217 19.3541 51.7081 21.6965 56.7462 23.2962
-36 17 20 o 4.67052 2.72178 65.6662 19.9373 80.6026 22.8609 54.3721 22.8735
-36 17 21 f 15.4687 2.8739 124.167 12.2689 110.394 18.9324 132.996 17.3989
-36 17 22 o 5.95655 2.80259 73.87 19.5475 61.3456 23.2254 89.0019 24.2493
-36 17 23 o -1.94431 3.0459 38.2029 17.6754 40.4263 18.965 56.5797 25.0399
-36 17 24 o -3.09556 2.79534 33.48 15.9327 44.2433 20.1809 39.4393 18.9426
-36 17 25 o 0.430896 2.81317 44.1515 18.8524 51.0863 21.8779 50.7712 22.3068
-36 17 26 o 1.83253 3.0907 51.5087 20.645 60.2919 23.7744 54.1837 23.8702
-36 17 27 o 9.6107 4.81261 90.594 26.2682 77.9636 30.5397 101.98 32.1718
-36 17 28 o 12.4748 3.07681 110.147 15.0033 104.559 22.017 107.561 22.362
-36 17 29 o -3.71961 2.85776 32.6189 15.6795 48.1932 21.3474 35.6653 17.5504
-36 17 30 o 8.46072 2.96928 88.8955 18.0906 94.5941 22.6689 76.2624 25.511
-36 17 31 o 13.9282 3.09455 116.812 14.1474 121.135 19.01 102.71 23.4687
-36 17 32 o 8.76109 3.0291 90.3416 18.1715 104.331 21.3324 68.5648 25.5427
-36 17 33 o 9.5946 3.06077 94.9032 17.5178 106.109 21.2921 74.3288 25.8825
-36 17 34 o 2.6638 2.99631 54.5748 20.7652 69.6792 24.4406 50.0612 22.4909
-36 17 35 o 16.865 3.78524 127.217 15.9133 115.479 23.8372 128.158 24.0102
-36 17 36 o 27.3718 4.53049 163.285 14.6718 160.133 20.2675 152.835 24.126
-36 17 37 o -3.55697 3.00057 33.8594 16.2207 40.5842 19.3211 43.9165 20.6078
-36 17 38 o 1.30102 2.97628 48.1489 19.8951 45.8662 20.897 65.8007 25.1388
-36 17 39 o 4.12236 2.99207 61.9984 21.104 73.523 24.8536 56.1727 23.6433
-36 17 40 o 4.44688 3.01462 63.7814 21.1798 58.6637 23.8379 73.729 25.4292
-36 17 41 o -0.983772 2.98678 40.0072 18.1261 42.0712 19.8288 54.573 23.3332
-36 17 42 o 2.1334 3.4645 53.5237 21.7134 66.3973 24.854 51.5793 24.1597
-36 18 1 o -4.96237 3.68989 34.4016 16.8281 41.1109 20.0221 42.7589 20.7879
-36 18 2 o 12.5916 2.80444 108.351 13.8577 122.252 24.8492 93.6654 18.7422
-36 18 3 o 0.760256 1.40807 34.4218 13.8864 41.9434 15.7075 34.8929 16.1159
-36 18 4 o 16.5702 2.14762 128.909 8.76799 135.227 9.87008 98.5487 22.0409
-36 18 5 o 25.9953 2.24823 162.726 7.24615 152.197 10.2626 171.018 10.5859
-36 18 6 o 6.80321 2.08637 79.8764 14.1844 79.5646 18.4592 72.2183 21.5412
-36 18 7 o 14.1595 2.31229 118.618 10.3003 126.947 13.0977 99.6025 18.6882
-36 18 8 f 20.1628 2.39669 142.7 8.82988 151.391 10.892 122.127 16.3681
-36 18 9 o 37.5691 3.22155 195.192 8.656 196.466 9.83524 176.725 20.0533
-36 18 10 o 17.5919 3.88323 128.72 16.1363 164.293 19.7761 84.5901 27.3555
-36 18 11 o 5.2377 2.41998 68.7214 18.1545 73.7488 21.5321 61.2208 23.0348
-36 18 12 o 16.0971 2.58919 126.794 10.7854 111.062 16.7579 138.241 15.088
-36 18 13 o 10.543 2.59861 101.031 13.8179 91.0254 20.7 103.754 20.1519
-36 18 14 o 14.1386 2.72184 118.188 12.2245 127.197 15.6628 98.2595 21.7809
-36 18 15 o 11.2066 2.91468 103.651 15.1595 125.538 19.5477 77.7 23.5609
-36 18 16 o 12.546 2.6512 111.161 12.7053 93.8394 20.6337 121.977 17.292
-36 18 17 o 4.6633 2.59907 65.2564 19.4089 73.112 22.6231 58.6433 23.3019
-36 18 18 o -2.2012 2.56759 33.6136 15.7748 30.3108 15.0898 67.0179 23.822
-36 18 19 o 11.4512 2.6986 105.838 13.6573 93.2646 20.8483 112.282 19.5537
-36 18 20 o 10.1839 2.78398 99.0244 15.1923 86.8822 22.3858 104.711 21.5443
-36 18 21 o 3.311 2.71758 57.2782 20.0835 56.9482 22.6555 64.5167 24.1418
-36 18 22 o 2.12749 2.84512 51.4989 20.0654 53.5294 22.0497 60.5053 24.773
-36 18 23 o 5.18332 2.99508 68.6721 20.9275 54.0836 22.3127 97.6166 26.2783
-36 18 24 o 15.0138 2.97967 121.86 12.9922 113.689 19.0197 123.612 19.6333
-36 18 25 o 15.4436 3.02826 123.596 13.0131 115.768 19.2332 124.557 19.4666
-36 18 26 o 17.0274 4.73553 125.139 20.5071 122.637 29.5613 112.552 29.9489
-36 18 27 o 4.11367 4.53257 65.5991 25.3908 63.2012 27.8311 78.1664 30.013
-36 18 28 f 8.99293 3.01049 91.6903 17.8191 89.5129 23.9094 86.5616 24.946
-36 18 29 o 17.0764 3.12072 130.128 12.7081 126.776 18.0425 125.907 19.7568
-36 18 30 o 6.66554 2.99819 77.6233 20.0624 59.5243 23.7653 98.1163 23.8175
-36 18 31 o 19.7169 3.20118 140.166 12.0655 137.883 16.9506 134.934 18.7189
-36 18 32 o -0.480234 2.9199 41.3131 18.3799 52.8089 22.4866 44.8344 20.827
-36 18 33 o -2.39166 2.94285 36.0308 16.9025 46.9427 21.1513 41.4421 19.7603
-36 18 34 o 11.22 4.37324 98.3293 23.5737 101.697 29.1124 84.6151 30.8016
-36 18 35 o 2.02765 4.74926 58.3065 24.6802 60.464 27.838 68.8584 28.5795
-36 18 36 o 11.156 3.27263 102.125 17.3873 99.4259 24.1907 94.4691 25.4854
-36 18 37 o 14.4672 3.19736 118.401 14.425 100.288 23.355 127.046 19.847
-36 18 38 o 3.41603 3.00427 58.0563 21.0327 81.7789 24.6206 46.9158 21.4838
-36 18 39 o 7.86059 3.02682 84.2528 19.221 66.6108 24.7637 97.8121 23.5828
-36 18 40 o 3.91049 2.95839 60.4636 20.9703 65.146 24.4717 60.6071 24.2164
-36 18 41 o -1.96809 2.9232 36.7509 17.1102 42.2282 19.8183 47.0795 21.4149
-36 19 1 f 10.9505 3.95841 91.0247 22.8014 102.905 27.148 63.5215 27.0943
-36 19 2 o 12.9954 2.86494 109.504 14.0076 109.858 27.1628 99.2929 18.1596
-36 19 3 o 16.0618 1.7663 127.478 7.27901 121.515 9.71408 131.239 11.5887
-36 19 4 o 3.20102 1.76065 53.4322 15.9943 44.4236 17.5165 69.3132 20.7368
-36 19 5 o 2.49185 1.87662 48.3781 16.7057 60.4367 18.7481 40.9464 18.4302
-36 19 6 o 3.37829 1.99754 55.0029 17.1495 49.9286 19.4031 62.965 21.2474
-36 19 7 o 3.22627 2.10434 54.1136 17.6827 64.609 20.4185 46.9328 20.0052
-36 19 8 o 3.3467 2.30342 55.2294 18.5175 46.7699 19.7939 71.5139 22.784
-36 19 9 o 2.72823 2.54021 52.1102 19.2655 48.8722 19.7218 71.0732 28.1373
-36 19 10 f 14.3057 3.22186 116.533 14.7972 123.848 26.2232 104.593 19.8097
-36 19 11 o 15.2872 2.54782 123.175 10.9348 127.606 13.963 107.831 19.7641
-36 19 12 o 9.74477 2.52813 96.5913 14.1092 96.6024 18.7148 86.6935 23.04
-36 19 13 o 29.2928 2.8335 172.517 8.61988 169.866 12.0196 169.959 12.8725
-36 19 14 o 7.94483 2.74885 85.4592 17.4193 102.498 20.8278 63.2431 23.618
-36 19 15 o 15.2759 2.7958 122.85 12.0613 113.252 18.8243 124.701 17.1332
-36 19 16 o 16.129 2.71004 126.748 11.3043 119.04 16.4587 128.637 16.8889
-36 19 17 o 3.87615 2.57768 59.966 19.5691 67.5732 22.7271 55.9854 22.8254
-36 19 18 o 46.7402 3.23241 218.892 7.73772 214.187 10.7477 219.454 11.4396
-36 19 19 o 3.79303 2.70106 59.7225 20.0525 57.0928 22.5188 67.9272 24.4614
-36 19 20 o 6.17329 2.71252 74.8652 18.9431 85.8476 22.1976 61.1526 23.861
-36 19 21 o 4.40513 2.69775 63.5637 19.9464 92.8936 20.8876 43.945 20.3475
-36 19 22 o -2.85854 2.98278 35.2621 16.6866 40.2628 18.8525 48.0764 22.5449
-36 19 23 o 1.07674 2.75266 46.0541 19.0909 64.5926 23.542 42.7474 19.9615
-36 19 24 o 8.53847 2.89 89.194 17.5764 92.0989 22.6351 78.7056 25.02
-36 19 25 o -3.27707 2.75591 32.5878 15.5937 51.9873 22.0089 33.4794 16.603
-36 19 26 f 12.3827 4.54065 103.928 23.4198 132.027 27.1602 71.5689 29.0943
-36 19 27 o 22.4371 3.45913 149.408 12.2189 140.3 19.9121 149.349 16.5293
-36 19 28 o 4.34163 2.94137 63.3454 20.9167 55.7313 23.0735 77.619 25.342
-36 19 29 o 3.28933 3.02451 57.654 21.0711 68.594 24.9909 54.8921 23.3772
-36 19 30 o 20.6452 3.46406 142.796 12.8278 128.636 21.1423 146.648 17.4205
-36 19 31 o 6.9215 3.33177 77.945 21.611 93.2354 27.1041 64.5987 24.991
-36 19 32 o 9.05346 3.07431 91.1971 18.2732 77.739 24.9944 97.6044 24.2094
-36 19 33 o 17.8829 4.2696 129.324 17.7389 146.916 21.1258 89.4801 30.755
-36 19 34 o 6.22038 4.08186 73.1691 24.6513 58.2579 25.4569 99.5996 30.3039
-36 19 35 f 7.3262 3.11546 80.7371 20.2308 64.6331 24.6219 95.824 24.9912
-36 19 36 o 15.3084 3.17734 122.043 13.8657 125.177 18.6277 107.326 23.5026
-36 19 37 o 3.29876 3.03808 57.3906 21.0949 58.8588 23.9109 62.964 24.8095
-36 19 38 o 3.99137 3.00414 60.9345 21.1319 60.291 24.0793 66.4994 24.9944
-36 19 39 o 3.61133 2.99188 58.7514 21.0269 66.7366 24.5582 56.7804 23.8068
-36 19 40 o 0.958383 3.07151 46.8923 19.8482 47.2651 21.4927 60.2471 24.5431
-36 20 1 o 2.82107 3.90888 52.7664 22.3653 44.4455 21.3662 74.9546 28.7548
-36 20 2 o 9.90822 2.85497 92.8394 16.7021 64.1278 26.4918 98.4916 18.7177
-36 20 3 f 4.15503 1.59595 61.2723 13.9416 57.5923 16.6559 61.8715 20.4664
-36 20 4 o 3.29058 1.80827 53.7391 16.2369 61.4711 18.3148 45.5723 19.2885
-36 20 5 o 0.0901019 1.90397 34.6536 15.1507 41.028 17.4373 38.8878 17.9927
-36 20 6 f 7.31069 2.06197 82.7432 13.5024 89.9975 16.276 63.4961 21.8165
-36 20 7 o 2.18332 2.10463 47.0268 17.5079 36.3221 16.7995 76.4342 21.5039
-36 20 8 o 6.45855 2.27643 76.4821 16.0824 66.6355 21.2319 80.5526 21.7463
-36 20 9 f 9.03426 4.13321 84.4749 24.2982 112.158 27.4579 57.5593 25.7853
-36 20 10 o 5.69979 3.04745 69.436 21.0994 56.5331 25.2288 79.128 22.8466
-36 20 11 o 1.91671 2.38629 47.1912 18.3794 73.8811 20.9268 36.2667 17.5671
-36 20 12 o 10.9941 2.52541 103.015 13.1227 96.3661 18.8082 101.484 20.5967
-36 20 13 o 2.85177 2.46922 52.9108 19.0817 55.6332 21.6475 56.0714 22.5698
-36 20 14 o 15.0287 2.94447 120.993 12.9317 97.7305 23.9559 129.341 16.2717
-36 20 15 o 6.00978 2.54171 73.5358 18.1854 68.8078 22.5003 74.826 23.7582
-36 20 16 o 11.8955 2.63983 107.586 13.1069 95.37 19.8599 113.159 19.2583
-36 20 17 o 8.25997 2.61265 87.9037 16.1439 89.5013 20.7927 77.617 24.0736
-36 20 18 o -1.30195 2.55731 35.8067 16.432 43.0369 19.447 43.0957 19.9288
-36 20 19 o 6.98698 2.66335 79.9077 17.8841 83.8621 22.196 70.02 24.209
-36 20 20 o 8.58769 3.05293 88.4284 18.6496 107.186 23.5521 67.6455 24.3521
-36 20 21 o 12.6932 2.94198 110.826 14.2146 101.555 20.122 113.168 22.56
-36 20 22 o 2.07796 2.95342 51.2521 20.2996 44.7775 20.2129 78.4394 27.17
-36 20 23 o 10.067 2.8315 97.808 15.6744 99.4539 20.6912 86.2387 24.5417
-36 20 24 o 7.14041 2.843 80.4979 18.8161 65.2883 23.7453 93.7699 23.6477
-36 20 25 o 44.7274 3.68064 213.296 9.04816 216.209 11.8247 201.898 14.6715
-36 20 26 o 1.70404 4.60977 56.6933 24.168 96.284 31.9103 46.607 22.5889
-36 20 27 f 2.60163 2.90059 53.5465 20.4172 71.9128 24.2851 46.9643 21.4207
-36 20 28 o 27.385 3.19102 166.168 10.0941 162.41 14.249 163.607 15.0702
-36 20 29 o 28.958 3.50294 170.392 10.8109 168.105 16.518 165.364 15.0684
-36 20 30 f 0.746818 2.92126 45.3511 19.2828 67.153 24.2624 41.0276 19.5798
-36 20 31 o 4.35372 3.34504 63.2577 22.2736 53.9097 23.4719 82.3709 27.1648
-36 20 32 o 15.6274 4.1292 119.91 18.619 109.964 26.7127 114.851 28.286
-36 20 33 f 0.697363 3.89225 50.2656 21.8235 72.6488 27.4104 46.0961 22.2403
-36 20 34 o 32.3506 3.48893 180.518 10.1521 169.799 14.7878 184.98 14.6541
-36 20 35 o 13.7888 3.19601 115.004 14.8878 124.158 19.0226 91.8428 25.6878
-36 20 36 o 6.89775 3.09103 77.9171 20.4865 62.3941 24.3946 93.0339 25.0143
-36 20 37 o -0.703384 2.96778 40.5414 18.2456 52.3668 22.4933 43.6763 20.5183
-36 20 38 o 13.4033 3.15822 113.124 14.973 97.9881 23.6993 117.359 21.0426
-36 20 39 o 8.29638 3.08163 86.1896 19.1974 85.9223 24.7454 78.6578 25.6715
-36 21 1 o -0.510086 3.97558 43.4082 20.1219 38.8745 19.2191 68.3842 28.3771
-36 21 2 o 8.41708 2.9332 83.0971 18.8954 98.5026 27.8138 65.2459 22.7257
-36 21 3 o 8.29271 1.75075 89.5048 10.4283 82.9202 14.3032 90.3316 17.5769
-36 21 4 o 2.22473 1.84462 45.7324 16.4926 54.0135 18.7009 41.7284 18.5561
-36 21 5 f 1.48575 1.91686 41.5226 16.3827 38.5595 16.9645 55.6351 21.2311
-36 21 6 o 0.869315 2.05507 39.169 16.3863 37.171 16.8806 54.5752 21.5868
-36 21 7 o 9.11114 2.20954 92.8659 12.7864 86.7744 18.2983 89.5177 20.0762
-36 21 8 o 13.0278 2.52409 112.081 11.9666 100.695 17.1372 117.167 19.1881
-36 21 9 o 10.5911 4.14426 91.5583 23.5479 117.937 26.8851 60.3554 26.4123
-36 21 10 o 9.94612 2.50991 96.8412 13.9619 111.947 16.306 66.3885 23.5311
-36 21 11 o 3.43299 2.3089 55.641 18.5373 56.8128 20.8945 57.314 22.6079
-36 21 12 o 2.462 2.39068 50.0217 18.6526 45.2058 19.5977 65.2455 23.3934
-36 21 13 o 8.83071 2.66242 90.311 16.009 90.8291 21.6923 79.8867 23.465
-36 21 14 o 0.189982 2.63299 40.9378 17.8591 52.2173 21.8665 42.7742 19.7598
-36 21 15 o 6.65937 2.55795 77.4404 17.6718 75.9553 21.7696 72.7498 24.4225
-36 21 16 o 3.86537 2.51907 59.1669 19.3477 60.7904 22.1975 60.2029 23.293
-36 21 17 o 0.487705 2.51962 41.5688 17.7979 31.3362 15.4497 90.1853 22.5841
-36 21 18 o 0.64058 2.53497 42.345 17.9821 45.4984 20.0206 51.5166 22.0162
-36 21 19 o 6.18847 2.65135 74.4131 18.6727 58.099 22.4016 92.031 22.9955
-36 21 20 o 5.63704 2.66899 70.816 19.2269 84.3245 21.8599 55.6771 23.1157
-36 21 21 o -5.61809 2.89015 29.1521 14.3846 31.491 15.5909 48.1397 22.4966
-36 21 22 o 1.89614 2.81567 49.5265 19.7539 81.1116 23.9249 39.1488 18.7485
-36 21 23 o 29.3214 3.124 172.122 9.53254 154.059 14.5757 185.158 13.136
-36 21 24 o 7.32625 2.86006 81.1994 18.7984 90.6207 22.5626 65.747 24.7169
-36 21 25 o 3.91079 4.48349 63.1942 25.0169 64.8462 28.0974 69.8061 28.8482
-36 21 26 o 9.6905 4.57918 88.8241 25.5837 64.8549 28.142 112.676 29.7033
-36 21 27 o 7.52564 2.86346 82.3546 18.6277 57.421 23.0379 107.961 21.4957
-36 21 28 o 9.24658 2.90639 92.4831 17.0695 81.1226 23.6815 95.9965 23.8599
-36 21 29 o 0.103233 2.88837 42.6174 18.646 44.7136 20.499 54.8528 23.2351
-36 21 30 o 4.20539 3.93925 63.178 23.862 70.9073 27.6138 62.0934 26.7712
-36 21 31 f -4.01501 3.75043 37.886 18.1456 46.1807 21.7894 46.7708 22.3642
-36 21 32 o 15.621 3.24504 122.889 14.0679 123.73 19.4827 110.367 23.1858
-36 21 33 o 44.8624 3.642 213.4 8.94835 215.231 12.2183 204.125 13.684
-36 21 34 o 2.66554 3.02418 53.9116 20.7738 46.0398 21.027 76.8057 25.7423
-36 21 35 o 12.252 3.1866 107.406 16.0099 127.868 18.8912 73.3974 25.927
-36 21 36 o -2.08699 2.97028 36.6313 17.1183 37.7077 18.2502 54.3986 23.3934
-36 21 37 o 3.98202 2.98838 60.4197 21.0691 55.5115 23.125 71.4432 25.5208
-36 21 38 o -1.33886 2.99508 38.7572 17.7849 40.6757 19.3632 53.6246 23.1685
-36 22 1 o 8.65881 2.59932 86.0368 16.4041 67.3324 27.5656 85.0827 18.5308
-36 22 2 o -5.05558 2.8922 28.8244 14.2537 42.8748 20.8419 31.5778 15.5944
-36 22 3 f 1.45863 1.69295 39.9373 15.5013 42.1233 16.9681 44.3633 18.984
-36 22 4 o 3.97876 1.92182 58.3448 16.4995 72.2829 17.8066 42.2819 18.8808
-36 22 5 o 5.80728 2.07008 71.5805 15.5734 66.5032 19.5895 69.3505 22.0989
-36 22 6 o 3.33107 2.10347 53.6326 17.6874 43.999 18.6532 70.385 22.1249
-36 22 7 o 3.3103 2.17177 53.6446 17.9804 59.3158 20.4933 49.4246 20.8951
-36 22 8 o 12.0827 2.76327 106.034 13.9733 93.1481 18.1206 119.892 26.931
-36 22 9 o 14.4363 3.78595 112.273 18.2689 120.164 26.8094 88.7722 26.6389
-36 22 10 f 7.87789 2.45242 84.4569 15.7711 84.2279 20.6895 73.9678 23.2228
-36 22 11 o 10.4418 2.5236 99.2277 13.6679 77.8509 21.887 111.469 18.3642
-36 22 12 o 7.59445 2.46754 82.9845 16.1373 57.7475 21.639 106.636 19.5167
-36 22 13 o 11.8256 2.86333 105.319 14.6167 123.361 18.5469 76.3982 23.9265
-36 22 14 o 0.827902 2.45085 42.0741 17.7654 51.5655 20.9422 43.4977 19.9553
-36 22 15 o -0.883637 2.47032 35.9375 16.3616 48.833 20.3896 37.3564 18.0674
-36 22 16 o 6.1371 2.55881 73.6434 18.2667 63.5808 22.2342 81.4099 24.0419
-36 22 17 o 14.8528 2.69185 120.641 11.8249 117.872 15.9448 114.146 20.0301
-36 22 18 o 7.28478 2.64892 81.0064 17.6108 69.6206 22.7951 87.2889 23.714
-36 22 19 o -2.13922 2.63953 33.8545 15.9212 64.9822 23.1033 30.0727 15.1158
-36 22 20 o 2.38085 2.80389 51.3506 19.9443 69.773 23.1933 43.9513 20.6651
-36 22 21 o 28.4818 3.29246 168.829 10.2508 185.307 11.9235 125.171 23.0034
-36 22 22 o 3.06274 2.7628 54.8024 20.121 62.7976 23.3329 53.1889 22.7458
-36 22 23 o 1.16243 2.71728 45.469 18.9182 68.9394 23.5235 39.2466 18.7699
-36 22 24 o 4.17166 2.8057 61.1715 20.4357 83.4156 23.0989 46.8664 21.2846
-36 22 25 o 2.60341 4.46143 57.9406 24.1845 59.3612 26.6543 67.1906 28.4642
-36 22 26 f -4.33152 2.80895 30.5712 14.8949 34.1913 16.8012 44.5176 20.6168
-36 22 27 o 7.5036 2.9035 81.7432 18.952 92.8547 22.5831 64.2011 24.6739
-36 22 28 o 11.992 3.33604 105.275 17.1695 122.629 20.013 72.2884 26.8226
-36 22 29 o 1.97795 3.71015 53.3447 22.1429 63.3045 25.86 54.4575 24.729
-36 22 30 o 10.9686 3.86868 97.6876 21.3187 83.5966 27.5993 101.912 28.9542
-36 22 31 o 1.13502 2.88236 46.3712 19.4032 65.3351 24.0859 42.5449 20.0292
-36 22 32 o 2.62613 2.90323 53.1417 20.3858 44.0097 20.2477 78.9431 25.3138
-36 22 33 f 25.4865 3.3246 159.316 10.9845 181.979 13.5278 121.297 21.1797
-36 22 34 o 4.54731 3.10188 63.5094 21.4892 64.7319 24.7921 65.0498 25.2481
-36 22 35 o 1.71937 2.97394 49.1248 20.0471 56.4509 23.3215 52.017 22.7967
-36 22 36 o 2.10094 2.95688 50.735 20.2407 71.4637 24.574 44.0182 20.5913
-36 23 1 o 2.24916 2.07791 45.2586 17.2751 55.8403 25.0088 44.1498 17.6268
-36 23 2 o 1.3636 1.50821 38.1431 14.6776 40.5771 15.9578 41.7597 18.1792
-36 23 3 o 2.88804 1.8436 49.7959 16.5638 48.2236 18.3571 53.1083 20.6011
-36 23 4 o 3.81029 1.98638 56.5978 16.9995 69.2547 18.7641 42.8655 19.1151
-36 23 5 o 7.14477 2.1569 80.1051 14.6252 92.1608 16.5316 54.2053 21.6213
-36 23 6 o 16.2566 2.3998 126.055 10.0427 118.213 14.0378 126.069 16.017
-36 23 7 f 2.21812 2.24983 46.8417 17.9517 49.4066 19.9472 49.962 21.2523
-36 23 8 o 6.56096 4.02607 69.3608 24.4349 63.025 26.6827 73.0687 28.6762
-36 23 9 o 6.03311 3.05486 69.3569 21.1351 49.6524 23.3179 84.2545 22.2579
-36 23 10 o 6.49753 2.42692 75.2053 17.2503 69.3962 21.9398 73.233 23.1855
-36 23 11 o 2.21101 2.41052 47.8514 18.5179 44.0111 19.5079 60.8792 22.8053
-36 23 12 o 8.26661 2.6671 85.7362 16.8757 80.4331 23.2104 80.0753 23.2905
-36 23 13 o -0.16485 2.59688 38.8033 17.294 61.9478 23.0221 34.8543 17.0117
-36 23 14 o 3.75706 2.45932 57.376 19.132 69.5529 21.6975 47.9759 21.2361
-36 23 15 o 0.143862 2.46341 39.2077 17.1853 42.4816 19.0504 48.2992 21.3204
-36 23 16 o 11.191 2.70975 102.692 14.183 93.9837 20.5492 100.915 22.0464
-36 23 17 o 2.25609 2.65856 49.623 19.3786 54.6031 21.9589 52.1699 22.487
-36 23 18 o 0.935811 2.60456 43.4183 18.3226 48.3656 20.6861 49.2359 21.7976
-36 23 19 o 7.86992 2.73057 83.9514 17.5805 88.465 21.6113 69.4709 24.7892
-36 23 20 o 0.47621 2.89021 43.3635 18.8164 44.5942 19.9157 57.2366 25.0865
-36 23 21 o 8.48552 2.78237 87.6523 17.2213 80.4059 22.9738 85.8903 24.4685
-36 23 22 o 11.4238 2.8317 103.881 14.6685 111.005 18.6837 82.6689 24.7438
-36 23 23 o 3.12367 2.73806 54.7919 20.0448 89.0873 21.9551 38.6529 18.6033
-36 23 24 o 1.08483 4.37615 52.5674 22.9764 45.7115 22.1808 81.7489 30.3708
-36 23 25 o 11.2826 4.53392 95.5356 24.6606 78.9304 30.2053 100.887 30.7374
-36 23 26 o 10.1097 3.03476 96.2532 17.1222 94.9331 23.1445 86.0978 25.2899
-36 23 27 o -4.4077 3.60291 35.972 17.37 39.578 19.3035 51.0631 23.6874
-36 23 28 o 8.10875 3.80481 81.954 23.2292 89.193 27.2643 68.9706 27.9673
-36 23 29 f 4.48395 2.96558 62.9383 21.0096 52.8277 22.5771 79.671 25.4215
-36 23 30 o -2.81437 2.76992 33.2881 15.8467 39.1627 18.6208 42.9766 20.0479
-36 23 31 o 7.11933 2.89844 79.1652 19.3256 54.3673 22.6992 105.952 21.9041
-36 23 32 o 3.48021 2.90361 57.2384 20.6855 68.6284 24.2235 52.1881 22.7586
-36 23 33 o -1.89646 2.84018 35.9772 16.7884 46.6687 20.9197 40.469 19.3312
-36 23 34 o 11.6972 3.05029 104.622 15.74 106.89 21.3385 89.6536 24.9392
-36 24 1 o 7.97052 2.41659 82.1544 15.9641 54.0509 24.6922 86.6521 16.7227
-36 24 2 o 11.3643 1.88843 104.868 9.52472 111.61 11.2912 78.2157 20.5528
-36 24 3 o 4.61623 2.20443 60.9625 17.8076 57.2354 19.586 61.6894 24.3826
-36 24 4 o 4.42527 2.06916 60.4701 17.1271 54.1689 19.7452 63.8959 22.1663
-36 24 5 o 5.6386 2.2122 68.9095 16.9209 83.7119 18.3122 46.519 20.45
-36 24 6 o -0.0903519 2.19244 35.5001 15.8515 37.2071 17.165 45.7301 20.1729
-36 24 7 o 6.97012 2.75864 75.4823 19.1058 67.3825 21.3859 80.3424 29.8258
-36 24 8 o 9.32417 4.12158 82.0307 24.4518 67.94 27.8008 84.7156 29.6548
-36 24 9 o 0.914566 2.26944 40.4562 17.0894 34.2063 16.3284 66.4441 22.8111
-36 24 10 o 0.604006 2.36076 39.7699 17.1306 52.6963 21.0037 38.5703 18.2162
-36 24 11 o 5.51701 2.45882 68.301 18.4163 66.8257 22.2015 64.5053 23.2619
-36 24 12 o 0.220897 2.72277 40.6538 17.9341 38.3283 18.4844 57.5088 22.694
-36 24 13 o 0.21408 2.47619 39.2355 17.2127 38.7623 18.105 53.6802 22.2232
-36 24 14 o 3.36388 2.90856 55.2154 20.5769 66.8081 25.3701 50.6752 21.8267
-36 24 15 o 10.3221 2.56801 98.331 14.0628 70.2715 22.2277 120.326 17.984
-36 24 16 o 3.05609 2.55084 53.2422 19.3673 53.1077 21.3854 58.5683 23.4111
-36 24 17 o 7.44066 2.73985 80.6743 18.2017 64.7355 23.1615 91.5092 23.6947
-36 24 18 o 2.28901 2.67823 49.7069 19.4389 52.8429 21.771 54.0641 22.8797
-36 24 19 o 3.29399 2.80081 55.2974 20.2662 47.0721 20.544 77.1821 26.448
-36 24 20 o 4.23325 2.8428 60.6778 20.5719 57.7805 22.3263 67.8341 26.308
-36 24 21 o 12.8058 2.8192 110.525 13.633 84.3699 22.6421 128.393 18.0588
-36 24 22 o -1.91938 2.70985 34.7601 16.2785 43.1148 19.7352 40.8463 19.3525
-36 24 23 o -0.382468 2.71212 39.2915 17.5813 52.7605 21.9477 40.1865 19.1355
-36 24 24 o -9.91261 5.74455 40.096 19.8738 63.0783 29.3508 41.3983 20.8784
-36 24 25 o 1.70867 3.67826 51.5883 21.7724 50.9368 23.0819 65.111 27.1996
-36 24 26 o 8.45722 3.70651 83.6159 22.6392 76.1067 27.1108 84.0295 28.7815
-36 24 27 o -0.477736 2.82736 39.8387 17.8789 50.0411 21.6836 43.3155 20.275
-36 24 28 o 19.9743 3.11363 140.082 11.7362 152.25 14.9799 113.737 21.5377
-36 24 29 o 19.2075 3.14091 137.071 12.1124 106.31 21.7999 156.802 15.63
-36 24 30 o -0.0965479 2.85061 41.2205 18.2593 57.5743 23.1417 40.331 19.2752
-36 24 31 o 3.7969 2.92056 58.6691 20.7984 56.7804 23.2457 65.1897 24.7628
-36 24 32 o 7.37962 2.92977 80.2969 19.3233 57.2512 23.2695 102.523 22.6434
-36 25 4 o 8.6504 2.25091 88.0972 13.8212 61.5556 20.6052 109.417 18.1598
-36 25 5 o 6.99887 2.23547 77.8071 15.5747 72.3464 20.2471 71.4106 22.7311
-36 25 6 o 3.1634 2.31106 51.5344 18.476 67.1957 21.1602 40.8196 18.97
-36 25 7 o 3.72591 2.77585 55.0495 20.1756 40.948 18.561 104.635 28.8772
-36 25 8 o 10.8421 3.22721 95.3703 18.3693 73.6215 28.6891 94.7559 21.861
-36 25 9 o 9.41808 2.51761 92.2255 14.7804 104.919 17.3016 62.201 23.4916
-36 25 10 o 1.53344 2.38634 43.7538 17.9185 44.0633 19.4117 52.1594 21.7633
-36 25 11 o 1.42298 2.55363 44.1249 18.3477 46.4119 20.4959 50.4408 21.5189
-36 25 12 o 2.4641 2.84195 50.0207 19.8803 53.1966 23.2081 53.2631 22.1023
-36 25 13 o 5.97857 2.55236 71.0267 18.5877 68.0503 22.6547 67.6445 23.7331
-36 25 14 o 3.17043 2.5603 53.382 19.4054 67.2629 22.7202 45.6057 20.5708
-36 25 15 f 6.49816 2.92609 73.2162 20.2345 61.6307 24.5018 78.8399 24.1395
-36 25 16 o 10.6346 2.66624 99.417 14.4535 101.834 18.7559 82.1157 24.3263
-36 25 17 o 2.8849 2.58395 52.2078 19.4066 54.2965 21.6841 55.3366 22.9491
-36 25 18 f 1.90109 2.61147 47.3541 18.978 47.3218 20.4707 56.8167 23.3649
-36 25 19 o 1.59841 2.87658 47.1839 19.5336 42.3513 19.2582 72.4301 27.719
-36 25 20 o -1.668 2.65113 34.7805 16.2267 50.2356 21.1903 35.4218 17.4069
-36 25 21 f 7.16152 2.78737 78.8104 18.7724 65.3723 23.3401 87.4431 24.5191
-36 25 22 o 1.411 3.30215 48.5004 20.5567 55.9573 23.2581 51.365 23.8119
-36 25 25 o 0.977703 2.76826 44.43 18.8262 44.9297 20.2942 56.2091 23.3952
-36 25 26 o 2.80225 2.7811 52.8038 20.0257 47.0445 20.8492 69.0782 24.8538
-36 25 27 o 7.76142 2.8751 82.4751 18.6733 67.732 24.0164 90.7598 24.1488
-36 25 28 o 5.11588 2.87341 65.9598 20.5688 60.03 23.472 72.1762 25.1123
-36 25 29 o 13.4546 3.01797 112.818 14.3169 100.952 21.9192 113.001 21.3764
-36 25 30 o 13.4697 3.03506 112.879 14.3935 110.481 20.5057 102.412 23.1488
-36 26 7 o 0.95041 4.05222 46.9338 21.2033 83.1464 29.0155 37.0806 18.6177
-36 26 8 o 2.13184 2.36521 45.9307 18.1742 39.0236 17.9482 65.4263 23.3927
-36 26 9 o 3.01842 2.45506 51.0572 18.9282 48.8326 20.4689 57.2817 22.9154
-36 26 10 o 0.933197 2.49792 41.2991 17.7026 45.8831 20.0558 45.7167 20.571
-36 26 11 o -5.36139 2.61972 26.6427 13.2423 30.4905 15.2897 37.7851 17.9926
-36 26 12 o 5.73806 2.56678 68.6469 18.9437 79.2657 22.1349 53.2455 22.2774
-36 26 13 f 2.58946 2.5309 49.6115 19.0333 50.8225 21.2435 53.6802 22.2256
-36 26 14 o 3.60055 2.5342 55.4566 19.3978 46.1589 20.219 71.507 23.762
-36 26 15 o -2.34818 2.51694 31.671 15.085 37.129 17.6193 40.0334 18.8993
-36 26 16 o -0.117913 2.61241 38.7471 17.3022 34.1176 16.6287 65.1191 23.9366
-36 26 17 o -3.16124 2.50447 29.8759 14.44 39.1155 18.1398 34.9083 17.1467
-36 26 18 o -3.72993 2.59934 29.5231 14.3717 38.2276 17.8845 35.3183 17.4542
-36 26 19 o -1.02721 3.0448 38.8964 17.8793 40.1551 18.9008 54.1822 24.3444
-36 26 20 o 3.45574 3.41308 56.4913 21.9866 58.5107 24.3145 59.9166 25.696
-36 26 21 o 7.27632 3.58837 75.7771 22.868 58.6268 24.6083 95.0065 28.6293
-36 26 22 o 3.60007 3.74132 57.8692 22.8704 61.9792 25.3597 59.3825 26.4086
-36 26 23 f -5.81843 4.30273 37.2482 18.2102 54.3531 25.0878 39.3947 19.6763
-36 26 24 o 8.72243 2.91831 87.5508 18.0387 73.6805 24.1955 91.7235 24.3773
-36 26 25 o 1.03263 2.76669 44.358 18.8093 48.8286 21.2351 50.3305 22.1986
-36 26 26 o 0.716747 2.81384 43.4359 18.7059 37.5617 18.0508 70.3332 24.9715
-36 26 27 o 14.4653 3.0246 117.165 13.7677 117.949 18.9391 102.277 23.2751
-36 27 11 o 3.30499 2.80521 53.044 20.1133 61.3357 24.1703 49.22 21.4542
-36 27 12 o 9.76877 2.63026 93.3637 15.2656 80.6087 22.4896 91.9825 22.1953
-36 27 13 o 2.84823 2.54219 50.6552 19.1609 43.9446 19.7026 65.5426 23.6516
-36 27 14 o -2.31909 2.48072 31.2483 14.9094 32.81 16.047 45.4154 20.3994
-36 27 15 o -0.738096 2.57147 36.1805 16.5564 45.9972 20.2381 38.8578 18.5578
-36 27 16 o -4.6298 3.06333 31.0447 15.2167 34.3375 16.9072 44.3082 21.0925
-36 27 17 o -4.01609 3.33149 33.8707 16.438 52.3198 22.9965 34.1675 17.1832
-36 27 18 o 2.74015 3.2982 52.4556 21.2201 73.0707 25.2441 43.2979 20.8805
-36 27 19 o 7.13288 3.50688 74.2818 22.6466 83.6914 25.8843 58.9577 25.7472
-36 27 20 o -1.23448 2.68619 35.8438 16.5891 39.7992 18.628 45.5553 20.8913
-36 27 21 o 2.60353 2.70235 50.6926 19.6096 63.3905 23.0741 45.6391 20.8532
-36 27 22 o -4.91686 4.25208 38.0514 18.4909 44.8566 21.8304 47.0809 22.673
-36 27 23 o 3.46453 3.82105 57.1975 22.9447 59.8905 26.5054 60.4417 25.3823
-35 0 1 o 16.9413 4.02438 127.657 17.4079 127.657 17.4079 127.657 17.4079
-35 0 3 o 1.26218 6.75524 48.7938 31.4238 48.7938 31.4238 48.7938 31.4238
-35 0 4 o 0.895478 3.17806 35.7587 22.4197 35.7587 22.4197 35.7587 22.4197
-35 0 5 o 17.2498 3.53698 130.699 14.6272 130.699 14.6272 130.699 14.6272
-35 0 6 o 27.8423 3.79554 168.35 11.9353 168.35 11.9353 168.35 11.9353
-35 0 7 o 29.6594 3.92527 173.887 11.9411 173.887 11.9411 173.887 11.9411
-35 0 8 o 60.3107 4.55865 249.705 9.58295 249.705 9.58295 249.705 9.58295
-35 0 9 o 37.9979 4.21135 197.463 11.2416 197.463 11.2416 197.463 11.2416
-35 0 10 o 28.2398 4.14802 169.363 12.9936 169.363 12.9936 169.363 12.9936
-35 0 11 o 17.1964 4.06268 129.567 17.2596 129.567 17.2596 129.567 17.2596
-35 0 12 o 32.759 4.39514 182.804 12.7222 182.804 12.7222 182.804 12.7222
-35 0 13 o 46.0399 4.68998 217.654 11.3437 217.654 11.3437 217.654 11.3437
-35 0 14 o 20.9519 4.30204 144.279 16.1139 144.279 16.1139 144.279 16.1139
-35 0 15 o 80.7757 5.50685 289.272 9.98635 289.272 9.98635 289.272 9.98635
-35 0 16 o 27.1261 4.6327 165.362 14.9517 165.362 14.9517 165.362 14.9517
-35 0 17 o 12.4313 4.49771 103.991 26.1628 103.991 26.1628 103.991 26.1628
-35 0 18 o 1.95406 4.32646 44.5006 27.0964 44.5006 27.0964 44.5006 27.0964
-35 0 19 o 53.527 5.18219 234.862 11.6084 234.862 11.6084 234.862 11.6084
-35 0 20 o 146.405 7.0391 390.014 9.45468 390.014 9.45468 390.014 9.45468
-35 0 21 o 15.4222 4.78112 119.187 23.6146 119.187 23.6146 119.187 23.6146
-35 0 22 o 9.72806 4.61072 86.4396 30.6658 86.4396 30.6658 86.4396 30.6658
-35 0 23 o 18.2199 6.19909 126.822 29.3961 126.822 29.3961 126.822 29.3961
-35 0 24 o 15.216 4.68623 118.553 23.226 118.553 23.226 118.553 23.226
-35 0 25 o 13.0614 4.74787 106.489 26.9774 106.489 26.9774 106.489 26.9774
-35 0 27 o 10.2651 7.51744 81.6715 40.2663 81.6715 40.2663 81.6715 40.2663
-35 0 28 o 12.3847 4.56307 103.414 26.7129 103.414 26.7129 103.414 26.7129
-35 0 29 o 0.421605 4.36089 39.609 25.4079 39.609 25.4079 39.609 25.4079
-35 0 30 o -2.98988 4.53257 32.4354 22.3114 32.4354 22.3114 32.4354 22.3114
-35 0 31 o 6.08474 6.18271 64.0963 35.1499 64.0963 35.1499 64.0963 35.1499
-35 0 32 o 10.4258 4.90892 89.247 31.6335 89.247 31.6335 89.247 31.6335
-35 0 33 o 63.4352 5.69126 255.681 11.7011 255.681 11.7011 255.681 11.7011
-35 0 34 o -3.29226 4.36296 31.0276 21.4773 31.0276 21.4773 31.0276 21.4773
-35 0 35 o 11.0613 4.50793 95.1211 28.4706 95.1211 28.4706 95.1211 28.4706
-35 0 36 o 5.86878 4.56146 62.3376 31.2475 62.3376 31.2475 62.3376 31.2475
-35 0 37 o 42.6862 5.24814 208.673 13.2824 208.673 13.2824 208.673 13.2824
-35 0 38 o -1.15702 4.37943 35.3054 23.5946 35.3054 23.5946 35.3054 23.5946
-35 0 39 o 20.2127 4.63546 140.294 18.1156 140.294 18.1156 140.294 18.1156
-35 0 40 o -5.16554 4.25332 27.4252 19.4389 27.4252 19.4389 27.4252 19.4389
-35 0 41 o 14.1268 4.44945 112.969 23.3413 112.969 23.3413 112.969 23.3413
-35 0 42 o -2.37376 4.34977 32.4172 22.1831 32.4172 22.1831 32.4172 22.1831
-35 0 43 f -0.138904 4.29363 37.2167 24.3601 37.2167 24.3601 37.2167 24.3601
-35 0 44 o 49.8982 5.19253 225.789 12.1113 225.789 12.1113 225.789 12.1113
-35 0 45 o 4.16844 4.39614 52.7143 29.3732 52.7143 29.3732 52.7143 29.3732
-35 0 47 o 7.71107 6.9731 67.8953 37.2956 67.8953 37.2956 67.8953 37.2956
-35 0 48 o 12.4287 4.46315 102.088 26.469 102.088 26.469 102.088 26.469
-35 0 49 o -0.357188 4.26758 36.1626 23.8801 36.1626 23.8801 36.1626 23.8801
-35 0 50 o -2.45565 4.38866 32.0375 22.0163 32.0375 22.0163 32.0375 22.0163
-35 0 51 o 7.09161 4.41798 67.5933 31.1435 67.5933 31.1435 67.5933 31.1435
-35 1 1 o 49.0111 3.67887 224.268 8.59776 217.561 11.9626 227.448 12.6798
-35 1 2 o 24.1175 2.94621 156.805 9.87987 155.204 11.4443 153.024 21.2987
-35 1 3 o 15.7282 3.36718 124.795 14.3783 141.767 18.7815 100.697 24.1239
-35 1 4 o 18.4457 3.29483 136.098 12.8161 147.15 19.9969 124.517 17.8343
-35 1 5 o 11.7298 2.65487 108.279 13.0927 125.461 17.6849 89.3683 20.7157
-35 1 6 o 12.6448 2.49161 113.041 11.7002 114.925 16.6993 106.993 17.668
-35 1 7 o 15.0218 2.58473 123.583 11.0585 108.655 18.2678 133.382 14.5568
-35 1 8 o 14.5194 2.6835 121.341 11.7153 102.268 19.9221 134.817 15.1518
-35 1 9 o 43.7925 3.08032 212.948 7.57965 216.148 10.7266 207.658 10.8634
-35 1 10 o 12.1151 2.74419 110.38 13.2724 74.9836 23.7672 136.968 15.3239
-35 1 11 o 114.758 4.11525 345.527 6.23086 347.824 8.80036 341.045 8.89517
-35 1 12 o 38.5065 3.43917 199.366 9.04834 210.353 11.4651 180.935 15.1438
-35 1 13 o 26.5293 3.07291 165.246 9.77229 176.448 13.0326 150.421 15.2608
-35 1 14 o 14.4038 2.97601 120.726 13.1064 123.418 18.6569 113.793 19.8246
-35 1 15 o 46.5275 3.41074 219.547 8.14153 211.347 11.951 225.402 11.2667
-35 1 16 o 40.0099 3.40952 203.422 8.78931 211.062 12.2016 193.573 12.8997
-35 1 17 o 128.17 4.57526 365.227 6.55368 363.966 9.35502 364.288 9.25361
-35 1 18 o 54.8698 3.69327 238.512 8.11273 236.382 11.5124 238.46 11.5764
-35 1 19 o 72.3332 3.9144 274.082 7.47866 270.561 10.7603 275.491 10.4979
-35 1 20 o 7.14926 3.22438 82.8695 20.476 78.0878 26.1056 87.8708 25.5299
-35 1 21 o 47.0013 3.66591 220.606 8.71066 212.117 12.9813 226.242 11.9096
-35 1 22 o 4.68914 3.56174 69.1192 23.0236 55.1253 25.299 91.8897 24.5789
-35 1 23 o 32.8316 3.80613 183.761 10.8846 184.332 14.7777 179.505 16.6045
-35 1 24 o 27.4885 3.94674 167.648 12.4039 170.471 14.9116 155.068 24.0743
-35 1 25 o -5.2699 4.39171 41.6995 19.8797 42.2115 20.8009 70.9367 29.3332
-35 1 27 o 5.74179 4.68308 76.5534 26.3921 79.7011 30.643 82.8201 31.1133
-35 1 28 o 32.6057 3.54826 183.286 10.1677 189.401 14.0012 174.042 15.191
-35 1 29 o 12.9962 3.28683 113.999 15.4836 132.335 18.4992 86.2596 26.3719
-35 1 30 o 22.7033 3.88195 151.85 13.5153 157.276 16.2333 133.589 26.6791
-35 1 31 o 5.20317 3.49244 71.5836 22.7253 69.3695 25.8719 81.5149 28.2451
-35 1 32 o 87.6925 4.98786 301.326 8.66888 288.186 15.5831 305.503 10.5308
-35 1 33 o 7.59393 3.33171 85.1362 20.6808 59.5853 24.9427 114.059 22.1699
-35 1 34 o -4.43343 3.12437 33.9331 16.3326 56.1134 23.8938 35.473 17.5281
-35 1 35 o 15.4335 3.25857 124.63 13.9157 117.881 20.9652 126.303 20.0008
-35 1 36 o 8.36271 3.22348 89.4853 19.4054 86.0082 25.5047 90.0953 25.6428
-35 1 37 o 6.89044 3.15846 80.7849 20.441 91.4909 24.7562 70.443 25.7099
-35 1 38 o 10.3852 3.21273 100.573 17.3379 85.783 25.5442 109.991 22.5811
-35 1 39 o 11.8488 3.24878 107.892 16.2575 99.0806 24.5247 110.16 22.4647
-35 1 40 o 19.4021 3.25801 140.103 12.2901 129.287 19.2475 145.407 16.875
-35 1 41 o 5.78518 3.08463 73.7223 20.9222 64.8207 25.0798 85.3007 24.8802
-35 1 42 o 6.70205 3.05897 79.2008 20.158 65.0936 24.864 94.2699 24.0447
-35 1 43 o 2.79391 3.03528 56.4919 21.0267 59.053 24.2035 63.8059 24.5725
-35 1 44 o 18.8667 3.2792 137.661 12.6017 130.494 19.5203 138.451 17.6277
-35 1 45 o 21.9614 3.40853 148.685 12.0976 153.995 16.9588 137.423 18.4993
-35 1 47 o 20.0194 4.98415 137.281 19.5454 142.22 27.8625 118.232 30.0988
-35 1 48 o 7.94526 3.09057 85.7185 19.3256 66.9803 25.1648 101.323 23.0951
-35 1 49 o 7.43168 3.06092 82.581 19.673 73.2558 25.2886 88.4691 24.786
-35 1 50 f 8.45342 3.11817 88.3419 19.0283 71.7314 25.4355 100.116 23.646
-35 1 51 o -3.72295 2.98965 33.5779 16.1136 36.4766 17.8705 49.834 22.1688
-35 2 1 o 29.6378 2.37178 174.868 7.11056 167.567 10.4549 179.631 9.87276
-35 2 2 o 12.3935 2.27855 111.896 10.7866 131.963 12.8315 81.2631 20.8264
-35 2 3 o 38.3076 2.82278 198.868 7.43893 200.484 9.75099 193.442 11.753
-35 2 4 o 5.8468 3.41224 73.6974 22.3125 104.649 25.2044 54.6603 23.8328
-35 2 5 o 18.9457 3.66107 137.483 14.1324 131.415 21.3384 136.488 20.4812
-35 2 6 o 5.30843 2.45557 71.0672 18.0462 56.7661 22.0935 87.8026 21.1127
-35 2 7 o 14.0793 2.59397 119.466 11.5013 129.693 15.4488 105.006 18.5539
-35 2 8 o 27.1174 2.76414 167.166 8.68029 165.584 12.6721 166.132 12.1818
-35 2 9 o 15.4417 2.73697 125.268 11.5608 121.155 17.4813 125.345 16.2986
-35 2 10 o 18.8181 2.86063 138.654 10.8806 133.755 16.707 139.655 14.9329
-35 2 11 o 5.10695 2.67066 70.0366 19.3217 91.3109 21.8551 54.4648 22.4728
-35 2 12 o 59.0941 3.40934 247.634 7.21034 230.333 10.7538 263.181 9.81354
-35 2 13 o 20.231 3.15149 143.725 11.5691 126.546 17.9276 159.169 15.8063
-35 2 14 o 79.351 3.75145 287.241 6.83261 289.944 9.6093 282.384 9.82009
-35 2 15 o 61.5526 3.62907 252.733 7.52055 265.705 10.2862 237.749 11.1521
-35 2 16 o 79.6763 3.8918 287.811 7.07418 293.252 9.97324 280.384 10.1458
-35 2 17 o 43.9476 3.48837 213.287 8.57386 230.828 11.4153 193.03 13.2246
-35 2 18 o 16.5825 3.13441 129.828 12.7967 128.541 18.6572 127.129 18.7306
-35 2 19 o 11.1498 3.17015 105.216 16.2885 103.106 23.2001 102.545 23.4906
-35 2 20 o 144.66 4.88084 388.043 6.58033 379.33 9.51177 394.518 9.16821
-35 2 21 o -0.424195 3.38923 46.2893 20.2265 48.3334 22.6359 62.6161 24.8678
-35 2 22 o 22.3734 3.62127 151.077 12.6561 112.002 26.4366 171.207 14.7094
-35 2 23 o 4.24217 3.13309 65.7092 21.5824 66.6623 25.4565 72.1908 25.4086
-35 2 24 o 5.24408 3.65925 72.2172 23.2967 79.4599 27.1971 71.8378 27.7517
-35 2 25 o 55.6475 6.35266 238.148 14.0174 230.292 16.5053 250.325 28.4785
-35 2 26 o 4.14327 4.32711 68.6194 25.1832 64.1229 27.0254 89.7629 31.5762
-35 2 27 o 12.4115 4.57159 108.855 22.707 93.8481 31.0564 119.36 28.6277
-35 2 28 o 59.1042 4.00522 247.453 8.48026 240.164 12.1856 252.508 11.9619
-35 2 29 o 48.1642 3.88803 223.159 9.13412 216.553 12.6859 228.163 13.3938
-35 2 30 o 36.3459 4.15942 193.152 11.3155 205.669 13.2853 162.022 23.0687
-35 2 31 o 19.4279 3.42186 140.546 12.8804 132.114 19.9348 144.243 17.7923
-35 2 32 o -5.75213 3.19146 32.1569 15.713 43.5096 20.6946 39.8457 19.1991
-35 2 33 o 106.687 5.23524 332.593 8.23487 335.648 14.354 328.54 10.1565
-35 2 34 o 6.58407 3.30342 79.1256 21.3511 82.4771 26.3935 77.277 26.2832
-35 2 35 o 12.093 3.25697 109.421 16.0488 113.335 21.7219 99.2131 24.7632
-35 2 36 o 57.3008 3.84895 243.451 8.28319 236.781 11.9549 247.365 11.6535
-35 2 37 o 4.50958 3.19561 66.7526 21.7891 51.0221 22.7245 97.1803 24.561
-35 2 38 o 24.4097 3.37684 157.795 11.2699 163.759 15.418 147.162 17.3313
-35 2 39 o 9.13661 3.12037 93.8108 18.0567 82.2626 25.6835 100.325 23.153
-35 2 40 o 8.15549 3.13537 88.0063 19.1813 77.7208 25.7885 94.927 24.1821
-35 2 41 f 6.07761 3.075 75.4875 20.6963 90.7905 24.8332 63.541 24.6283
-35 2 42 o 14.8364 3.2181 121.532 14.1153 100.055 23.7761 135.438 18.3394
-35 2 43 o 12.6192 3.20125 111.31 15.4629 96.8598 24.0027 118.983 21.1842
-35 2 44 o 34.9621 3.48736 189.128 9.67877 185.317 14.2716 188.471 13.5572
-35 2 45 o 4.21146 3.207 64.0718 21.8481 70.3093 25.8938 64.2614 25.1597
-35 2 46 o 3.95219 8.90509 76.9144 33.2015 ? ? 76.9144 33.2015
-35 2 47 o 6.20643 4.47303 75.0549 25.7967 80.1415 30.5838 74.7918 29.4028
-35 2 48 o 2.78369 3.03866 55.8046 20.9836 45.0439 20.943 83.7545 24.7613
-35 2 49 o -2.03366 2.95583 37.3055 17.3128 44.1672 20.5263 46.8234 21.3069
-35 2 50 o -3.45735 2.94368 33.8038 16.1595 32.7465 16.3444 60.2565 24.0144
-35 2 51 o -0.69438 3.00865 41.389 18.5188 44.7844 20.8038 53.8606 23.0555
-35 3 1 o 22.8297 2.25552 153.229 7.72578 139.222 11.8523 164.543 10.4177
-35 3 2 o 113.912 3.66102 343.986 5.56793 340.105 7.97026 345.331 7.83754
-35 3 3 o 21.7286 2.7365 148.956 9.66319 155.706 12.139 134.01 16.9167
-35 3 4 o 10.7536 2.38766 103.799 12.2711 109.765 16.5264 92.2684 19.832
-35 3 5 o 0.25896 2.93319 44.8312 19.1991 52.1881 21.9613 52.2784 23.3477
-35 3 6 o 25.9271 3.97529 161.689 12.9712 150.151 20.0075 166.621 18.0088
-35 3 7 o 66.3695 3.33264 262.4 6.6498 265.275 9.43432 257.414 9.47145
-35 3 8 o 31.1291 2.9284 179.154 8.57632 169.96 13.0457 184.893 11.6025
-35 3 9 o 43.2966 3.06229 211.72 7.57913 209.555 11.0415 211.545 10.564
-35 3 10 o 18.3466 2.82746 136.876 10.8969 132.377 16.2745 137.753 15.3234
-35 3 11 o 26.2747 2.93785 164.464 9.38422 164.089 13.405 162.111 13.4882
-35 3 12 o 12.3548 2.80567 111.508 13.4335 110.9 19.615 107.619 19.8391
-35 3 13 o 5.67702 2.8059 73.7887 19.5744 60.8471 23.6664 90.3106 23.015
-35 3 14 o 33.3338 3.42851 185.324 9.71237 173.726 16.041 190.962 12.4414
-35 3 15 o 60.5216 3.59012 250.6 7.50327 259.669 10.4316 239.718 10.9227
-35 3 16 o 65.6314 3.68699 261.026 7.39708 244.247 11.0282 275.754 10.0657
-35 3 17 o 22.0183 3.17909 150.209 11.1519 169.026 14.2561 126.13 18.9682
-35 3 18 o 4.45651 2.97971 66.5514 20.9737 55.759 23.3931 86.8892 24.4125
-35 3 19 o 19.8236 3.22584 142.297 11.9707 131.359 18.5496 149.308 16.3747
-35 3 20 o 23.8536 3.54403 156.197 11.9612 161.486 17.5442 148.452 17.0333
-35 3 21 o 21.6955 3.79629 148.467 13.5255 174.825 19.9716 129.328 19.4392
-35 3 22 o -0.825832 3.0631 42.6347 18.9045 57.995 24.1645 45.8309 21.0686
-35 3 23 o 37.4971 3.48442 196.85 9.28656 201.647 12.9282 189.52 13.6144
-35 3 24 o -2.51017 4.30685 46.7328 21.4008 67.5054 27.951 49.0385 23.5014
-35 3 25 o 4.48607 6.03073 75.3668 29.256 75.3668 29.256 ? ?
-35 3 26 o 22.3376 3.52908 151.02 12.3326 161.781 16.1673 134.39 20.2952
-35 3 27 o -7.18988 4.33397 38.1821 18.5802 51.001 24.064 47.0897 22.7223
-35 3 28 o 0.217855 4.31001 54.0195 23.2059 107.6 29.4611 42.8851 21.0632
-35 3 29 o 120.062 5.37428 353.039 7.964 356.067 9.70745 342.199 14.1818
-35 3 30 o 78.1229 4.25467 284.698 7.82577 278.404 11.1118 288.881 11.1398
-35 3 31 o 1.2802 3.20836 51.2893 20.8627 75.7214 26.0402 46.8195 21.6132
-35 3 32 o 17.4143 3.33578 132.822 13.3184 131.75 19.4313 129.35 19.5752
-35 3 33 o 26.3065 3.54432 164.093 11.3703 160.3 17.1721 163.903 15.7053
-35 3 34 o 16.6812 3.78977 129.03 15.6878 120.981 29.2337 128.417 19.3424
-35 3 35 o 10.6814 3.24111 102.293 17.1847 85.299 25.9642 113.341 21.82
-35 3 36 o 20.7702 3.36053 145.281 12.2143 165.733 15.4802 118.039 21.4572
-35 3 37 o 10.2866 3.22349 100.077 17.4872 99.7136 24.4542 95.1454 24.5532
-35 3 38 o 3.2129 3.12415 59.4328 21.4596 54.98 23.4481 75.9078 25.8744
-35 3 39 o 32.7749 3.53882 183.281 10.1408 170.994 15.251 191.694 13.9598
-35 3 40 o 2.13369 3.05633 53.6322 20.8249 44.5238 20.7677 82.9059 25.0581
-35 3 41 o 7.18146 3.16985 82.0313 20.3216 63.3679 24.9989 102.126 23.549
-35 3 42 o 11.9851 3.13437 108.481 15.5607 80.0158 25.5051 128.568 18.7437
-35 3 43 o 4.73133 3.03707 67.0963 21.1785 71.0211 25.2962 67.5355 24.9662
-35 3 44 o 22.8473 3.34245 152.002 11.5914 151.711 16.4935 146.786 17.2516
-35 3 45 o 14.3388 4.42779 115.523 20.8174 124.735 26.5799 94.4548 30.8037
-35 3 46 o 16.2547 6.32688 117.237 28.5115 116.134 36.8592 105.324 36.0338
-35 3 47 o 8.74032 4.57512 87.0621 25.7147 84.4071 31.6167 87.8318 30.1814
-35 3 48 o 9.714 3.07719 95.9417 17.421 74.0408 25.6641 109.804 21.1447
-35 3 49 o 5.1957 3.0141 68.9771 20.9884 86.3609 25.1069 57.357 23.5657
-35 3 50 o 5.67135 3.00072 71.6837 20.7293 71.5891 25.2234 72.0264 24.982
-35 3 51 o 1.34791 3.01121 48.8106 20.074 72.0434 25.2055 43.5655 20.3879
-35 4 1 o 30.8722 2.37132 178.5 6.96338 177.657 9.74181 176.828 10.1454
-35 4 2 o 16.28 2.25492 128.91 9.21191 136.024 12.191 117.096 14.8276
-35 4 3 o 21.3312 2.41923 147.938 8.59219 140.601 12.915 151.997 11.8317
-35 4 4 o 4.36642 2.27364 64.3932 17.852 79.1054 21.1182 53.5534 21.1078
-35 4 5 o -0.712645 2.43029 37.4915 16.7184 48.2198 20.4493 41.881 19.3496
-35 4 6 o 52.3439 4.55939 231.455 10.3316 207.269 16.2038 249.49 13.7463
-35 4 7 o 65.3157 4.32244 259.485 8.72707 268.235 13.8774 250.99 11.3949
-35 4 8 o 42.1121 3.0575 208.708 7.67717 204.367 11.3349 210.343 10.5853
-35 4 9 o 16.4301 2.75434 129.305 11.2559 116.737 18.519 136.316 14.8343
-35 4 10 o 17.0374 2.75393 131.813 11.0313 141.658 14.9483 118.388 17.345
-35 4 11 o 17.3011 2.82678 132.822 11.2395 131.151 16.7658 130.912 15.8973
-35 4 12 o 43.1319 3.18486 211.325 7.89836 214.071 11.0841 206.316 11.4255
-35 4 13 o 26.5246 3.0315 165.232 9.64023 159.205 14.2764 168.304 13.4022
-35 4 14 o 28.0201 3.1361 169.856 9.69952 173.635 13.6059 163.333 14.2083
-35 4 15 o 12.9651 2.9678 114.229 13.8766 104.22 22.0033 118.884 18.8954
-35 4 16 o 3.97914 2.89191 63.4588 20.7288 65.6926 24.5473 68.1013 24.4185
-35 4 17 o 42.9464 3.62826 210.688 9.03027 217.441 13.6403 203.506 12.2382
-35 4 18 o 54.5439 3.65061 237.788 8.04327 241.887 11.2223 231.393 11.6836
-35 4 19 o 89.2414 4.16098 304.603 7.14651 292.8 10.4574 314.048 9.88501
-35 4 20 o 143.217 5.59061 385.739 7.58225 390.543 12.7009 380.91 9.51365
-35 4 21 o 16.2369 3.60187 127.783 15.0338 138.758 21.5434 114.072 22.573
-35 4 22 o 24.7526 3.37317 159.359 11.144 129.488 19.7224 182.293 13.922
-35 4 23 o 5.95189 3.94109 76.2615 24.1324 103.147 29.5007 63.7006 26.2427
-35 4 24 o 51.0416 5.07606 228.936 11.6379 230.621 16.3627 222.759 17.0174
-35 4 25 o 44.9954 3.799 215.664 9.23702 218.4 12.6634 209.823 13.7603
-35 4 26 o -2.07545 3.62424 43.1339 19.7069 48.6871 22.1025 58.4569 26.3324
-35 4 27 o -3.78697 4.47966 45.0281 21.0358 65.6767 27.7977 48.0439 23.3153
-35 4 28 o 8.62476 6.34577 90.8825 30.7363 90.8825 30.7363 ? ?
-35 4 29 o 12.5965 3.28399 112.068 15.7657 143.379 16.8957 68.6034 26.1436
[truncated: 52,705,818 more chars]
