# Supplementary material for: Structural and Functional Characteristics of Potent Dioxygenase from Moesziomyces aphidis
Source: JACS Au. 2025 Jun 12;5(7):3014–20. doi: 10.1021/jacsau.5c00456 (PMC12308385; doi:10.1021/jacsau.5c00456)
Supplement: Supplementary file 9 [file au5c00456_si_009.pdb]

HEADER                                                        COOT              
EXPDTA    X-RAY DIFFRACTION                                                     
REMARK   3
REMARK   3 REFINEMENT.
REMARK   3   PROGRAM     : REFMAC 5.8.0430   
REMARK   3   AUTHORS     : MURSHUDOV,SKUBAK,LEBEDEV,PANNU,
REMARK   3                 STEINER,NICHOLLS,WINN,LONG,VAGIN
REMARK   3
REMARK   3    REFINEMENT TARGET : MAXIMUM LIKELIHOOD
REMARK   3
REMARK   3  DATA USED IN REFINEMENT.
REMARK   3   RESOLUTION RANGE HIGH (ANGSTROMS) :   1.67
REMARK   3   RESOLUTION RANGE LOW  (ANGSTROMS) :  48.56
REMARK   3   DATA CUTOFF            (SIGMA(F)) : NONE
REMARK   3   COMPLETENESS FOR RANGE        (%) :  98.67
REMARK   3   NUMBER OF REFLECTIONS             :  130977
REMARK   3
REMARK   3  FIT TO DATA USED IN REFINEMENT.
REMARK   3   CROSS-VALIDATION METHOD          : THROUGHOUT
REMARK   3   FREE R VALUE TEST SET SELECTION  : RANDOM
REMARK   3   R VALUE     (WORKING + TEST SET) : 0.16449
REMARK   3   R VALUE            (WORKING SET) :  0.16287
REMARK   3   FREE R VALUE                     :  0.19440
REMARK   3   FREE R VALUE TEST SET SIZE   (%) :  5.0
REMARK   3   FREE R VALUE TEST SET COUNT      :  6946
REMARK   3
REMARK   3  FIT IN THE HIGHEST RESOLUTION BIN.
REMARK   3   TOTAL NUMBER OF BINS USED           :      20
REMARK   3   BIN RESOLUTION RANGE HIGH           :    1.671
REMARK   3   BIN RESOLUTION RANGE LOW            :    1.715
REMARK   3   REFLECTION IN BIN     (WORKING SET) :     9599
REMARK   3   BIN COMPLETENESS (WORKING+TEST) (%) :    98.60
REMARK   3   BIN R VALUE           (WORKING SET) :    0.285
REMARK   3   BIN FREE R VALUE SET COUNT          :      534
REMARK   3   BIN FREE R VALUE                    :    0.303
REMARK   3
REMARK   3  NUMBER OF NON-HYDROGEN ATOMS USED IN REFINEMENT.
REMARK   3   ALL ATOMS                :     9370
REMARK   3
REMARK   3  B VALUES.
REMARK   3   FROM WILSON PLOT           (A**2) : NULL
REMARK   3   MEAN B VALUE      (OVERALL, A**2) :  26.999
REMARK   3   OVERALL ANISOTROPIC B VALUE.
REMARK   3    B11 (A**2) :    -0.64
REMARK   3    B22 (A**2) :     0.51
REMARK   3    B33 (A**2) :    -0.34
REMARK   3    B12 (A**2) :     0.00
REMARK   3    B13 (A**2) :     0.81
REMARK   3    B23 (A**2) :     0.00
REMARK   3
REMARK   3  ESTIMATED OVERALL COORDINATE ERROR.
REMARK   3   ESU BASED ON R VALUE                            (A):   0.088
REMARK   3   ESU BASED ON FREE R VALUE                       (A):   0.089
REMARK   3   ESU BASED ON MAXIMUM LIKELIHOOD                 (A):   0.070
REMARK   3   ESU FOR B VALUES BASED ON MAXIMUM LIKELIHOOD (A**2):   2.235
REMARK   3
REMARK   3 CORRELATION COEFFICIENTS.
REMARK   3   CORRELATION COEFFICIENT FO-FC      :   0.974
REMARK   3   CORRELATION COEFFICIENT FO-FC FREE :   0.961
REMARK   3
REMARK   3  RMS DEVIATIONS FROM IDEAL VALUES        COUNT    RMS    WEIGHT
REMARK   3   BOND LENGTHS REFINED ATOMS        (A):  8733 ; 0.010 ; 0.012
REMARK   3   BOND ANGLES REFINED ATOMS   (DEGREES): 11877 ; 1.919 ; 1.820
REMARK   3   TORSION ANGLES, PERIOD 1    (DEGREES):  1050 ; 7.502 ; 5.000
REMARK   3   TORSION ANGLES, PERIOD 2    (DEGREES):    60 ; 8.176 ; 6.000
REMARK   3   TORSION ANGLES, PERIOD 3    (DEGREES):  1357 ;12.521 ;10.000
REMARK   3   CHIRAL-CENTER RESTRAINTS       (A**3):  1223 ; 0.124 ; 0.200
REMARK   3   GENERAL PLANES REFINED ATOMS      (A):  6977 ; 0.011 ; 0.020
REMARK   3
REMARK   3  ISOTROPIC THERMAL FACTOR RESTRAINTS.     COUNT   RMS    WEIGHT
REMARK   3   MAIN-CHAIN BOND REFINED ATOMS  (A**2):  4203 ; 2.266 ; 2.430
REMARK   3   MAIN-CHAIN ANGLE REFINED ATOMS (A**2):  5252 ; 3.010 ; 4.357
REMARK   3   SIDE-CHAIN BOND REFINED ATOMS  (A**2):  4530 ; 3.530 ; 2.690
REMARK   3   LONG RANGE B REFINED ATOMS (A**2)    : 14062 ; 5.765 ;  28.51
REMARK   3
REMARK   3  NCS RESTRAINTS STATISTICS
REMARK   3   NCS TYPE: LOCAL
REMARK   3   NUMBER OF DIFFERENT NCS PAIRS  :   1
REMARK   3  GROUP  CHAIN1    RANGE     CHAIN2     RANGE    COUNT RMS  WEIGHT
REMARK   3    1     A  _p     32  5      5  6 B_p     32  17841  0.06  0.05
REMARK   3
REMARK   3  TWIN DETAILS
REMARK   3   NUMBER OF TWIN DOMAINS  : NULL
REMARK   3
REMARK   3
REMARK   3  TLS DETAILS
REMARK   3   NUMBER OF TLS GROUPS  : NULL
REMARK   3
REMARK   3
REMARK   3  BULK SOLVENT MODELLING.
REMARK   3   METHOD USED :  MASK
REMARK   3   PARAMETERS FOR MASK CALCULATION
REMARK   3   VDW PROBE RADIUS   :   1.20
REMARK   3   ION PROBE RADIUS   :   0.80
REMARK   3   SHRINKAGE RADIUS   :   0.80
REMARK   3
REMARK   3  OTHER REFINEMENT REMARKS:
REMARK   3  HYDROGENS HAVE BEEN USED IF PRESENT IN THE INPUT
REMARK   3  U VALUES      : REFINED INDIVIDUALLY
REMARK   3
SEQRES   1 A  525  TYR VAL HIS PRO THR ASP ILE LEU PRO SER GLY TRP PRO          
SEQRES   2 A  525  THR ALA THR ASP LEU SER GLY GLY ALA GLN PRO ARG ARG          
SEQRES   3 A  525  PHE GLU GLY THR ILE PHE ASP VAL MET THR ARG GLY THR          
SEQRES   4 A  525  ILE PRO LYS GLU LEU HIS GLY THR PHE TYR ARG ILE MET          
SEQRES   5 A  525  PRO ASP TYR ALA GLN PRO PRO THR TYR TYR LYS GLY GLY          
SEQRES   6 A  525  GLU LEU ASN ALA PRO ILE ASP GLY ASP GLY THR VAL ALA          
SEQRES   7 A  525  ALA PHE ARG PHE LYS ASP GLY LYS VAL ASP TYR ARG GLN          
SEQRES   8 A  525  ARG PHE VAL GLU THR ASP ARG PHE LYS VAL GLU ARG ARG          
SEQRES   9 A  525  ALA ARG LYS SER MET TYR GLY LEU TYR ARG ASN PRO TYR          
SEQRES  10 A  525  THR HIS HIS PRO CYS VAL ARG GLN THR VAL GLU SER THR          
SEQRES  11 A  525  ALA ASN THR ASN VAL VAL MET HIS ALA GLY ARG PHE LEU          
SEQRES  12 A  525  ALA MET LYS GLU ASN GLY ASN ALA TYR GLU MET ASP PRO          
SEQRES  13 A  525  HIS THR LEU LYS THR LEU GLY TYR ASN PRO PHE ASN LEU          
SEQRES  14 A  525  PRO SER LYS THR MET THR ALA HIS PRO LYS GLN CYS SER          
SEQRES  15 A  525  VAL THR GLY ASN LEU VAL GLY PHE GLY TYR GLU ALA LYS          
SEQRES  16 A  525  GLY LEU ALA THR LYS ASP VAL TYR TYR PHE GLU VAL ASP          
SEQRES  17 A  525  PRO SER GLY LYS VAL VAL ARG ASP LEU TRP LEU GLU ALA          
SEQRES  18 A  525  PRO TRP CYS ALA PHE ILE HIS ASP CYS ALA LEU THR PRO          
SEQRES  19 A  525  ASN TYR LEU VAL LEU MET LEU TRP PRO PHE GLU ALA ASN          
SEQRES  20 A  525  LEU GLU ARG MET LYS ALA GLY GLY HIS HIS TRP ALA TYR          
SEQRES  21 A  525  ASP TYR THR LYS PRO ILE THR TRP ILE THR ILE PRO ARG          
SEQRES  22 A  525  GLY ALA LYS SER LYS ASP GLU VAL LYS TYR TRP HIS TRP          
SEQRES  23 A  525  LYS ASN GLY MET PRO ILE HIS THR ALA SER GLY PHE GLU          
SEQRES  24 A  525  ASP GLU GLN GLY ARG ILE ILE ILE ASP SER SER LEU VAL          
SEQRES  25 A  525  HIS GLY ASN ALA PHE PRO PHE PHE PRO PRO ASP SER ASP          
SEQRES  26 A  525  GLU GLN LYS LYS LYS GLN GLU ALA ASP GLY THR PRO LYS          
SEQRES  27 A  525  ALA GLN PHE VAL ARG TRP THR ILE ASP PRO ARG LYS ASP          
SEQRES  28 A  525  ASN ASN GLU GLN LEU PRO ASP PRO GLU VAL ILE LEU ASP          
SEQRES  29 A  525  THR PRO SER GLU PHE PRO GLN ILE ASP ASN ARG PHE MET          
SEQRES  30 A  525  GLY VAL GLU TYR SER SER ALA PHE ILE ASN VAL PHE VAL          
SEQRES  31 A  525  PRO ASP ARG SER ASP GLY ASN LYS ASN VAL PHE GLN GLY          
SEQRES  32 A  525  LEU ASN GLY LEU ALA HIS TYR LYS ARG LYS GLU GLY THR          
SEQRES  33 A  525  THR GLU TRP TYR TYR ALA GLY ASP ASN CYS LEU ILE GLN          
SEQRES  34 A  525  GLU PRO VAL PHE SER PRO ARG SER LYS ASP ALA PRO GLU          
SEQRES  35 A  525  GLY ASP GLY PHE VAL LEU ALA ILE VAL ASP ARG LEU ASP          
SEQRES  36 A  525  LEU ASN ARG SER GLU VAL VAL VAL ILE ASP THR ARG ASP          
SEQRES  37 A  525  PHE THR LYS ALA VAL ALA ALA VAL GLN LEU PRO PHE ALA          
SEQRES  38 A  525  ILE ARG SER GLY ILE HIS GLY GLN TRP ILE PRO GLY GLU          
SEQRES  39 A  525  VAL THR PRO ASP PHE GLU THR LYS GLY LEU VAL ASP LEU          
SEQRES  40 A  525  PRO LYS GLU GLU HIS TRP ALA PRO LEU SER GLN SER PRO          
SEQRES  41 A  525  TYR ASP PRO ASP ALA                                          
SEQRES   1 B  525  TYR VAL HIS PRO THR ASP ILE LEU PRO SER GLY TRP PRO          
SEQRES   2 B  525  THR ALA THR ASP LEU SER GLY GLY ALA GLN PRO ARG ARG          
SEQRES   3 B  525  PHE GLU GLY THR ILE PHE ASP VAL MET THR ARG GLY THR          
SEQRES   4 B  525  ILE PRO LYS GLU LEU HIS GLY THR PHE TYR ARG ILE MET          
SEQRES   5 B  525  PRO ASP TYR ALA GLN PRO PRO THR TYR TYR LYS GLY GLY          
SEQRES   6 B  525  GLU LEU ASN ALA PRO ILE ASP GLY ASP GLY THR VAL ALA          
SEQRES   7 B  525  ALA PHE ARG PHE LYS ASP GLY LYS VAL ASP TYR ARG GLN          
SEQRES   8 B  525  ARG PHE VAL GLU THR ASP ARG PHE LYS VAL GLU ARG ARG          
SEQRES   9 B  525  ALA ARG LYS SER MET TYR GLY LEU TYR ARG ASN PRO TYR          
SEQRES  10 B  525  THR HIS HIS PRO CYS VAL ARG GLN THR VAL GLU SER THR          
SEQRES  11 B  525  ALA ASN THR ASN VAL VAL MET HIS ALA GLY ARG PHE LEU          
SEQRES  12 B  525  ALA MET LYS GLU ASN GLY ASN ALA TYR GLU MET ASP PRO          
SEQRES  13 B  525  HIS THR LEU LYS THR LEU GLY TYR ASN PRO PHE ASN LEU          
SEQRES  14 B  525  PRO SER LYS THR MET THR ALA HIS PRO LYS GLN CYS SER          
SEQRES  15 B  525  VAL THR GLY ASN LEU VAL GLY PHE GLY TYR GLU ALA LYS          
SEQRES  16 B  525  GLY LEU ALA THR LYS ASP VAL TYR TYR PHE GLU VAL ASP          
SEQRES  17 B  525  PRO SER GLY LYS VAL VAL ARG ASP LEU TRP LEU GLU ALA          
SEQRES  18 B  525  PRO TRP CYS ALA PHE ILE HIS ASP CYS ALA LEU THR PRO          
SEQRES  19 B  525  ASN TYR LEU VAL LEU MET LEU TRP PRO PHE GLU ALA ASN          
SEQRES  20 B  525  LEU GLU ARG MET LYS ALA GLY GLY HIS HIS TRP ALA TYR          
SEQRES  21 B  525  ASP TYR THR LYS PRO ILE THR TRP ILE THR ILE PRO ARG          
SEQRES  22 B  525  GLY ALA LYS SER LYS ASP GLU VAL LYS TYR TRP HIS TRP          
SEQRES  23 B  525  LYS ASN GLY MET PRO ILE HIS THR ALA SER GLY PHE GLU          
SEQRES  24 B  525  ASP GLU GLN GLY ARG ILE ILE ILE ASP SER SER LEU VAL          
SEQRES  25 B  525  HIS GLY ASN ALA PHE PRO PHE PHE PRO PRO ASP SER ASP          
SEQRES  26 B  525  GLU GLN LYS LYS LYS GLN GLU ALA ASP GLY THR PRO LYS          
SEQRES  27 B  525  ALA GLN PHE VAL ARG TRP THR ILE ASP PRO ARG LYS ASP          
SEQRES  28 B  525  ASN ASN GLU GLN LEU PRO ASP PRO GLU VAL ILE LEU ASP          
SEQRES  29 B  525  THR PRO SER GLU PHE PRO GLN ILE ASP ASN ARG PHE MET          
SEQRES  30 B  525  GLY VAL GLU TYR SER SER ALA PHE ILE ASN VAL PHE VAL          
SEQRES  31 B  525  PRO ASP ARG SER ASP GLY ASN LYS ASN VAL PHE GLN GLY          
SEQRES  32 B  525  LEU ASN GLY LEU ALA HIS TYR LYS ARG LYS GLU GLY THR          
SEQRES  33 B  525  THR GLU TRP TYR TYR ALA GLY ASP ASN CYS LEU ILE GLN          
SEQRES  34 B  525  GLU PRO VAL PHE SER PRO ARG SER LYS ASP ALA PRO GLU          
SEQRES  35 B  525  GLY ASP GLY PHE VAL LEU ALA ILE VAL ASP ARG LEU ASP          
SEQRES  36 B  525  LEU ASN ARG SER GLU VAL VAL VAL ILE ASP THR ARG ASP          
SEQRES  37 B  525  PHE THR LYS ALA VAL ALA ALA VAL GLN LEU PRO PHE ALA          
SEQRES  38 B  525  ILE ARG SER GLY ILE HIS GLY GLN TRP ILE PRO GLY GLU          
SEQRES  39 B  525  VAL THR PRO ASP PHE GLU THR LYS GLY LEU VAL ASP LEU          
SEQRES  40 B  525  PRO LYS GLU GLU HIS TRP ALA PRO LEU SER GLN SER PRO          
SEQRES  41 B  525  TYR ASP PRO ASP ALA                                          
CRYST1   71.680   84.676  106.571  90.00 108.35  90.00 P 1 21 1                 
ATOM      1  O   TYR A  32       0.638  17.918   9.959  1.00 56.57           O  
ATOM      2  N   TYR A  32       2.307  19.113   7.151  1.00 65.03           N  
ATOM      3  CA  TYR A  32       1.629  19.439   8.436  1.00 61.90           C  
ATOM      4  C   TYR A  32       0.679  18.300   8.792  1.00 58.67           C  
ATOM      5  CB  TYR A  32       0.893  20.785   8.525  1.00 59.15           C  
ATOM      6  N   VAL A  33      -0.058  17.783   7.790  1.00 56.61           N  
ATOM      7  CA  VAL A  33      -0.916  16.608   7.921  1.00 50.90           C  
ATOM      8  C   VAL A  33      -0.419  15.531   6.953  1.00 50.63           C  
ATOM      9  O   VAL A  33      -0.308  15.791   5.746  1.00 48.96           O  
ATOM     10  CB  VAL A  33      -2.439  16.857   7.772  1.00 51.19           C  
ATOM     11  CG1 VAL A  33      -3.280  15.588   7.986  1.00 46.15           C  
ATOM     12  CG2 VAL A  33      -2.927  17.952   8.722  1.00 48.63           C  
ATOM     13  N   HIS A  34      -0.162  14.320   7.487  1.00 34.86           N  
ATOM     14  CA  HIS A  34       0.285  13.208   6.656  1.00 35.20           C  
ATOM     15  C   HIS A  34      -0.872  12.744   5.762  1.00 27.91           C  
ATOM     16  O   HIS A  34      -1.955  12.499   6.273  1.00 31.51           O  
ATOM     17  CB  HIS A  34       0.836  12.052   7.515  1.00 29.10           C  
ATOM     18  CG  HIS A  34       1.704  11.138   6.699  1.00 31.75           C  
ATOM     19  ND1 HIS A  34       1.228  10.284   5.724  1.00 30.60           N  
ATOM     20  CD2 HIS A  34       3.039  10.978   6.715  1.00 31.27           C  
ATOM     21  CE1 HIS A  34       2.240   9.636   5.161  1.00 28.16           C  
ATOM     22  NE2 HIS A  34       3.344  10.036   5.767  1.00 30.01           N  
ATOM     23  N   PRO A  35      -0.702  12.615   4.411  1.00 27.99           N  
ATOM     24  CA  PRO A  35      -1.766  12.121   3.537  1.00 27.54           C  
ATOM     25  C   PRO A  35      -2.445  10.831   3.979  1.00 30.90           C  
ATOM     26  O   PRO A  35      -3.651  10.700   3.855  1.00 29.12           O  
ATOM     27  CB  PRO A  35      -1.117  11.973   2.144  1.00 29.51           C  
ATOM     28  CG  PRO A  35       0.028  12.954   2.215  1.00 29.16           C  
ATOM     29  CD  PRO A  35       0.489  13.036   3.655  1.00 28.81           C  
ATOM     30  N   THR A  36      -1.673   9.844   4.483  1.00 25.03           N  
ATOM     31  CA  THR A  36      -2.259   8.579   4.896  1.00 25.54           C  
ATOM     32  C   THR A  36      -3.077   8.710   6.180  1.00 26.75           C  
ATOM     33  O   THR A  36      -3.859   7.809   6.453  1.00 28.30           O  
ATOM     34  CB  THR A  36      -1.221   7.448   4.992  1.00 26.07           C  
ATOM     35  OG1 THR A  36      -0.360   7.830   6.062  1.00 25.90           O  
ATOM     36  CG2 THR A  36      -0.482   7.319   3.668  1.00 23.71           C  
ATOM     37  N   ASP A  37      -2.861   9.795   6.941  1.00 28.92           N  
ATOM     38  CA  ASP A  37      -3.575  10.009   8.203  1.00 29.05           C  
ATOM     39  C   ASP A  37      -5.030  10.413   7.999  1.00 34.79           C  
ATOM     40  O   ASP A  37      -5.812  10.287   8.929  1.00 35.11           O  
ATOM     41  CB  ASP A  37      -2.812  10.929   9.138  1.00 29.60           C  
ATOM     42  CG  ASP A  37      -1.586  10.280   9.751  1.00 30.28           C  
ATOM     43  OD1 ASP A  37      -1.443   9.056   9.540  1.00 31.29           O  
ATOM     44  OD2 ASP A  37      -0.790  11.012  10.363  1.00 31.51           O  
ATOM     45  N   ILE A  38      -5.390  10.861   6.790  1.00 31.25           N  
ATOM     46  CA  ILE A  38      -6.782  11.182   6.502  1.00 34.92           C  
ATOM     47  C   ILE A  38      -7.488   9.999   5.852  1.00 37.69           C  
ATOM     48  O   ILE A  38      -8.650  10.122   5.480  1.00 36.34           O  
ATOM     49  CB  ILE A  38      -6.946  12.502   5.709  1.00 35.04           C  
ATOM     50  CG1 ILE A  38      -6.459  12.394   4.252  1.00 33.99           C  
ATOM     51  CG2 ILE A  38      -6.295  13.663   6.480  1.00 39.95           C  
ATOM     52  CD1 ILE A  38      -7.132  13.368   3.291  1.00 35.31           C  
ATOM     53  N   LEU A  39      -6.794   8.867   5.652  1.00 31.84           N  
ATOM     54  CA  LEU A  39      -7.457   7.636   5.252  1.00 27.44           C  
ATOM     55  C   LEU A  39      -8.356   7.148   6.377  1.00 31.07           C  
ATOM     56  O   LEU A  39      -7.918   7.170   7.529  1.00 29.44           O  
ATOM     57  CB  LEU A  39      -6.558   6.505   4.746  1.00 25.22           C  
ATOM     58  CG  LEU A  39      -5.686   6.825   3.529  1.00 31.30           C  
ATOM     59  CD1 LEU A  39      -4.538   5.779   3.403  1.00 31.29           C  
ATOM     60  CD2 LEU A  39      -6.524   6.892   2.254  1.00 34.34           C  
ATOM     61  N   PRO A  40      -9.601   6.691   6.066  1.00 29.19           N  
ATOM     62  CA  PRO A  40     -10.576   6.363   7.100  1.00 35.30           C  
ATOM     63  C   PRO A  40     -10.210   5.137   7.914  1.00 35.57           C  
ATOM     64  O   PRO A  40      -9.708   4.147   7.384  1.00 33.34           O  
ATOM     65  CB  PRO A  40     -11.884   6.160   6.331  1.00 36.02           C  
ATOM     66  CG  PRO A  40     -11.407   5.745   4.944  1.00 35.42           C  
ATOM     67  CD  PRO A  40     -10.160   6.535   4.703  1.00 32.07           C  
ATOM     68  N   SER A  41     -10.500   5.229   9.210  1.00 35.72           N  
ATOM     69  CA  SER A  41     -10.401   4.113  10.129  1.00 34.32           C  
ATOM     70  C   SER A  41     -11.811   3.567  10.340  1.00 37.29           C  
ATOM     71  O   SER A  41     -12.770   4.365  10.424  1.00 32.59           O  
ATOM     72  CB  SER A  41      -9.866   4.597  11.470  1.00 36.37           C  
ATOM     73  OG  SER A  41      -9.889   3.512  12.400  1.00 29.60           O  
ATOM     74  N   GLY A  42     -11.879   2.237  10.531  1.00 26.48           N  
ATOM     75  CA  GLY A  42     -13.077   1.506  10.902  1.00 27.91           C  
ATOM     76  C   GLY A  42     -13.206   1.366  12.426  1.00 29.35           C  
ATOM     77  O   GLY A  42     -14.124   0.687  12.886  1.00 32.72           O  
ATOM     78  N   TRP A  43     -12.303   1.987  13.202  1.00 22.97           N  
ATOM     79  CA  TRP A  43     -12.341   1.826  14.655  1.00 22.73           C  
ATOM     80  C   TRP A  43     -13.210   2.902  15.278  1.00 24.70           C  
ATOM     81  O   TRP A  43     -12.971   4.080  15.007  1.00 26.11           O  
ATOM     82  CB  TRP A  43     -10.933   1.889  15.278  1.00 21.48           C  
ATOM     83  CG  TRP A  43     -10.286   0.528  15.301  1.00 19.56           C  
ATOM     84  CD1 TRP A  43      -9.696  -0.147  14.252  1.00 21.30           C  
ATOM     85  CD2 TRP A  43     -10.148  -0.323  16.457  1.00 20.46           C  
ATOM     86  NE1 TRP A  43      -9.218  -1.363  14.693  1.00 21.74           N  
ATOM     87  CE2 TRP A  43      -9.485  -1.508  16.033  1.00 19.67           C  
ATOM     88  CE3 TRP A  43     -10.528  -0.202  17.806  1.00 22.89           C  
ATOM     89  CZ2 TRP A  43      -9.189  -2.549  16.918  1.00 21.06           C  
ATOM     90  CZ3 TRP A  43     -10.257  -1.254  18.673  1.00 21.92           C  
ATOM     91  CH2 TRP A  43      -9.581  -2.396  18.237  1.00 20.72           C  
ATOM     92  N   PRO A  44     -14.102   2.563  16.250  1.00 24.12           N  
ATOM     93  CA  PRO A  44     -14.633   3.592  17.134  1.00 25.83           C  
ATOM     94  C   PRO A  44     -13.568   4.000  18.159  1.00 24.14           C  
ATOM     95  O   PRO A  44     -12.572   3.296  18.328  1.00 25.00           O  
ATOM     96  CB  PRO A  44     -15.803   2.928  17.804  1.00 24.30           C  
ATOM     97  CG  PRO A  44     -15.401   1.474  17.839  1.00 25.53           C  
ATOM     98  CD  PRO A  44     -14.484   1.195  16.644  1.00 21.74           C  
ATOM     99  N   THR A  45     -13.765   5.119  18.847  1.00 24.53           N  
ATOM    100  CA  THR A  45     -12.819   5.500  19.897  1.00 27.76           C  
ATOM    101  C   THR A  45     -12.922   4.489  21.043  1.00 25.02           C  
ATOM    102  O   THR A  45     -13.978   4.356  21.647  1.00 26.64           O  
ATOM    103  CB  THR A  45     -13.034   6.921  20.420  1.00 27.35           C  
ATOM    104  OG1 THR A  45     -12.900   7.706  19.240  1.00 30.76           O  
ATOM    105  CG2 THR A  45     -11.947   7.330  21.406  1.00 24.83           C  
ATOM    106  N   ALA A  46     -11.809   3.786  21.310  1.00 22.73           N  
ATOM    107  CA  ALA A  46     -11.830   2.725  22.316  1.00 24.59           C  
ATOM    108  C   ALA A  46     -10.873   3.100  23.444  1.00 24.48           C  
ATOM    109  O   ALA A  46      -9.678   2.794  23.377  1.00 22.97           O  
ATOM    110  CB  ALA A  46     -11.456   1.398  21.655  1.00 26.45           C  
ATOM    111  N   THR A  47     -11.398   3.850  24.432  1.00 24.26           N  
ATOM    112  CA  THR A  47     -10.549   4.375  25.492  1.00 23.70           C  
ATOM    113  C   THR A  47     -10.281   3.274  26.528  1.00 23.31           C  
ATOM    114  O   THR A  47     -11.080   2.347  26.646  1.00 23.63           O  
ATOM    115  CB  THR A  47     -11.125   5.619  26.175  1.00 23.31           C  
ATOM    116  OG1 THR A  47     -12.197   5.105  26.976  1.00 24.01           O  
ATOM    117  CG2 THR A  47     -11.477   6.726  25.178  1.00 21.40           C  
ATOM    118  N   ASP A  48      -9.195   3.439  27.295  1.00 20.65           N  
ATOM    119  CA  ASP A  48      -9.015   2.737  28.565  1.00 20.58           C  
ATOM    120  C   ASP A  48      -9.230   3.770  29.683  1.00 20.24           C  
ATOM    121  O   ASP A  48      -9.593   4.930  29.398  1.00 22.10           O  
ATOM    122  CB  ASP A  48      -7.651   2.048  28.601  1.00 24.52           C  
ATOM    123  CG  ASP A  48      -6.477   3.002  28.441  1.00 26.02           C  
ATOM    124  OD1 ASP A  48      -6.447   4.036  29.162  1.00 25.72           O  
ATOM    125  OD2 ASP A  48      -5.605   2.735  27.585  1.00 26.46           O  
ATOM    126  N   LEU A  49      -9.048   3.374  30.967  1.00 20.40           N  
ATOM    127  CA  LEU A  49      -9.453   4.276  32.048  1.00 21.28           C  
ATOM    128  C   LEU A  49      -8.616   5.570  32.076  1.00 23.96           C  
ATOM    129  O   LEU A  49      -9.056   6.609  32.576  1.00 24.67           O  
ATOM    130  CB  LEU A  49      -9.360   3.557  33.393  1.00 19.20           C  
ATOM    131  CG  LEU A  49     -10.548   2.682  33.789  1.00 24.52           C  
ATOM    132  CD1 LEU A  49     -10.039   2.101  35.110  1.00 25.69           C  
ATOM    133  CD2 LEU A  49     -11.826   3.486  33.991  1.00 23.26           C  
ATOM    134  N   SER A  50      -7.375   5.505  31.566  1.00 23.56           N  
ATOM    135  CA  SER A  50      -6.518   6.672  31.480  1.00 21.46           C  
ATOM    136  C   SER A  50      -7.052   7.723  30.505  1.00 22.78           C  
ATOM    137  O   SER A  50      -6.605   8.869  30.561  1.00 23.91           O  
ATOM    138  CB  SER A  50      -5.089   6.263  31.167  1.00 22.05           C  
ATOM    139  OG  SER A  50      -4.933   6.079  29.757  1.00 23.43           O  
ATOM    140  N   GLY A  51      -7.958   7.332  29.593  1.00 20.97           N  
ATOM    141  CA  GLY A  51      -8.416   8.197  28.515  1.00 24.40           C  
ATOM    142  C   GLY A  51      -7.689   7.916  27.197  1.00 26.54           C  
ATOM    143  O   GLY A  51      -8.131   8.375  26.145  1.00 28.07           O  
ATOM    144  N   GLY A  52      -6.583   7.152  27.260  1.00 25.64           N  
ATOM    145  CA  GLY A  52      -5.819   6.817  26.057  1.00 26.48           C  
ATOM    146  C   GLY A  52      -6.644   5.910  25.137  1.00 23.91           C  
ATOM    147  O   GLY A  52      -7.421   5.109  25.624  1.00 23.67           O  
ATOM    148  N   ALA A  53      -6.508   6.083  23.816  1.00 22.11           N  
ATOM    149  CA  ALA A  53      -7.410   5.391  22.913  1.00 25.41           C  
ATOM    150  C   ALA A  53      -6.655   4.572  21.869  1.00 23.91           C  
ATOM    151  O   ALA A  53      -7.239   4.198  20.868  1.00 26.88           O  
ATOM    152  CB  ALA A  53      -8.344   6.414  22.261  1.00 26.84           C  
ATOM    153  N   GLN A  54      -5.368   4.294  22.072  1.00 22.59           N  
ATOM    154  CA  GLN A  54      -4.617   3.573  21.059  1.00 23.53           C  
ATOM    155  C   GLN A  54      -4.758   2.063  21.318  1.00 23.11           C  
ATOM    156  O   GLN A  54      -4.280   1.586  22.350  1.00 20.74           O  
ATOM    157  CB  GLN A  54      -3.155   4.035  21.043  1.00 24.16           C  
ATOM    158  CG  GLN A  54      -2.309   3.272  20.022  1.00 36.28           C  
ATOM    159  CD  GLN A  54      -2.826   3.293  18.595  1.00 41.65           C  
ATOM    160  OE1 GLN A  54      -3.258   4.336  18.078  1.00 38.49           O  
ATOM    161  NE2 GLN A  54      -2.784   2.129  17.945  1.00 31.81           N  
ATOM    162  N   PRO A  55      -5.375   1.265  20.404  1.00 21.63           N  
ATOM    163  CA  PRO A  55      -5.337  -0.190  20.507  1.00 18.57           C  
ATOM    164  C   PRO A  55      -3.909  -0.707  20.422  1.00 18.96           C  
ATOM    165  O   PRO A  55      -3.149  -0.190  19.614  1.00 19.35           O  
ATOM    166  CB  PRO A  55      -6.164  -0.711  19.323  1.00 19.03           C  
ATOM    167  CG  PRO A  55      -7.074   0.497  19.034  1.00 19.68           C  
ATOM    168  CD  PRO A  55      -6.194   1.712  19.256  1.00 21.89           C  
ATOM    169  N   ARG A  56      -3.588  -1.697  21.274  1.00 18.70           N  
ATOM    170  CA  ARG A  56      -2.259  -2.293  21.276  1.00 19.69           C  
ATOM    171  C   ARG A  56      -2.353  -3.720  20.733  1.00 19.24           C  
ATOM    172  O   ARG A  56      -2.083  -3.949  19.557  1.00 20.54           O  
ATOM    173  CB  ARG A  56      -1.588  -2.147  22.643  1.00 20.08           C  
ATOM    174  CG  ARG A  56      -1.505  -0.706  23.137  1.00 20.61           C  
ATOM    175  CD  ARG A  56      -0.599   0.144  22.254  1.00 21.32           C  
ATOM    176  NE  ARG A  56      -0.558   1.481  22.854  1.00 21.15           N  
ATOM    177  CZ  ARG A  56       0.147   2.497  22.361  1.00 24.53           C  
ATOM    178  NH1 ARG A  56       0.912   2.324  21.281  1.00 22.06           N  
ATOM    179  NH2 ARG A  56       0.090   3.690  22.956  1.00 23.67           N  
ATOM    180  N   ARG A  57      -2.850  -4.628  21.576  1.00 19.69           N  
ATOM    181  CA  ARG A  57      -3.366  -5.935  21.159  1.00 19.95           C  
ATOM    182  C   ARG A  57      -2.245  -6.930  20.799  1.00 22.12           C  
ATOM    183  O   ARG A  57      -2.498  -7.965  20.170  1.00 22.22           O  
ATOM    184  CB  ARG A  57      -4.374  -5.836  20.009  1.00 20.26           C  
ATOM    185  CG  ARG A  57      -5.459  -4.792  20.265  1.00 22.55           C  
ATOM    186  CD  ARG A  57      -6.423  -4.699  19.118  1.00 19.33           C  
ATOM    187  NE  ARG A  57      -5.797  -4.286  17.883  1.00 21.64           N  
ATOM    188  CZ  ARG A  57      -6.004  -4.774  16.652  1.00 22.40           C  
ATOM    189  NH1 ARG A  57      -6.946  -5.702  16.397  1.00 20.61           N  
ATOM    190  NH2 ARG A  57      -5.213  -4.325  15.684  1.00 20.68           N  
ATOM    191  N  APHE A  58      -0.996  -6.643  21.159  0.50 22.14           N  
ATOM    192  CA APHE A  58      -0.021  -7.637  20.738  0.50 21.14           C  
ATOM    193  C  APHE A  58       0.062  -8.729  21.793  0.50 20.26           C  
ATOM    194  O  APHE A  58      -0.233  -8.533  22.976  0.50 20.63           O  
ATOM    195  CB APHE A  58       1.286  -7.019  20.254  0.50 23.17           C  
ATOM    196  CG APHE A  58       1.627  -5.878  21.183  0.50 22.20           C  
ATOM    197  CD1APHE A  58       2.188  -6.116  22.421  0.50 23.52           C  
ATOM    198  CD2APHE A  58       1.332  -4.572  20.832  0.50 21.54           C  
ATOM    199  CE1APHE A  58       2.506  -5.030  23.236  0.50 21.02           C  
ATOM    200  CE2APHE A  58       1.691  -3.508  21.637  0.50 20.06           C  
ATOM    201  CZ APHE A  58       2.259  -3.725  22.838  0.50 15.19           C  
ATOM    202  N  BPHE A  58      -1.010  -6.635  21.266  0.50 20.19           N  
ATOM    203  CA BPHE A  58       0.157  -7.488  21.030  0.50 19.04           C  
ATOM    204  C  BPHE A  58       0.047  -8.744  21.879  0.50 18.84           C  
ATOM    205  O  BPHE A  58      -0.313  -8.633  23.058  0.50 18.69           O  
ATOM    206  CB BPHE A  58       1.480  -6.789  21.407  0.50 15.84           C  
ATOM    207  CG BPHE A  58       2.722  -7.629  21.109  0.50 15.68           C  
ATOM    208  CD1BPHE A  58       3.107  -7.912  19.798  0.50 15.83           C  
ATOM    209  CD2BPHE A  58       3.490  -8.153  22.140  0.50 16.71           C  
ATOM    210  CE1BPHE A  58       4.230  -8.696  19.508  0.50 13.14           C  
ATOM    211  CE2BPHE A  58       4.629  -8.903  21.831  0.50 13.74           C  
ATOM    212  CZ BPHE A  58       4.924  -9.217  20.536  0.50 14.16           C  
ATOM    213  N   GLU A  59       0.373  -9.920  21.287  1.00 18.60           N  
ATOM    214  CA  GLU A  59       0.496 -11.130  22.072  1.00 16.98           C  
ATOM    215  C   GLU A  59       1.869 -11.702  21.773  1.00 17.94           C  
ATOM    216  O   GLU A  59       2.148 -12.016  20.618  1.00 18.97           O  
ATOM    217  CB  GLU A  59      -0.592 -12.176  21.761  1.00 15.33           C  
ATOM    218  CG  GLU A  59      -2.000 -11.587  21.958  1.00 18.28           C  
ATOM    219  CD  GLU A  59      -3.004 -12.705  21.797  1.00 17.72           C  
ATOM    220  OE1 GLU A  59      -3.346 -13.054  20.632  1.00 21.07           O  
ATOM    221  OE2 GLU A  59      -3.383 -13.249  22.831  1.00 17.47           O  
ATOM    222  N   GLY A  60       2.706 -11.805  22.808  1.00 18.34           N  
ATOM    223  CA  GLY A  60       4.044 -12.323  22.555  1.00 16.99           C  
ATOM    224  C   GLY A  60       4.966 -11.976  23.706  1.00 20.37           C  
ATOM    225  O   GLY A  60       4.491 -11.718  24.807  1.00 19.76           O  
ATOM    226  N   THR A  61       6.279 -12.043  23.418  1.00 20.70           N  
ATOM    227  CA  THR A  61       7.286 -12.060  24.470  1.00 19.45           C  
ATOM    228  C   THR A  61       8.452 -11.149  24.096  1.00 18.65           C  
ATOM    229  O   THR A  61       8.709 -10.876  22.899  1.00 18.89           O  
ATOM    230  CB  THR A  61       7.807 -13.478  24.749  1.00 21.50           C  
ATOM    231  OG1 THR A  61       8.390 -13.965  23.538  1.00 21.98           O  
ATOM    232  CG2 THR A  61       6.734 -14.413  25.285  1.00 21.54           C  
ATOM    233  N   ILE A  62       9.192 -10.788  25.150  1.00 18.64           N  
ATOM    234  CA  ILE A  62      10.546 -10.258  25.024  1.00 21.01           C  
ATOM    235  C   ILE A  62      11.388 -10.972  26.080  1.00 20.57           C  
ATOM    236  O   ILE A  62      11.051 -10.967  27.272  1.00 20.42           O  
ATOM    237  CB  ILE A  62      10.606  -8.722  25.204  1.00 21.26           C  
ATOM    238  CG1 ILE A  62       9.746  -7.975  24.189  1.00 22.78           C  
ATOM    239  CG2 ILE A  62      12.077  -8.233  25.127  1.00 19.20           C  
ATOM    240  CD1 ILE A  62       9.422  -6.540  24.612  1.00 23.76           C  
ATOM    241  N   PHE A  63      12.490 -11.564  25.613  1.00 17.94           N  
ATOM    242  CA  PHE A  63      13.438 -12.220  26.491  1.00 21.35           C  
ATOM    243  C   PHE A  63      14.494 -11.179  26.888  1.00 20.18           C  
ATOM    244  O   PHE A  63      15.076 -10.543  26.013  1.00 21.20           O  
ATOM    245  CB  PHE A  63      14.028 -13.436  25.769  1.00 22.57           C  
ATOM    246  CG  PHE A  63      15.073 -14.169  26.616  1.00 23.38           C  
ATOM    247  CD1 PHE A  63      14.693 -15.146  27.556  1.00 24.48           C  
ATOM    248  CD2 PHE A  63      16.433 -13.908  26.441  1.00 22.80           C  
ATOM    249  CE1 PHE A  63      15.642 -15.842  28.316  1.00 27.32           C  
ATOM    250  CE2 PHE A  63      17.376 -14.567  27.233  1.00 23.95           C  
ATOM    251  CZ  PHE A  63      16.997 -15.515  28.182  1.00 24.47           C  
ATOM    252  N   ASP A  64      14.706 -11.032  28.200  1.00 20.33           N  
ATOM    253  CA  ASP A  64      15.736 -10.134  28.723  1.00 22.05           C  
ATOM    254  C   ASP A  64      15.442  -8.692  28.301  1.00 18.71           C  
ATOM    255  O   ASP A  64      16.184  -8.046  27.528  1.00 20.31           O  
ATOM    256  CB  ASP A  64      17.110 -10.626  28.288  1.00 23.03           C  
ATOM    257  CG  ASP A  64      18.247 -10.190  29.193  1.00 25.78           C  
ATOM    258  OD1 ASP A  64      17.960  -9.590  30.236  1.00 24.46           O  
ATOM    259  OD2 ASP A  64      19.401 -10.439  28.817  1.00 26.08           O  
ATOM    260  N   VAL A  65      14.298  -8.213  28.789  1.00 18.68           N  
ATOM    261  CA  VAL A  65      13.829  -6.865  28.513  1.00 17.93           C  
ATOM    262  C   VAL A  65      14.905  -5.856  28.914  1.00 19.80           C  
ATOM    263  O   VAL A  65      15.535  -6.021  29.953  1.00 21.56           O  
ATOM    264  CB  VAL A  65      12.518  -6.582  29.268  1.00 20.19           C  
ATOM    265  CG1 VAL A  65      11.968  -5.188  28.929  1.00 19.12           C  
ATOM    266  CG2 VAL A  65      11.481  -7.677  29.014  1.00 18.92           C  
ATOM    267  N   MET A  66      15.080  -4.831  28.077  1.00 20.97           N  
ATOM    268  CA  MET A  66      16.068  -3.798  28.353  1.00 23.21           C  
ATOM    269  C   MET A  66      15.795  -3.151  29.708  1.00 22.42           C  
ATOM    270  O   MET A  66      14.643  -2.874  30.035  1.00 24.50           O  
ATOM    271  CB  MET A  66      16.010  -2.707  27.286  1.00 26.34           C  
ATOM    272  CG  MET A  66      17.118  -1.685  27.464  1.00 33.28           C  
ATOM    273  SD  MET A  66      17.113  -0.495  26.103  1.00 46.68           S  
ATOM    274  CE  MET A  66      16.581  -1.632  24.800  1.00 31.10           C  
ATOM    275  N   THR A  67      16.849  -2.976  30.534  1.00 22.38           N  
ATOM    276  CA  THR A  67      16.656  -2.342  31.837  1.00 21.25           C  
ATOM    277  C   THR A  67      17.675  -1.199  31.956  1.00 27.83           C  
ATOM    278  O   THR A  67      18.752  -1.283  31.367  1.00 28.51           O  
ATOM    279  CB  THR A  67      16.764  -3.328  32.998  1.00 23.90           C  
ATOM    280  OG1 THR A  67      18.100  -3.826  32.931  1.00 31.43           O  
ATOM    281  CG2 THR A  67      15.778  -4.484  32.894  1.00 25.21           C  
ATOM    282  N   ARG A  68      17.300  -0.144  32.677  1.00 24.05           N  
ATOM    283  CA  ARG A  68      18.206   0.950  33.005  1.00 22.94           C  
ATOM    284  C   ARG A  68      18.394   0.888  34.519  1.00 27.62           C  
ATOM    285  O   ARG A  68      17.417   0.699  35.225  1.00 26.72           O  
ATOM    286  CB  ARG A  68      17.638   2.283  32.499  1.00 25.24           C  
ATOM    287  CG  ARG A  68      17.413   2.410  30.996  1.00 30.53           C  
ATOM    288  CD  ARG A  68      17.062   3.876  30.659  1.00 34.81           C  
ATOM    289  NE  ARG A  68      15.957   4.544  31.371  1.00 35.26           N  
ATOM    290  CZ  ARG A  68      14.632   4.405  31.167  1.00 38.10           C  
ATOM    291  NH1 ARG A  68      14.194   3.552  30.231  1.00 35.93           N  
ATOM    292  NH2 ARG A  68      13.767   5.131  31.885  1.00 27.94           N  
ATOM    293  N   GLY A  69      19.653   0.955  34.993  1.00 26.89           N  
ATOM    294  CA  GLY A  69      19.951   0.855  36.419  1.00 29.88           C  
ATOM    295  C   GLY A  69      20.031  -0.610  36.825  1.00 28.49           C  
ATOM    296  O   GLY A  69      20.140  -1.485  35.957  1.00 35.94           O  
ATOM    297  N   THR A  70      19.998  -0.902  38.127  1.00 30.39           N  
ATOM    298  CA  THR A  70      20.232  -2.278  38.561  1.00 31.25           C  
ATOM    299  C   THR A  70      18.926  -2.896  39.064  1.00 28.88           C  
ATOM    300  O   THR A  70      18.354  -2.392  40.035  1.00 31.36           O  
ATOM    301  CB  THR A  70      21.305  -2.319  39.651  1.00 33.37           C  
ATOM    302  OG1 THR A  70      22.488  -1.934  38.974  1.00 40.19           O  
ATOM    303  CG2 THR A  70      21.598  -3.723  40.125  1.00 27.37           C  
ATOM    304  N   ILE A  71      18.534  -4.031  38.470  1.00 27.56           N  
ATOM    305  CA  ILE A  71      17.373  -4.767  38.971  1.00 25.75           C  
ATOM    306  C   ILE A  71      17.733  -5.411  40.317  1.00 26.28           C  
ATOM    307  O   ILE A  71      18.645  -6.236  40.350  1.00 27.00           O  
ATOM    308  CB  ILE A  71      16.889  -5.801  37.943  1.00 26.65           C  
ATOM    309  CG1 ILE A  71      16.451  -5.109  36.620  1.00 29.65           C  
ATOM    310  CG2 ILE A  71      15.813  -6.739  38.533  1.00 24.69           C  
ATOM    311  CD1 ILE A  71      15.287  -4.133  36.756  1.00 27.48           C  
ATOM    312  N   PRO A  72      17.002  -5.109  41.422  1.00 24.66           N  
ATOM    313  CA  PRO A  72      17.263  -5.759  42.704  1.00 26.87           C  
ATOM    314  C   PRO A  72      17.268  -7.278  42.587  1.00 30.24           C  
ATOM    315  O   PRO A  72      16.331  -7.854  42.029  1.00 28.16           O  
ATOM    316  CB  PRO A  72      16.131  -5.278  43.611  1.00 26.68           C  
ATOM    317  CG  PRO A  72      15.849  -3.894  43.029  1.00 27.73           C  
ATOM    318  CD  PRO A  72      15.924  -4.110  41.520  1.00 24.51           C  
ATOM    319  N   LYS A  73      18.338  -7.912  43.094  1.00 28.99           N  
ATOM    320  CA  LYS A  73      18.386  -9.370  43.142  1.00 33.38           C  
ATOM    321  C   LYS A  73      17.326  -9.955  44.074  1.00 26.33           C  
ATOM    322  O   LYS A  73      16.984 -11.126  43.935  1.00 29.38           O  
ATOM    323  CB  LYS A  73      19.753  -9.929  43.568  1.00 37.56           C  
ATOM    324  CG  LYS A  73      20.839  -9.790  42.493  1.00 48.76           C  
ATOM    325  CD  LYS A  73      20.638 -10.535  41.173  1.00 50.15           C  
ATOM    326  CE  LYS A  73      21.585 -10.143  40.095  1.00 56.97           C  
ATOM    327  NZ  LYS A  73      22.913 -10.692  40.347  1.00 55.76           N  
ATOM    328  N   GLU A  74      16.781  -9.148  44.977  1.00 26.31           N  
ATOM    329  CA  GLU A  74      15.748  -9.595  45.903  1.00 26.02           C  
ATOM    330  C   GLU A  74      14.414  -9.842  45.181  1.00 25.50           C  
ATOM    331  O   GLU A  74      13.547 -10.522  45.729  1.00 26.28           O  
ATOM    332  CB  GLU A  74      15.460  -8.555  46.983  1.00 28.45           C  
ATOM    333  CG  GLU A  74      16.652  -8.335  47.918  1.00 30.98           C  
ATOM    334  CD  GLU A  74      17.655  -7.310  47.427  1.00 36.24           C  
ATOM    335  OE1 GLU A  74      17.715  -6.864  46.245  1.00 31.53           O  
ATOM    336  OE2 GLU A  74      18.418  -6.936  48.338  1.00 39.48           O  
ATOM    337  N   LEU A  75      14.249  -9.323  43.955  1.00 25.09           N  
ATOM    338  CA  LEU A  75      13.002  -9.561  43.228  1.00 24.39           C  
ATOM    339  C   LEU A  75      13.024 -10.974  42.654  1.00 26.46           C  
ATOM    340  O   LEU A  75      13.880 -11.314  41.851  1.00 27.78           O  
ATOM    341  CB  LEU A  75      12.783  -8.501  42.139  1.00 27.29           C  
ATOM    342  CG  LEU A  75      12.437  -7.100  42.650  1.00 27.30           C  
ATOM    343  CD1 LEU A  75      12.493  -6.123  41.478  1.00 26.96           C  
ATOM    344  CD2 LEU A  75      11.084  -7.029  43.318  1.00 26.67           C  
ATOM    345  N   HIS A  76      12.057 -11.790  43.085  1.00 23.48           N  
ATOM    346  CA  HIS A  76      11.973 -13.194  42.706  1.00 23.43           C  
ATOM    347  C   HIS A  76      10.497 -13.526  42.535  1.00 24.25           C  
ATOM    348  O   HIS A  76       9.817 -13.952  43.466  1.00 24.00           O  
ATOM    349  CB  HIS A  76      12.667 -14.049  43.789  1.00 25.09           C  
ATOM    350  CG  HIS A  76      12.824 -15.485  43.386  1.00 27.37           C  
ATOM    351  ND1 HIS A  76      13.822 -15.903  42.536  1.00 28.63           N  
ATOM    352  CD2 HIS A  76      12.099 -16.570  43.694  1.00 26.64           C  
ATOM    353  CE1 HIS A  76      13.734 -17.219  42.361  1.00 28.48           C  
ATOM    354  NE2 HIS A  76      12.705 -17.636  43.065  1.00 28.96           N  
ATOM    355  N   GLY A  77       9.979 -13.283  41.330  1.00 22.48           N  
ATOM    356  CA  GLY A  77       8.534 -13.378  41.162  1.00 19.45           C  
ATOM    357  C   GLY A  77       8.129 -12.673  39.863  1.00 22.00           C  
ATOM    358  O   GLY A  77       8.971 -12.398  39.002  1.00 19.90           O  
ATOM    359  N   THR A  78       6.822 -12.409  39.735  1.00 20.25           N  
ATOM    360  CA  THR A  78       6.288 -11.887  38.488  1.00 20.51           C  
ATOM    361  C   THR A  78       5.327 -10.763  38.855  1.00 20.73           C  
ATOM    362  O   THR A  78       4.486 -10.925  39.749  1.00 22.81           O  
ATOM    363  CB  THR A  78       5.532 -12.975  37.726  1.00 18.81           C  
ATOM    364  OG1 THR A  78       6.305 -14.173  37.625  1.00 21.10           O  
ATOM    365  CG2 THR A  78       5.267 -12.595  36.270  1.00 17.08           C  
ATOM    366  N   PHE A  79       5.471  -9.645  38.154  1.00 18.92           N  
ATOM    367  CA  PHE A  79       4.493  -8.579  38.216  1.00 19.89           C  
ATOM    368  C   PHE A  79       3.556  -8.846  37.043  1.00 18.98           C  
ATOM    369  O   PHE A  79       3.977  -8.733  35.898  1.00 20.76           O  
ATOM    370  CB  PHE A  79       5.215  -7.242  38.057  1.00 17.61           C  
ATOM    371  CG  PHE A  79       4.365  -5.963  38.020  1.00 19.80           C  
ATOM    372  CD1 PHE A  79       3.057  -5.901  38.529  1.00 18.98           C  
ATOM    373  CD2 PHE A  79       4.943  -4.770  37.545  1.00 20.79           C  
ATOM    374  CE1 PHE A  79       2.340  -4.684  38.531  1.00 22.48           C  
ATOM    375  CE2 PHE A  79       4.242  -3.559  37.549  1.00 23.33           C  
ATOM    376  CZ  PHE A  79       2.936  -3.520  38.047  1.00 23.27           C  
ATOM    377  N   TYR A  80       2.315  -9.228  37.358  1.00 20.10           N  
ATOM    378  CA  TYR A  80       1.326  -9.456  36.315  1.00 18.34           C  
ATOM    379  C   TYR A  80       0.393  -8.250  36.335  1.00 20.43           C  
ATOM    380  O   TYR A  80      -0.096  -7.877  37.409  1.00 22.54           O  
ATOM    381  CB  TYR A  80       0.447 -10.684  36.588  1.00 19.19           C  
ATOM    382  CG  TYR A  80       1.148 -12.036  36.506  1.00 20.27           C  
ATOM    383  CD1 TYR A  80       1.261 -12.715  35.296  1.00 19.77           C  
ATOM    384  CD2 TYR A  80       1.643 -12.659  37.662  1.00 19.97           C  
ATOM    385  CE1 TYR A  80       1.846 -13.983  35.240  1.00 20.23           C  
ATOM    386  CE2 TYR A  80       2.286 -13.892  37.585  1.00 20.55           C  
ATOM    387  CZ  TYR A  80       2.388 -14.560  36.379  1.00 19.40           C  
ATOM    388  OH  TYR A  80       2.966 -15.819  36.310  1.00 21.79           O  
ATOM    389  N   ARG A  81       0.134  -7.673  35.148  1.00 19.67           N  
ATOM    390  CA  ARG A  81      -0.838  -6.592  35.082  1.00 19.26           C  
ATOM    391  C   ARG A  81      -1.877  -6.902  34.015  1.00 19.85           C  
ATOM    392  O   ARG A  81      -1.562  -7.607  33.065  1.00 22.11           O  
ATOM    393  CB  ARG A  81       0.036  -5.462  34.534  1.00 26.92           C  
ATOM    394  CG  ARG A  81      -0.451  -4.040  34.649  1.00 36.16           C  
ATOM    395  CD  ARG A  81      -0.065  -3.345  35.934  1.00 25.90           C  
ATOM    396  NE  ARG A  81      -0.721  -2.112  35.507  1.00 24.76           N  
ATOM    397  CZ  ARG A  81      -1.807  -1.620  36.057  1.00 21.49           C  
ATOM    398  NH1 ARG A  81      -2.193  -2.004  37.275  1.00 17.26           N  
ATOM    399  NH2 ARG A  81      -2.462  -0.694  35.381  1.00 20.21           N  
ATOM    400  N   ILE A  82      -3.119  -6.404  34.213  1.00 18.27           N  
ATOM    401  CA  ILE A  82      -4.165  -6.734  33.267  1.00 17.55           C  
ATOM    402  C   ILE A  82      -4.757  -5.416  32.763  1.00 18.26           C  
ATOM    403  O   ILE A  82      -4.841  -4.442  33.503  1.00 19.19           O  
ATOM    404  CB  ILE A  82      -5.210  -7.701  33.881  1.00 16.61           C  
ATOM    405  CG1 ILE A  82      -6.141  -8.321  32.823  1.00 17.17           C  
ATOM    406  CG2 ILE A  82      -6.021  -7.054  35.026  1.00 19.13           C  
ATOM    407  CD1 ILE A  82      -6.924  -9.503  33.389  1.00 18.46           C  
ATOM    408  N   MET A  83      -5.104  -5.423  31.473  1.00 17.35           N  
ATOM    409  CA  MET A  83      -5.544  -4.210  30.802  1.00 19.16           C  
ATOM    410  C   MET A  83      -6.760  -4.536  29.938  1.00 18.61           C  
ATOM    411  O   MET A  83      -6.887  -5.652  29.440  1.00 19.31           O  
ATOM    412  CB  MET A  83      -4.467  -3.781  29.800  1.00 18.25           C  
ATOM    413  CG  MET A  83      -3.215  -3.233  30.496  1.00 19.99           C  
ATOM    414  SD  MET A  83      -1.674  -3.713  29.664  1.00 22.53           S  
ATOM    415  CE  MET A  83      -1.654  -5.434  30.212  1.00 20.18           C  
ATOM    416  N   PRO A  84      -7.643  -3.546  29.709  1.00 18.99           N  
ATOM    417  CA  PRO A  84      -8.668  -3.689  28.686  1.00 19.16           C  
ATOM    418  C   PRO A  84      -8.078  -3.295  27.344  1.00 18.78           C  
ATOM    419  O   PRO A  84      -7.505  -2.227  27.233  1.00 19.36           O  
ATOM    420  CB  PRO A  84      -9.767  -2.727  29.183  1.00 19.94           C  
ATOM    421  CG  PRO A  84      -8.928  -1.553  29.808  1.00 18.75           C  
ATOM    422  CD  PRO A  84      -7.678  -2.239  30.409  1.00 18.46           C  
ATOM    423  N   ASP A  85      -8.203  -4.169  26.338  1.00 17.08           N  
ATOM    424  CA  ASP A  85      -7.642  -3.821  25.041  1.00 16.46           C  
ATOM    425  C   ASP A  85      -8.523  -4.523  24.018  1.00 18.36           C  
ATOM    426  O   ASP A  85      -8.169  -5.590  23.546  1.00 21.87           O  
ATOM    427  CB  ASP A  85      -6.219  -4.353  24.935  1.00 17.95           C  
ATOM    428  CG  ASP A  85      -5.250  -3.707  23.955  1.00 20.80           C  
ATOM    429  OD1 ASP A  85      -5.656  -2.776  23.208  1.00 18.83           O  
ATOM    430  OD2 ASP A  85      -4.051  -4.086  24.008  1.00 22.00           O  
ATOM    431  N   TYR A  86      -9.643  -3.894  23.667  1.00 17.82           N  
ATOM    432  CA  TYR A  86     -10.541  -4.521  22.709  1.00 18.76           C  
ATOM    433  C   TYR A  86      -9.765  -5.132  21.547  1.00 19.26           C  
ATOM    434  O   TYR A  86      -8.993  -4.447  20.907  1.00 21.07           O  
ATOM    435  CB  TYR A  86     -11.462  -3.451  22.138  1.00 20.21           C  
ATOM    436  CG  TYR A  86     -12.823  -3.345  22.812  1.00 19.45           C  
ATOM    437  CD1 TYR A  86     -13.688  -4.441  22.836  1.00 20.53           C  
ATOM    438  CD2 TYR A  86     -13.226  -2.143  23.398  1.00 18.76           C  
ATOM    439  CE1 TYR A  86     -14.978  -4.309  23.371  1.00 21.18           C  
ATOM    440  CE2 TYR A  86     -14.503  -2.017  23.954  1.00 21.07           C  
ATOM    441  CZ  TYR A  86     -15.373  -3.099  23.913  1.00 20.23           C  
ATOM    442  OH  TYR A  86     -16.665  -2.948  24.351  1.00 22.38           O  
ATOM    443  N   ALA A  87      -9.951  -6.450  21.344  1.00 19.25           N  
ATOM    444  CA  ALA A  87      -9.204  -7.200  20.362  1.00 17.24           C  
ATOM    445  C   ALA A  87      -9.732  -6.941  18.958  1.00 18.08           C  
ATOM    446  O   ALA A  87      -8.955  -7.013  18.023  1.00 19.66           O  
ATOM    447  CB  ALA A  87      -9.234  -8.693  20.705  1.00 17.54           C  
ATOM    448  N   GLN A  88     -11.056  -6.764  18.837  1.00 21.27           N  
ATOM    449  CA  GLN A  88     -11.700  -6.403  17.584  1.00 22.80           C  
ATOM    450  C   GLN A  88     -12.318  -5.007  17.755  1.00 21.55           C  
ATOM    451  O   GLN A  88     -12.724  -4.659  18.873  1.00 21.54           O  
ATOM    452  CB  GLN A  88     -12.794  -7.420  17.217  1.00 21.61           C  
ATOM    453  CG  GLN A  88     -12.287  -8.821  16.854  1.00 19.73           C  
ATOM    454  CD  GLN A  88     -11.272  -8.859  15.717  1.00 22.25           C  
ATOM    455  OE1 GLN A  88     -10.202  -9.456  15.854  1.00 20.96           O  
ATOM    456  NE2 GLN A  88     -11.551  -8.219  14.585  1.00 20.60           N  
ATOM    457  N   PRO A  89     -12.453  -4.189  16.687  1.00 19.40           N  
ATOM    458  CA  PRO A  89     -13.163  -2.907  16.801  1.00 20.51           C  
ATOM    459  C   PRO A  89     -14.611  -3.140  17.245  1.00 21.90           C  
ATOM    460  O   PRO A  89     -15.300  -3.961  16.630  1.00 21.70           O  
ATOM    461  CB  PRO A  89     -13.081  -2.261  15.415  1.00 22.02           C  
ATOM    462  CG  PRO A  89     -12.615  -3.355  14.515  1.00 21.44           C  
ATOM    463  CD  PRO A  89     -12.016  -4.477  15.307  1.00 19.95           C  
ATOM    464  N   PRO A  90     -15.030  -2.587  18.407  1.00 22.00           N  
ATOM    465  CA  PRO A  90     -16.258  -3.044  19.058  1.00 20.72           C  
ATOM    466  C   PRO A  90     -17.546  -2.478  18.451  1.00 22.24           C  
ATOM    467  O   PRO A  90     -18.319  -1.852  19.158  1.00 22.70           O  
ATOM    468  CB  PRO A  90     -15.997  -2.666  20.536  1.00 19.57           C  
ATOM    469  CG  PRO A  90     -15.190  -1.384  20.390  1.00 19.18           C  
ATOM    470  CD  PRO A  90     -14.216  -1.702  19.287  1.00 19.17           C  
ATOM    471  N   THR A  91     -17.755  -2.710  17.149  1.00 21.41           N  
ATOM    472  CA  THR A  91     -18.728  -1.925  16.390  1.00 21.80           C  
ATOM    473  C   THR A  91     -20.118  -2.571  16.367  1.00 21.64           C  
ATOM    474  O   THR A  91     -20.992  -2.007  15.718  1.00 22.97           O  
ATOM    475  CB  THR A  91     -18.244  -1.727  14.936  1.00 22.27           C  
ATOM    476  OG1 THR A  91     -17.980  -3.051  14.510  1.00 23.92           O  
ATOM    477  CG2 THR A  91     -16.989  -0.904  14.831  1.00 27.06           C  
ATOM    478  N   TYR A  92     -20.350  -3.668  17.104  1.00 20.11           N  
ATOM    479  CA  TYR A  92     -21.633  -4.382  17.049  1.00 20.48           C  
ATOM    480  C   TYR A  92     -22.831  -3.433  17.305  1.00 24.21           C  
ATOM    481  O   TYR A  92     -23.823  -3.431  16.551  1.00 22.44           O  
ATOM    482  CB  TYR A  92     -21.647  -5.639  17.938  1.00 22.11           C  
ATOM    483  CG  TYR A  92     -23.039  -6.257  17.887  1.00 21.68           C  
ATOM    484  CD1 TYR A  92     -23.486  -6.876  16.713  1.00 22.32           C  
ATOM    485  CD2 TYR A  92     -23.912  -6.107  18.962  1.00 20.16           C  
ATOM    486  CE1 TYR A  92     -24.786  -7.364  16.639  1.00 23.56           C  
ATOM    487  CE2 TYR A  92     -25.241  -6.512  18.861  1.00 25.40           C  
ATOM    488  CZ  TYR A  92     -25.659  -7.148  17.698  1.00 23.77           C  
ATOM    489  OH  TYR A  92     -26.934  -7.606  17.583  1.00 24.81           O  
ATOM    490  N   TYR A  93     -22.801  -2.737  18.444  1.00 22.12           N  
ATOM    491  CA  TYR A  93     -23.953  -1.989  18.923  1.00 22.18           C  
ATOM    492  C   TYR A  93     -23.711  -0.496  18.776  1.00 23.35           C  
ATOM    493  O   TYR A  93     -22.750   0.032  19.360  1.00 21.54           O  
ATOM    494  CB  TYR A  93     -24.233  -2.324  20.395  1.00 21.72           C  
ATOM    495  CG  TYR A  93     -25.531  -1.715  20.920  1.00 23.15           C  
ATOM    496  CD1 TYR A  93     -26.768  -2.189  20.467  1.00 28.71           C  
ATOM    497  CD2 TYR A  93     -25.522  -0.686  21.861  1.00 26.01           C  
ATOM    498  CE1 TYR A  93     -27.963  -1.651  20.930  1.00 29.55           C  
ATOM    499  CE2 TYR A  93     -26.709  -0.156  22.361  1.00 28.13           C  
ATOM    500  CZ  TYR A  93     -27.922  -0.633  21.872  1.00 29.18           C  
ATOM    501  OH  TYR A  93     -29.101  -0.142  22.368  1.00 30.84           O  
ATOM    502  N   LYS A  94     -24.579   0.170  17.990  1.00 23.14           N  
ATOM    503  CA  LYS A  94     -24.475   1.620  17.767  1.00 24.26           C  
ATOM    504  C   LYS A  94     -23.035   1.999  17.357  1.00 22.69           C  
ATOM    505  O   LYS A  94     -22.491   3.007  17.816  1.00 24.19           O  
ATOM    506  CB  LYS A  94     -25.007   2.387  18.988  1.00 26.46           C  
ATOM    507  CG  LYS A  94     -26.479   2.118  19.312  1.00 27.84           C  
ATOM    508  CD  LYS A  94     -26.906   2.916  20.536  1.00 32.64           C  
ATOM    509  CE  LYS A  94     -28.396   3.041  20.615  1.00 38.44           C  
ATOM    510  NZ  LYS A  94     -28.675   3.729  21.881  1.00 36.81           N  
ATOM    511  N   GLY A  95     -22.406   1.151  16.516  1.00 22.21           N  
ATOM    512  CA  GLY A  95     -21.084   1.430  15.958  1.00 22.06           C  
ATOM    513  C   GLY A  95     -19.994   1.476  17.044  1.00 26.55           C  
ATOM    514  O   GLY A  95     -18.907   1.988  16.796  1.00 23.78           O  
ATOM    515  N   GLY A  96     -20.288   0.919  18.238  1.00 21.93           N  
ATOM    516  CA  GLY A  96     -19.363   0.998  19.371  1.00 24.36           C  
ATOM    517  C   GLY A  96     -19.262   2.375  20.019  1.00 24.06           C  
ATOM    518  O   GLY A  96     -18.355   2.617  20.823  1.00 24.71           O  
ATOM    519  N   GLU A  97     -20.224   3.269  19.717  1.00 25.34           N  
ATOM    520  CA  GLU A  97     -20.177   4.643  20.192  1.00 29.66           C  
ATOM    521  C   GLU A  97     -20.265   4.742  21.717  1.00 25.92           C  
ATOM    522  O   GLU A  97     -19.712   5.691  22.286  1.00 25.12           O  
ATOM    523  CB  GLU A  97     -21.241   5.523  19.531  1.00 35.91           C  
ATOM    524  CG  GLU A  97     -20.835   5.824  18.088  1.00 49.88           C  
ATOM    525  CD  GLU A  97     -21.458   6.921  17.240  1.00 60.78           C  
ATOM    526  OE1 GLU A  97     -22.210   7.796  17.725  1.00 70.15           O  
ATOM    527  OE2 GLU A  97     -21.151   6.879  16.037  1.00 69.56           O  
ATOM    528  N   LEU A  98     -20.897   3.758  22.368  1.00 20.74           N  
ATOM    529  CA  LEU A  98     -21.072   3.794  23.818  1.00 21.53           C  
ATOM    530  C   LEU A  98     -20.201   2.753  24.546  1.00 20.09           C  
ATOM    531  O   LEU A  98     -20.490   2.395  25.693  1.00 20.76           O  
ATOM    532  CB  LEU A  98     -22.562   3.577  24.101  1.00 22.73           C  
ATOM    533  CG  LEU A  98     -23.511   4.654  23.557  1.00 27.61           C  
ATOM    534  CD1 LEU A  98     -24.948   4.248  23.846  1.00 29.10           C  
ATOM    535  CD2 LEU A  98     -23.195   6.045  24.131  1.00 29.42           C  
ATOM    536  N   ASN A  99     -19.137   2.267  23.895  1.00 21.99           N  
ATOM    537  CA  ASN A  99     -18.207   1.357  24.578  1.00 21.52           C  
ATOM    538  C   ASN A  99     -17.608   2.110  25.753  1.00 22.60           C  
ATOM    539  O   ASN A  99     -17.384   3.337  25.667  1.00 22.45           O  
ATOM    540  CB  ASN A  99     -17.161   0.799  23.617  1.00 22.82           C  
ATOM    541  CG  ASN A  99     -15.987   1.730  23.409  1.00 23.86           C  
ATOM    542  OD1 ASN A  99     -15.089   1.818  24.271  1.00 25.07           O  
ATOM    543  ND2 ASN A  99     -15.959   2.394  22.257  1.00 24.49           N  
ATOM    544  N   ALA A 100     -17.392   1.398  26.873  1.00 20.32           N  
ATOM    545  CA  ALA A 100     -16.888   2.055  28.069  1.00 18.65           C  
ATOM    546  C   ALA A 100     -15.411   1.689  28.250  1.00 18.62           C  
ATOM    547  O   ALA A 100     -14.969   0.656  27.739  1.00 19.66           O  
ATOM    548  CB  ALA A 100     -17.690   1.573  29.297  1.00 20.40           C  
ATOM    549  N   PRO A 101     -14.578   2.487  28.964  1.00 20.65           N  
ATOM    550  CA  PRO A 101     -13.169   2.151  29.155  1.00 19.76           C  
ATOM    551  C   PRO A 101     -12.921   0.860  29.920  1.00 20.91           C  
ATOM    552  O   PRO A 101     -11.837   0.276  29.750  1.00 22.48           O  
ATOM    553  CB  PRO A 101     -12.574   3.325  29.954  1.00 20.43           C  
ATOM    554  CG  PRO A 101     -13.806   3.985  30.568  1.00 22.54           C  
ATOM    555  CD  PRO A 101     -14.900   3.813  29.543  1.00 22.34           C  
ATOM    556  N   ILE A 102     -13.959   0.384  30.636  1.00 19.23           N  
ATOM    557  CA  ILE A 102     -13.877  -0.857  31.391  1.00 19.48           C  
ATOM    558  C   ILE A 102     -14.346  -2.060  30.578  1.00 19.20           C  
ATOM    559  O   ILE A 102     -14.402  -3.170  31.121  1.00 19.65           O  
ATOM    560  CB  ILE A 102     -14.616  -0.757  32.758  1.00 17.73           C  
ATOM    561  CG1 ILE A 102     -16.139  -0.482  32.559  1.00 19.22           C  
ATOM    562  CG2 ILE A 102     -13.928   0.270  33.666  1.00 17.52           C  
ATOM    563  CD1 ILE A 102     -16.948  -0.591  33.854  1.00 18.32           C  
ATOM    564  N   ASP A 103     -14.650  -1.890  29.265  1.00 18.22           N  
ATOM    565  CA  ASP A 103     -15.256  -2.980  28.518  1.00 19.65           C  
ATOM    566  C   ASP A 103     -14.227  -3.915  27.865  1.00 17.79           C  
ATOM    567  O   ASP A 103     -14.522  -5.092  27.717  1.00 20.18           O  
ATOM    568  CB  ASP A 103     -16.073  -2.456  27.350  1.00 20.87           C  
ATOM    569  CG  ASP A 103     -17.563  -2.298  27.636  1.00 25.94           C  
ATOM    570  OD1 ASP A 103     -18.168  -3.287  28.147  1.00 22.28           O  
ATOM    571  OD2 ASP A 103     -18.114  -1.236  27.271  1.00 24.33           O  
ATOM    572  N   GLY A 104     -13.074  -3.393  27.389  1.00 18.77           N  
ATOM    573  CA  GLY A 104     -12.255  -4.095  26.381  1.00 17.10           C  
ATOM    574  C   GLY A 104     -11.706  -5.445  26.865  1.00 17.40           C  
ATOM    575  O   GLY A 104     -11.473  -5.648  28.061  1.00 19.74           O  
ATOM    576  N   ASP A 105     -11.502  -6.372  25.904  1.00 19.56           N  
ATOM    577  CA  ASP A 105     -10.967  -7.722  26.143  1.00 18.27           C  
ATOM    578  C   ASP A 105      -9.718  -7.652  27.027  1.00 19.29           C  
ATOM    579  O   ASP A 105      -8.814  -6.851  26.755  1.00 18.31           O  
ATOM    580  CB  ASP A 105     -10.596  -8.363  24.808  1.00 18.22           C  
ATOM    581  CG  ASP A 105     -11.809  -8.502  23.887  1.00 20.26           C  
ATOM    582  OD1 ASP A 105     -12.711  -9.286  24.235  1.00 22.64           O  
ATOM    583  OD2 ASP A 105     -11.892  -7.762  22.871  1.00 21.24           O  
ATOM    584  N   GLY A 106      -9.719  -8.462  28.104  1.00 16.66           N  
ATOM    585  CA  GLY A 106      -8.606  -8.531  29.037  1.00 18.63           C  
ATOM    586  C   GLY A 106      -7.345  -9.108  28.380  1.00 18.74           C  
ATOM    587  O   GLY A 106      -7.388 -10.167  27.723  1.00 18.33           O  
ATOM    588  N   THR A 107      -6.222  -8.424  28.629  1.00 16.91           N  
ATOM    589  CA  THR A 107      -4.930  -8.931  28.193  1.00 17.61           C  
ATOM    590  C   THR A 107      -3.992  -8.810  29.385  1.00 19.31           C  
ATOM    591  O   THR A 107      -4.029  -7.799  30.082  1.00 19.32           O  
ATOM    592  CB  THR A 107      -4.448  -8.169  26.948  1.00 20.86           C  
ATOM    593  OG1 THR A 107      -3.148  -8.701  26.677  1.00 19.29           O  
ATOM    594  CG2 THR A 107      -4.363  -6.647  27.107  1.00 19.97           C  
ATOM    595  N   VAL A 108      -3.209  -9.873  29.620  1.00 17.60           N  
ATOM    596  CA  VAL A 108      -2.332  -9.874  30.776  1.00 18.66           C  
ATOM    597  C   VAL A 108      -0.914  -9.672  30.270  1.00 18.44           C  
ATOM    598  O   VAL A 108      -0.481 -10.421  29.388  1.00 18.76           O  
ATOM    599  CB  VAL A 108      -2.469 -11.234  31.498  1.00 18.70           C  
ATOM    600  CG1 VAL A 108      -1.419 -11.367  32.629  1.00 19.40           C  
ATOM    601  CG2 VAL A 108      -3.874 -11.389  32.094  1.00 17.62           C  
ATOM    602  N   ALA A 109      -0.200  -8.738  30.902  1.00 18.32           N  
ATOM    603  CA  ALA A 109       1.235  -8.582  30.700  1.00 18.67           C  
ATOM    604  C   ALA A 109       1.932  -9.127  31.951  1.00 20.02           C  
ATOM    605  O   ALA A 109       1.554  -8.797  33.074  1.00 22.87           O  
ATOM    606  CB  ALA A 109       1.552  -7.113  30.471  1.00 19.26           C  
ATOM    607  N   ALA A 110       2.938  -9.980  31.748  1.00 20.35           N  
ATOM    608  CA  ALA A 110       3.723 -10.517  32.847  1.00 18.58           C  
ATOM    609  C   ALA A 110       5.164 -10.053  32.699  1.00 19.43           C  
ATOM    610  O   ALA A 110       5.735 -10.099  31.600  1.00 20.43           O  
ATOM    611  CB  ALA A 110       3.682 -12.040  32.763  1.00 18.03           C  
ATOM    612  N   PHE A 111       5.708  -9.573  33.832  1.00 19.20           N  
ATOM    613  CA  PHE A 111       7.097  -9.152  33.908  1.00 19.88           C  
ATOM    614  C   PHE A 111       7.771 -10.004  34.974  1.00 18.25           C  
ATOM    615  O   PHE A 111       7.494  -9.805  36.163  1.00 19.46           O  
ATOM    616  CB  PHE A 111       7.230  -7.665  34.275  1.00 19.55           C  
ATOM    617  CG  PHE A 111       6.582  -6.728  33.256  1.00 20.65           C  
ATOM    618  CD1 PHE A 111       5.240  -6.361  33.390  1.00 22.18           C  
ATOM    619  CD2 PHE A 111       7.324  -6.204  32.200  1.00 20.94           C  
ATOM    620  CE1 PHE A 111       4.633  -5.498  32.457  1.00 24.03           C  
ATOM    621  CE2 PHE A 111       6.745  -5.301  31.285  1.00 24.25           C  
ATOM    622  CZ  PHE A 111       5.400  -4.967  31.415  1.00 23.51           C  
ATOM    623  N   ARG A 112       8.607 -10.950  34.533  1.00 20.13           N  
ATOM    624  CA  ARG A 112       9.124 -11.969  35.451  1.00 17.90           C  
ATOM    625  C   ARG A 112      10.569 -11.599  35.793  1.00 19.70           C  
ATOM    626  O   ARG A 112      11.346 -11.383  34.883  1.00 18.90           O  
ATOM    627  CB  ARG A 112       8.926 -13.401  34.945  1.00 18.99           C  
ATOM    628  CG  ARG A 112       9.556 -14.386  35.932  1.00 20.27           C  
ATOM    629  CD  ARG A 112       9.116 -15.809  35.653  1.00 18.93           C  
ATOM    630  NE  ARG A 112       7.666 -15.941  35.874  1.00 21.38           N  
ATOM    631  CZ  ARG A 112       6.970 -17.023  35.614  1.00 20.96           C  
ATOM    632  NH1 ARG A 112       7.566 -18.071  35.046  1.00 20.24           N  
ATOM    633  NH2 ARG A 112       5.669 -17.044  35.864  1.00 22.88           N  
ATOM    634  N   PHE A 113      10.840 -11.460  37.100  1.00 20.75           N  
ATOM    635  CA  PHE A 113      12.117 -11.047  37.674  1.00 21.55           C  
ATOM    636  C   PHE A 113      12.738 -12.273  38.348  1.00 20.28           C  
ATOM    637  O   PHE A 113      12.170 -12.847  39.284  1.00 21.59           O  
ATOM    638  CB  PHE A 113      11.853  -9.980  38.745  1.00 21.56           C  
ATOM    639  CG  PHE A 113      11.327  -8.650  38.227  1.00 22.70           C  
ATOM    640  CD1 PHE A 113       9.976  -8.515  37.863  1.00 23.14           C  
ATOM    641  CD2 PHE A 113      12.179  -7.545  38.074  1.00 22.54           C  
ATOM    642  CE1 PHE A 113       9.505  -7.306  37.361  1.00 22.22           C  
ATOM    643  CE2 PHE A 113      11.697  -6.317  37.596  1.00 24.12           C  
ATOM    644  CZ  PHE A 113      10.366  -6.219  37.206  1.00 23.96           C  
ATOM    645  N   LYS A 114      13.956 -12.599  37.896  1.00 23.91           N  
ATOM    646  CA  LYS A 114      14.681 -13.744  38.432  1.00 24.09           C  
ATOM    647  C   LYS A 114      16.157 -13.475  38.199  1.00 25.30           C  
ATOM    648  O   LYS A 114      16.588 -13.307  37.054  1.00 24.30           O  
ATOM    649  CB  LYS A 114      14.143 -15.057  37.859  1.00 27.42           C  
ATOM    650  CG  LYS A 114      14.758 -16.296  38.504  1.00 33.44           C  
ATOM    651  CD  LYS A 114      14.108 -17.577  38.011  1.00 29.33           C  
ATOM    652  CE  LYS A 114      15.067 -18.657  38.444  1.00 41.61           C  
ATOM    653  NZ  LYS A 114      14.280 -19.876  38.321  1.00 55.91           N  
ATOM    654  N   ASP A 115      16.884 -13.337  39.310  1.00 30.31           N  
ATOM    655  CA  ASP A 115      18.337 -13.133  39.300  1.00 31.86           C  
ATOM    656  C   ASP A 115      18.697 -11.880  38.508  1.00 28.30           C  
ATOM    657  O   ASP A 115      19.709 -11.834  37.820  1.00 33.82           O  
ATOM    658  CB  ASP A 115      19.073 -14.373  38.799  1.00 35.61           C  
ATOM    659  CG  ASP A 115      18.748 -15.681  39.507  1.00 49.42           C  
ATOM    660  OD1 ASP A 115      18.680 -15.688  40.763  1.00 51.01           O  
ATOM    661  OD2 ASP A 115      18.580 -16.695  38.798  1.00 59.92           O  
ATOM    662  N   GLY A 116      17.872 -10.838  38.636  1.00 23.96           N  
ATOM    663  CA  GLY A 116      18.155  -9.561  38.015  1.00 26.20           C  
ATOM    664  C   GLY A 116      17.758  -9.536  36.534  1.00 26.41           C  
ATOM    665  O   GLY A 116      17.926  -8.497  35.931  1.00 32.11           O  
ATOM    666  N   LYS A 117      17.286 -10.644  35.956  1.00 25.66           N  
ATOM    667  CA  LYS A 117      16.830 -10.606  34.561  1.00 22.29           C  
ATOM    668  C   LYS A 117      15.305 -10.406  34.565  1.00 20.31           C  
ATOM    669  O   LYS A 117      14.618 -10.972  35.411  1.00 23.75           O  
ATOM    670  CB  LYS A 117      17.158 -11.921  33.838  1.00 26.65           C  
ATOM    671  CG  LYS A 117      16.665 -12.027  32.353  1.00 29.36           C  
ATOM    672  CD  LYS A 117      17.037 -13.064  31.273  1.00 29.92           C  
ATOM    673  CE  LYS A 117      16.676 -14.503  31.519  1.00 31.97           C  
ATOM    674  NZ  LYS A 117      15.244 -14.690  31.746  1.00 34.92           N  
ATOM    675  N   VAL A 118      14.782  -9.708  33.548  1.00 20.73           N  
ATOM    676  CA  VAL A 118      13.342  -9.522  33.404  1.00 20.10           C  
ATOM    677  C   VAL A 118      12.933 -10.051  32.030  1.00 18.08           C  
ATOM    678  O   VAL A 118      13.527  -9.650  31.036  1.00 21.66           O  
ATOM    679  CB  VAL A 118      12.949  -8.028  33.486  1.00 20.98           C  
ATOM    680  CG1 VAL A 118      11.426  -7.918  33.514  1.00 24.18           C  
ATOM    681  CG2 VAL A 118      13.527  -7.366  34.728  1.00 24.68           C  
ATOM    682  N   ASP A 119      11.895 -10.901  32.015  1.00 19.90           N  
ATOM    683  CA  ASP A 119      11.256 -11.289  30.771  1.00 19.47           C  
ATOM    684  C   ASP A 119       9.826 -10.731  30.802  1.00 19.76           C  
ATOM    685  O   ASP A 119       9.239 -10.485  31.860  1.00 19.62           O  
ATOM    686  CB  ASP A 119      11.222 -12.800  30.603  1.00 20.23           C  
ATOM    687  CG  ASP A 119      12.575 -13.505  30.527  1.00 21.96           C  
ATOM    688  OD1 ASP A 119      13.557 -12.876  30.092  1.00 21.54           O  
ATOM    689  OD2 ASP A 119      12.586 -14.728  30.794  1.00 25.49           O  
ATOM    690  N   TYR A 120       9.293 -10.598  29.597  1.00 18.96           N  
ATOM    691  CA  TYR A 120       7.933 -10.090  29.403  1.00 19.30           C  
ATOM    692  C   TYR A 120       7.158 -11.053  28.513  1.00 19.74           C  
ATOM    693  O   TYR A 120       7.675 -11.552  27.517  1.00 19.90           O  
ATOM    694  CB  TYR A 120       8.026  -8.702  28.759  1.00 17.98           C  
ATOM    695  CG  TYR A 120       6.796  -8.193  28.021  1.00 22.44           C  
ATOM    696  CD1 TYR A 120       5.729  -7.576  28.688  1.00 24.93           C  
ATOM    697  CD2 TYR A 120       6.746  -8.327  26.633  1.00 23.91           C  
ATOM    698  CE1 TYR A 120       4.619  -7.140  27.960  1.00 24.28           C  
ATOM    699  CE2 TYR A 120       5.661  -7.878  25.905  1.00 27.85           C  
ATOM    700  CZ  TYR A 120       4.601  -7.291  26.577  1.00 28.89           C  
ATOM    701  OH  TYR A 120       3.623  -6.884  25.710  1.00 30.83           O  
ATOM    702  N   ARG A 121       5.876 -11.216  28.838  1.00 18.75           N  
ATOM    703  CA  ARG A 121       4.948 -11.915  27.965  1.00 21.35           C  
ATOM    704  C   ARG A 121       3.603 -11.229  28.120  1.00 20.96           C  
ATOM    705  O   ARG A 121       3.197 -10.897  29.246  1.00 20.95           O  
ATOM    706  CB  ARG A 121       4.727 -13.398  28.355  1.00 22.97           C  
ATOM    707  CG  ARG A 121       3.687 -14.095  27.476  1.00 19.95           C  
ATOM    708  CD  ARG A 121       3.537 -15.582  27.896  1.00 20.55           C  
ATOM    709  NE  ARG A 121       4.665 -16.404  27.417  1.00 24.38           N  
ATOM    710  CZ  ARG A 121       4.762 -16.967  26.214  1.00 26.33           C  
ATOM    711  NH1 ARG A 121       3.889 -16.680  25.273  1.00 21.46           N  
ATOM    712  NH2 ARG A 121       5.758 -17.801  25.942  1.00 23.67           N  
ATOM    713  N   GLN A 122       2.917 -11.089  26.984  1.00 18.50           N  
ATOM    714  CA  GLN A 122       1.576 -10.542  27.019  1.00 19.42           C  
ATOM    715  C   GLN A 122       0.656 -11.435  26.197  1.00 18.02           C  
ATOM    716  O   GLN A 122       1.061 -11.946  25.134  1.00 18.42           O  
ATOM    717  CB  GLN A 122       1.553  -9.142  26.449  1.00 20.21           C  
ATOM    718  CG  GLN A 122       0.140  -8.554  26.554  1.00 21.73           C  
ATOM    719  CD  GLN A 122       0.127  -7.057  26.548  1.00 26.53           C  
ATOM    720  OE1 GLN A 122       1.140  -6.425  26.286  1.00 30.14           O  
ATOM    721  NE2 GLN A 122      -1.045  -6.475  26.810  1.00 27.51           N  
ATOM    722  N   ARG A 123      -0.557 -11.647  26.720  1.00 18.71           N  
ATOM    723  CA  ARG A 123      -1.502 -12.474  25.978  1.00 17.51           C  
ATOM    724  C   ARG A 123      -2.924 -12.109  26.392  1.00 16.24           C  
ATOM    725  O   ARG A 123      -3.244 -11.916  27.578  1.00 17.97           O  
ATOM    726  CB  ARG A 123      -1.187 -13.943  26.329  1.00 19.26           C  
ATOM    727  CG  ARG A 123      -1.750 -14.897  25.291  1.00 20.52           C  
ATOM    728  CD  ARG A 123      -1.167 -16.298  25.599  1.00 21.22           C  
ATOM    729  NE  ARG A 123      -1.643 -17.250  24.589  1.00 24.67           N  
ATOM    730  CZ  ARG A 123      -1.101 -18.465  24.423  1.00 30.37           C  
ATOM    731  NH1 ARG A 123      -0.116 -18.905  25.185  1.00 29.14           N  
ATOM    732  NH2 ARG A 123      -1.602 -19.290  23.530  1.00 30.17           N  
ATOM    733  N   PHE A 124      -3.825 -12.242  25.405  1.00 18.39           N  
ATOM    734  CA  PHE A 124      -5.229 -12.067  25.726  1.00 16.48           C  
ATOM    735  C   PHE A 124      -5.760 -13.257  26.497  1.00 17.49           C  
ATOM    736  O   PHE A 124      -5.385 -14.409  26.226  1.00 19.66           O  
ATOM    737  CB  PHE A 124      -6.061 -12.041  24.442  1.00 16.39           C  
ATOM    738  CG  PHE A 124      -6.044 -10.631  23.849  1.00 18.65           C  
ATOM    739  CD1 PHE A 124      -6.744  -9.586  24.471  1.00 19.45           C  
ATOM    740  CD2 PHE A 124      -5.420 -10.381  22.618  1.00 16.76           C  
ATOM    741  CE1 PHE A 124      -6.733  -8.290  23.918  1.00 19.25           C  
ATOM    742  CE2 PHE A 124      -5.417  -9.091  22.054  1.00 20.12           C  
ATOM    743  CZ  PHE A 124      -6.072  -8.050  22.688  1.00 18.56           C  
ATOM    744  N   VAL A 125      -6.663 -12.956  27.445  1.00 18.59           N  
ATOM    745  CA  VAL A 125      -7.479 -14.020  28.038  1.00 17.76           C  
ATOM    746  C   VAL A 125      -8.408 -14.571  26.968  1.00 19.18           C  
ATOM    747  O   VAL A 125      -9.177 -13.804  26.372  1.00 19.59           O  
ATOM    748  CB  VAL A 125      -8.297 -13.532  29.255  1.00 19.74           C  
ATOM    749  CG1 VAL A 125      -8.923 -14.733  29.974  1.00 19.02           C  
ATOM    750  CG2 VAL A 125      -7.433 -12.779  30.245  1.00 17.94           C  
ATOM    751  N   GLU A 126      -8.427 -15.910  26.817  1.00 19.06           N  
ATOM    752  CA  GLU A 126      -9.316 -16.496  25.825  1.00 20.18           C  
ATOM    753  C   GLU A 126     -10.693 -16.699  26.446  1.00 21.57           C  
ATOM    754  O   GLU A 126     -11.168 -17.831  26.576  1.00 20.92           O  
ATOM    755  CB  GLU A 126      -8.795 -17.856  25.344  1.00 25.25           C  
ATOM    756  CG  GLU A 126      -7.686 -17.801  24.325  1.00 30.83           C  
ATOM    757  CD  GLU A 126      -7.463 -19.248  23.846  1.00 37.20           C  
ATOM    758  OE1 GLU A 126      -8.101 -20.272  24.270  1.00 32.76           O  
ATOM    759  OE2 GLU A 126      -6.571 -19.343  22.993  1.00 32.44           O  
ATOM    760  N   THR A 127     -11.375 -15.589  26.805  1.00 19.35           N  
ATOM    761  CA  THR A 127     -12.742 -15.668  27.319  1.00 18.54           C  
ATOM    762  C   THR A 127     -13.632 -16.225  26.208  1.00 18.32           C  
ATOM    763  O   THR A 127     -13.271 -16.139  25.017  1.00 18.39           O  
ATOM    764  CB  THR A 127     -13.243 -14.296  27.775  1.00 18.06           C  
ATOM    765  OG1 THR A 127     -13.408 -13.506  26.592  1.00 17.84           O  
ATOM    766  CG2 THR A 127     -12.301 -13.609  28.757  1.00 17.95           C  
ATOM    767  N   ASP A 128     -14.795 -16.765  26.593  1.00 18.78           N  
ATOM    768  CA  ASP A 128     -15.755 -17.182  25.573  1.00 20.61           C  
ATOM    769  C   ASP A 128     -16.070 -16.045  24.605  1.00 20.60           C  
ATOM    770  O   ASP A 128     -16.167 -16.275  23.388  1.00 19.57           O  
ATOM    771  CB  ASP A 128     -16.997 -17.795  26.199  1.00 19.87           C  
ATOM    772  CG  ASP A 128     -16.761 -19.189  26.737  1.00 21.13           C  
ATOM    773  OD1 ASP A 128     -15.692 -19.767  26.396  1.00 22.04           O  
ATOM    774  OD2 ASP A 128     -17.638 -19.673  27.497  1.00 22.67           O  
ATOM    775  N   ARG A 129     -16.175 -14.828  25.155  1.00 20.39           N  
ATOM    776  CA  ARG A 129     -16.425 -13.638  24.333  1.00 19.80           C  
ATOM    777  C   ARG A 129     -15.315 -13.370  23.330  1.00 18.16           C  
ATOM    778  O   ARG A 129     -15.582 -13.153  22.133  1.00 19.47           O  
ATOM    779  CB  ARG A 129     -16.603 -12.465  25.286  1.00 19.49           C  
ATOM    780  CG  ARG A 129     -16.507 -11.077  24.661  1.00 19.14           C  
ATOM    781  CD  ARG A 129     -17.242 -10.142  25.566  1.00 19.85           C  
ATOM    782  NE  ARG A 129     -17.161  -8.766  25.058  1.00 17.94           N  
ATOM    783  CZ  ARG A 129     -17.839  -7.762  25.686  1.00 19.01           C  
ATOM    784  NH1 ARG A 129     -18.638  -8.028  26.745  1.00 16.80           N  
ATOM    785  NH2 ARG A 129     -17.678  -6.529  25.239  1.00 20.57           N  
ATOM    786  N   PHE A 130     -14.065 -13.407  23.829  1.00 19.04           N  
ATOM    787  CA  PHE A 130     -12.928 -13.169  22.971  1.00 17.66           C  
ATOM    788  C   PHE A 130     -12.906 -14.196  21.848  1.00 18.43           C  
ATOM    789  O   PHE A 130     -12.593 -13.845  20.705  1.00 19.87           O  
ATOM    790  CB  PHE A 130     -11.680 -13.284  23.843  1.00 20.77           C  
ATOM    791  CG  PHE A 130     -10.394 -13.312  23.040  1.00 18.37           C  
ATOM    792  CD1 PHE A 130      -9.764 -12.106  22.657  1.00 17.84           C  
ATOM    793  CD2 PHE A 130      -9.800 -14.534  22.694  1.00 18.12           C  
ATOM    794  CE1 PHE A 130      -8.566 -12.145  21.936  1.00 18.93           C  
ATOM    795  CE2 PHE A 130      -8.555 -14.566  22.014  1.00 17.82           C  
ATOM    796  CZ  PHE A 130      -7.954 -13.372  21.633  1.00 18.45           C  
ATOM    797  N   LYS A 131     -13.133 -15.479  22.210  1.00 19.56           N  
ATOM    798  CA  LYS A 131     -13.031 -16.539  21.211  1.00 18.67           C  
ATOM    799  C   LYS A 131     -14.090 -16.364  20.125  1.00 20.45           C  
ATOM    800  O   LYS A 131     -13.806 -16.542  18.942  1.00 20.70           O  
ATOM    801  CB  LYS A 131     -13.193 -17.940  21.824  1.00 18.83           C  
ATOM    802  CG  LYS A 131     -12.041 -18.271  22.841  1.00 17.62           C  
ATOM    803  CD  LYS A 131     -11.952 -19.767  23.172  1.00 20.26           C  
ATOM    804  CE  LYS A 131     -13.121 -20.424  23.879  1.00 20.96           C  
ATOM    805  NZ  LYS A 131     -14.161 -20.715  22.866  1.00 22.52           N  
ATOM    806  N   VAL A 132     -15.318 -16.026  20.529  1.00 20.44           N  
ATOM    807  CA  VAL A 132     -16.373 -15.795  19.550  1.00 21.56           C  
ATOM    808  C   VAL A 132     -15.931 -14.694  18.589  1.00 19.77           C  
ATOM    809  O   VAL A 132     -16.046 -14.837  17.363  1.00 22.44           O  
ATOM    810  CB  VAL A 132     -17.687 -15.441  20.287  1.00 24.60           C  
ATOM    811  CG1 VAL A 132     -18.678 -14.720  19.382  1.00 31.49           C  
ATOM    812  CG2 VAL A 132     -18.315 -16.690  20.875  1.00 25.79           C  
ATOM    813  N   GLU A 133     -15.437 -13.577  19.151  1.00 18.23           N  
ATOM    814  CA  GLU A 133     -15.144 -12.425  18.310  1.00 18.92           C  
ATOM    815  C   GLU A 133     -13.942 -12.657  17.401  1.00 19.31           C  
ATOM    816  O   GLU A 133     -13.901 -12.151  16.262  1.00 20.29           O  
ATOM    817  CB  GLU A 133     -15.034 -11.135  19.120  1.00 22.00           C  
ATOM    818  CG  GLU A 133     -16.376 -10.702  19.716  1.00 21.01           C  
ATOM    819  CD  GLU A 133     -16.386  -9.355  20.394  1.00 21.46           C  
ATOM    820  OE1 GLU A 133     -15.286  -8.787  20.683  1.00 22.79           O  
ATOM    821  OE2 GLU A 133     -17.440  -8.716  20.528  1.00 19.77           O  
ATOM    822  N   ARG A 134     -12.933 -13.384  17.905  1.00 19.40           N  
ATOM    823  CA  ARG A 134     -11.737 -13.614  17.117  1.00 18.64           C  
ATOM    824  C   ARG A 134     -12.091 -14.558  15.964  1.00 21.26           C  
ATOM    825  O   ARG A 134     -11.723 -14.265  14.819  1.00 21.31           O  
ATOM    826  CB  ARG A 134     -10.586 -14.120  18.005  1.00 19.56           C  
ATOM    827  CG  ARG A 134      -9.378 -14.409  17.116  1.00 19.33           C  
ATOM    828  CD  ARG A 134      -8.067 -14.491  17.898  1.00 19.50           C  
ATOM    829  NE  ARG A 134      -7.633 -13.129  18.211  1.00 18.76           N  
ATOM    830  CZ  ARG A 134      -6.457 -12.828  18.746  1.00 22.74           C  
ATOM    831  NH1 ARG A 134      -5.567 -13.790  19.008  1.00 20.85           N  
ATOM    832  NH2 ARG A 134      -6.214 -11.545  19.020  1.00 20.82           N  
ATOM    833  N   ARG A 135     -12.850 -15.625  16.286  1.00 21.20           N  
ATOM    834  CA  ARG A 135     -13.227 -16.608  15.263  1.00 23.27           C  
ATOM    835  C   ARG A 135     -14.106 -15.969  14.189  1.00 24.97           C  
ATOM    836  O   ARG A 135     -13.959 -16.313  13.005  1.00 25.57           O  
ATOM    837  CB  ARG A 135     -13.904 -17.817  15.892  1.00 22.79           C  
ATOM    838  CG  ARG A 135     -12.911 -18.659  16.680  1.00 22.50           C  
ATOM    839  CD  ARG A 135     -13.589 -19.768  17.478  1.00 24.50           C  
ATOM    840  NE  ARG A 135     -14.132 -20.732  16.533  1.00 26.75           N  
ATOM    841  CZ  ARG A 135     -13.477 -21.602  15.780  1.00 31.99           C  
ATOM    842  NH1 ARG A 135     -12.205 -21.910  15.992  1.00 28.90           N  
ATOM    843  NH2 ARG A 135     -14.175 -22.237  14.856  1.00 37.43           N  
ATOM    844  N   ALA A 136     -14.971 -15.007  14.589  1.00 23.37           N  
ATOM    845  CA  ALA A 136     -15.835 -14.319  13.628  1.00 25.91           C  
ATOM    846  C   ALA A 136     -15.143 -13.139  12.940  1.00 25.38           C  
ATOM    847  O   ALA A 136     -15.723 -12.549  12.000  1.00 24.66           O  
ATOM    848  CB  ALA A 136     -17.118 -13.851  14.302  1.00 22.47           C  
ATOM    849  N   ARG A 137     -13.979 -12.724  13.468  1.00 24.12           N  
ATOM    850  CA  ARG A 137     -13.313 -11.463  13.131  1.00 22.75           C  
ATOM    851  C   ARG A 137     -14.311 -10.296  13.210  1.00 25.20           C  
ATOM    852  O   ARG A 137     -14.417  -9.474  12.302  1.00 23.63           O  
ATOM    853  CB  ARG A 137     -12.649 -11.633  11.753  1.00 26.42           C  
ATOM    854  CG  ARG A 137     -11.593 -10.556  11.564  1.00 29.04           C  
ATOM    855  CD  ARG A 137     -10.701 -10.867  10.331  1.00 40.27           C  
ATOM    856  NE  ARG A 137      -9.725 -11.967  10.175  1.00 49.17           N  
ATOM    857  CZ  ARG A 137      -8.384 -11.874  10.135  1.00 37.36           C  
ATOM    858  NH1 ARG A 137      -7.816 -10.740  10.496  1.00 35.04           N  
ATOM    859  NH2 ARG A 137      -7.609 -12.912   9.843  1.00 37.37           N  
ATOM    860  N   LYS A 138     -15.085 -10.204  14.298  1.00 22.82           N  
ATOM    861  CA  LYS A 138     -16.219  -9.282  14.298  1.00 23.92           C  
ATOM    862  C   LYS A 138     -16.680  -9.097  15.740  1.00 23.09           C  
ATOM    863  O   LYS A 138     -16.793 -10.072  16.461  1.00 21.51           O  
ATOM    864  CB  LYS A 138     -17.379  -9.885  13.487  1.00 28.81           C  
ATOM    865  CG  LYS A 138     -18.624  -9.044  13.291  1.00 45.13           C  
ATOM    866  CD  LYS A 138     -18.612  -7.792  12.415  1.00 52.15           C  
ATOM    867  CE  LYS A 138     -19.890  -6.982  12.631  1.00 55.91           C  
ATOM    868  NZ  LYS A 138     -20.300  -6.605  14.017  1.00 36.80           N  
ATOM    869  N   SER A 139     -16.972  -7.843  16.106  1.00 23.84           N  
ATOM    870  CA  SER A 139     -17.617  -7.521  17.378  1.00 22.19           C  
ATOM    871  C   SER A 139     -19.012  -8.163  17.376  1.00 18.88           C  
ATOM    872  O   SER A 139     -19.729  -8.082  16.371  1.00 22.11           O  
ATOM    873  CB  SER A 139     -17.716  -6.029  17.470  1.00 21.99           C  
ATOM    874  OG  SER A 139     -18.489  -5.606  18.584  1.00 20.46           O  
ATOM    875  N   MET A 140     -19.387  -8.797  18.494  1.00 19.60           N  
ATOM    876  CA  MET A 140     -20.682  -9.454  18.642  1.00 20.83           C  
ATOM    877  C   MET A 140     -21.284  -9.080  20.005  1.00 23.05           C  
ATOM    878  O   MET A 140     -22.304  -9.637  20.391  1.00 21.75           O  
ATOM    879  CB  MET A 140     -20.499 -10.965  18.482  1.00 22.36           C  
ATOM    880  CG  MET A 140     -20.346 -11.332  16.956  1.00 28.51           C  
ATOM    881  SD  MET A 140     -19.939 -13.057  16.757  1.00 34.68           S  
ATOM    882  CE  MET A 140     -21.653 -13.629  16.717  1.00 30.84           C  
ATOM    883  N   TYR A 141     -20.667  -8.110  20.699  1.00 19.57           N  
ATOM    884  CA  TYR A 141     -21.144  -7.733  22.025  1.00 21.16           C  
ATOM    885  C   TYR A 141     -21.395  -6.236  22.039  1.00 20.97           C  
ATOM    886  O   TYR A 141     -20.672  -5.499  21.337  1.00 21.17           O  
ATOM    887  CB  TYR A 141     -20.168  -8.138  23.127  1.00 18.42           C  
ATOM    888  CG  TYR A 141     -20.088  -9.650  23.324  1.00 17.62           C  
ATOM    889  CD1 TYR A 141     -19.357 -10.482  22.456  1.00 19.88           C  
ATOM    890  CD2 TYR A 141     -20.813 -10.258  24.356  1.00 19.64           C  
ATOM    891  CE1 TYR A 141     -19.336 -11.866  22.637  1.00 21.41           C  
ATOM    892  CE2 TYR A 141     -20.813 -11.649  24.525  1.00 20.21           C  
ATOM    893  CZ  TYR A 141     -20.036 -12.444  23.702  1.00 20.34           C  
ATOM    894  OH  TYR A 141     -19.953 -13.808  23.849  1.00 21.27           O  
ATOM    895  N   GLY A 142     -22.423  -5.831  22.803  1.00 18.43           N  
ATOM    896  CA  GLY A 142     -22.786  -4.415  22.880  1.00 18.63           C  
ATOM    897  C   GLY A 142     -22.294  -3.784  24.168  1.00 19.13           C  
ATOM    898  O   GLY A 142     -21.085  -3.744  24.478  1.00 20.38           O  
ATOM    899  N   LEU A 143     -23.237  -3.158  24.844  1.00 17.96           N  
ATOM    900  CA  LEU A 143     -22.961  -2.341  26.019  1.00 19.26           C  
ATOM    901  C   LEU A 143     -22.460  -3.218  27.168  1.00 19.75           C  
ATOM    902  O   LEU A 143     -22.849  -4.379  27.294  1.00 18.60           O  
ATOM    903  CB  LEU A 143     -24.189  -1.555  26.500  1.00 20.07           C  
ATOM    904  CG  LEU A 143     -24.824  -0.607  25.470  1.00 20.79           C  
ATOM    905  CD1 LEU A 143     -25.997   0.045  26.268  1.00 22.86           C  
ATOM    906  CD2 LEU A 143     -23.774   0.419  24.970  1.00 18.80           C  
ATOM    907  N   TYR A 144     -21.634  -2.594  28.007  1.00 18.46           N  
ATOM    908  CA  TYR A 144     -21.165  -3.202  29.242  1.00 19.00           C  
ATOM    909  C   TYR A 144     -22.324  -3.845  29.991  1.00 18.46           C  
ATOM    910  O   TYR A 144     -23.294  -3.174  30.358  1.00 18.59           O  
ATOM    911  CB  TYR A 144     -20.541  -2.087  30.093  1.00 19.53           C  
ATOM    912  CG  TYR A 144     -20.016  -2.554  31.449  1.00 18.89           C  
ATOM    913  CD1 TYR A 144     -18.803  -3.261  31.549  1.00 19.08           C  
ATOM    914  CD2 TYR A 144     -20.722  -2.275  32.626  1.00 20.56           C  
ATOM    915  CE1 TYR A 144     -18.299  -3.663  32.783  1.00 18.84           C  
ATOM    916  CE2 TYR A 144     -20.218  -2.660  33.866  1.00 21.40           C  
ATOM    917  CZ  TYR A 144     -19.017  -3.364  33.932  1.00 21.90           C  
ATOM    918  OH  TYR A 144     -18.491  -3.751  35.135  1.00 21.87           O  
ATOM    919  N   ARG A 145     -22.173  -5.165  30.253  1.00 17.61           N  
ATOM    920  CA  ARG A 145     -23.114  -5.966  31.044  1.00 17.61           C  
ATOM    921  C   ARG A 145     -24.558  -5.852  30.544  1.00 18.56           C  
ATOM    922  O   ARG A 145     -25.458  -5.904  31.366  1.00 21.49           O  
ATOM    923  CB  ARG A 145     -23.013  -5.575  32.542  1.00 15.90           C  
ATOM    924  CG  ARG A 145     -21.608  -5.862  33.059  1.00 19.28           C  
ATOM    925  CD  ARG A 145     -21.648  -5.740  34.605  1.00 20.64           C  
ATOM    926  NE  ARG A 145     -22.443  -6.841  35.163  1.00 19.66           N  
ATOM    927  CZ  ARG A 145     -22.391  -7.250  36.430  1.00 20.48           C  
ATOM    928  NH1 ARG A 145     -21.636  -6.587  37.309  1.00 19.66           N  
ATOM    929  NH2 ARG A 145     -22.985  -8.395  36.767  1.00 21.21           N  
ATOM    930  N   ASN A 146     -24.776  -5.725  29.220  1.00 18.02           N  
ATOM    931  CA  ASN A 146     -26.141  -5.686  28.731  1.00 19.65           C  
ATOM    932  C   ASN A 146     -26.321  -6.697  27.602  1.00 20.33           C  
ATOM    933  O   ASN A 146     -26.216  -6.330  26.429  1.00 20.46           O  
ATOM    934  CB  ASN A 146     -26.594  -4.282  28.308  1.00 20.15           C  
ATOM    935  CG  ASN A 146     -28.090  -4.318  28.028  1.00 22.23           C  
ATOM    936  OD1 ASN A 146     -28.678  -5.411  28.075  1.00 21.94           O  
ATOM    937  ND2 ASN A 146     -28.708  -3.178  27.724  1.00 20.96           N  
ATOM    938  N   PRO A 147     -26.595  -7.986  27.914  1.00 21.80           N  
ATOM    939  CA  PRO A 147     -26.920  -8.998  26.916  1.00 19.93           C  
ATOM    940  C   PRO A 147     -28.060  -8.671  25.935  1.00 20.29           C  
ATOM    941  O   PRO A 147     -28.089  -9.232  24.829  1.00 19.01           O  
ATOM    942  CB  PRO A 147     -27.318 -10.220  27.761  1.00 22.38           C  
ATOM    943  CG  PRO A 147     -26.502 -10.010  29.049  1.00 21.80           C  
ATOM    944  CD  PRO A 147     -26.526  -8.554  29.282  1.00 19.77           C  
ATOM    945  N   TYR A 148     -28.976  -7.768  26.311  1.00 22.87           N  
ATOM    946  CA  TYR A 148     -30.028  -7.302  25.396  1.00 23.78           C  
ATOM    947  C   TYR A 148     -29.451  -6.463  24.247  1.00 23.33           C  
ATOM    948  O   TYR A 148     -30.195  -6.042  23.360  1.00 23.60           O  
ATOM    949  CB  TYR A 148     -31.153  -6.558  26.135  1.00 19.92           C  
ATOM    950  CG  TYR A 148     -31.772  -7.498  27.156  1.00 21.12           C  
ATOM    951  CD1 TYR A 148     -32.691  -8.487  26.772  1.00 21.10           C  
ATOM    952  CD2 TYR A 148     -31.440  -7.395  28.513  1.00 21.43           C  
ATOM    953  CE1 TYR A 148     -33.233  -9.392  27.681  1.00 22.03           C  
ATOM    954  CE2 TYR A 148     -31.997  -8.271  29.437  1.00 22.32           C  
ATOM    955  CZ  TYR A 148     -32.862  -9.290  29.022  1.00 21.29           C  
ATOM    956  OH  TYR A 148     -33.355 -10.134  29.978  1.00 20.80           O  
ATOM    957  N   THR A 149     -28.175  -6.063  24.346  1.00 18.81           N  
ATOM    958  CA  THR A 149     -27.469  -5.386  23.272  1.00 20.60           C  
ATOM    959  C   THR A 149     -26.379  -6.255  22.635  1.00 19.48           C  
ATOM    960  O   THR A 149     -25.605  -5.751  21.809  1.00 21.00           O  
ATOM    961  CB  THR A 149     -26.900  -4.040  23.751  1.00 21.09           C  
ATOM    962  OG1 THR A 149     -25.885  -4.259  24.744  1.00 22.12           O  
ATOM    963  CG2 THR A 149     -27.986  -3.128  24.323  1.00 22.59           C  
ATOM    964  N   HIS A 150     -26.289  -7.546  22.981  1.00 20.71           N  
ATOM    965  CA  HIS A 150     -25.353  -8.431  22.331  1.00 21.55           C  
ATOM    966  C   HIS A 150     -26.010  -9.076  21.119  1.00 22.43           C  
ATOM    967  O   HIS A 150     -27.252  -9.117  20.986  1.00 22.56           O  
ATOM    968  CB  HIS A 150     -24.803  -9.533  23.250  1.00 21.32           C  
ATOM    969  CG  HIS A 150     -24.118  -9.025  24.490  1.00 22.03           C  
ATOM    970  ND1 HIS A 150     -23.616  -7.742  24.590  1.00 20.69           N  
ATOM    971  CD2 HIS A 150     -23.910  -9.614  25.685  1.00 20.82           C  
ATOM    972  CE1 HIS A 150     -23.091  -7.576  25.821  1.00 22.09           C  
ATOM    973  NE2 HIS A 150     -23.260  -8.703  26.497  1.00 21.07           N  
ATOM    974  N   HIS A 151     -25.148  -9.617  20.267  1.00 23.08           N  
ATOM    975  CA  HIS A 151     -25.595 -10.383  19.111  1.00 22.70           C  
ATOM    976  C   HIS A 151     -26.463 -11.551  19.594  1.00 23.49           C  
ATOM    977  O   HIS A 151     -26.145 -12.225  20.586  1.00 23.12           O  
ATOM    978  CB  HIS A 151     -24.372 -10.926  18.386  1.00 21.96           C  
ATOM    979  CG  HIS A 151     -24.619 -11.589  17.096  1.00 19.67           C  
ATOM    980  ND1 HIS A 151     -25.167 -12.839  16.988  1.00 22.12           N  
ATOM    981  CD2 HIS A 151     -24.266 -11.200  15.862  1.00 21.38           C  
ATOM    982  CE1 HIS A 151     -25.151 -13.204  15.700  1.00 24.01           C  
ATOM    983  NE2 HIS A 151     -24.613 -12.220  14.996  1.00 22.13           N  
ATOM    984  N   PRO A 152     -27.616 -11.808  18.933  1.00 21.99           N  
ATOM    985  CA  PRO A 152     -28.522 -12.888  19.325  1.00 23.95           C  
ATOM    986  C   PRO A 152     -27.848 -14.231  19.611  1.00 24.64           C  
ATOM    987  O   PRO A 152     -28.193 -14.881  20.599  1.00 24.85           O  
ATOM    988  CB  PRO A 152     -29.442 -12.995  18.103  1.00 25.04           C  
ATOM    989  CG  PRO A 152     -29.625 -11.518  17.807  1.00 23.94           C  
ATOM    990  CD  PRO A 152     -28.182 -10.993  17.846  1.00 21.91           C  
ATOM    991  N   CYS A 153     -26.833 -14.585  18.808  1.00 22.31           N  
ATOM    992  CA  CYS A 153     -26.176 -15.879  18.906  1.00 23.96           C  
ATOM    993  C   CYS A 153     -25.312 -15.978  20.165  1.00 24.82           C  
ATOM    994  O   CYS A 153     -24.921 -17.091  20.510  1.00 27.85           O  
ATOM    995  CB  CYS A 153     -25.318 -16.181  17.680  1.00 29.83           C  
ATOM    996  SG  CYS A 153     -26.280 -16.641  16.202  1.00 48.38           S  
ATOM    997  N   VAL A 154     -24.983 -14.850  20.821  1.00 22.27           N  
ATOM    998  CA  VAL A 154     -24.102 -14.904  21.994  1.00 23.16           C  
ATOM    999  C   VAL A 154     -24.794 -14.443  23.280  1.00 24.38           C  
ATOM   1000  O   VAL A 154     -24.122 -14.247  24.303  1.00 23.37           O  
ATOM   1001  CB  VAL A 154     -22.790 -14.110  21.764  1.00 24.90           C  
ATOM   1002  CG1 VAL A 154     -22.049 -14.605  20.532  1.00 31.82           C  
ATOM   1003  CG2 VAL A 154     -22.989 -12.582  21.713  1.00 23.83           C  
ATOM   1004  N   ARG A 155     -26.120 -14.197  23.248  1.00 22.82           N  
ATOM   1005  CA  ARG A 155     -26.770 -13.603  24.413  1.00 22.20           C  
ATOM   1006  C   ARG A 155     -26.648 -14.477  25.649  1.00 22.37           C  
ATOM   1007  O   ARG A 155     -26.599 -13.932  26.745  1.00 22.45           O  
ATOM   1008  CB  ARG A 155     -28.293 -13.389  24.303  1.00 25.17           C  
ATOM   1009  CG  ARG A 155     -28.540 -12.213  23.390  1.00 33.21           C  
ATOM   1010  CD  ARG A 155     -30.019 -11.750  23.493  1.00 34.28           C  
ATOM   1011  NE  ARG A 155     -29.897 -10.719  22.447  1.00 35.76           N  
ATOM   1012  CZ  ARG A 155     -30.487  -9.568  22.246  1.00 49.65           C  
ATOM   1013  NH1 ARG A 155     -31.678  -9.328  22.790  1.00 44.41           N  
ATOM   1014  NH2 ARG A 155     -29.931  -8.710  21.390  1.00 51.44           N  
ATOM   1015  N   GLN A 156     -26.621 -15.802  25.439  1.00 22.38           N  
ATOM   1016  CA  GLN A 156     -26.588 -16.751  26.536  1.00 25.24           C  
ATOM   1017  C   GLN A 156     -25.166 -17.278  26.748  1.00 23.87           C  
ATOM   1018  O   GLN A 156     -24.986 -18.356  27.289  1.00 27.31           O  
ATOM   1019  CB  GLN A 156     -27.633 -17.848  26.311  1.00 28.38           C  
ATOM   1020  CG  GLN A 156     -28.342 -18.211  27.620  1.00 34.67           C  
ATOM   1021  CD  GLN A 156     -29.584 -19.078  27.423  1.00 40.21           C  
ATOM   1022  OE1 GLN A 156     -30.181 -19.132  26.348  1.00 36.35           O  
ATOM   1023  NE2 GLN A 156     -30.027 -19.739  28.479  1.00 42.22           N  
ATOM   1024  N   THR A 157     -24.172 -16.447  26.442  1.00 22.37           N  
ATOM   1025  CA  THR A 157     -22.773 -16.762  26.747  1.00 19.58           C  
ATOM   1026  C   THR A 157     -22.427 -16.056  28.065  1.00 19.30           C  
ATOM   1027  O   THR A 157     -23.124 -15.132  28.500  1.00 21.91           O  
ATOM   1028  CB  THR A 157     -21.805 -16.292  25.649  1.00 18.83           C  
ATOM   1029  OG1 THR A 157     -21.949 -14.866  25.514  1.00 21.05           O  
ATOM   1030  CG2 THR A 157     -22.004 -17.028  24.324  1.00 20.48           C  
ATOM   1031  N   VAL A 158     -21.299 -16.462  28.651  1.00 20.12           N  
ATOM   1032  CA  VAL A 158     -20.628 -15.624  29.638  1.00 20.13           C  
ATOM   1033  C   VAL A 158     -19.980 -14.454  28.884  1.00 20.81           C  
ATOM   1034  O   VAL A 158     -19.220 -14.674  27.947  1.00 20.98           O  
ATOM   1035  CB  VAL A 158     -19.622 -16.511  30.400  1.00 21.59           C  
ATOM   1036  CG1 VAL A 158     -18.572 -15.680  31.138  1.00 19.76           C  
ATOM   1037  CG2 VAL A 158     -20.372 -17.399  31.385  1.00 22.69           C  
ATOM   1038  N   GLU A 159     -20.356 -13.224  29.284  1.00 19.20           N  
ATOM   1039  CA  GLU A 159     -20.030 -12.030  28.527  1.00 17.93           C  
ATOM   1040  C   GLU A 159     -18.791 -11.331  29.110  1.00 19.91           C  
ATOM   1041  O   GLU A 159     -18.374 -10.296  28.600  1.00 20.24           O  
ATOM   1042  CB  GLU A 159     -21.223 -11.079  28.427  1.00 20.68           C  
ATOM   1043  CG  GLU A 159     -21.778 -10.766  29.815  1.00 20.80           C  
ATOM   1044  CD  GLU A 159     -22.295  -9.383  30.090  1.00 27.24           C  
ATOM   1045  OE1 GLU A 159     -22.536  -8.624  29.118  1.00 26.02           O  
ATOM   1046  OE2 GLU A 159     -22.458  -9.111  31.318  1.00 30.44           O  
ATOM   1047  N   SER A 160     -18.241 -11.874  30.207  1.00 17.64           N  
ATOM   1048  CA  SER A 160     -17.039 -11.328  30.842  1.00 18.60           C  
ATOM   1049  C   SER A 160     -15.874 -11.195  29.864  1.00 19.84           C  
ATOM   1050  O   SER A 160     -15.569 -12.136  29.133  1.00 20.03           O  
ATOM   1051  CB  SER A 160     -16.644 -12.199  32.005  1.00 18.46           C  
ATOM   1052  OG  SER A 160     -15.358 -11.784  32.450  1.00 20.29           O  
ATOM   1053  N   THR A 161     -15.170 -10.045  29.922  1.00 19.31           N  
ATOM   1054  CA  THR A 161     -13.905  -9.867  29.207  1.00 18.23           C  
ATOM   1055  C   THR A 161     -12.707 -10.106  30.136  1.00 18.06           C  
ATOM   1056  O   THR A 161     -11.577  -9.884  29.735  1.00 18.39           O  
ATOM   1057  CB  THR A 161     -13.821  -8.486  28.559  1.00 20.28           C  
ATOM   1058  OG1 THR A 161     -14.175  -7.567  29.591  1.00 18.64           O  
ATOM   1059  CG2 THR A 161     -14.804  -8.397  27.398  1.00 18.34           C  
ATOM   1060  N   ALA A 162     -12.966 -10.475  31.396  1.00 16.94           N  
ATOM   1061  CA  ALA A 162     -11.909 -10.929  32.308  1.00 17.97           C  
ATOM   1062  C   ALA A 162     -10.733  -9.954  32.254  1.00 18.61           C  
ATOM   1063  O   ALA A 162      -9.618 -10.372  31.977  1.00 18.78           O  
ATOM   1064  CB  ALA A 162     -11.424 -12.351  31.955  1.00 20.06           C  
ATOM   1065  N   ASN A 163     -10.981  -8.678  32.603  1.00 18.66           N  
ATOM   1066  CA  ASN A 163     -10.017  -7.634  32.290  1.00 17.47           C  
ATOM   1067  C   ASN A 163      -9.659  -6.747  33.470  1.00 18.80           C  
ATOM   1068  O   ASN A 163      -9.101  -5.695  33.199  1.00 18.71           O  
ATOM   1069  CB  ASN A 163     -10.543  -6.775  31.132  1.00 17.84           C  
ATOM   1070  CG  ASN A 163     -11.775  -5.969  31.514  1.00 18.00           C  
ATOM   1071  OD1 ASN A 163     -12.319  -6.127  32.621  1.00 17.99           O  
ATOM   1072  ND2 ASN A 163     -12.222  -5.085  30.611  1.00 16.80           N  
ATOM   1073  N   THR A 164      -9.997  -7.136  34.716  1.00 19.58           N  
ATOM   1074  CA  THR A 164      -9.947  -6.210  35.851  1.00 19.63           C  
ATOM   1075  C   THR A 164      -8.790  -6.558  36.778  1.00 18.05           C  
ATOM   1076  O   THR A 164      -8.054  -5.670  37.167  1.00 17.25           O  
ATOM   1077  CB  THR A 164     -11.283  -6.271  36.635  1.00 25.02           C  
ATOM   1078  OG1 THR A 164     -12.258  -5.821  35.686  1.00 26.65           O  
ATOM   1079  CG2 THR A 164     -11.262  -5.414  37.876  1.00 30.52           C  
ATOM   1080  N   ASN A 165      -8.617  -7.832  37.146  1.00 19.28           N  
ATOM   1081  CA  ASN A 165      -7.603  -8.141  38.152  1.00 18.73           C  
ATOM   1082  C   ASN A 165      -7.173  -9.593  38.011  1.00 17.78           C  
ATOM   1083  O   ASN A 165      -7.810 -10.377  37.314  1.00 18.47           O  
ATOM   1084  CB  ASN A 165      -8.173  -7.869  39.540  1.00 17.66           C  
ATOM   1085  CG  ASN A 165      -7.143  -7.775  40.649  1.00 19.56           C  
ATOM   1086  OD1 ASN A 165      -5.921  -7.772  40.427  1.00 17.92           O  
ATOM   1087  ND2 ASN A 165      -7.634  -7.692  41.873  1.00 19.60           N  
ATOM   1088  N   VAL A 166      -6.066  -9.942  38.679  1.00 17.07           N  
ATOM   1089  CA  VAL A 166      -5.518 -11.283  38.640  1.00 17.58           C  
ATOM   1090  C   VAL A 166      -5.205 -11.726  40.067  1.00 19.14           C  
ATOM   1091  O   VAL A 166      -5.057 -10.894  40.946  1.00 18.55           O  
ATOM   1092  CB  VAL A 166      -4.279 -11.431  37.736  1.00 18.10           C  
ATOM   1093  CG1 VAL A 166      -4.621 -11.038  36.282  1.00 17.65           C  
ATOM   1094  CG2 VAL A 166      -3.094 -10.590  38.243  1.00 18.79           C  
ATOM   1095  N   VAL A 167      -5.110 -13.060  40.257  1.00 19.03           N  
ATOM   1096  CA  VAL A 167      -4.729 -13.617  41.547  1.00 19.76           C  
ATOM   1097  C   VAL A 167      -4.109 -14.989  41.284  1.00 20.20           C  
ATOM   1098  O   VAL A 167      -4.481 -15.671  40.328  1.00 20.69           O  
ATOM   1099  CB  VAL A 167      -5.925 -13.696  42.519  1.00 20.57           C  
ATOM   1100  CG1 VAL A 167      -7.014 -14.678  42.062  1.00 19.55           C  
ATOM   1101  CG2 VAL A 167      -5.466 -14.033  43.959  1.00 23.28           C  
ATOM   1102  N   MET A 168      -3.120 -15.360  42.119  1.00 20.60           N  
ATOM   1103  CA  MET A 168      -2.626 -16.732  42.183  1.00 20.48           C  
ATOM   1104  C   MET A 168      -3.134 -17.313  43.509  1.00 20.43           C  
ATOM   1105  O   MET A 168      -2.795 -16.814  44.582  1.00 20.77           O  
ATOM   1106  CB  MET A 168      -1.098 -16.733  42.221  1.00 21.25           C  
ATOM   1107  CG  MET A 168      -0.515 -18.163  42.308  1.00 21.95           C  
ATOM   1108  SD  MET A 168      -0.674 -19.126  40.798  1.00 28.54           S  
ATOM   1109  CE  MET A 168       0.588 -18.347  39.794  1.00 26.29           C  
ATOM   1110  N   HIS A 169      -4.000 -18.342  43.405  1.00 22.35           N  
ATOM   1111  CA  HIS A 169      -4.579 -18.945  44.601  1.00 20.77           C  
ATOM   1112  C   HIS A 169      -4.643 -20.455  44.390  1.00 22.99           C  
ATOM   1113  O   HIS A 169      -5.079 -20.910  43.333  1.00 23.19           O  
ATOM   1114  CB  HIS A 169      -5.975 -18.367  44.885  1.00 22.24           C  
ATOM   1115  CG  HIS A 169      -6.543 -19.015  46.112  1.00 21.19           C  
ATOM   1116  ND1 HIS A 169      -6.053 -18.662  47.352  1.00 21.79           N  
ATOM   1117  CD2 HIS A 169      -7.424 -20.020  46.289  1.00 21.59           C  
ATOM   1118  CE1 HIS A 169      -6.626 -19.426  48.290  1.00 21.50           C  
ATOM   1119  NE2 HIS A 169      -7.470 -20.269  47.680  1.00 21.36           N  
ATOM   1120  N   ALA A 170      -4.175 -21.228  45.395  1.00 25.41           N  
ATOM   1121  CA  ALA A 170      -4.223 -22.694  45.339  1.00 26.15           C  
ATOM   1122  C   ALA A 170      -3.561 -23.202  44.062  1.00 24.28           C  
ATOM   1123  O   ALA A 170      -4.067 -24.121  43.436  1.00 26.60           O  
ATOM   1124  CB  ALA A 170      -5.668 -23.167  45.450  1.00 23.35           C  
ATOM   1125  N   GLY A 171      -2.436 -22.569  43.688  1.00 27.43           N  
ATOM   1126  CA  GLY A 171      -1.620 -22.924  42.523  1.00 25.40           C  
ATOM   1127  C   GLY A 171      -2.279 -22.628  41.176  1.00 25.01           C  
ATOM   1128  O   GLY A 171      -1.803 -23.122  40.156  1.00 23.51           O  
ATOM   1129  N   ARG A 172      -3.360 -21.825  41.167  1.00 23.26           N  
ATOM   1130  CA  ARG A 172      -4.041 -21.505  39.921  1.00 23.38           C  
ATOM   1131  C   ARG A 172      -3.983 -19.989  39.718  1.00 23.57           C  
ATOM   1132  O   ARG A 172      -4.181 -19.230  40.670  1.00 20.62           O  
ATOM   1133  CB  ARG A 172      -5.504 -21.936  39.976  1.00 22.36           C  
ATOM   1134  CG  ARG A 172      -5.729 -23.397  40.329  1.00 29.16           C  
ATOM   1135  CD  ARG A 172      -7.210 -23.580  40.089  1.00 35.09           C  
ATOM   1136  NE  ARG A 172      -7.550 -24.981  40.346  1.00 38.29           N  
ATOM   1137  CZ  ARG A 172      -7.744 -25.915  39.448  1.00 39.63           C  
ATOM   1138  NH1 ARG A 172      -7.713 -25.647  38.147  1.00 33.97           N  
ATOM   1139  NH2 ARG A 172      -8.002 -27.141  39.890  1.00 43.83           N  
ATOM   1140  N   PHE A 173      -3.696 -19.589  38.468  1.00 20.08           N  
ATOM   1141  CA  PHE A 173      -3.577 -18.183  38.128  1.00 20.09           C  
ATOM   1142  C   PHE A 173      -4.870 -17.766  37.425  1.00 19.66           C  
ATOM   1143  O   PHE A 173      -5.256 -18.395  36.446  1.00 20.78           O  
ATOM   1144  CB  PHE A 173      -2.312 -17.985  37.268  1.00 20.93           C  
ATOM   1145  CG  PHE A 173      -2.151 -16.538  36.811  1.00 21.21           C  
ATOM   1146  CD1 PHE A 173      -1.863 -15.542  37.748  1.00 22.67           C  
ATOM   1147  CD2 PHE A 173      -2.341 -16.168  35.479  1.00 23.75           C  
ATOM   1148  CE1 PHE A 173      -1.725 -14.207  37.379  1.00 24.18           C  
ATOM   1149  CE2 PHE A 173      -2.203 -14.811  35.089  1.00 23.89           C  
ATOM   1150  CZ  PHE A 173      -1.890 -13.838  36.048  1.00 22.20           C  
ATOM   1151  N   LEU A 174      -5.524 -16.727  37.954  1.00 19.07           N  
ATOM   1152  CA  LEU A 174      -6.878 -16.384  37.505  1.00 21.15           C  
ATOM   1153  C   LEU A 174      -6.937 -14.968  36.973  1.00 21.25           C  
ATOM   1154  O   LEU A 174      -6.354 -14.095  37.611  1.00 21.82           O  
ATOM   1155  CB  LEU A 174      -7.843 -16.431  38.680  1.00 20.52           C  
ATOM   1156  CG  LEU A 174      -8.457 -17.780  39.070  1.00 29.45           C  
ATOM   1157  CD1 LEU A 174      -7.553 -18.920  39.125  1.00 25.75           C  
ATOM   1158  CD2 LEU A 174      -9.218 -17.650  40.386  1.00 27.44           C  
ATOM   1159  N   ALA A 175      -7.700 -14.757  35.871  1.00 20.45           N  
ATOM   1160  CA  ALA A 175      -8.073 -13.414  35.416  1.00 21.62           C  
ATOM   1161  C   ALA A 175      -9.556 -13.231  35.744  1.00 19.65           C  
ATOM   1162  O   ALA A 175     -10.354 -14.163  35.535  1.00 21.10           O  
ATOM   1163  CB  ALA A 175      -7.875 -13.297  33.904  1.00 18.60           C  
ATOM   1164  N   MET A 176      -9.911 -12.043  36.275  1.00 18.07           N  
ATOM   1165  CA  MET A 176     -11.201 -11.834  36.931  1.00 17.94           C  
ATOM   1166  C   MET A 176     -11.885 -10.586  36.367  1.00 18.90           C  
ATOM   1167  O   MET A 176     -11.240  -9.632  35.972  1.00 17.78           O  
ATOM   1168  CB  MET A 176     -10.999 -11.623  38.439  1.00 17.67           C  
ATOM   1169  CG  MET A 176     -10.317 -12.848  39.068  1.00 18.57           C  
ATOM   1170  SD  MET A 176     -10.038 -12.612  40.838  1.00 20.92           S  
ATOM   1171  CE  MET A 176      -8.605 -11.505  40.804  1.00 18.67           C  
ATOM   1172  N   LYS A 177     -13.202 -10.662  36.277  1.00 19.49           N  
ATOM   1173  CA  LYS A 177     -14.078  -9.503  36.059  1.00 17.16           C  
ATOM   1174  C   LYS A 177     -15.398  -9.875  36.736  1.00 17.88           C  
ATOM   1175  O   LYS A 177     -15.864 -11.000  36.601  1.00 19.49           O  
ATOM   1176  CB  LYS A 177     -14.211  -9.222  34.546  1.00 16.08           C  
ATOM   1177  CG  LYS A 177     -15.004  -7.887  34.330  1.00 15.54           C  
ATOM   1178  CD  LYS A 177     -15.194  -7.766  32.794  1.00 16.11           C  
ATOM   1179  CE  LYS A 177     -15.844  -6.423  32.450  1.00 19.14           C  
ATOM   1180  NZ  LYS A 177     -14.984  -5.282  32.888  1.00 18.60           N  
ATOM   1181  N   GLU A 178     -16.022  -8.902  37.398  1.00 17.95           N  
ATOM   1182  CA  GLU A 178     -17.069  -9.167  38.372  1.00 16.79           C  
ATOM   1183  C   GLU A 178     -18.371  -9.655  37.749  1.00 17.30           C  
ATOM   1184  O   GLU A 178     -19.279  -9.996  38.526  1.00 19.76           O  
ATOM   1185  CB  GLU A 178     -17.291  -7.918  39.221  1.00 19.74           C  
ATOM   1186  CG  GLU A 178     -17.907  -6.730  38.473  1.00 18.86           C  
ATOM   1187  CD  GLU A 178     -17.474  -5.487  39.246  1.00 23.16           C  
ATOM   1188  OE1 GLU A 178     -16.277  -5.114  39.236  1.00 23.25           O  
ATOM   1189  OE2 GLU A 178     -18.340  -4.877  39.898  1.00 23.67           O  
ATOM   1190  N   ASN A 179     -18.504  -9.606  36.395  1.00 17.76           N  
ATOM   1191  CA  ASN A 179     -19.733 -10.087  35.755  1.00 19.55           C  
ATOM   1192  C   ASN A 179     -19.656 -11.568  35.358  1.00 20.47           C  
ATOM   1193  O   ASN A 179     -20.538 -12.078  34.658  1.00 21.48           O  
ATOM   1194  CB  ASN A 179     -20.145  -9.210  34.560  1.00 18.60           C  
ATOM   1195  CG  ASN A 179     -19.106  -9.158  33.472  1.00 22.87           C  
ATOM   1196  OD1 ASN A 179     -17.916  -9.406  33.713  1.00 19.28           O  
ATOM   1197  ND2 ASN A 179     -19.575  -8.884  32.260  1.00 20.49           N  
ATOM   1198  N   GLY A 180     -18.607 -12.286  35.776  1.00 20.86           N  
ATOM   1199  CA  GLY A 180     -18.573 -13.741  35.569  1.00 18.38           C  
ATOM   1200  C   GLY A 180     -17.612 -14.392  36.565  1.00 20.29           C  
ATOM   1201  O   GLY A 180     -16.969 -13.695  37.348  1.00 18.94           O  
ATOM   1202  N   ASN A 181     -17.542 -15.732  36.558  1.00 20.36           N  
ATOM   1203  CA  ASN A 181     -16.456 -16.379  37.273  1.00 21.38           C  
ATOM   1204  C   ASN A 181     -15.112 -16.142  36.553  1.00 19.29           C  
ATOM   1205  O   ASN A 181     -15.071 -15.678  35.419  1.00 20.98           O  
ATOM   1206  CB  ASN A 181     -16.766 -17.857  37.494  1.00 18.55           C  
ATOM   1207  CG  ASN A 181     -17.640 -17.991  38.723  1.00 20.10           C  
ATOM   1208  OD1 ASN A 181     -17.171 -17.716  39.832  1.00 20.05           O  
ATOM   1209  ND2 ASN A 181     -18.912 -18.302  38.545  1.00 21.04           N  
ATOM   1210  N   ALA A 182     -14.021 -16.516  37.223  1.00 19.22           N  
ATOM   1211  CA  ALA A 182     -12.672 -16.293  36.735  1.00 21.51           C  
ATOM   1212  C   ALA A 182     -12.373 -17.218  35.559  1.00 21.91           C  
ATOM   1213  O   ALA A 182     -12.907 -18.338  35.482  1.00 19.77           O  
ATOM   1214  CB  ALA A 182     -11.655 -16.528  37.857  1.00 18.83           C  
ATOM   1215  N   TYR A 183     -11.456 -16.760  34.707  1.00 19.09           N  
ATOM   1216  CA  TYR A 183     -10.803 -17.677  33.792  1.00 19.93           C  
ATOM   1217  C   TYR A 183      -9.389 -17.993  34.305  1.00 21.13           C  
ATOM   1218  O   TYR A 183      -8.672 -17.117  34.734  1.00 22.35           O  
ATOM   1219  CB  TYR A 183     -10.729 -17.079  32.383  1.00 19.47           C  
ATOM   1220  CG  TYR A 183     -12.079 -16.991  31.653  1.00 18.82           C  
ATOM   1221  CD1 TYR A 183     -12.942 -15.902  31.812  1.00 19.67           C  
ATOM   1222  CD2 TYR A 183     -12.441 -17.991  30.735  1.00 19.64           C  
ATOM   1223  CE1 TYR A 183     -14.127 -15.812  31.082  1.00 18.87           C  
ATOM   1224  CE2 TYR A 183     -13.628 -17.917  30.006  1.00 18.45           C  
ATOM   1225  CZ  TYR A 183     -14.461 -16.825  30.186  1.00 19.20           C  
ATOM   1226  OH  TYR A 183     -15.589 -16.778  29.404  1.00 18.24           O  
ATOM   1227  N   GLU A 184      -9.000 -19.257  34.237  1.00 18.63           N  
ATOM   1228  CA  GLU A 184      -7.676 -19.700  34.657  1.00 19.42           C  
ATOM   1229  C   GLU A 184      -6.724 -19.645  33.463  1.00 19.96           C  
ATOM   1230  O   GLU A 184      -7.089 -19.951  32.333  1.00 21.51           O  
ATOM   1231  CB  GLU A 184      -7.711 -21.122  35.214  1.00 20.31           C  
ATOM   1232  CG  GLU A 184      -6.312 -21.587  35.654  1.00 20.71           C  
ATOM   1233  CD  GLU A 184      -6.281 -22.942  36.327  1.00 25.50           C  
ATOM   1234  OE1 GLU A 184      -7.348 -23.563  36.412  1.00 27.11           O  
ATOM   1235  OE2 GLU A 184      -5.166 -23.345  36.768  1.00 24.17           O  
ATOM   1236  N   MET A 185      -5.498 -19.182  33.723  1.00 24.03           N  
ATOM   1237  CA  MET A 185      -4.491 -19.182  32.678  1.00 20.66           C  
ATOM   1238  C   MET A 185      -3.246 -19.869  33.218  1.00 18.96           C  
ATOM   1239  O   MET A 185      -3.013 -19.859  34.427  1.00 20.10           O  
ATOM   1240  CB  MET A 185      -4.077 -17.760  32.319  1.00 20.30           C  
ATOM   1241  CG  MET A 185      -5.266 -16.889  31.896  1.00 21.95           C  
ATOM   1242  SD  MET A 185      -4.905 -15.128  31.841  1.00 24.03           S  
ATOM   1243  CE  MET A 185      -4.253 -15.024  30.161  1.00 20.93           C  
ATOM   1244  N   ASP A 186      -2.451 -20.393  32.302  1.00 21.36           N  
ATOM   1245  CA  ASP A 186      -1.122 -20.909  32.661  1.00 19.94           C  
ATOM   1246  C   ASP A 186      -0.250 -19.736  33.090  1.00 19.48           C  
ATOM   1247  O   ASP A 186      -0.183 -18.751  32.368  1.00 20.44           O  
ATOM   1248  CB  ASP A 186      -0.498 -21.651  31.493  1.00 21.43           C  
ATOM   1249  CG  ASP A 186       0.830 -22.317  31.852  1.00 26.71           C  
ATOM   1250  OD1 ASP A 186       1.875 -21.623  31.912  1.00 22.06           O  
ATOM   1251  OD2 ASP A 186       0.779 -23.495  32.198  1.00 30.10           O  
ATOM   1252  N   PRO A 187       0.457 -19.773  34.244  1.00 21.98           N  
ATOM   1253  CA  PRO A 187       1.230 -18.616  34.694  1.00 22.15           C  
ATOM   1254  C   PRO A 187       2.524 -18.321  33.937  1.00 21.76           C  
ATOM   1255  O   PRO A 187       3.118 -17.255  34.144  1.00 23.92           O  
ATOM   1256  CB  PRO A 187       1.543 -18.904  36.166  1.00 22.13           C  
ATOM   1257  CG  PRO A 187       1.538 -20.392  36.230  1.00 23.78           C  
ATOM   1258  CD  PRO A 187       0.494 -20.869  35.221  1.00 23.24           C  
ATOM   1259  N   HIS A 188       2.914 -19.224  33.042  1.00 20.31           N  
ATOM   1260  CA  HIS A 188       4.154 -19.073  32.288  1.00 21.48           C  
ATOM   1261  C   HIS A 188       3.840 -18.732  30.831  1.00 21.51           C  
ATOM   1262  O   HIS A 188       4.524 -17.894  30.270  1.00 23.20           O  
ATOM   1263  CB  HIS A 188       4.974 -20.373  32.361  1.00 20.98           C  
ATOM   1264  CG  HIS A 188       5.069 -20.894  33.747  1.00 21.41           C  
ATOM   1265  ND1 HIS A 188       5.712 -20.224  34.765  1.00 21.31           N  
ATOM   1266  CD2 HIS A 188       4.512 -21.972  34.309  1.00 23.53           C  
ATOM   1267  CE1 HIS A 188       5.602 -20.913  35.903  1.00 22.53           C  
ATOM   1268  NE2 HIS A 188       4.863 -21.984  35.658  1.00 24.96           N  
ATOM   1269  N   THR A 189       2.888 -19.452  30.218  1.00 20.81           N  
ATOM   1270  CA  THR A 189       2.563 -19.267  28.817  1.00 20.64           C  
ATOM   1271  C   THR A 189       1.392 -18.310  28.669  1.00 19.41           C  
ATOM   1272  O   THR A 189       1.119 -17.869  27.549  1.00 19.63           O  
ATOM   1273  CB  THR A 189       2.247 -20.572  28.084  1.00 23.72           C  
ATOM   1274  OG1 THR A 189       1.028 -21.028  28.657  1.00 23.49           O  
ATOM   1275  CG2 THR A 189       3.400 -21.571  28.154  1.00 25.36           C  
ATOM   1276  N   LEU A 190       0.653 -18.107  29.762  1.00 18.57           N  
ATOM   1277  CA  LEU A 190      -0.619 -17.359  29.751  1.00 19.55           C  
ATOM   1278  C   LEU A 190      -1.675 -17.981  28.843  1.00 19.19           C  
ATOM   1279  O   LEU A 190      -2.667 -17.320  28.554  1.00 20.76           O  
ATOM   1280  CB  LEU A 190      -0.421 -15.855  29.480  1.00 18.77           C  
ATOM   1281  CG  LEU A 190       0.469 -15.098  30.477  1.00 20.06           C  
ATOM   1282  CD1 LEU A 190       0.694 -13.653  29.995  1.00 19.61           C  
ATOM   1283  CD2 LEU A 190      -0.152 -15.107  31.881  1.00 20.93           C  
ATOM   1284  N   LYS A 191      -1.515 -19.261  28.474  1.00 20.38           N  
ATOM   1285  CA  LYS A 191      -2.585 -19.991  27.786  1.00 20.93           C  
ATOM   1286  C   LYS A 191      -3.794 -20.101  28.699  1.00 20.10           C  
ATOM   1287  O   LYS A 191      -3.627 -20.311  29.909  1.00 21.98           O  
ATOM   1288  CB  LYS A 191      -2.030 -21.383  27.410  1.00 22.23           C  
ATOM   1289  CG  LYS A 191      -3.024 -22.287  26.688  1.00 29.93           C  
ATOM   1290  CD  LYS A 191      -2.411 -23.535  26.059  1.00 38.27           C  
ATOM   1291  CE  LYS A 191      -3.413 -24.373  25.285  1.00 37.35           C  
ATOM   1292  NZ  LYS A 191      -3.786 -23.594  24.111  1.00 40.71           N  
ATOM   1293  N   THR A 192      -4.999 -19.878  28.128  1.00 19.09           N  
ATOM   1294  CA  THR A 192      -6.219 -20.034  28.913  1.00 20.07           C  
ATOM   1295  C   THR A 192      -6.514 -21.529  29.106  1.00 20.97           C  
ATOM   1296  O   THR A 192      -6.445 -22.308  28.140  1.00 19.76           O  
ATOM   1297  CB  THR A 192      -7.362 -19.305  28.217  1.00 21.19           C  
ATOM   1298  OG1 THR A 192      -6.967 -17.928  28.260  1.00 22.81           O  
ATOM   1299  CG2 THR A 192      -8.670 -19.483  28.979  1.00 19.11           C  
ATOM   1300  N   LEU A 193      -6.839 -21.890  30.362  1.00 21.57           N  
ATOM   1301  CA  LEU A 193      -6.998 -23.279  30.770  1.00 22.72           C  
ATOM   1302  C   LEU A 193      -8.454 -23.652  31.049  1.00 21.69           C  
ATOM   1303  O   LEU A 193      -8.791 -24.831  30.967  1.00 21.92           O  
ATOM   1304  CB  LEU A 193      -6.144 -23.628  31.975  1.00 22.42           C  
ATOM   1305  CG  LEU A 193      -4.647 -23.344  31.824  1.00 23.06           C  
ATOM   1306  CD1 LEU A 193      -3.960 -23.688  33.131  1.00 23.74           C  
ATOM   1307  CD2 LEU A 193      -4.038 -24.127  30.624  1.00 24.42           C  
ATOM   1308  N   GLY A 194      -9.309 -22.680  31.373  1.00 19.47           N  
ATOM   1309  CA  GLY A 194     -10.678 -23.032  31.724  1.00 21.02           C  
ATOM   1310  C   GLY A 194     -11.402 -21.873  32.392  1.00 23.95           C  
ATOM   1311  O   GLY A 194     -10.819 -20.800  32.570  1.00 23.04           O  
ATOM   1312  N   TYR A 195     -12.673 -22.138  32.737  1.00 21.78           N  
ATOM   1313  CA  TYR A 195     -13.529 -21.165  33.396  1.00 20.06           C  
ATOM   1314  C   TYR A 195     -13.995 -21.736  34.726  1.00 20.55           C  
ATOM   1315  O   TYR A 195     -14.270 -22.933  34.827  1.00 20.93           O  
ATOM   1316  CB  TYR A 195     -14.722 -20.948  32.457  1.00 20.18           C  
ATOM   1317  CG  TYR A 195     -15.816 -20.079  33.059  1.00 22.01           C  
ATOM   1318  CD1 TYR A 195     -15.664 -18.686  33.097  1.00 21.33           C  
ATOM   1319  CD2 TYR A 195     -16.994 -20.638  33.580  1.00 19.75           C  
ATOM   1320  CE1 TYR A 195     -16.632 -17.850  33.626  1.00 20.68           C  
ATOM   1321  CE2 TYR A 195     -17.979 -19.797  34.105  1.00 19.99           C  
ATOM   1322  CZ  TYR A 195     -17.806 -18.412  34.112  1.00 21.57           C  
ATOM   1323  OH  TYR A 195     -18.754 -17.600  34.653  1.00 21.13           O  
ATOM   1324  N   ASN A 196     -14.113 -20.859  35.722  1.00 18.38           N  
ATOM   1325  CA  ASN A 196     -14.685 -21.181  37.028  1.00 19.97           C  
ATOM   1326  C   ASN A 196     -13.949 -22.354  37.666  1.00 21.89           C  
ATOM   1327  O   ASN A 196     -14.564 -23.389  38.012  1.00 21.51           O  
ATOM   1328  CB  ASN A 196     -16.186 -21.458  36.938  1.00 17.73           C  
ATOM   1329  CG  ASN A 196     -16.879 -21.439  38.290  1.00 22.31           C  
ATOM   1330  OD1 ASN A 196     -16.294 -21.044  39.309  1.00 21.41           O  
ATOM   1331  ND2 ASN A 196     -18.159 -21.794  38.294  1.00 23.47           N  
ATOM   1332  N   PRO A 197     -12.609 -22.247  37.838  1.00 21.46           N  
ATOM   1333  CA  PRO A 197     -11.826 -23.380  38.337  1.00 22.58           C  
ATOM   1334  C   PRO A 197     -12.234 -23.908  39.715  1.00 22.57           C  
ATOM   1335  O   PRO A 197     -12.086 -25.104  39.974  1.00 24.00           O  
ATOM   1336  CB  PRO A 197     -10.410 -22.825  38.317  1.00 23.44           C  
ATOM   1337  CG  PRO A 197     -10.596 -21.339  38.474  1.00 24.34           C  
ATOM   1338  CD  PRO A 197     -11.758 -21.077  37.565  1.00 21.43           C  
ATOM   1339  N   PHE A 198     -12.740 -23.038  40.589  1.00 21.60           N  
ATOM   1340  CA  PHE A 198     -13.214 -23.437  41.917  1.00 22.90           C  
ATOM   1341  C   PHE A 198     -14.695 -23.851  41.939  1.00 23.27           C  
ATOM   1342  O   PHE A 198     -15.261 -24.124  43.027  1.00 23.33           O  
ATOM   1343  CB  PHE A 198     -12.966 -22.295  42.907  1.00 25.55           C  
ATOM   1344  CG  PHE A 198     -11.504 -21.885  43.008  1.00 25.32           C  
ATOM   1345  CD1 PHE A 198     -10.481 -22.841  43.085  1.00 22.80           C  
ATOM   1346  CD2 PHE A 198     -11.153 -20.549  42.917  1.00 26.28           C  
ATOM   1347  CE1 PHE A 198      -9.140 -22.468  43.177  1.00 27.38           C  
ATOM   1348  CE2 PHE A 198      -9.808 -20.166  43.011  1.00 27.53           C  
ATOM   1349  CZ  PHE A 198      -8.799 -21.125  43.115  1.00 27.68           C  
ATOM   1350  N   ASN A 199     -15.332 -23.879  40.763  1.00 22.45           N  
ATOM   1351  CA  ASN A 199     -16.708 -24.344  40.599  1.00 22.55           C  
ATOM   1352  C   ASN A 199     -17.660 -23.601  41.537  1.00 24.49           C  
ATOM   1353  O   ASN A 199     -18.444 -24.208  42.270  1.00 24.49           O  
ATOM   1354  CB  ASN A 199     -16.846 -25.863  40.835  1.00 25.42           C  
ATOM   1355  CG  ASN A 199     -16.215 -26.643  39.717  1.00 32.55           C  
ATOM   1356  OD1 ASN A 199     -15.250 -27.392  39.950  1.00 38.53           O  
ATOM   1357  ND2 ASN A 199     -16.723 -26.462  38.509  1.00 31.96           N  
ATOM   1358  N   LEU A 200     -17.526 -22.278  41.607  1.00 23.21           N  
ATOM   1359  CA  LEU A 200     -18.479 -21.501  42.379  1.00 21.69           C  
ATOM   1360  C   LEU A 200     -19.888 -21.674  41.818  1.00 21.83           C  
ATOM   1361  O   LEU A 200     -20.072 -21.727  40.603  1.00 22.91           O  
ATOM   1362  CB  LEU A 200     -18.080 -20.028  42.516  1.00 22.68           C  
ATOM   1363  CG  LEU A 200     -16.639 -19.784  43.001  1.00 21.42           C  
ATOM   1364  CD1 LEU A 200     -16.523 -18.263  43.157  1.00 21.63           C  
ATOM   1365  CD2 LEU A 200     -16.314 -20.465  44.307  1.00 24.24           C  
ATOM   1366  N   PRO A 201     -20.919 -21.750  42.706  1.00 22.97           N  
ATOM   1367  CA  PRO A 201     -22.309 -21.892  42.273  1.00 23.98           C  
ATOM   1368  C   PRO A 201     -22.934 -20.591  41.773  1.00 24.32           C  
ATOM   1369  O   PRO A 201     -23.960 -20.605  41.100  1.00 25.62           O  
ATOM   1370  CB  PRO A 201     -23.066 -22.361  43.533  1.00 23.89           C  
ATOM   1371  CG  PRO A 201     -22.200 -21.779  44.656  1.00 23.10           C  
ATOM   1372  CD  PRO A 201     -20.766 -21.858  44.169  1.00 22.73           C  
ATOM   1373  N   SER A 202     -22.328 -19.451  42.131  1.00 21.59           N  
ATOM   1374  CA  SER A 202     -22.828 -18.179  41.622  1.00 22.92           C  
ATOM   1375  C   SER A 202     -22.421 -18.034  40.149  1.00 21.97           C  
ATOM   1376  O   SER A 202     -21.486 -18.698  39.667  1.00 21.87           O  
ATOM   1377  CB  SER A 202     -22.252 -17.059  42.421  1.00 26.08           C  
ATOM   1378  OG  SER A 202     -20.855 -17.222  42.480  1.00 32.46           O  
ATOM   1379  N   LYS A 203     -23.108 -17.141  39.436  1.00 19.22           N  
ATOM   1380  CA  LYS A 203     -22.732 -16.868  38.059  1.00 17.65           C  
ATOM   1381  C   LYS A 203     -21.539 -15.900  38.019  1.00 17.74           C  
ATOM   1382  O   LYS A 203     -20.972 -15.689  36.930  1.00 19.28           O  
ATOM   1383  CB  LYS A 203     -23.914 -16.269  37.306  1.00 20.48           C  
ATOM   1384  CG  LYS A 203     -25.104 -17.253  37.191  1.00 20.48           C  
ATOM   1385  CD  LYS A 203     -26.180 -16.563  36.369  1.00 26.48           C  
ATOM   1386  CE  LYS A 203     -27.285 -17.545  36.557  1.00 27.49           C  
ATOM   1387  NZ  LYS A 203     -27.815 -17.940  35.287  1.00 30.97           N  
ATOM   1388  N   THR A 204     -21.197 -15.298  39.171  1.00 18.36           N  
ATOM   1389  CA  THR A 204     -20.219 -14.192  39.160  1.00 20.32           C  
ATOM   1390  C   THR A 204     -19.218 -14.415  40.275  1.00 21.60           C  
ATOM   1391  O   THR A 204     -19.544 -15.106  41.278  1.00 21.08           O  
ATOM   1392  CB  THR A 204     -20.910 -12.832  39.375  1.00 20.81           C  
ATOM   1393  OG1 THR A 204     -21.593 -12.937  40.643  1.00 21.82           O  
ATOM   1394  CG2 THR A 204     -21.921 -12.525  38.277  1.00 21.57           C  
ATOM   1395  N   MET A 205     -18.045 -13.770  40.098  1.00 18.94           N  
ATOM   1396  CA  MET A 205     -17.130 -13.668  41.222  1.00 19.35           C  
ATOM   1397  C   MET A 205     -16.527 -12.273  41.162  1.00 19.79           C  
ATOM   1398  O   MET A 205     -16.153 -11.812  40.100  1.00 19.21           O  
ATOM   1399  CB  MET A 205     -15.993 -14.713  41.164  1.00 18.10           C  
ATOM   1400  CG  MET A 205     -15.137 -14.680  42.450  1.00 17.17           C  
ATOM   1401  SD  MET A 205     -13.665 -15.721  42.324  1.00 20.78           S  
ATOM   1402  CE  MET A 205     -12.602 -14.666  41.332  1.00 21.29           C  
ATOM   1403  N   THR A 206     -16.396 -11.633  42.329  1.00 20.80           N  
ATOM   1404  CA  THR A 206     -15.697 -10.353  42.408  1.00 20.11           C  
ATOM   1405  C   THR A 206     -14.308 -10.465  41.758  1.00 21.03           C  
ATOM   1406  O   THR A 206     -13.641 -11.535  41.801  1.00 17.61           O  
ATOM   1407  CB  THR A 206     -15.611  -9.958  43.889  1.00 18.40           C  
ATOM   1408  OG1 THR A 206     -15.061  -8.639  43.908  1.00 20.60           O  
ATOM   1409  CG2 THR A 206     -14.667 -10.830  44.701  1.00 20.33           C  
ATOM   1410  N   ALA A 207     -13.838  -9.327  41.230  1.00 18.32           N  
ATOM   1411  CA  ALA A 207     -12.444  -9.223  40.794  1.00 19.91           C  
ATOM   1412  C   ALA A 207     -11.579  -8.738  41.945  1.00 19.47           C  
ATOM   1413  O   ALA A 207     -10.394  -8.532  41.725  1.00 20.42           O  
ATOM   1414  CB  ALA A 207     -12.317  -8.287  39.604  1.00 23.26           C  
ATOM   1415  N   HIS A 208     -12.176  -8.592  43.150  1.00 17.38           N  
ATOM   1416  CA  HIS A 208     -11.439  -8.172  44.333  1.00 19.03           C  
ATOM   1417  C   HIS A 208     -11.537  -9.182  45.469  1.00 20.41           C  
ATOM   1418  O   HIS A 208     -11.800  -8.787  46.601  1.00 21.07           O  
ATOM   1419  CB  HIS A 208     -11.866  -6.749  44.744  1.00 19.14           C  
ATOM   1420  CG  HIS A 208     -11.268  -5.713  43.844  1.00 20.36           C  
ATOM   1421  ND1 HIS A 208      -9.914  -5.461  43.878  1.00 19.30           N  
ATOM   1422  CD2 HIS A 208     -11.794  -4.953  42.852  1.00 18.31           C  
ATOM   1423  CE1 HIS A 208      -9.625  -4.528  42.975  1.00 21.21           C  
ATOM   1424  NE2 HIS A 208     -10.767  -4.180  42.350  1.00 19.98           N  
ATOM   1425  N   PRO A 209     -11.239 -10.494  45.262  1.00 19.19           N  
ATOM   1426  CA  PRO A 209     -11.146 -11.385  46.400  1.00 17.50           C  
ATOM   1427  C   PRO A 209      -9.877 -11.117  47.170  1.00 22.81           C  
ATOM   1428  O   PRO A 209      -8.924 -10.560  46.625  1.00 22.46           O  
ATOM   1429  CB  PRO A 209     -11.121 -12.783  45.773  1.00 21.91           C  
ATOM   1430  CG  PRO A 209     -10.383 -12.508  44.444  1.00 19.74           C  
ATOM   1431  CD  PRO A 209     -10.893 -11.141  43.988  1.00 17.66           C  
ATOM   1432  N   LYS A 210      -9.893 -11.457  48.457  1.00 20.59           N  
ATOM   1433  CA  LYS A 210      -8.778 -11.094  49.323  1.00 19.61           C  
ATOM   1434  C   LYS A 210      -8.182 -12.383  49.881  1.00 22.49           C  
ATOM   1435  O   LYS A 210      -8.929 -13.263  50.342  1.00 22.82           O  
ATOM   1436  CB  LYS A 210      -9.342 -10.265  50.477  1.00 19.71           C  
ATOM   1437  CG  LYS A 210     -10.136  -8.987  50.100  1.00 18.33           C  
ATOM   1438  CD  LYS A 210      -9.401  -7.943  49.259  1.00 19.76           C  
ATOM   1439  CE  LYS A 210     -10.377  -6.887  48.770  1.00 21.15           C  
ATOM   1440  NZ  LYS A 210      -9.706  -5.846  47.938  1.00 22.20           N  
ATOM   1441  N   GLN A 211      -6.850 -12.478  49.808  1.00 22.30           N  
ATOM   1442  CA  GLN A 211      -6.167 -13.686  50.221  1.00 23.93           C  
ATOM   1443  C   GLN A 211      -5.724 -13.488  51.660  1.00 23.33           C  
ATOM   1444  O   GLN A 211      -4.767 -12.776  51.910  1.00 23.46           O  
ATOM   1445  CB  GLN A 211      -5.039 -13.989  49.239  1.00 23.84           C  
ATOM   1446  CG  GLN A 211      -4.466 -15.392  49.359  1.00 36.13           C  
ATOM   1447  CD  GLN A 211      -3.559 -15.730  48.187  1.00 41.74           C  
ATOM   1448  OE1 GLN A 211      -3.910 -16.499  47.276  1.00 36.64           O  
ATOM   1449  NE2 GLN A 211      -2.397 -15.099  48.175  1.00 39.89           N  
ATOM   1450  N   CYS A 212      -6.454 -14.137  52.556  1.00 23.57           N  
ATOM   1451  CA  CYS A 212      -6.326 -14.027  53.994  1.00 22.92           C  
ATOM   1452  C   CYS A 212      -4.922 -14.472  54.424  1.00 20.94           C  
ATOM   1453  O   CYS A 212      -4.485 -15.576  54.116  1.00 23.07           O  
ATOM   1454  CB  CYS A 212      -7.378 -14.918  54.639  1.00 22.58           C  
ATOM   1455  SG  CYS A 212      -7.326 -14.878  56.453  1.00 25.64           S  
ATOM   1456  N   SER A 213      -4.227 -13.606  55.151  1.00 22.63           N  
ATOM   1457  CA  SER A 213      -2.852 -13.932  55.549  1.00 26.49           C  
ATOM   1458  C   SER A 213      -2.846 -14.858  56.769  1.00 30.17           C  
ATOM   1459  O   SER A 213      -1.794 -15.396  57.104  1.00 32.31           O  
ATOM   1460  CB  SER A 213      -2.052 -12.681  55.769  1.00 31.58           C  
ATOM   1461  OG  SER A 213      -2.557 -12.013  56.923  1.00 37.44           O  
ATOM   1462  N   VAL A 214      -4.014 -15.079  57.387  1.00 28.34           N  
ATOM   1463  CA  VAL A 214      -4.128 -15.971  58.543  1.00 31.08           C  
ATOM   1464  C   VAL A 214      -4.446 -17.387  58.079  1.00 31.58           C  
ATOM   1465  O   VAL A 214      -3.711 -18.306  58.422  1.00 31.73           O  
ATOM   1466  CB  VAL A 214      -5.119 -15.490  59.616  1.00 31.46           C  
ATOM   1467  CG1 VAL A 214      -5.258 -16.483  60.778  1.00 33.52           C  
ATOM   1468  CG2 VAL A 214      -4.695 -14.139  60.148  1.00 27.60           C  
ATOM   1469  N   THR A 215      -5.532 -17.549  57.296  1.00 23.54           N  
ATOM   1470  CA  THR A 215      -6.014 -18.863  56.904  1.00 25.58           C  
ATOM   1471  C   THR A 215      -5.443 -19.247  55.531  1.00 26.85           C  
ATOM   1472  O   THR A 215      -5.462 -20.418  55.149  1.00 27.24           O  
ATOM   1473  CB  THR A 215      -7.545 -18.877  56.897  1.00 28.21           C  
ATOM   1474  OG1 THR A 215      -7.913 -17.977  55.845  1.00 25.73           O  
ATOM   1475  CG2 THR A 215      -8.178 -18.448  58.218  1.00 27.15           C  
ATOM   1476  N   GLY A 216      -5.022 -18.246  54.739  1.00 24.77           N  
ATOM   1477  CA  GLY A 216      -4.641 -18.525  53.357  1.00 24.43           C  
ATOM   1478  C   GLY A 216      -5.850 -18.616  52.435  1.00 24.00           C  
ATOM   1479  O   GLY A 216      -5.692 -18.837  51.219  1.00 24.42           O  
ATOM   1480  N   ASN A 217      -7.047 -18.453  53.000  1.00 20.54           N  
ATOM   1481  CA  ASN A 217      -8.275 -18.555  52.223  1.00 20.42           C  
ATOM   1482  C   ASN A 217      -8.399 -17.382  51.244  1.00 20.38           C  
ATOM   1483  O   ASN A 217      -8.024 -16.259  51.562  1.00 21.81           O  
ATOM   1484  CB  ASN A 217      -9.538 -18.530  53.092  1.00 24.24           C  
ATOM   1485  CG  ASN A 217      -9.706 -19.764  53.963  1.00 24.95           C  
ATOM   1486  OD1 ASN A 217      -8.999 -20.765  53.799  1.00 24.66           O  
ATOM   1487  ND2 ASN A 217     -10.685 -19.744  54.848  1.00 24.38           N  
ATOM   1488  N   LEU A 218      -8.921 -17.690  50.037  1.00 22.10           N  
ATOM   1489  CA  LEU A 218      -9.355 -16.637  49.134  1.00 21.12           C  
ATOM   1490  C   LEU A 218     -10.796 -16.299  49.524  1.00 20.07           C  
ATOM   1491  O   LEU A 218     -11.699 -17.113  49.320  1.00 22.19           O  
ATOM   1492  CB  LEU A 218      -9.285 -17.131  47.680  1.00 20.77           C  
ATOM   1493  CG  LEU A 218      -9.505 -16.063  46.607  1.00 23.29           C  
ATOM   1494  CD1 LEU A 218      -8.418 -14.945  46.619  1.00 21.64           C  
ATOM   1495  CD2 LEU A 218      -9.686 -16.780  45.237  1.00 26.36           C  
ATOM   1496  N   VAL A 219     -10.980 -15.080  50.042  1.00 20.79           N  
ATOM   1497  CA  VAL A 219     -12.260 -14.678  50.588  1.00 21.24           C  
ATOM   1498  C   VAL A 219     -12.884 -13.685  49.625  1.00 21.01           C  
ATOM   1499  O   VAL A 219     -12.245 -12.701  49.242  1.00 21.54           O  
ATOM   1500  CB  VAL A 219     -12.097 -14.047  51.982  1.00 20.76           C  
ATOM   1501  CG1 VAL A 219     -13.463 -13.715  52.606  1.00 21.57           C  
ATOM   1502  CG2 VAL A 219     -11.274 -14.936  52.911  1.00 20.99           C  
ATOM   1503  N   GLY A 220     -14.132 -13.957  49.244  1.00 20.73           N  
ATOM   1504  CA  GLY A 220     -14.729 -13.046  48.280  1.00 21.72           C  
ATOM   1505  C   GLY A 220     -16.228 -13.248  48.214  1.00 19.23           C  
ATOM   1506  O   GLY A 220     -16.855 -13.764  49.139  1.00 20.37           O  
ATOM   1507  N   PHE A 221     -16.792 -12.795  47.096  1.00 21.21           N  
ATOM   1508  CA  PHE A 221     -18.240 -12.749  46.932  1.00 16.71           C  
ATOM   1509  C   PHE A 221     -18.517 -12.636  45.441  1.00 20.46           C  
ATOM   1510  O   PHE A 221     -17.601 -12.331  44.667  1.00 21.27           O  
ATOM   1511  CB  PHE A 221     -18.882 -11.575  47.704  1.00 19.89           C  
ATOM   1512  CG  PHE A 221     -18.495 -10.218  47.138  1.00 20.57           C  
ATOM   1513  CD1 PHE A 221     -17.242  -9.661  47.437  1.00 20.39           C  
ATOM   1514  CD2 PHE A 221     -19.386  -9.518  46.303  1.00 21.44           C  
ATOM   1515  CE1 PHE A 221     -16.866  -8.445  46.881  1.00 22.30           C  
ATOM   1516  CE2 PHE A 221     -18.981  -8.320  45.725  1.00 22.16           C  
ATOM   1517  CZ  PHE A 221     -17.737  -7.781  46.015  1.00 18.98           C  
ATOM   1518  N   GLY A 222     -19.791 -12.797  45.066  1.00 20.13           N  
ATOM   1519  CA  GLY A 222     -20.183 -12.439  43.704  1.00 20.64           C  
ATOM   1520  C   GLY A 222     -21.560 -11.788  43.835  1.00 22.16           C  
ATOM   1521  O   GLY A 222     -22.400 -12.311  44.591  1.00 23.17           O  
ATOM   1522  N   TYR A 223     -21.798 -10.666  43.135  1.00 19.38           N  
ATOM   1523  CA  TYR A 223     -23.121 -10.037  43.201  1.00 19.33           C  
ATOM   1524  C   TYR A 223     -23.775 -10.224  41.845  1.00 18.76           C  
ATOM   1525  O   TYR A 223     -23.127 -10.722  40.938  1.00 21.81           O  
ATOM   1526  CB  TYR A 223     -23.022  -8.581  43.717  1.00 19.95           C  
ATOM   1527  CG  TYR A 223     -22.417  -7.653  42.680  1.00 18.94           C  
ATOM   1528  CD1 TYR A 223     -21.027  -7.501  42.543  1.00 18.40           C  
ATOM   1529  CD2 TYR A 223     -23.260  -6.913  41.835  1.00 22.25           C  
ATOM   1530  CE1 TYR A 223     -20.481  -6.658  41.569  1.00 19.24           C  
ATOM   1531  CE2 TYR A 223     -22.736  -6.067  40.864  1.00 19.90           C  
ATOM   1532  CZ  TYR A 223     -21.355  -5.921  40.751  1.00 20.41           C  
ATOM   1533  OH  TYR A 223     -20.844  -5.097  39.799  1.00 21.20           O  
ATOM   1534  N   GLU A 224     -25.078  -9.907  41.737  1.00 19.22           N  
ATOM   1535  CA  GLU A 224     -25.915 -10.397  40.639  1.00 18.73           C  
ATOM   1536  C   GLU A 224     -25.688 -11.894  40.465  1.00 20.30           C  
ATOM   1537  O   GLU A 224     -25.531 -12.390  39.339  1.00 19.53           O  
ATOM   1538  CB  GLU A 224     -25.699  -9.646  39.310  1.00 17.90           C  
ATOM   1539  CG  GLU A 224     -25.958  -8.148  39.522  1.00 19.10           C  
ATOM   1540  CD  GLU A 224     -26.092  -7.322  38.262  1.00 21.99           C  
ATOM   1541  OE1 GLU A 224     -26.460  -7.859  37.195  1.00 21.50           O  
ATOM   1542  OE2 GLU A 224     -25.902  -6.083  38.355  1.00 22.32           O  
ATOM   1543  N   ALA A 225     -25.615 -12.586  41.624  1.00 19.53           N  
ATOM   1544  CA  ALA A 225     -25.145 -13.961  41.648  1.00 20.57           C  
ATOM   1545  C   ALA A 225     -26.080 -14.924  40.907  1.00 22.16           C  
ATOM   1546  O   ALA A 225     -25.627 -16.001  40.513  1.00 22.12           O  
ATOM   1547  CB  ALA A 225     -24.924 -14.380  43.089  1.00 19.73           C  
ATOM   1548  N   LYS A 226     -27.350 -14.506  40.688  1.00 22.80           N  
ATOM   1549  CA  LYS A 226     -28.303 -15.379  40.014  1.00 25.58           C  
ATOM   1550  C   LYS A 226     -28.656 -14.844  38.633  1.00 24.96           C  
ATOM   1551  O   LYS A 226     -29.574 -15.375  38.015  1.00 27.71           O  
ATOM   1552  CB  LYS A 226     -29.581 -15.615  40.833  1.00 23.50           C  
ATOM   1553  CG  LYS A 226     -29.253 -16.389  42.113  1.00 25.25           C  
ATOM   1554  CD  LYS A 226     -30.549 -16.861  42.768  1.00 31.65           C  
ATOM   1555  CE  LYS A 226     -30.387 -17.518  44.092  1.00 35.53           C  
ATOM   1556  NZ  LYS A 226     -31.614 -18.308  44.348  1.00 35.59           N  
ATOM   1557  N   GLY A 227     -27.910 -13.861  38.134  1.00 22.19           N  
ATOM   1558  CA  GLY A 227     -28.223 -13.380  36.790  1.00 22.78           C  
ATOM   1559  C   GLY A 227     -28.434 -11.874  36.747  1.00 20.46           C  
ATOM   1560  O   GLY A 227     -28.392 -11.187  37.772  1.00 23.93           O  
ATOM   1561  N   LEU A 228     -28.697 -11.354  35.527  1.00 21.01           N  
ATOM   1562  CA  LEU A 228     -28.845  -9.930  35.297  1.00 21.75           C  
ATOM   1563  C   LEU A 228     -29.845  -9.290  36.259  1.00 23.96           C  
ATOM   1564  O   LEU A 228     -31.012  -9.688  36.313  1.00 23.55           O  
ATOM   1565  CB  LEU A 228     -29.346  -9.866  33.855  1.00 23.84           C  
ATOM   1566  CG  LEU A 228     -28.751  -8.827  32.911  1.00 31.43           C  
ATOM   1567  CD1 LEU A 228     -27.206  -8.725  32.814  1.00 22.90           C  
ATOM   1568  CD2 LEU A 228     -29.327  -9.244  31.549  1.00 26.59           C  
ATOM   1569  N   ALA A 229     -29.349  -8.241  36.936  1.00 21.57           N  
ATOM   1570  CA  ALA A 229     -30.083  -7.360  37.826  1.00 22.39           C  
ATOM   1571  C   ALA A 229     -30.587  -8.074  39.082  1.00 22.72           C  
ATOM   1572  O   ALA A 229     -31.419  -7.504  39.771  1.00 24.71           O  
ATOM   1573  CB  ALA A 229     -31.209  -6.597  37.066  1.00 22.76           C  
ATOM   1574  N   THR A 230     -30.077  -9.274  39.420  1.00 20.86           N  
ATOM   1575  CA  THR A 230     -30.543  -9.955  40.623  1.00 20.20           C  
ATOM   1576  C   THR A 230     -29.882  -9.292  41.829  1.00 21.11           C  
ATOM   1577  O   THR A 230     -28.717  -8.862  41.786  1.00 22.19           O  
ATOM   1578  CB  THR A 230     -30.333 -11.478  40.576  1.00 22.85           C  
ATOM   1579  OG1 THR A 230     -28.927 -11.722  40.403  1.00 22.14           O  
ATOM   1580  CG2 THR A 230     -31.169 -12.136  39.477  1.00 21.92           C  
ATOM   1581  N   LYS A 231     -30.596  -9.276  42.953  1.00 20.79           N  
ATOM   1582  CA  LYS A 231     -30.041  -8.726  44.198  1.00 22.07           C  
ATOM   1583  C   LYS A 231     -29.210  -9.734  44.974  1.00 22.71           C  
ATOM   1584  O   LYS A 231     -28.563  -9.380  45.970  1.00 21.24           O  
ATOM   1585  CB  LYS A 231     -31.184  -8.221  45.096  1.00 22.09           C  
ATOM   1586  CG  LYS A 231     -31.759  -6.938  44.504  1.00 23.98           C  
ATOM   1587  CD  LYS A 231     -32.761  -6.244  45.440  1.00 29.85           C  
ATOM   1588  CE  LYS A 231     -33.900  -7.130  45.838  1.00 33.75           C  
ATOM   1589  NZ  LYS A 231     -34.867  -6.406  46.675  1.00 42.25           N  
ATOM   1590  N   ASP A 232     -29.204 -11.003  44.517  1.00 21.22           N  
ATOM   1591  CA  ASP A 232     -28.461 -12.048  45.210  1.00 21.83           C  
ATOM   1592  C   ASP A 232     -26.957 -11.776  45.267  1.00 22.33           C  
ATOM   1593  O   ASP A 232     -26.324 -11.392  44.285  1.00 22.16           O  
ATOM   1594  CB  ASP A 232     -28.698 -13.384  44.539  1.00 23.30           C  
ATOM   1595  CG  ASP A 232     -30.183 -13.683  44.462  1.00 26.95           C  
ATOM   1596  OD1 ASP A 232     -30.685 -14.230  45.432  1.00 25.16           O  
ATOM   1597  OD2 ASP A 232     -30.807 -13.258  43.487  1.00 28.56           O  
ATOM   1598  N   VAL A 233     -26.399 -12.014  46.453  1.00 21.75           N  
ATOM   1599  CA  VAL A 233     -24.968 -11.980  46.700  1.00 22.33           C  
ATOM   1600  C   VAL A 233     -24.551 -13.315  47.304  1.00 23.68           C  
ATOM   1601  O   VAL A 233     -25.216 -13.803  48.228  1.00 21.59           O  
ATOM   1602  CB  VAL A 233     -24.627 -10.798  47.623  1.00 20.89           C  
ATOM   1603  CG1 VAL A 233     -23.148 -10.795  48.042  1.00 22.35           C  
ATOM   1604  CG2 VAL A 233     -25.015  -9.476  46.949  1.00 19.45           C  
ATOM   1605  N   TYR A 234     -23.449 -13.864  46.772  1.00 21.51           N  
ATOM   1606  CA  TYR A 234     -22.886 -15.108  47.288  1.00 21.66           C  
ATOM   1607  C   TYR A 234     -21.542 -14.789  47.919  1.00 23.64           C  
ATOM   1608  O   TYR A 234     -20.646 -14.311  47.225  1.00 22.61           O  
ATOM   1609  CB  TYR A 234     -22.736 -16.089  46.117  1.00 22.36           C  
ATOM   1610  CG  TYR A 234     -21.992 -17.371  46.470  1.00 23.44           C  
ATOM   1611  CD1 TYR A 234     -22.591 -18.316  47.300  1.00 23.97           C  
ATOM   1612  CD2 TYR A 234     -20.751 -17.667  45.894  1.00 21.59           C  
ATOM   1613  CE1 TYR A 234     -21.956 -19.515  47.581  1.00 24.64           C  
ATOM   1614  CE2 TYR A 234     -20.116 -18.876  46.148  1.00 23.18           C  
ATOM   1615  CZ  TYR A 234     -20.711 -19.769  47.036  1.00 24.85           C  
ATOM   1616  OH  TYR A 234     -20.114 -20.960  47.300  1.00 23.71           O  
ATOM   1617  N   TYR A 235     -21.387 -15.087  49.219  1.00 20.08           N  
ATOM   1618  CA  TYR A 235     -20.094 -14.990  49.888  1.00 20.22           C  
ATOM   1619  C   TYR A 235     -19.389 -16.352  49.876  1.00 20.43           C  
ATOM   1620  O   TYR A 235     -20.031 -17.379  50.053  1.00 21.40           O  
ATOM   1621  CB  TYR A 235     -20.391 -14.540  51.334  1.00 21.85           C  
ATOM   1622  CG  TYR A 235     -19.410 -15.048  52.395  1.00 24.73           C  
ATOM   1623  CD1 TYR A 235     -18.130 -14.499  52.547  1.00 24.80           C  
ATOM   1624  CD2 TYR A 235     -19.785 -16.095  53.243  1.00 25.82           C  
ATOM   1625  CE1 TYR A 235     -17.266 -14.960  53.533  1.00 25.11           C  
ATOM   1626  CE2 TYR A 235     -18.906 -16.606  54.192  1.00 25.14           C  
ATOM   1627  CZ  TYR A 235     -17.655 -16.020  54.341  1.00 23.30           C  
ATOM   1628  OH  TYR A 235     -16.786 -16.446  55.295  1.00 23.61           O  
ATOM   1629  N   PHE A 236     -18.060 -16.366  49.796  1.00 21.60           N  
ATOM   1630  CA  PHE A 236     -17.345 -17.640  49.879  1.00 20.27           C  
ATOM   1631  C   PHE A 236     -15.965 -17.427  50.492  1.00 20.60           C  
ATOM   1632  O   PHE A 236     -15.422 -16.321  50.473  1.00 22.83           O  
ATOM   1633  CB  PHE A 236     -17.254 -18.262  48.471  1.00 20.35           C  
ATOM   1634  CG  PHE A 236     -16.446 -17.387  47.508  1.00 21.42           C  
ATOM   1635  CD1 PHE A 236     -15.052 -17.453  47.515  1.00 21.74           C  
ATOM   1636  CD2 PHE A 236     -17.078 -16.470  46.661  1.00 23.03           C  
ATOM   1637  CE1 PHE A 236     -14.291 -16.626  46.688  1.00 21.94           C  
ATOM   1638  CE2 PHE A 236     -16.306 -15.673  45.793  1.00 20.62           C  
ATOM   1639  CZ  PHE A 236     -14.928 -15.742  45.824  1.00 22.00           C  
ATOM   1640  N   GLU A 237     -15.373 -18.556  50.953  1.00 18.51           N  
ATOM   1641  CA  GLU A 237     -13.953 -18.671  51.216  1.00 20.66           C  
ATOM   1642  C   GLU A 237     -13.498 -19.974  50.555  1.00 22.72           C  
ATOM   1643  O   GLU A 237     -14.085 -21.030  50.802  1.00 21.76           O  
ATOM   1644  CB  GLU A 237     -13.640 -18.648  52.725  1.00 20.40           C  
ATOM   1645  CG  GLU A 237     -14.203 -17.389  53.386  1.00 21.46           C  
ATOM   1646  CD  GLU A 237     -13.609 -17.029  54.739  1.00 23.84           C  
ATOM   1647  OE1 GLU A 237     -12.541 -17.577  55.062  1.00 23.49           O  
ATOM   1648  OE2 GLU A 237     -14.183 -16.183  55.444  1.00 27.12           O  
ATOM   1649  N   VAL A 238     -12.519 -19.850  49.648  1.00 23.00           N  
ATOM   1650  CA  VAL A 238     -11.874 -20.972  48.994  1.00 24.67           C  
ATOM   1651  C   VAL A 238     -10.567 -21.204  49.740  1.00 23.42           C  
ATOM   1652  O   VAL A 238      -9.707 -20.308  49.827  1.00 23.73           O  
ATOM   1653  CB  VAL A 238     -11.659 -20.700  47.487  1.00 24.26           C  
ATOM   1654  CG1 VAL A 238     -10.869 -21.809  46.798  1.00 22.08           C  
ATOM   1655  CG2 VAL A 238     -12.980 -20.518  46.769  1.00 27.62           C  
ATOM   1656  N   ASP A 239     -10.416 -22.429  50.253  1.00 24.05           N  
ATOM   1657  CA  ASP A 239      -9.237 -22.718  51.074  1.00 23.31           C  
ATOM   1658  C   ASP A 239      -7.986 -22.854  50.197  1.00 25.08           C  
ATOM   1659  O   ASP A 239      -8.121 -22.877  48.958  1.00 24.77           O  
ATOM   1660  CB  ASP A 239      -9.514 -23.897  51.999  1.00 26.41           C  
ATOM   1661  CG  ASP A 239      -9.445 -25.293  51.389  1.00 29.04           C  
ATOM   1662  OD1 ASP A 239      -9.182 -25.447  50.170  1.00 27.93           O  
ATOM   1663  OD2 ASP A 239      -9.752 -26.213  52.149  1.00 32.94           O  
ATOM   1664  N   PRO A 240      -6.752 -22.966  50.788  1.00 25.10           N  
ATOM   1665  CA  PRO A 240      -5.518 -23.143  50.020  1.00 28.84           C  
ATOM   1666  C   PRO A 240      -5.475 -24.339  49.075  1.00 30.80           C  
ATOM   1667  O   PRO A 240      -4.625 -24.387  48.185  1.00 27.43           O  
ATOM   1668  CB  PRO A 240      -4.438 -23.215  51.095  1.00 31.33           C  
ATOM   1669  CG  PRO A 240      -5.019 -22.346  52.196  1.00 29.18           C  
ATOM   1670  CD  PRO A 240      -6.443 -22.800  52.233  1.00 26.21           C  
ATOM   1671  N   SER A 241      -6.437 -25.262  49.236  1.00 28.61           N  
ATOM   1672  CA  SER A 241      -6.460 -26.461  48.430  1.00 28.92           C  
ATOM   1673  C   SER A 241      -7.411 -26.291  47.256  1.00 31.52           C  
ATOM   1674  O   SER A 241      -7.480 -27.189  46.420  1.00 31.53           O  
ATOM   1675  CB  SER A 241      -6.750 -27.688  49.292  1.00 34.96           C  
ATOM   1676  OG  SER A 241      -8.162 -27.822  49.468  1.00 36.32           O  
ATOM   1677  N   GLY A 242      -8.107 -25.138  47.176  1.00 26.27           N  
ATOM   1678  CA  GLY A 242      -8.956 -24.838  46.038  1.00 25.33           C  
ATOM   1679  C   GLY A 242     -10.391 -25.332  46.209  1.00 31.06           C  
ATOM   1680  O   GLY A 242     -11.076 -25.538  45.200  1.00 35.01           O  
ATOM   1681  N   LYS A 243     -10.843 -25.463  47.463  1.00 30.61           N  
ATOM   1682  CA  LYS A 243     -12.187 -25.941  47.778  1.00 34.72           C  
ATOM   1683  C   LYS A 243     -12.964 -24.849  48.529  1.00 28.38           C  
ATOM   1684  O   LYS A 243     -12.403 -24.226  49.418  1.00 24.53           O  
ATOM   1685  CB  LYS A 243     -11.896 -27.101  48.739  1.00 43.19           C  
ATOM   1686  CG  LYS A 243     -12.986 -27.868  49.425  1.00 52.75           C  
ATOM   1687  CD  LYS A 243     -12.378 -28.588  50.625  1.00 55.59           C  
ATOM   1688  CE  LYS A 243     -13.474 -28.814  51.636  1.00 55.84           C  
ATOM   1689  NZ  LYS A 243     -13.125 -29.150  53.032  1.00 42.09           N  
ATOM   1690  N   VAL A 244     -14.262 -24.690  48.232  1.00 27.84           N  
ATOM   1691  CA  VAL A 244     -15.109 -23.776  49.003  1.00 29.32           C  
ATOM   1692  C   VAL A 244     -15.337 -24.418  50.379  1.00 27.79           C  
ATOM   1693  O   VAL A 244     -15.933 -25.492  50.473  1.00 36.08           O  
ATOM   1694  CB  VAL A 244     -16.446 -23.532  48.274  1.00 28.66           C  
ATOM   1695  CG1 VAL A 244     -17.455 -22.713  49.082  1.00 27.30           C  
ATOM   1696  CG2 VAL A 244     -16.224 -22.866  46.919  1.00 29.73           C  
ATOM   1697  N   VAL A 245     -14.896 -23.738  51.428  1.00 25.06           N  
ATOM   1698  CA  VAL A 245     -14.973 -24.238  52.796  1.00 26.12           C  
ATOM   1699  C   VAL A 245     -16.027 -23.482  53.598  1.00 29.48           C  
ATOM   1700  O   VAL A 245     -16.464 -23.963  54.643  1.00 26.80           O  
ATOM   1701  CB  VAL A 245     -13.633 -24.277  53.553  1.00 30.24           C  
ATOM   1702  CG1 VAL A 245     -12.763 -25.383  52.988  1.00 31.46           C  
ATOM   1703  CG2 VAL A 245     -12.923 -22.916  53.585  1.00 28.08           C  
ATOM   1704  N   ARG A 246     -16.400 -22.281  53.133  1.00 28.44           N  
ATOM   1705  CA  ARG A 246     -17.414 -21.462  53.787  1.00 27.50           C  
ATOM   1706  C   ARG A 246     -18.164 -20.744  52.678  1.00 27.88           C  
ATOM   1707  O   ARG A 246     -17.530 -20.321  51.715  1.00 26.88           O  
ATOM   1708  CB  ARG A 246     -16.803 -20.335  54.620  1.00 27.81           C  
ATOM   1709  CG  ARG A 246     -16.182 -20.848  55.910  1.00 27.99           C  
ATOM   1710  CD  ARG A 246     -15.354 -19.715  56.431  1.00 28.99           C  
ATOM   1711  NE  ARG A 246     -14.971 -20.031  57.813  1.00 33.98           N  
ATOM   1712  CZ  ARG A 246     -14.196 -19.227  58.585  1.00 36.06           C  
ATOM   1713  NH1 ARG A 246     -13.673 -18.118  58.103  1.00 32.39           N  
ATOM   1714  NH2 ARG A 246     -13.938 -19.558  59.844  1.00 37.54           N  
ATOM   1715  N   ASP A 247     -19.493 -20.641  52.808  1.00 23.20           N  
ATOM   1716  CA  ASP A 247     -20.203 -19.771  51.879  1.00 22.70           C  
ATOM   1717  C   ASP A 247     -21.528 -19.336  52.495  1.00 25.99           C  
ATOM   1718  O   ASP A 247     -21.876 -19.771  53.587  1.00 23.44           O  
ATOM   1719  CB  ASP A 247     -20.354 -20.429  50.519  1.00 22.23           C  
ATOM   1720  CG  ASP A 247     -21.324 -21.590  50.369  1.00 27.28           C  
ATOM   1721  OD1 ASP A 247     -22.154 -21.851  51.290  1.00 24.93           O  
ATOM   1722  OD2 ASP A 247     -21.321 -22.176  49.263  1.00 29.03           O  
ATOM   1723  N   LEU A 248     -22.266 -18.493  51.771  1.00 22.89           N  
ATOM   1724  CA  LEU A 248     -23.526 -17.951  52.285  1.00 23.63           C  
ATOM   1725  C   LEU A 248     -24.211 -17.240  51.134  1.00 23.68           C  
ATOM   1726  O   LEU A 248     -23.544 -16.467  50.446  1.00 24.64           O  
ATOM   1727  CB  LEU A 248     -23.367 -16.953  53.439  1.00 23.25           C  
ATOM   1728  CG  LEU A 248     -24.677 -16.488  54.107  1.00 27.46           C  
ATOM   1729  CD1 LEU A 248     -25.457 -17.634  54.823  1.00 28.99           C  
ATOM   1730  CD2 LEU A 248     -24.372 -15.325  55.048  1.00 24.81           C  
ATOM   1731  N   TRP A 249     -25.508 -17.476  50.982  1.00 20.54           N  
ATOM   1732  CA  TRP A 249     -26.322 -16.689  50.060  1.00 21.75           C  
ATOM   1733  C   TRP A 249     -27.051 -15.610  50.843  1.00 23.30           C  
ATOM   1734  O   TRP A 249     -27.595 -15.862  51.921  1.00 23.56           O  
ATOM   1735  CB  TRP A 249     -27.303 -17.608  49.317  1.00 23.43           C  
ATOM   1736  CG  TRP A 249     -26.582 -18.521  48.377  1.00 23.10           C  
ATOM   1737  CD1 TRP A 249     -25.976 -19.717  48.636  1.00 23.08           C  
ATOM   1738  CD2 TRP A 249     -26.402 -18.251  46.970  1.00 23.58           C  
ATOM   1739  NE1 TRP A 249     -25.434 -20.226  47.482  1.00 24.59           N  
ATOM   1740  CE2 TRP A 249     -25.703 -19.361  46.440  1.00 23.15           C  
ATOM   1741  CE3 TRP A 249     -26.799 -17.192  46.119  1.00 24.69           C  
ATOM   1742  CZ2 TRP A 249     -25.353 -19.433  45.086  1.00 22.88           C  
ATOM   1743  CZ3 TRP A 249     -26.458 -17.264  44.778  1.00 25.90           C  
ATOM   1744  CH2 TRP A 249     -25.729 -18.363  44.287  1.00 26.57           C  
ATOM   1745  N   LEU A 250     -27.037 -14.388  50.298  1.00 22.77           N  
ATOM   1746  CA  LEU A 250     -27.652 -13.231  50.931  1.00 22.36           C  
ATOM   1747  C   LEU A 250     -28.120 -12.299  49.815  1.00 23.52           C  
ATOM   1748  O   LEU A 250     -28.162 -12.685  48.655  1.00 23.89           O  
ATOM   1749  CB  LEU A 250     -26.672 -12.554  51.902  1.00 21.54           C  
ATOM   1750  CG  LEU A 250     -25.364 -12.045  51.256  1.00 23.66           C  
ATOM   1751  CD1 LEU A 250     -25.110 -10.586  51.688  1.00 20.07           C  
ATOM   1752  CD2 LEU A 250     -24.151 -12.949  51.582  1.00 21.68           C  
ATOM   1753  N   GLU A 251     -28.547 -11.082  50.188  1.00 26.04           N  
ATOM   1754  CA  GLU A 251     -28.956 -10.101  49.194  1.00 26.88           C  
ATOM   1755  C   GLU A 251     -28.379  -8.747  49.559  1.00 26.86           C  
ATOM   1756  O   GLU A 251     -28.097  -8.495  50.720  1.00 25.66           O  
ATOM   1757  CB  GLU A 251     -30.474  -9.967  49.160  1.00 31.29           C  
ATOM   1758  CG  GLU A 251     -31.158 -11.156  48.494  1.00 36.96           C  
ATOM   1759  CD  GLU A 251     -32.660 -10.972  48.558  1.00 45.16           C  
ATOM   1760  OE1 GLU A 251     -33.213 -10.969  49.672  1.00 50.48           O  
ATOM   1761  OE2 GLU A 251     -33.266 -10.876  47.478  1.00 51.71           O  
ATOM   1762  N   ALA A 252     -28.218  -7.902  48.531  1.00 24.92           N  
ATOM   1763  CA  ALA A 252     -27.957  -6.501  48.745  1.00 23.27           C  
ATOM   1764  C   ALA A 252     -29.299  -5.758  48.845  1.00 24.19           C  
ATOM   1765  O   ALA A 252     -30.341  -6.222  48.323  1.00 21.72           O  
ATOM   1766  CB  ALA A 252     -27.054  -5.963  47.604  1.00 21.02           C  
ATOM   1767  N   PRO A 253     -29.318  -4.573  49.520  1.00 24.72           N  
ATOM   1768  CA  PRO A 253     -30.550  -3.795  49.669  1.00 24.97           C  
ATOM   1769  C   PRO A 253     -31.156  -3.339  48.342  1.00 26.21           C  
ATOM   1770  O   PRO A 253     -32.375  -3.138  48.247  1.00 25.75           O  
ATOM   1771  CB  PRO A 253     -30.162  -2.658  50.593  1.00 25.03           C  
ATOM   1772  CG  PRO A 253     -28.621  -2.581  50.517  1.00 24.93           C  
ATOM   1773  CD  PRO A 253     -28.188  -4.011  50.308  1.00 24.10           C  
ATOM   1774  N   TRP A 254     -30.291  -3.137  47.330  1.00 21.62           N  
ATOM   1775  CA  TRP A 254     -30.757  -2.910  45.964  1.00 20.77           C  
ATOM   1776  C   TRP A 254     -29.729  -3.584  45.065  1.00 20.62           C  
ATOM   1777  O   TRP A 254     -28.688  -4.011  45.567  1.00 22.29           O  
ATOM   1778  CB  TRP A 254     -30.920  -1.402  45.620  1.00 22.48           C  
ATOM   1779  CG  TRP A 254     -29.626  -0.627  45.435  1.00 23.50           C  
ATOM   1780  CD1 TRP A 254     -28.983  -0.344  44.248  1.00 22.92           C  
ATOM   1781  CD2 TRP A 254     -28.844   0.002  46.475  1.00 22.71           C  
ATOM   1782  NE1 TRP A 254     -27.845   0.385  44.486  1.00 24.69           N  
ATOM   1783  CE2 TRP A 254     -27.726   0.602  45.843  1.00 23.64           C  
ATOM   1784  CE3 TRP A 254     -28.982   0.109  47.877  1.00 25.75           C  
ATOM   1785  CZ2 TRP A 254     -26.756   1.316  46.555  1.00 23.82           C  
ATOM   1786  CZ3 TRP A 254     -28.001   0.790  48.584  1.00 27.89           C  
ATOM   1787  CH2 TRP A 254     -26.914   1.394  47.927  1.00 25.09           C  
ATOM   1788  N   CYS A 255     -30.008  -3.648  43.757  1.00 22.08           N  
ATOM   1789  CA  CYS A 255     -29.031  -4.263  42.873  1.00 22.82           C  
ATOM   1790  C   CYS A 255     -27.973  -3.194  42.632  1.00 21.54           C  
ATOM   1791  O   CYS A 255     -28.146  -2.335  41.775  1.00 21.97           O  
ATOM   1792  CB  CYS A 255     -29.618  -4.857  41.579  1.00 25.18           C  
ATOM   1793  SG  CYS A 255     -28.313  -5.690  40.624  1.00 25.02           S  
ATOM   1794  N   ALA A 256     -26.902  -3.279  43.438  1.00 20.79           N  
ATOM   1795  CA  ALA A 256     -25.869  -2.270  43.542  1.00 19.85           C  
ATOM   1796  C   ALA A 256     -24.586  -2.752  42.884  1.00 19.28           C  
ATOM   1797  O   ALA A 256     -24.337  -3.955  42.814  1.00 19.31           O  
ATOM   1798  CB  ALA A 256     -25.555  -2.012  45.010  1.00 21.66           C  
ATOM   1799  N   PHE A 257     -23.761  -1.787  42.478  1.00 20.86           N  
ATOM   1800  CA  PHE A 257     -22.473  -2.073  41.871  1.00 21.05           C  
ATOM   1801  C   PHE A 257     -21.482  -2.275  43.017  1.00 20.00           C  
ATOM   1802  O   PHE A 257     -20.972  -1.315  43.582  1.00 19.96           O  
ATOM   1803  CB  PHE A 257     -22.196  -0.839  41.009  1.00 19.99           C  
ATOM   1804  CG  PHE A 257     -21.070  -0.935  39.980  1.00 20.24           C  
ATOM   1805  CD1 PHE A 257     -19.960  -1.805  40.139  1.00 19.40           C  
ATOM   1806  CD2 PHE A 257     -21.141  -0.146  38.831  1.00 19.38           C  
ATOM   1807  CE1 PHE A 257     -18.956  -1.869  39.150  1.00 19.08           C  
ATOM   1808  CE2 PHE A 257     -20.156  -0.217  37.851  1.00 19.13           C  
ATOM   1809  CZ  PHE A 257     -19.055  -1.070  38.006  1.00 19.00           C  
ATOM   1810  N   ILE A 258     -21.213  -3.535  43.348  1.00 17.22           N  
ATOM   1811  CA  ILE A 258     -20.368  -3.901  44.483  1.00 17.67           C  
ATOM   1812  C   ILE A 258     -19.004  -4.324  43.936  1.00 19.10           C  
ATOM   1813  O   ILE A 258     -18.694  -5.504  43.821  1.00 18.73           O  
ATOM   1814  CB  ILE A 258     -20.995  -4.989  45.380  1.00 19.10           C  
ATOM   1815  CG1 ILE A 258     -22.480  -4.747  45.656  1.00 20.26           C  
ATOM   1816  CG2 ILE A 258     -20.161  -5.104  46.671  1.00 17.50           C  
ATOM   1817  CD1 ILE A 258     -23.135  -5.773  46.588  1.00 22.18           C  
ATOM   1818  N   HIS A 259     -18.139  -3.340  43.708  1.00 18.55           N  
ATOM   1819  CA  HIS A 259     -16.888  -3.600  43.010  1.00 19.45           C  
ATOM   1820  C   HIS A 259     -15.843  -4.215  43.940  1.00 22.15           C  
ATOM   1821  O   HIS A 259     -15.143  -5.144  43.532  1.00 22.29           O  
ATOM   1822  CB  HIS A 259     -16.317  -2.284  42.454  1.00 19.77           C  
ATOM   1823  CG  HIS A 259     -15.046  -2.497  41.695  1.00 19.89           C  
ATOM   1824  ND1 HIS A 259     -15.014  -3.228  40.532  1.00 21.05           N  
ATOM   1825  CD2 HIS A 259     -13.771  -2.098  41.922  1.00 19.51           C  
ATOM   1826  CE1 HIS A 259     -13.760  -3.280  40.087  1.00 20.25           C  
ATOM   1827  NE2 HIS A 259     -12.995  -2.581  40.883  1.00 20.39           N  
ATOM   1828  N   ASP A 260     -15.732  -3.666  45.165  1.00 19.98           N  
ATOM   1829  CA  ASP A 260     -14.633  -4.040  46.038  1.00 19.92           C  
ATOM   1830  C   ASP A 260     -15.196  -4.346  47.435  1.00 20.73           C  
ATOM   1831  O   ASP A 260     -16.382  -4.137  47.729  1.00 19.74           O  
ATOM   1832  CB  ASP A 260     -13.580  -2.936  46.000  1.00 21.55           C  
ATOM   1833  CG  ASP A 260     -12.168  -3.278  46.485  1.00 19.79           C  
ATOM   1834  OD1 ASP A 260     -11.918  -4.447  46.875  1.00 19.36           O  
ATOM   1835  OD2 ASP A 260     -11.285  -2.388  46.392  1.00 21.76           O  
ATOM   1836  N   CYS A 261     -14.283  -4.736  48.318  1.00 18.58           N  
ATOM   1837  CA  CYS A 261     -14.627  -5.165  49.655  1.00 18.48           C  
ATOM   1838  C   CYS A 261     -13.395  -4.986  50.530  1.00 22.24           C  
ATOM   1839  O   CYS A 261     -12.303  -4.596  50.059  1.00 20.02           O  
ATOM   1840  CB  CYS A 261     -15.140  -6.608  49.613  1.00 20.71           C  
ATOM   1841  SG  CYS A 261     -13.868  -7.782  49.071  1.00 22.88           S  
ATOM   1842  N   ALA A 262     -13.586  -5.277  51.836  1.00 21.65           N  
ATOM   1843  CA  ALA A 262     -12.433  -5.304  52.740  1.00 23.24           C  
ATOM   1844  C   ALA A 262     -12.506  -6.554  53.599  1.00 21.19           C  
ATOM   1845  O   ALA A 262     -13.602  -6.923  54.055  1.00 24.27           O  
ATOM   1846  CB  ALA A 262     -12.390  -4.054  53.589  1.00 22.06           C  
ATOM   1847  N   LEU A 263     -11.340  -7.193  53.789  1.00 22.42           N  
ATOM   1848  CA  LEU A 263     -11.262  -8.364  54.642  1.00 21.00           C  
ATOM   1849  C   LEU A 263     -10.692  -7.943  55.992  1.00 21.83           C  
ATOM   1850  O   LEU A 263      -9.711  -7.228  56.029  1.00 21.88           O  
ATOM   1851  CB  LEU A 263     -10.390  -9.427  53.991  1.00 21.82           C  
ATOM   1852  CG  LEU A 263     -10.251 -10.748  54.762  1.00 22.67           C  
ATOM   1853  CD1 LEU A 263     -11.553 -11.540  54.772  1.00 22.19           C  
ATOM   1854  CD2 LEU A 263      -9.079 -11.571  54.199  1.00 24.82           C  
ATOM   1855  N   THR A 264     -11.334  -8.421  57.059  1.00 24.30           N  
ATOM   1856  CA  THR A 264     -10.809  -8.307  58.411  1.00 26.02           C  
ATOM   1857  C   THR A 264     -10.775  -9.702  59.051  1.00 26.80           C  
ATOM   1858  O   THR A 264     -11.259 -10.681  58.458  1.00 23.32           O  
ATOM   1859  CB  THR A 264     -11.658  -7.317  59.219  1.00 29.43           C  
ATOM   1860  OG1 THR A 264     -12.848  -7.971  59.677  1.00 26.46           O  
ATOM   1861  CG2 THR A 264     -11.942  -6.005  58.505  1.00 27.01           C  
ATOM   1862  N   PRO A 265     -10.240  -9.872  60.304  1.00 25.05           N  
ATOM   1863  CA  PRO A 265     -10.174 -11.212  60.879  1.00 24.57           C  
ATOM   1864  C   PRO A 265     -11.501 -11.929  60.951  1.00 23.04           C  
ATOM   1865  O   PRO A 265     -11.545 -13.155  60.763  1.00 27.08           O  
ATOM   1866  CB  PRO A 265      -9.500 -11.007  62.252  1.00 31.24           C  
ATOM   1867  CG  PRO A 265      -8.577  -9.832  61.911  1.00 26.20           C  
ATOM   1868  CD  PRO A 265      -9.467  -8.901  61.096  1.00 27.25           C  
ATOM   1869  N   ASN A 266     -12.569 -11.153  61.192  1.00 22.35           N  
ATOM   1870  CA  ASN A 266     -13.876 -11.721  61.496  1.00 23.78           C  
ATOM   1871  C   ASN A 266     -14.946 -11.399  60.455  1.00 24.73           C  
ATOM   1872  O   ASN A 266     -16.070 -11.911  60.581  1.00 23.25           O  
ATOM   1873  CB  ASN A 266     -14.338 -11.294  62.888  1.00 24.65           C  
ATOM   1874  CG  ASN A 266     -13.371 -11.819  63.929  1.00 30.64           C  
ATOM   1875  OD1 ASN A 266     -13.100 -13.030  63.964  1.00 31.99           O  
ATOM   1876  ND2 ASN A 266     -12.782 -10.923  64.711  1.00 27.20           N  
ATOM   1877  N   TYR A 267     -14.617 -10.582  59.423  1.00 23.90           N  
ATOM   1878  CA  TYR A 267     -15.669 -10.105  58.520  1.00 21.60           C  
ATOM   1879  C   TYR A 267     -15.152  -9.991  57.093  1.00 24.63           C  
ATOM   1880  O   TYR A 267     -13.975  -9.717  56.865  1.00 25.04           O  
ATOM   1881  CB  TYR A 267     -16.123  -8.665  58.825  1.00 22.65           C  
ATOM   1882  CG  TYR A 267     -16.894  -8.516  60.132  1.00 22.24           C  
ATOM   1883  CD1 TYR A 267     -18.277  -8.711  60.137  1.00 22.69           C  
ATOM   1884  CD2 TYR A 267     -16.230  -8.251  61.335  1.00 25.00           C  
ATOM   1885  CE1 TYR A 267     -19.018  -8.610  61.312  1.00 26.61           C  
ATOM   1886  CE2 TYR A 267     -16.967  -8.147  62.513  1.00 24.92           C  
ATOM   1887  CZ  TYR A 267     -18.345  -8.336  62.493  1.00 27.79           C  
ATOM   1888  OH  TYR A 267     -19.104  -8.188  63.628  1.00 29.98           O  
ATOM   1889  N   LEU A 268     -16.070 -10.203  56.146  1.00 23.30           N  
ATOM   1890  CA  LEU A 268     -15.891  -9.629  54.813  1.00 21.36           C  
ATOM   1891  C   LEU A 268     -16.847  -8.458  54.743  1.00 21.01           C  
ATOM   1892  O   LEU A 268     -18.027  -8.632  55.050  1.00 20.83           O  
ATOM   1893  CB  LEU A 268     -16.204 -10.637  53.698  1.00 21.79           C  
ATOM   1894  CG  LEU A 268     -15.927 -10.117  52.278  1.00 18.94           C  
ATOM   1895  CD1 LEU A 268     -14.434  -9.871  52.081  1.00 21.13           C  
ATOM   1896  CD2 LEU A 268     -16.444 -11.238  51.326  1.00 19.26           C  
ATOM   1897  N   VAL A 269     -16.335  -7.297  54.299  1.00 21.13           N  
ATOM   1898  CA  VAL A 269     -17.190  -6.115  54.257  1.00 20.33           C  
ATOM   1899  C   VAL A 269     -17.354  -5.670  52.800  1.00 22.28           C  
ATOM   1900  O   VAL A 269     -16.371  -5.283  52.193  1.00 22.52           O  
ATOM   1901  CB  VAL A 269     -16.671  -4.969  55.139  1.00 20.07           C  
ATOM   1902  CG1 VAL A 269     -17.714  -3.844  55.225  1.00 20.57           C  
ATOM   1903  CG2 VAL A 269     -16.260  -5.456  56.531  1.00 20.45           C  
ATOM   1904  N   LEU A 270     -18.582  -5.704  52.288  1.00 20.38           N  
ATOM   1905  CA  LEU A 270     -18.811  -5.322  50.900  1.00 21.30           C  
ATOM   1906  C   LEU A 270     -19.036  -3.826  50.800  1.00 21.95           C  
ATOM   1907  O   LEU A 270     -19.760  -3.267  51.608  1.00 23.51           O  
ATOM   1908  CB  LEU A 270     -20.037  -6.030  50.350  1.00 19.91           C  
ATOM   1909  CG  LEU A 270     -20.065  -7.560  50.484  1.00 25.97           C  
ATOM   1910  CD1 LEU A 270     -21.203  -8.188  49.730  1.00 23.96           C  
ATOM   1911  CD2 LEU A 270     -18.747  -8.229  50.157  1.00 24.00           C  
ATOM   1912  N   MET A 271     -18.573  -3.234  49.694  1.00 19.67           N  
ATOM   1913  CA  MET A 271     -18.684  -1.777  49.544  1.00 20.62           C  
ATOM   1914  C   MET A 271     -19.607  -1.483  48.362  1.00 19.19           C  
ATOM   1915  O   MET A 271     -19.242  -1.768  47.243  1.00 20.70           O  
ATOM   1916  CB  MET A 271     -17.275  -1.187  49.375  1.00 19.50           C  
ATOM   1917  CG  MET A 271     -17.202   0.354  49.264  1.00 20.55           C  
ATOM   1918  SD  MET A 271     -15.476   0.886  49.367  1.00 25.03           S  
ATOM   1919  CE  MET A 271     -14.710   0.244  47.844  1.00 24.89           C  
ATOM   1920  N   LEU A 272     -20.773  -0.885  48.612  1.00 21.20           N  
ATOM   1921  CA  LEU A 272     -21.752  -0.649  47.554  1.00 20.72           C  
ATOM   1922  C   LEU A 272     -21.559   0.759  46.996  1.00 21.00           C  
ATOM   1923  O   LEU A 272     -21.723   1.726  47.720  1.00 23.09           O  
ATOM   1924  CB  LEU A 272     -23.199  -0.826  48.030  1.00 21.74           C  
ATOM   1925  CG  LEU A 272     -23.691  -2.263  48.225  1.00 22.10           C  
ATOM   1926  CD1 LEU A 272     -22.854  -3.082  49.226  1.00 24.45           C  
ATOM   1927  CD2 LEU A 272     -25.173  -2.207  48.665  1.00 22.61           C  
ATOM   1928  N   TRP A 273     -21.363   0.851  45.671  1.00 18.81           N  
ATOM   1929  CA  TRP A 273     -21.399   2.112  44.954  1.00 18.93           C  
ATOM   1930  C   TRP A 273     -22.841   2.514  44.679  1.00 19.70           C  
ATOM   1931  O   TRP A 273     -23.710   1.649  44.527  1.00 21.29           O  
ATOM   1932  CB  TRP A 273     -20.689   1.980  43.595  1.00 18.63           C  
ATOM   1933  CG  TRP A 273     -19.202   1.749  43.716  1.00 19.92           C  
ATOM   1934  CD1 TRP A 273     -18.390   1.754  44.805  1.00 21.83           C  
ATOM   1935  CD2 TRP A 273     -18.363   1.510  42.579  1.00 19.50           C  
ATOM   1936  NE1 TRP A 273     -17.089   1.477  44.432  1.00 20.19           N  
ATOM   1937  CE2 TRP A 273     -17.043   1.349  43.063  1.00 19.67           C  
ATOM   1938  CE3 TRP A 273     -18.615   1.399  41.205  1.00 22.11           C  
ATOM   1939  CZ2 TRP A 273     -15.968   1.092  42.207  1.00 20.40           C  
ATOM   1940  CZ3 TRP A 273     -17.546   1.174  40.349  1.00 21.28           C  
ATOM   1941  CH2 TRP A 273     -16.244   1.008  40.852  1.00 21.48           C  
ATOM   1942  N   PRO A 274     -23.098   3.840  44.548  1.00 20.36           N  
ATOM   1943  CA  PRO A 274     -24.453   4.339  44.315  1.00 21.38           C  
ATOM   1944  C   PRO A 274     -24.850   4.260  42.838  1.00 21.74           C  
ATOM   1945  O   PRO A 274     -25.217   5.253  42.228  1.00 25.45           O  
ATOM   1946  CB  PRO A 274     -24.369   5.759  44.904  1.00 20.63           C  
ATOM   1947  CG  PRO A 274     -22.947   6.183  44.501  1.00 20.48           C  
ATOM   1948  CD  PRO A 274     -22.121   4.920  44.774  1.00 20.60           C  
ATOM   1949  N   PHE A 275     -24.766   3.057  42.282  1.00 19.56           N  
ATOM   1950  CA  PHE A 275     -25.352   2.797  40.978  1.00 19.60           C  
ATOM   1951  C   PHE A 275     -26.414   1.731  41.211  1.00 20.76           C  
ATOM   1952  O   PHE A 275     -26.245   0.874  42.081  1.00 21.05           O  
ATOM   1953  CB  PHE A 275     -24.337   2.201  39.989  1.00 19.59           C  
ATOM   1954  CG  PHE A 275     -23.203   3.141  39.619  1.00 20.37           C  
ATOM   1955  CD1 PHE A 275     -22.101   3.295  40.480  1.00 20.03           C  
ATOM   1956  CD2 PHE A 275     -23.244   3.858  38.414  1.00 20.41           C  
ATOM   1957  CE1 PHE A 275     -21.057   4.196  40.181  1.00 21.92           C  
ATOM   1958  CE2 PHE A 275     -22.192   4.748  38.103  1.00 20.27           C  
ATOM   1959  CZ  PHE A 275     -21.075   4.866  38.966  1.00 22.03           C  
ATOM   1960  N   GLU A 276     -27.464   1.776  40.393  1.00 20.31           N  
ATOM   1961  CA  GLU A 276     -28.473   0.730  40.452  1.00 19.96           C  
ATOM   1962  C   GLU A 276     -28.684   0.180  39.053  1.00 23.18           C  
ATOM   1963  O   GLU A 276     -28.594   0.925  38.066  1.00 25.00           O  
ATOM   1964  CB  GLU A 276     -29.757   1.337  41.047  1.00 22.85           C  
ATOM   1965  CG  GLU A 276     -30.893   0.314  41.203  1.00 23.65           C  
ATOM   1966  CD  GLU A 276     -32.000   0.800  42.134  1.00 28.65           C  
ATOM   1967  OE1 GLU A 276     -32.068   2.029  42.421  1.00 30.20           O  
ATOM   1968  OE2 GLU A 276     -32.796  -0.056  42.568  1.00 27.91           O  
ATOM   1969  N   ALA A 277     -28.924  -1.141  39.000  1.00 22.55           N  
ATOM   1970  CA  ALA A 277     -29.221  -1.825  37.744  1.00 21.75           C  
ATOM   1971  C   ALA A 277     -30.732  -1.828  37.532  1.00 24.22           C  
ATOM   1972  O   ALA A 277     -31.491  -1.951  38.495  1.00 28.50           O  
ATOM   1973  CB  ALA A 277     -28.732  -3.261  37.819  1.00 23.36           C  
ATOM   1974  N   ASN A 278     -31.144  -1.822  36.261  1.00 23.92           N  
ATOM   1975  CA  ASN A 278     -32.555  -1.807  35.944  1.00 24.82           C  
ATOM   1976  C   ASN A 278     -32.715  -2.671  34.704  1.00 21.37           C  
ATOM   1977  O   ASN A 278     -32.219  -2.301  33.651  1.00 25.48           O  
ATOM   1978  CB  ASN A 278     -33.009  -0.366  35.730  1.00 26.59           C  
ATOM   1979  CG  ASN A 278     -34.500  -0.284  35.498  1.00 29.27           C  
ATOM   1980  OD1 ASN A 278     -34.991  -0.677  34.440  1.00 27.67           O  
ATOM   1981  ND2 ASN A 278     -35.216   0.254  36.470  1.00 35.81           N  
ATOM   1982  N   LEU A 279     -33.410  -3.803  34.862  1.00 22.95           N  
ATOM   1983  CA  LEU A 279     -33.644  -4.737  33.769  1.00 21.32           C  
ATOM   1984  C   LEU A 279     -34.439  -4.096  32.629  1.00 22.25           C  
ATOM   1985  O   LEU A 279     -34.115  -4.318  31.459  1.00 21.67           O  
ATOM   1986  CB  LEU A 279     -34.327  -5.984  34.358  1.00 24.08           C  
ATOM   1987  CG  LEU A 279     -34.417  -7.168  33.398  1.00 23.06           C  
ATOM   1988  CD1 LEU A 279     -33.025  -7.695  33.016  1.00 24.46           C  
ATOM   1989  CD2 LEU A 279     -35.201  -8.323  34.077  1.00 27.04           C  
ATOM   1990  N   GLU A 280     -35.472  -3.297  32.947  1.00 24.66           N  
ATOM   1991  CA  GLU A 280     -36.287  -2.660  31.909  1.00 27.19           C  
ATOM   1992  C   GLU A 280     -35.447  -1.701  31.051  1.00 26.24           C  
ATOM   1993  O   GLU A 280     -35.590  -1.685  29.826  1.00 28.55           O  
ATOM   1994  CB  GLU A 280     -37.510  -1.934  32.499  1.00 31.76           C  
ATOM   1995  CG  GLU A 280     -38.638  -2.901  32.837  1.00 46.65           C  
ATOM   1996  CD  GLU A 280     -39.365  -3.313  31.561  1.00 65.37           C  
ATOM   1997  OE1 GLU A 280     -40.069  -2.437  30.999  1.00 73.78           O  
ATOM   1998  OE2 GLU A 280     -39.201  -4.469  31.091  1.00 64.19           O  
ATOM   1999  N   ARG A 281     -34.555  -0.939  31.703  1.00 24.17           N  
ATOM   2000  CA  ARG A 281     -33.636  -0.058  30.990  1.00 26.06           C  
ATOM   2001  C   ARG A 281     -32.732  -0.876  30.070  1.00 24.13           C  
ATOM   2002  O   ARG A 281     -32.556  -0.502  28.900  1.00 24.31           O  
ATOM   2003  CB  ARG A 281     -32.779   0.821  31.916  1.00 26.89           C  
ATOM   2004  CG  ARG A 281     -31.794   1.738  31.197  1.00 25.95           C  
ATOM   2005  CD  ARG A 281     -31.065   2.659  32.167  1.00 26.12           C  
ATOM   2006  NE  ARG A 281     -30.314   1.885  33.176  1.00 24.84           N  
ATOM   2007  CZ  ARG A 281     -30.487   1.936  34.484  1.00 26.70           C  
ATOM   2008  NH1 ARG A 281     -31.354   2.789  35.001  1.00 27.18           N  
ATOM   2009  NH2 ARG A 281     -29.804   1.138  35.292  1.00 25.28           N  
ATOM   2010  N   MET A 282     -32.200  -2.009  30.572  1.00 22.60           N  
ATOM   2011  CA  MET A 282     -31.361  -2.834  29.723  1.00 21.01           C  
ATOM   2012  C   MET A 282     -32.127  -3.363  28.518  1.00 22.14           C  
ATOM   2013  O   MET A 282     -31.629  -3.329  27.386  1.00 20.68           O  
ATOM   2014  CB  MET A 282     -30.727  -3.992  30.515  1.00 21.88           C  
ATOM   2015  CG  MET A 282     -29.759  -3.424  31.582  1.00 24.62           C  
ATOM   2016  SD  MET A 282     -28.965  -4.868  32.332  1.00 28.56           S  
ATOM   2017  CE  MET A 282     -29.413  -4.654  34.059  1.00 24.27           C  
ATOM   2018  N   LYS A 283     -33.352  -3.851  28.770  1.00 24.95           N  
ATOM   2019  CA  LYS A 283     -34.130  -4.417  27.673  1.00 24.84           C  
ATOM   2020  C   LYS A 283     -34.419  -3.357  26.609  1.00 26.09           C  
ATOM   2021  O   LYS A 283     -34.474  -3.681  25.415  1.00 27.65           O  
ATOM   2022  CB  LYS A 283     -35.424  -5.048  28.202  1.00 24.99           C  
ATOM   2023  CG  LYS A 283     -35.180  -6.384  28.935  1.00 26.13           C  
ATOM   2024  CD  LYS A 283     -36.510  -6.872  29.519  1.00 27.32           C  
ATOM   2025  CE  LYS A 283     -36.390  -8.238  30.137  1.00 27.17           C  
ATOM   2026  NZ  LYS A 283     -37.676  -8.603  30.746  1.00 26.73           N  
ATOM   2027  N   ALA A 284     -34.504  -2.101  27.035  1.00 25.62           N  
ATOM   2028  CA  ALA A 284     -34.725  -0.980  26.121  1.00 30.67           C  
ATOM   2029  C   ALA A 284     -33.434  -0.522  25.435  1.00 35.16           C  
ATOM   2030  O   ALA A 284     -33.455   0.456  24.693  1.00 32.22           O  
ATOM   2031  CB  ALA A 284     -35.369   0.143  26.887  1.00 32.75           C  
ATOM   2032  N   GLY A 285     -32.300  -1.180  25.721  1.00 28.14           N  
ATOM   2033  CA  GLY A 285     -31.066  -0.896  25.003  1.00 26.63           C  
ATOM   2034  C   GLY A 285     -30.203   0.139  25.730  1.00 29.39           C  
ATOM   2035  O   GLY A 285     -29.242   0.619  25.152  1.00 27.65           O  
ATOM   2036  N   GLY A 286     -30.519   0.415  26.999  1.00 25.61           N  
ATOM   2037  CA  GLY A 286     -29.807   1.362  27.845  1.00 24.31           C  
ATOM   2038  C   GLY A 286     -28.723   0.669  28.679  1.00 24.46           C  
ATOM   2039  O   GLY A 286     -28.590  -0.545  28.637  1.00 24.49           O  
ATOM   2040  N   HIS A 287     -27.962   1.454  29.443  1.00 21.86           N  
ATOM   2041  CA  HIS A 287     -26.869   0.888  30.235  1.00 22.83           C  
ATOM   2042  C   HIS A 287     -27.372   0.064  31.416  1.00 25.38           C  
ATOM   2043  O   HIS A 287     -28.473   0.248  31.964  1.00 23.56           O  
ATOM   2044  CB  HIS A 287     -25.957   2.010  30.743  1.00 21.60           C  
ATOM   2045  CG  HIS A 287     -24.983   2.496  29.733  1.00 22.83           C  
ATOM   2046  ND1 HIS A 287     -24.062   1.674  29.119  1.00 24.51           N  
ATOM   2047  CD2 HIS A 287     -24.695   3.749  29.354  1.00 23.84           C  
ATOM   2048  CE1 HIS A 287     -23.279   2.403  28.335  1.00 25.56           C  
ATOM   2049  NE2 HIS A 287     -23.652   3.677  28.474  1.00 24.30           N  
ATOM   2050  N   HIS A 288     -26.517  -0.894  31.801  1.00 21.65           N  
ATOM   2051  CA  HIS A 288     -26.741  -1.719  32.977  1.00 21.86           C  
ATOM   2052  C   HIS A 288     -26.962  -0.856  34.225  1.00 20.85           C  
ATOM   2053  O   HIS A 288     -27.937  -1.058  34.949  1.00 23.02           O  
ATOM   2054  CB  HIS A 288     -25.569  -2.699  33.112  1.00 19.70           C  
ATOM   2055  CG  HIS A 288     -25.771  -3.733  34.173  1.00 19.54           C  
ATOM   2056  ND1 HIS A 288     -25.908  -5.063  33.849  1.00 19.59           N  
ATOM   2057  CD2 HIS A 288     -25.824  -3.672  35.530  1.00 19.13           C  
ATOM   2058  CE1 HIS A 288     -26.026  -5.789  34.960  1.00 19.29           C  
ATOM   2059  NE2 HIS A 288     -26.008  -4.970  35.991  1.00 20.40           N  
ATOM   2060  N   TRP A 289     -26.058   0.090  34.457  1.00 21.11           N  
ATOM   2061  CA  TRP A 289     -25.954   0.898  35.650  1.00 20.52           C  
ATOM   2062  C   TRP A 289     -26.364   2.325  35.335  1.00 23.01           C  
ATOM   2063  O   TRP A 289     -26.040   2.823  34.265  1.00 22.47           O  
ATOM   2064  CB  TRP A 289     -24.483   0.932  36.121  1.00 20.15           C  
ATOM   2065  CG  TRP A 289     -23.959  -0.395  36.570  1.00 19.66           C  
ATOM   2066  CD1 TRP A 289     -22.943  -1.080  35.989  1.00 21.29           C  
ATOM   2067  CD2 TRP A 289     -24.427  -1.208  37.666  1.00 21.89           C  
ATOM   2068  NE1 TRP A 289     -22.691  -2.244  36.659  1.00 19.07           N  
ATOM   2069  CE2 TRP A 289     -23.600  -2.358  37.690  1.00 19.91           C  
ATOM   2070  CE3 TRP A 289     -25.465  -1.084  38.609  1.00 21.89           C  
ATOM   2071  CZ2 TRP A 289     -23.800  -3.389  38.619  1.00 21.36           C  
ATOM   2072  CZ3 TRP A 289     -25.656  -2.080  39.550  1.00 19.99           C  
ATOM   2073  CH2 TRP A 289     -24.833  -3.233  39.534  1.00 22.37           C  
ATOM   2074  N   ALA A 290     -26.950   2.993  36.346  1.00 21.08           N  
ATOM   2075  CA  ALA A 290     -27.143   4.440  36.328  1.00 22.37           C  
ATOM   2076  C   ALA A 290     -26.750   4.929  37.715  1.00 21.05           C  
ATOM   2077  O   ALA A 290     -27.180   4.366  38.720  1.00 23.26           O  
ATOM   2078  CB  ALA A 290     -28.604   4.744  35.989  1.00 23.15           C  
ATOM   2079  N   TYR A 291     -25.921   5.981  37.767  1.00 20.27           N  
ATOM   2080  CA  TYR A 291     -25.554   6.578  39.042  1.00 22.05           C  
ATOM   2081  C   TYR A 291     -26.792   7.197  39.680  1.00 25.34           C  
ATOM   2082  O   TYR A 291     -27.657   7.704  38.986  1.00 22.97           O  
ATOM   2083  CB  TYR A 291     -24.501   7.666  38.795  1.00 22.29           C  
ATOM   2084  CG  TYR A 291     -23.883   8.223  40.070  1.00 22.27           C  
ATOM   2085  CD1 TYR A 291     -24.439   9.305  40.768  1.00 23.78           C  
ATOM   2086  CD2 TYR A 291     -22.712   7.656  40.564  1.00 21.93           C  
ATOM   2087  CE1 TYR A 291     -23.828   9.784  41.938  1.00 23.98           C  
ATOM   2088  CE2 TYR A 291     -22.073   8.156  41.695  1.00 23.41           C  
ATOM   2089  CZ  TYR A 291     -22.637   9.221  42.392  1.00 25.62           C  
ATOM   2090  OH  TYR A 291     -22.012   9.645  43.541  1.00 27.87           O  
ATOM   2091  N   ASP A 292     -26.878   7.096  41.009  1.00 21.85           N  
ATOM   2092  CA  ASP A 292     -28.023   7.660  41.706  1.00 25.01           C  
ATOM   2093  C   ASP A 292     -27.524   8.499  42.865  1.00 26.30           C  
ATOM   2094  O   ASP A 292     -27.099   7.940  43.864  1.00 26.35           O  
ATOM   2095  CB  ASP A 292     -29.014   6.580  42.097  1.00 25.38           C  
ATOM   2096  CG  ASP A 292     -30.261   7.058  42.828  1.00 29.15           C  
ATOM   2097  OD1 ASP A 292     -30.371   8.269  43.139  1.00 27.15           O  
ATOM   2098  OD2 ASP A 292     -31.097   6.207  43.075  1.00 27.25           O  
ATOM   2099  N   TYR A 293     -27.638   9.839  42.744  1.00 25.92           N  
ATOM   2100  CA  TYR A 293     -27.201  10.741  43.802  1.00 24.99           C  
ATOM   2101  C   TYR A 293     -27.967  10.533  45.108  1.00 24.31           C  
ATOM   2102  O   TYR A 293     -27.487  10.965  46.148  1.00 27.92           O  
ATOM   2103  CB  TYR A 293     -27.404  12.188  43.344  1.00 27.28           C  
ATOM   2104  CG  TYR A 293     -26.279  12.609  42.416  1.00 28.32           C  
ATOM   2105  CD1 TYR A 293     -25.039  13.040  42.904  1.00 31.22           C  
ATOM   2106  CD2 TYR A 293     -26.472  12.560  41.035  1.00 30.51           C  
ATOM   2107  CE1 TYR A 293     -24.012  13.407  42.028  1.00 31.11           C  
ATOM   2108  CE2 TYR A 293     -25.470  12.932  40.152  1.00 31.57           C  
ATOM   2109  CZ  TYR A 293     -24.247  13.355  40.653  1.00 38.48           C  
ATOM   2110  OH  TYR A 293     -23.298  13.687  39.744  1.00 46.52           O  
ATOM   2111  N   THR A 294     -29.141   9.864  45.065  1.00 27.74           N  
ATOM   2112  CA  THR A 294     -29.937   9.640  46.272  1.00 28.36           C  
ATOM   2113  C   THR A 294     -29.503   8.406  47.060  1.00 31.87           C  
ATOM   2114  O   THR A 294     -29.929   8.243  48.199  1.00 29.05           O  
ATOM   2115  CB  THR A 294     -31.449   9.666  46.023  1.00 29.86           C  
ATOM   2116  OG1 THR A 294     -31.808   8.427  45.412  1.00 29.59           O  
ATOM   2117  CG2 THR A 294     -31.876  10.949  45.322  1.00 30.51           C  
ATOM   2118  N   LYS A 295     -28.638   7.568  46.488  1.00 27.03           N  
ATOM   2119  CA  LYS A 295     -28.186   6.373  47.182  1.00 28.50           C  
ATOM   2120  C   LYS A 295     -27.022   6.715  48.099  1.00 24.64           C  
ATOM   2121  O   LYS A 295     -26.042   7.337  47.659  1.00 25.54           O  
ATOM   2122  CB  LYS A 295     -27.756   5.266  46.206  1.00 25.87           C  
ATOM   2123  CG  LYS A 295     -28.885   4.642  45.421  1.00 28.52           C  
ATOM   2124  CD  LYS A 295     -29.755   3.685  46.245  1.00 26.98           C  
ATOM   2125  CE  LYS A 295     -30.856   3.024  45.485  1.00 30.78           C  
ATOM   2126  NZ  LYS A 295     -31.894   3.969  45.118  1.00 37.76           N  
ATOM   2127  N   PRO A 296     -27.056   6.293  49.384  1.00 22.30           N  
ATOM   2128  CA  PRO A 296     -25.895   6.475  50.234  1.00 22.90           C  
ATOM   2129  C   PRO A 296     -24.873   5.367  49.987  1.00 25.28           C  
ATOM   2130  O   PRO A 296     -25.262   4.235  49.670  1.00 25.08           O  
ATOM   2131  CB  PRO A 296     -26.491   6.378  51.637  1.00 22.78           C  
ATOM   2132  CG  PRO A 296     -27.582   5.351  51.426  1.00 23.01           C  
ATOM   2133  CD  PRO A 296     -28.168   5.616  50.071  1.00 24.72           C  
ATOM   2134  N   ILE A 297     -23.592   5.680  50.205  1.00 22.66           N  
ATOM   2135  CA  ILE A 297     -22.589   4.626  50.276  1.00 23.21           C  
ATOM   2136  C   ILE A 297     -23.072   3.642  51.339  1.00 25.82           C  
ATOM   2137  O   ILE A 297     -23.439   4.058  52.449  1.00 23.59           O  
ATOM   2138  CB  ILE A 297     -21.209   5.230  50.615  1.00 24.12           C  
ATOM   2139  CG1 ILE A 297     -20.649   6.011  49.399  1.00 24.29           C  
ATOM   2140  CG2 ILE A 297     -20.207   4.147  51.047  1.00 24.07           C  
ATOM   2141  CD1 ILE A 297     -19.535   6.984  49.785  1.00 23.32           C  
ATOM   2142  N   THR A 298     -23.058   2.336  50.987  1.00 24.00           N  
ATOM   2143  CA  THR A 298     -23.621   1.317  51.853  1.00 22.67           C  
ATOM   2144  C   THR A 298     -22.577   0.208  51.992  1.00 24.15           C  
ATOM   2145  O   THR A 298     -21.860  -0.105  51.034  1.00 23.35           O  
ATOM   2146  CB  THR A 298     -24.940   0.819  51.251  1.00 24.55           C  
ATOM   2147  OG1 THR A 298     -25.870   1.903  51.300  1.00 22.18           O  
ATOM   2148  CG2 THR A 298     -25.606  -0.281  52.072  1.00 23.42           C  
ATOM   2149  N   TRP A 299     -22.473  -0.331  53.206  1.00 21.21           N  
ATOM   2150  CA  TRP A 299     -21.572  -1.445  53.483  1.00 22.64           C  
ATOM   2151  C   TRP A 299     -22.396  -2.637  53.958  1.00 26.78           C  
ATOM   2152  O   TRP A 299     -23.362  -2.449  54.712  1.00 27.98           O  
ATOM   2153  CB  TRP A 299     -20.565  -1.027  54.570  1.00 22.52           C  
ATOM   2154  CG  TRP A 299     -19.759   0.202  54.234  1.00 26.80           C  
ATOM   2155  CD1 TRP A 299     -20.140   1.500  54.435  1.00 26.98           C  
ATOM   2156  CD2 TRP A 299     -18.428   0.257  53.667  1.00 28.11           C  
ATOM   2157  NE1 TRP A 299     -19.138   2.349  54.071  1.00 30.06           N  
ATOM   2158  CE2 TRP A 299     -18.079   1.625  53.592  1.00 29.17           C  
ATOM   2159  CE3 TRP A 299     -17.492  -0.700  53.229  1.00 25.88           C  
ATOM   2160  CZ2 TRP A 299     -16.854   2.047  53.072  1.00 27.79           C  
ATOM   2161  CZ3 TRP A 299     -16.265  -0.278  52.734  1.00 25.21           C  
ATOM   2162  CH2 TRP A 299     -15.944   1.076  52.693  1.00 24.20           C  
ATOM   2163  N   ILE A 300     -21.991  -3.839  53.529  1.00 21.96           N  
ATOM   2164  CA  ILE A 300     -22.583  -5.087  54.004  1.00 23.93           C  
ATOM   2165  C   ILE A 300     -21.529  -5.826  54.819  1.00 23.19           C  
ATOM   2166  O   ILE A 300     -20.523  -6.265  54.252  1.00 22.99           O  
ATOM   2167  CB  ILE A 300     -23.142  -5.920  52.831  1.00 22.38           C  
ATOM   2168  CG1 ILE A 300     -24.178  -5.117  52.023  1.00 22.25           C  
ATOM   2169  CG2 ILE A 300     -23.686  -7.260  53.329  1.00 25.27           C  
ATOM   2170  CD1 ILE A 300     -24.722  -5.882  50.823  1.00 26.71           C  
ATOM   2171  N   THR A 301     -21.727  -5.945  56.148  1.00 21.12           N  
ATOM   2172  CA  THR A 301     -20.824  -6.768  56.934  1.00 21.20           C  
ATOM   2173  C   THR A 301     -21.304  -8.228  56.898  1.00 23.27           C  
ATOM   2174  O   THR A 301     -22.490  -8.521  57.155  1.00 23.66           O  
ATOM   2175  CB  THR A 301     -20.691  -6.248  58.376  1.00 22.69           C  
ATOM   2176  OG1 THR A 301     -22.005  -6.072  58.922  1.00 21.71           O  
ATOM   2177  CG2 THR A 301     -19.960  -4.913  58.425  1.00 21.47           C  
ATOM   2178  N   ILE A 302     -20.375  -9.134  56.601  1.00 22.77           N  
ATOM   2179  CA  ILE A 302     -20.669 -10.564  56.573  1.00 23.18           C  
ATOM   2180  C   ILE A 302     -19.721 -11.207  57.565  1.00 24.16           C  
ATOM   2181  O   ILE A 302     -18.522 -11.301  57.299  1.00 21.58           O  
ATOM   2182  CB  ILE A 302     -20.492 -11.188  55.173  1.00 23.43           C  
ATOM   2183  CG1 ILE A 302     -21.341 -10.437  54.112  1.00 24.05           C  
ATOM   2184  CG2 ILE A 302     -20.812 -12.693  55.198  1.00 22.59           C  
ATOM   2185  CD1 ILE A 302     -21.023 -10.842  52.679  1.00 24.41           C  
ATOM   2186  N   PRO A 303     -20.224 -11.662  58.745  1.00 24.62           N  
ATOM   2187  CA  PRO A 303     -19.366 -12.424  59.649  1.00 23.52           C  
ATOM   2188  C   PRO A 303     -18.780 -13.632  58.926  1.00 22.90           C  
ATOM   2189  O   PRO A 303     -19.505 -14.371  58.254  1.00 24.15           O  
ATOM   2190  CB  PRO A 303     -20.320 -12.838  60.790  1.00 26.98           C  
ATOM   2191  CG  PRO A 303     -21.411 -11.770  60.727  1.00 26.20           C  
ATOM   2192  CD  PRO A 303     -21.603 -11.490  59.234  1.00 26.61           C  
ATOM   2193  N   ARG A 304     -17.453 -13.815  59.026  1.00 25.79           N  
ATOM   2194  CA  ARG A 304     -16.824 -14.919  58.310  1.00 24.64           C  
ATOM   2195  C   ARG A 304     -17.333 -16.246  58.871  1.00 26.80           C  
ATOM   2196  O   ARG A 304     -17.422 -16.411  60.076  1.00 26.36           O  
ATOM   2197  CB  ARG A 304     -15.296 -14.807  58.349  1.00 24.26           C  
ATOM   2198  CG  ARG A 304     -14.869 -13.573  57.558  1.00 24.09           C  
ATOM   2199  CD  ARG A 304     -13.344 -13.352  57.617  1.00 22.95           C  
ATOM   2200  NE  ARG A 304     -12.595 -14.466  56.999  1.00 21.69           N  
ATOM   2201  CZ  ARG A 304     -11.277 -14.539  56.996  1.00 23.24           C  
ATOM   2202  NH1 ARG A 304     -10.552 -13.583  57.580  1.00 22.51           N  
ATOM   2203  NH2 ARG A 304     -10.681 -15.612  56.466  1.00 22.25           N  
ATOM   2204  N   GLY A 305     -17.662 -17.176  57.987  1.00 24.30           N  
ATOM   2205  CA  GLY A 305     -18.314 -18.438  58.335  1.00 25.90           C  
ATOM   2206  C   GLY A 305     -19.742 -18.294  58.887  1.00 29.80           C  
ATOM   2207  O   GLY A 305     -20.244 -19.260  59.473  1.00 27.02           O  
ATOM   2208  N   ALA A 306     -20.438 -17.159  58.638  1.00 26.07           N  
ATOM   2209  CA  ALA A 306     -21.823 -16.980  59.069  1.00 25.99           C  
ATOM   2210  C   ALA A 306     -22.700 -18.149  58.621  1.00 28.21           C  
ATOM   2211  O   ALA A 306     -22.545 -18.671  57.516  1.00 26.02           O  
ATOM   2212  CB  ALA A 306     -22.399 -15.692  58.499  1.00 29.43           C  
ATOM   2213  N   LYS A 307     -23.619 -18.564  59.512  1.00 25.99           N  
ATOM   2214  CA  LYS A 307     -24.503 -19.697  59.230  1.00 28.22           C  
ATOM   2215  C   LYS A 307     -25.859 -19.266  58.681  1.00 28.32           C  
ATOM   2216  O   LYS A 307     -26.611 -20.091  58.155  1.00 29.02           O  
ATOM   2217  CB  LYS A 307     -24.587 -20.604  60.467  1.00 30.87           C  
ATOM   2218  CG  LYS A 307     -23.242 -21.236  60.835  1.00 25.65           C  
ATOM   2219  CD  LYS A 307     -22.637 -22.084  59.732  1.00 28.05           C  
ATOM   2220  CE  LYS A 307     -21.506 -23.022  60.123  1.00 31.66           C  
ATOM   2221  NZ  LYS A 307     -20.380 -22.163  60.541  1.00 36.81           N  
ATOM   2222  N   SER A 308     -26.146 -17.969  58.763  1.00 26.75           N  
ATOM   2223  CA  SER A 308     -27.437 -17.439  58.370  1.00 25.61           C  
ATOM   2224  C   SER A 308     -27.247 -16.018  57.835  1.00 23.45           C  
ATOM   2225  O   SER A 308     -26.469 -15.269  58.400  1.00 25.94           O  
ATOM   2226  CB  SER A 308     -28.395 -17.393  59.592  1.00 26.96           C  
ATOM   2227  OG  SER A 308     -29.593 -16.710  59.240  1.00 28.96           O  
ATOM   2228  N   LYS A 309     -28.051 -15.655  56.827  1.00 28.36           N  
ATOM   2229  CA  LYS A 309     -28.056 -14.290  56.318  1.00 27.95           C  
ATOM   2230  C   LYS A 309     -28.605 -13.314  57.360  1.00 30.06           C  
ATOM   2231  O   LYS A 309     -28.416 -12.104  57.237  1.00 26.25           O  
ATOM   2232  CB  LYS A 309     -28.816 -14.208  54.996  1.00 31.32           C  
ATOM   2233  CG  LYS A 309     -30.306 -14.357  55.110  1.00 30.91           C  
ATOM   2234  CD  LYS A 309     -30.944 -14.295  53.730  1.00 33.68           C  
ATOM   2235  CE  LYS A 309     -32.394 -14.362  54.021  1.00 37.89           C  
ATOM   2236  NZ  LYS A 309     -33.045 -15.228  53.040  1.00 53.11           N  
ATOM   2237  N   ASP A 310     -29.215 -13.838  58.442  1.00 27.32           N  
ATOM   2238  CA  ASP A 310     -29.660 -12.964  59.523  1.00 30.10           C  
ATOM   2239  C   ASP A 310     -28.493 -12.321  60.255  1.00 30.01           C  
ATOM   2240  O   ASP A 310     -28.697 -11.348  60.969  1.00 32.87           O  
ATOM   2241  CB  ASP A 310     -30.530 -13.698  60.530  1.00 34.43           C  
ATOM   2242  CG  ASP A 310     -31.826 -14.270  59.980  1.00 39.91           C  
ATOM   2243  OD1 ASP A 310     -32.231 -13.898  58.843  1.00 47.45           O  
ATOM   2244  OD2 ASP A 310     -32.399 -15.125  60.683  1.00 48.51           O  
ATOM   2245  N   GLU A 311     -27.278 -12.856  60.078  1.00 27.38           N  
ATOM   2246  CA  GLU A 311     -26.086 -12.333  60.745  1.00 26.06           C  
ATOM   2247  C   GLU A 311     -25.485 -11.156  59.972  1.00 25.46           C  
ATOM   2248  O   GLU A 311     -24.679 -10.409  60.516  1.00 26.48           O  
ATOM   2249  CB  GLU A 311     -25.025 -13.430  60.817  1.00 25.85           C  
ATOM   2250  CG  GLU A 311     -25.399 -14.586  61.747  1.00 28.72           C  
ATOM   2251  CD  GLU A 311     -24.287 -15.630  61.790  1.00 30.14           C  
ATOM   2252  OE1 GLU A 311     -23.104 -15.307  62.133  1.00 37.86           O  
ATOM   2253  OE2 GLU A 311     -24.607 -16.781  61.416  1.00 32.80           O  
ATOM   2254  N   VAL A 312     -25.919 -10.976  58.720  1.00 23.59           N  
ATOM   2255  CA  VAL A 312     -25.403  -9.918  57.847  1.00 23.62           C  
ATOM   2256  C   VAL A 312     -26.087  -8.604  58.216  1.00 23.57           C  
ATOM   2257  O   VAL A 312     -27.315  -8.596  58.444  1.00 25.09           O  
ATOM   2258  CB  VAL A 312     -25.747 -10.343  56.395  1.00 22.07           C  
ATOM   2259  CG1 VAL A 312     -25.550  -9.217  55.384  1.00 24.64           C  
ATOM   2260  CG2 VAL A 312     -24.945 -11.559  55.978  1.00 23.42           C  
ATOM   2261  N   LYS A 313     -25.322  -7.493  58.185  1.00 22.47           N  
ATOM   2262  CA  LYS A 313     -25.879  -6.172  58.453  1.00 24.02           C  
ATOM   2263  C   LYS A 313     -25.534  -5.177  57.353  1.00 24.08           C  
ATOM   2264  O   LYS A 313     -24.465  -5.250  56.734  1.00 25.26           O  
ATOM   2265  CB  LYS A 313     -25.383  -5.640  59.805  1.00 23.93           C  
ATOM   2266  CG  LYS A 313     -25.970  -6.477  60.977  1.00 27.74           C  
ATOM   2267  CD  LYS A 313     -25.536  -5.961  62.335  1.00 37.31           C  
ATOM   2268  CE  LYS A 313     -26.078  -6.738  63.518  1.00 42.87           C  
ATOM   2269  NZ  LYS A 313     -27.493  -7.081  63.365  1.00 58.68           N  
ATOM   2270  N   TYR A 314     -26.482  -4.266  57.106  1.00 24.47           N  
ATOM   2271  CA  TYR A 314     -26.274  -3.151  56.177  1.00 25.35           C  
ATOM   2272  C   TYR A 314     -25.971  -1.863  56.951  1.00 28.08           C  
ATOM   2273  O   TYR A 314     -26.680  -1.544  57.909  1.00 26.00           O  
ATOM   2274  CB  TYR A 314     -27.549  -2.887  55.369  1.00 23.03           C  
ATOM   2275  CG  TYR A 314     -28.145  -4.039  54.589  1.00 24.11           C  
ATOM   2276  CD1 TYR A 314     -27.351  -5.123  54.171  1.00 23.16           C  
ATOM   2277  CD2 TYR A 314     -29.477  -3.990  54.191  1.00 26.01           C  
ATOM   2278  CE1 TYR A 314     -27.891  -6.150  53.414  1.00 23.53           C  
ATOM   2279  CE2 TYR A 314     -30.023  -5.005  53.412  1.00 30.13           C  
ATOM   2280  CZ  TYR A 314     -29.228  -6.082  53.043  1.00 27.17           C  
ATOM   2281  OH  TYR A 314     -29.764  -7.061  52.270  1.00 29.00           O  
ATOM   2282  N   TRP A 315     -24.925  -1.132  56.518  1.00 22.77           N  
ATOM   2283  CA  TRP A 315     -24.509   0.122  57.132  1.00 24.52           C  
ATOM   2284  C   TRP A 315     -24.557   1.206  56.060  1.00 26.83           C  
ATOM   2285  O   TRP A 315     -24.281   0.913  54.904  1.00 24.84           O  
ATOM   2286  CB  TRP A 315     -23.102  -0.015  57.734  1.00 22.52           C  
ATOM   2287  CG  TRP A 315     -22.963  -1.212  58.642  1.00 23.37           C  
ATOM   2288  CD1 TRP A 315     -22.813  -2.517  58.266  1.00 26.80           C  
ATOM   2289  CD2 TRP A 315     -22.938  -1.212  60.089  1.00 22.81           C  
ATOM   2290  NE1 TRP A 315     -22.734  -3.338  59.368  1.00 24.72           N  
ATOM   2291  CE2 TRP A 315     -22.767  -2.557  60.499  1.00 25.19           C  
ATOM   2292  CE3 TRP A 315     -23.024  -0.206  61.058  1.00 24.73           C  
ATOM   2293  CZ2 TRP A 315     -22.732  -2.933  61.843  1.00 27.21           C  
ATOM   2294  CZ3 TRP A 315     -22.958  -0.569  62.387  1.00 26.45           C  
ATOM   2295  CH2 TRP A 315     -22.827  -1.913  62.766  1.00 28.79           C  
ATOM   2296  N   HIS A 316     -24.867   2.458  56.420  1.00 27.34           N  
ATOM   2297  CA  HIS A 316     -24.928   3.481  55.380  1.00 23.96           C  
ATOM   2298  C   HIS A 316     -24.232   4.753  55.824  1.00 25.26           C  
ATOM   2299  O   HIS A 316     -24.189   5.062  57.016  1.00 23.61           O  
ATOM   2300  CB  HIS A 316     -26.358   3.825  54.940  1.00 26.03           C  
ATOM   2301  CG  HIS A 316     -27.192   4.419  56.022  1.00 28.69           C  
ATOM   2302  ND1 HIS A 316     -27.697   3.708  57.095  1.00 30.58           N  
ATOM   2303  CD2 HIS A 316     -27.581   5.690  56.188  1.00 35.36           C  
ATOM   2304  CE1 HIS A 316     -28.377   4.533  57.890  1.00 31.13           C  
ATOM   2305  NE2 HIS A 316     -28.329   5.735  57.354  1.00 31.42           N  
ATOM   2306  N   TRP A 317     -23.718   5.491  54.828  1.00 22.41           N  
ATOM   2307  CA  TRP A 317     -23.254   6.843  55.078  1.00 23.45           C  
ATOM   2308  C   TRP A 317     -24.066   7.825  54.233  1.00 24.63           C  
ATOM   2309  O   TRP A 317     -25.262   8.010  54.467  1.00 26.36           O  
ATOM   2310  CB  TRP A 317     -21.730   6.922  54.933  1.00 23.21           C  
ATOM   2311  CG  TRP A 317     -21.218   8.297  55.276  1.00 23.90           C  
ATOM   2312  CD1 TRP A 317     -21.359   8.985  56.458  1.00 28.18           C  
ATOM   2313  CD2 TRP A 317     -20.587   9.193  54.345  1.00 27.02           C  
ATOM   2314  NE1 TRP A 317     -20.785  10.230  56.351  1.00 27.45           N  
ATOM   2315  CE2 TRP A 317     -20.319  10.393  55.065  1.00 27.62           C  
ATOM   2316  CE3 TRP A 317     -20.198   9.076  52.991  1.00 26.47           C  
ATOM   2317  CZ2 TRP A 317     -19.664  11.474  54.460  1.00 26.79           C  
ATOM   2318  CZ3 TRP A 317     -19.571  10.151  52.390  1.00 26.85           C  
ATOM   2319  CH2 TRP A 317     -19.294  11.322  53.127  1.00 31.81           C  
ATOM   2320  N   LYS A 318     -23.458   8.378  53.184  1.00 24.38           N  
ATOM   2321  CA  LYS A 318     -24.069   9.390  52.332  1.00 23.68           C  
ATOM   2322  C   LYS A 318     -23.596   9.108  50.915  1.00 27.07           C  
ATOM   2323  O   LYS A 318     -22.736   8.252  50.752  1.00 23.60           O  
ATOM   2324  CB  LYS A 318     -23.579  10.784  52.761  1.00 24.24           C  
ATOM   2325  CG  LYS A 318     -23.991  11.189  54.188  1.00 26.86           C  
ATOM   2326  CD  LYS A 318     -23.408  12.513  54.703  1.00 29.25           C  
ATOM   2327  CE  LYS A 318     -24.093  12.806  56.044  1.00 34.76           C  
ATOM   2328  NZ  LYS A 318     -23.426  13.893  56.772  1.00 37.81           N  
ATOM   2329  N   ASN A 319     -24.095   9.871  49.939  1.00 23.01           N  
ATOM   2330  CA  ASN A 319     -23.723   9.630  48.550  1.00 24.35           C  
ATOM   2331  C   ASN A 319     -22.255   9.946  48.281  1.00 25.47           C  
ATOM   2332  O   ASN A 319     -21.727  10.960  48.718  1.00 25.39           O  
ATOM   2333  CB  ASN A 319     -24.590  10.443  47.605  1.00 27.79           C  
ATOM   2334  CG  ASN A 319     -24.330  10.078  46.161  1.00 27.35           C  
ATOM   2335  OD1 ASN A 319     -23.734  10.877  45.432  1.00 25.62           O  
ATOM   2336  ND2 ASN A 319     -24.780   8.901  45.737  1.00 24.63           N  
ATOM   2337  N   GLY A 320     -21.638   9.130  47.427  1.00 22.48           N  
ATOM   2338  CA  GLY A 320     -20.289   9.326  46.917  1.00 24.31           C  
ATOM   2339  C   GLY A 320     -19.813   8.000  46.316  1.00 23.70           C  
ATOM   2340  O   GLY A 320     -20.549   7.011  46.380  1.00 23.58           O  
ATOM   2341  N   MET A 321     -18.564   7.968  45.808  1.00 21.36           N  
ATOM   2342  CA  MET A 321     -18.072   6.788  45.113  1.00 20.87           C  
ATOM   2343  C   MET A 321     -16.722   6.433  45.737  1.00 21.49           C  
ATOM   2344  O   MET A 321     -15.665   6.975  45.355  1.00 24.19           O  
ATOM   2345  CB  MET A 321     -18.031   7.053  43.595  1.00 21.18           C  
ATOM   2346  CG  MET A 321     -17.601   5.854  42.781  1.00 21.66           C  
ATOM   2347  SD  MET A 321     -18.093   6.183  41.077  1.00 23.96           S  
ATOM   2348  CE  MET A 321     -17.206   4.780  40.337  1.00 19.93           C  
ATOM   2349  N   PRO A 322     -16.710   5.503  46.713  1.00 21.64           N  
ATOM   2350  CA  PRO A 322     -15.457   4.971  47.220  1.00 21.10           C  
ATOM   2351  C   PRO A 322     -15.020   3.810  46.326  1.00 21.57           C  
ATOM   2352  O   PRO A 322     -15.680   2.763  46.343  1.00 22.86           O  
ATOM   2353  CB  PRO A 322     -15.842   4.602  48.648  1.00 20.73           C  
ATOM   2354  CG  PRO A 322     -17.311   4.133  48.534  1.00 20.86           C  
ATOM   2355  CD  PRO A 322     -17.882   4.798  47.281  1.00 23.14           C  
ATOM   2356  N   ILE A 323     -13.960   4.013  45.526  1.00 23.01           N  
ATOM   2357  CA  ILE A 323     -13.770   3.110  44.387  1.00 21.03           C  
ATOM   2358  C   ILE A 323     -13.094   1.819  44.840  1.00 18.76           C  
ATOM   2359  O   ILE A 323     -13.585   0.754  44.497  1.00 21.83           O  
ATOM   2360  CB  ILE A 323     -13.027   3.816  43.238  1.00 21.12           C  
ATOM   2361  CG1 ILE A 323     -13.784   5.062  42.801  1.00 22.32           C  
ATOM   2362  CG2 ILE A 323     -12.771   2.859  42.054  1.00 18.03           C  
ATOM   2363  CD1 ILE A 323     -12.893   5.984  41.963  1.00 25.60           C  
ATOM   2364  N   HIS A 324     -11.998   1.940  45.598  1.00 19.11           N  
ATOM   2365  CA  HIS A 324     -11.190   0.806  46.016  1.00 19.14           C  
ATOM   2366  C   HIS A 324     -10.814   0.954  47.475  1.00 21.94           C  
ATOM   2367  O   HIS A 324     -10.503   2.047  47.927  1.00 23.05           O  
ATOM   2368  CB  HIS A 324      -9.885   0.745  45.216  1.00 20.15           C  
ATOM   2369  CG  HIS A 324     -10.115   0.223  43.833  1.00 19.18           C  
ATOM   2370  ND1 HIS A 324      -9.842   0.995  42.730  1.00 21.20           N  
ATOM   2371  CD2 HIS A 324     -10.563  -0.947  43.368  1.00 20.81           C  
ATOM   2372  CE1 HIS A 324     -10.103   0.308  41.625  1.00 21.79           C  
ATOM   2373  NE2 HIS A 324     -10.567  -0.857  41.989  1.00 22.94           N  
ATOM   2374  N   THR A 325     -10.747  -0.194  48.138  1.00 21.01           N  
ATOM   2375  CA  THR A 325     -10.209  -0.229  49.484  1.00 21.47           C  
ATOM   2376  C   THR A 325      -8.701  -0.464  49.410  1.00 21.42           C  
ATOM   2377  O   THR A 325      -8.206  -1.125  48.491  1.00 19.34           O  
ATOM   2378  CB  THR A 325     -10.912  -1.274  50.326  1.00 20.75           C  
ATOM   2379  OG1 THR A 325     -10.611  -2.552  49.768  1.00 22.54           O  
ATOM   2380  CG2 THR A 325     -12.405  -1.028  50.489  1.00 19.65           C  
ATOM   2381  N   ALA A 326      -7.963   0.116  50.380  1.00 22.27           N  
ATOM   2382  CA  ALA A 326      -6.591  -0.288  50.613  1.00 22.22           C  
ATOM   2383  C   ALA A 326      -6.642  -1.659  51.289  1.00 25.47           C  
ATOM   2384  O   ALA A 326      -6.488  -2.701  50.656  1.00 20.64           O  
ATOM   2385  CB  ALA A 326      -5.843   0.792  51.420  1.00 23.43           C  
ATOM   2386  N   SER A 327      -6.975  -1.674  52.587  1.00 22.87           N  
ATOM   2387  CA  SER A 327      -7.452  -2.913  53.189  1.00 22.45           C  
ATOM   2388  C   SER A 327      -8.322  -2.545  54.396  1.00 25.10           C  
ATOM   2389  O   SER A 327      -8.747  -1.381  54.523  1.00 22.88           O  
ATOM   2390  CB  SER A 327      -6.303  -3.911  53.511  1.00 21.55           C  
ATOM   2391  OG  SER A 327      -6.846  -5.212  53.793  1.00 22.00           O  
ATOM   2392  N   GLY A 328      -8.673  -3.569  55.180  1.00 21.62           N  
ATOM   2393  CA  GLY A 328      -9.348  -3.345  56.443  1.00 23.06           C  
ATOM   2394  C   GLY A 328      -8.692  -4.109  57.583  1.00 23.68           C  
ATOM   2395  O   GLY A 328      -7.823  -4.952  57.363  1.00 25.66           O  
ATOM   2396  N   PHE A 329      -9.130  -3.790  58.806  1.00 24.12           N  
ATOM   2397  CA  PHE A 329      -8.748  -4.594  59.964  1.00 22.92           C  
ATOM   2398  C   PHE A 329      -9.719  -4.295  61.093  1.00 24.24           C  
ATOM   2399  O   PHE A 329     -10.564  -3.427  60.949  1.00 25.47           O  
ATOM   2400  CB  PHE A 329      -7.287  -4.356  60.381  1.00 21.53           C  
ATOM   2401  CG  PHE A 329      -6.980  -2.948  60.873  1.00 24.32           C  
ATOM   2402  CD1 PHE A 329      -6.714  -1.901  59.982  1.00 28.50           C  
ATOM   2403  CD2 PHE A 329      -6.962  -2.669  62.257  1.00 23.91           C  
ATOM   2404  CE1 PHE A 329      -6.474  -0.613  60.447  1.00 28.33           C  
ATOM   2405  CE2 PHE A 329      -6.684  -1.392  62.717  1.00 26.29           C  
ATOM   2406  CZ  PHE A 329      -6.457  -0.364  61.826  1.00 30.16           C  
ATOM   2407  N   GLU A 330      -9.590  -5.062  62.192  1.00 25.34           N  
ATOM   2408  CA  GLU A 330     -10.343  -4.773  63.401  1.00 26.64           C  
ATOM   2409  C   GLU A 330      -9.372  -4.176  64.407  1.00 25.34           C  
ATOM   2410  O   GLU A 330      -8.315  -4.767  64.664  1.00 29.25           O  
ATOM   2411  CB  GLU A 330     -11.116  -6.003  63.893  1.00 27.18           C  
ATOM   2412  CG  GLU A 330     -12.344  -6.299  63.021  1.00 26.63           C  
ATOM   2413  CD  GLU A 330     -12.763  -7.754  63.150  1.00 31.99           C  
ATOM   2414  OE1 GLU A 330     -13.033  -8.163  64.310  1.00 31.08           O  
ATOM   2415  OE2 GLU A 330     -12.762  -8.508  62.148  1.00 28.77           O  
ATOM   2416  N   ASP A 331      -9.739  -3.015  64.939  1.00 25.75           N  
ATOM   2417  CA  ASP A 331      -8.908  -2.365  65.943  1.00 30.02           C  
ATOM   2418  C   ASP A 331      -9.015  -3.141  67.258  1.00 31.76           C  
ATOM   2419  O   ASP A 331      -9.695  -4.174  67.335  1.00 27.49           O  
ATOM   2420  CB  ASP A 331      -9.218  -0.881  66.062  1.00 27.80           C  
ATOM   2421  CG  ASP A 331     -10.534  -0.514  66.747  1.00 28.36           C  
ATOM   2422  OD1 ASP A 331     -11.205  -1.413  67.319  1.00 29.86           O  
ATOM   2423  OD2 ASP A 331     -10.926   0.682  66.650  1.00 29.97           O  
ATOM   2424  N   GLU A 332      -8.329  -2.636  68.300  1.00 32.74           N  
ATOM   2425  CA  GLU A 332      -8.235  -3.344  69.578  1.00 36.48           C  
ATOM   2426  C   GLU A 332      -9.611  -3.570  70.215  1.00 31.14           C  
ATOM   2427  O   GLU A 332      -9.774  -4.552  70.949  1.00 34.11           O  
ATOM   2428  CB  GLU A 332      -7.279  -2.634  70.546  1.00 36.06           C  
ATOM   2429  CG  GLU A 332      -7.692  -1.230  70.998  1.00 51.84           C  
ATOM   2430  CD  GLU A 332      -7.738  -0.038  70.051  1.00 70.07           C  
ATOM   2431  OE1 GLU A 332      -7.178  -0.089  68.924  1.00 73.18           O  
ATOM   2432  OE2 GLU A 332      -8.402   0.940  70.448  1.00 72.59           O  
ATOM   2433  N   GLN A 333     -10.565  -2.658  69.942  1.00 34.91           N  
ATOM   2434  CA  GLN A 333     -11.919  -2.663  70.474  1.00 35.80           C  
ATOM   2435  C   GLN A 333     -12.913  -3.288  69.483  1.00 36.83           C  
ATOM   2436  O   GLN A 333     -14.130  -3.138  69.668  1.00 28.96           O  
ATOM   2437  CB  GLN A 333     -12.447  -1.229  70.592  1.00 40.10           C  
ATOM   2438  CG  GLN A 333     -11.654  -0.296  71.496  1.00 53.42           C  
ATOM   2439  CD  GLN A 333     -12.309   1.063  71.609  1.00 61.60           C  
ATOM   2440  OE1 GLN A 333     -12.506   1.776  70.621  1.00 61.03           O  
ATOM   2441  NE2 GLN A 333     -12.675   1.428  72.827  1.00 75.64           N  
ATOM   2442  N   GLY A 334     -12.402  -3.939  68.421  1.00 33.46           N  
ATOM   2443  CA  GLY A 334     -13.245  -4.738  67.531  1.00 30.56           C  
ATOM   2444  C   GLY A 334     -13.913  -3.907  66.428  1.00 30.63           C  
ATOM   2445  O   GLY A 334     -14.749  -4.425  65.690  1.00 30.88           O  
ATOM   2446  N   ARG A 335     -13.546  -2.622  66.312  1.00 26.20           N  
ATOM   2447  CA  ARG A 335     -14.156  -1.804  65.275  1.00 29.38           C  
ATOM   2448  C   ARG A 335     -13.479  -2.127  63.936  1.00 26.88           C  
ATOM   2449  O   ARG A 335     -12.265  -2.328  63.902  1.00 24.51           O  
ATOM   2450  CB  ARG A 335     -14.060  -0.306  65.561  1.00 28.42           C  
ATOM   2451  CG  ARG A 335     -14.572   0.002  66.970  1.00 33.21           C  
ATOM   2452  CD  ARG A 335     -14.600   1.488  67.244  1.00 32.46           C  
ATOM   2453  NE  ARG A 335     -13.265   2.079  67.345  1.00 46.73           N  
ATOM   2454  CZ  ARG A 335     -13.052   3.361  67.606  1.00 56.11           C  
ATOM   2455  NH1 ARG A 335     -14.039   4.242  67.487  1.00 51.14           N  
ATOM   2456  NH2 ARG A 335     -11.833   3.748  67.952  1.00 51.23           N  
ATOM   2457  N   ILE A 336     -14.293  -2.149  62.880  1.00 26.85           N  
ATOM   2458  CA  ILE A 336     -13.828  -2.379  61.505  1.00 24.67           C  
ATOM   2459  C   ILE A 336     -13.325  -1.037  60.977  1.00 23.93           C  
ATOM   2460  O   ILE A 336     -14.072  -0.053  60.975  1.00 25.18           O  
ATOM   2461  CB  ILE A 336     -14.977  -2.937  60.625  1.00 26.61           C  
ATOM   2462  CG1 ILE A 336     -15.397  -4.326  61.073  1.00 24.90           C  
ATOM   2463  CG2 ILE A 336     -14.616  -2.922  59.117  1.00 25.07           C  
ATOM   2464  CD1 ILE A 336     -16.830  -4.667  60.697  1.00 22.90           C  
ATOM   2465  N   ILE A 337     -12.059  -1.030  60.540  1.00 23.10           N  
ATOM   2466  CA  ILE A 337     -11.395   0.171  60.042  1.00 22.05           C  
ATOM   2467  C   ILE A 337     -11.055  -0.149  58.588  1.00 24.11           C  
ATOM   2468  O   ILE A 337     -10.353  -1.125  58.355  1.00 24.12           O  
ATOM   2469  CB  ILE A 337     -10.092   0.460  60.825  1.00 23.13           C  
ATOM   2470  CG1 ILE A 337     -10.353   0.580  62.363  1.00 24.46           C  
ATOM   2471  CG2 ILE A 337      -9.401   1.706  60.270  1.00 24.75           C  
ATOM   2472  CD1 ILE A 337     -11.432   1.608  62.708  1.00 27.13           C  
ATOM   2473  N   ILE A 338     -11.496   0.696  57.656  1.00 23.88           N  
ATOM   2474  CA  ILE A 338     -11.224   0.435  56.232  1.00 22.59           C  
ATOM   2475  C   ILE A 338     -10.805   1.761  55.608  1.00 21.68           C  
ATOM   2476  O   ILE A 338     -11.515   2.765  55.753  1.00 25.57           O  
ATOM   2477  CB  ILE A 338     -12.492  -0.096  55.544  1.00 23.12           C  
ATOM   2478  CG1 ILE A 338     -13.014  -1.418  56.143  1.00 22.75           C  
ATOM   2479  CG2 ILE A 338     -12.274  -0.201  54.005  1.00 24.34           C  
ATOM   2480  CD1 ILE A 338     -14.471  -1.711  55.757  1.00 21.05           C  
ATOM   2481  N   ASP A 339      -9.692   1.744  54.851  1.00 20.87           N  
ATOM   2482  CA  ASP A 339      -9.327   2.947  54.124  1.00 21.55           C  
ATOM   2483  C   ASP A 339      -9.687   2.743  52.649  1.00 21.24           C  
ATOM   2484  O   ASP A 339      -9.577   1.632  52.160  1.00 22.57           O  
ATOM   2485  CB  ASP A 339      -7.849   3.283  54.222  1.00 23.37           C  
ATOM   2486  CG  ASP A 339      -7.338   3.709  55.603  1.00 30.06           C  
ATOM   2487  OD1 ASP A 339      -8.128   3.575  56.597  1.00 28.08           O  
ATOM   2488  OD2 ASP A 339      -6.150   4.147  55.679  1.00 27.81           O  
ATOM   2489  N   SER A 340     -10.187   3.802  52.033  1.00 22.60           N  
ATOM   2490  CA  SER A 340     -10.577   3.729  50.632  1.00 25.66           C  
ATOM   2491  C   SER A 340     -10.339   5.053  49.933  1.00 24.10           C  
ATOM   2492  O   SER A 340     -10.219   6.088  50.575  1.00 24.44           O  
ATOM   2493  CB  SER A 340     -12.035   3.303  50.474  1.00 22.64           C  
ATOM   2494  OG  SER A 340     -12.920   4.404  50.682  1.00 25.16           O  
ATOM   2495  N   SER A 341     -10.325   5.010  48.592  1.00 23.08           N  
ATOM   2496  CA  SER A 341     -10.527   6.258  47.867  1.00 22.89           C  
ATOM   2497  C   SER A 341     -11.955   6.742  48.084  1.00 24.33           C  
ATOM   2498  O   SER A 341     -12.836   5.963  48.468  1.00 24.63           O  
ATOM   2499  CB  SER A 341     -10.223   6.090  46.381  1.00 24.77           C  
ATOM   2500  OG  SER A 341     -11.024   5.085  45.800  1.00 25.05           O  
ATOM   2501  N   LEU A 342     -12.176   8.050  47.893  1.00 22.51           N  
ATOM   2502  CA  LEU A 342     -13.535   8.575  47.987  1.00 19.51           C  
ATOM   2503  C   LEU A 342     -13.644   9.699  46.990  1.00 22.28           C  
ATOM   2504  O   LEU A 342     -12.944  10.719  47.110  1.00 23.36           O  
ATOM   2505  CB  LEU A 342     -13.944   9.051  49.397  1.00 19.31           C  
ATOM   2506  CG  LEU A 342     -15.329   9.700  49.505  1.00 21.39           C  
ATOM   2507  CD1 LEU A 342     -16.548   8.847  49.035  1.00 23.30           C  
ATOM   2508  CD2 LEU A 342     -15.528  10.138  50.958  1.00 22.08           C  
ATOM   2509  N   VAL A 343     -14.526   9.470  46.007  1.00 24.50           N  
ATOM   2510  CA  VAL A 343     -14.807  10.477  45.009  1.00 22.27           C  
ATOM   2511  C   VAL A 343     -16.195  11.013  45.316  1.00 26.19           C  
ATOM   2512  O   VAL A 343     -17.152  10.240  45.457  1.00 22.77           O  
ATOM   2513  CB  VAL A 343     -14.666   9.945  43.570  1.00 23.38           C  
ATOM   2514  CG1 VAL A 343     -15.091  11.012  42.557  1.00 22.38           C  
ATOM   2515  CG2 VAL A 343     -13.227   9.455  43.296  1.00 23.52           C  
ATOM   2516  N   HIS A 344     -16.279  12.353  45.430  1.00 25.98           N  
ATOM   2517  CA  HIS A 344     -17.499  13.009  45.885  1.00 23.88           C  
ATOM   2518  C   HIS A 344     -18.430  13.265  44.699  1.00 27.66           C  
ATOM   2519  O   HIS A 344     -18.824  14.393  44.420  1.00 25.61           O  
ATOM   2520  CB  HIS A 344     -17.131  14.285  46.653  1.00 24.97           C  
ATOM   2521  CG  HIS A 344     -16.425  13.972  47.936  1.00 24.36           C  
ATOM   2522  ND1 HIS A 344     -17.106  13.652  49.088  1.00 28.63           N  
ATOM   2523  CD2 HIS A 344     -15.125  13.898  48.236  1.00 26.33           C  
ATOM   2524  CE1 HIS A 344     -16.237  13.476  50.079  1.00 27.88           C  
ATOM   2525  NE2 HIS A 344     -15.023  13.564  49.571  1.00 30.95           N  
ATOM   2526  N   GLY A 345     -18.826  12.189  44.015  1.00 25.07           N  
ATOM   2527  CA  GLY A 345     -19.554  12.306  42.763  1.00 24.58           C  
ATOM   2528  C   GLY A 345     -19.208  11.092  41.906  1.00 26.14           C  
ATOM   2529  O   GLY A 345     -18.620  10.121  42.395  1.00 22.40           O  
ATOM   2530  N   ASN A 346     -19.589  11.174  40.635  1.00 25.16           N  
ATOM   2531  CA  ASN A 346     -19.560  10.017  39.748  1.00 26.26           C  
ATOM   2532  C   ASN A 346     -18.222   9.959  39.002  1.00 22.82           C  
ATOM   2533  O   ASN A 346     -18.007  10.725  38.059  1.00 24.78           O  
ATOM   2534  CB  ASN A 346     -20.785   9.995  38.838  1.00 24.27           C  
ATOM   2535  CG  ASN A 346     -20.839   8.766  37.958  1.00 24.07           C  
ATOM   2536  OD1 ASN A 346     -20.050   7.825  38.136  1.00 20.54           O  
ATOM   2537  ND2 ASN A 346     -21.764   8.741  37.005  1.00 21.11           N  
ATOM   2538  N   ALA A 347     -17.356   9.002  39.398  1.00 21.54           N  
ATOM   2539  CA  ALA A 347     -16.064   8.787  38.750  1.00 20.12           C  
ATOM   2540  C   ALA A 347     -16.211   8.041  37.417  1.00 23.94           C  
ATOM   2541  O   ALA A 347     -15.223   7.945  36.684  1.00 22.74           O  
ATOM   2542  CB  ALA A 347     -15.106   8.066  39.683  1.00 21.38           C  
ATOM   2543  N   PHE A 348     -17.417   7.474  37.142  1.00 20.71           N  
ATOM   2544  CA  PHE A 348     -17.731   6.836  35.869  1.00 21.16           C  
ATOM   2545  C   PHE A 348     -18.854   7.621  35.191  1.00 20.72           C  
ATOM   2546  O   PHE A 348     -19.994   7.131  35.069  1.00 20.71           O  
ATOM   2547  CB  PHE A 348     -18.224   5.384  36.054  1.00 19.09           C  
ATOM   2548  CG  PHE A 348     -17.202   4.302  36.389  1.00 20.16           C  
ATOM   2549  CD1 PHE A 348     -15.820   4.566  36.415  1.00 21.51           C  
ATOM   2550  CD2 PHE A 348     -17.655   2.995  36.608  1.00 22.82           C  
ATOM   2551  CE1 PHE A 348     -14.908   3.529  36.624  1.00 20.99           C  
ATOM   2552  CE2 PHE A 348     -16.741   1.964  36.848  1.00 25.41           C  
ATOM   2553  CZ  PHE A 348     -15.388   2.236  36.874  1.00 21.64           C  
ATOM   2554  N   PRO A 349     -18.589   8.858  34.711  1.00 24.30           N  
ATOM   2555  CA  PRO A 349     -19.651   9.684  34.149  1.00 24.71           C  
ATOM   2556  C   PRO A 349     -20.312   9.092  32.903  1.00 26.14           C  
ATOM   2557  O   PRO A 349     -21.397   9.533  32.541  1.00 25.74           O  
ATOM   2558  CB  PRO A 349     -18.951  10.996  33.839  1.00 26.49           C  
ATOM   2559  CG  PRO A 349     -17.511  10.590  33.621  1.00 26.09           C  
ATOM   2560  CD  PRO A 349     -17.293   9.563  34.701  1.00 21.18           C  
ATOM   2561  N   PHE A 350     -19.667   8.090  32.290  1.00 25.96           N  
ATOM   2562  CA  PHE A 350     -20.183   7.371  31.118  1.00 23.70           C  
ATOM   2563  C   PHE A 350     -21.363   6.453  31.508  1.00 23.78           C  
ATOM   2564  O   PHE A 350     -22.048   5.938  30.631  1.00 23.58           O  
ATOM   2565  CB  PHE A 350     -19.114   6.558  30.378  1.00 23.92           C  
ATOM   2566  CG  PHE A 350     -18.191   5.765  31.305  1.00 24.09           C  
ATOM   2567  CD2 PHE A 350     -18.511   4.447  31.690  1.00 23.23           C  
ATOM   2568  CD1 PHE A 350     -17.023   6.354  31.818  1.00 25.59           C  
ATOM   2569  CE2 PHE A 350     -17.665   3.741  32.550  1.00 23.14           C  
ATOM   2570  CE1 PHE A 350     -16.186   5.641  32.691  1.00 24.04           C  
ATOM   2571  CZ  PHE A 350     -16.515   4.331  33.038  1.00 24.39           C  
ATOM   2572  N   PHE A 351     -21.615   6.268  32.817  1.00 21.86           N  
ATOM   2573  CA  PHE A 351     -22.841   5.653  33.314  1.00 21.31           C  
ATOM   2574  C   PHE A 351     -23.617   6.720  34.093  1.00 22.23           C  
ATOM   2575  O   PHE A 351     -23.700   6.680  35.335  1.00 22.35           O  
ATOM   2576  CB  PHE A 351     -22.576   4.401  34.173  1.00 21.41           C  
ATOM   2577  CG  PHE A 351     -21.785   3.267  33.523  1.00 21.83           C  
ATOM   2578  CD1 PHE A 351     -21.847   3.011  32.124  1.00 19.81           C  
ATOM   2579  CD2 PHE A 351     -20.974   2.436  34.320  1.00 20.82           C  
ATOM   2580  CE1 PHE A 351     -21.134   1.956  31.555  1.00 21.63           C  
ATOM   2581  CE2 PHE A 351     -20.240   1.403  33.742  1.00 21.24           C  
ATOM   2582  CZ  PHE A 351     -20.328   1.149  32.375  1.00 24.29           C  
ATOM   2583  N   PRO A 352     -24.235   7.691  33.397  1.00 23.63           N  
ATOM   2584  CA  PRO A 352     -24.885   8.788  34.101  1.00 23.39           C  
ATOM   2585  C   PRO A 352     -26.170   8.360  34.817  1.00 24.58           C  
ATOM   2586  O   PRO A 352     -26.709   7.260  34.591  1.00 23.10           O  
ATOM   2587  CB  PRO A 352     -25.170   9.787  32.958  1.00 23.65           C  
ATOM   2588  CG  PRO A 352     -25.464   8.847  31.772  1.00 25.77           C  
ATOM   2589  CD  PRO A 352     -24.377   7.788  31.917  1.00 23.66           C  
ATOM   2590  N   PRO A 353     -26.776   9.259  35.627  1.00 25.12           N  
ATOM   2591  CA  PRO A 353     -28.093   8.994  36.201  1.00 25.24           C  
ATOM   2592  C   PRO A 353     -29.172   8.860  35.129  1.00 25.17           C  
ATOM   2593  O   PRO A 353     -28.962   9.280  33.992  1.00 28.10           O  
ATOM   2594  CB  PRO A 353     -28.349  10.232  37.039  1.00 23.86           C  
ATOM   2595  CG  PRO A 353     -26.961  10.770  37.354  1.00 22.10           C  
ATOM   2596  CD  PRO A 353     -26.221  10.564  36.062  1.00 23.09           C  
ATOM   2597  N   ASP A 354     -30.294   8.251  35.507  1.00 27.90           N  
ATOM   2598  CA  ASP A 354     -31.456   8.095  34.628  1.00 35.17           C  
ATOM   2599  C   ASP A 354     -32.173   9.423  34.381  1.00 36.61           C  
ATOM   2600  O   ASP A 354     -32.468   9.758  33.229  1.00 39.31           O  
ATOM   2601  CB  ASP A 354     -32.542   7.240  35.258  1.00 45.41           C  
ATOM   2602  CG  ASP A 354     -32.468   5.738  35.058  1.00 48.65           C  
ATOM   2603  OD1 ASP A 354     -32.412   5.281  33.899  1.00 45.18           O  
ATOM   2604  OD2 ASP A 354     -32.586   5.038  36.076  1.00 59.44           O  
ATOM   2605  N   SER A 355     -32.433  10.191  35.451  1.00 32.34           N  
ATOM   2606  CA  SER A 355     -33.367  11.305  35.347  1.00 36.64           C  
ATOM   2607  C   SER A 355     -32.664  12.533  34.775  1.00 34.95           C  
ATOM   2608  O   SER A 355     -31.460  12.720  34.964  1.00 31.18           O  
ATOM   2609  CB  SER A 355     -34.020  11.612  36.682  1.00 35.90           C  
ATOM   2610  OG  SER A 355     -33.106  12.214  37.588  1.00 36.87           O  
ATOM   2611  N   ASP A 356     -33.437  13.392  34.101  1.00 34.70           N  
ATOM   2612  CA  ASP A 356     -32.928  14.652  33.577  1.00 36.39           C  
ATOM   2613  C   ASP A 356     -32.315  15.467  34.703  1.00 31.54           C  
ATOM   2614  O   ASP A 356     -31.212  15.970  34.544  1.00 34.78           O  
ATOM   2615  CB  ASP A 356     -33.999  15.422  32.821  1.00 40.81           C  
ATOM   2616  CG  ASP A 356     -34.265  14.953  31.403  1.00 48.05           C  
ATOM   2617  OD1 ASP A 356     -33.628  13.981  30.941  1.00 51.12           O  
ATOM   2618  OD2 ASP A 356     -35.101  15.587  30.751  1.00 60.31           O  
ATOM   2619  N   GLU A 357     -33.019  15.548  35.840  1.00 32.63           N  
ATOM   2620  CA  GLU A 357     -32.560  16.309  36.992  1.00 31.47           C  
ATOM   2621  C   GLU A 357     -31.178  15.835  37.457  1.00 33.04           C  
ATOM   2622  O   GLU A 357     -30.275  16.644  37.681  1.00 30.85           O  
ATOM   2623  CB  GLU A 357     -33.615  16.239  38.095  1.00 37.45           C  
ATOM   2624  CG  GLU A 357     -33.164  16.797  39.440  1.00 52.51           C  
ATOM   2625  CD  GLU A 357     -34.209  16.768  40.555  1.00 66.72           C  
ATOM   2626  OE1 GLU A 357     -35.396  16.442  40.318  1.00 77.69           O  
ATOM   2627  OE2 GLU A 357     -33.828  17.095  41.698  1.00 73.08           O  
ATOM   2628  N   GLN A 358     -31.013  14.519  37.626  1.00 29.52           N  
ATOM   2629  CA  GLN A 358     -29.722  14.036  38.138  1.00 28.57           C  
ATOM   2630  C   GLN A 358     -28.612  14.155  37.090  1.00 25.84           C  
ATOM   2631  O   GLN A 358     -27.450  14.382  37.451  1.00 26.22           O  
ATOM   2632  CB  GLN A 358     -29.861  12.602  38.651  1.00 29.40           C  
ATOM   2633  CG  GLN A 358     -30.597  12.469  39.977  1.00 28.59           C  
ATOM   2634  CD  GLN A 358     -30.261  11.185  40.699  1.00 31.73           C  
ATOM   2635  OE1 GLN A 358     -29.150  10.665  40.556  1.00 29.02           O  
ATOM   2636  NE2 GLN A 358     -31.165  10.713  41.551  1.00 30.78           N  
ATOM   2637  N   LYS A 359     -28.965  13.974  35.801  1.00 27.19           N  
ATOM   2638  CA  LYS A 359     -28.015  14.186  34.715  1.00 27.67           C  
ATOM   2639  C   LYS A 359     -27.488  15.616  34.752  1.00 32.19           C  
ATOM   2640  O   LYS A 359     -26.286  15.827  34.605  1.00 31.38           O  
ATOM   2641  CB  LYS A 359     -28.582  14.001  33.306  1.00 30.75           C  
ATOM   2642  CG  LYS A 359     -28.729  12.550  32.937  1.00 35.43           C  
ATOM   2643  CD  LYS A 359     -29.091  12.504  31.459  1.00 40.11           C  
ATOM   2644  CE  LYS A 359     -29.143  11.122  30.890  1.00 48.51           C  
ATOM   2645  NZ  LYS A 359     -30.319  10.428  31.428  1.00 57.00           N  
ATOM   2646  N   LYS A 360     -28.388  16.597  34.936  1.00 32.94           N  
ATOM   2647  CA  LYS A 360     -27.982  18.001  35.026  1.00 38.32           C  
ATOM   2648  C   LYS A 360     -26.996  18.218  36.185  1.00 33.67           C  
ATOM   2649  O   LYS A 360     -26.007  18.946  36.014  1.00 36.75           O  
ATOM   2650  CB  LYS A 360     -29.189  18.930  35.220  1.00 38.40           C  
ATOM   2651  CG  LYS A 360     -30.179  19.118  34.081  1.00 54.37           C  
ATOM   2652  CD  LYS A 360     -31.267  20.069  34.594  1.00 59.21           C  
ATOM   2653  CE  LYS A 360     -32.576  20.062  33.866  1.00 65.84           C  
ATOM   2654  NZ  LYS A 360     -32.363  20.509  32.490  1.00 75.64           N  
ATOM   2655  N   LYS A 361     -27.265  17.572  37.335  1.00 33.45           N  
ATOM   2656  CA  LYS A 361     -26.400  17.633  38.502  1.00 29.09           C  
ATOM   2657  C   LYS A 361     -24.994  17.092  38.169  1.00 33.48           C  
ATOM   2658  O   LYS A 361     -23.988  17.706  38.518  1.00 32.72           O  
ATOM   2659  CB  LYS A 361     -26.982  16.918  39.713  1.00 31.49           C  
ATOM   2660  CG  LYS A 361     -26.064  16.995  40.907  1.00 32.77           C  
ATOM   2661  CD  LYS A 361     -26.729  16.615  42.202  1.00 38.42           C  
ATOM   2662  CE  LYS A 361     -25.832  16.571  43.396  1.00 47.50           C  
ATOM   2663  NZ  LYS A 361     -24.679  17.460  43.300  1.00 45.39           N  
ATOM   2664  N   GLN A 362     -24.930  15.962  37.471  1.00 31.85           N  
ATOM   2665  CA  GLN A 362     -23.637  15.394  37.108  1.00 28.35           C  
ATOM   2666  C   GLN A 362     -22.849  16.386  36.255  1.00 29.01           C  
ATOM   2667  O   GLN A 362     -21.671  16.577  36.499  1.00 31.27           O  
ATOM   2668  CB  GLN A 362     -23.785  14.009  36.465  1.00 28.85           C  
ATOM   2669  CG  GLN A 362     -22.434  13.394  36.079  1.00 28.04           C  
ATOM   2670  CD  GLN A 362     -22.574  12.039  35.417  1.00 27.98           C  
ATOM   2671  OE1 GLN A 362     -22.979  11.068  36.065  1.00 27.50           O  
ATOM   2672  NE2 GLN A 362     -22.251  11.967  34.128  1.00 30.33           N  
ATOM   2673  N   GLU A 363     -23.509  17.031  35.278  1.00 30.23           N  
ATOM   2674  CA  GLU A 363     -22.856  17.991  34.390  1.00 38.88           C  
ATOM   2675  C   GLU A 363     -22.374  19.191  35.211  1.00 41.09           C  
ATOM   2676  O   GLU A 363     -21.202  19.597  35.102  1.00 39.23           O  
ATOM   2677  CB  GLU A 363     -23.722  18.482  33.222  1.00 42.99           C  
ATOM   2678  CG  GLU A 363     -24.410  17.416  32.376  1.00 60.71           C  
ATOM   2679  CD  GLU A 363     -23.561  16.588  31.426  1.00 77.73           C  
ATOM   2680  OE1 GLU A 363     -23.720  16.796  30.198  1.00 87.95           O  
ATOM   2681  OE2 GLU A 363     -22.781  15.723  31.896  1.00 76.34           O  
ATOM   2682  N   ALA A 364     -23.273  19.664  36.087  1.00 41.78           N  
ATOM   2683  CA  ALA A 364     -23.043  20.811  36.961  1.00 49.33           C  
ATOM   2684  C   ALA A 364     -21.887  20.574  37.929  1.00 46.93           C  
ATOM   2685  O   ALA A 364     -21.114  21.494  38.167  1.00 51.32           O  
ATOM   2686  CB  ALA A 364     -24.304  21.224  37.711  1.00 49.02           C  
ATOM   2687  N   ASP A 365     -21.796  19.373  38.517  1.00 47.86           N  
ATOM   2688  CA  ASP A 365     -20.809  19.069  39.549  1.00 41.02           C  
ATOM   2689  C   ASP A 365     -19.372  19.212  39.025  1.00 37.67           C  
ATOM   2690  O   ASP A 365     -18.449  19.364  39.826  1.00 37.97           O  
ATOM   2691  CB  ASP A 365     -20.980  17.667  40.113  1.00 47.40           C  
ATOM   2692  CG  ASP A 365     -21.955  17.506  41.271  1.00 55.43           C  
ATOM   2693  OD1 ASP A 365     -22.531  18.530  41.710  1.00 51.71           O  
ATOM   2694  OD2 ASP A 365     -22.106  16.351  41.733  1.00 54.70           O  
ATOM   2695  N   GLY A 366     -19.198  19.084  37.698  1.00 32.47           N  
ATOM   2696  CA  GLY A 366     -17.874  19.089  37.091  1.00 31.34           C  
ATOM   2697  C   GLY A 366     -17.083  17.872  37.583  1.00 33.15           C  
ATOM   2698  O   GLY A 366     -17.655  16.850  37.921  1.00 33.65           O  
ATOM   2699  N   THR A 367     -15.756  17.996  37.612  1.00 29.88           N  
ATOM   2700  CA  THR A 367     -14.888  16.960  38.147  1.00 25.18           C  
ATOM   2701  C   THR A 367     -15.086  16.924  39.652  1.00 28.20           C  
ATOM   2702  O   THR A 367     -14.847  17.944  40.307  1.00 26.71           O  
ATOM   2703  CB  THR A 367     -13.425  17.236  37.798  1.00 25.66           C  
ATOM   2704  OG1 THR A 367     -13.383  17.231  36.370  1.00 25.56           O  
ATOM   2705  CG2 THR A 367     -12.480  16.178  38.369  1.00 25.95           C  
ATOM   2706  N   PRO A 368     -15.515  15.782  40.242  1.00 26.50           N  
ATOM   2707  CA  PRO A 368     -15.701  15.720  41.688  1.00 23.87           C  
ATOM   2708  C   PRO A 368     -14.401  15.824  42.470  1.00 27.77           C  
ATOM   2709  O   PRO A 368     -13.318  15.541  41.960  1.00 24.00           O  
ATOM   2710  CB  PRO A 368     -16.432  14.398  41.945  1.00 24.32           C  
ATOM   2711  CG  PRO A 368     -16.833  13.886  40.568  1.00 26.99           C  
ATOM   2712  CD  PRO A 368     -15.885  14.519  39.572  1.00 26.67           C  
ATOM   2713  N   LYS A 369     -14.538  16.292  43.719  1.00 23.85           N  
ATOM   2714  CA  LYS A 369     -13.460  16.254  44.684  1.00 23.40           C  
ATOM   2715  C   LYS A 369     -13.136  14.778  44.939  1.00 23.89           C  
ATOM   2716  O   LYS A 369     -14.056  13.954  45.016  1.00 24.65           O  
ATOM   2717  CB  LYS A 369     -14.046  16.794  46.001  1.00 24.22           C  
ATOM   2718  CG  LYS A 369     -12.921  17.023  47.047  1.00 29.08           C  
ATOM   2719  CD  LYS A 369     -13.330  17.836  48.272  1.00 29.74           C  
ATOM   2720  CE  LYS A 369     -12.296  17.582  49.337  1.00 31.39           C  
ATOM   2721  NZ  LYS A 369     -10.928  18.024  48.954  1.00 32.29           N  
ATOM   2722  N   ALA A 370     -11.845  14.480  45.110  1.00 22.71           N  
ATOM   2723  CA  ALA A 370     -11.422  13.098  45.353  1.00 23.70           C  
ATOM   2724  C   ALA A 370     -10.335  13.071  46.421  1.00 23.70           C  
ATOM   2725  O   ALA A 370      -9.447  13.922  46.415  1.00 23.14           O  
ATOM   2726  CB  ALA A 370     -10.911  12.529  44.032  1.00 23.17           C  
ATOM   2727  N   GLN A 371     -10.447  12.104  47.351  1.00 21.38           N  
ATOM   2728  CA  GLN A 371      -9.556  11.983  48.491  1.00 23.28           C  
ATOM   2729  C   GLN A 371      -9.310  10.514  48.812  1.00 26.21           C  
ATOM   2730  O   GLN A 371      -9.872   9.641  48.147  1.00 24.01           O  
ATOM   2731  CB  GLN A 371     -10.250  12.572  49.728  1.00 23.65           C  
ATOM   2732  CG  GLN A 371     -10.566  14.057  49.615  1.00 27.60           C  
ATOM   2733  CD  GLN A 371     -11.418  14.501  50.792  1.00 28.98           C  
ATOM   2734  OE1 GLN A 371     -12.506  13.968  51.047  1.00 27.39           O  
ATOM   2735  NE2 GLN A 371     -10.938  15.505  51.508  1.00 28.21           N  
ATOM   2736  N   PHE A 372      -8.473  10.271  49.841  1.00 23.43           N  
ATOM   2737  CA  PHE A 372      -8.264   8.943  50.397  1.00 22.57           C  
ATOM   2738  C   PHE A 372      -8.685   9.031  51.869  1.00 25.86           C  
ATOM   2739  O   PHE A 372      -8.264   9.966  52.563  1.00 24.27           O  
ATOM   2740  CB  PHE A 372      -6.782   8.600  50.297  1.00 22.68           C  
ATOM   2741  CG  PHE A 372      -6.443   7.175  50.725  1.00 28.16           C  
ATOM   2742  CD1 PHE A 372      -6.853   6.084  49.947  1.00 25.59           C  
ATOM   2743  CD2 PHE A 372      -5.701   6.945  51.893  1.00 27.34           C  
ATOM   2744  CE1 PHE A 372      -6.565   4.776  50.368  1.00 24.99           C  
ATOM   2745  CE2 PHE A 372      -5.369   5.647  52.298  1.00 29.52           C  
ATOM   2746  CZ  PHE A 372      -5.809   4.562  51.529  1.00 28.83           C  
ATOM   2747  N   VAL A 373      -9.614   8.160  52.293  1.00 22.79           N  
ATOM   2748  CA  VAL A 373     -10.305   8.360  53.581  1.00 22.51           C  
ATOM   2749  C   VAL A 373     -10.302   7.077  54.405  1.00 27.04           C  
ATOM   2750  O   VAL A 373     -10.002   6.011  53.891  1.00 23.72           O  
ATOM   2751  CB  VAL A 373     -11.745   8.855  53.359  1.00 24.01           C  
ATOM   2752  CG1 VAL A 373     -11.802  10.125  52.502  1.00 23.48           C  
ATOM   2753  CG2 VAL A 373     -12.683   7.754  52.814  1.00 24.10           C  
ATOM   2754  N   ARG A 374     -10.668   7.187  55.699  1.00 23.92           N  
ATOM   2755  CA  ARG A 374     -10.746   6.056  56.611  1.00 24.38           C  
ATOM   2756  C   ARG A 374     -12.154   5.983  57.212  1.00 26.97           C  
ATOM   2757  O   ARG A 374     -12.645   6.970  57.751  1.00 25.77           O  
ATOM   2758  CB  ARG A 374      -9.726   6.250  57.749  1.00 24.90           C  
ATOM   2759  CG  ARG A 374      -9.803   5.209  58.851  1.00 28.37           C  
ATOM   2760  CD  ARG A 374      -8.553   5.210  59.738  1.00 30.53           C  
ATOM   2761  NE  ARG A 374      -7.343   4.878  58.967  1.00 27.19           N  
ATOM   2762  CZ  ARG A 374      -6.191   5.558  59.048  1.00 29.08           C  
ATOM   2763  NH1 ARG A 374      -5.854   6.235  60.165  1.00 25.41           N  
ATOM   2764  NH2 ARG A 374      -5.299   5.455  58.077  1.00 26.86           N  
ATOM   2765  N   TRP A 375     -12.768   4.795  57.135  1.00 26.23           N  
ATOM   2766  CA  TRP A 375     -14.120   4.509  57.616  1.00 25.33           C  
ATOM   2767  C   TRP A 375     -14.008   3.750  58.925  1.00 25.46           C  
ATOM   2768  O   TRP A 375     -13.053   2.973  59.091  1.00 27.27           O  
ATOM   2769  CB  TRP A 375     -14.839   3.622  56.594  1.00 22.01           C  
ATOM   2770  CG  TRP A 375     -14.910   4.210  55.211  1.00 22.77           C  
ATOM   2771  CD1 TRP A 375     -14.042   3.990  54.180  1.00 24.16           C  
ATOM   2772  CD2 TRP A 375     -15.944   5.073  54.687  1.00 22.82           C  
ATOM   2773  NE1 TRP A 375     -14.438   4.682  53.056  1.00 22.29           N  
ATOM   2774  CE2 TRP A 375     -15.603   5.344  53.331  1.00 25.57           C  
ATOM   2775  CE3 TRP A 375     -17.125   5.638  55.217  1.00 24.69           C  
ATOM   2776  CZ2 TRP A 375     -16.397   6.164  52.523  1.00 26.02           C  
ATOM   2777  CZ3 TRP A 375     -17.920   6.430  54.409  1.00 25.05           C  
ATOM   2778  CH2 TRP A 375     -17.558   6.680  53.072  1.00 25.47           C  
ATOM   2779  N   THR A 376     -14.974   3.994  59.833  1.00 24.63           N  
ATOM   2780  CA  THR A 376     -15.077   3.240  61.078  1.00 26.30           C  
ATOM   2781  C   THR A 376     -16.477   2.633  61.143  1.00 23.63           C  
ATOM   2782  O   THR A 376     -17.457   3.365  61.112  1.00 25.06           O  
ATOM   2783  CB  THR A 376     -14.777   4.088  62.319  1.00 29.04           C  
ATOM   2784  OG1 THR A 376     -13.449   4.577  62.185  1.00 29.24           O  
ATOM   2785  CG2 THR A 376     -14.811   3.271  63.598  1.00 30.24           C  
ATOM   2786  N   ILE A 377     -16.528   1.293  61.165  1.00 23.96           N  
ATOM   2787  CA  ILE A 377     -17.790   0.577  61.283  1.00 22.27           C  
ATOM   2788  C   ILE A 377     -17.669  -0.212  62.580  1.00 25.11           C  
ATOM   2789  O   ILE A 377     -16.947  -1.214  62.656  1.00 26.88           O  
ATOM   2790  CB  ILE A 377     -18.092  -0.350  60.081  1.00 27.15           C  
ATOM   2791  CG1 ILE A 377     -18.073   0.407  58.745  1.00 27.43           C  
ATOM   2792  CG2 ILE A 377     -19.419  -1.070  60.313  1.00 25.76           C  
ATOM   2793  CD1 ILE A 377     -18.046  -0.491  57.508  1.00 25.84           C  
ATOM   2794  N   ASP A 378     -18.342   0.304  63.594  1.00 26.55           N  
ATOM   2795  CA  ASP A 378     -18.285  -0.272  64.932  1.00 27.37           C  
ATOM   2796  C   ASP A 378     -19.460  -1.252  65.081  1.00 26.51           C  
ATOM   2797  O   ASP A 378     -20.616  -0.838  65.141  1.00 30.00           O  
ATOM   2798  CB  ASP A 378     -18.321   0.828  65.987  1.00 29.13           C  
ATOM   2799  CG  ASP A 378     -18.212   0.318  67.434  1.00 33.68           C  
ATOM   2800  OD1 ASP A 378     -18.259  -0.941  67.660  1.00 30.29           O  
ATOM   2801  OD2 ASP A 378     -18.013   1.163  68.332  1.00 32.10           O  
ATOM   2802  N   PRO A 379     -19.211  -2.591  65.082  1.00 27.10           N  
ATOM   2803  CA  PRO A 379     -20.301  -3.568  65.135  1.00 32.00           C  
ATOM   2804  C   PRO A 379     -21.116  -3.576  66.440  1.00 33.70           C  
ATOM   2805  O   PRO A 379     -22.175  -4.212  66.482  1.00 31.11           O  
ATOM   2806  CB  PRO A 379     -19.623  -4.918  64.895  1.00 34.10           C  
ATOM   2807  CG  PRO A 379     -18.126  -4.649  64.925  1.00 33.67           C  
ATOM   2808  CD  PRO A 379     -17.858  -3.194  65.096  1.00 30.27           C  
ATOM   2809  N   ARG A 380     -20.620  -2.889  67.485  1.00 30.99           N  
ATOM   2810  CA  ARG A 380     -21.347  -2.686  68.739  1.00 34.78           C  
ATOM   2811  C   ARG A 380     -22.515  -1.713  68.535  1.00 37.28           C  
ATOM   2812  O   ARG A 380     -23.477  -1.723  69.307  1.00 38.35           O  
ATOM   2813  CB  ARG A 380     -20.407  -2.250  69.874  1.00 32.95           C  
ATOM   2814  CG  ARG A 380     -19.327  -3.290  70.154  1.00 33.14           C  
ATOM   2815  CD  ARG A 380     -18.231  -2.747  71.085  1.00 43.34           C  
ATOM   2816  NE  ARG A 380     -17.581  -1.537  70.559  1.00 41.95           N  
ATOM   2817  CZ  ARG A 380     -16.588  -0.833  71.087  1.00 49.50           C  
ATOM   2818  NH1 ARG A 380     -15.857  -1.313  72.076  1.00 51.06           N  
ATOM   2819  NH2 ARG A 380     -16.283   0.339  70.557  1.00 49.27           N  
ATOM   2820  N   LYS A 381     -22.469  -0.909  67.460  1.00 32.97           N  
ATOM   2821  CA  LYS A 381     -23.437   0.170  67.252  1.00 31.54           C  
ATOM   2822  C   LYS A 381     -24.650  -0.338  66.474  1.00 32.68           C  
ATOM   2823  O   LYS A 381     -24.598  -1.385  65.838  1.00 31.45           O  
ATOM   2824  CB  LYS A 381     -22.809   1.393  66.579  1.00 37.02           C  
ATOM   2825  CG  LYS A 381     -21.759   2.110  67.391  1.00 39.23           C  
ATOM   2826  CD  LYS A 381     -21.528   3.523  66.872  1.00 48.78           C  
ATOM   2827  CE  LYS A 381     -22.377   4.555  67.547  1.00 60.61           C  
ATOM   2828  NZ  LYS A 381     -21.968   4.687  68.951  1.00 62.90           N  
ATOM   2829  N   ASP A 382     -25.751   0.413  66.532  1.00 33.66           N  
ATOM   2830  CA  ASP A 382     -26.951   0.085  65.780  1.00 34.31           C  
ATOM   2831  C   ASP A 382     -26.682   0.424  64.317  1.00 28.35           C  
ATOM   2832  O   ASP A 382     -26.441   1.582  64.014  1.00 31.02           O  
ATOM   2833  CB  ASP A 382     -28.160   0.836  66.328  1.00 38.36           C  
ATOM   2834  CG  ASP A 382     -29.479   0.694  65.571  1.00 43.14           C  
ATOM   2835  OD1 ASP A 382     -29.557  -0.084  64.594  1.00 36.74           O  
ATOM   2836  OD2 ASP A 382     -30.445   1.375  65.962  1.00 51.22           O  
ATOM   2837  N   ASN A 383     -26.764  -0.581  63.436  1.00 29.83           N  
ATOM   2838  CA  ASN A 383     -26.457  -0.395  62.015  1.00 31.84           C  
ATOM   2839  C   ASN A 383     -27.477   0.501  61.298  1.00 34.21           C  
ATOM   2840  O   ASN A 383     -27.201   0.963  60.183  1.00 35.70           O  
ATOM   2841  CB  ASN A 383     -26.230  -1.732  61.302  1.00 28.73           C  
ATOM   2842  CG  ASN A 383     -27.489  -2.564  61.272  1.00 30.33           C  
ATOM   2843  OD1 ASN A 383     -27.923  -3.019  62.330  1.00 33.10           O  
ATOM   2844  ND2 ASN A 383     -28.104  -2.756  60.113  1.00 28.57           N  
ATOM   2845  N   ASN A 384     -28.647   0.748  61.920  1.00 32.69           N  
ATOM   2846  CA  ASN A 384     -29.638   1.666  61.368  1.00 34.15           C  
ATOM   2847  C   ASN A 384     -29.199   3.125  61.512  1.00 31.70           C  
ATOM   2848  O   ASN A 384     -29.730   3.992  60.831  1.00 29.96           O  
ATOM   2849  CB  ASN A 384     -31.036   1.479  61.956  1.00 34.65           C  
ATOM   2850  CG  ASN A 384     -31.639   0.133  61.636  1.00 44.71           C  
ATOM   2851  OD1 ASN A 384     -32.263  -0.464  62.516  1.00 52.30           O  
ATOM   2852  ND2 ASN A 384     -31.570  -0.323  60.394  1.00 39.76           N  
ATOM   2853  N   GLU A 385     -28.234   3.394  62.399  1.00 29.78           N  
ATOM   2854  CA  GLU A 385     -27.736   4.741  62.592  1.00 34.55           C  
ATOM   2855  C   GLU A 385     -26.703   5.002  61.498  1.00 34.45           C  
ATOM   2856  O   GLU A 385     -25.851   4.150  61.254  1.00 31.92           O  
ATOM   2857  CB  GLU A 385     -27.086   4.767  63.971  1.00 34.99           C  
ATOM   2858  CG  GLU A 385     -26.532   6.128  64.374  1.00 43.80           C  
ATOM   2859  CD  GLU A 385     -25.870   6.000  65.745  1.00 54.14           C  
ATOM   2860  OE1 GLU A 385     -26.519   5.469  66.690  1.00 50.86           O  
ATOM   2861  OE2 GLU A 385     -24.678   6.389  65.852  1.00 49.13           O  
ATOM   2862  N   GLN A 386     -26.763   6.190  60.898  1.00 29.47           N  
ATOM   2863  CA  GLN A 386     -25.793   6.591  59.885  1.00 30.10           C  
ATOM   2864  C   GLN A 386     -24.383   6.482  60.464  1.00 28.19           C  
ATOM   2865  O   GLN A 386     -24.124   6.808  61.632  1.00 25.41           O  
ATOM   2866  CB  GLN A 386     -26.200   7.954  59.353  1.00 32.12           C  
ATOM   2867  CG  GLN A 386     -25.313   8.506  58.246  1.00 36.97           C  
ATOM   2868  CD  GLN A 386     -25.838   9.841  57.756  1.00 43.36           C  
ATOM   2869  OE1 GLN A 386     -25.854  10.822  58.501  1.00 40.44           O  
ATOM   2870  NE2 GLN A 386     -26.303   9.891  56.514  1.00 39.60           N  
ATOM   2871  N   LEU A 387     -23.459   5.989  59.627  1.00 23.95           N  
ATOM   2872  CA  LEU A 387     -22.053   5.885  59.987  1.00 23.09           C  
ATOM   2873  C   LEU A 387     -21.478   7.276  60.234  1.00 24.77           C  
ATOM   2874  O   LEU A 387     -21.967   8.241  59.646  1.00 24.37           O  
ATOM   2875  CB  LEU A 387     -21.288   5.199  58.847  1.00 24.86           C  
ATOM   2876  CG  LEU A 387     -21.495   3.683  58.722  1.00 29.15           C  
ATOM   2877  CD1 LEU A 387     -20.863   3.231  57.388  1.00 24.49           C  
ATOM   2878  CD2 LEU A 387     -20.863   2.943  59.902  1.00 27.87           C  
ATOM   2879  N   PRO A 388     -20.432   7.393  61.089  1.00 24.36           N  
ATOM   2880  CA  PRO A 388     -19.679   8.633  61.196  1.00 27.00           C  
ATOM   2881  C   PRO A 388     -18.990   8.997  59.882  1.00 32.74           C  
ATOM   2882  O   PRO A 388     -18.661   8.117  59.067  1.00 27.43           O  
ATOM   2883  CB  PRO A 388     -18.670   8.380  62.321  1.00 27.62           C  
ATOM   2884  CG  PRO A 388     -18.541   6.860  62.348  1.00 29.91           C  
ATOM   2885  CD  PRO A 388     -19.873   6.311  61.919  1.00 27.96           C  
ATOM   2886  N   ASP A 389     -18.787  10.306  59.694  1.00 27.86           N  
ATOM   2887  CA  ASP A 389     -18.044  10.788  58.542  1.00 28.36           C  
ATOM   2888  C   ASP A 389     -16.670  10.123  58.516  1.00 26.81           C  
ATOM   2889  O   ASP A 389     -16.021   9.960  59.553  1.00 27.69           O  
ATOM   2890  CB  ASP A 389     -17.920  12.305  58.501  1.00 30.09           C  
ATOM   2891  CG  ASP A 389     -19.219  13.061  58.313  1.00 34.82           C  
ATOM   2892  OD1 ASP A 389     -20.268  12.433  58.012  1.00 33.72           O  
ATOM   2893  OD2 ASP A 389     -19.187  14.293  58.485  1.00 33.27           O  
ATOM   2894  N   PRO A 390     -16.187   9.691  57.321  1.00 25.63           N  
ATOM   2895  CA  PRO A 390     -14.859   9.124  57.242  1.00 27.10           C  
ATOM   2896  C   PRO A 390     -13.800  10.199  57.512  1.00 26.32           C  
ATOM   2897  O   PRO A 390     -14.059  11.370  57.289  1.00 28.96           O  
ATOM   2898  CB  PRO A 390     -14.804   8.515  55.824  1.00 24.43           C  
ATOM   2899  CG  PRO A 390     -15.724   9.434  55.042  1.00 23.44           C  
ATOM   2900  CD  PRO A 390     -16.883   9.723  56.023  1.00 25.38           C  
ATOM   2901  N   GLU A 391     -12.631   9.774  57.976  1.00 25.41           N  
ATOM   2902  CA  GLU A 391     -11.535  10.689  58.254  1.00 24.80           C  
ATOM   2903  C   GLU A 391     -10.708  10.842  56.975  1.00 30.69           C  
ATOM   2904  O   GLU A 391     -10.384   9.829  56.338  1.00 25.96           O  
ATOM   2905  CB  GLU A 391     -10.733  10.080  59.393  1.00 29.06           C  
ATOM   2906  CG  GLU A 391      -9.530  10.947  59.769  1.00 35.06           C  
ATOM   2907  CD  GLU A 391      -8.535  10.329  60.734  1.00 48.21           C  
ATOM   2908  OE1 GLU A 391      -8.852   9.244  61.297  1.00 50.00           O  
ATOM   2909  OE2 GLU A 391      -7.442  10.923  60.921  1.00 45.40           O  
ATOM   2910  N   VAL A 392     -10.350  12.090  56.635  1.00 24.55           N  
ATOM   2911  CA  VAL A 392      -9.528  12.357  55.459  1.00 26.78           C  
ATOM   2912  C   VAL A 392      -8.085  11.982  55.798  1.00 27.62           C  
ATOM   2913  O   VAL A 392      -7.507  12.477  56.772  1.00 26.04           O  
ATOM   2914  CB  VAL A 392      -9.638  13.814  54.950  1.00 29.21           C  
ATOM   2915  CG1 VAL A 392      -8.798  14.046  53.694  1.00 26.13           C  
ATOM   2916  CG2 VAL A 392     -11.081  14.232  54.688  1.00 30.21           C  
ATOM   2917  N   ILE A 393      -7.513  11.082  54.991  1.00 24.25           N  
ATOM   2918  CA  ILE A 393      -6.155  10.581  55.189  1.00 23.56           C  
ATOM   2919  C   ILE A 393      -5.221  11.302  54.224  1.00 26.81           C  
ATOM   2920  O   ILE A 393      -4.208  11.843  54.655  1.00 25.17           O  
ATOM   2921  CB  ILE A 393      -6.068   9.045  55.085  1.00 22.91           C  
ATOM   2922  CG1 ILE A 393      -6.963   8.348  56.143  1.00 23.05           C  
ATOM   2923  CG2 ILE A 393      -4.603   8.567  55.140  1.00 22.10           C  
ATOM   2924  CD1 ILE A 393      -6.657   8.707  57.611  1.00 29.01           C  
ATOM   2925  N   LEU A 394      -5.586  11.307  52.938  1.00 25.79           N  
ATOM   2926  CA  LEU A 394      -4.911  12.108  51.931  1.00 24.58           C  
ATOM   2927  C   LEU A 394      -5.932  13.014  51.267  1.00 26.16           C  
ATOM   2928  O   LEU A 394      -6.940  12.538  50.705  1.00 24.65           O  
ATOM   2929  CB  LEU A 394      -4.141  11.317  50.866  1.00 25.88           C  
ATOM   2930  CG  LEU A 394      -3.112  10.296  51.358  1.00 30.23           C  
ATOM   2931  CD1 LEU A 394      -2.577   9.650  50.068  1.00 32.63           C  
ATOM   2932  CD2 LEU A 394      -1.967  10.944  52.141  1.00 28.71           C  
ATOM   2933  N   ASP A 395      -5.614  14.320  51.288  1.00 23.52           N  
ATOM   2934  CA  ASP A 395      -6.482  15.300  50.660  1.00 26.00           C  
ATOM   2935  C   ASP A 395      -6.103  15.525  49.200  1.00 26.78           C  
ATOM   2936  O   ASP A 395      -5.936  16.660  48.751  1.00 28.54           O  
ATOM   2937  CB  ASP A 395      -6.538  16.580  51.486  1.00 26.92           C  
ATOM   2938  CG  ASP A 395      -7.704  17.490  51.120  1.00 29.83           C  
ATOM   2939  OD1 ASP A 395      -8.729  16.983  50.549  1.00 30.50           O  
ATOM   2940  OD2 ASP A 395      -7.551  18.711  51.342  1.00 32.62           O  
ATOM   2941  N   THR A 396      -5.904  14.430  48.444  1.00 25.54           N  
ATOM   2942  CA  THR A 396      -5.547  14.541  47.042  1.00 24.35           C  
ATOM   2943  C   THR A 396      -6.252  13.401  46.307  1.00 24.32           C  
ATOM   2944  O   THR A 396      -6.507  12.369  46.941  1.00 24.74           O  
ATOM   2945  CB  THR A 396      -4.020  14.501  46.857  1.00 28.19           C  
ATOM   2946  OG1 THR A 396      -3.747  15.014  45.549  1.00 27.53           O  
ATOM   2947  CG2 THR A 396      -3.385  13.121  47.005  1.00 25.13           C  
ATOM   2948  N   PRO A 397      -6.581  13.543  45.000  1.00 25.75           N  
ATOM   2949  CA  PRO A 397      -7.096  12.404  44.247  1.00 23.81           C  
ATOM   2950  C   PRO A 397      -6.166  11.206  44.354  1.00 24.79           C  
ATOM   2951  O   PRO A 397      -4.933  11.354  44.195  1.00 24.43           O  
ATOM   2952  CB  PRO A 397      -7.317  12.926  42.835  1.00 23.44           C  
ATOM   2953  CG  PRO A 397      -7.498  14.438  43.057  1.00 27.22           C  
ATOM   2954  CD  PRO A 397      -6.535  14.770  44.182  1.00 24.55           C  
ATOM   2955  N   SER A 398      -6.789  10.074  44.736  1.00 22.92           N  
ATOM   2956  CA  SER A 398      -6.098   8.859  45.128  1.00 24.20           C  
ATOM   2957  C   SER A 398      -6.868   7.690  44.540  1.00 24.53           C  
ATOM   2958  O   SER A 398      -8.090   7.666  44.577  1.00 25.32           O  
ATOM   2959  CB  SER A 398      -6.092   8.725  46.638  1.00 24.60           C  
ATOM   2960  OG  SER A 398      -5.293   9.747  47.223  1.00 26.37           O  
ATOM   2961  N   GLU A 399      -6.138   6.729  43.965  1.00 24.35           N  
ATOM   2962  CA  GLU A 399      -6.811   5.550  43.440  1.00 20.76           C  
ATOM   2963  C   GLU A 399      -5.823   4.387  43.476  1.00 17.34           C  
ATOM   2964  O   GLU A 399      -4.671   4.555  43.867  1.00 22.29           O  
ATOM   2965  CB  GLU A 399      -7.551   5.808  42.114  1.00 22.30           C  
ATOM   2966  CG  GLU A 399      -9.078   5.640  42.251  1.00 26.80           C  
ATOM   2967  CD  GLU A 399      -9.385   4.231  42.725  1.00 29.04           C  
ATOM   2968  OE1 GLU A 399      -9.000   3.322  41.977  1.00 29.52           O  
ATOM   2969  OE2 GLU A 399      -9.808   3.990  43.857  1.00 29.86           O  
ATOM   2970  N   PHE A 400      -6.323   3.200  43.113  1.00 19.34           N  
ATOM   2971  CA  PHE A 400      -5.567   1.964  42.975  1.00 19.15           C  
ATOM   2972  C   PHE A 400      -4.621   1.755  44.159  1.00 21.03           C  
ATOM   2973  O   PHE A 400      -3.416   1.603  43.958  1.00 20.96           O  
ATOM   2974  CB  PHE A 400      -4.765   1.953  41.666  1.00 20.16           C  
ATOM   2975  CG  PHE A 400      -5.697   1.924  40.463  1.00 18.94           C  
ATOM   2976  CD1 PHE A 400      -6.487   0.794  40.217  1.00 24.05           C  
ATOM   2977  CD2 PHE A 400      -5.742   3.002  39.573  1.00 20.83           C  
ATOM   2978  CE1 PHE A 400      -7.328   0.742  39.101  1.00 24.37           C  
ATOM   2979  CE2 PHE A 400      -6.572   2.956  38.446  1.00 22.22           C  
ATOM   2980  CZ  PHE A 400      -7.354   1.818  38.204  1.00 21.72           C  
ATOM   2981  N   PRO A 401      -5.115   1.723  45.414  1.00 21.41           N  
ATOM   2982  CA  PRO A 401      -4.221   1.439  46.532  1.00 19.91           C  
ATOM   2983  C   PRO A 401      -3.924  -0.052  46.687  1.00 20.23           C  
ATOM   2984  O   PRO A 401      -4.793  -0.895  46.436  1.00 22.10           O  
ATOM   2985  CB  PRO A 401      -5.059   1.857  47.733  1.00 19.46           C  
ATOM   2986  CG  PRO A 401      -6.512   1.655  47.306  1.00 22.24           C  
ATOM   2987  CD  PRO A 401      -6.520   1.963  45.825  1.00 21.43           C  
ATOM   2988  N   GLN A 402      -2.714  -0.361  47.146  1.00 20.12           N  
ATOM   2989  CA  GLN A 402      -2.416  -1.727  47.525  1.00 20.21           C  
ATOM   2990  C   GLN A 402      -1.739  -1.694  48.884  1.00 21.77           C  
ATOM   2991  O   GLN A 402      -1.325  -0.613  49.339  1.00 22.17           O  
ATOM   2992  CB  GLN A 402      -1.515  -2.416  46.508  1.00 21.13           C  
ATOM   2993  CG  GLN A 402      -2.198  -2.712  45.176  1.00 21.05           C  
ATOM   2994  CD  GLN A 402      -1.696  -3.972  44.493  1.00 22.29           C  
ATOM   2995  OE1 GLN A 402      -0.736  -4.624  44.936  1.00 22.67           O  
ATOM   2996  NE2 GLN A 402      -2.325  -4.319  43.370  1.00 22.48           N  
ATOM   2997  N   ILE A 403      -1.624  -2.879  49.483  1.00 21.37           N  
ATOM   2998  CA  ILE A 403      -0.921  -2.974  50.758  1.00 24.45           C  
ATOM   2999  C   ILE A 403       0.237  -3.963  50.631  1.00 21.82           C  
ATOM   3000  O   ILE A 403       0.501  -4.508  49.557  1.00 22.98           O  
ATOM   3001  CB  ILE A 403      -1.898  -3.331  51.921  1.00 21.87           C  
ATOM   3002  CG1 ILE A 403      -2.472  -4.791  51.756  1.00 25.45           C  
ATOM   3003  CG2 ILE A 403      -3.006  -2.278  52.049  1.00 24.48           C  
ATOM   3004  CD1 ILE A 403      -2.915  -5.454  53.050  1.00 26.06           C  
ATOM   3005  N   ASP A 404       0.939  -4.178  51.771  1.00 23.17           N  
ATOM   3006  CA  ASP A 404       1.858  -5.301  51.890  1.00 25.45           C  
ATOM   3007  C   ASP A 404       0.978  -6.531  52.148  1.00 24.15           C  
ATOM   3008  O   ASP A 404       0.428  -6.674  53.249  1.00 23.59           O  
ATOM   3009  CB  ASP A 404       2.873  -4.988  52.985  1.00 24.38           C  
ATOM   3010  CG  ASP A 404       3.901  -6.069  53.301  1.00 24.69           C  
ATOM   3011  OD1 ASP A 404       3.710  -7.242  52.896  1.00 24.79           O  
ATOM   3012  OD2 ASP A 404       4.892  -5.719  53.965  1.00 27.23           O  
ATOM   3013  N   ASN A 405       0.902  -7.426  51.148  1.00 24.02           N  
ATOM   3014  CA  ASN A 405       0.000  -8.583  51.140  1.00 25.89           C  
ATOM   3015  C   ASN A 405       0.234  -9.579  52.279  1.00 27.82           C  
ATOM   3016  O   ASN A 405      -0.648 -10.383  52.568  1.00 26.91           O  
ATOM   3017  CB  ASN A 405       0.057  -9.300  49.794  1.00 27.05           C  
ATOM   3018  CG  ASN A 405      -0.589  -8.435  48.736  1.00 32.94           C  
ATOM   3019  OD1 ASN A 405      -1.558  -7.734  49.038  1.00 32.83           O  
ATOM   3020  ND2 ASN A 405      -0.024  -8.433  47.535  1.00 35.82           N  
ATOM   3021  N   ARG A 406       1.406  -9.501  52.934  1.00 26.46           N  
ATOM   3022  CA  ARG A 406       1.653 -10.264  54.148  1.00 25.80           C  
ATOM   3023  C   ARG A 406       0.698  -9.880  55.289  1.00 25.97           C  
ATOM   3024  O   ARG A 406       0.637 -10.601  56.289  1.00 25.33           O  
ATOM   3025  CB  ARG A 406       3.120 -10.139  54.574  1.00 26.02           C  
ATOM   3026  CG  ARG A 406       4.003 -10.762  53.510  1.00 26.12           C  
ATOM   3027  CD  ARG A 406       5.465 -10.464  53.891  1.00 26.37           C  
ATOM   3028  NE  ARG A 406       5.749  -9.027  54.022  1.00 24.12           N  
ATOM   3029  CZ  ARG A 406       6.850  -8.525  54.595  1.00 27.37           C  
ATOM   3030  NH1 ARG A 406       7.770  -9.361  55.073  1.00 29.45           N  
ATOM   3031  NH2 ARG A 406       7.035  -7.209  54.708  1.00 26.43           N  
ATOM   3032  N   PHE A 407      -0.017  -8.746  55.160  1.00 24.56           N  
ATOM   3033  CA  PHE A 407      -0.872  -8.205  56.215  1.00 27.66           C  
ATOM   3034  C   PHE A 407      -2.347  -8.174  55.807  1.00 24.40           C  
ATOM   3035  O   PHE A 407      -3.142  -7.432  56.386  1.00 26.75           O  
ATOM   3036  CB  PHE A 407      -0.376  -6.822  56.657  1.00 26.12           C  
ATOM   3037  CG  PHE A 407       1.015  -6.916  57.273  1.00 27.60           C  
ATOM   3038  CD2 PHE A 407       1.163  -7.040  58.667  1.00 30.81           C  
ATOM   3039  CD1 PHE A 407       2.162  -6.915  56.463  1.00 26.10           C  
ATOM   3040  CE2 PHE A 407       2.446  -7.165  59.240  1.00 32.89           C  
ATOM   3041  CE1 PHE A 407       3.434  -7.065  57.030  1.00 25.79           C  
ATOM   3042  CZ  PHE A 407       3.572  -7.164  58.426  1.00 28.87           C  
ATOM   3043  N   MET A 408      -2.731  -9.046  54.869  1.00 24.40           N  
ATOM   3044  CA  MET A 408      -4.098  -8.990  54.367  1.00 25.75           C  
ATOM   3045  C   MET A 408      -5.029  -9.669  55.376  1.00 26.01           C  
ATOM   3046  O   MET A 408      -4.782 -10.805  55.788  1.00 26.81           O  
ATOM   3047  CB  MET A 408      -4.153  -9.601  52.960  1.00 24.52           C  
ATOM   3048  CG  MET A 408      -5.588  -9.804  52.423  1.00 24.42           C  
ATOM   3049  SD  MET A 408      -6.521  -8.254  52.441  1.00 25.29           S  
ATOM   3050  CE  MET A 408      -5.766  -7.482  51.016  1.00 23.54           C  
ATOM   3051  N   GLY A 409      -6.093  -8.959  55.763  1.00 24.55           N  
ATOM   3052  CA  GLY A 409      -7.111  -9.477  56.669  1.00 26.48           C  
ATOM   3053  C   GLY A 409      -6.692  -9.378  58.137  1.00 29.69           C  
ATOM   3054  O   GLY A 409      -7.341  -9.981  58.979  1.00 27.81           O  
ATOM   3055  N   VAL A 410      -5.587  -8.668  58.404  1.00 23.99           N  
ATOM   3056  CA  VAL A 410      -5.136  -8.368  59.760  1.00 27.94           C  
ATOM   3057  C   VAL A 410      -4.771  -6.887  59.797  1.00 29.94           C  
ATOM   3058  O   VAL A 410      -4.750  -6.216  58.756  1.00 27.34           O  
ATOM   3059  CB  VAL A 410      -3.941  -9.260  60.184  1.00 24.87           C  
ATOM   3060  CG1 VAL A 410      -4.321 -10.730  60.277  1.00 25.65           C  
ATOM   3061  CG2 VAL A 410      -2.719  -9.086  59.281  1.00 28.09           C  
ATOM   3062  N   GLU A 411      -4.430  -6.374  60.985  1.00 26.10           N  
ATOM   3063  CA  GLU A 411      -3.983  -4.989  61.051  1.00 27.24           C  
ATOM   3064  C   GLU A 411      -2.794  -4.734  60.109  1.00 29.87           C  
ATOM   3065  O   GLU A 411      -1.837  -5.510  60.069  1.00 28.02           O  
ATOM   3066  CB  GLU A 411      -3.638  -4.665  62.502  1.00 30.64           C  
ATOM   3067  CG  GLU A 411      -3.200  -3.213  62.621  1.00 27.41           C  
ATOM   3068  CD  GLU A 411      -2.903  -2.763  64.038  1.00 37.43           C  
ATOM   3069  OE1 GLU A 411      -3.077  -3.602  64.951  1.00 38.57           O  
ATOM   3070  OE2 GLU A 411      -2.529  -1.575  64.213  1.00 34.67           O  
ATOM   3071  N   TYR A 412      -2.893  -3.641  59.333  1.00 26.37           N  
ATOM   3072  CA  TYR A 412      -1.836  -3.258  58.395  1.00 28.74           C  
ATOM   3073  C   TYR A 412      -1.583  -1.773  58.613  1.00 25.58           C  
ATOM   3074  O   TYR A 412      -2.419  -1.111  59.212  1.00 25.62           O  
ATOM   3075  CB  TYR A 412      -2.286  -3.607  56.962  1.00 26.00           C  
ATOM   3076  CG  TYR A 412      -3.285  -2.600  56.415  1.00 26.53           C  
ATOM   3077  CD1 TYR A 412      -4.661  -2.669  56.731  1.00 24.44           C  
ATOM   3078  CD2 TYR A 412      -2.853  -1.593  55.544  1.00 27.68           C  
ATOM   3079  CE1 TYR A 412      -5.560  -1.702  56.272  1.00 24.83           C  
ATOM   3080  CE2 TYR A 412      -3.757  -0.654  55.050  1.00 25.84           C  
ATOM   3081  CZ  TYR A 412      -5.102  -0.718  55.404  1.00 24.60           C  
ATOM   3082  OH  TYR A 412      -5.970   0.238  54.923  1.00 25.57           O  
ATOM   3083  N   SER A 413      -0.465  -1.259  58.072  1.00 25.63           N  
ATOM   3084  CA  SER A 413      -0.035   0.120  58.239  1.00 24.88           C  
ATOM   3085  C   SER A 413       0.341   0.755  56.895  1.00 26.75           C  
ATOM   3086  O   SER A 413      -0.041   1.897  56.636  1.00 27.97           O  
ATOM   3087  CB  SER A 413       1.091   0.185  59.258  1.00 24.60           C  
ATOM   3088  OG  SER A 413       1.601   1.516  59.322  1.00 28.92           O  
ATOM   3089  N   SER A 414       1.086   0.028  56.055  1.00 24.37           N  
ATOM   3090  CA  SER A 414       1.531   0.540  54.751  1.00 24.94           C  
ATOM   3091  C   SER A 414       0.408   0.477  53.722  1.00 24.31           C  
ATOM   3092  O   SER A 414      -0.244  -0.573  53.565  1.00 25.58           O  
ATOM   3093  CB  SER A 414       2.764  -0.190  54.244  1.00 24.95           C  
ATOM   3094  OG  SER A 414       3.959   0.340  54.823  1.00 25.93           O  
ATOM   3095  N   ALA A 415       0.248   1.584  52.996  1.00 24.35           N  
ATOM   3096  CA  ALA A 415      -0.538   1.601  51.763  1.00 24.31           C  
ATOM   3097  C   ALA A 415       0.302   2.264  50.671  1.00 25.99           C  
ATOM   3098  O   ALA A 415       0.958   3.290  50.899  1.00 23.04           O  
ATOM   3099  CB  ALA A 415      -1.838   2.342  51.973  1.00 22.82           C  
ATOM   3100  N   PHE A 416       0.195   1.704  49.461  1.00 22.46           N  
ATOM   3101  CA  PHE A 416       0.887   2.239  48.301  1.00 20.80           C  
ATOM   3102  C   PHE A 416      -0.224   2.696  47.366  1.00 21.69           C  
ATOM   3103  O   PHE A 416      -1.071   1.887  47.014  1.00 23.03           O  
ATOM   3104  CB  PHE A 416       1.704   1.116  47.642  1.00 22.53           C  
ATOM   3105  CG  PHE A 416       2.688   0.491  48.620  1.00 21.84           C  
ATOM   3106  CD1 PHE A 416       3.870   1.167  48.937  1.00 25.52           C  
ATOM   3107  CD2 PHE A 416       2.384  -0.720  49.262  1.00 23.56           C  
ATOM   3108  CE1 PHE A 416       4.779   0.624  49.842  1.00 25.89           C  
ATOM   3109  CE2 PHE A 416       3.276  -1.256  50.188  1.00 26.57           C  
ATOM   3110  CZ  PHE A 416       4.468  -0.581  50.466  1.00 26.62           C  
ATOM   3111  N   ILE A 417      -0.240   3.989  47.043  1.00 21.55           N  
ATOM   3112  CA  ILE A 417      -1.445   4.611  46.510  1.00 20.48           C  
ATOM   3113  C   ILE A 417      -1.041   5.346  45.238  1.00 22.03           C  
ATOM   3114  O   ILE A 417      -0.017   6.033  45.189  1.00 22.54           O  
ATOM   3115  CB  ILE A 417      -2.071   5.558  47.563  1.00 22.77           C  
ATOM   3116  CG1 ILE A 417      -2.256   4.843  48.922  1.00 22.98           C  
ATOM   3117  CG2 ILE A 417      -3.409   6.098  47.029  1.00 22.88           C  
ATOM   3118  CD1 ILE A 417      -2.641   5.746  50.086  1.00 26.53           C  
ATOM   3119  N   ASN A 418      -1.860   5.169  44.194  1.00 22.89           N  
ATOM   3120  CA  ASN A 418      -1.678   5.922  42.961  1.00 21.05           C  
ATOM   3121  C   ASN A 418      -2.328   7.292  43.204  1.00 22.19           C  
ATOM   3122  O   ASN A 418      -3.478   7.372  43.650  1.00 22.46           O  
ATOM   3123  CB  ASN A 418      -2.387   5.139  41.858  1.00 21.58           C  
ATOM   3124  CG  ASN A 418      -1.891   5.360  40.441  1.00 21.88           C  
ATOM   3125  OD1 ASN A 418      -0.909   6.074  40.161  1.00 25.67           O  
ATOM   3126  ND2 ASN A 418      -2.548   4.658  39.545  1.00 18.26           N  
ATOM   3127  N   VAL A 419      -1.619   8.382  42.895  1.00 22.80           N  
ATOM   3128  CA  VAL A 419      -2.054   9.717  43.323  1.00 23.49           C  
ATOM   3129  C   VAL A 419      -1.845  10.766  42.226  1.00 24.74           C  
ATOM   3130  O   VAL A 419      -0.990  10.637  41.335  1.00 23.34           O  
ATOM   3131  CB  VAL A 419      -1.343  10.184  44.620  1.00 24.66           C  
ATOM   3132  CG1 VAL A 419      -1.761   9.348  45.826  1.00 22.07           C  
ATOM   3133  CG2 VAL A 419       0.178  10.253  44.452  1.00 23.50           C  
ATOM   3134  N   PHE A 420      -2.696  11.803  42.285  1.00 24.17           N  
ATOM   3135  CA  PHE A 420      -2.387  13.096  41.685  1.00 22.37           C  
ATOM   3136  C   PHE A 420      -1.402  13.762  42.635  1.00 25.28           C  
ATOM   3137  O   PHE A 420      -1.739  14.002  43.811  1.00 24.79           O  
ATOM   3138  CB  PHE A 420      -3.657  13.955  41.574  1.00 23.71           C  
ATOM   3139  CG  PHE A 420      -4.707  13.603  40.514  1.00 23.65           C  
ATOM   3140  CD1 PHE A 420      -5.059  12.266  40.226  1.00 23.19           C  
ATOM   3141  CD2 PHE A 420      -5.388  14.626  39.839  1.00 22.47           C  
ATOM   3142  CE1 PHE A 420      -6.081  11.982  39.300  1.00 23.26           C  
ATOM   3143  CE2 PHE A 420      -6.394  14.342  38.916  1.00 25.75           C  
ATOM   3144  CZ  PHE A 420      -6.752  13.013  38.647  1.00 23.90           C  
ATOM   3145  N   VAL A 421      -0.189  14.037  42.156  1.00 25.03           N  
ATOM   3146  CA  VAL A 421       0.832  14.584  43.038  1.00 26.04           C  
ATOM   3147  C   VAL A 421       0.438  16.014  43.445  1.00 27.21           C  
ATOM   3148  O   VAL A 421       0.188  16.844  42.575  1.00 26.00           O  
ATOM   3149  CB  VAL A 421       2.269  14.500  42.467  1.00 28.34           C  
ATOM   3150  CG1 VAL A 421       3.291  15.130  43.431  1.00 30.09           C  
ATOM   3151  CG2 VAL A 421       2.683  13.054  42.180  1.00 25.59           C  
ATOM   3152  N   PRO A 422       0.337  16.340  44.763  1.00 29.30           N  
ATOM   3153  CA  PRO A 422       0.011  17.698  45.203  1.00 32.48           C  
ATOM   3154  C   PRO A 422       0.907  18.736  44.542  1.00 31.56           C  
ATOM   3155  O   PRO A 422       2.126  18.526  44.460  1.00 33.99           O  
ATOM   3156  CB  PRO A 422       0.143  17.647  46.740  1.00 31.49           C  
ATOM   3157  CG  PRO A 422      -0.092  16.188  47.046  1.00 28.62           C  
ATOM   3158  CD  PRO A 422       0.487  15.417  45.901  1.00 26.99           C  
ATOM   3159  N   ASP A 423       0.268  19.752  43.936  1.00 37.34           N  
ATOM   3160  CA  ASP A 423       0.921  20.919  43.334  1.00 41.26           C  
ATOM   3161  C   ASP A 423       1.688  20.575  42.052  1.00 45.75           C  
ATOM   3162  O   ASP A 423       2.491  21.384  41.580  1.00 39.51           O  
ATOM   3163  CB  ASP A 423       1.761  21.696  44.346  1.00 44.97           C  
ATOM   3164  CG  ASP A 423       0.998  22.201  45.561  1.00 55.55           C  
ATOM   3165  OD1 ASP A 423      -0.025  22.886  45.353  1.00 62.05           O  
ATOM   3166  OD2 ASP A 423       1.407  21.885  46.703  1.00 63.75           O  
ATOM   3167  N   ARG A 424       1.486  19.358  41.512  1.00 37.64           N  
ATOM   3168  CA  ARG A 424       2.173  18.929  40.305  1.00 36.12           C  
ATOM   3169  C   ARG A 424       1.226  18.035  39.499  1.00 37.76           C  
ATOM   3170  O   ARG A 424       1.659  17.029  38.956  1.00 41.15           O  
ATOM   3171  CB  ARG A 424       3.492  18.193  40.599  1.00 41.00           C  
ATOM   3172  CG  ARG A 424       4.443  18.676  41.685  1.00 50.64           C  
ATOM   3173  CD  ARG A 424       5.699  17.826  41.732  1.00 56.29           C  
ATOM   3174  NE  ARG A 424       6.586  18.048  40.579  1.00 49.81           N  
ATOM   3175  CZ  ARG A 424       7.834  17.578  40.531  1.00 52.49           C  
ATOM   3176  NH1 ARG A 424       8.605  17.832  39.483  1.00 48.58           N  
ATOM   3177  NH2 ARG A 424       8.317  16.882  41.558  1.00 53.17           N  
ATOM   3178  N   SER A 425      -0.061  18.408  39.447  1.00 32.16           N  
ATOM   3179  CA  SER A 425      -1.087  17.609  38.780  1.00 31.22           C  
ATOM   3180  C   SER A 425      -2.264  18.521  38.485  1.00 33.24           C  
ATOM   3181  O   SER A 425      -2.391  19.587  39.074  1.00 35.07           O  
ATOM   3182  CB  SER A 425      -1.542  16.424  39.658  1.00 30.45           C  
ATOM   3183  OG  SER A 425      -2.007  16.837  40.938  1.00 31.52           O  
ATOM   3184  N   ASP A 426      -3.175  18.063  37.638  1.00 32.59           N  
ATOM   3185  CA  ASP A 426      -4.179  18.973  37.141  1.00 37.45           C  
ATOM   3186  C   ASP A 426      -5.212  19.319  38.239  1.00 51.34           C  
ATOM   3187  O   ASP A 426      -5.240  20.455  38.731  1.00 76.07           O  
ATOM   3188  CB  ASP A 426      -4.410  18.730  35.657  1.00 36.70           C  
ATOM   3189  CG  ASP A 426      -5.590  19.477  35.064  1.00 34.71           C  
ATOM   3190  OD1 ASP A 426      -6.429  19.988  35.849  1.00 33.60           O  
ATOM   3191  OD2 ASP A 426      -5.680  19.501  33.832  1.00 39.26           O  
ATOM   3192  N   GLY A 427      -6.025  18.338  38.644  1.00 37.22           N  
ATOM   3193  CA  GLY A 427      -7.142  18.421  39.575  1.00 30.07           C  
ATOM   3194  C   GLY A 427      -8.501  18.335  38.861  1.00 28.83           C  
ATOM   3195  O   GLY A 427      -9.477  17.759  39.384  1.00 28.13           O  
ATOM   3196  N   ASN A 428      -8.569  18.942  37.667  1.00 26.55           N  
ATOM   3197  CA  ASN A 428      -9.782  18.911  36.854  1.00 29.59           C  
ATOM   3198  C   ASN A 428      -9.889  17.652  35.999  1.00 25.46           C  
ATOM   3199  O   ASN A 428     -10.937  17.436  35.417  1.00 24.88           O  
ATOM   3200  CB  ASN A 428     -10.079  20.175  36.049  1.00 36.71           C  
ATOM   3201  CG  ASN A 428     -10.825  21.170  36.922  1.00 41.38           C  
ATOM   3202  OD1 ASN A 428     -10.300  22.267  37.123  1.00 38.60           O  
ATOM   3203  ND2 ASN A 428     -11.979  20.818  37.508  1.00 34.40           N  
ATOM   3204  N   LYS A 429      -8.847  16.822  35.977  1.00 24.43           N  
ATOM   3205  CA  LYS A 429      -8.942  15.509  35.329  1.00 26.64           C  
ATOM   3206  C   LYS A 429      -9.747  14.532  36.187  1.00 24.25           C  
ATOM   3207  O   LYS A 429      -9.686  14.553  37.430  1.00 23.44           O  
ATOM   3208  CB  LYS A 429      -7.547  14.921  35.099  1.00 27.60           C  
ATOM   3209  CG  LYS A 429      -6.695  15.760  34.146  1.00 30.49           C  
ATOM   3210  CD  LYS A 429      -6.214  15.169  32.825  1.00 43.20           C  
ATOM   3211  CE  LYS A 429      -5.157  16.125  32.311  1.00 48.12           C  
ATOM   3212  NZ  LYS A 429      -3.876  15.511  31.930  1.00 49.92           N  
ATOM   3213  N   ASN A 430     -10.577  13.724  35.502  1.00 23.95           N  
ATOM   3214  CA  ASN A 430     -11.200  12.533  36.077  1.00 23.27           C  
ATOM   3215  C   ASN A 430     -10.129  11.732  36.819  1.00 22.85           C  
ATOM   3216  O   ASN A 430      -8.954  11.718  36.413  1.00 23.63           O  
ATOM   3217  CB  ASN A 430     -11.881  11.748  34.960  1.00 23.83           C  
ATOM   3218  CG  ASN A 430     -12.394  10.406  35.413  1.00 23.13           C  
ATOM   3219  OD1 ASN A 430     -11.653   9.417  35.348  1.00 21.37           O  
ATOM   3220  ND2 ASN A 430     -13.646  10.371  35.851  1.00 24.07           N  
ATOM   3221  N   VAL A 431     -10.523  11.124  37.950  1.00 20.83           N  
ATOM   3222  CA  VAL A 431      -9.617  10.504  38.912  1.00 21.73           C  
ATOM   3223  C   VAL A 431      -8.734   9.449  38.244  1.00 19.94           C  
ATOM   3224  O   VAL A 431      -7.623   9.218  38.694  1.00 21.55           O  
ATOM   3225  CB  VAL A 431     -10.356   9.902  40.133  1.00 21.12           C  
ATOM   3226  CG1 VAL A 431     -11.245   8.684  39.808  1.00 20.92           C  
ATOM   3227  CG2 VAL A 431      -9.415   9.579  41.301  1.00 20.39           C  
ATOM   3228  N   PHE A 432      -9.215   8.815  37.160  1.00 19.24           N  
ATOM   3229  CA  PHE A 432      -8.410   7.752  36.541  1.00 19.46           C  
ATOM   3230  C   PHE A 432      -7.425   8.307  35.508  1.00 20.63           C  
ATOM   3231  O   PHE A 432      -6.613   7.544  34.970  1.00 22.59           O  
ATOM   3232  CB  PHE A 432      -9.338   6.739  35.853  1.00 20.08           C  
ATOM   3233  CG  PHE A 432     -10.178   5.983  36.869  1.00 21.78           C  
ATOM   3234  CD1 PHE A 432      -9.590   5.008  37.700  1.00 23.25           C  
ATOM   3235  CD2 PHE A 432     -11.555   6.249  36.965  1.00 21.32           C  
ATOM   3236  CE1 PHE A 432     -10.365   4.332  38.648  1.00 27.09           C  
ATOM   3237  CE2 PHE A 432     -12.320   5.567  37.891  1.00 24.63           C  
ATOM   3238  CZ  PHE A 432     -11.730   4.610  38.725  1.00 25.76           C  
ATOM   3239  N   GLN A 433      -7.499   9.614  35.228  1.00 20.86           N  
ATOM   3240  CA  GLN A 433      -6.870  10.189  34.043  1.00 22.40           C  
ATOM   3241  C   GLN A 433      -5.719  11.130  34.408  1.00 22.47           C  
ATOM   3242  O   GLN A 433      -5.040  11.615  33.513  1.00 23.48           O  
ATOM   3243  CB  GLN A 433      -7.870  10.895  33.128  1.00 21.42           C  
ATOM   3244  CG  GLN A 433      -9.025   9.977  32.735  1.00 23.65           C  
ATOM   3245  CD  GLN A 433      -9.881  10.543  31.638  1.00 28.48           C  
ATOM   3246  OE1 GLN A 433      -9.752  11.703  31.269  1.00 29.64           O  
ATOM   3247  NE2 GLN A 433     -10.708   9.706  31.024  1.00 29.86           N  
ATOM   3248  N   GLY A 434      -5.473  11.379  35.701  1.00 21.15           N  
ATOM   3249  CA  GLY A 434      -4.435  12.342  36.044  1.00 21.15           C  
ATOM   3250  C   GLY A 434      -3.429  11.794  37.048  1.00 23.96           C  
ATOM   3251  O   GLY A 434      -2.724  12.570  37.718  1.00 23.05           O  
ATOM   3252  N   LEU A 435      -3.381  10.461  37.166  1.00 21.83           N  
ATOM   3253  CA  LEU A 435      -2.582   9.796  38.203  1.00 21.53           C  
ATOM   3254  C   LEU A 435      -1.125   9.796  37.761  1.00 22.29           C  
ATOM   3255  O   LEU A 435      -0.717   9.016  36.876  1.00 23.76           O  
ATOM   3256  CB  LEU A 435      -3.096   8.363  38.453  1.00 20.78           C  
ATOM   3257  CG  LEU A 435      -4.532   8.268  38.949  1.00 21.22           C  
ATOM   3258  CD1 LEU A 435      -5.213   6.886  38.711  1.00 20.57           C  
ATOM   3259  CD2 LEU A 435      -4.591   8.581  40.479  1.00 20.77           C  
ATOM   3260  N   ASN A 436      -0.326  10.678  38.397  1.00 21.83           N  
ATOM   3261  CA  ASN A 436       1.040  10.890  37.944  1.00 21.37           C  
ATOM   3262  C   ASN A 436       2.034  10.702  39.089  1.00 22.95           C  
ATOM   3263  O   ASN A 436       3.185  11.097  38.968  1.00 25.14           O  
ATOM   3264  CB  ASN A 436       1.203  12.266  37.274  1.00 23.81           C  
ATOM   3265  CG  ASN A 436       0.994  13.438  38.218  1.00 26.27           C  
ATOM   3266  OD1 ASN A 436       0.480  13.306  39.341  1.00 28.22           O  
ATOM   3267  ND2 ASN A 436       1.377  14.620  37.763  1.00 29.62           N  
ATOM   3268  N   GLY A 437       1.603  10.075  40.171  1.00 21.99           N  
ATOM   3269  CA  GLY A 437       2.547   9.777  41.232  1.00 22.07           C  
ATOM   3270  C   GLY A 437       2.111   8.570  42.048  1.00 24.48           C  
ATOM   3271  O   GLY A 437       1.032   8.001  41.821  1.00 22.88           O  
ATOM   3272  N   LEU A 438       3.003   8.191  42.984  1.00 24.10           N  
ATOM   3273  CA  LEU A 438       2.692   7.198  43.995  1.00 24.54           C  
ATOM   3274  C   LEU A 438       2.897   7.812  45.366  1.00 25.37           C  
ATOM   3275  O   LEU A 438       3.793   8.646  45.540  1.00 25.75           O  
ATOM   3276  CB  LEU A 438       3.592   5.966  43.870  1.00 23.86           C  
ATOM   3277  CG  LEU A 438       3.636   5.330  42.469  1.00 21.03           C  
ATOM   3278  CD1 LEU A 438       4.729   4.273  42.574  1.00 20.72           C  
ATOM   3279  CD2 LEU A 438       2.262   4.701  42.131  1.00 23.53           C  
ATOM   3280  N   ALA A 439       2.122   7.316  46.322  1.00 21.39           N  
ATOM   3281  CA  ALA A 439       2.337   7.662  47.723  1.00 23.77           C  
ATOM   3282  C   ALA A 439       2.589   6.390  48.513  1.00 24.46           C  
ATOM   3283  O   ALA A 439       1.891   5.390  48.318  1.00 23.47           O  
ATOM   3284  CB  ALA A 439       1.117   8.400  48.234  1.00 23.26           C  
ATOM   3285  N   HIS A 440       3.569   6.448  49.436  1.00 23.10           N  
ATOM   3286  CA  HIS A 440       3.688   5.437  50.448  1.00 23.94           C  
ATOM   3287  C   HIS A 440       3.228   6.036  51.779  1.00 26.87           C  
ATOM   3288  O   HIS A 440       3.969   6.814  52.407  1.00 25.46           O  
ATOM   3289  CB  HIS A 440       5.112   4.876  50.537  1.00 24.14           C  
ATOM   3290  CG  HIS A 440       5.229   3.739  51.500  1.00 25.33           C  
ATOM   3291  ND1 HIS A 440       6.463   3.224  51.829  1.00 23.75           N  
ATOM   3292  CD2 HIS A 440       4.320   2.999  52.195  1.00 25.09           C  
ATOM   3293  CE1 HIS A 440       6.295   2.209  52.676  1.00 26.81           C  
ATOM   3294  NE2 HIS A 440       5.004   2.068  52.924  1.00 26.27           N  
ATOM   3295  N   TYR A 441       2.018   5.639  52.193  1.00 22.75           N  
ATOM   3296  CA  TYR A 441       1.418   6.070  53.448  1.00 21.67           C  
ATOM   3297  C   TYR A 441       1.637   4.994  54.498  1.00 24.87           C  
ATOM   3298  O   TYR A 441       1.499   3.806  54.220  1.00 25.31           O  
ATOM   3299  CB  TYR A 441      -0.081   6.339  53.231  1.00 24.93           C  
ATOM   3300  CG  TYR A 441      -0.832   6.510  54.549  1.00 26.07           C  
ATOM   3301  CD1 TYR A 441      -0.680   7.677  55.306  1.00 26.22           C  
ATOM   3302  CD2 TYR A 441      -1.712   5.531  55.017  1.00 24.87           C  
ATOM   3303  CE1 TYR A 441      -1.354   7.832  56.513  1.00 26.85           C  
ATOM   3304  CE2 TYR A 441      -2.399   5.694  56.218  1.00 27.37           C  
ATOM   3305  CZ  TYR A 441      -2.198   6.845  56.974  1.00 27.21           C  
ATOM   3306  OH  TYR A 441      -2.878   7.004  58.167  1.00 26.61           O  
ATOM   3307  N   LYS A 442       2.044   5.423  55.715  1.00 26.13           N  
ATOM   3308  CA  LYS A 442       2.249   4.497  56.814  1.00 26.90           C  
ATOM   3309  C   LYS A 442       1.384   5.008  57.968  1.00 29.43           C  
ATOM   3310  O   LYS A 442       1.628   6.110  58.470  1.00 30.37           O  
ATOM   3311  CB  LYS A 442       3.737   4.588  57.195  1.00 32.48           C  
ATOM   3312  CG  LYS A 442       4.679   3.825  56.279  1.00 33.73           C  
ATOM   3313  CD  LYS A 442       6.129   3.976  56.723  1.00 38.15           C  
ATOM   3314  CE  LYS A 442       6.936   2.981  55.974  1.00 43.05           C  
ATOM   3315  NZ  LYS A 442       8.361   3.001  56.309  1.00 44.27           N  
ATOM   3316  N   ARG A 443       0.334   4.246  58.312  1.00 24.88           N  
ATOM   3317  CA  ARG A 443      -0.610   4.692  59.327  1.00 24.63           C  
ATOM   3318  C   ARG A 443       0.087   4.816  60.690  1.00 27.15           C  
ATOM   3319  O   ARG A 443      -0.133   5.799  61.382  1.00 29.48           O  
ATOM   3320  CB  ARG A 443      -1.792   3.727  59.421  1.00 26.94           C  
ATOM   3321  CG  ARG A 443      -2.837   4.091  60.469  1.00 23.92           C  
ATOM   3322  CD  ARG A 443      -4.010   3.120  60.553  1.00 23.95           C  
ATOM   3323  NE  ARG A 443      -3.595   1.716  60.729  1.00 28.89           N  
ATOM   3324  CZ  ARG A 443      -3.099   1.183  61.849  1.00 27.06           C  
ATOM   3325  NH1 ARG A 443      -3.175   1.861  63.006  1.00 27.07           N  
ATOM   3326  NH2 ARG A 443      -2.637  -0.050  61.831  1.00 28.92           N  
ATOM   3327  N   LYS A 444       0.925   3.839  61.035  1.00 27.73           N  
ATOM   3328  CA  LYS A 444       1.552   3.763  62.365  1.00 29.91           C  
ATOM   3329  C   LYS A 444       2.490   4.951  62.606  1.00 32.49           C  
ATOM   3330  O   LYS A 444       2.440   5.542  63.683  1.00 37.09           O  
ATOM   3331  CB  LYS A 444       2.199   2.396  62.603  1.00 30.57           C  
ATOM   3332  CG  LYS A 444       1.198   1.286  62.943  1.00 31.87           C  
ATOM   3333  CD  LYS A 444       1.863  -0.093  62.902  1.00 35.85           C  
ATOM   3334  CE  LYS A 444       0.881  -1.135  63.387  1.00 37.57           C  
ATOM   3335  NZ  LYS A 444       1.348  -2.524  63.264  1.00 41.04           N  
ATOM   3336  N   GLU A 445       3.278   5.346  61.591  1.00 35.11           N  
ATOM   3337  CA  GLU A 445       4.188   6.497  61.668  1.00 34.86           C  
ATOM   3338  C   GLU A 445       3.458   7.798  61.333  1.00 36.54           C  
ATOM   3339  O   GLU A 445       3.960   8.867  61.650  1.00 38.08           O  
ATOM   3340  CB  GLU A 445       5.440   6.367  60.794  1.00 40.76           C  
ATOM   3341  CG  GLU A 445       6.378   5.236  61.211  1.00 40.32           C  
ATOM   3342  CD  GLU A 445       5.989   3.800  60.866  1.00 50.98           C  
ATOM   3343  OE1 GLU A 445       4.920   3.545  60.244  1.00 48.27           O  
ATOM   3344  OE2 GLU A 445       6.778   2.903  61.233  1.00 53.81           O  
ATOM   3345  N   GLY A 446       2.288   7.717  60.683  1.00 29.23           N  
ATOM   3346  CA  GLY A 446       1.541   8.884  60.243  1.00 31.69           C  
ATOM   3347  C   GLY A 446       2.270   9.667  59.145  1.00 40.69           C  
ATOM   3348  O   GLY A 446       2.043  10.873  59.005  1.00 44.25           O  
ATOM   3349  N   THR A 447       3.137   8.988  58.374  1.00 36.15           N  
ATOM   3350  CA  THR A 447       3.933   9.633  57.329  1.00 31.04           C  
ATOM   3351  C   THR A 447       3.385   9.284  55.940  1.00 30.51           C  
ATOM   3352  O   THR A 447       2.878   8.179  55.745  1.00 29.64           O  
ATOM   3353  CB  THR A 447       5.410   9.262  57.433  1.00 33.04           C  
ATOM   3354  OG1 THR A 447       5.492   7.842  57.318  1.00 34.03           O  
ATOM   3355  CG2 THR A 447       6.078   9.766  58.706  1.00 39.16           C  
ATOM   3356  N   THR A 448       3.598  10.188  54.984  1.00 26.09           N  
ATOM   3357  CA  THR A 448       3.445   9.903  53.553  1.00 28.73           C  
ATOM   3358  C   THR A 448       4.704  10.328  52.784  1.00 33.08           C  
ATOM   3359  O   THR A 448       5.187  11.450  52.944  1.00 32.87           O  
ATOM   3360  CB  THR A 448       2.197  10.583  52.991  1.00 27.53           C  
ATOM   3361  OG1 THR A 448       1.106  10.276  53.849  1.00 25.89           O  
ATOM   3362  CG2 THR A 448       1.826  10.058  51.610  1.00 28.18           C  
ATOM   3363  N   GLU A 449       5.222   9.432  51.927  1.00 26.10           N  
ATOM   3364  CA  GLU A 449       6.308   9.718  51.006  1.00 26.42           C  
ATOM   3365  C   GLU A 449       5.766   9.643  49.576  1.00 29.00           C  
ATOM   3366  O   GLU A 449       4.769   8.974  49.334  1.00 28.14           O  
ATOM   3367  CB  GLU A 449       7.416   8.705  51.257  1.00 26.82           C  
ATOM   3368  CG  GLU A 449       8.016   8.887  52.655  1.00 29.14           C  
ATOM   3369  CD  GLU A 449       8.839   7.661  52.951  1.00 34.44           C  
ATOM   3370  OE1 GLU A 449      10.002   7.778  52.546  1.00 36.25           O  
ATOM   3371  OE2 GLU A 449       8.364   6.638  53.499  1.00 36.51           O  
ATOM   3372  N   TRP A 450       6.415  10.371  48.657  1.00 26.96           N  
ATOM   3373  CA  TRP A 450       5.824  10.648  47.352  1.00 27.56           C  
ATOM   3374  C   TRP A 450       6.832  10.323  46.257  1.00 29.80           C  
ATOM   3375  O   TRP A 450       8.015  10.662  46.370  1.00 28.56           O  
ATOM   3376  CB  TRP A 450       5.369  12.123  47.258  1.00 25.76           C  
ATOM   3377  CG  TRP A 450       4.404  12.535  48.350  1.00 27.85           C  
ATOM   3378  CD1 TRP A 450       4.710  12.926  49.630  1.00 29.30           C  
ATOM   3379  CD2 TRP A 450       2.961  12.546  48.273  1.00 28.39           C  
ATOM   3380  NE1 TRP A 450       3.573  13.215  50.341  1.00 27.83           N  
ATOM   3381  CE2 TRP A 450       2.482  12.976  49.540  1.00 28.85           C  
ATOM   3382  CE3 TRP A 450       2.020  12.237  47.270  1.00 28.09           C  
ATOM   3383  CZ2 TRP A 450       1.123  13.110  49.819  1.00 25.41           C  
ATOM   3384  CZ3 TRP A 450       0.676  12.364  47.562  1.00 27.38           C  
ATOM   3385  CH2 TRP A 450       0.223  12.808  48.817  1.00 29.89           C  
ATOM   3386  N   TYR A 451       6.328   9.671  45.202  1.00 25.93           N  
ATOM   3387  CA  TYR A 451       7.086   9.409  43.985  1.00 25.36           C  
ATOM   3388  C   TYR A 451       6.386  10.147  42.848  1.00 26.26           C  
ATOM   3389  O   TYR A 451       5.175   9.967  42.651  1.00 25.44           O  
ATOM   3390  CB  TYR A 451       7.212   7.896  43.695  1.00 23.38           C  
ATOM   3391  CG  TYR A 451       7.992   7.694  42.395  1.00 24.86           C  
ATOM   3392  CD1 TYR A 451       9.405   7.799  42.345  1.00 21.24           C  
ATOM   3393  CD2 TYR A 451       7.311   7.456  41.200  1.00 23.94           C  
ATOM   3394  CE1 TYR A 451      10.097   7.636  41.149  1.00 23.62           C  
ATOM   3395  CE2 TYR A 451       8.008   7.289  40.011  1.00 22.07           C  
ATOM   3396  CZ  TYR A 451       9.384   7.406  39.975  1.00 24.78           C  
ATOM   3397  OH  TYR A 451      10.048   7.289  38.779  1.00 24.54           O  
ATOM   3398  N   TYR A 452       7.153  10.965  42.105  1.00 26.04           N  
ATOM   3399  CA  TYR A 452       6.620  11.684  40.961  1.00 25.24           C  
ATOM   3400  C   TYR A 452       7.018  10.917  39.698  1.00 27.52           C  
ATOM   3401  O   TYR A 452       8.200  10.645  39.508  1.00 25.52           O  
ATOM   3402  CB  TYR A 452       7.188  13.112  40.969  1.00 29.69           C  
ATOM   3403  CG  TYR A 452       6.763  13.944  39.769  1.00 27.12           C  
ATOM   3404  CD1 TYR A 452       5.413  14.075  39.422  1.00 27.64           C  
ATOM   3405  CD2 TYR A 452       7.717  14.544  38.939  1.00 30.11           C  
ATOM   3406  CE1 TYR A 452       5.028  14.835  38.320  1.00 28.54           C  
ATOM   3407  CE2 TYR A 452       7.350  15.283  37.824  1.00 26.97           C  
ATOM   3408  CZ  TYR A 452       6.003  15.452  37.539  1.00 30.01           C  
ATOM   3409  OH  TYR A 452       5.592  16.152  36.448  1.00 33.95           O  
ATOM   3410  N   ALA A 453       6.028  10.595  38.835  1.00 24.64           N  
ATOM   3411  CA  ALA A 453       6.254   9.806  37.616  1.00 26.77           C  
ATOM   3412  C   ALA A 453       7.178  10.528  36.635  1.00 28.63           C  
ATOM   3413  O   ALA A 453       7.896   9.874  35.893  1.00 28.54           O  
ATOM   3414  CB  ALA A 453       4.952   9.452  36.907  1.00 25.58           C  
ATOM   3415  N   GLY A 454       7.148  11.864  36.641  1.00 28.85           N  
ATOM   3416  CA  GLY A 454       7.930  12.647  35.703  1.00 31.59           C  
ATOM   3417  C   GLY A 454       7.003  13.504  34.868  1.00 29.65           C  
ATOM   3418  O   GLY A 454       5.784  13.258  34.798  1.00 29.35           O  
ATOM   3419  N   ASP A 455       7.588  14.551  34.271  1.00 29.83           N  
ATOM   3420  CA  ASP A 455       6.829  15.394  33.363  1.00 28.20           C  
ATOM   3421  C   ASP A 455       6.439  14.566  32.142  1.00 28.72           C  
ATOM   3422  O   ASP A 455       7.218  13.716  31.709  1.00 32.93           O  
ATOM   3423  CB  ASP A 455       7.675  16.582  32.922  1.00 32.33           C  
ATOM   3424  CG  ASP A 455       7.972  17.641  33.977  1.00 37.76           C  
ATOM   3425  OD1 ASP A 455       7.518  17.502  35.146  1.00 35.16           O  
ATOM   3426  OD2 ASP A 455       8.649  18.621  33.610  1.00 42.44           O  
ATOM   3427  N   ASN A 456       5.218  14.788  31.646  1.00 31.85           N  
ATOM   3428  CA  ASN A 456       4.670  14.073  30.488  1.00 37.44           C  
ATOM   3429  C   ASN A 456       4.625  12.567  30.765  1.00 36.34           C  
ATOM   3430  O   ASN A 456       4.872  11.746  29.872  1.00 32.30           O  
ATOM   3431  CB  ASN A 456       5.421  14.384  29.190  1.00 42.14           C  
ATOM   3432  CG  ASN A 456       5.517  15.861  28.919  1.00 45.02           C  
ATOM   3433  OD1 ASN A 456       6.622  16.381  28.744  1.00 54.58           O  
ATOM   3434  ND2 ASN A 456       4.380  16.535  28.868  1.00 48.20           N  
ATOM   3435  N   CYS A 457       4.352  12.225  32.036  1.00 29.25           N  
ATOM   3436  CA  CYS A 457       4.214  10.843  32.433  1.00 27.81           C  
ATOM   3437  C   CYS A 457       2.953  10.651  33.259  1.00 29.34           C  
ATOM   3438  O   CYS A 457       2.508  11.546  34.001  1.00 30.36           O  
ATOM   3439  CB  CYS A 457       5.383  10.378  33.287  1.00 29.86           C  
ATOM   3440  SG  CYS A 457       6.975  10.317  32.412  1.00 31.59           S  
ATOM   3441  N   LEU A 458       2.371   9.456  33.078  1.00 25.93           N  
ATOM   3442  CA  LEU A 458       1.416   8.908  34.026  1.00 24.02           C  
ATOM   3443  C   LEU A 458       2.007   7.655  34.639  1.00 23.94           C  
ATOM   3444  O   LEU A 458       2.942   7.078  34.076  1.00 26.81           O  
ATOM   3445  CB  LEU A 458       0.068   8.633  33.344  1.00 22.96           C  
ATOM   3446  CG  LEU A 458      -0.665   9.856  32.789  1.00 26.36           C  
ATOM   3447  CD1 LEU A 458      -1.906   9.423  31.998  1.00 27.64           C  
ATOM   3448  CD2 LEU A 458      -1.078  10.839  33.878  1.00 29.61           C  
ATOM   3449  N   ILE A 459       1.496   7.279  35.823  1.00 21.48           N  
ATOM   3450  CA  ILE A 459       1.941   6.037  36.454  1.00 21.43           C  
ATOM   3451  C   ILE A 459       0.684   5.293  36.902  1.00 19.61           C  
ATOM   3452  O   ILE A 459      -0.330   5.919  37.262  1.00 20.03           O  
ATOM   3453  CB  ILE A 459       2.961   6.287  37.593  1.00 22.47           C  
ATOM   3454  CG1 ILE A 459       3.642   5.003  38.067  1.00 21.63           C  
ATOM   3455  CG2 ILE A 459       2.336   7.060  38.767  1.00 21.31           C  
ATOM   3456  CD1 ILE A 459       4.916   5.269  38.897  1.00 19.59           C  
ATOM   3457  N   GLN A 460       0.747   3.958  36.850  1.00 18.91           N  
ATOM   3458  CA  GLN A 460      -0.391   3.100  37.150  1.00 19.33           C  
ATOM   3459  C   GLN A 460      -0.224   2.498  38.547  1.00 19.33           C  
ATOM   3460  O   GLN A 460       0.689   2.881  39.311  1.00 21.02           O  
ATOM   3461  CB  GLN A 460      -0.509   2.078  36.018  1.00 21.49           C  
ATOM   3462  CG  GLN A 460      -0.900   2.750  34.705  1.00 20.50           C  
ATOM   3463  CD  GLN A 460      -0.563   1.875  33.521  1.00 22.04           C  
ATOM   3464  OE1 GLN A 460      -0.915   0.683  33.480  1.00 21.18           O  
ATOM   3465  NE2 GLN A 460       0.090   2.468  32.529  1.00 19.26           N  
ATOM   3466  N   GLU A 461      -1.093   1.535  38.860  1.00 18.25           N  
ATOM   3467  CA  GLU A 461      -1.182   1.014  40.236  1.00 18.81           C  
ATOM   3468  C   GLU A 461       0.145   0.407  40.696  1.00 19.21           C  
ATOM   3469  O   GLU A 461       0.770  -0.368  39.972  1.00 21.83           O  
ATOM   3470  CB  GLU A 461      -2.269  -0.067  40.250  1.00 20.14           C  
ATOM   3471  CG  GLU A 461      -2.376  -0.774  41.602  1.00 20.62           C  
ATOM   3472  CD  GLU A 461      -3.258  -1.996  41.463  1.00 23.84           C  
ATOM   3473  OE1 GLU A 461      -2.910  -2.818  40.583  1.00 25.16           O  
ATOM   3474  OE2 GLU A 461      -4.265  -2.121  42.236  1.00 25.58           O  
ATOM   3475  N   PRO A 462       0.585   0.700  41.946  1.00 18.90           N  
ATOM   3476  CA  PRO A 462       1.795   0.098  42.476  1.00 20.27           C  
ATOM   3477  C   PRO A 462       1.550  -1.291  43.049  1.00 19.64           C  
ATOM   3478  O   PRO A 462       0.446  -1.582  43.515  1.00 20.78           O  
ATOM   3479  CB  PRO A 462       2.195   1.071  43.608  1.00 21.54           C  
ATOM   3480  CG  PRO A 462       0.827   1.582  44.091  1.00 20.59           C  
ATOM   3481  CD  PRO A 462      -0.027   1.712  42.854  1.00 19.77           C  
ATOM   3482  N   VAL A 463       2.609  -2.095  43.066  1.00 17.78           N  
ATOM   3483  CA  VAL A 463       2.626  -3.381  43.745  1.00 20.82           C  
ATOM   3484  C   VAL A 463       3.884  -3.414  44.605  1.00 23.24           C  
ATOM   3485  O   VAL A 463       4.864  -2.791  44.220  1.00 22.07           O  
ATOM   3486  CB  VAL A 463       2.554  -4.631  42.844  1.00 19.48           C  
ATOM   3487  CG1 VAL A 463       1.250  -4.624  42.023  1.00 19.56           C  
ATOM   3488  CG2 VAL A 463       3.764  -4.707  41.903  1.00 19.98           C  
ATOM   3489  N   PHE A 464       3.832  -4.209  45.683  1.00 23.07           N  
ATOM   3490  CA  PHE A 464       4.945  -4.254  46.625  1.00 22.36           C  
ATOM   3491  C   PHE A 464       5.506  -5.665  46.727  1.00 22.78           C  
ATOM   3492  O   PHE A 464       4.771  -6.656  46.830  1.00 21.98           O  
ATOM   3493  CB  PHE A 464       4.404  -3.785  47.987  1.00 22.36           C  
ATOM   3494  CG  PHE A 464       5.403  -4.024  49.110  1.00 25.50           C  
ATOM   3495  CD1 PHE A 464       6.476  -3.155  49.295  1.00 24.30           C  
ATOM   3496  CD2 PHE A 464       5.257  -5.134  49.951  1.00 25.03           C  
ATOM   3497  CE1 PHE A 464       7.398  -3.386  50.322  1.00 26.58           C  
ATOM   3498  CE2 PHE A 464       6.179  -5.363  50.989  1.00 23.67           C  
ATOM   3499  CZ  PHE A 464       7.228  -4.478  51.171  1.00 24.85           C  
ATOM   3500  N   SER A 465       6.845  -5.737  46.762  1.00 20.70           N  
ATOM   3501  CA  SER A 465       7.533  -6.989  47.009  1.00 21.86           C  
ATOM   3502  C   SER A 465       8.387  -6.772  48.257  1.00 23.15           C  
ATOM   3503  O   SER A 465       9.225  -5.883  48.241  1.00 24.50           O  
ATOM   3504  CB  SER A 465       8.438  -7.349  45.817  1.00 21.82           C  
ATOM   3505  OG  SER A 465       9.241  -8.499  46.105  1.00 23.25           O  
ATOM   3506  N   PRO A 466       8.241  -7.609  49.307  1.00 26.01           N  
ATOM   3507  CA  PRO A 466       9.078  -7.453  50.488  1.00 26.49           C  
ATOM   3508  C   PRO A 466      10.558  -7.710  50.181  1.00 25.79           C  
ATOM   3509  O   PRO A 466      10.887  -8.521  49.315  1.00 26.54           O  
ATOM   3510  CB  PRO A 466       8.524  -8.483  51.473  1.00 25.85           C  
ATOM   3511  CG  PRO A 466       7.392  -9.231  50.808  1.00 30.55           C  
ATOM   3512  CD  PRO A 466       7.317  -8.769  49.353  1.00 24.67           C  
ATOM   3513  N   ARG A 467      11.462  -7.016  50.881  1.00 28.50           N  
ATOM   3514  CA  ARG A 467      12.895  -7.173  50.615  1.00 28.63           C  
ATOM   3515  C   ARG A 467      13.348  -8.625  50.832  1.00 29.28           C  
ATOM   3516  O   ARG A 467      14.205  -9.135  50.113  1.00 27.76           O  
ATOM   3517  CB  ARG A 467      13.699  -6.227  51.518  1.00 27.31           C  
ATOM   3518  CG  ARG A 467      15.166  -6.060  51.141  1.00 30.53           C  
ATOM   3519  CD  ARG A 467      15.859  -5.071  52.064  1.00 27.75           C  
ATOM   3520  NE  ARG A 467      15.165  -3.781  52.133  1.00 27.09           N  
ATOM   3521  CZ  ARG A 467      15.143  -2.839  51.177  1.00 29.04           C  
ATOM   3522  NH1 ARG A 467      15.997  -2.870  50.154  1.00 28.27           N  
ATOM   3523  NH2 ARG A 467      14.299  -1.816  51.293  1.00 30.58           N  
ATOM   3524  N   SER A 468      12.764  -9.272  51.846  1.00 30.01           N  
ATOM   3525  CA  SER A 468      12.930 -10.681  52.159  1.00 33.35           C  
ATOM   3526  C   SER A 468      11.684 -11.087  52.933  1.00 30.07           C  
ATOM   3527  O   SER A 468      10.890 -10.223  53.298  1.00 30.15           O  
ATOM   3528  CB  SER A 468      14.161 -10.899  53.015  1.00 34.95           C  
ATOM   3529  OG  SER A 468      13.978 -10.255  54.268  1.00 35.96           O  
ATOM   3530  N   LYS A 469      11.530 -12.390  53.184  1.00 36.46           N  
ATOM   3531  CA  LYS A 469      10.294 -12.960  53.708  1.00 45.86           C  
ATOM   3532  C   LYS A 469       9.946 -12.336  55.064  1.00 46.69           C  
ATOM   3533  O   LYS A 469       8.764 -12.105  55.329  1.00 39.72           O  
ATOM   3534  CB  LYS A 469      10.368 -14.490  53.636  1.00 56.73           C  
ATOM   3535  CG  LYS A 469      10.021 -15.004  52.230  1.00 67.14           C  
ATOM   3536  CD  LYS A 469      10.270 -16.471  51.883  1.00 80.74           C  
ATOM   3537  CE  LYS A 469       9.724 -17.549  52.794  1.00 90.20           C  
ATOM   3538  NZ  LYS A 469       8.288 -17.487  53.100  1.00 81.33           N  
ATOM   3539  N   ASP A 470      10.983 -11.989  55.850  1.00 40.42           N  
ATOM   3540  CA  ASP A 470      10.861 -11.453  57.200  1.00 43.62           C  
ATOM   3541  C   ASP A 470      11.246  -9.974  57.265  1.00 38.72           C  
ATOM   3542  O   ASP A 470      11.444  -9.444  58.359  1.00 42.01           O  
ATOM   3543  CB  ASP A 470      11.705 -12.280  58.162  1.00 50.70           C  
ATOM   3544  CG  ASP A 470      13.210 -12.280  57.900  1.00 59.25           C  
ATOM   3545  OD1 ASP A 470      13.649 -11.907  56.778  1.00 61.66           O  
ATOM   3546  OD2 ASP A 470      13.946 -12.632  58.832  1.00 73.71           O  
ATOM   3547  N   ALA A 471      11.331  -9.278  56.114  1.00 35.25           N  
ATOM   3548  CA  ALA A 471      11.507  -7.824  56.113  1.00 29.71           C  
ATOM   3549  C   ALA A 471      10.383  -7.159  56.897  1.00 28.57           C  
ATOM   3550  O   ALA A 471       9.256  -7.665  56.830  1.00 33.67           O  
ATOM   3551  CB  ALA A 471      11.521  -7.287  54.684  1.00 26.78           C  
ATOM   3552  N   PRO A 472      10.597  -6.007  57.594  1.00 31.36           N  
ATOM   3553  CA  PRO A 472       9.486  -5.261  58.197  1.00 32.36           C  
ATOM   3554  C   PRO A 472       8.384  -4.939  57.178  1.00 32.77           C  
ATOM   3555  O   PRO A 472       8.665  -4.863  55.974  1.00 29.70           O  
ATOM   3556  CB  PRO A 472      10.106  -3.925  58.629  1.00 35.59           C  
ATOM   3557  CG  PRO A 472      11.573  -4.276  58.835  1.00 33.38           C  
ATOM   3558  CD  PRO A 472      11.896  -5.336  57.812  1.00 30.86           C  
ATOM   3559  N   GLU A 473       7.160  -4.712  57.673  1.00 31.07           N  
ATOM   3560  CA  GLU A 473       6.051  -4.308  56.800  1.00 29.90           C  
ATOM   3561  C   GLU A 473       6.443  -3.114  55.923  1.00 27.99           C  
ATOM   3562  O   GLU A 473       6.945  -2.095  56.405  1.00 26.29           O  
ATOM   3563  CB  GLU A 473       4.871  -3.850  57.651  1.00 27.65           C  
ATOM   3564  CG  GLU A 473       3.638  -3.500  56.810  1.00 26.41           C  
ATOM   3565  CD  GLU A 473       2.399  -3.123  57.580  1.00 30.73           C  
ATOM   3566  OE1 GLU A 473       2.410  -3.228  58.847  1.00 27.89           O  
ATOM   3567  OE2 GLU A 473       1.406  -2.733  56.898  1.00 26.94           O  
ATOM   3568  N   GLY A 474       6.199  -3.221  54.605  1.00 24.79           N  
ATOM   3569  CA  GLY A 474       6.412  -2.071  53.737  1.00 23.36           C  
ATOM   3570  C   GLY A 474       7.883  -1.829  53.403  1.00 25.46           C  
ATOM   3571  O   GLY A 474       8.197  -0.797  52.835  1.00 25.18           O  
ATOM   3572  N   ASP A 475       8.777  -2.750  53.795  1.00 24.88           N  
ATOM   3573  CA  ASP A 475      10.194  -2.633  53.473  1.00 26.72           C  
ATOM   3574  C   ASP A 475      10.546  -3.534  52.296  1.00 25.53           C  
ATOM   3575  O   ASP A 475      10.473  -4.769  52.384  1.00 27.37           O  
ATOM   3576  CB  ASP A 475      11.084  -2.955  54.668  1.00 25.99           C  
ATOM   3577  CG  ASP A 475      12.563  -2.902  54.319  1.00 28.21           C  
ATOM   3578  OD1 ASP A 475      13.041  -1.809  53.951  1.00 29.94           O  
ATOM   3579  OD2 ASP A 475      13.220  -3.954  54.402  1.00 35.41           O  
ATOM   3580  N   GLY A 476      10.912  -2.907  51.175  1.00 27.25           N  
ATOM   3581  CA  GLY A 476      11.092  -3.686  49.956  1.00 24.49           C  
ATOM   3582  C   GLY A 476      11.011  -2.790  48.727  1.00 26.11           C  
ATOM   3583  O   GLY A 476      11.515  -1.664  48.728  1.00 25.33           O  
ATOM   3584  N   PHE A 477      10.360  -3.327  47.683  1.00 23.17           N  
ATOM   3585  CA  PHE A 477      10.400  -2.687  46.381  1.00 22.96           C  
ATOM   3586  C   PHE A 477       8.968  -2.476  45.914  1.00 22.64           C  
ATOM   3587  O   PHE A 477       8.118  -3.351  46.137  1.00 23.39           O  
ATOM   3588  CB  PHE A 477      11.210  -3.518  45.371  1.00 21.57           C  
ATOM   3589  CG  PHE A 477      12.657  -3.659  45.859  1.00 23.20           C  
ATOM   3590  CD1 PHE A 477      13.581  -2.626  45.664  1.00 27.36           C  
ATOM   3591  CD2 PHE A 477      13.055  -4.817  46.546  1.00 24.99           C  
ATOM   3592  CE1 PHE A 477      14.889  -2.738  46.144  1.00 27.13           C  
ATOM   3593  CE2 PHE A 477      14.360  -4.938  47.038  1.00 25.75           C  
ATOM   3594  CZ  PHE A 477      15.258  -3.891  46.833  1.00 25.71           C  
ATOM   3595  N   VAL A 478       8.748  -1.280  45.345  1.00 20.99           N  
ATOM   3596  CA  VAL A 478       7.478  -0.966  44.694  1.00 22.54           C  
ATOM   3597  C   VAL A 478       7.711  -0.928  43.193  1.00 22.81           C  
ATOM   3598  O   VAL A 478       8.668  -0.319  42.736  1.00 23.56           O  
ATOM   3599  CB  VAL A 478       6.927   0.356  45.262  1.00 24.99           C  
ATOM   3600  CG1 VAL A 478       5.748   0.917  44.457  1.00 23.05           C  
ATOM   3601  CG2 VAL A 478       6.509   0.123  46.710  1.00 21.68           C  
ATOM   3602  N   LEU A 479       6.781  -1.554  42.448  1.00 22.15           N  
ATOM   3603  CA  LEU A 479       6.861  -1.580  40.997  1.00 20.96           C  
ATOM   3604  C   LEU A 479       5.581  -0.964  40.445  1.00 21.03           C  
ATOM   3605  O   LEU A 479       4.521  -1.181  41.014  1.00 20.95           O  
ATOM   3606  CB  LEU A 479       7.010  -3.012  40.497  1.00 21.52           C  
ATOM   3607  CG  LEU A 479       8.362  -3.704  40.738  1.00 25.60           C  
ATOM   3608  CD1 LEU A 479       8.515  -4.117  42.210  1.00 28.79           C  
ATOM   3609  CD2 LEU A 479       8.413  -4.951  39.906  1.00 27.51           C  
ATOM   3610  N   ALA A 480       5.701  -0.250  39.308  1.00 19.57           N  
ATOM   3611  CA  ALA A 480       4.515   0.288  38.653  1.00 19.39           C  
ATOM   3612  C   ALA A 480       4.839   0.536  37.194  1.00 21.57           C  
ATOM   3613  O   ALA A 480       5.991   0.820  36.864  1.00 21.55           O  
ATOM   3614  CB  ALA A 480       4.041   1.570  39.350  1.00 20.72           C  
ATOM   3615  N   ILE A 481       3.796   0.525  36.359  1.00 19.39           N  
ATOM   3616  CA  ILE A 481       3.938   0.864  34.948  1.00 20.09           C  
ATOM   3617  C   ILE A 481       3.859   2.379  34.786  1.00 20.36           C  
ATOM   3618  O   ILE A 481       2.897   2.999  35.232  1.00 20.81           O  
ATOM   3619  CB  ILE A 481       2.857   0.180  34.083  1.00 21.39           C  
ATOM   3620  CG1 ILE A 481       2.780  -1.344  34.304  1.00 23.91           C  
ATOM   3621  CG2 ILE A 481       3.028   0.565  32.583  1.00 20.74           C  
ATOM   3622  CD1 ILE A 481       4.020  -2.160  33.976  1.00 28.01           C  
ATOM   3623  N   VAL A 482       4.873   2.941  34.102  1.00 20.17           N  
ATOM   3624  CA  VAL A 482       4.909   4.343  33.728  1.00 19.63           C  
ATOM   3625  C   VAL A 482       4.622   4.457  32.233  1.00 22.16           C  
ATOM   3626  O   VAL A 482       5.258   3.754  31.431  1.00 23.08           O  
ATOM   3627  CB  VAL A 482       6.271   4.973  34.075  1.00 21.92           C  
ATOM   3628  CG1 VAL A 482       6.350   6.420  33.582  1.00 22.04           C  
ATOM   3629  CG2 VAL A 482       6.529   4.871  35.585  1.00 26.63           C  
ATOM   3630  N   ASP A 483       3.694   5.375  31.890  1.00 21.16           N  
ATOM   3631  CA  ASP A 483       3.497   5.775  30.504  1.00 21.56           C  
ATOM   3632  C   ASP A 483       4.377   6.975  30.187  1.00 25.44           C  
ATOM   3633  O   ASP A 483       4.203   8.044  30.772  1.00 26.72           O  
ATOM   3634  CB  ASP A 483       2.058   6.169  30.214  1.00 26.41           C  
ATOM   3635  CG  ASP A 483       1.050   5.137  30.669  1.00 31.64           C  
ATOM   3636  OD1 ASP A 483       0.741   5.093  31.914  1.00 31.77           O  
ATOM   3637  OD2 ASP A 483       0.698   4.312  29.820  1.00 33.34           O  
ATOM   3638  N   ARG A 484       5.331   6.767  29.269  1.00 23.95           N  
ATOM   3639  CA  ARG A 484       6.178   7.842  28.759  1.00 25.66           C  
ATOM   3640  C   ARG A 484       5.411   8.422  27.583  1.00 26.49           C  
ATOM   3641  O   ARG A 484       5.504   7.928  26.453  1.00 25.70           O  
ATOM   3642  CB  ARG A 484       7.573   7.283  28.435  1.00 22.37           C  
ATOM   3643  CG  ARG A 484       8.327   6.620  29.580  1.00 27.36           C  
ATOM   3644  CD  ARG A 484       8.610   7.522  30.747  1.00 27.87           C  
ATOM   3645  NE  ARG A 484       9.450   8.659  30.361  1.00 28.27           N  
ATOM   3646  CZ  ARG A 484      10.779   8.635  30.249  1.00 31.97           C  
ATOM   3647  NH1 ARG A 484      11.478   7.572  30.624  1.00 27.70           N  
ATOM   3648  NH2 ARG A 484      11.412   9.690  29.750  1.00 32.01           N  
ATOM   3649  N   LEU A 485       4.580   9.432  27.893  1.00 25.69           N  
ATOM   3650  CA  LEU A 485       3.546   9.878  26.966  1.00 27.31           C  
ATOM   3651  C   LEU A 485       4.123  10.456  25.677  1.00 30.86           C  
ATOM   3652  O   LEU A 485       3.481  10.406  24.645  1.00 35.02           O  
ATOM   3653  CB  LEU A 485       2.582  10.867  27.595  1.00 26.86           C  
ATOM   3654  CG  LEU A 485       1.740  10.351  28.769  1.00 32.11           C  
ATOM   3655  CD1 LEU A 485       0.986  11.555  29.351  1.00 32.48           C  
ATOM   3656  CD2 LEU A 485       0.792   9.223  28.341  1.00 30.14           C  
ATOM   3657  N   ASP A 486       5.294  11.076  25.772  1.00 31.30           N  
ATOM   3658  CA  ASP A 486       5.896  11.670  24.591  1.00 38.55           C  
ATOM   3659  C   ASP A 486       6.728  10.643  23.807  1.00 43.33           C  
ATOM   3660  O   ASP A 486       7.195  10.964  22.710  1.00 36.99           O  
ATOM   3661  CB  ASP A 486       6.706  12.894  24.985  1.00 38.05           C  
ATOM   3662  CG  ASP A 486       7.753  12.670  26.063  1.00 44.21           C  
ATOM   3663  OD1 ASP A 486       7.760  11.590  26.689  1.00 52.20           O  
ATOM   3664  OD2 ASP A 486       8.560  13.580  26.276  1.00 57.86           O  
ATOM   3665  N   LEU A 487       6.893   9.414  24.341  1.00 37.57           N  
ATOM   3666  CA  LEU A 487       7.844   8.469  23.770  1.00 34.27           C  
ATOM   3667  C   LEU A 487       7.146   7.281  23.122  1.00 34.89           C  
ATOM   3668  O   LEU A 487       7.841   6.422  22.562  1.00 35.14           O  
ATOM   3669  CB  LEU A 487       8.898   8.028  24.795  1.00 34.06           C  
ATOM   3670  CG  LEU A 487       9.787   9.120  25.398  1.00 36.07           C  
ATOM   3671  CD1 LEU A 487      10.787   8.510  26.372  1.00 33.63           C  
ATOM   3672  CD2 LEU A 487      10.545   9.939  24.343  1.00 45.95           C  
ATOM   3673  N   ASN A 488       5.804   7.201  23.220  1.00 29.24           N  
ATOM   3674  CA  ASN A 488       5.041   6.026  22.781  1.00 31.56           C  
ATOM   3675  C   ASN A 488       5.678   4.758  23.372  1.00 29.58           C  
ATOM   3676  O   ASN A 488       5.848   3.755  22.666  1.00 30.93           O  
ATOM   3677  CB  ASN A 488       4.782   5.990  21.260  1.00 29.55           C  
ATOM   3678  CG  ASN A 488       3.829   4.905  20.736  1.00 35.47           C  
ATOM   3679  OD1 ASN A 488       2.787   4.636  21.333  1.00 33.50           O  
ATOM   3680  ND2 ASN A 488       4.066   4.314  19.566  1.00 32.17           N  
ATOM   3681  N   ARG A 489       6.007   4.782  24.686  1.00 24.29           N  
ATOM   3682  CA  ARG A 489       6.424   3.542  25.305  1.00 21.35           C  
ATOM   3683  C   ARG A 489       5.976   3.488  26.766  1.00 20.99           C  
ATOM   3684  O   ARG A 489       5.636   4.516  27.396  1.00 20.88           O  
ATOM   3685  CB  ARG A 489       7.945   3.295  25.165  1.00 25.95           C  
ATOM   3686  CG  ARG A 489       8.821   4.148  26.058  1.00 27.05           C  
ATOM   3687  CD  ARG A 489      10.254   3.606  25.918  1.00 31.37           C  
ATOM   3688  NE  ARG A 489      11.044   4.276  26.953  1.00 35.46           N  
ATOM   3689  CZ  ARG A 489      12.034   5.102  26.681  1.00 32.82           C  
ATOM   3690  NH1 ARG A 489      12.415   5.343  25.437  1.00 34.49           N  
ATOM   3691  NH2 ARG A 489      12.637   5.703  27.688  1.00 39.72           N  
ATOM   3692  N   SER A 490       5.990   2.264  27.280  1.00 20.30           N  
ATOM   3693  CA  SER A 490       5.697   1.981  28.675  1.00 18.86           C  
ATOM   3694  C   SER A 490       6.953   1.423  29.330  1.00 21.56           C  
ATOM   3695  O   SER A 490       7.794   0.818  28.661  1.00 21.00           O  
ATOM   3696  CB  SER A 490       4.530   1.004  28.768  1.00 20.42           C  
ATOM   3697  OG  SER A 490       3.343   1.551  28.162  1.00 20.35           O  
ATOM   3698  N   GLU A 491       7.092   1.672  30.642  1.00 21.00           N  
ATOM   3699  CA  GLU A 491       8.238   1.218  31.399  1.00 21.10           C  
ATOM   3700  C   GLU A 491       7.756   0.691  32.743  1.00 21.96           C  
ATOM   3701  O   GLU A 491       6.699   1.090  33.181  1.00 23.96           O  
ATOM   3702  CB  GLU A 491       9.263   2.330  31.711  1.00 24.28           C  
ATOM   3703  CG  GLU A 491       9.745   3.059  30.468  1.00 33.43           C  
ATOM   3704  CD  GLU A 491      10.778   4.134  30.713  1.00 30.11           C  
ATOM   3705  OE1 GLU A 491      10.817   4.852  31.749  1.00 31.38           O  
ATOM   3706  OE2 GLU A 491      11.486   4.265  29.701  1.00 37.30           O  
ATOM   3707  N   VAL A 492       8.530  -0.202  33.367  1.00 20.30           N  
ATOM   3708  CA  VAL A 492       8.240  -0.598  34.736  1.00 19.56           C  
ATOM   3709  C   VAL A 492       9.278   0.125  35.585  1.00 22.64           C  
ATOM   3710  O   VAL A 492      10.457  -0.107  35.402  1.00 24.71           O  
ATOM   3711  CB  VAL A 492       8.293  -2.112  35.041  1.00 21.98           C  
ATOM   3712  CG1 VAL A 492       7.748  -2.437  36.447  1.00 22.43           C  
ATOM   3713  CG2 VAL A 492       7.515  -2.935  34.010  1.00 20.70           C  
ATOM   3714  N   VAL A 493       8.836   0.943  36.538  1.00 24.18           N  
ATOM   3715  CA  VAL A 493       9.786   1.534  37.464  1.00 24.63           C  
ATOM   3716  C   VAL A 493       9.898   0.625  38.686  1.00 22.15           C  
ATOM   3717  O   VAL A 493       8.932  -0.014  39.087  1.00 22.62           O  
ATOM   3718  CB  VAL A 493       9.326   2.976  37.772  1.00 29.94           C  
ATOM   3719  CG1 VAL A 493       8.082   3.094  38.690  1.00 23.65           C  
ATOM   3720  CG2 VAL A 493      10.454   3.818  38.309  1.00 38.48           C  
ATOM   3721  N   VAL A 494      11.101   0.589  39.283  1.00 21.91           N  
ATOM   3722  CA  VAL A 494      11.347  -0.127  40.510  1.00 22.15           C  
ATOM   3723  C   VAL A 494      11.877   0.894  41.522  1.00 24.68           C  
ATOM   3724  O   VAL A 494      12.851   1.603  41.245  1.00 24.19           O  
ATOM   3725  CB  VAL A 494      12.390  -1.259  40.306  1.00 25.21           C  
ATOM   3726  CG1 VAL A 494      12.561  -2.067  41.591  1.00 23.31           C  
ATOM   3727  CG2 VAL A 494      12.010  -2.199  39.177  1.00 28.36           C  
ATOM   3728  N   ILE A 495      11.234   0.932  42.697  1.00 23.52           N  
ATOM   3729  CA  ILE A 495      11.522   1.927  43.731  1.00 23.99           C  
ATOM   3730  C   ILE A 495      11.861   1.152  44.999  1.00 25.61           C  
ATOM   3731  O   ILE A 495      11.128   0.251  45.369  1.00 24.80           O  
ATOM   3732  CB  ILE A 495      10.311   2.870  43.955  1.00 25.07           C  
ATOM   3733  CG1 ILE A 495       9.989   3.729  42.718  1.00 25.82           C  
ATOM   3734  CG2 ILE A 495      10.489   3.756  45.208  1.00 27.16           C  
ATOM   3735  CD1 ILE A 495       8.522   4.189  42.700  1.00 25.11           C  
ATOM   3736  N   ASP A 496      12.972   1.508  45.649  1.00 22.53           N  
ATOM   3737  CA  ASP A 496      13.275   0.965  46.969  1.00 25.21           C  
ATOM   3738  C   ASP A 496      12.563   1.833  48.014  1.00 24.62           C  
ATOM   3739  O   ASP A 496      12.703   3.057  47.979  1.00 27.03           O  
ATOM   3740  CB  ASP A 496      14.797   0.870  47.154  1.00 23.65           C  
ATOM   3741  CG  ASP A 496      15.234   0.156  48.430  1.00 26.23           C  
ATOM   3742  OD1 ASP A 496      14.564   0.356  49.464  1.00 26.48           O  
ATOM   3743  OD2 ASP A 496      16.189  -0.654  48.381  1.00 30.53           O  
ATOM   3744  N   THR A 497      11.799   1.213  48.944  1.00 26.13           N  
ATOM   3745  CA  THR A 497      11.042   1.956  49.959  1.00 30.38           C  
ATOM   3746  C   THR A 497      11.954   2.726  50.930  1.00 27.32           C  
ATOM   3747  O   THR A 497      11.485   3.684  51.564  1.00 26.82           O  
ATOM   3748  CB  THR A 497      10.008   1.105  50.713  1.00 28.17           C  
ATOM   3749  OG1 THR A 497      10.770   0.111  51.390  1.00 30.48           O  
ATOM   3750  CG2 THR A 497       8.961   0.509  49.770  1.00 28.12           C  
ATOM   3751  N   ARG A 498      13.247   2.369  50.976  1.00 29.09           N  
ATOM   3752  CA  ARG A 498      14.228   3.119  51.749  1.00 31.33           C  
ATOM   3753  C   ARG A 498      14.454   4.517  51.167  1.00 34.51           C  
ATOM   3754  O   ARG A 498      14.942   5.385  51.868  1.00 36.65           O  
ATOM   3755  CB  ARG A 498      15.565   2.382  51.869  1.00 33.13           C  
ATOM   3756  CG  ARG A 498      15.600   1.137  52.728  1.00 40.35           C  
ATOM   3757  CD  ARG A 498      16.980   0.598  52.386  1.00 50.63           C  
ATOM   3758  NE  ARG A 498      17.184  -0.754  52.918  1.00 58.02           N  
ATOM   3759  CZ  ARG A 498      18.218  -1.573  52.731  1.00 58.19           C  
ATOM   3760  NH1 ARG A 498      19.242  -1.233  51.974  1.00 57.96           N  
ATOM   3761  NH2 ARG A 498      18.215  -2.757  53.308  1.00 58.24           N  
ATOM   3762  N   ASP A 499      14.160   4.732  49.867  1.00 29.68           N  
ATOM   3763  CA  ASP A 499      14.099   6.073  49.321  1.00 28.90           C  
ATOM   3764  C   ASP A 499      13.006   6.116  48.263  1.00 32.32           C  
ATOM   3765  O   ASP A 499      13.268   5.951  47.066  1.00 29.69           O  
ATOM   3766  CB  ASP A 499      15.442   6.596  48.823  1.00 33.69           C  
ATOM   3767  CG  ASP A 499      15.379   8.017  48.279  1.00 41.08           C  
ATOM   3768  OD1 ASP A 499      14.283   8.692  48.382  1.00 41.28           O  
ATOM   3769  OD2 ASP A 499      16.385   8.434  47.702  1.00 47.87           O  
ATOM   3770  N   PHE A 500      11.789   6.400  48.734  1.00 31.40           N  
ATOM   3771  CA  PHE A 500      10.604   6.285  47.904  1.00 27.13           C  
ATOM   3772  C   PHE A 500      10.579   7.316  46.771  1.00 31.25           C  
ATOM   3773  O   PHE A 500       9.829   7.142  45.806  1.00 26.63           O  
ATOM   3774  CB  PHE A 500       9.354   6.356  48.783  1.00 25.41           C  
ATOM   3775  CG  PHE A 500       8.117   5.814  48.066  1.00 26.48           C  
ATOM   3776  CD1 PHE A 500       7.965   4.441  47.827  1.00 26.96           C  
ATOM   3777  CD2 PHE A 500       7.119   6.692  47.623  1.00 24.22           C  
ATOM   3778  CE1 PHE A 500       6.828   3.954  47.171  1.00 24.97           C  
ATOM   3779  CE2 PHE A 500       5.987   6.204  46.964  1.00 27.37           C  
ATOM   3780  CZ  PHE A 500       5.835   4.846  46.753  1.00 23.90           C  
ATOM   3781  N   THR A 501      11.402   8.387  46.860  1.00 28.30           N  
ATOM   3782  CA  THR A 501      11.309   9.474  45.891  1.00 29.12           C  
ATOM   3783  C   THR A 501      12.070   9.133  44.601  1.00 28.30           C  
ATOM   3784  O   THR A 501      11.909   9.845  43.622  1.00 29.41           O  
ATOM   3785  CB  THR A 501      11.732  10.817  46.503  1.00 32.85           C  
ATOM   3786  OG1 THR A 501      13.158  10.718  46.518  1.00 31.41           O  
ATOM   3787  CG2 THR A 501      11.156  11.062  47.892  1.00 27.41           C  
ATOM   3788  N   LYS A 502      12.859   8.049  44.600  1.00 29.05           N  
ATOM   3789  CA  LYS A 502      13.778   7.717  43.507  1.00 33.92           C  
ATOM   3790  C   LYS A 502      13.572   6.287  42.988  1.00 29.52           C  
ATOM   3791  O   LYS A 502      13.498   5.327  43.753  1.00 31.60           O  
ATOM   3792  CB  LYS A 502      15.224   7.886  44.002  1.00 40.03           C  
ATOM   3793  CG  LYS A 502      16.344   7.726  42.964  1.00 50.84           C  
ATOM   3794  CD  LYS A 502      17.578   8.522  43.382  1.00 60.56           C  
ATOM   3795  CE  LYS A 502      18.716   8.617  42.404  1.00 62.91           C  
ATOM   3796  NZ  LYS A 502      19.696   7.558  42.640  1.00 68.62           N  
ATOM   3797  N   ALA A 503      13.549   6.137  41.657  1.00 30.14           N  
ATOM   3798  CA  ALA A 503      13.616   4.830  41.021  1.00 26.46           C  
ATOM   3799  C   ALA A 503      15.044   4.291  41.068  1.00 28.01           C  
ATOM   3800  O   ALA A 503      15.999   5.040  40.800  1.00 31.56           O  
ATOM   3801  CB  ALA A 503      13.199   4.972  39.579  1.00 27.91           C  
ATOM   3802  N   VAL A 504      15.182   3.003  41.398  1.00 24.39           N  
ATOM   3803  CA  VAL A 504      16.478   2.328  41.317  1.00 28.02           C  
ATOM   3804  C   VAL A 504      16.692   1.773  39.908  1.00 33.16           C  
ATOM   3805  O   VAL A 504      17.837   1.564  39.486  1.00 29.65           O  
ATOM   3806  CB  VAL A 504      16.767   1.237  42.372  1.00 27.77           C  
ATOM   3807  CG1 VAL A 504      16.922   1.831  43.771  1.00 27.87           C  
ATOM   3808  CG2 VAL A 504      15.736   0.101  42.361  1.00 30.22           C  
ATOM   3809  N   ALA A 505      15.586   1.442  39.217  1.00 24.76           N  
ATOM   3810  CA  ALA A 505      15.748   0.824  37.904  1.00 25.89           C  
ATOM   3811  C   ALA A 505      14.494   1.125  37.091  1.00 22.83           C  
ATOM   3812  O   ALA A 505      13.448   1.423  37.666  1.00 23.26           O  
ATOM   3813  CB  ALA A 505      15.943  -0.677  38.038  1.00 27.08           C  
ATOM   3814  N   ALA A 506      14.629   1.019  35.776  1.00 23.36           N  
ATOM   3815  CA  ALA A 506      13.446   1.042  34.915  1.00 22.64           C  
ATOM   3816  C   ALA A 506      13.557  -0.105  33.919  1.00 26.65           C  
ATOM   3817  O   ALA A 506      14.647  -0.341  33.397  1.00 27.70           O  
ATOM   3818  CB  ALA A 506      13.329   2.390  34.234  1.00 23.15           C  
ATOM   3819  N   VAL A 507      12.456  -0.841  33.708  1.00 21.60           N  
ATOM   3820  CA  VAL A 507      12.413  -1.886  32.710  1.00 21.42           C  
ATOM   3821  C   VAL A 507      11.802  -1.202  31.492  1.00 23.73           C  
ATOM   3822  O   VAL A 507      10.699  -0.658  31.600  1.00 25.77           O  
ATOM   3823  CB  VAL A 507      11.515  -3.040  33.202  1.00 24.39           C  
ATOM   3824  CG1 VAL A 507      11.423  -4.123  32.126  1.00 21.19           C  
ATOM   3825  CG2 VAL A 507      12.036  -3.653  34.509  1.00 21.58           C  
ATOM   3826  N   GLN A 508      12.533  -1.196  30.377  1.00 19.15           N  
ATOM   3827  CA  GLN A 508      12.143  -0.352  29.268  1.00 20.45           C  
ATOM   3828  C   GLN A 508      11.608  -1.235  28.147  1.00 23.57           C  
ATOM   3829  O   GLN A 508      12.404  -1.867  27.453  1.00 21.27           O  
ATOM   3830  CB  GLN A 508      13.376   0.464  28.844  1.00 26.75           C  
ATOM   3831  CG  GLN A 508      13.154   1.428  27.678  1.00 26.98           C  
ATOM   3832  CD  GLN A 508      14.435   2.118  27.237  1.00 32.17           C  
ATOM   3833  OE1 GLN A 508      15.327   2.378  28.067  1.00 30.04           O  
ATOM   3834  NE2 GLN A 508      14.554   2.353  25.932  1.00 33.56           N  
ATOM   3835  N   LEU A 509      10.274  -1.225  27.937  1.00 19.58           N  
ATOM   3836  CA  LEU A 509       9.725  -1.866  26.764  1.00 18.66           C  
ATOM   3837  C   LEU A 509      10.071  -1.078  25.506  1.00 19.57           C  
ATOM   3838  O   LEU A 509      10.270   0.144  25.559  1.00 21.15           O  
ATOM   3839  CB  LEU A 509       8.204  -2.054  26.876  1.00 18.40           C  
ATOM   3840  CG  LEU A 509       7.740  -3.012  27.970  1.00 22.17           C  
ATOM   3841  CD1 LEU A 509       6.224  -2.873  28.093  1.00 21.86           C  
ATOM   3842  CD2 LEU A 509       8.036  -4.478  27.568  1.00 20.26           C  
ATOM   3843  N   PRO A 510      10.127  -1.750  24.322  1.00 19.48           N  
ATOM   3844  CA  PRO A 510      10.304  -1.067  23.052  1.00 20.71           C  
ATOM   3845  C   PRO A 510       9.008  -0.503  22.464  1.00 24.82           C  
ATOM   3846  O   PRO A 510       8.974  -0.091  21.292  1.00 28.02           O  
ATOM   3847  CB  PRO A 510      10.813  -2.171  22.115  1.00 19.89           C  
ATOM   3848  CG  PRO A 510      10.151  -3.412  22.646  1.00 20.64           C  
ATOM   3849  CD  PRO A 510      10.054  -3.210  24.175  1.00 20.49           C  
ATOM   3850  N   PHE A 511       7.957  -0.495  23.277  1.00 24.24           N  
ATOM   3851  CA  PHE A 511       6.632  -0.050  22.846  1.00 21.84           C  
ATOM   3852  C   PHE A 511       5.782   0.311  24.072  1.00 23.93           C  
ATOM   3853  O   PHE A 511       6.232   0.137  25.224  1.00 22.31           O  
ATOM   3854  CB  PHE A 511       5.975  -1.117  21.959  1.00 23.09           C  
ATOM   3855  CG  PHE A 511       5.963  -2.536  22.503  1.00 23.22           C  
ATOM   3856  CD1 PHE A 511       5.518  -2.839  23.808  1.00 26.56           C  
ATOM   3857  CD2 PHE A 511       6.359  -3.588  21.691  1.00 23.04           C  
ATOM   3858  CE1 PHE A 511       5.509  -4.135  24.306  1.00 25.76           C  
ATOM   3859  CE2 PHE A 511       6.355  -4.895  22.191  1.00 25.19           C  
ATOM   3860  CZ  PHE A 511       5.923  -5.174  23.484  1.00 25.03           C  
ATOM   3861  N   ALA A 512       4.578   0.844  23.789  1.00 21.32           N  
ATOM   3862  CA  ALA A 512       3.601   1.134  24.831  1.00 20.61           C  
ATOM   3863  C   ALA A 512       2.586   0.006  24.933  1.00 22.56           C  
ATOM   3864  O   ALA A 512       2.254  -0.629  23.931  1.00 20.62           O  
ATOM   3865  CB  ALA A 512       2.901   2.457  24.582  1.00 23.04           C  
ATOM   3866  N   ILE A 513       2.122  -0.250  26.164  1.00 20.08           N  
ATOM   3867  CA  ILE A 513       1.011  -1.162  26.383  1.00 22.29           C  
ATOM   3868  C   ILE A 513      -0.178  -0.321  26.858  1.00 19.21           C  
ATOM   3869  O   ILE A 513      -0.017   0.850  27.202  1.00 19.24           O  
ATOM   3870  CB  ILE A 513       1.389  -2.347  27.300  1.00 24.39           C  
ATOM   3871  CG1 ILE A 513       1.810  -1.875  28.714  1.00 23.45           C  
ATOM   3872  CG2 ILE A 513       2.473  -3.223  26.644  1.00 24.46           C  
ATOM   3873  CD1 ILE A 513       2.022  -3.004  29.738  1.00 21.71           C  
ATOM   3874  N   ARG A 514      -1.388  -0.900  26.838  1.00 19.58           N  
ATOM   3875  CA  ARG A 514      -2.561  -0.203  27.348  1.00 19.40           C  
ATOM   3876  C   ARG A 514      -2.312   0.252  28.776  1.00 20.02           C  
ATOM   3877  O   ARG A 514      -1.588  -0.427  29.529  1.00 18.73           O  
ATOM   3878  CB  ARG A 514      -3.778  -1.143  27.387  1.00 20.05           C  
ATOM   3879  CG  ARG A 514      -4.383  -1.229  25.993  1.00 18.77           C  
ATOM   3880  CD  ARG A 514      -5.340  -0.061  25.811  1.00 22.08           C  
ATOM   3881  NE  ARG A 514      -6.186  -0.203  24.622  1.00 21.13           N  
ATOM   3882  CZ  ARG A 514      -7.060   0.717  24.207  1.00 22.77           C  
ATOM   3883  NH1 ARG A 514      -7.197   1.891  24.813  1.00 23.06           N  
ATOM   3884  NH2 ARG A 514      -7.785   0.478  23.125  1.00 21.50           N  
ATOM   3885  N   SER A 515      -2.935   1.378  29.138  1.00 18.93           N  
ATOM   3886  CA  SER A 515      -2.983   1.682  30.569  1.00 18.65           C  
ATOM   3887  C   SER A 515      -3.963   0.680  31.174  1.00 21.83           C  
ATOM   3888  O   SER A 515      -5.042   0.476  30.618  1.00 23.79           O  
ATOM   3889  CB  SER A 515      -3.392   3.130  30.820  1.00 19.64           C  
ATOM   3890  OG  SER A 515      -3.385   3.414  32.220  1.00 21.57           O  
ATOM   3891  N   GLY A 516      -3.589   0.061  32.294  1.00 19.94           N  
ATOM   3892  CA  GLY A 516      -4.341  -1.098  32.768  1.00 19.76           C  
ATOM   3893  C   GLY A 516      -5.170  -0.782  34.019  1.00 21.12           C  
ATOM   3894  O   GLY A 516      -5.430   0.373  34.354  1.00 21.99           O  
ATOM   3895  N   ILE A 517      -5.696  -1.847  34.619  1.00 18.03           N  
ATOM   3896  CA  ILE A 517      -6.566  -1.725  35.768  1.00 19.45           C  
ATOM   3897  C   ILE A 517      -5.730  -2.164  36.969  1.00 18.56           C  
ATOM   3898  O   ILE A 517      -4.976  -1.336  37.487  1.00 21.17           O  
ATOM   3899  CB  ILE A 517      -7.880  -2.510  35.557  1.00 19.93           C  
ATOM   3900  CG1 ILE A 517      -8.463  -2.321  34.147  1.00 23.90           C  
ATOM   3901  CG2 ILE A 517      -8.886  -2.214  36.674  1.00 19.90           C  
ATOM   3902  CD1 ILE A 517      -9.022  -0.966  33.806  1.00 29.05           C  
ATOM   3903  N   HIS A 518      -5.805  -3.446  37.379  1.00 17.43           N  
ATOM   3904  CA  HIS A 518      -4.943  -3.902  38.459  1.00 19.04           C  
ATOM   3905  C   HIS A 518      -3.778  -4.744  37.955  1.00 21.92           C  
ATOM   3906  O   HIS A 518      -3.737  -5.228  36.809  1.00 23.43           O  
ATOM   3907  CB  HIS A 518      -5.790  -4.693  39.469  1.00 18.89           C  
ATOM   3908  CG  HIS A 518      -6.895  -3.852  40.032  1.00 19.73           C  
ATOM   3909  ND1 HIS A 518      -6.642  -2.911  41.008  1.00 18.51           N  
ATOM   3910  CD2 HIS A 518      -8.235  -3.776  39.757  1.00 19.05           C  
ATOM   3911  CE1 HIS A 518      -7.785  -2.286  41.330  1.00 19.37           C  
ATOM   3912  NE2 HIS A 518      -8.749  -2.782  40.572  1.00 19.29           N  
ATOM   3913  N   GLY A 519      -2.820  -4.916  38.859  1.00 19.35           N  
ATOM   3914  CA  GLY A 519      -1.780  -5.919  38.693  1.00 18.20           C  
ATOM   3915  C   GLY A 519      -1.390  -6.439  40.060  1.00 19.64           C  
ATOM   3916  O   GLY A 519      -1.905  -5.930  41.059  1.00 19.06           O  
ATOM   3917  N   GLN A 520      -0.524  -7.470  40.088  1.00 18.67           N  
ATOM   3918  CA  GLN A 520      -0.230  -8.061  41.382  1.00 18.49           C  
ATOM   3919  C   GLN A 520       1.226  -8.482  41.331  1.00 19.23           C  
ATOM   3920  O   GLN A 520       1.714  -8.886  40.275  1.00 19.84           O  
ATOM   3921  CB  GLN A 520      -1.047  -9.313  41.710  1.00 21.67           C  
ATOM   3922  CG  GLN A 520      -2.566  -9.111  41.778  1.00 20.45           C  
ATOM   3923  CD  GLN A 520      -3.038  -8.206  42.902  1.00 23.92           C  
ATOM   3924  OE1 GLN A 520      -2.348  -8.023  43.916  1.00 24.58           O  
ATOM   3925  NE2 GLN A 520      -4.143  -7.512  42.706  1.00 19.33           N  
ATOM   3926  N   TRP A 521       1.918  -8.277  42.457  1.00 18.85           N  
ATOM   3927  CA  TRP A 521       3.184  -8.959  42.652  1.00 20.53           C  
ATOM   3928  C   TRP A 521       2.907 -10.384  43.130  1.00 21.01           C  
ATOM   3929  O   TRP A 521       2.390 -10.605  44.231  1.00 22.36           O  
ATOM   3930  CB  TRP A 521       4.094  -8.218  43.639  1.00 20.58           C  
ATOM   3931  CG  TRP A 521       5.383  -8.983  43.802  1.00 21.37           C  
ATOM   3932  CD1 TRP A 521       5.770  -9.756  44.860  1.00 22.87           C  
ATOM   3933  CD2 TRP A 521       6.427  -9.076  42.815  1.00 23.09           C  
ATOM   3934  NE1 TRP A 521       6.996 -10.339  44.601  1.00 22.00           N  
ATOM   3935  CE2 TRP A 521       7.431  -9.925  43.358  1.00 22.40           C  
ATOM   3936  CE3 TRP A 521       6.616  -8.517  41.541  1.00 21.65           C  
ATOM   3937  CZ2 TRP A 521       8.603 -10.219  42.646  1.00 21.36           C  
ATOM   3938  CZ3 TRP A 521       7.765  -8.813  40.839  1.00 21.52           C  
ATOM   3939  CH2 TRP A 521       8.742  -9.680  41.378  1.00 22.06           C  
ATOM   3940  N   ILE A 522       3.336 -11.352  42.326  1.00 20.36           N  
ATOM   3941  CA  ILE A 522       3.112 -12.754  42.642  1.00 20.30           C  
ATOM   3942  C   ILE A 522       4.492 -13.375  42.885  1.00 21.64           C  
ATOM   3943  O   ILE A 522       5.281 -13.539  41.948  1.00 23.44           O  
ATOM   3944  CB  ILE A 522       2.383 -13.498  41.512  1.00 21.07           C  
ATOM   3945  CG1 ILE A 522       1.036 -12.810  41.122  1.00 24.19           C  
ATOM   3946  CG2 ILE A 522       2.206 -15.001  41.828  1.00 20.41           C  
ATOM   3947  CD1 ILE A 522      -0.006 -12.728  42.217  1.00 32.34           C  
ATOM   3948  N   PRO A 523       4.788 -13.739  44.144  1.00 22.53           N  
ATOM   3949  CA  PRO A 523       6.095 -14.304  44.480  1.00 24.77           C  
ATOM   3950  C   PRO A 523       6.356 -15.604  43.739  1.00 23.68           C  
ATOM   3951  O   PRO A 523       5.440 -16.373  43.458  1.00 22.84           O  
ATOM   3952  CB  PRO A 523       6.022 -14.514  46.018  1.00 22.39           C  
ATOM   3953  CG  PRO A 523       4.895 -13.591  46.449  1.00 24.15           C  
ATOM   3954  CD  PRO A 523       3.892 -13.645  45.319  1.00 23.31           C  
ATOM   3955  N   GLY A 524       7.634 -15.818  43.379  1.00 23.62           N  
ATOM   3956  CA  GLY A 524       8.079 -17.048  42.742  1.00 25.37           C  
ATOM   3957  C   GLY A 524       7.697 -18.291  43.544  1.00 25.00           C  
ATOM   3958  O   GLY A 524       7.285 -19.311  42.975  1.00 26.79           O  
ATOM   3959  N   GLU A 525       7.762 -18.153  44.887  1.00 25.35           N  
ATOM   3960  CA  GLU A 525       7.525 -19.241  45.832  1.00 26.99           C  
ATOM   3961  C   GLU A 525       6.092 -19.781  45.735  1.00 29.11           C  
ATOM   3962  O   GLU A 525       5.864 -20.936  46.074  1.00 30.05           O  
ATOM   3963  CB  GLU A 525       7.777 -18.602  47.201  1.00 33.56           C  
ATOM   3964  CG  GLU A 525       7.924 -19.574  48.360  1.00 55.31           C  
ATOM   3965  CD  GLU A 525       7.939 -18.861  49.711  1.00 69.71           C  
ATOM   3966  OE1 GLU A 525       7.882 -17.603  49.803  1.00 65.82           O  
ATOM   3967  OE2 GLU A 525       8.004 -19.608  50.713  1.00 73.07           O  
ATOM   3968  N   VAL A 526       5.121 -18.966  45.270  1.00 26.51           N  
ATOM   3969  CA  VAL A 526       3.732 -19.425  45.171  1.00 24.06           C  
ATOM   3970  C   VAL A 526       3.342 -19.744  43.725  1.00 24.87           C  
ATOM   3971  O   VAL A 526       2.177 -20.083  43.466  1.00 23.29           O  
ATOM   3972  CB  VAL A 526       2.734 -18.450  45.835  1.00 27.41           C  
ATOM   3973  CG1 VAL A 526       3.049 -18.176  47.315  1.00 25.64           C  
ATOM   3974  CG2 VAL A 526       2.566 -17.135  45.048  1.00 26.45           C  
ATOM   3975  N   THR A 527       4.310 -19.671  42.808  1.00 23.58           N  
ATOM   3976  CA  THR A 527       4.040 -19.917  41.393  1.00 21.93           C  
ATOM   3977  C   THR A 527       4.521 -21.334  41.085  1.00 24.48           C  
ATOM   3978  O   THR A 527       5.722 -21.581  41.238  1.00 24.06           O  
ATOM   3979  CB  THR A 527       4.782 -18.904  40.511  1.00 25.14           C  
ATOM   3980  OG1 THR A 527       4.406 -17.620  41.004  1.00 25.98           O  
ATOM   3981  CG2 THR A 527       4.436 -19.072  39.037  1.00 21.33           C  
ATOM   3982  N   PRO A 528       3.643 -22.263  40.649  1.00 24.92           N  
ATOM   3983  CA  PRO A 528       4.085 -23.603  40.249  1.00 28.41           C  
ATOM   3984  C   PRO A 528       5.202 -23.559  39.220  1.00 27.23           C  
ATOM   3985  O   PRO A 528       5.123 -22.776  38.264  1.00 24.41           O  
ATOM   3986  CB  PRO A 528       2.828 -24.275  39.660  1.00 25.87           C  
ATOM   3987  CG  PRO A 528       1.723 -23.524  40.367  1.00 27.29           C  
ATOM   3988  CD  PRO A 528       2.187 -22.093  40.490  1.00 24.28           C  
ATOM   3989  N   ASP A 529       6.278 -24.325  39.493  1.00 26.80           N  
ATOM   3990  CA  ASP A 529       7.412 -24.517  38.581  1.00 27.60           C  
ATOM   3991  C   ASP A 529       8.153 -23.224  38.248  1.00 26.02           C  
ATOM   3992  O   ASP A 529       8.777 -23.157  37.174  1.00 27.07           O  
ATOM   3993  CB  ASP A 529       6.961 -25.173  37.276  1.00 30.10           C  
ATOM   3994  CG  ASP A 529       6.158 -26.444  37.524  1.00 33.44           C  
ATOM   3995  OD1 ASP A 529       6.750 -27.331  38.122  1.00 30.60           O  
ATOM   3996  OD2 ASP A 529       4.947 -26.496  37.220  1.00 36.45           O  
ATOM   3997  N   PHE A 530       8.086 -22.213  39.141  1.00 23.75           N  
ATOM   3998  CA  PHE A 530       8.814 -20.969  38.945  1.00 24.65           C  
ATOM   3999  C   PHE A 530      10.312 -21.270  38.759  1.00 27.25           C  
ATOM   4000  O   PHE A 530      10.985 -20.583  37.991  1.00 24.44           O  
ATOM   4001  CB  PHE A 530       8.609 -19.985  40.100  1.00 25.04           C  
ATOM   4002  CG  PHE A 530       9.197 -18.593  39.875  1.00 25.29           C  
ATOM   4003  CD1 PHE A 530       8.473 -17.597  39.199  1.00 21.64           C  
ATOM   4004  CD2 PHE A 530      10.481 -18.271  40.346  1.00 25.32           C  
ATOM   4005  CE1 PHE A 530       9.016 -16.324  39.015  1.00 22.74           C  
ATOM   4006  CE2 PHE A 530      11.030 -17.010  40.147  1.00 23.71           C  
ATOM   4007  CZ  PHE A 530      10.319 -16.043  39.453  1.00 26.29           C  
ATOM   4008  N   GLU A 531      10.826 -22.301  39.461  1.00 28.09           N  
ATOM   4009  CA  GLU A 531      12.256 -22.606  39.434  1.00 31.53           C  
ATOM   4010  C   GLU A 531      12.705 -23.222  38.108  1.00 30.88           C  
ATOM   4011  O   GLU A 531      13.894 -23.200  37.823  1.00 36.77           O  
ATOM   4012  CB  GLU A 531      12.754 -23.406  40.649  1.00 29.01           C  
ATOM   4013  CG  GLU A 531      12.541 -22.675  41.977  1.00 27.90           C  
ATOM   4014  CD  GLU A 531      13.165 -21.288  42.088  1.00 36.18           C  
ATOM   4015  OE1 GLU A 531      14.298 -21.092  41.604  1.00 43.03           O  
ATOM   4016  OE2 GLU A 531      12.536 -20.389  42.677  1.00 37.40           O  
ATOM   4017  N   THR A 532      11.778 -23.721  37.292  1.00 29.23           N  
ATOM   4018  CA  THR A 532      12.169 -24.483  36.114  1.00 30.03           C  
ATOM   4019  C   THR A 532      11.554 -23.914  34.842  1.00 30.87           C  
ATOM   4020  O   THR A 532      12.020 -24.247  33.761  1.00 30.21           O  
ATOM   4021  CB  THR A 532      11.849 -25.974  36.260  1.00 29.31           C  
ATOM   4022  OG1 THR A 532      10.443 -26.131  36.366  1.00 29.20           O  
ATOM   4023  CG2 THR A 532      12.553 -26.643  37.433  1.00 33.64           C  
ATOM   4024  N   LYS A 533      10.524 -23.059  34.958  1.00 28.65           N  
ATOM   4025  CA  LYS A 533       9.869 -22.543  33.757  1.00 30.50           C  
ATOM   4026  C   LYS A 533       9.952 -21.026  33.727  1.00 28.02           C  
ATOM   4027  O   LYS A 533       9.619 -20.388  34.707  1.00 28.92           O  
ATOM   4028  CB  LYS A 533       8.389 -22.961  33.730  1.00 32.55           C  
ATOM   4029  CG  LYS A 533       8.147 -24.455  33.610  1.00 36.60           C  
ATOM   4030  CD  LYS A 533       6.653 -24.702  33.461  1.00 39.57           C  
ATOM   4031  CE  LYS A 533       6.332 -26.149  33.530  1.00 45.53           C  
ATOM   4032  NZ  LYS A 533       4.895 -26.170  33.252  1.00 50.52           N  
ATOM   4033  N   GLY A 534      10.337 -20.468  32.568  1.00 29.83           N  
ATOM   4034  CA  GLY A 534      10.337 -19.021  32.440  1.00 26.30           C  
ATOM   4035  C   GLY A 534       9.123 -18.616  31.627  1.00 23.97           C  
ATOM   4036  O   GLY A 534       8.387 -19.483  31.153  1.00 24.54           O  
ATOM   4037  N   LEU A 535       8.976 -17.307  31.402  1.00 23.92           N  
ATOM   4038  CA  LEU A 535       7.912 -16.815  30.526  1.00 23.05           C  
ATOM   4039  C   LEU A 535       8.217 -17.162  29.072  1.00 22.98           C  
ATOM   4040  O   LEU A 535       7.323 -17.195  28.262  1.00 25.01           O  
ATOM   4041  CB  LEU A 535       7.781 -15.296  30.666  1.00 21.70           C  
ATOM   4042  CG  LEU A 535       7.300 -14.800  32.028  1.00 21.93           C  
ATOM   4043  CD1 LEU A 535       7.190 -13.261  31.904  1.00 22.31           C  
ATOM   4044  CD2 LEU A 535       5.931 -15.517  32.423  1.00 19.32           C  
ATOM   4045  N   VAL A 536       9.512 -17.367  28.764  1.00 21.78           N  
ATOM   4046  CA  VAL A 536       9.944 -17.634  27.401  1.00 22.32           C  
ATOM   4047  C   VAL A 536      10.655 -18.993  27.433  1.00 24.76           C  
ATOM   4048  O   VAL A 536      11.623 -19.169  28.160  1.00 26.51           O  
ATOM   4049  CB  VAL A 536      10.878 -16.501  26.918  1.00 23.97           C  
ATOM   4050  CG1 VAL A 536      11.360 -16.737  25.481  1.00 27.60           C  
ATOM   4051  CG2 VAL A 536      10.220 -15.112  26.993  1.00 24.40           C  
ATOM   4052  N   ASP A 537      10.226 -19.938  26.599  1.00 25.45           N  
ATOM   4053  CA  ASP A 537      10.934 -21.219  26.574  1.00 28.72           C  
ATOM   4054  C   ASP A 537      12.262 -21.073  25.835  1.00 28.30           C  
ATOM   4055  O   ASP A 537      12.312 -20.422  24.804  1.00 29.15           O  
ATOM   4056  CB  ASP A 537      10.112 -22.330  25.951  1.00 33.85           C  
ATOM   4057  CG  ASP A 537       9.131 -23.017  26.887  1.00 45.25           C  
ATOM   4058  OD1 ASP A 537       9.274 -22.889  28.150  1.00 40.32           O  
ATOM   4059  OD2 ASP A 537       8.211 -23.639  26.330  1.00 51.18           O  
ATOM   4060  N   LEU A 538      13.317 -21.670  26.391  1.00 27.76           N  
ATOM   4061  CA  LEU A 538      14.643 -21.592  25.782  1.00 29.87           C  
ATOM   4062  C   LEU A 538      14.656 -22.415  24.500  1.00 26.80           C  
ATOM   4063  O   LEU A 538      14.056 -23.499  24.457  1.00 26.27           O  
ATOM   4064  CB  LEU A 538      15.764 -22.024  26.724  1.00 29.27           C  
ATOM   4065  CG  LEU A 538      16.013 -21.139  27.946  1.00 31.33           C  
ATOM   4066  CD1 LEU A 538      17.129 -21.835  28.692  1.00 29.17           C  
ATOM   4067  CD2 LEU A 538      16.351 -19.665  27.601  1.00 38.22           C  
ATOM   4068  N   PRO A 539      15.393 -22.009  23.443  1.00 23.68           N  
ATOM   4069  CA  PRO A 539      15.566 -22.909  22.302  1.00 23.20           C  
ATOM   4070  C   PRO A 539      16.400 -24.128  22.692  1.00 21.88           C  
ATOM   4071  O   PRO A 539      17.024 -24.109  23.735  1.00 22.41           O  
ATOM   4072  CB  PRO A 539      16.290 -22.066  21.247  1.00 25.31           C  
ATOM   4073  CG  PRO A 539      16.637 -20.776  21.913  1.00 23.57           C  
ATOM   4074  CD  PRO A 539      16.143 -20.739  23.333  1.00 24.86           C  
ATOM   4075  N   LYS A 540      16.400 -25.179  21.854  1.00 23.75           N  
ATOM   4076  CA  LYS A 540      17.132 -26.400  22.177  1.00 23.60           C  
ATOM   4077  C   LYS A 540      18.642 -26.139  22.177  1.00 24.73           C  
ATOM   4078  O   LYS A 540      19.146 -25.254  21.476  1.00 24.06           O  
ATOM   4079  CB  LYS A 540      16.714 -27.428  21.112  1.00 23.30           C  
ATOM   4080  CG  LYS A 540      17.291 -27.175  19.707  1.00 20.44           C  
ATOM   4081  CD  LYS A 540      16.945 -28.367  18.827  1.00 24.89           C  
ATOM   4082  CE  LYS A 540      17.481 -28.261  17.428  1.00 27.17           C  
ATOM   4083  NZ  LYS A 540      17.327 -29.584  16.768  1.00 27.08           N  
ATOM   4084  N   GLU A 541      19.356 -26.964  22.929  1.00 25.86           N  
ATOM   4085  CA  GLU A 541      20.808 -26.861  22.965  1.00 24.69           C  
ATOM   4086  C   GLU A 541      21.461 -27.337  21.655  1.00 24.36           C  
ATOM   4087  O   GLU A 541      22.453 -26.733  21.197  1.00 25.46           O  
ATOM   4088  CB  GLU A 541      21.300 -27.721  24.132  1.00 28.36           C  
ATOM   4089  CG  GLU A 541      22.813 -27.690  24.248  1.00 30.89           C  
ATOM   4090  CD  GLU A 541      23.313 -28.214  25.586  1.00 41.09           C  
ATOM   4091  OE1 GLU A 541      22.742 -29.207  26.056  1.00 39.60           O  
ATOM   4092  OE2 GLU A 541      24.288 -27.659  26.137  1.00 51.60           O  
ATOM   4093  N   GLU A 542      21.033 -28.503  21.154  1.00 22.24           N  
ATOM   4094  CA  GLU A 542      21.721 -29.123  20.018  1.00 23.68           C  
ATOM   4095  C   GLU A 542      21.761 -28.159  18.820  1.00 22.64           C  
ATOM   4096  O   GLU A 542      20.793 -27.470  18.558  1.00 23.47           O  
ATOM   4097  CB  GLU A 542      21.000 -30.417  19.657  1.00 29.21           C  
ATOM   4098  CG  GLU A 542      21.572 -31.042  18.392  1.00 36.22           C  
ATOM   4099  CD  GLU A 542      21.155 -32.465  18.103  1.00 53.07           C  
ATOM   4100  OE1 GLU A 542      19.947 -32.669  17.932  1.00 43.74           O  
ATOM   4101  OE2 GLU A 542      22.040 -33.346  18.049  1.00 70.18           O  
ATOM   4102  N   HIS A 543      22.920 -28.060  18.154  1.00 24.53           N  
ATOM   4103  CA  HIS A 543      23.052 -27.242  16.955  1.00 23.41           C  
ATOM   4104  C   HIS A 543      22.204 -27.812  15.828  1.00 23.50           C  
ATOM   4105  O   HIS A 543      22.131 -29.023  15.662  1.00 22.39           O  
ATOM   4106  CB  HIS A 543      24.519 -27.122  16.550  1.00 22.36           C  
ATOM   4107  CG  HIS A 543      25.340 -26.368  17.544  1.00 24.84           C  
ATOM   4108  ND1 HIS A 543      26.579 -26.792  17.990  1.00 27.70           N  
ATOM   4109  CD2 HIS A 543      25.077 -25.208  18.188  1.00 20.91           C  
ATOM   4110  CE1 HIS A 543      27.077 -25.892  18.857  1.00 24.95           C  
ATOM   4111  NE2 HIS A 543      26.188 -24.912  18.974  1.00 31.21           N  
ATOM   4112  N   TRP A 544      21.622 -26.910  15.021  1.00 21.85           N  
ATOM   4113  CA  TRP A 544      21.041 -27.303  13.744  1.00 22.11           C  
ATOM   4114  C   TRP A 544      22.115 -27.751  12.768  1.00 21.67           C  
ATOM   4115  O   TRP A 544      21.840 -28.624  11.939  1.00 22.83           O  
ATOM   4116  CB  TRP A 544      20.250 -26.164  13.068  1.00 22.92           C  
ATOM   4117  CG  TRP A 544      19.097 -25.631  13.872  1.00 22.42           C  
ATOM   4118  CD1 TRP A 544      19.017 -24.418  14.501  1.00 23.54           C  
ATOM   4119  CD2 TRP A 544      17.830 -26.280  14.084  1.00 22.83           C  
ATOM   4120  NE1 TRP A 544      17.779 -24.265  15.081  1.00 20.24           N  
ATOM   4121  CE2 TRP A 544      17.041 -25.390  14.864  1.00 21.51           C  
ATOM   4122  CE3 TRP A 544      17.302 -27.533  13.720  1.00 23.39           C  
ATOM   4123  CZ2 TRP A 544      15.726 -25.693  15.246  1.00 24.51           C  
ATOM   4124  CZ3 TRP A 544      16.010 -27.837  14.121  1.00 25.15           C  
ATOM   4125  CH2 TRP A 544      15.227 -26.927  14.861  1.00 24.63           C  
ATOM   4126  N   ALA A 545      23.281 -27.066  12.774  1.00 20.80           N  
ATOM   4127  CA  ALA A 545      24.182 -27.255  11.648  1.00 21.86           C  
ATOM   4128  C   ALA A 545      25.257 -28.269  12.038  1.00 23.40           C  
ATOM   4129  O   ALA A 545      25.683 -28.284  13.199  1.00 23.10           O  
ATOM   4130  CB  ALA A 545      24.847 -25.923  11.329  1.00 18.68           C  
ATOM   4131  N   PRO A 546      25.829 -28.993  11.049  1.00 24.41           N  
ATOM   4132  CA  PRO A 546      26.990 -29.848  11.315  1.00 25.71           C  
ATOM   4133  C   PRO A 546      28.258 -29.028  11.502  1.00 27.58           C  
ATOM   4134  O   PRO A 546      28.383 -27.905  10.978  1.00 23.27           O  
ATOM   4135  CB  PRO A 546      27.034 -30.779  10.089  1.00 25.72           C  
ATOM   4136  CG  PRO A 546      26.490 -29.888   8.994  1.00 28.45           C  
ATOM   4137  CD  PRO A 546      25.418 -29.020   9.634  1.00 24.48           C  
ATOM   4138  N   LEU A 547      29.225 -29.611  12.226  1.00 26.15           N  
ATOM   4139  CA  LEU A 547      30.543 -29.012  12.412  1.00 26.25           C  
ATOM   4140  C   LEU A 547      31.178 -28.580  11.083  1.00 25.64           C  
ATOM   4141  O   LEU A 547      31.738 -27.493  11.025  1.00 28.86           O  
ATOM   4142  CB  LEU A 547      31.436 -30.023  13.153  1.00 27.31           C  
ATOM   4143  CG  LEU A 547      32.754 -29.452  13.692  1.00 30.28           C  
ATOM   4144  CD1 LEU A 547      32.520 -28.490  14.870  1.00 32.41           C  
ATOM   4145  CD2 LEU A 547      33.635 -30.650  14.151  1.00 33.62           C  
ATOM   4146  N   SER A 548      31.011 -29.396  10.030  1.00 26.93           N  
ATOM   4147  CA  SER A 548      31.614 -29.195   8.701  1.00 25.09           C  
ATOM   4148  C   SER A 548      31.184 -27.895   8.025  1.00 26.45           C  
ATOM   4149  O   SER A 548      31.869 -27.425   7.121  1.00 25.21           O  
ATOM   4150  CB  SER A 548      31.358 -30.359   7.807  1.00 26.60           C  
ATOM   4151  OG  SER A 548      29.962 -30.540   7.561  1.00 29.37           O  
ATOM   4152  N   GLN A 549      30.066 -27.307   8.476  1.00 21.44           N  
ATOM   4153  CA  GLN A 549      29.547 -26.072   7.891  1.00 22.30           C  
ATOM   4154  C   GLN A 549      30.155 -24.804   8.488  1.00 25.72           C  
ATOM   4155  O   GLN A 549      29.924 -23.732   7.923  1.00 23.45           O  
ATOM   4156  CB  GLN A 549      28.033 -26.058   8.032  1.00 19.98           C  
ATOM   4157  CG  GLN A 549      27.382 -26.951   6.969  1.00 17.92           C  
ATOM   4158  CD  GLN A 549      27.246 -26.309   5.613  1.00 20.58           C  
ATOM   4159  OE1 GLN A 549      26.661 -25.230   5.449  1.00 21.47           O  
ATOM   4160  NE2 GLN A 549      27.772 -26.969   4.606  1.00 20.87           N  
ATOM   4161  N   SER A 550      30.968 -24.919   9.547  1.00 24.90           N  
ATOM   4162  CA  SER A 550      31.575 -23.723  10.126  1.00 26.56           C  
ATOM   4163  C   SER A 550      32.509 -23.070   9.114  1.00 22.05           C  
ATOM   4164  O   SER A 550      33.258 -23.780   8.445  1.00 21.81           O  
ATOM   4165  CB  SER A 550      32.389 -23.980  11.352  1.00 29.09           C  
ATOM   4166  OG  SER A 550      32.707 -22.695  11.910  1.00 31.23           O  
ATOM   4167  N   PRO A 551      32.460 -21.724   8.941  1.00 23.61           N  
ATOM   4168  CA  PRO A 551      33.427 -21.048   8.085  1.00 20.98           C  
ATOM   4169  C   PRO A 551      34.853 -21.173   8.624  1.00 22.83           C  
ATOM   4170  O   PRO A 551      35.796 -21.093   7.853  1.00 20.58           O  
ATOM   4171  CB  PRO A 551      32.971 -19.586   8.044  1.00 22.84           C  
ATOM   4172  CG  PRO A 551      32.153 -19.439   9.301  1.00 23.98           C  
ATOM   4173  CD  PRO A 551      31.497 -20.779   9.560  1.00 24.50           C  
ATOM   4174  N   TYR A 552      34.970 -21.325   9.962  1.00 21.58           N  
ATOM   4175  CA  TYR A 552      36.266 -21.370  10.626  1.00 22.96           C  
ATOM   4176  C   TYR A 552      36.842 -22.783  10.576  1.00 25.27           C  
ATOM   4177  O   TYR A 552      36.157 -23.763  10.835  1.00 26.43           O  
ATOM   4178  CB  TYR A 552      36.021 -20.932  12.071  1.00 20.93           C  
ATOM   4179  CG  TYR A 552      37.150 -21.222  13.038  1.00 24.86           C  
ATOM   4180  CD1 TYR A 552      38.272 -20.384  13.116  1.00 25.28           C  
ATOM   4181  CD2 TYR A 552      37.067 -22.334  13.874  1.00 25.69           C  
ATOM   4182  CE1 TYR A 552      39.295 -20.654  14.019  1.00 25.93           C  
ATOM   4183  CE2 TYR A 552      38.073 -22.597  14.787  1.00 25.23           C  
ATOM   4184  CZ  TYR A 552      39.164 -21.745  14.870  1.00 29.78           C  
ATOM   4185  OH  TYR A 552      40.137 -22.050  15.773  1.00 32.33           O  
ATOM   4186  N   ASP A 553      38.139 -22.833  10.285  1.00 24.95           N  
ATOM   4187  CA  ASP A 553      38.910 -24.062  10.342  1.00 28.28           C  
ATOM   4188  C   ASP A 553      40.056 -23.839  11.326  1.00 25.52           C  
ATOM   4189  O   ASP A 553      40.882 -22.973  11.078  1.00 25.04           O  
ATOM   4190  CB  ASP A 553      39.387 -24.407   8.939  1.00 29.96           C  
ATOM   4191  CG  ASP A 553      40.265 -25.647   8.818  1.00 33.17           C  
ATOM   4192  OD1 ASP A 553      40.586 -26.263   9.857  1.00 31.22           O  
ATOM   4193  OD2 ASP A 553      40.637 -25.967   7.685  1.00 36.49           O  
ATOM   4194  N   PRO A 554      40.165 -24.601  12.448  1.00 27.94           N  
ATOM   4195  CA  PRO A 554      41.258 -24.408  13.394  1.00 29.63           C  
ATOM   4196  C   PRO A 554      42.650 -24.675  12.819  1.00 28.02           C  
ATOM   4197  O   PRO A 554      43.605 -24.164  13.373  1.00 30.80           O  
ATOM   4198  CB  PRO A 554      40.936 -25.326  14.571  1.00 32.82           C  
ATOM   4199  CG  PRO A 554      39.965 -26.333  14.003  1.00 32.44           C  
ATOM   4200  CD  PRO A 554      39.216 -25.647  12.892  1.00 31.96           C  
ATOM   4201  N   ASP A 555      42.715 -25.338  11.661  1.00 31.52           N  
ATOM   4202  CA  ASP A 555      43.965 -25.618  10.973  1.00 38.31           C  
ATOM   4203  C   ASP A 555      44.361 -24.511   9.999  1.00 39.40           C  
ATOM   4204  O   ASP A 555      45.503 -24.518   9.544  1.00 35.88           O  
ATOM   4205  CB  ASP A 555      43.933 -26.949  10.234  1.00 40.33           C  
ATOM   4206  CG  ASP A 555      43.517 -28.146  11.073  1.00 46.42           C  
ATOM   4207  OD1 ASP A 555      44.039 -28.294  12.198  1.00 42.04           O  
ATOM   4208  OD2 ASP A 555      42.637 -28.894  10.592  1.00 47.88           O  
ATOM   4209  N   ALA A 556      43.435 -23.589   9.654  1.00 30.42           N  
ATOM   4210  CA  ALA A 556      43.705 -22.584   8.625  1.00 30.28           C  
ATOM   4211  C   ALA A 556      44.694 -21.503   9.109  1.00 31.99           C  
ATOM   4212  O   ALA A 556      45.261 -20.837   8.221  1.00 37.95           O  
ATOM   4213  CB  ALA A 556      42.409 -21.956   8.157  1.00 29.30           C  
ATOM   4214  OXT ALA A 556      44.820 -21.297  10.330  1.00 30.68           O  
TER    4215      ALA A 556                                                      
ATOM   4216  C1  00Z A 601     -12.140  -3.093  34.185  1.00 31.33           C  
ATOM   4217  O1  00Z A 601     -13.445  -3.511  34.582  1.00 35.29           O  
ATOM   4218  C2  00Z A 601     -14.027  -2.847  35.644  1.00 31.29           C  
ATOM   4219  C3  00Z A 601     -15.344  -3.236  35.947  1.00 30.59           C  
ATOM   4220  C4  00Z A 601     -15.998  -2.641  37.022  1.00 30.86           C  
ATOM   4221  C5  00Z A 601     -15.365  -1.652  37.779  1.00 29.33           C  
ATOM   4222  C6  00Z A 601     -14.062  -1.291  37.507  1.00 33.53           C  
ATOM   4223  C7  00Z A 601     -13.380  -1.929  36.451  1.00 32.79           C  
ATOM   4224  C8  00Z A 601     -13.353  -0.279  38.296  1.00 32.87           C  
ATOM   4225  O2  00Z A 601     -12.133  -0.093  38.172  1.00 31.58           O  
ATOM   4226  O3  00Z A 601     -15.965  -4.221  35.226  1.00 23.81           O  
ATOM   4227  C1  GOL A 602     -31.437 -20.226  46.925  1.00 75.93           C  
ATOM   4228  O1  GOL A 602     -31.798 -18.884  47.256  1.00 65.75           O  
ATOM   4229  C2  GOL A 602     -30.037 -20.236  46.355  1.00 61.22           C  
ATOM   4230  O2  GOL A 602     -29.216 -19.552  47.287  1.00 66.14           O  
ATOM   4231  C3  GOL A 602     -29.452 -21.592  46.024  1.00 70.95           C  
ATOM   4232  O3  GOL A 602     -28.777 -21.560  44.770  1.00 62.74           O  
ATOM   4233  C1  GOL A 603     -10.152  19.845  44.636  1.00 37.54           C  
ATOM   4234  O1  GOL A 603     -11.413  19.177  44.635  1.00 31.40           O  
ATOM   4235  C2  GOL A 603      -9.854  20.599  45.914  1.00 44.18           C  
ATOM   4236  O2  GOL A 603     -10.459  19.990  47.059  1.00 41.40           O  
ATOM   4237  C3  GOL A 603      -8.379  20.896  46.102  1.00 40.82           C  
ATOM   4238  O3  GOL A 603      -7.881  20.425  47.350  1.00 46.57           O  
ATOM   4239  C1  GOL A 604      -9.410   3.721  18.215  1.00 36.84           C  
ATOM   4240  O1  GOL A 604      -9.532   4.056  19.605  1.00 29.64           O  
ATOM   4241  C2  GOL A 604      -8.522   4.694  17.458  1.00 47.81           C  
ATOM   4242  O2  GOL A 604      -8.328   4.296  16.104  1.00 54.30           O  
ATOM   4243  C3  GOL A 604      -9.030   6.113  17.461  1.00 50.22           C  
ATOM   4244  O3  GOL A 604      -8.598   6.782  18.639  1.00 62.97           O  
ATOM   4245  C1  GOL A 605      19.499  -6.950  28.404  1.00 47.45           C  
ATOM   4246  O1  GOL A 605      18.443  -6.310  27.691  1.00 30.13           O  
ATOM   4247  C2  GOL A 605      19.831  -6.324  29.747  1.00 50.32           C  
ATOM   4248  O2  GOL A 605      21.222  -5.993  29.870  1.00 49.70           O  
ATOM   4249  C3  GOL A 605      18.994  -5.134  30.108  1.00 45.74           C  
ATOM   4250  O3  GOL A 605      19.344  -3.994  29.334  1.00 28.81           O  
ATOM   4251  C1  GOL A 701     -16.358  15.095  53.350  1.00 54.23           C  
ATOM   4252  O1  GOL A 701     -17.695  15.051  53.841  1.00 61.31           O  
ATOM   4253  C2  GOL A 701     -15.594  13.818  53.652  1.00 59.93           C  
ATOM   4254  O2  GOL A 701     -14.421  13.750  52.848  1.00 50.28           O  
ATOM   4255  C3  GOL A 701     -15.212  13.629  55.105  1.00 53.37           C  
ATOM   4256  O3  GOL A 701     -16.361  13.431  55.917  1.00 61.64           O  
ATOM   4257  O   TYR B  32      14.527  16.735  29.660  1.00 70.92           O  
ATOM   4258  N   TYR B  32      14.158  19.095  32.176  1.00 68.49           N  
ATOM   4259  CA  TYR B  32      14.797  18.778  30.870  1.00 70.89           C  
ATOM   4260  C   TYR B  32      14.894  17.257  30.709  1.00 66.08           C  
ATOM   4261  CB  TYR B  32      16.134  19.523  30.731  1.00 65.00           C  
ATOM   4262  N   VAL B  33      15.415  16.559  31.736  1.00 56.66           N  
ATOM   4263  CA  VAL B  33      15.896  15.179  31.634  1.00 51.88           C  
ATOM   4264  C   VAL B  33      15.192  14.332  32.697  1.00 47.04           C  
ATOM   4265  O   VAL B  33      15.193  14.681  33.879  1.00 43.75           O  
ATOM   4266  CB  VAL B  33      17.439  15.020  31.724  1.00 55.62           C  
ATOM   4267  CG1 VAL B  33      17.904  13.577  31.521  1.00 48.43           C  
ATOM   4268  CG2 VAL B  33      18.201  15.937  30.766  1.00 60.24           C  
ATOM   4269  N   HIS B  34      14.608  13.207  32.261  1.00 40.64           N  
ATOM   4270  CA  HIS B  34      13.934  12.276  33.157  1.00 36.89           C  
ATOM   4271  C   HIS B  34      14.965  11.586  34.049  1.00 36.31           C  
ATOM   4272  O   HIS B  34      15.947  11.047  33.527  1.00 34.68           O  
ATOM   4273  CB  HIS B  34      13.076  11.270  32.375  1.00 41.43           C  
ATOM   4274  CG  HIS B  34      12.036  10.619  33.232  1.00 40.95           C  
ATOM   4275  ND1 HIS B  34      12.336   9.703  34.231  1.00 42.03           N  
ATOM   4276  CD2 HIS B  34      10.699  10.813  33.262  1.00 36.01           C  
ATOM   4277  CE1 HIS B  34      11.199   9.321  34.809  1.00 39.99           C  
ATOM   4278  NE2 HIS B  34      10.199   9.996  34.252  1.00 34.41           N  
ATOM   4279  N   PRO B  35      14.792  11.584  35.410  1.00 38.99           N  
ATOM   4280  CA  PRO B  35      15.730  10.921  36.315  1.00 36.74           C  
ATOM   4281  C   PRO B  35      16.108   9.492  35.937  1.00 36.38           C  
ATOM   4282  O   PRO B  35      17.271   9.139  36.020  1.00 34.40           O  
ATOM   4283  CB  PRO B  35      15.054  10.994  37.694  1.00 36.53           C  
ATOM   4284  CG  PRO B  35      14.084  12.132  37.586  1.00 40.03           C  
ATOM   4285  CD  PRO B  35      13.727  12.304  36.144  1.00 39.92           C  
ATOM   4286  N   THR B  36      15.129   8.677  35.490  1.00 34.35           N  
ATOM   4287  CA  THR B  36      15.408   7.278  35.170  1.00 32.14           C  
ATOM   4288  C   THR B  36      16.185   7.132  33.858  1.00 34.64           C  
ATOM   4289  O   THR B  36      16.773   6.082  33.622  1.00 33.49           O  
ATOM   4290  CB  THR B  36      14.140   6.413  35.170  1.00 28.67           C  
ATOM   4291  OG1 THR B  36      13.349   6.928  34.106  1.00 31.09           O  
ATOM   4292  CG2 THR B  36      13.345   6.583  36.457  1.00 31.98           C  
ATOM   4293  N   ASP B  37      16.206   8.185  33.026  1.00 34.52           N  
ATOM   4294  CA  ASP B  37      16.886   8.126  31.733  1.00 34.10           C  
ATOM   4295  C   ASP B  37      18.408   8.227  31.878  1.00 37.67           C  
ATOM   4296  O   ASP B  37      19.105   7.888  30.930  1.00 37.22           O  
ATOM   4297  CB  ASP B  37      16.325   9.119  30.737  1.00 31.10           C  
ATOM   4298  CG  ASP B  37      14.923   8.822  30.238  1.00 32.69           C  
ATOM   4299  OD1 ASP B  37      14.397   7.747  30.547  1.00 30.66           O  
ATOM   4300  OD2 ASP B  37      14.336   9.720  29.615  1.00 31.16           O  
ATOM   4301  N   ILE B  38      18.912   8.629  33.057  1.00 40.80           N  
ATOM   4302  CA  ILE B  38      20.357   8.682  33.276  1.00 48.72           C  
ATOM   4303  C   ILE B  38      20.884   7.371  33.864  1.00 47.16           C  
ATOM   4304  O   ILE B  38      22.092   7.240  34.026  1.00 47.70           O  
ATOM   4305  CB  ILE B  38      20.822   9.941  34.042  1.00 46.74           C  
ATOM   4306  CG1 ILE B  38      20.440   9.896  35.543  1.00 50.61           C  
ATOM   4307  CG2 ILE B  38      20.320  11.208  33.340  1.00 50.84           C  
ATOM   4308  CD1 ILE B  38      21.165  10.893  36.443  1.00 55.99           C  
ATOM   4309  N   LEU B  39      19.985   6.418  34.183  1.00 43.39           N  
ATOM   4310  CA  LEU B  39      20.401   5.105  34.668  1.00 35.91           C  
ATOM   4311  C   LEU B  39      21.030   4.321  33.505  1.00 37.52           C  
ATOM   4312  O   LEU B  39      20.468   4.339  32.409  1.00 40.43           O  
ATOM   4313  CB  LEU B  39      19.241   4.342  35.322  1.00 37.85           C  
ATOM   4314  CG  LEU B  39      18.527   4.993  36.518  1.00 40.41           C  
ATOM   4315  CD1 LEU B  39      17.193   4.304  36.814  1.00 37.67           C  
ATOM   4316  CD2 LEU B  39      19.376   5.108  37.799  1.00 42.44           C  
ATOM   4317  N   PRO B  40      22.158   3.571  33.689  1.00 36.93           N  
ATOM   4318  CA  PRO B  40      22.840   2.866  32.579  1.00 38.84           C  
ATOM   4319  C   PRO B  40      22.130   1.608  32.047  1.00 36.94           C  
ATOM   4320  O   PRO B  40      21.491   0.925  32.838  1.00 30.37           O  
ATOM   4321  CB  PRO B  40      24.178   2.481  33.203  1.00 41.35           C  
ATOM   4322  CG  PRO B  40      23.874   2.334  34.694  1.00 40.65           C  
ATOM   4323  CD  PRO B  40      22.806   3.355  35.002  1.00 41.05           C  
ATOM   4324  N   SER B  41      22.256   1.257  30.745  1.00 35.91           N  
ATOM   4325  CA  SER B  41      21.429   0.196  30.151  1.00 38.97           C  
ATOM   4326  C   SER B  41      22.124  -1.165  30.003  1.00 44.27           C  
ATOM   4327  O   SER B  41      21.444  -2.222  29.957  1.00 38.54           O  
ATOM   4328  CB  SER B  41      20.788   0.568  28.842  1.00 37.28           C  
ATOM   4329  OG  SER B  41      21.755   0.519  27.817  1.00 30.65           O  
ATOM   4330  N   GLY B  42      23.457  -1.108  29.842  1.00 33.48           N  
ATOM   4331  CA  GLY B  42      24.282  -2.252  29.481  1.00 28.69           C  
ATOM   4332  C   GLY B  42      24.360  -2.488  27.960  1.00 30.04           C  
ATOM   4333  O   GLY B  42      25.038  -3.426  27.519  1.00 31.12           O  
ATOM   4334  N   TRP B  43      23.616  -1.704  27.157  1.00 26.62           N  
ATOM   4335  CA  TRP B  43      23.611  -1.922  25.717  1.00 24.94           C  
ATOM   4336  C   TRP B  43      24.656  -1.035  25.041  1.00 28.10           C  
ATOM   4337  O   TRP B  43      24.681   0.173  25.287  1.00 29.98           O  
ATOM   4338  CB  TRP B  43      22.229  -1.604  25.113  1.00 25.35           C  
ATOM   4339  CG  TRP B  43      21.315  -2.797  25.181  1.00 22.20           C  
ATOM   4340  CD1 TRP B  43      20.625  -3.273  26.262  1.00 24.12           C  
ATOM   4341  CD2 TRP B  43      21.013  -3.672  24.083  1.00 23.52           C  
ATOM   4342  NE1 TRP B  43      19.916  -4.392  25.907  1.00 24.12           N  
ATOM   4343  CE2 TRP B  43      20.114  -4.651  24.581  1.00 23.74           C  
ATOM   4344  CE3 TRP B  43      21.410  -3.711  22.731  1.00 24.22           C  
ATOM   4345  CZ2 TRP B  43      19.623  -5.667  23.756  1.00 22.19           C  
ATOM   4346  CZ3 TRP B  43      20.888  -4.689  21.916  1.00 22.46           C  
ATOM   4347  CH2 TRP B  43      20.050  -5.664  22.441  1.00 20.18           C  
ATOM   4348  N   PRO B  44      25.444  -1.563  24.076  1.00 29.75           N  
ATOM   4349  CA  PRO B  44      26.146  -0.690  23.139  1.00 29.55           C  
ATOM   4350  C   PRO B  44      25.162  -0.152  22.096  1.00 28.26           C  
ATOM   4351  O   PRO B  44      24.051  -0.677  21.961  1.00 28.97           O  
ATOM   4352  CB  PRO B  44      27.180  -1.604  22.515  1.00 32.47           C  
ATOM   4353  CG  PRO B  44      26.487  -2.978  22.535  1.00 30.66           C  
ATOM   4354  CD  PRO B  44      25.565  -3.001  23.730  1.00 27.41           C  
ATOM   4355  N   THR B  45      25.577   0.858  21.331  1.00 28.14           N  
ATOM   4356  CA  THR B  45      24.779   1.320  20.200  1.00 27.13           C  
ATOM   4357  C   THR B  45      24.701   0.209  19.154  1.00 30.83           C  
ATOM   4358  O   THR B  45      25.719  -0.194  18.593  1.00 31.18           O  
ATOM   4359  CB  THR B  45      25.308   2.617  19.592  1.00 29.62           C  
ATOM   4360  OG1 THR B  45      25.274   3.525  20.684  1.00 30.02           O  
ATOM   4361  CG2 THR B  45      24.401   3.158  18.497  1.00 29.42           C  
ATOM   4362  N   ALA B  46      23.487  -0.297  18.915  1.00 28.77           N  
ATOM   4363  CA  ALA B  46      23.278  -1.388  17.971  1.00 26.25           C  
ATOM   4364  C   ALA B  46      22.370  -0.864  16.850  1.00 25.06           C  
ATOM   4365  O   ALA B  46      21.123  -0.897  16.965  1.00 24.82           O  
ATOM   4366  CB  ALA B  46      22.685  -2.614  18.662  1.00 29.39           C  
ATOM   4367  N   THR B  47      23.016  -0.335  15.805  1.00 23.82           N  
ATOM   4368  CA  THR B  47      22.275   0.298  14.713  1.00 26.22           C  
ATOM   4369  C   THR B  47      21.747  -0.781  13.767  1.00 28.92           C  
ATOM   4370  O   THR B  47      22.302  -1.877  13.717  1.00 27.37           O  
ATOM   4371  CB  THR B  47      23.084   1.349  13.932  1.00 28.31           C  
ATOM   4372  OG1 THR B  47      24.003   0.594  13.129  1.00 27.72           O  
ATOM   4373  CG2 THR B  47      23.701   2.422  14.816  1.00 27.12           C  
ATOM   4374  N   ASP B  48      20.723  -0.416  12.983  1.00 24.89           N  
ATOM   4375  CA  ASP B  48      20.370  -1.124  11.764  1.00 22.47           C  
ATOM   4376  C   ASP B  48      20.807  -0.256  10.574  1.00 23.13           C  
ATOM   4377  O   ASP B  48      21.403   0.812  10.770  1.00 28.57           O  
ATOM   4378  CB  ASP B  48      18.892  -1.483  11.794  1.00 23.81           C  
ATOM   4379  CG  ASP B  48      17.969  -0.274  11.901  1.00 29.89           C  
ATOM   4380  OD1 ASP B  48      18.157   0.681  11.112  1.00 27.54           O  
ATOM   4381  OD2 ASP B  48      17.081  -0.276  12.777  1.00 28.85           O  
ATOM   4382  N   LEU B  49      20.532  -0.697   9.329  1.00 24.42           N  
ATOM   4383  CA  LEU B  49      21.041   0.030   8.165  1.00 27.63           C  
ATOM   4384  C   LEU B  49      20.539   1.477   8.071  1.00 29.37           C  
ATOM   4385  O   LEU B  49      21.240   2.337   7.516  1.00 28.00           O  
ATOM   4386  CB  LEU B  49      20.779  -0.691   6.848  1.00 24.96           C  
ATOM   4387  CG  LEU B  49      21.777  -1.770   6.437  1.00 29.46           C  
ATOM   4388  CD1 LEU B  49      21.210  -2.340   5.178  1.00 28.75           C  
ATOM   4389  CD2 LEU B  49      23.177  -1.203   6.199  1.00 28.72           C  
ATOM   4390  N   SER B  50      19.338   1.747   8.614  1.00 25.73           N  
ATOM   4391  CA  SER B  50      18.786   3.098   8.608  1.00 26.62           C  
ATOM   4392  C   SER B  50      19.570   4.054   9.516  1.00 27.25           C  
ATOM   4393  O   SER B  50      19.412   5.261   9.386  1.00 26.78           O  
ATOM   4394  CB  SER B  50      17.285   3.062   8.947  1.00 26.51           C  
ATOM   4395  OG  SER B  50      17.104   2.980  10.362  1.00 27.52           O  
ATOM   4396  N   GLY B  51      20.368   3.525  10.451  1.00 26.61           N  
ATOM   4397  CA  GLY B  51      21.037   4.302  11.480  1.00 27.96           C  
ATOM   4398  C   GLY B  51      20.262   4.304  12.795  1.00 27.14           C  
ATOM   4399  O   GLY B  51      20.789   4.756  13.815  1.00 30.26           O  
ATOM   4400  N   GLY B  52      19.020   3.783  12.774  1.00 24.79           N  
ATOM   4401  CA  GLY B  52      18.189   3.641  13.972  1.00 26.97           C  
ATOM   4402  C   GLY B  52      18.856   2.728  14.988  1.00 27.32           C  
ATOM   4403  O   GLY B  52      19.471   1.739  14.573  1.00 27.37           O  
ATOM   4404  N   ALA B  53      18.760   3.058  16.293  1.00 24.52           N  
ATOM   4405  CA  ALA B  53      19.483   2.225  17.247  1.00 27.53           C  
ATOM   4406  C   ALA B  53      18.591   1.645  18.351  1.00 28.80           C  
ATOM   4407  O   ALA B  53      19.129   1.178  19.352  1.00 28.21           O  
ATOM   4408  CB  ALA B  53      20.652   2.995  17.835  1.00 34.53           C  
ATOM   4409  N   GLN B  54      17.251   1.683  18.207  1.00 25.10           N  
ATOM   4410  CA  GLN B  54      16.429   1.162  19.290  1.00 26.28           C  
ATOM   4411  C   GLN B  54      16.237  -0.357  19.148  1.00 21.28           C  
ATOM   4412  O   GLN B  54      15.651  -0.789  18.159  1.00 24.28           O  
ATOM   4413  CB  GLN B  54      15.094   1.916  19.292  1.00 29.92           C  
ATOM   4414  CG  GLN B  54      14.106   1.435  20.353  1.00 40.60           C  
ATOM   4415  CD  GLN B  54      14.636   1.435  21.776  1.00 52.22           C  
ATOM   4416  OE1 GLN B  54      15.323   2.367  22.218  1.00 50.64           O  
ATOM   4417  NE2 GLN B  54      14.320   0.368  22.501  1.00 40.85           N  
ATOM   4418  N   PRO B  55      16.694  -1.207  20.111  1.00 21.46           N  
ATOM   4419  CA  PRO B  55      16.348  -2.635  20.109  1.00 20.24           C  
ATOM   4420  C   PRO B  55      14.847  -2.842  20.250  1.00 20.77           C  
ATOM   4421  O   PRO B  55      14.191  -2.077  20.968  1.00 21.95           O  
ATOM   4422  CB  PRO B  55      17.036  -3.201  21.345  1.00 20.44           C  
ATOM   4423  CG  PRO B  55      18.207  -2.215  21.514  1.00 22.64           C  
ATOM   4424  CD  PRO B  55      17.601  -0.859  21.218  1.00 21.90           C  
ATOM   4425  N   ARG B  56      14.316  -3.823  19.500  1.00 20.64           N  
ATOM   4426  CA  ARG B  56      12.874  -4.090  19.528  1.00 20.84           C  
ATOM   4427  C   ARG B  56      12.692  -5.472  20.161  1.00 20.75           C  
ATOM   4428  O   ARG B  56      12.425  -5.552  21.348  1.00 21.27           O  
ATOM   4429  CB  ARG B  56      12.281  -3.928  18.124  1.00 23.01           C  
ATOM   4430  CG  ARG B  56      12.406  -2.522  17.526  1.00 22.88           C  
ATOM   4431  CD  ARG B  56      11.741  -1.445  18.361  1.00 22.90           C  
ATOM   4432  NE  ARG B  56      11.992  -0.190  17.645  1.00 25.40           N  
ATOM   4433  CZ  ARG B  56      11.541   1.003  18.053  1.00 28.56           C  
ATOM   4434  NH1 ARG B  56      10.856   1.075  19.184  1.00 26.96           N  
ATOM   4435  NH2 ARG B  56      11.851   2.094  17.353  1.00 27.97           N  
ATOM   4436  N   ARG B  57      12.995  -6.525  19.381  1.00 20.34           N  
ATOM   4437  CA  ARG B  57      13.233  -7.867  19.913  1.00 21.97           C  
ATOM   4438  C   ARG B  57      11.949  -8.564  20.388  1.00 24.28           C  
ATOM   4439  O   ARG B  57      12.013  -9.609  21.025  1.00 25.68           O  
ATOM   4440  CB  ARG B  57      14.285  -7.923  21.035  1.00 21.92           C  
ATOM   4441  CG  ARG B  57      15.543  -7.140  20.669  1.00 21.27           C  
ATOM   4442  CD  ARG B  57      16.468  -7.147  21.851  1.00 22.19           C  
ATOM   4443  NE  ARG B  57      15.968  -6.548  23.093  1.00 26.15           N  
ATOM   4444  CZ  ARG B  57      16.034  -7.066  24.326  1.00 24.03           C  
ATOM   4445  NH1 ARG B  57      16.764  -8.140  24.627  1.00 23.69           N  
ATOM   4446  NH2 ARG B  57      15.381  -6.430  25.274  1.00 23.58           N  
ATOM   4447  N   PHE B  58      10.781  -8.055  20.005  1.00 21.95           N  
ATOM   4448  CA  PHE B  58       9.596  -8.773  20.444  1.00 24.79           C  
ATOM   4449  C   PHE B  58       9.282  -9.866  19.438  1.00 21.96           C  
ATOM   4450  O   PHE B  58       9.620  -9.802  18.251  1.00 20.53           O  
ATOM   4451  CB  PHE B  58       8.403  -7.857  20.670  1.00 28.25           C  
ATOM   4452  CG  PHE B  58       8.311  -6.765  19.636  1.00 26.68           C  
ATOM   4453  CD1 PHE B  58       7.652  -6.949  18.417  1.00 32.04           C  
ATOM   4454  CD2 PHE B  58       8.864  -5.504  19.927  1.00 29.76           C  
ATOM   4455  CE1 PHE B  58       7.562  -5.872  17.522  1.00 34.39           C  
ATOM   4456  CE2 PHE B  58       8.751  -4.434  19.026  1.00 28.54           C  
ATOM   4457  CZ  PHE B  58       8.120  -4.625  17.834  1.00 26.37           C  
ATOM   4458  N   GLU B  59       8.691 -10.927  19.974  1.00 19.28           N  
ATOM   4459  CA  GLU B  59       8.290 -12.087  19.198  1.00 18.04           C  
ATOM   4460  C   GLU B  59       6.823 -12.329  19.518  1.00 18.39           C  
ATOM   4461  O   GLU B  59       6.493 -12.588  20.672  1.00 18.45           O  
ATOM   4462  CB  GLU B  59       9.091 -13.330  19.624  1.00 18.68           C  
ATOM   4463  CG  GLU B  59      10.590 -13.105  19.361  1.00 20.71           C  
ATOM   4464  CD  GLU B  59      11.357 -14.395  19.615  1.00 22.43           C  
ATOM   4465  OE1 GLU B  59      11.586 -14.751  20.785  1.00 22.36           O  
ATOM   4466  OE2 GLU B  59      11.546 -15.105  18.608  1.00 20.27           O  
ATOM   4467  N   GLY B  60       5.961 -12.193  18.517  1.00 18.37           N  
ATOM   4468  CA  GLY B  60       4.561 -12.467  18.761  1.00 17.55           C  
ATOM   4469  C   GLY B  60       3.705 -11.966  17.614  1.00 20.00           C  
ATOM   4470  O   GLY B  60       4.204 -11.806  16.497  1.00 22.88           O  
ATOM   4471  N   THR B  61       2.436 -11.705  17.919  1.00 19.55           N  
ATOM   4472  CA  THR B  61       1.412 -11.520  16.882  1.00 19.20           C  
ATOM   4473  C   THR B  61       0.489 -10.360  17.214  1.00 18.17           C  
ATOM   4474  O   THR B  61       0.304 -10.010  18.395  1.00 19.27           O  
ATOM   4475  CB  THR B  61       0.572 -12.788  16.648  1.00 19.84           C  
ATOM   4476  OG1 THR B  61      -0.123 -13.115  17.857  1.00 21.12           O  
ATOM   4477  CG2 THR B  61       1.396 -13.985  16.209  1.00 18.55           C  
ATOM   4478  N   ILE B  62      -0.146  -9.869  16.140  1.00 17.30           N  
ATOM   4479  CA  ILE B  62      -1.368  -9.064  16.228  1.00 18.00           C  
ATOM   4480  C   ILE B  62      -2.330  -9.614  15.192  1.00 18.15           C  
ATOM   4481  O   ILE B  62      -2.003  -9.696  13.996  1.00 20.54           O  
ATOM   4482  CB  ILE B  62      -1.077  -7.564  15.943  1.00 19.23           C  
ATOM   4483  CG1 ILE B  62      -0.052  -6.960  16.925  1.00 20.77           C  
ATOM   4484  CG2 ILE B  62      -2.402  -6.765  15.923  1.00 20.06           C  
ATOM   4485  CD1 ILE B  62       0.523  -5.624  16.455  1.00 20.80           C  
ATOM   4486  N   PHE B  63      -3.529  -9.950  15.666  1.00 19.92           N  
ATOM   4487  CA  PHE B  63      -4.595 -10.447  14.808  1.00 20.52           C  
ATOM   4488  C   PHE B  63      -5.420  -9.243  14.367  1.00 19.48           C  
ATOM   4489  O   PHE B  63      -5.784  -8.420  15.215  1.00 19.04           O  
ATOM   4490  CB  PHE B  63      -5.425 -11.444  15.619  1.00 21.74           C  
ATOM   4491  CG  PHE B  63      -6.616 -12.006  14.851  1.00 23.59           C  
ATOM   4492  CD1 PHE B  63      -6.451 -13.120  14.024  1.00 25.63           C  
ATOM   4493  CD2 PHE B  63      -7.885 -11.425  14.938  1.00 21.75           C  
ATOM   4494  CE1 PHE B  63      -7.526 -13.660  13.319  1.00 26.16           C  
ATOM   4495  CE2 PHE B  63      -8.960 -11.944  14.206  1.00 22.72           C  
ATOM   4496  CZ  PHE B  63      -8.787 -13.070  13.399  1.00 23.84           C  
ATOM   4497  N   ASP B  64      -5.617  -9.132  13.041  1.00 18.71           N  
ATOM   4498  CA  ASP B  64      -6.449  -8.067  12.475  1.00 19.92           C  
ATOM   4499  C   ASP B  64      -5.851  -6.708  12.815  1.00 19.97           C  
ATOM   4500  O   ASP B  64      -6.453  -5.872  13.510  1.00 19.65           O  
ATOM   4501  CB  ASP B  64      -7.891  -8.242  12.926  1.00 20.79           C  
ATOM   4502  CG  ASP B  64      -8.915  -7.663  11.968  1.00 27.82           C  
ATOM   4503  OD1 ASP B  64      -8.496  -7.214  10.872  1.00 27.72           O  
ATOM   4504  OD2 ASP B  64     -10.126  -7.689  12.307  1.00 30.29           O  
ATOM   4505  N   VAL B  65      -4.634  -6.490  12.295  1.00 19.52           N  
ATOM   4506  CA  VAL B  65      -3.894  -5.254  12.475  1.00 18.42           C  
ATOM   4507  C   VAL B  65      -4.765  -4.087  12.013  1.00 20.11           C  
ATOM   4508  O   VAL B  65      -5.405  -4.146  10.955  1.00 21.31           O  
ATOM   4509  CB  VAL B  65      -2.571  -5.324  11.683  1.00 18.94           C  
ATOM   4510  CG1 VAL B  65      -1.720  -4.080  11.931  1.00 18.21           C  
ATOM   4511  CG2 VAL B  65      -1.768  -6.602  12.012  1.00 18.81           C  
ATOM   4512  N   MET B  66      -4.713  -2.995  12.774  1.00 21.12           N  
ATOM   4513  CA  MET B  66      -5.479  -1.788  12.430  1.00 23.75           C  
ATOM   4514  C   MET B  66      -5.089  -1.300  11.033  1.00 23.99           C  
ATOM   4515  O   MET B  66      -3.912  -1.327  10.667  1.00 21.82           O  
ATOM   4516  CB  MET B  66      -5.179  -0.643  13.402  1.00 22.80           C  
ATOM   4517  CG  MET B  66      -5.680  -0.904  14.806  1.00 30.43           C  
ATOM   4518  SD  MET B  66      -5.146   0.491  15.826  1.00 35.11           S  
ATOM   4519  CE  MET B  66      -6.338   1.704  15.209  1.00 32.06           C  
ATOM   4520  N   THR B  67      -6.097  -0.925  10.224  1.00 20.22           N  
ATOM   4521  CA  THR B  67      -5.822  -0.401   8.891  1.00 22.24           C  
ATOM   4522  C   THR B  67      -6.499   0.965   8.727  1.00 26.85           C  
ATOM   4523  O   THR B  67      -7.444   1.298   9.454  1.00 31.01           O  
ATOM   4524  CB  THR B  67      -6.179  -1.406   7.793  1.00 23.47           C  
ATOM   4525  OG1 THR B  67      -7.605  -1.515   7.876  1.00 31.29           O  
ATOM   4526  CG2 THR B  67      -5.446  -2.730   7.919  1.00 22.80           C  
ATOM   4527  N   ARG B  68      -5.913   1.816   7.883  1.00 23.31           N  
ATOM   4528  CA  ARG B  68      -6.545   3.052   7.442  1.00 25.31           C  
ATOM   4529  C   ARG B  68      -6.750   2.879   5.933  1.00 26.81           C  
ATOM   4530  O   ARG B  68      -5.876   2.327   5.261  1.00 26.56           O  
ATOM   4531  CB  ARG B  68      -5.659   4.252   7.792  1.00 26.54           C  
ATOM   4532  CG  ARG B  68      -5.383   4.478   9.280  1.00 26.73           C  
ATOM   4533  CD  ARG B  68      -4.739   5.825   9.590  1.00 25.17           C  
ATOM   4534  NE  ARG B  68      -3.528   6.136   8.813  1.00 30.99           N  
ATOM   4535  CZ  ARG B  68      -2.297   5.656   9.063  1.00 30.89           C  
ATOM   4536  NH1 ARG B  68      -2.111   4.768  10.053  1.00 25.72           N  
ATOM   4537  NH2 ARG B  68      -1.287   6.068   8.303  1.00 28.15           N  
ATOM   4538  N   GLY B  69      -7.918   3.283   5.424  1.00 26.36           N  
ATOM   4539  CA  GLY B  69      -8.258   3.094   4.013  1.00 26.07           C  
ATOM   4540  C   GLY B  69      -8.731   1.684   3.738  1.00 28.12           C  
ATOM   4541  O   GLY B  69      -9.147   0.993   4.649  1.00 33.91           O  
ATOM   4542  N   THR B  70      -8.691   1.267   2.470  1.00 31.16           N  
ATOM   4543  CA  THR B  70      -9.246  -0.021   2.072  1.00 33.19           C  
ATOM   4544  C   THR B  70      -8.097  -0.939   1.638  1.00 28.54           C  
ATOM   4545  O   THR B  70      -7.415  -0.649   0.649  1.00 30.12           O  
ATOM   4546  CB  THR B  70     -10.264   0.138   0.934  1.00 35.01           C  
ATOM   4547  OG1 THR B  70     -11.292   0.968   1.467  1.00 42.11           O  
ATOM   4548  CG2 THR B  70     -10.919  -1.187   0.584  1.00 34.88           C  
ATOM   4549  N   ILE B  71      -7.985  -2.094   2.293  1.00 27.67           N  
ATOM   4550  CA  ILE B  71      -7.043  -3.125   1.866  1.00 28.57           C  
ATOM   4551  C   ILE B  71      -7.596  -3.787   0.601  1.00 28.58           C  
ATOM   4552  O   ILE B  71      -8.691  -4.353   0.656  1.00 28.10           O  
ATOM   4553  CB  ILE B  71      -6.797  -4.151   2.983  1.00 26.74           C  
ATOM   4554  CG1 ILE B  71      -6.205  -3.487   4.272  1.00 28.76           C  
ATOM   4555  CG2 ILE B  71      -5.990  -5.367   2.488  1.00 26.95           C  
ATOM   4556  CD1 ILE B  71      -4.841  -2.845   4.098  1.00 27.00           C  
ATOM   4557  N   PRO B  72      -6.873  -3.762  -0.539  1.00 27.54           N  
ATOM   4558  CA  PRO B  72      -7.350  -4.431  -1.745  1.00 28.61           C  
ATOM   4559  C   PRO B  72      -7.672  -5.897  -1.497  1.00 28.63           C  
ATOM   4560  O   PRO B  72      -6.840  -6.626  -0.959  1.00 25.60           O  
ATOM   4561  CB  PRO B  72      -6.176  -4.263  -2.736  1.00 26.92           C  
ATOM   4562  CG  PRO B  72      -5.458  -3.045  -2.262  1.00 27.23           C  
ATOM   4563  CD  PRO B  72      -5.585  -3.059  -0.750  1.00 27.19           C  
ATOM   4564  N   LYS B  73      -8.878  -6.336  -1.908  1.00 28.98           N  
ATOM   4565  CA  LYS B  73      -9.200  -7.756  -1.868  1.00 31.07           C  
ATOM   4566  C   LYS B  73      -8.317  -8.611  -2.783  1.00 26.21           C  
ATOM   4567  O   LYS B  73      -8.222  -9.810  -2.555  1.00 28.66           O  
ATOM   4568  CB  LYS B  73     -10.653  -8.050  -2.282  1.00 38.34           C  
ATOM   4569  CG  LYS B  73     -11.696  -7.666  -1.238  1.00 49.78           C  
ATOM   4570  CD  LYS B  73     -11.713  -8.508   0.030  1.00 56.85           C  
ATOM   4571  CE  LYS B  73     -12.643  -7.977   1.089  1.00 63.84           C  
ATOM   4572  NZ  LYS B  73     -14.070  -8.068   0.770  1.00 58.48           N  
ATOM   4573  N   GLU B  74      -7.655  -7.998  -3.769  1.00 28.14           N  
ATOM   4574  CA  GLU B  74      -6.736  -8.709  -4.661  1.00 31.69           C  
ATOM   4575  C   GLU B  74      -5.470  -9.195  -3.940  1.00 29.37           C  
ATOM   4576  O   GLU B  74      -4.793 -10.108  -4.423  1.00 26.23           O  
ATOM   4577  CB  GLU B  74      -6.293  -7.869  -5.853  1.00 31.57           C  
ATOM   4578  CG  GLU B  74      -7.483  -7.469  -6.731  1.00 32.96           C  
ATOM   4579  CD  GLU B  74      -8.194  -6.177  -6.332  1.00 40.04           C  
ATOM   4580  OE1 GLU B  74      -8.134  -5.656  -5.193  1.00 34.27           O  
ATOM   4581  OE2 GLU B  74      -8.765  -5.599  -7.280  1.00 46.15           O  
ATOM   4582  N   LEU B  75      -5.157  -8.606  -2.775  1.00 26.14           N  
ATOM   4583  CA  LEU B  75      -3.986  -9.084  -2.026  1.00 24.88           C  
ATOM   4584  C   LEU B  75      -4.291 -10.418  -1.366  1.00 25.66           C  
ATOM   4585  O   LEU B  75      -5.190 -10.491  -0.519  1.00 23.86           O  
ATOM   4586  CB  LEU B  75      -3.451  -8.058  -1.021  1.00 23.02           C  
ATOM   4587  CG  LEU B  75      -2.861  -6.794  -1.647  1.00 24.43           C  
ATOM   4588  CD1 LEU B  75      -2.731  -5.706  -0.590  1.00 24.39           C  
ATOM   4589  CD2 LEU B  75      -1.513  -7.095  -2.275  1.00 22.21           C  
ATOM   4590  N   HIS B  76      -3.508 -11.452  -1.737  1.00 22.13           N  
ATOM   4591  CA  HIS B  76      -3.712 -12.802  -1.240  1.00 23.09           C  
ATOM   4592  C   HIS B  76      -2.346 -13.438  -1.047  1.00 22.55           C  
ATOM   4593  O   HIS B  76      -1.804 -14.073  -1.940  1.00 23.11           O  
ATOM   4594  CB  HIS B  76      -4.658 -13.573  -2.192  1.00 24.93           C  
ATOM   4595  CG  HIS B  76      -5.037 -14.945  -1.726  1.00 28.79           C  
ATOM   4596  ND1 HIS B  76      -6.105 -15.106  -0.865  1.00 34.38           N  
ATOM   4597  CD2 HIS B  76      -4.562 -16.177  -1.955  1.00 28.71           C  
ATOM   4598  CE1 HIS B  76      -6.268 -16.391  -0.595  1.00 34.66           C  
ATOM   4599  NE2 HIS B  76      -5.339 -17.053  -1.231  1.00 30.90           N  
ATOM   4600  N   GLY B  77      -1.761 -13.247   0.151  1.00 21.16           N  
ATOM   4601  CA  GLY B  77      -0.369 -13.649   0.287  1.00 20.70           C  
ATOM   4602  C   GLY B  77       0.232 -12.992   1.516  1.00 20.37           C  
ATOM   4603  O   GLY B  77      -0.503 -12.502   2.389  1.00 20.31           O  
ATOM   4604  N   THR B  78       1.568 -13.024   1.592  1.00 21.07           N  
ATOM   4605  CA  THR B  78       2.226 -12.565   2.818  1.00 20.42           C  
ATOM   4606  C   THR B  78       3.383 -11.673   2.391  1.00 20.17           C  
ATOM   4607  O   THR B  78       4.149 -12.071   1.534  1.00 22.78           O  
ATOM   4608  CB  THR B  78       2.760 -13.726   3.653  1.00 20.79           C  
ATOM   4609  OG1 THR B  78       1.765 -14.727   3.805  1.00 20.15           O  
ATOM   4610  CG2 THR B  78       3.136 -13.297   5.075  1.00 22.17           C  
ATOM   4611  N   PHE B  79       3.520 -10.510   3.039  1.00 18.88           N  
ATOM   4612  CA  PHE B  79       4.693  -9.661   2.914  1.00 18.02           C  
ATOM   4613  C   PHE B  79       5.568 -10.037   4.100  1.00 18.89           C  
ATOM   4614  O   PHE B  79       5.202  -9.775   5.226  1.00 19.26           O  
ATOM   4615  CB  PHE B  79       4.252  -8.202   2.986  1.00 19.68           C  
ATOM   4616  CG  PHE B  79       5.355  -7.137   2.945  1.00 19.83           C  
ATOM   4617  CD1 PHE B  79       6.616  -7.391   2.373  1.00 20.72           C  
ATOM   4618  CD2 PHE B  79       5.051  -5.823   3.309  1.00 19.80           C  
ATOM   4619  CE1 PHE B  79       7.602  -6.384   2.306  1.00 20.50           C  
ATOM   4620  CE2 PHE B  79       6.023  -4.815   3.193  1.00 22.24           C  
ATOM   4621  CZ  PHE B  79       7.295  -5.092   2.694  1.00 20.86           C  
ATOM   4622  N   TYR B  80       6.673 -10.716   3.803  1.00 19.29           N  
ATOM   4623  CA  TYR B  80       7.618 -11.114   4.820  1.00 20.10           C  
ATOM   4624  C   TYR B  80       8.782 -10.149   4.741  1.00 22.15           C  
ATOM   4625  O   TYR B  80       9.258  -9.888   3.652  1.00 22.94           O  
ATOM   4626  CB  TYR B  80       8.187 -12.515   4.597  1.00 17.28           C  
ATOM   4627  CG  TYR B  80       7.234 -13.686   4.777  1.00 18.65           C  
ATOM   4628  CD1 TYR B  80       7.012 -14.220   6.042  1.00 17.20           C  
ATOM   4629  CD2 TYR B  80       6.594 -14.258   3.689  1.00 20.50           C  
ATOM   4630  CE1 TYR B  80       6.148 -15.301   6.225  1.00 19.01           C  
ATOM   4631  CE2 TYR B  80       5.734 -15.346   3.852  1.00 21.98           C  
ATOM   4632  CZ  TYR B  80       5.495 -15.858   5.124  1.00 23.68           C  
ATOM   4633  OH  TYR B  80       4.645 -16.938   5.277  1.00 21.86           O  
ATOM   4634  N   ARG B  81       9.193  -9.623   5.902  1.00 17.77           N  
ATOM   4635  CA  ARG B  81      10.327  -8.724   5.923  1.00 19.51           C  
ATOM   4636  C   ARG B  81      11.325  -9.254   6.952  1.00 18.22           C  
ATOM   4637  O   ARG B  81      10.907  -9.842   7.944  1.00 23.48           O  
ATOM   4638  CB  ARG B  81       9.746  -7.420   6.452  1.00 24.10           C  
ATOM   4639  CG  ARG B  81      10.596  -6.236   6.056  1.00 32.59           C  
ATOM   4640  CD  ARG B  81      10.252  -5.447   4.833  1.00 23.18           C  
ATOM   4641  NE  ARG B  81      11.171  -4.381   5.248  1.00 23.53           N  
ATOM   4642  CZ  ARG B  81      12.328  -4.139   4.634  1.00 20.24           C  
ATOM   4643  NH1 ARG B  81      12.596  -4.670   3.443  1.00 19.44           N  
ATOM   4644  NH2 ARG B  81      13.201  -3.357   5.238  1.00 23.50           N  
ATOM   4645  N   ILE B  82      12.620  -9.013   6.731  1.00 17.78           N  
ATOM   4646  CA  ILE B  82      13.596  -9.543   7.680  1.00 17.28           C  
ATOM   4647  C   ILE B  82      14.494  -8.389   8.113  1.00 17.71           C  
ATOM   4648  O   ILE B  82      14.767  -7.489   7.321  1.00 18.93           O  
ATOM   4649  CB  ILE B  82      14.349 -10.758   7.131  1.00 18.66           C  
ATOM   4650  CG1 ILE B  82      15.151 -11.516   8.210  1.00 18.24           C  
ATOM   4651  CG2 ILE B  82      15.229 -10.394   5.916  1.00 18.03           C  
ATOM   4652  CD1 ILE B  82      15.603 -12.896   7.711  1.00 20.49           C  
ATOM   4653  N   MET B  83      14.828  -8.393   9.408  1.00 18.26           N  
ATOM   4654  CA  MET B  83      15.522  -7.282  10.020  1.00 17.09           C  
ATOM   4655  C   MET B  83      16.649  -7.803  10.912  1.00 18.60           C  
ATOM   4656  O   MET B  83      16.510  -8.857  11.528  1.00 19.04           O  
ATOM   4657  CB  MET B  83      14.575  -6.514  10.955  1.00 19.01           C  
ATOM   4658  CG  MET B  83      13.478  -5.783  10.204  1.00 22.39           C  
ATOM   4659  SD  MET B  83      11.901  -5.901  11.096  1.00 27.44           S  
ATOM   4660  CE  MET B  83      11.454  -7.532  10.573  1.00 23.37           C  
ATOM   4661  N   PRO B  84      17.753  -7.043  11.054  1.00 18.63           N  
ATOM   4662  CA  PRO B  84      18.719  -7.320  12.112  1.00 18.83           C  
ATOM   4663  C   PRO B  84      18.250  -6.716  13.429  1.00 19.26           C  
ATOM   4664  O   PRO B  84      17.918  -5.534  13.489  1.00 20.87           O  
ATOM   4665  CB  PRO B  84      19.977  -6.590  11.601  1.00 19.59           C  
ATOM   4666  CG  PRO B  84      19.405  -5.359  10.845  1.00 21.58           C  
ATOM   4667  CD  PRO B  84      18.024  -5.782  10.322  1.00 20.61           C  
ATOM   4668  N   ASP B  85      18.239  -7.514  14.495  1.00 18.71           N  
ATOM   4669  CA  ASP B  85      17.778  -6.984  15.771  1.00 20.77           C  
ATOM   4670  C   ASP B  85      18.460  -7.825  16.828  1.00 20.41           C  
ATOM   4671  O   ASP B  85      17.879  -8.769  17.349  1.00 22.03           O  
ATOM   4672  CB  ASP B  85      16.268  -7.170  15.903  1.00 20.44           C  
ATOM   4673  CG  ASP B  85      15.481  -6.278  16.884  1.00 23.34           C  
ATOM   4674  OD1 ASP B  85      16.092  -5.408  17.570  1.00 22.46           O  
ATOM   4675  OD2 ASP B  85      14.212  -6.448  16.918  1.00 25.37           O  
ATOM   4676  N   TYR B  86      19.690  -7.467  17.181  1.00 20.88           N  
ATOM   4677  CA  TYR B  86      20.416  -8.248  18.173  1.00 20.71           C  
ATOM   4678  C   TYR B  86      19.529  -8.582  19.375  1.00 22.64           C  
ATOM   4679  O   TYR B  86      18.926  -7.694  19.969  1.00 20.74           O  
ATOM   4680  CB  TYR B  86      21.575  -7.402  18.688  1.00 20.32           C  
ATOM   4681  CG  TYR B  86      22.885  -7.631  17.941  1.00 21.72           C  
ATOM   4682  CD1 TYR B  86      23.499  -8.887  17.973  1.00 20.81           C  
ATOM   4683  CD2 TYR B  86      23.514  -6.580  17.267  1.00 22.38           C  
ATOM   4684  CE1 TYR B  86      24.752  -9.081  17.399  1.00 20.84           C  
ATOM   4685  CE2 TYR B  86      24.758  -6.763  16.666  1.00 24.60           C  
ATOM   4686  CZ  TYR B  86      25.365  -8.010  16.754  1.00 23.01           C  
ATOM   4687  OH  TYR B  86      26.614  -8.144  16.261  1.00 25.01           O  
ATOM   4688  N   ALA B  87      19.411  -9.887  19.663  1.00 17.31           N  
ATOM   4689  CA  ALA B  87      18.526 -10.383  20.703  1.00 18.26           C  
ATOM   4690  C   ALA B  87      19.103 -10.153  22.091  1.00 18.79           C  
ATOM   4691  O   ALA B  87      18.360  -9.961  23.048  1.00 20.09           O  
ATOM   4692  CB  ALA B  87      18.264 -11.845  20.460  1.00 20.11           C  
ATOM   4693  N   GLN B  88      20.443 -10.223  22.196  1.00 20.51           N  
ATOM   4694  CA  GLN B  88      21.143  -9.929  23.443  1.00 20.96           C  
ATOM   4695  C   GLN B  88      22.065  -8.738  23.165  1.00 21.84           C  
ATOM   4696  O   GLN B  88      22.518  -8.570  22.029  1.00 20.52           O  
ATOM   4697  CB  GLN B  88      22.005 -11.149  23.825  1.00 20.51           C  
ATOM   4698  CG  GLN B  88      21.222 -12.399  24.294  1.00 19.09           C  
ATOM   4699  CD  GLN B  88      20.231 -12.155  25.421  1.00 23.18           C  
ATOM   4700  OE1 GLN B  88      19.034 -12.460  25.308  1.00 23.45           O  
ATOM   4701  NE2 GLN B  88      20.678 -11.540  26.508  1.00 22.68           N  
ATOM   4702  N   PRO B  89      22.444  -7.913  24.173  1.00 19.85           N  
ATOM   4703  CA  PRO B  89      23.390  -6.828  23.920  1.00 21.12           C  
ATOM   4704  C   PRO B  89      24.720  -7.370  23.419  1.00 19.64           C  
ATOM   4705  O   PRO B  89      25.224  -8.321  24.020  1.00 22.36           O  
ATOM   4706  CB  PRO B  89      23.529  -6.089  25.257  1.00 22.24           C  
ATOM   4707  CG  PRO B  89      22.917  -6.989  26.274  1.00 23.05           C  
ATOM   4708  CD  PRO B  89      21.995  -8.012  25.573  1.00 19.61           C  
ATOM   4709  N   PRO B  90      25.210  -6.969  22.216  1.00 22.80           N  
ATOM   4710  CA  PRO B  90      26.309  -7.704  21.568  1.00 20.06           C  
ATOM   4711  C   PRO B  90      27.697  -7.352  22.105  1.00 20.33           C  
ATOM   4712  O   PRO B  90      28.549  -6.905  21.349  1.00 23.93           O  
ATOM   4713  CB  PRO B  90      26.118  -7.345  20.097  1.00 22.39           C  
ATOM   4714  CG  PRO B  90      25.561  -5.946  20.200  1.00 21.53           C  
ATOM   4715  CD  PRO B  90      24.621  -5.957  21.323  1.00 20.77           C  
ATOM   4716  N   THR B  91      27.898  -7.580  23.403  1.00 22.75           N  
ATOM   4717  CA  THR B  91      29.000  -6.962  24.123  1.00 22.34           C  
ATOM   4718  C   THR B  91      30.241  -7.857  24.136  1.00 24.89           C  
ATOM   4719  O   THR B  91      31.222  -7.434  24.746  1.00 27.90           O  
ATOM   4720  CB  THR B  91      28.575  -6.664  25.563  1.00 23.67           C  
ATOM   4721  OG1 THR B  91      28.079  -7.913  26.033  1.00 25.44           O  
ATOM   4722  CG2 THR B  91      27.565  -5.547  25.648  1.00 28.49           C  
ATOM   4723  N   TYR B  92      30.229  -9.039  23.483  1.00 21.34           N  
ATOM   4724  CA  TYR B  92      31.324  -9.998  23.633  1.00 24.50           C  
ATOM   4725  C   TYR B  92      32.686  -9.387  23.271  1.00 26.10           C  
ATOM   4726  O   TYR B  92      33.657  -9.492  24.041  1.00 25.70           O  
ATOM   4727  CB  TYR B  92      31.101 -11.332  22.899  1.00 21.05           C  
ATOM   4728  CG  TYR B  92      32.222 -12.277  23.299  1.00 22.18           C  
ATOM   4729  CD1 TYR B  92      32.234 -12.831  24.584  1.00 24.13           C  
ATOM   4730  CD2 TYR B  92      33.265 -12.564  22.402  1.00 25.36           C  
ATOM   4731  CE1 TYR B  92      33.260 -13.687  24.963  1.00 25.10           C  
ATOM   4732  CE2 TYR B  92      34.322 -13.365  22.812  1.00 25.45           C  
ATOM   4733  CZ  TYR B  92      34.292 -13.939  24.074  1.00 24.53           C  
ATOM   4734  OH  TYR B  92      35.348 -14.712  24.472  1.00 27.25           O  
ATOM   4735  N   TYR B  93      32.770  -8.803  22.064  1.00 24.40           N  
ATOM   4736  CA  TYR B  93      34.061  -8.311  21.588  1.00 25.06           C  
ATOM   4737  C   TYR B  93      34.114  -6.784  21.642  1.00 27.50           C  
ATOM   4738  O   TYR B  93      33.254  -6.138  21.047  1.00 28.01           O  
ATOM   4739  CB  TYR B  93      34.265  -8.821  20.169  1.00 27.98           C  
ATOM   4740  CG  TYR B  93      35.626  -8.467  19.568  1.00 29.68           C  
ATOM   4741  CD1 TYR B  93      36.809  -9.057  20.043  1.00 31.33           C  
ATOM   4742  CD2 TYR B  93      35.717  -7.558  18.515  1.00 26.00           C  
ATOM   4743  CE1 TYR B  93      38.041  -8.758  19.463  1.00 28.44           C  
ATOM   4744  CE2 TYR B  93      36.944  -7.282  17.921  1.00 26.38           C  
ATOM   4745  CZ  TYR B  93      38.104  -7.886  18.393  1.00 29.67           C  
ATOM   4746  OH  TYR B  93      39.310  -7.602  17.781  1.00 31.51           O  
ATOM   4747  N   LYS B  94      35.128  -6.237  22.340  1.00 27.10           N  
ATOM   4748  CA  LYS B  94      35.340  -4.795  22.465  1.00 28.45           C  
ATOM   4749  C   LYS B  94      34.050  -4.079  22.892  1.00 28.15           C  
ATOM   4750  O   LYS B  94      33.714  -3.033  22.343  1.00 28.25           O  
ATOM   4751  CB  LYS B  94      35.959  -4.228  21.178  1.00 29.29           C  
ATOM   4752  CG  LYS B  94      37.324  -4.798  20.823  1.00 36.61           C  
ATOM   4753  CD  LYS B  94      37.802  -4.136  19.531  1.00 38.06           C  
ATOM   4754  CE  LYS B  94      39.237  -3.790  19.448  1.00 48.14           C  
ATOM   4755  NZ  LYS B  94      39.707  -2.959  20.568  1.00 41.25           N  
ATOM   4756  N   GLY B  95      33.274  -4.704  23.797  1.00 26.66           N  
ATOM   4757  CA  GLY B  95      32.048  -4.117  24.322  1.00 27.95           C  
ATOM   4758  C   GLY B  95      30.971  -3.922  23.245  1.00 26.98           C  
ATOM   4759  O   GLY B  95      30.024  -3.193  23.475  1.00 28.85           O  
ATOM   4760  N   GLY B  96      31.108  -4.593  22.087  1.00 26.50           N  
ATOM   4761  CA  GLY B  96      30.206  -4.403  20.949  1.00 25.58           C  
ATOM   4762  C   GLY B  96      30.374  -3.058  20.246  1.00 26.45           C  
ATOM   4763  O   GLY B  96      29.542  -2.700  19.402  1.00 28.54           O  
ATOM   4764  N   GLU B  97      31.507  -2.354  20.511  1.00 27.59           N  
ATOM   4765  CA  GLU B  97      31.790  -1.052  19.917  1.00 30.18           C  
ATOM   4766  C   GLU B  97      31.851  -1.098  18.390  1.00 29.63           C  
ATOM   4767  O   GLU B  97      31.508  -0.104  17.757  1.00 27.23           O  
ATOM   4768  CB  GLU B  97      33.088  -0.434  20.451  1.00 38.92           C  
ATOM   4769  CG  GLU B  97      32.951   0.097  21.876  1.00 54.84           C  
ATOM   4770  CD  GLU B  97      31.901   1.174  22.073  1.00 70.53           C  
ATOM   4771  OE1 GLU B  97      32.176   2.314  21.637  1.00 75.60           O  
ATOM   4772  OE2 GLU B  97      30.808   0.861  22.616  1.00 73.55           O  
ATOM   4773  N   LEU B  98      32.236  -2.246  17.796  1.00 23.82           N  
ATOM   4774  CA  LEU B  98      32.414  -2.331  16.347  1.00 23.73           C  
ATOM   4775  C   LEU B  98      31.328  -3.184  15.681  1.00 26.63           C  
ATOM   4776  O   LEU B  98      31.523  -3.688  14.567  1.00 25.02           O  
ATOM   4777  CB  LEU B  98      33.823  -2.852  16.065  1.00 28.05           C  
ATOM   4778  CG  LEU B  98      34.988  -1.952  16.504  1.00 30.78           C  
ATOM   4779  CD1 LEU B  98      36.315  -2.619  16.146  1.00 35.48           C  
ATOM   4780  CD2 LEU B  98      34.912  -0.620  15.818  1.00 30.31           C  
ATOM   4781  N   ASN B  99      30.195  -3.395  16.378  1.00 25.45           N  
ATOM   4782  CA  ASN B  99      29.104  -4.141  15.759  1.00 27.55           C  
ATOM   4783  C   ASN B  99      28.659  -3.361  14.524  1.00 25.48           C  
ATOM   4784  O   ASN B  99      28.660  -2.116  14.526  1.00 26.91           O  
ATOM   4785  CB  ASN B  99      27.976  -4.443  16.750  1.00 25.76           C  
ATOM   4786  CG  ASN B  99      27.010  -3.287  16.899  1.00 32.41           C  
ATOM   4787  OD1 ASN B  99      26.138  -3.077  16.041  1.00 29.70           O  
ATOM   4788  ND2 ASN B  99      27.160  -2.521  17.975  1.00 29.91           N  
ATOM   4789  N   ALA B 100      28.310  -4.093  13.459  1.00 24.84           N  
ATOM   4790  CA  ALA B 100      27.945  -3.461  12.204  1.00 24.00           C  
ATOM   4791  C   ALA B 100      26.418  -3.461  12.064  1.00 22.42           C  
ATOM   4792  O   ALA B 100      25.753  -4.322  12.649  1.00 22.87           O  
ATOM   4793  CB  ALA B 100      28.602  -4.184  11.042  1.00 22.97           C  
ATOM   4794  N   PRO B 101      25.792  -2.532  11.294  1.00 22.94           N  
ATOM   4795  CA  PRO B 101      24.336  -2.546  11.116  1.00 24.60           C  
ATOM   4796  C   PRO B 101      23.792  -3.821  10.471  1.00 24.16           C  
ATOM   4797  O   PRO B 101      22.610  -4.129  10.643  1.00 23.81           O
[truncated: 370,657 more chars]
